# Supplementary material for: Phylogenetic and transcriptomic characterization of insulin and growth factor receptor tyrosine kinases in crustaceans
Source: Front Endocrinol (Lausanne). 2024 Apr 4;15:1379231. doi: 10.3389/fendo.2024.1379231 (PMC11024359; doi:10.3389/fendo.2024.1379231)
Supplement: Supplementary Material 1 — Crustacean RTK sequences and classification. [file DataSheet_1.zip]

Archive with 83 entries (83 files):
- Supplementary_Material/Supplementary Material 2/Figure5.treefile
- Supplementary_Material/Supplementary Material 2/Figure1.treefile
- Supplementary_Material/Supplementary Material 2/Glateralis Alignments/FGFRalignmentDNA1.fa
- Supplementary_Material/Supplementary Material 2/Glateralis Alignments/FGFRalignmentDNA3more.fa
- Supplementary_Material/Supplementary Material 2/Glateralis Alignments/PDGFR (PVR) alignmentDNA3.fa
- Supplementary_Material/Supplementary Material 2/Glateralis Alignments/INSRalignmentDNA1.fa
- Supplementary_Material/Supplementary Material 2/Glateralis Alignments/INSRalignmentDNA2.fa
- Supplementary_Material/Supplementary Material 2/Glateralis Alignments/FGFRalignmentDNA3.fa
- Supplementary_Material/Supplementary Material 2/Glateralis Alignments/PDGFR (PVR) alignmentDNA2.fa
- Supplementary_Material/Supplementary Material 2/Glateralis Alignments/INSRalignmentDNAmerge.fa
- Supplementary_Material/Supplementary Material 2/Glateralis Alignments/EGFRalignmentDNA.fa
- Supplementary_Material/Supplementary Material 2/Figure 5 input.fa
- Supplementary_Material/Supplementary Material 2/Figure 4 input.fa
- Supplementary_Material/Supplementary Material 2/Figure 3 input.fa
- Supplementary_Material/Supplementary Material 2/Figure4.treefile
- Supplementary_Material/Supplementary Material 2/Figure 2 input.fa
- Supplementary_Material/Supplementary Material 2/.DS_Store
- Supplementary_Material/Supplementary Material 2/VEGFR input.fa
- Supplementary_Material/Supplementary Material 2/Figure2.treefile
- Supplementary_Material/Supplementary Material 2/Cmaenas Alignments/GreenAA/PVR/alignmentPVRgreen2.fa
- Supplementary_Material/Supplementary Material 2/Cmaenas Alignments/GreenAA/PVR/PVRgreeninput2.fa
- Supplementary_Material/Supplementary Material 2/Cmaenas Alignments/GreenAA/PVR/alignmentPVRgreen1.fa
- Supplementary_Material/Supplementary Material 2/Cmaenas Alignments/GreenAA/PVR/alignmentPVRgreen3.fa
- Supplementary_Material/Supplementary Material 2/Cmaenas Alignments/GreenAA/PVR/PVRgreeninput3.fa
- Supplementary_Material/Supplementary Material 2/Cmaenas Alignments/GreenAA/PVR/PVRgreeninput1.fa
- Supplementary_Material/Supplementary Material 2/Cmaenas Alignments/GreenAA/EGFR/EGFRgreeninput.fa
- Supplementary_Material/Supplementary Material 2/Cmaenas Alignments/GreenAA/EGFR/alignmentEGFRgreen.fa
- Supplementary_Material/Supplementary Material 2/Cmaenas Alignments/GreenAA/GreenAA Instructions
- Supplementary_Material/Supplementary Material 2/Cmaenas Alignments/GreenAA/FGFR/FGFRgreeninput1.fa
- Supplementary_Material/Supplementary Material 2/Cmaenas Alignments/GreenAA/FGFR/alignmentFGFRgreen1.fa
- Supplementary_Material/Supplementary Material 2/Cmaenas Alignments/GreenAA/FGFR/alignmentFGFRgreen2.fa
- Supplementary_Material/Supplementary Material 2/Cmaenas Alignments/GreenAA/FGFR/FGFRgreeninput2.fa
- Supplementary_Material/Supplementary Material 2/Cmaenas Alignments/GreenAA/FGFR/alignmentFGFRgreen3.fa
- Supplementary_Material/Supplementary Material 2/Cmaenas Alignments/GreenAA/FGFR/FGFRgreeninput3.fa
- Supplementary_Material/Supplementary Material 2/Cmaenas Alignments/GreenAA/InsR/INSRgreeninput2.fa
- Supplementary_Material/Supplementary Material 2/Cmaenas Alignments/GreenAA/InsR/alignmentINSRgreen2.fa
- Supplementary_Material/Supplementary Material 2/Cmaenas Alignments/GreenAA/InsR/alignmentINSRgreen3.fa
- Supplementary_Material/Supplementary Material 2/Cmaenas Alignments/GreenAA/InsR/INSRgreeninput3.fa
- Supplementary_Material/Supplementary Material 2/Cmaenas Alignments/FGFR/dnaFGFRgreen1.fasta
- Supplementary_Material/Supplementary Material 2/Cmaenas Alignments/FGFR/dnaFGFRgreen2.fasta
- Supplementary_Material/Supplementary Material 2/Cmaenas Alignments/FGFR/dnaFGFRgreen2.list
- Supplementary_Material/Supplementary Material 2/Cmaenas Alignments/FGFR/dnaFGFRgreen1.list
- Supplementary_Material/Supplementary Material 2/Cmaenas Alignments/FGFR/alignmentFGFRdnaGREEN1.fa
- Supplementary_Material/Supplementary Material 2/Cmaenas Alignments/FGFR/alignmentFGFRdnaGREEN2.fa
- Supplementary_Material/Supplementary Material 2/Cmaenas Alignments/FGFR/dnaFGFRgreen3.fasta
- Supplementary_Material/Supplementary Material 2/Cmaenas Alignments/FGFR/dnaFGFRgreen3.list
- Supplementary_Material/Supplementary Material 2/Cmaenas Alignments/FGFR/alignmentFGFRdnaGREEN3.fa
- Supplementary_Material/Supplementary Material 2/Cmaenas Alignments/PVR/alignmentPVRdnaGREEN2.fa
- Supplementary_Material/Supplementary Material 2/Cmaenas Alignments/PVR/dnaPVRgreen1.list
- Supplementary_Material/Supplementary Material 2/Cmaenas Alignments/PVR/alignmentPVRdnaGREEN3.fa
- Supplementary_Material/Supplementary Material 2/Cmaenas Alignments/PVR/dnaPVRgreen3.list
- Supplementary_Material/Supplementary Material 2/Cmaenas Alignments/PVR/dnaPVRgreen1.fasta
- Supplementary_Material/Supplementary Material 2/Cmaenas Alignments/PVR/dnaPVRgreen3.fasta
- Supplementary_Material/Supplementary Material 2/Cmaenas Alignments/PVR/alignmentPVRdnaGREEN1.fa
- Supplementary_Material/Supplementary Material 2/Cmaenas Alignments/PVR/dnaPVRgreen2.list
- Supplementary_Material/Supplementary Material 2/Cmaenas Alignments/PVR/dnaPVRgreen2.fasta
- Supplementary_Material/Supplementary Material 2/Cmaenas Alignments/GreenDNA Instructions
- Supplementary_Material/Supplementary Material 2/Cmaenas Alignments/EGFR/dnaEGFRgreen.fasta
- Supplementary_Material/Supplementary Material 2/Cmaenas Alignments/EGFR/alignmentEGFRdnaGREEN.fa
- Supplementary_Material/Supplementary Material 2/Cmaenas Alignments/EGFR/dnaEGFRgreen.list
- Supplementary_Material/Supplementary Material 2/Cmaenas Alignments/EGFR/dnaInsRgreen2.fasta
- Supplementary_Material/Supplementary Material 2/Cmaenas Alignments/.DS_Store
- Supplementary_Material/Supplementary Material 2/Cmaenas Alignments/InsR/dnaInsRgreen2.fasta
- Supplementary_Material/Supplementary Material 2/Cmaenas Alignments/InsR/dnaInsRgreen3.fasta
- Supplementary_Material/Supplementary Material 2/Cmaenas Alignments/InsR/dnaInsRgreen2.list
- Supplementary_Material/Supplementary Material 2/Cmaenas Alignments/InsR/dnaInsRgreen3.list
- Supplementary_Material/Supplementary Material 2/Cmaenas Alignments/InsR/alignmentInsRdnaGREEN3.fa
- Supplementary_Material/Supplementary Material 2/Cmaenas Alignments/InsR/alignmentInsRdnaGREEN2.fa
- Supplementary_Material/Supplementary Material 2/Figure 1 input.fa
- Supplementary_Material/Supplementary Material 2/Figure3.treefile
- Supplementary_Material/Supplementary Material 2/VEGFR.treefile
- Supplementary_Material/Supplementary Material 3/PVR/input.fa
- Supplementary_Material/Supplementary Material 3/PVR/alignment.fa
- Supplementary_Material/Supplementary Material 3/EGFR/input.fa
- Supplementary_Material/Supplementary Material 3/EGFR/alignment.fa
- Supplementary_Material/Supplementary Material 3/FGFR/input.fa
- Supplementary_Material/Supplementary Material 3/FGFR/alignment.fa
- Supplementary_Material/Supplementary Material 3/InsR/input.fa
- Supplementary_Material/Supplementary Material 3/InsR/alignment.fa
- Supplementary_Material/Supplementary Material 3/.DS_Store
- Supplementary_Material/.DS_Store
- Supplementary material 1.xlsx
- Supplementary material 4.pdf
