# Supplementary material for: Phylogenetic and transcriptomic characterization of insulin and growth factor receptor tyrosine kinases in crustaceans
Source: Front Endocrinol (Lausanne). 2024 Apr 4;15:1379231. doi: 10.3389/fendo.2024.1379231 (PMC11024359; doi:10.3389/fendo.2024.1379231)
Supplement: Supplementary Material 1 — Crustacean RTK sequences and classification. [file DataSheet_1.zip › Supplementary_Material/Supplementary Material 2/Figure5.treefile]

#NEXUS
begin taxa;
	dimensions ntax=281;
	taxlabels
	'AAG43479.1'[&!color=#000000]
	AcafosEVm011133t1[&!color=#000000]
	AcapurEVm002433t1[&!color=#000000]
	AllbanEVm000853t1[&!color=#000000]
	AlpvirEVm000149t3[&!color=#000000]
	AlpvirEVm000155t1[&!color=#000000]
	AlpvirEVm000155t2[&!color=#000000]
	AlpvirEVm000897t1[&!color=#000000]
	AlpvirEVm000897t2[&!color=#000000]
	AmpampEVm000617t1[&!color=#000000]
	AmpampEVm000617t4[&!color=#000000]
	AmpampEVm001975t3[&!color=#000000]
	AmpampEVm001975t4[&!color=#000000]
	AnajapEVm000153t1[&!color=#000000]
	AnajapEVm000190t1[&!color=#000000]
	AnajapEVm000190t4[&!color=#000000]
	AnajapEVm006028t1[&!color=#000000]
	AseaqCEVm001458t4[&!color=#000000]
	AseaqCEVm001556t1[&!color=#000000]
	AseaqCEVm003023t1[&!color=#000000]
	AseaqSEVm000009t1[&!color=#000000]
	AseaqSEVm001514t1[&!color=#000000]
	AseaqSEVm001719t1[&!color=#000000]
	BlagerEVm000517t2[&!color=#000000]
	BlagerEVm000517t3[&!color=#000000]
	BlagerEVm000517t4[&!color=#000000]
	BlagerEVm000517t7[&!color=#000000]
	BlagerEVm000748t1[&!color=#000000]
	BlagerEVm004602t1[&!color=#000000]
	BommorEVm000239t1[&!color=#000000]
	BommorEVm000709t1[&!color=#000000]
	CallaeEVm000115t1[&!color=#000000]
	CallaeEVm000115t2[&!color=#000000]
	CallaeEVm000296t1[&!color=#000000]
	CallaeEVm000296t3[&!color=#000000]
	CallaeEVm003485t1[&!color=#000000]
	CalphiEVm000895t1[&!color=#000000]
	CalphiEVm000895t2[&!color=#000000]
	CalsaE_EVm000530t1[&!color=#000000]
	CalsaE_EVm000645t1[&!color=#000000]
	CalsaE_EVm000678t1[&!color=#000000]
	CalsaY_EVm000255t1[&!color=#000000]
	CalsaY_EVm000255t3[&!color=#000000]
	CalsaY_EVm000264t1[&!color=#000000]
	CalsaY_EVm000284t1[&!color=#000000]
	CalsaY_EVm000284t2[&!color=#000000]
	Canbo1_EVm000387t1[&!color=#000000]
	Canbo1_EVm000508t1[&!color=#000000]
	Canbo1_EVm002684t1[&!color=#000000]
	Canbo1_EVm004877t1[&!color=#000000]
	CarlonEVm000080t1[&!color=#000000]
	CarlonEVm000080t2[&!color=#000000]
	CarlonEVm000080t4[&!color=#000000]
	CarlonEVm000080t5[&!color=#000000]
	CarlonEVm000115t1[&!color=#000000]
	CarmaC_EVm000089t6[&!color=#000000]
	CarmaC_EVm000501t1[&!color=#000000]
	CarmaC_EVm000502t1[&!color=#000000]
	CarmaC_EVm000535t1[&!color=#000000]
	CarmaC_EVm000535t4[&!color=#000000]
	CarmaC_EVm000535t6[&!color=#000000]
	CarmaC_EVm000679t1[&!color=#000000]
	CarmaC_EVm000679t3[&!color=#000000]
	CarmaC_EVm000679t4[&!color=#000000]
	CarmaC_EVm000679t5[&!color=#000000]
	CarmaC_EVm001015t1[&!color=#000000]
	CarmaC_EVm001985t1[&!color=#000000]
	CarmaY_EVm000012t1[&!color=#000000]
	CarmaY_EVm000210t6[&!color=#000000]
	CarmaY_EVm000455t1[&!color=#000000]
	CarmaY_EVm000455t3[&!color=#000000]
	CarmaY_EVm000455t4[&!color=#000000]
	CarmaY_EVm000455t5[&!color=#000000]
	CarmaY_EVm000567t1[&!color=#000000]
	CarmaY_EVm000863t1[&!color=#000000]
	CarmaY_EVm000863t2[&!color=#000000]
	CarmaY_EVm002332t1[&!color=#000000]
	ChequaEVm000330t1[&!color=#000000]
	ChequaEVm000330t2[&!color=#000000]
	ChequaEVm000419t1[&!color=#000000]
	ChequaEVm000419t2[&!color=#000000]
	Cliant_EVm000705t1[&!color=#000000]
	Cliant_EVm005052t1[&!color=#000000]
	Cliant_EVm005747t1[&!color=#000000]
	Clitri_EVm000482t1[&!color=#000000]
	Clitri_EVm000482t2[&!color=#000000]
	Clitri_EVm002082t1[&!color=#000000]
	DapmagEVm000019t2[&!color=#000000]
	DapmagEVm000022t8[&!color=#000000]
	DapmagEVm000257t1[&!color=#000000]
	DapmagEVm000376t22[&!color=#000000]
	DapmagEVm000538t1[&!color=#000000]
	DapmagEVm000538t19[&!color=#000000]
	DapmagEVm000538t23[&!color=#000000]
	DapmagEVm000538t27[&!color=#000000]
	DapmagEVm000538t28[&!color=#000000]
	DapmagEVm000538t5[&!color=#000000]
	DapmagEVm000963t1[&!color=#000000]
	DapmagEVm000963t19[&!color=#000000]
	DapmagEVm000963t3[&!color=#000000]
	DapmagEVm000963t8[&!color=#000000]
	DapmagEVm001179t10[&!color=#000000]
	DapmagEVm001179t12[&!color=#000000]
	DapmagEVm001179t14[&!color=#000000]
	DapmagEVm001179t15[&!color=#000000]
	DapmagEVm001179t21[&!color=#000000]
	DapmagEVm001179t22[&!color=#000000]
	DapmagEVm001179t24[&!color=#000000]
	DapmagEVm001179t3[&!color=#000000]
	DapmagEVm001179t6[&!color=#000000]
	DapmagEVm001179t7[&!color=#000000]
	DapmagEVm001179t8[&!color=#000000]
	DapmagEVm001445t13[&!color=#000000]
	DapmagEVm001445t14[&!color=#000000]
	DapmagEVm001445t17[&!color=#000000]
	DapmagEVm001445t19[&!color=#000000]
	DapmagEVm001445t2[&!color=#000000]
	DapmagEVm001445t20[&!color=#000000]
	DapmagEVm001445t22[&!color=#000000]
	DapmagEVm001445t23[&!color=#000000]
	DapmagEVm001445t30[&!color=#000000]
	DapmagEVm001445t32[&!color=#000000]
	DapmagEVm001445t37[&!color=#000000]
	DapmagEVm001445t38[&!color=#000000]
	DapmagEVm001445t40[&!color=#000000]
	DapmagEVm001445t41[&!color=#000000]
	DapmagEVm001445t42[&!color=#000000]
	DapmagEVm001445t9[&!color=#000000]
	DapmagEVm001665t1[&!color=#000000]
	DapmagEVm001665t6[&!color=#000000]
	DapmagEVm001665t8[&!color=#000000]
	DapmagEVm001779t19[&!color=#000000]
	DapmagEVm001931t1[&!color=#000000]
	DapmagEVm001931t3[&!color=#000000]
	DapmagEVm001931t6[&!color=#000000]
	DapmagEVm001931t7[&!color=#000000]
	DapmagEVm002055t1[&!color=#000000]
	DapmagEVm002055t11[&!color=#000000]
	DapmagEVm002055t14[&!color=#000000]
	DapmagEVm002055t15[&!color=#000000]
	DapmagEVm002055t16[&!color=#000000]
	DapmagEVm002055t9[&!color=#000000]
	DapmagEVm002738t1[&!color=#000000]
	DapmagEVm002738t2[&!color=#000000]
	DapmagEVm002738t3[&!color=#000000]
	DapmagEVm003412t2[&!color=#000000]
	DapmagEVm003412t4[&!color=#000000]
	DapmagEVm003412t7[&!color=#000000]
	DromelEVm000008t1[&!color=#000000]
	DromelEVm000009t1[&!color=#000000]
	DromelEVm000163t1[&!color=#000000]
	DromelEVm000163t2[&!color=#000000]
	DromelEVm000276t1[&!color=#000000]
	DromelEVm000371t2[&!color=#000000]
	DromelEVm000371t4[&!color=#000000]
	DromelEVm001476t1[&!color=#000000]
	DromelEVm001476t2[&!color=#000000]
	EotkanEVm000392t1[&!color=#000000]
	EotkanEVm000392t10[&!color=#000000]
	EotkanEVm000392t11[&!color=#000000]
	EotkanEVm000392t12[&!color=#000000]
	EotkanEVm000392t14[&!color=#000000]
	EotkanEVm000392t16[&!color=#000000]
	EotkanEVm000392t17[&!color=#000000]
	EotkanEVm000392t2[&!color=#000000]
	EotkanEVm000392t4[&!color=#000000]
	EotkanEVm000392t6[&!color=#000000]
	EotkanEVm000392t7[&!color=#000000]
	EotkanEVm000392t8[&!color=#000000]
	EotkanEVm000392t9[&!color=#000000]
	EotkanEVm001194t1[&!color=#000000]
	EotkanEVm001194t2[&!color=#000000]
	EotkanEVm004397t1[&!color=#000000]
	Erisi1_EVm000007t1[&!color=#000000]
	Erisi1_EVm000021t3[&!color=#000000]
	Erisi1_EVm000021t5[&!color=#000000]
	Erisi1_EVm000238t1[&!color=#000000]
	Erisi1_EVm000492t1[&!color=#000000]
	Erisi1_EVm000492t3[&!color=#000000]
	Erisi1_EVm000492t4[&!color=#000000]
	Erisi1_EVm001938t1[&!color=#000000]
	Erisi1_EVm001938t3[&!color=#000000]
	Erisi1_EVm001938t6[&!color=#000000]
	EulcruEVm000056t1[&!color=#000000]
	EulcruEVm000056t2[&!color=#000000]
	EulcruEVm000056t4[&!color=#000000]
	EupsupEVm001463t1[&!color=#000000]
	EuraffEVm000868t1[&!color=#000000]
	GamcheEVm000247t1[&!color=#000000]
	Gasfor_EVm000083t1[&!color=#000000]
	Gasfor_EVm000083t2[&!color=#000000]
	GeclaM_EVm000020t1[&!color=#000000]
	GeclaM_EVm000068t1[&!color=#000000]
	GeclaM_EVm000425t1[&!color=#000000]
	GeclaM_EVm000442t1[&!color=#000000]
	GeclaM_EVm000468t1[&!color=#000000]
	GeclaM_EVm000503t1[&!color=#000000]
	GeclaM_EVm000503t2[&!color=#000000]
	GeclaM_EVm000511t1[&!color=#000000]
	GeclaM_EVm000521t1[&!color=#000000]
	HomameEVm000640t1[&!color=#000000]
	HomameEVm000728t1[&!color=#000000]
	LeppalEVm000351t1[&!color=#000000]
	LeppalEVm000356t2[&!color=#000000]
	LeppalEVm000356t4[&!color=#000000]
	LercypEVm000573t1[&!color=#000000]
	LvVEGFR1[&!color=#000000]
	LvVEGFR2[&!color=#000000]
	MetmagEVm000206t1[&!color=#000000]
	MetmagEVm001846t1[&!color=#000000]
	MetmagEVm001846t2[&!color=#000000]
	MetmagEVm002353t1[&!color=#000000]
	Minpug_EVm000566t1[&!color=#000000]
	Minpug_EVm000566t2[&!color=#000000]
	Minpug_EVm000727t1[&!color=#000000]
	Minpug_EVm001871t1[&!color=#000000]
	Munser_EVm001398t1[&!color=#000000]
	Munser_EVm001398t2[&!color=#000000]
	Munser_EVm001398t4[&!color=#000000]
	Munser_EVm001398t5[&!color=#000000]
	Munsim_EVm002132t1[&!color=#000000]
	Munsim_EVm005104t1[&!color=#000000]
	Muntra_EVm000074t1[&!color=#000000]
	Muntra_EVm003014t1[&!color=#000000]
	Muntra_EVm005335t1[&!color=#000000]
	Muntra_EVm006290t2[&!color=#000000]
	'NP_001341946.1'[&!color=#000000]
	NeodenEVm000896t3[&!color=#000000]
	OraoraEVm000102t2[&!color=#000000]
	OraoraEVm000448t1[&!color=#000000]
	OraoraEVm000448t2[&!color=#000000]
	Panar1_EVm000584t1[&!color=#000000]
	Panar1_EVm000651t1[&!color=#000000]
	Panar2_EVm000366t1[&!color=#000000]
	Panar2_EVm000568t1[&!color=#000000]
	ParausEVm000480t1[&!color=#000000]
	ParausEVm000616t1[&!color=#000000]
	ParausEVm001166t1[&!color=#000000]
	ParausEVm003437t1[&!color=#000000]
	ParausEVm012170t1[&!color=#000000]
	ParausEVm012171t1[&!color=#000000]
	ParnanEVm000624t1[&!color=#000000]
	ParnanEVm001512t1[&!color=#000000]
	ParnanEVm001512t5[&!color=#000000]
	Penmo2_EVm000075t1[&!color=#000000]
	Penmo2_EVm000075t2[&!color=#000000]
	Penmo2_EVm000075t3[&!color=#000000]
	Penmo2_EVm000075t5[&!color=#000000]
	PenvanEVm001782t4[&!color=#000000]
	PenvanEVm001782t5[&!color=#000000]
	Pl_PVR1[&!color=#000000]
	PortriEVm001692t1[&!color=#000000]
	PortriEVm001692t2[&!color=#000000]
	PortriEVm001692t3[&!color=#000000]
	PortriEVm001692t4[&!color=#000000]
	PortriEVm001692t7[&!color=#000000]
	PortriEVm002337t1[&!color=#000000]
	ProbetEVm000159t1[&!color=#000000]
	ProbetEVm002687t1[&!color=#000000]
	ProbetEVm002687t2[&!color=#000000]
	Procl1_EVm000446t1[&!color=#000000]
	Procl2_EVm000759t1[&!color=#000000]
	Procl2_EVm000872t1[&!color=#000000]
	Procl2_EVm000961t1[&!color=#000000]
	ProkarEVm000055t1[&!color=#000000]
	ProkarEVm000055t2[&!color=#000000]
	ProkarEVm000055t7[&!color=#000000]
	PromerEVm002805t1[&!color=#000000]
	RanranEVm000038t1[&!color=#000000]
	ScyparEVm000253t1[&!color=#000000]
	ScyparEVm000304t1[&!color=#000000]
	ScyparEVm000304t3[&!color=#000000]
	ThyineEVm000542t2[&!color=#000000]
	ThyineEVm000977t1[&!color=#000000]
	ThyineEVm004000t1[&!color=#000000]
	ThyineEVm004000t2[&!color=#000000]
	'XP_008952699.3'[&!color=#000000]
	'XP_025054152.1'[&!color=#000000]
	'XP_046599389.1'[&!color=#000000]
	'XP_046599390.1'[&!color=#000000]
	'XP_046599391.1'[&!color=#000000]
;
end;
begin trees;
	tree tree_1 = [&R] (BlagerEVm000517t3[&!name="Hexapoda"]:3.0E-6,(BlagerEVm000517t2[&!name="Hexapoda"]:0.007456,(BlagerEVm000517t4[&!name="Hexapoda"]:0.057968,((BlagerEVm000748t1[&!name="Hexapoda"]:0.947025,((((DromelEVm000371t2[&!name="Hexapoda"]:0.019511,DromelEVm000371t4[&!name="Hexapoda"]:0.007031)[&label="/1/100",!name="Hexapoda"]:1.144026,BommorEVm000239t1[&!name="Hexapoda"]:1.184245)[&label…
end;
begin figtree;
	set appearance.backgroundColorAttribute="Default";
	set appearance.backgroundColour=#ffffff;
	set appearance.branchColorAttribute="User selection";
	set appearance.branchColorGradient=false;
	set appearance.branchLineWidth=2.0;
	set appearance.branchMinLineWidth=0.0;
	set appearance.branchWidthAttribute="Fixed";
	set appearance.foregroundColour=#000000;
	set appearance.hilightingGradient=false;
	set appearance.selectionColour=#2d3680;
	set branchLabels.colorAttribute="User selection";
	set branchLabels.displayAttribute="Branch times";
	set branchLabels.fontName="sansserif";
	set branchLabels.fontSize=8;
	set branchLabels.fontStyle=0;
	set branchLabels.isShown=false;
	set branchLabels.significantDigits=4;
	set layout.expansion=423;
	set layout.layoutType="RECTILINEAR";
	set layout.zoom=0;
	set legend.attribute="label";
	set legend.fontSize=10.0;
	set legend.isShown=false;
	set legend.significantDigits=4;
	set nodeBars.barWidth=4.0;
	set nodeBars.displayAttribute=null;
	set nodeBars.isShown=false;
	set nodeLabels.colorAttribute="User selection";
	set nodeLabels.displayAttribute="label";
	set nodeLabels.fontName="sansserif";
	set nodeLabels.fontSize=8;
	set nodeLabels.fontStyle=0;
	set nodeLabels.isShown=true;
	set nodeLabels.significantDigits=4;
	set nodeShapeExternal.colourAttribute="User selection";
	set nodeShapeExternal.isShown=false;
	set nodeShapeExternal.minSize=10.0;
	set nodeShapeExternal.scaleType=Width;
	set nodeShapeExternal.shapeType=Circle;
	set nodeShapeExternal.size=4.0;
	set nodeShapeExternal.sizeAttribute="Fixed";
	set nodeShapeInternal.colourAttribute="User selection";
	set nodeShapeInternal.isShown=false;
	set nodeShapeInternal.minSize=10.0;
	set nodeShapeInternal.scaleType=Width;
	set nodeShapeInternal.shapeType=Circle;
	set nodeShapeInternal.size=4.0;
	set nodeShapeInternal.sizeAttribute="Fixed";
	set polarLayout.alignTipLabels=false;
	set polarLayout.angularRange=0;
	set polarLayout.rootAngle=0;
	set polarLayout.rootLength=100;
	set polarLayout.showRoot=true;
	set radialLayout.spread=0.0;
	set rectilinearLayout.alignTipLabels=false;
	set rectilinearLayout.curvature=0;
	set rectilinearLayout.rootLength=100;
	set scale.offsetAge=0.0;
	set scale.rootAge=1.0;
	set scale.scaleFactor=1.0;
	set scale.scaleRoot=false;
	set scaleAxis.automaticScale=true;
	set scaleAxis.fontSize=8.0;
	set scaleAxis.isShown=false;
	set scaleAxis.lineWidth=1.0;
	set scaleAxis.majorTicks=1.0;
	set scaleAxis.minorTicks=0.5;
	set scaleAxis.origin=0.0;
	set scaleAxis.reverseAxis=false;
	set scaleAxis.showGrid=true;
	set scaleBar.automaticScale=true;
	set scaleBar.fontSize=10.0;
	set scaleBar.isShown=true;
	set scaleBar.lineWidth=1.0;
	set scaleBar.scaleRange=0.0;
	set tipLabels.colorAttribute="User selection";
	set tipLabels.displayAttribute="Names";
	set tipLabels.fontName="sansserif";
	set tipLabels.fontSize=12;
	set tipLabels.fontStyle=0;
	set tipLabels.isShown=true;
	set tipLabels.significantDigits=4;
	set trees.order=true;
	set trees.orderType="decreasing";
	set trees.rooting=true;
	set trees.rootingType="Midpoint";
	set trees.transform=false;
	set trees.transformType="cladogram";
end;
