# Supplementary material for: Phylogenetic and transcriptomic characterization of insulin and growth factor receptor tyrosine kinases in crustaceans
Source: Front Endocrinol (Lausanne). 2024 Apr 4;15:1379231. doi: 10.3389/fendo.2024.1379231 (PMC11024359; doi:10.3389/fendo.2024.1379231)
Supplement: Supplementary Material 1 — Crustacean RTK sequences and classification. [file DataSheet_1.zip › Supplementary_Material/Supplementary Material 2/Figure1.treefile]

(UEP53722.1InsR:0.1477483825,((((((((((((((((UEP53721.1InsR:0.0000021354,PortriEVm003000t1/1-393InsR:0.0024289318)/1/100:0.1038168140,CalsaE_EVm000607t1/1-1476InsR:0.1245518488)/1/100:0.1852882028,(CarmaC_EVm000618t1/1-1501InsR:0.0000023317,CarmaC_EVm000618t3/1-759InsR:0.0316952424)/1/100:0.2251037684)/1/96:0.0695494013,(AnajapEVm001003t1/1-675InsR:0.0098064101,Canbo1_EVm005343t1/1-427InsR:0.1002470652)/1/99:0.1804057412)/0.999/98:0.1035528062,(AnajapEVm001701t1/1-538InsR:0.0661547024,Canbo1_EVm002658t1/1-662InsR:0.0197931673)/1/100:0.4991329443)/0.966/76:0.0580971459,(((GeclaM_EVm001193t4/1-577InsR:0.1237022981,GeclaM_EVm001193t7/1-424InsR:0.0636037813)/0.933/81:0.0136892984,GeclaM_EVm001193t2/Merge218-839InsR:0.0011581741)/1/100:0.1524867695,Minpug_EVm000699t1/1-1448InsR:0.2005580511)/1/100:0.2285217881)/1/100:0.5713525572,((Clivit_EVm001923t1/1-471InsR:0.0000010127,Clivit_EVm001923t2/1-509InsR:0.0000010127)/1/100:0.5091303288,(Munmic_EVm001113t1/1-657InsR:0.1629993620,(Munser_EVm001661t1/1-660InsR:0.0280780352,(Munser_EVm004782t1/1-378InsR:0.0244189833,Munsim_EVm000143t1/1-1416InsR:0.0490855788)/0.353/65:0.0072277605)/1/100:0.1850637091)/1/100:0.1745125978)/1/100:0.2944000896)/1/97:0.1238026454,(((ChequaEVm000369t1/1-1557InsR:0.4157889289,(Procl2_EVm001850t1/1-1014InsR:0.1143992627,Procl2_EVm001850t2/1-790InsR:0.1614426171)/1/100:0.2486511512)/0.665/45:0.0590004912,HomameEVm000721t1/1-1521InsR:0.5397920324)/1/95:0.0763992029,(Panar1_EVm000601t1/1-1583InsR:0.0033517125,Panar2_EVm000381t1/1-1583InsR:0.0005322525)/1/100:0.2986575522)/1/86:0.0709924545)/1/100:0.1931549088,((Battex_EVm000707t1/1-942InsR:0.9429080706,(((Pleaca_EVm000907t3/1-936InsR:0.0460922101,Pleaca_EVm000907t4/1-633InsR:0.0641429415)/1/100:0.1172132767,Styrich_EVm002999t1/1-546InsR:0.2019021638)/1/100:0.2804315304,Thodob_EVm004893t1/1-363InsR:0.6952190580)/1/100:0.2260345270)/0.996/82:0.1013489028,(NeodenEVm002839t1/1-545InsR:0.5154527460,ParausEVm003829t1/1-641InsR:0.4892986242)/1/100:0.2277032584)/1/98:0.1837191523)/1/99:0.1664378048,(NeodenEVm005847t1/1-358InsR:0.4915921743,ParausEVm002232t1/1-861InsR:0.2735603637)/1/100:0.5397129624)/1/100:0.6664380713,((((((AAC47458.1InsR:0.0046465352,(((NP_524436.2InsR:0.0000000000,NP_001138095.1InsR:0.0000000000):0.0000000000,NP_001138094.1InsR:0.0000000000):0.0000010127,NP_001138093.1InsR:0.0000010127)/0.334/100:0.0000022302)/1/100:0.9557569011,XP_037302260.1InsR:0.8614567559)/1/98:0.2333735417,KAG1673627.1InsR:1.0595337928)/1/100:0.7485815057,AIW65594.1InsR:1.4171522173)/0.506/35:0.1510850121,(((ROT67026.1InsR:3.2966215705,EchmacEVm002017t1/1-223EGFR:1.7492097762)/1/95:1.4810743100,((((((((NeodenEVm002231t1FGFR:0.0000021070,NeodenEVm002231t2FGFR:0.1140214793)/1/97:0.0350607794,((ParausEVm002280t2FGFR:0.0000021070,ParausEVm002280t1FGFR:0.0826826238)/1/97:0.1162907493,Styrich_EVm010671t1FGFR:0.0000021230)/0.723/47:0.0265835112)/0.992/79:0.0426335844,Cuaame_EVm006658t1FGFR:0.1902920947)/1/97:0.1064459854,(((((((AnajapEVm000936t1FGFR:0.0023671686,Canbo1_EVm001941t1FGFR:0.2178613618)/1/100:0.0315767675,MetmagEVm002444t1FGFR:0.0219666801)/1/100:0.0492100529,(((((ScyparEVm001242t2FGFR:0.0000010127,ScyparEVm001242t4FGFR:0.0374961051)/0.42/100:0.0021501558,(CalsaE_EVm002184t1FGFR:0.1140120869,(ScyparEVm001242t1FGFR:0.0000023218,S.paramamosainFGFR3:0.0000010127)/0.746/100:0.0081678930)/1/100:0.1053983815)/1/97:0.0309630541,PortriEVm004801t1FGFR:0.0062608588)/1/100:0.0670938008,CalphiEVm002660t1FGFR:0.0199637416)/0.697/55:0.0219953467,(CarmaY_EVm002162t1FGFR:0.0000026074,CarmaC_EVm002432t1FGFR:0.0832115224)/1/100:0.0966928682)/0.966/65:0.0190457425)/1/97:0.0309522943,(CarlonEVm001564t1FGFR:0.0001177785,CarlonEVm001564t2FGFR:0.1537578629)/1/100:0.0749821191)/0.66/59:0.0137365159,CalphiEVm005293t1FGFR:0.0451738964)/0.998/96:0.0429926361,((Erisi1_EVm001548t5FGFR:0.0000022852,(GeclaM_EVm002929t1FGFR:0.1363964888,Erisi1_EVm001548t4FGFR:0.0062079601)/1/70:0.0710315968)/1/70:0.1166525595,((Minpug_EVm002168t1FGFR:0.0831964366,Minpug_EVm002168t3FGFR:0.0000025465)/1/81:0.1535851841,GeclaM_EVm002929t2FGFR:0.0173528770)/0.836/45:0.0181443699)/0.89/65:0.0239866825)/1/100:0.1648660636,((ChequaEVm002757t1FGFR:0.0569173294,(Procl2_EVm007823t1FGFR:0.0000010127,P.clarkiiFGFR4:0.0000024112)/1/86:0.0889182158)/1/83:0.0367036232,(((HomameEVm002650t1FGFR:0.1212760078,Panar1_EVm012817t1FGFR:0.1502028233)/0.903/82:0.0319805749,(Muntra_EVm001931t1FGFR:0.1385920872,Panar1_EVm009277t1FGFR:0.2264703879)/0.941/77:0.0418938758)/0.902/74:0.0373825592,Procl2_EVm011635t1FGFR:0.1090279765)/1/84:0.1074515139)/1/100:0.1087503166)/1/94:0.0997444415)/0.994/91:0.1463583358,((Penmo2_EVm001533t1FGFR:0.0000022956,Penmo1_EVm001505t1FGFR:0.0000010127)/0.367/80:0.0061468826,(PenvanEVm002603t1FGFR:0.0000024772,(PenvanEVm002603t3FGFR:0.0000025262,(PenvanEVm002603t2FGFR:0.0000022541,(Penmo2_EVm005407t1FGFR:0.0000027878,Penmo1_EVm001558t1FGFR:0.0056863098)/1/100:0.1368578372)/1/100:0.2101732226)/0.988/99:0.0420630226)/0.424/66:0.0074282878)/1/95:0.1549559789)/1/100:0.8036552476,BAA03617.1FGFR:1.2697034902)/1/100:0.8498742307,((((((((((((Procl2_EVm000872t1PVR:0.1999744902,Pl_PVR1:0.1305832507)/1/100:0.2380747775,(ChequaEVm000330t2PVR:0.0074131560,ChequaEVm000330t1PVR:0.0155857104)/1/100:0.2569812430)/1/100:0.1028333429,HomameEVm000640t1PVR:0.4284266031)/0.751/53:0.0366632462,(Panar2_EVm000366t1PVR:0.0007638140,Panar1_EVm000584t1PVR:0.0000024133)/1/100:0.4323907624)/1/99:0.0935762438,((AlpvirEVm000149t3PVR:0.5559381484,((ParausEVm000480t1PVR:0.3016219855,NeodenEVm000896t3PVR:0.2997148109)/0.998/97:0.0891468139,(ParausEVm003437t1PVR:0.0000024962,(ParausEVm012171t1PVR:0.0261626289,ParausEVm012170t1PVR:0.0261339866)/0.987/89:0.0209023045)/1/100:0.9550091518)/1/100:0.1681562042)/1/100:0.1946082482,((Penmo2_EVm000075t1PVR:0.0000010127,(Penmo2_EVm000075t3PVR:0.0120394909,Penmo2_EVm000075t5PVR:0.0000023601)/0.333/43:0.0000024956)/0.334/43:0.0000028827,Penmo2_EVm000075t2PVR:0.0091145324)/1/100:0.6901371559)/1/95:0.1317058480)/1/95:0.1336627248,(((Gasfor_EVm000083t1PVR:0.0000024300,Gasfor_EVm000083t2PVR:0.0000010127)/1/100:0.3457211782,(((Munser_EVm001398t1PVR:0.0000022497,(Munser_EVm001398t4PVR:0.0543758034,Muntra_EVm005335t1PVR:0.0062581721)/0.334/82:0.0000022434)/0.334/82:0.0000021809,(((Muntra_EVm003014t1PVR:0.0000025280,(Munsim_EVm005104t1PVR:0.0235833259,Muntra_EVm006290t2PVR:0.0331513385)/0.771/92:0.0589289294)/0.517/75:0.0344157573,Munser_EVm001398t2PVR:0.0000023700)/0.969/90:0.1478845762,Munser_EVm001398t5PVR:0.0000028694)/0.333/94:0.0000027693)/0.972/96:0.0274223819,Munsim_EVm002132t1PVR:0.0443598604)/1/100:0.2214160395)/1/95:0.0887425331,(((((Cliant_EVm000705t1PVR:0.0653858546,Clitri_EVm002082t1PVR:0.1009741767)/0.911/68:0.0795167503,Cliant_EVm005747t1PVR:0.2985116516)/0.898/80:0.0337299257,((Clitri_EVm000482t1PVR:0.0301910931,Clitri_EVm000482t2PVR:0.0326874209)/1/100:0.0577425383,Cliant_EVm005052t1PVR:0.0543452496)/0.902/92:0.0488765869)/1/100:0.2430149351,CallaeEVm003485t1PVR:0.3529420718)/0.708/70:0.0461026446,(CallaeEVm000296t3PVR:0.0160124050,CallaeEVm000296t1PVR:0.0183117503)/1/100:0.3946340005)/1/100:0.3714388296)/1/99:0.1344698509)/1/93:0.1706162264,(((((CarlonEVm000080t2PVR:0.0000021496,(CarlonEVm000080t4PVR:0.0034626886,CarlonEVm000080t1PVR:0.0157227169)/1/96:0.0107006022)/1/86:0.0167563993,CarlonEVm000080t5PVR:0.0184835237)/1/100:0.1749442807,(CalphiEVm000895t2PVR:0.0000020503,CalphiEVm000895t1PVR:0.0000030087)/1/100:0.6462314427)/0.958/76:0.0360847124,(((ScyparEVm000253t1PVR:0.0914093767,((((CalsaE_EVm000530t1PVR:0.0000010127,CalsaY_EVm000255t1PVR:0.0000010127)/0.574/100:0.0016634697,CalsaY_EVm000255t3PVR:0.0163620524)/1/100:0.0900954886,((PortriEVm001692t3PVR:0.0000010127,((PortriEVm001692t2PVR:0.0000028340,PortriEVm001692t1PVR:0.0238960721)/0.999/95:0.0088259663,PortriEVm001692t4PVR:0.0031980888)/0.336/53:0.0006061969)/0.333/50:0.0000026003,PortriEVm001692t7PVR:0.0000010127)/1/100:0.1126847309)/0.334/34:0.0011111670,PortriEVm002337t1PVR:0.0777508333)/1/100:0.0585349783)/1/100:0.0965171713,((CarmaC_EVm000535t1PVR:0.0000026538,((CarmaY_EVm000455t1PVR:0.0000023991,CarmaY_EVm000455t5PVR:0.0683587168)/0.994/79:0.0023361420,(CarmaY_EVm000455t3PVR:0.0010215006,CarmaC_EVm000535t4PVR:0.0000028741)/1/100:0.0112921618)/0.334/47:0.0000026370)/1/84:0.0420609464,(CarmaC_EVm000535t6PVR:0.0000020589,CarmaY_EVm000455t4PVR:0.0000029686)/1/100:0.2582439552)/1/100:0.1886883034)/1/100:0.0780379196,(((AnajapEVm000190t1PVR:0.0000029176,AnajapEVm000190t4PVR:0.0625485844)/1/100:0.1145612016,Canbo1_EVm000387t1PVR:0.0384626383)/0.768/53:0.0155008498,(MetmagEVm000206t1PVR:0.0575411815,AnajapEVm006028t1PVR:0.0327992647)/0.337/59:0.0009683610)/1/100:0.2077714145)/1/67:0.0358245282)/1/100:0.1742865472,((((Erisi1_EVm000492t1PVR:0.0009206700,Erisi1_EVm000492t3PVR:0.0000024955)/0.509/71:0.0014945285,Erisi1_EVm000492t4PVR:0.0073400940)/1/100:0.3433834275,(Minpug_EVm000566t1PVR:0.0035350988,Minpug_EVm000566t2PVR:0.0981859136)/1/100:0.3302170536)/0.858/63:0.0355964752,GeclaM_EVm000425t1PVR:0.1968509376)/1/100:0.1513674571)/1/100:0.5629344700)/1/100:0.5092841214,Canbo1_EVm002684t1PVR:1.6678205265)/0.926/76:0.1923092638,(AlpvirEVm000897t1PVR:0.0000022193,AlpvirEVm000897t2PVR:0.0585455867)/1/100:1.7899095550)/1/100:0.4596295611,(((((((((CalsaE_EVm000678t1PVR:0.0010281965,(CalsaY_EVm000284t1PVR:0.0000010127,CalsaY_EVm000284t2PVR:0.0066131865)/0.492/65:0.0008389537)/1/100:0.4631565406,((CarmaC_EVm000679t1PVR:0.0000027855,((CarmaC_EVm000679t3PVR:0.0041539565,CarmaC_EVm000679t5PVR:0.0151085639)/0.383/82:0.0025732189,CarmaC_EVm000679t4PVR:0.0000024403)/1/100:0.0114663350)/0.685/63:0.0008819057,CarmaY_EVm000567t1PVR:0.0000025561)/1/100:0.4404259473)/1/100:0.1719117954,(((AnajapEVm000153t1PVR:0.0620101308,Canbo1_EVm000508t1PVR:0.0955392161)/0.985/85:0.0358284468,MetmagEVm002353t1PVR:0.0558524410)/1/100:0.2291196203,((MetmagEVm001846t1PVR:0.0044308856,MetmagEVm001846t2PVR:0.0254945714)/1/100:0.1162299306,Canbo1_EVm004877t1PVR:0.1905821552)/1/100:0.6485936738)/0.971/82:0.0728786118)/1/93:0.0758615956,CarlonEVm000115t1PVR:0.3953676558)/1/100:0.1257156478,(((GeclaM_EVm000503t1PVR:0.0014303106,GeclaM_EVm000503t2PVR:0.1511734292)/1/100:0.1450265377,Minpug_EVm001871t1PVR:0.3121334797)/0.896/49:0.0522305990,((Erisi1_EVm001938t3PVR:0.0269285496,Erisi1_EVm001938t6PVR:0.0083464450)/1/100:0.2584228487,Erisi1_EVm001938t1PVR:0.0256277673)/1/88:0.3683730601)/1/100:0.2458072122)/1/100:0.2388871604,RanranEVm000038t1PVR:0.5248854324)/1/99:0.1461525675,((((Panar1_EVm000651t1PVR:0.0138279932,Panar2_EVm000568t1PVR:0.0194206090)/1/100:0.3803812424,(((ChequaEVm000419t1PVR:0.0011755439,ChequaEVm000419t2PVR:0.0171950785)/1/100:0.3606211851,(Procl2_EVm000759t1PVR:0.0000021713,Procl1_EVm000446t1PVR:0.0050873685)/1/100:0.3391828845)/1/100:0.1289736675,HomameEVm000728t1PVR:0.3628305500)/1/82:0.0674084999)/1/99:0.0895910499,((((AlpvirEVm000155t1PVR:0.0204676716,AlpvirEVm000155t2PVR:0.0055543118)/1/100:0.5037275091,AcapurEVm002433t1PVR:0.1542411618)/0.953/70:0.0817802858,ParausEVm001166t1PVR:0.4644369672)/1/100:0.1612676970,((PenvanEVm001782t4PVR:0.0000010127,LvVEGFR1PVR:0.0000020225)/0.333/72:0.0000024499,PenvanEVm001782t5PVR:0.0000010127)/1/100:0.5365022171)/1/98:0.1050413521)/1/97:0.0988844334,(Muntra_EVm000074t1PVR:0.4276386257,(CallaeEVm000115t2PVR:0.0108468504,CallaeEVm000115t1PVR:0.0156239672)/1/100:0.4217714552)/1/100:0.3055231596)/1/100:0.1742036866)/1/89:0.1247377207,(GeclaM_EVm000511t1PVR:0.3863120902,((GeclaM_EVm000521t1PVR:0.3032004758,Minpug_EVm000727t1PVR:0.6634477572)/1/100:0.2314393749,(((CalsaE_EVm000645t1PVR:0.0175274261,CalsaY_EVm000264t1PVR:0.0000028344)/1/100:0.3021416016,(ScyparEVm000304t1PVR:0.0000022963,ScyparEVm000304t3PVR:0.0144944737)/1/100:0.2236596871)/1/100:0.2270022681,((CarmaY_EVm000863t2PVR:0.0000022314,CarmaY_EVm000863t1PVR:0.0135579091)/1/98:0.0040895030,CarmaC_EVm001015t1PVR:0.0000028688)/1/100:0.4523281723)/1/100:0.3274842499)/0.995/73:0.0716361958)/1/98:0.2113761994)/1/100:0.2774980573,(ParausEVm000616t1PVR:1.0698876909,(Procl2_EVm000961t1PVR:0.9997516217,LvVEGFR2PVR:1.1451557343)/0.829/62:0.1180170469)/1/100:0.2885938847)/1/100:0.3683499300)/1/96:0.1657525622,((XP_046599391.1PVR:0.0000010127,XP_046599389.1PVR:0.0000010127)/0.455/100:0.0047361142,XP_046599390.1PVR:0.0070815324)/1/100:1.4048771820)/1/94:0.1976767222,((XP_025054152.1PVR:0.3827934512,AAG43479.1PVR:0.4019823011)/1/100:0.5020906438,(NP_001341946.1PVR:0.0541657653,XP_008952699.3PVR:0.0000030081)/1/100:0.7774683654)/1/100:1.1818496100)/1/92:0.2780125087)/0.968/65:0.1778747569,((((((((((Styrich_EVm003840t1FGFR:0.0417502452,Pleaca_EVm010391t1FGFR:0.0436054135)/0.999/99:0.1275350644,(Glyacu_EVm001042t1FGFR:0.3189914450,(Lysamb_EVm002947t1FGFR:0.3378710405,Thodob_EVm001088t1FGFR:0.3546547995)/0.926/71:0.1014008231)/0.499/42:0.0314812067)/1/83:0.0744748214,(ParausEVm002746t1FGFR:0.3106333583,NeodenEVm005019t1FGFR:0.2068124385)/0.993/90:0.0873336873)/0.98/77:0.0646616330,AlpvirEVm003336t1FGFR:0.5164748402)/1/98:0.1590844841,((Penmo2_EVm002477t1FGFR:0.0000010127,Penmo1_EVm002024t1FGFR:0.0058676419)/1/100:0.0713301015,PenvanEVm006460t1FGFR:0.0541008092)/1/100:0.4303226835)/1/58:0.1467189748,((Procl2_EVm003254t1FGFR:0.0000010127,Procl1_EVm001692t1FGFR:0.0000010127)/1/100:0.2987722862,HomameEVm003113t1FGFR:0.3374541279)/1/78:0.0977455821)/0.957/30:0.0645217750,(((Clivit_EVm003721t1FGFR:0.1019611780,(Clitri_EVm000738t1FGFR:0.0113027935,Cliant_EVm000965t1FGFR:0.0209550421)/0.999/99:0.0586132065)/1/99:0.1984422228,Emetal_EVm005457t1FGFR:0.2426257126)/0.458/55:0.0491258455,(Uronit_EVm005067t1FGFR:0.0000022207,Uronit_EVm005067t2FGFR:0.2995836564)/1/100:0.2995921594)/1/99:0.1879184682)/0.963/38:0.1120001821,((((CarlonEVm001599t1FGFR:0.1570562692,((CarmaY_EVm002842t1FGFR:0.0000020503,CarmaC_EVm003254t1FGFR:0.0000010127)/1/100:0.1472121348,(((CalsaY_EVm001657t1FGFR:0.0000010127,CalsaE_EVm003010t1FGFR:0.0000010127)/1/100:0.0481788471,PortriEVm001411t1FGFR:0.0275689220)/1/99:0.0412552821,ScyparEVm001704t1FGFR:0.0617335431)/1/100:0.1622717933)/1/100:0.1080692454)/0.985/61:0.0466341780,(MetmagEVm001560t1FGFR:0.0328110845,Canbo1_EVm008362t1FGFR:0.0124498253)/1/100:0.2314264034)/1/100:0.1249788846,((Minpug_EVm002882t1FGFR:0.1354135678,GeclaM_EVm002487t1FGFR:0.0496043198)/1/99:0.0499745012,Erisi1_EVm002489t1FGFR:0.1636696721)/1/100:0.1098824722)/1/100:0.1250167260,RanranEVm001613t1FGFR:0.1337595027)/1/99:0.1695410542)/1/100:0.6385145424,(XP_045029726.1FGFR:1.0007416025,(((XP_022243149.1FGFR:0.3823414427,XP_023229084.1FGFR:0.4454397784)/0.991/72:0.1132387847,(XP_054707143.1FGFR:0.1756286188,KFM80217.1FGFR:0.2027153476)/1/100:0.2557950978)/1/100:0.4378907252,(XP_008200974.1FGFR:0.3675056313,XP_017781118.1FGFR:0.3867199969)/1/100:0.5811235272)/0.557/52:0.1723720507)/1/99:0.2917022367)/1/100:0.8874343182,((((((Penmo1_EVm001536t1FGFR:0.0000027333,PenvanEVm000438t1FGFR:0.2383003011)/0.333/94:0.0000023105,Penmo2_EVm005498t1FGFR:0.0000028615)/1/100:0.3238879219,(((((((SysdeE_EVm004331t1FGFR:0.0000010127,SysdeP_EVm002801t1FGFR:0.0000023787)/0.333/100:0.0000023394,OplsP2_EVm003826t1FGFR:0.0000010127)/1/100:0.1152485417,(AcapurEVm000901t1FGFR:0.0342064449,AcastyEVm002107t1FGFR:0.0353173747)/0.999/99:0.0301278537)/0.999/93:0.0313539234,((Battex_EVm001334t1FGFR:0.0018644367,Batser_EVm000593t1FGFR:0.0052315586)/1/100:0.0714951991,Nemens_EVm004938t2FGFR:0.0368434732)/1/94:0.0675620773)/0.333/44:0.0000026999,Nemrot_EVm005709t1FGFR:0.0549266078)/0.471/95:0.0232883000,((Thodob_EVm005400t1FGFR:0.0218665916,(((Styrich_EVm002303t1FGFR:0.0590203011,Pleaca_EVm000588t1FGFR:0.0315925022)/0.856/68:0.0178745557,Hetory_EVm003652t1FGFR:0.0335271068)/0.333/36:0.0000027324,Hetory_EVm006166t1FGFR:0.0138070244)/1/82:0.0536905556)/0.998/97:0.0585277790,(AlpvirEVm000534t1FGFR:0.2644028332,Cuaame_EVm000087t1FGFR:0.3108847616)/1/99:0.0881558611)/1/93:0.0554567192)/1/95:0.0401799150,((ParausEVm000432t1FGFR:0.0903981184,NeodenEVm009129t1FGFR:0.0401755374)/0.93/100:0.1043623566,NeodenEVm000368t1FGFR:0.3274901499)/1/100:0.1172244908)/1/100:0.1848759605)/0.83/64:0.0759225778,(Panar1_EVm000497t1FGFR:0.3002328865,(((((Procl2_EVm000653t1FGFR:0.0000021778,Procl1_EVm007195t1FGFR:0.0000020734)/0.334/96:0.0000020696,Procl1_EVm001839t4FGFR:0.0000026207)/0.41/79:0.0045946640,(Procl1_EVm001839t1FGFR:0.0018072917,Procl1_EVm001839t3FGFR:0.0139870944)/0.57/69:0.0043201081)/1/100:0.2125038045,ChequaEVm002011t1FGFR:0.2508868600)/1/100:0.1415129407,HomameEVm000587t1FGFR:0.2268340088)/1/100:0.0778906948)/1/100:0.1149451745)/1/100:0.1754394997,((((GeclaM_EVm004876t1FGFR:0.0367712624,Minpug_EVm000609t1FGFR:0.0787131963)/0.493/45:0.0212539030,Erisi1_EVm002432t1FGFR:0.0466219636)/0.989/89:0.0491783917,Erisi1_EVm006998t2FGFR:0.3118017832)/0.997/98:0.0786870964,((((CalsaY_EVm001592t1FGFR:0.0042195526,CalsaY_EVm008188t1FGFR:0.0000020938)/0.333/78:0.0000023517,CalsaE_EVm000558t1FGFR:0.0000022527)/1/100:0.1481506880,((CarmaC_EVm000598t1FGFR:0.0000025229,CarmaY_EVm000502t1FGFR:0.0007836348)/1/100:0.0806283452,(MetmagEVm006962t1FGFR:0.1514066715,ScyparEVm009244t1FGFR:0.1226749880)/1/91:0.0796650705)/0.967/91:0.0622343184)/1/100:0.0675501011,((Canbo1_EVm001234t1FGFR:0.0288036806,AnajapEVm004371t1FGFR:0.0193552899)/0.333/87:0.0001318872,MetmagEVm000676t1FGFR:0.0358892040)/1/100:0.1131498049)/1/100:0.0722097128)/1/100:0.3070665962)/0.802/82:0.0878377038,(((((Gasfor_EVm000745t1FGFR:0.0192241318,Uronit_EVm006232t1FGFR:0.0000023318)/1/96:0.0566447256,Coecly_EVm005255t1FGFR:0.0333936740)/0.333/48:0.0000021465,(((Muntra_EVm007652t1FGFR:0.0000000000,Munser_EVm008415t1FGFR:0.0000000000):0.0000010127,Munsim_EVm007867t1FGFR:0.0000010127)/0.994/98:0.0212203256,Munmic_EVm008092t1FGFR:0.0348766035)/0.963/87:0.0417928101)/0.964/97:0.0906543025,Uronit_EVm001245t1FGFR:0.1155626526)/1/99:0.1423301485,(((Munser_EVm000665t1FGFR:0.0033430355,Muntra_EVm005987t1FGFR:0.0200272999)/0.888/99:0.0226360555,(Muntra_EVm004409t1FGFR:0.0143727455,Munsim_EVm001190t2FGFR:0.0584732703)/0.671/70:0.0115982119)/0.54/77:0.0197608525,Munsim_EVm004163t1FGFR:0.0374594181)/1/100:0.3171274645)/1/100:0.2834802179)/1/100:1.6744301280)/1/100:0.7010443528)/1/100:0.7076781560)/0.491/71:0.1777643042,(((((((((QMU23626.1InsR:0.0022783304,Erisi1_EVm000423t2/1-1462EGFR:0.0208943629)/0.334/100:0.0010606630,Erisi1_EVm000423t1/1-1468EGFR:0.0000025680)/1/100:0.0338251259,((GeclaM_EVm000571t3/1-1420EGFR:0.0000026621,(Minpug_EVm000673t2/1-1311EGFR:0.0472445879,(GeclaM_EVm000571t1/1-1280EGFR:0.0000023392,GeclaM_EVm000571t4/1-1257EGFR:0.0000024709)/0.582/99:0.0065477055)/1/87:0.0376478438)/0.334/82:0.0000028251,GeclaM_EVm000571t2/1-1287EGFR:0.0000023230)/1/87:0.0096003718)/0.922/53:0.0056307049,Minpug_EVm000673t1/1-1471EGFR:0.0211484157)/1/100:0.0185857779,(((CarlonEVm000100t1/1-1472EGFR:0.0454581806,((MetmagEVm000254t1/1-1472EGFR:0.0083367889,AnajapEVm000199t1/1-1259EGFR:0.0117557664)/0.896/84:0.0016300046,Canbo1_EVm000431t1/1-1461EGFR:0.0324117898)/1/100:0.0502562291)/1/88:0.0069431102,(((((CalsaE_EVm000613t1/1-1469EGFR:0.0000010127,CalsaY_EVm000251t1/1-1469EGFR:0.0000010127)/0.333/100:0.0000022863,CalsaY_EVm000251t2/1-1446EGFR:0.0000025552)/1/100:0.0166308623,((((QZL09453.1/1-1458EGFR:0.0000010127,(ScyparEVm000437t2/1-1283EGFR:0.0000010127,ScyparEVm000437t3/1-1220EGFR:0.0000010127)/0.333/100:0.0000010128)/0.333/72:0.0000024110,S.paramamosainEGFR1:0.0017437990)/1/100:0.0237019399,(S.paramamosainEGFR2a:0.0000026957,S.paramamosainEGFR2b:0.0000022618)/0.978/100:0.0008528345)/0.334/100:0.0000026809,ScyparEVm000437t1/1-1229EGFR:0.0000020783)/1/100:0.0138376429)/1/100:0.0266533434,KAG0717022.1/1-1399EGFR:0.0896765898)/0.864/67:0.0039914941,(CarmaY_EVm000552t1/1-1469EGFR:0.0000021878,((CarmaY_EVm000552t2/1-1457EGFR:0.0000010127,CarmaC_EVm000672t1/1-1455EGFR:0.0000010127)/0.333/100:0.0000020688,CarmaC_EVm000672t2/1-1092EGFR:0.0256965534)/1/100:0.0236660301)/1/100:0.0423112462)/0.998/67:0.0043891406)/1/90:0.0066192257,CalphiEVm000040t1/1-1460EGFR:0.0233565835)/1/100:0.0162239083)/1/100:0.0904208064,(((((CallaeEVm000135t1/1-1475EGFR:0.0022127534,CallaeEVm000135t2/1-1462EGFR:0.0149157505)/1/99:0.0212703534,((Clivit_EVm004634t1/1-330EGFR:0.0078942431,Cliant_EVm007904t1/1-271EGFR:0.0089854011)/1/99:0.0413726971,Coecly_EVm004023t1/1-265EGFR:0.0157636278)/0.944/93:0.0115205851)/0.999/98:0.0464445065,Munmic_EVm005738t1/1-274EGFR:0.0832158564)/0.539/51:0.0074594378,(Emetal_EVm000074t1/1-1408EGFR:0.1906385203,((((Munser_EVm000758t1/1-908EGFR:0.0128375573,Munsim_EVm007227t1/1-268EGFR:0.0081688873)/0.334/62:0.0002355943,Muntra_EVm002198t1/1-532EGFR:0.0060053485)/1/100:0.0531314968,Munmic_EVm000455t1/1-908EGFR:0.0508835474)/1/99:0.0606998169,((Gasfor_EVm003672t1/1-421EGFR:0.0150739830,Uronit_EVm005170t1/1-286EGFR:0.0411919652)/0.999/97:0.0300974191,(Eumpic_EVm001593t1/1-415EGFR:0.0492318571,Gasfor_EVm009450t1/1-202EGFR:0.0000022653)/0.359/53:0.0074747398)/0.865/55:0.0132588954)/0.44/45:0.0096461932)/0.998/58:0.0212619825)/0.959/87:0.0248028589,Gasfor_EVm007590t1/1-245EGFR:0.0888520209)/0.939/85:0.0181027583)/1/100:0.0416604628,((Panar1_EVm000723t1/1-1464EGFR:0.0846106728,GonantEVm002733t1/1-257EGFR:0.3674795062)/0.778/82:0.0238139252,((XP_042221433.1/1-1463EGFR:0.0000010127,HomameEVm000795t1/1-1463EGFR:0.0000010127)/1/100:0.1208687692,(((Procl2_EVm000815t1/1-1460EGFR:0.0000027964,Procl1_EVm000313t2/1-1448EGFR:0.0000010127)/1/100:0.0194948642,Procl1_EVm000313t1/1-1458EGFR:0.0003840391)/1/100:0.0261056430,ChequaEVm000706t1/1-1188EGFR:0.0327375266)/1/98:0.0152474678)/1/90:0.0152905131)/0.994/69:0.0130521235)/1/98:0.0384392174,((UXC84401.1/1-1480EGFR:0.0213829004,PenvanEVm000428t1/1-1074EGFR:0.0113291518)/1/91:0.0120934181,((XP_042865528.1/1-1463EGFR:0.0000010127,XP_042890013.1/1-1463EGFR:0.0000010127)/0.333/93:0.0000027469,XP_042865529.1/1-1461EGFR:0.0000010127)/1/99:0.0142146494)/1/100:0.1041634595)/0.449/82:0.0141640957,((((((((JanspE_EVm000138t1/1-1473EGFR:0.0000022859,AcapurEVm006414t1/1-231EGFR:0.0095838632)/0.996/100:0.0333789875,(SysdeE_EVm000546t1/1-956EGFR:0.0000028148,SysdeP_EVm001211t1/1-707EGFR:0.0000010127)/0.999/100:0.0211894905)/0.748/81:0.0153588251,AcastyEVm006292t1/1-335EGFR:0.0061140789)/0.372/58:0.0072307034,SysdeE_EVm004558t1/1-333EGFR:0.0133013603)/0.77/93:0.0272473765,(Nemens_EVm003948t1/1-290EGFR:0.0000010127,Nemrot_EVm004253t1/1-288EGFR:0.0000024806)/1/100:0.0476801178)/0.751/42:0.0136426437,(NeodenEVm000270t1/1-1462EGFR:0.0687451820,((ParausEVm000628t1/1-1453EGFR:0.0035250122,(Batser_EVm003396t1/1-358EGFR:0.0151882505,Battex_EVm007378t1/1-246EGFR:0.0082092756)/1/100:0.0471060623)/0.333/52:0.0000015260,ParausEVm000628t2/1-1452EGFR:0.0150240977)/1/96:0.0508175520)/1/54:0.0152260029)/1/43:0.0160078447,(((((((((Styrich_EVm000199t1/1-1465EGFR:0.0000024443,Styrich_EVm000199t3/1-560EGFR:0.0169350162)/1/77:0.0169939973,Pleaca_EVm001154t1/1-854EGFR:0.0235270576)/0.333/54:0.0000023814,Hetory_EVm002326t1/1-480EGFR:0.0000010127)/0.339/67:0.0040825570,(Lysamb_EVm000979t1/1-709EGFR:0.0409283613,Thodob_EVm001449t1/1-703EGFR:0.0589866773)/0.981/89:0.0080417447)/0.351/60:0.0018483616,((AlpvirEVm001527t1/1-739EGFR:0.0935643749,((Cuaame_EVm001329t1/1-706EGFR:0.0000027922,PalcarEVm006175t1/1-206EGFR:0.0301537156)/0.901/98:0.0256613717,PalcarEVm002987t1/1-313EGFR:0.0480458735)/1/97:0.0376376693)/0.333/38:0.0000025006,(Hetory_EVm002997t1/1-415EGFR:0.0161760028,Hetory_EVm005661t1/1-271EGFR:0.0000023802)/0.9/74:0.0440032218)/0.958/50:0.0083296100)/0.546/59:0.0121336063,Thodob_EVm007913t1/1-245EGFR:0.1491033093)/0.349/60:0.0020548030,Thodob_EVm005996t1/1-313EGFR:0.0747538429)/0.986/60:0.0062213616,((AlpvirEVm002564t1/1-574EGFR:0.0648678999,Cuaame_EVm008637t1/1-216EGFR:0.0573595215)/0.627/84:0.0231861591,Lysamb_EVm004107t1/1-331EGFR:0.1279254605)/0.921/52:0.0121919735)/0.697/33:0.0051187606,Cuaame_EVm006656t1/1-272EGFR:0.1534977107)/0.974/64:0.0092328586)/0.838/28:0.0069515936,(Battex_EVm003628t1/1-428EGFR:0.0000010127,Batser_EVm003395t1/1-359EGFR:0.0000010127)/1/100:0.0543302163)/0.998/98:0.0703612073)/1/98:2.1751086780)/1/84:0.4318390083)/0.989/73:0.1857306734,((((AcastyEVm005330t1/1-373InsR:0.2541062924,ParausEVm001813t1/1-947InsR:0.5984617851)/0.758/61:0.0951816380,(Styrich_EVm002823t1/1-566InsR:0.1639973849,Styrich_EVm005089t1/1-400InsR:0.0000030051)/1/100:0.5737220028)/1/100:0.5850786465,(HomameEVm000579t1/1-1650InsR:0.4715709148,Panar1_EVm000239t1/1-2220InsR:0.3552583933)/0.999/89:0.1225253804)/1/100:0.2748877731,((CalphiEVm000055t1/1-1362InsR:0.2953865554,(((CalsaE_EVm008364t1/1-384InsR:0.2172178091,(PortriEVm000310t1/1-965InsR:0.0000010127,PortriEVm000310t2/1-928InsR:0.0015238822)/1/100:0.0774361013)/1/100:0.1819317454,CarmaC_EVm002785t1/1-787InsR:0.2971974149)/1/99:0.0973643997,Canbo1_EVm005946t1/1-396InsR:0.6385622811)/0.999/98:0.0657099336)/1/100:0.1368819819,((Erisi1_EVm000629t2/1-781InsR:0.0184017858,Erisi1_EVm000629t3/1-1291InsR:0.0000025056)/1/100:0.1471448088,GeclaM_EVm006589t1/1-413InsR:0.1079834120)/1/100:0.3296087345)/1/100:0.5116166989)/1/100:0.6440522379)/1/95:0.1724592214)/1/100:0.3153627818,(CarmaC_EVm001651t1/1-999InsR:0.0000020143,CarmaY_EVm006907t1/1-451InsR:0.0000010127)/1/100:1.8224434270)/1/100:0.3457456483,Procl2_EVm004951t1/1-575InsR:0.9170239821)/1/91:0.1892686314,(((ChequaEVm001693t1/1-808InsR:0.3046625701,(HomameEVm000930t1/1-1367InsR:0.2523416059,Panar1_EVm005782t1/1-482InsR:0.1758633351)/1/94:0.0789628570)/0.894/93:0.0794130842,(ChequaEVm003885t1/1-510InsR:0.6617925661,Panar1_EVm002773t1/1-771InsR:0.3252907755)/0.641/65:0.0711109721)/0.337/60:0.0077434224,Muntra_EVm003399t1/1-428InsR:0.7962252187)/0.941/83:0.0900680758)/0.856/79:0.1074403251,Procl2_EVm006327t1/1-484InsR:1.3074594243)/1/100:0.3098683761,Canbo1_EVm002105t1/1-747InsR:0.4568117256)/0.73/86:0.0648220062,Canbo1_EVm004089t1/1-511InsR:0.1099210850);
