# Supplementary material for: Phylogenetic and transcriptomic characterization of insulin and growth factor receptor tyrosine kinases in crustaceans
Source: Front Endocrinol (Lausanne). 2024 Apr 4;15:1379231. doi: 10.3389/fendo.2024.1379231 (PMC11024359; doi:10.3389/fendo.2024.1379231)
Supplement: Supplementary Material 1 — Crustacean RTK sequences and classification. [file DataSheet_1.zip › Supplementary_Material/Supplementary Material 2/Glateralis Alignments/FGFRalignmentDNA1.fa]

>GeclaM_EVm002929t1 type=mRNA; aalen=670,52%,complete-utrpoor; clen=3832; offs=37-2049; organism=Gecarcinus_lateralis; evgclass=main; oid=GlaE_velvLoc9544ct1; cov=12.1_g4556_i0;
ccacaccagggctgggtcaactacaccctgcacatcatggaacccccgcccaccctgcca
caggccctacacgcagacagcaaggtgttggacgctgacgatgatgatgaaccttcctgc
atccctcctgagttcatcaagccgctcaacctgctcatgatcaagccggcggggaacgtg
gccgagctgaagtgtcaggcgcgcggctcaaacctcaacactacatggctgaaggacggg
gagaagccagtgcgtcagctcggggacgtgaagatcaagggggcgatgcttaagatggag
aacctggtgcccgcagactccggcaactacacctgcgtggtattcaatgagtgtggcggc
ctcaaccacacatttgccctcgaggtgttagagcacatcccctcgaggcccatcttcacc
aagagcctcgagaacacaacagtcatccagggcggcaaggtggtgctcaaggttgacatc
tggactgag---aacaccctgatgccctatgtggtgtggcgcaaggatctgccgttcacc
tggtccaccccagagcagggaaagcagcccgaggtggtgatagacactgagacgctcgag
ctggctatcaagggcaaggagggacgcaacatcactagctcagaggacccccaggtgttg
gtactaacgaacgtgacggagaaggatgctggctggtacacctgcattgctgccaacagc
ctgggtacctccttctccactgcctacctgagtgtgactgatgccgagcccatcctgctg
gatgctgagtaccatgccatcatggtgttgacggtggtgctgctctcagtgctggtgatc
ggtagtattgtggcatcgtttgtttggaagaagtggcagaaggagaaaagacgagccatt
gaactggagcgtgccaaggccatcactcaacactggattaagaaggtcattgtggagcgc
cagaactcagatgcctctcaggagcccctcttggtgcccaccatcaagatagagcactgc
cagtccaggtcacgcctcggctcagagatgaccagcatctccgagtacgagctgcctctt
gatgctgactgggagttgccacgctccagactcatcatgggggagtccctaggggagggc
gcctttgggaaggtgatgagggcagaggtgcagggcatcaaccgcccagaccttgccacc
actgttgctgtcaagatgctcaaagagggccacactgactcagagctcatggacttggtg
tcagagatggagatgatgaagatgattgggacacacatcaacatcatcaacctgcttggc
tgctgcacccaagatgggccgctgtatgtggtggtggagtacgctgcacatggtaacctg
cgagactacctcaggaacaacaggccgtcttctggctatgagcgtcccattggacaggaa
gtggataccattacccagaaggacctggtcagctttgccttccaggttgcccgtggcatg
gagtacctcgcatccaagaagtgcatccaccgagatctggctgcacgcaatgttctagtc
agtgcggataggatcatgaagattgccgactttggccttgcccgggacatccatagccag
gactactaccgcaagaccagtgagggccgactccctgtcaagtggatggcccctgaggct
ctcttccaccgtgtctacacctcacagtctgatgtgtgggcttttggtatcctgctgtgg
gagatcatgaccctaggaggaacaccctaccccactgtgccctctgtcgagaaactcttt
cagctgctgcgggagggacacagaatggagaagccctccaactgctcccttgaaatctac
atgatcatgagagagtgttggcgctaccagcccacccagcggcccaccttcaaggagctc
gtcgaggactttgatcgcatcctcaccctctcctccacagatgactacttgaacctctcc
ttgcctcacttggacaccccccctagcagctgtggctcctccctcacctcagatgccttc
gccccacactgagctgcacctccctctccacacacaactagggggagtgggaggcaaggc
agaagacagtgagcaatgaatgttgccatactgcagtgatgtgtatgtaaggtcactgtt
ctggtaatactgctgactgataacagtggagagtgacatgaagtttcctgatgaagtgtg
tgaagtaaggaaactttggtgtgtctgtgtttgtgaccaatttttaagtggctaacgtca
gtgtgccttattgtattagtaaaactactgagagggaaatagtaaacttggtgaccattt
tctttaagtggctaacttcagtgtgtcttattgcgttagtaaagtgtggaaggtaaatag
caaagccagtggaatggtctgtgttagtaaactgactggttcatagtgaagtcagtggac
aaggtaaacagacaatgcaaaattttgaagtggataacttctgtgccttattgaattcat
aaaatacaaagaggaaatagtgaagtcagtggacaaattaaacaaacaatgcaaatttac
gatactgcacaagaaagtaaagtgacagtaacaaaagacaagtgaagggtgttgaatatg
tgaagtgagttgtcagccacttgtgtgtcgtaaatacctgattctgtttgaaaagacttt
caaaattgaaggatactttttattatttcatcttcatggaaagatgactctcaacctctg
catttaagtcaagtattgagcacaaggagtggatctctgttgtgtcatatggaaaatata
aactctatagacttgcttggtgttgcctcagtctgacttgcaaagtgtcatgcaaaatac
ctgtgctgtggggtgtgttcactatctgcatgacaccattccaattagcactcatatcag
ggaaaacaatgctctagaaaactgagtgaggtatgaagataaaatggtcaaagcgaagac
tgataaacattctatattttgacaataattgatttttatatctcagctgaatattccagt
catattttctgacatgagtgttaattggaaagatgcatacagactgggaaacacacccca
tccttatgcttgtcaatcacccaaaactttttcatcagtggagcgtctcatttattttta
ttcatatttatgtctgtgtggtccgtagatgtgctatggatgcttagagtaacaaaaaat
gaggaaacattcatgtacttaattgattagggacttctttttgtatgtacaagttctctt
tgtaacactgtcattctaccactgagcagtcattgtcaagcctgggtatgtttgccaggt
cacatgcacagttccagttagtacacatatcaggaaaaaatgaccgtggaaaattgcaca
gaggaataaaaatgagctatagtcacaatgaagtttgataatccagccttattttgacaa
tggttcatttttatacctcagctcagttgtcatatcatgtaaaaaaactgctctgggaaa
tgagctgaggtataaagatacatatattgtcaaaatgaagattaatgaacattttctaat
tctggcaatggctgttctttatatatcagctcatttctcaagcataattttttcctgatg
tgagtactgactggaatgatgtgtacaactggcaaacacattcacagctttagccatagt
attagtgccacattgagagtctcccctctgccagcgagcgtctgtgtcatggagtgctgg
aaggtacatgtggtggggtgaggtatagggggaggtaccagggggggtgtggggt
>GeclaM_EVm002929t2 type=mRNA; aalen=533,47%,partial5-utrbad; clen=3387; offs=3-1604; organism=Gecarcinus_lateralis; evgclass=alt; oid=GlaE_velvLoc11764ct1; cov=12.9_g4556_i1;
------------------------------------------------------------
------------------------------------------------------------
------------------------------------------------------------
------------------------------------------------------------
------------------------------------------------------------
------------------------------------------------------------
----------------------------------------------------tcataaac
aaggagctgagtaacctgacggtggttcagggcagtgaggtgaagct---------gacc
tgctctgtgattagcgaccttgtgccatatatcacctggctcaagcactcaactcgctat
aacggcgtcgacgacaagggaaa------------------------tattatagacaga
ttgtttatc---gtcaaggagggacgcaacatcactagctcagaggacccccaggtgttg
gtactaacgaacgtgacggagaaggatgctggctggtacacctgcattgctgccaacagc
ctgggtacctccttctccactgcctacctgagtgtgactgatgccgagcccatcctgctg
gatgctgagtaccatgccatcatggtgttgacggtggtgctgctctcagtgctggtgatc
ggtagtattgtggcatcgtttgtttggaagaagtggcagaaggagaaaagacgagccatt
gaactggagcgtgccaaggccatcactcaacactggattaagaaggtcattgtggagcgc
cagaactcagatgcctctcaggagcccctcttggtgcccaccatcaagatagagcactgc
cagtccaggtcacgcctcggctcagagatgaccagcatctccgagtacgagctgcctctt
gatgctgactgggagttgccacgctccagactcatcatgggggagtccctaggggagggc
gcctttgggaaggtgatgagggcagaggtgcagggcatcaaccgcccagaccttgccacc
actgttgctgtcaagatgctcaaagagggccacactgactcagagctcatggacttggtg
tcagagatggagatgatgaagatgattgggacacacatcaacatcatcaacctgcttggc
tgctgcacccaagatgggccgctgtatgtggtggtggagtacgctgcacatggtaacctg
cgagactacctcaggaacaacaggccgtcttctggctatgagcgtcccattggacaggaa
gtggataccattacccagaaggacctggtcagctttgccttccaggttgcccgtggcatg
gagtacctcgcatccaagaagtgcatccaccgagatctggctgcacgcaatgttctagtc
agtgcggataggatcatgaagattgccgactttggccttgcccgggacatccatagccag
gactactaccgcaagaccagtgagggccgactccctgtcaagtggatggcccctgaggct
ctcttccaccgtgtctacacctcacagtctgatgtgtgggcttttggtatcctgctgtgg
gagatcatgaccctaggaggaacaccctaccccactgtgccctctgtcgagaaactcttt
cagctgctgcgggagggacacagaatggagaagccctccaactgctcccttgaaatctac
atgatcatgagagagtgttggcgctaccagcccacccagcggcccaccttcaaggagctc
gtcgaggactttgatcgcatcctcaccctctcctccacagatgactacttgaacctctcc
ttgcctcacttggacaccccccctagcagctgtggctcctccctcacctcagatgccttc
gccccacactgagctgcacctccctctccacacacaactagggggagtgggaggcaaggc
agaagacagtgagcaatgaatgttgccatactgcagtgatgtgtatgtaaggtcactgtt
ctggtaatactgctgactgataacagtggagagtgacatgaagtttcctgatgaagtgtg
tgaagtaaggaaactttggtgtgtctgtgtttgtgaccaatttttaagtggctaacgtca
gtgtgccttattgtattagtaaaactactgagagggaaatagtaaacttggtgaccattt
tctttaagtggctaacttcagtgtgtcttattgcgttagtaaagtgtggaaggtaaatag
caaagccagtggaatggtctgtgttagtaaactgactggttcatagtgaagtcagtggac
aaggtaaacagacaatgcaaaattttgaagtggataacttctgtgccttattgaattcat
aaaatacaaagaggaaatagtgaagtcagtggacaaattaaacaaacaatgcaaatttac
gatactgcacaagaaagtaaagtgacagtaacaaaagacaagtgaagggtgttgaatatg
tgaagtgagttgtcagccacttgtgtgtcgtaaatacctgattctgtttgaaaagacttt
caaaattgaaggatactttttattatttcatcttcatggaaagatgactctcaacctctg
catttaagtcaagtattgagcacaaggagtggatctctgttgtgtcatatggaaaatata
aactctatagacttgcttggtgttgcctcagtctgacttgcaaagtgtcatgcaaaatac
ctgtgctgtggggtgtgttcactatctgcatgacaccattccaattagcactcatatcag
ggaaaacaatgctctagaaaactgagtgaggtatgaagataaaatggtcaaagcgaagac
tgataaacattctatattttgacaataattgatttttatatctcagctgaatattccagt
catattttctgacatgagtgttaattggaaagatgcatacagactgggaaacacacccca
tccttatgcttgtcaatcacccaaaactttttcatcagtggagcgtctcatttattttta
ttcatatttatgtctgtgtggtccgtagatgtgctatggatgcttagagtaacaaaaaat
gaggaaacattcatgtacttaattgattagggacttctttttgtatgtacaagttctctt
tgtaacactgtcattctaccactgagcagtcattgtcaagcctgggtatgtttgccaggt
cacatgcacagttccagttagtacacatatcaggaaaaaatgaccgtggaaaattgcaca
gaggaataaaaatgagctatagtcacaatgaagtttgataatccagccttattttgacaa
tggttcatttttatacctcagctcagttgtcatatcatgtaaaaaaactgctctgggaaa
tgagctgaggtataaagatacatatattgtcaaaatgaagattaatgaacattttctaat
tctggcaatggctgttctttatatatcagctcatttctcaagcataattttttcctgatg
tgagtactgactggaatgatgtgtacaactggcaaacacattcacagctttagccatagt
attagtgccacattgagagtctcccctctgccagcgagcgtctgtgtcatggagtgctgg
aaggtacatgtggtggggtgaggtatagggggaggtaccagggggggtgtggggt
