# Supplementary material for: Phylogenetic and transcriptomic characterization of insulin and growth factor receptor tyrosine kinases in crustaceans
Source: Front Endocrinol (Lausanne). 2024 Apr 4;15:1379231. doi: 10.3389/fendo.2024.1379231 (PMC11024359; doi:10.3389/fendo.2024.1379231)
Supplement: Supplementary Material 1 — Crustacean RTK sequences and classification. [file DataSheet_1.zip › Supplementary_Material/Supplementary Material 2/Glateralis Alignments/FGFRalignmentDNA3more.fa]

>GeclaM_EVm008319t1 type=mRNA; aalen=346,71%,partial3; clen=1445; offs=406-1443; organism=Gecarcinus_lateralis; evgclass=noclass; oid=GlaE_velvLoc31664ct1; cov=10.9_g15459_i0;
-------------------------aaggatgcatgcgccaaaaatgggctcccgagaga
c-attataacctcgtgaaaagtcgaagttaaggaaaatgtccacctgtaaatagagtgaa
ggcgcccaaggaaggtgtagcaagatcgcacagtggatatttaccgttggagagcaagat
ttctca-----gccgagcgcgagttattacggtacacaa--cttgactcgcagtgcggag
agagcgaaaaattttacccgagccacatcgaagtcgagtgagacggagacagagcacaac
aggaacacaccagtgactaaa----------aacaaacactgaaagttagaaaagtgcga
aagagtgaacagagagaa-aagggacgtggagggaaaggaatgtgagatgaaaattttaa
t---aggctcgaggaccgtgtagtctcccgccatgactgtgaggggcacgggggggcggc
tcctcctgctccccctgactgccctcttcgctgctacaggtgtgtgtcggggcggggagg
cgaggttctacaccaccaacacgctgacggaggcagaaccgcgtctggccggggactacg
acgcccttctggaccaggtcagcggagacttcggcgtacggtccgaggtggtggcggcgg
cgggggaggagccggagtacaggggcgccgagacgatggtggtgccgctgtacatcccca
aaggtgccgtgcccatcaaggtggcccgcattgctcgctccgactcccaggaccccgtgg
ttgaagtcgttgatctgacgatgtccccagcggctgactccgtccttatacgaagaatag
gacccgtggatgggaggagaggcgcttcccctcctagtcgggctgcctggcgtcccccac
aaagaaccaggatatcgagactcccagttatacgtcgctcggactcaatacctcgacgac
gtgtgacctcgacctcttcctcctcttccgtggtgtcctcgtccc---cgtccccagtgt
ccccagtatccccagcatccccagcaccccgaccccttctccctctctctgtgcagtcgg
agttcggtaagaggctggcgtcggctcactccacatatccgtctgatcatctcgagcaca
ccgacagcgccggcgacacggacacagccaccaaacgagctaagaagaatgagctcagta
aagattctcagtttcccgatgagctccacaccacgtcctctcccgtcactacctccactt
caccttcttcttcctcatcttcttctg---------------------aacgtgatgctg
aggtcgaagccaccacccgaagattctccactcatctaacctccccctcctccaccacta
ctactgct----------------------------------------------------
--------------------------------accccttccccttccacgcctaccacca
------------------------------------------------------------
------------------------------------------------------------
------------------------------------------------------------
---------------------------------------ccaccaccacctcgaccacta
ct-------acagactcaccctcatcaccgtca---------------------------
------------------------------------------------------------
------------------------------------------------------------
-----------------------------------tcatccaccacga------------
------------------------------------------------------------
------------------------------------------------------------
------------------------------------------------------------
------------------------------------------------------------
------------------------------------------------------------
------------------------------------------------------------
------------------------------------------------------------
------------------------------------------------------------
------------------------------------------------------------
------------------------------------------------------------
------------------------------------------------------------
------------------------------------------------------------
----------------------------------catcaacaccaccaccacaca-----
------------------------------ccacc------------------accacta
ctaccac-----------------------------------------------------
------------------------------------------------------------
------------------------------------------------------------
------------------------------------------------------------
------------------------------------------------------------
------------------------------------------------------------
------------------------------------------------------------
------------------------------------------------------------
------------------------------------------------------------
------------------------------------------------------------
------------------------------------------------------------
------------------------------------------------------------
------------------------------------------------------------
------------------------------------------------------------
------------------------------------------------------------
------------------------------------------------------------
------------------------------------------------------------
------------------------------------------------------------
------------------------------------------------------------
------------------------------------------------------------
------------------------------------------------------------
------------------------------------------------------------
------------------------------------------------------------
------------------------------------------------------------
------------------------------------------------------------
------------------------------------------------------------
------------------------------------------------------------
------------------------------------------------------------
------------------------------------------------------------
------------------------------------------------------------
------------------------------------------------------------
------------------------------------------------------------
------------------------------------------------------------
------------------------------------------------------------
------------------------------------------------------------
------------------------------------------------------------
------------------------------------------------------------
------------------------------------------------------------
------------------------------------------------------------
------------------------------------------------------------
------------------------------------------------------------
------------------------------------------------------------
------------------------------------------------------------
------------------------------------------------------------
------------------------------------------------------------
------------------------------------------------------------
------------------------------------------------------------
------------------------------------------------------------
------------------------------------------------------------
------------------------------------------------------------
------------------------------------------------------------
------------------------------------------------------------
------------------------------------------------------------
------------------------------------------------------------
------------------------------------------------------------
------------------------------------------------------------
------------------------------------------------------------
------------------------------------------------------------
------------------------------------------------------------
------------------------------------------------------------
------------------------------------------------------------
------------------------------------------------------------
------------------------------------------------------------
------------------------------------------------------------
------------------------------------------------------------
------------------------------------------------------------
------------------------------------------------------------
------------------------------------------------------------
------------------------------------------------------------
------------------------------------------------------------
------------------------------------------------------------
------------------------------------------------------------
------------------------------------------------------------
------------------------------------------------------------
------------------------------------------------------------
------------------------------------------------------------
------------------------------------------------------------
------------------------------------------------------------
------------------------------------------------------------
------------------------------------------------------------
------------------------------------------------------------
------------------------------------------------------------
------------------------------------------------------------
------------------------------------------------------------
------------------------------------------------------------
------------------------------------------------------------
------------------------------------------------------------
------------------------------------------------------------
------------------------------------------------------------
----
>GeclaM_EVm004305t1 type=mRNA; aalen=541,100%,partial; clen=1623; offs=1-1623; organism=Gecarcinus_lateralis; evgclass=noclass; oid=GlaE_velvLoc28500ct1; cov=13.3_g13659_i0;
------------------------------------------------------------
------------------------------------------------------------
------------------------------------------------------------
------------------------------------------------------------
------------------------------------------------------------
------------------------------------------------------------
------------------------------------------------------------
------------------------------------------------------------
------------------------------------------------------------
------------------------------------------------------------
------------------------------------------------------------
------------------------------------------------------------
------------------------------------------------------------
------------------------------------------------------------
------------------------------------------------------------
------------------------------------------------------------
------------------------------------------------------------
------------------------------------------------------------
------------------------------------------------------------
ccgt--------------------------------------------------------
------------------------------------------------------------
------------------------------------------------------------
------------------------------------------------------------
------------------------------------------------------------
------------------------------------------------------------
------------------------------------------------------------
------------------------------------------------------------
------------------------------------------------------------
------------------------------------------------------------
---------ccgcctcctccaccaccacaacga---------------------------
------------------------------------------------------------
------------------------------------------------------------
------------------------------------ctacgaccacaaccacgaccacca
caacggcaaggcctcacagggtcagggataaacgaagacggctcagtagactccgaacgg
ggcttggtaaagggtcgtctaccactaccaccacgactacgacctccacc----------
--------actgagaggagtcaggtcacagcatccacgaccaccgcagacagcagtgcgt
ctcacgtcacctcacgaccctccacgaccacgaagaggacctcccctgtaaggatgatgc
ccagcgtgagtgagatcctcaactcacggcccgaaaaggaggatgagggtcgtgagga--
-------------------------------------tgccctagacacgacccttggac
gaccctcaacgacagaggcgtatgggaagacctcgacgacgactctaaagagtgaggtgg
agaagaaggacactgaggaacccacagaaggggaggagaagaaagtggagagggttcagc
tgccccgcgtggagaccgaaggatccgtctcacaggaagagaaatctcctccctcgggcg
ccacaaggaagttcatcagacgcccaagaccttccttagacagtgagaacaccgagggac
acatcaggccttcaggacaccgccgccgacgccctctgaggcctcgaattaagctcccgc
cacccataacttaccacaga---------------------------gcctccaccgcgc
cgccacagatcaactacgcctccacctccaccaccaccaccaccactacaacgcagcgtc
catacagaactacagttacagttacatcaccaaccacaccaagagtcgttctgaccacaa
ccacgacgacaacgaccaccacaccgccgccaaccaccaccacgatcaccacgacgccaa
ccaagaccccagagcaggtagtgatcgagagcctgacggagatcatgaagcaggccacca
acaccagcaggagcaaggacaaagtgtacaacatcgctgccaacctcgaggacctgaata
agcggctggcggagcagggcatccacatcatacacgctgaggtggatggcgtgaagatca
aactggacaacagaacgataatacgacacaga------cctccacctataaccaccttca
ggccctccacagccctccctgcctccacctatccctccccacgaccctc---accctctt
cctcctcttcctcttcgtcctcttccccgtcaccgtcacaggcaacgactccgaactcac
agaacaagaacttccacacgtccatcaagtcgtccttctcgttccacacgtccctctcgc
cggacaccgtgaatgaggtacagacgacgaccagcgactcggagccgacgaccacgaagc
cgacagatgccaagaaaccggacgagaagcctttcctggccccctcaaggctgccgacga
ctgaggaaggcgaggagaacgcagctaagaacggcaccgaccttagtgtccttgttgtgc
cttccgtcagcaccagcgggaccagagcttcccttgacttggacgggcgtcagggagcct
ccaagtccatccttgccaccgccaccgtccctgccacggtcacgacccgcaccaggtcca
ccaccgtccctgtcaccacacaccgcccctccgtca------------------------
------------------------------------------------------------
------------------------------------------------------------
------------------------------------------------------------
------------------------------------------------------------
------------------------------------------------------------
------------------------------------------------------------
------------------------------------------------------------
------------------------------------------------------------
------------------------------------------------------------
------------------------------------------------------------
------------------------------------------------------------
------------------------------------------------------------
------------------------------------------------------------
------------------------------------------------------------
------------------------------------------------------------
------------------------------------------------------------
------------------------------------------------------------
------------------------------------------------------------
------------------------------------------------------------
------------------------------------------------------------
------------------------------------------------------------
------------------------------------------------------------
-------------------------------gcaccagc---------------------
------------------------------------------------------------
------------------------------------------------------------
------------------------------------------------------------
------------------------------------------------------------
------------------------------------------------------------
------------------------------------------------------------
------------------------------------------------------------
------------------------------------------------------------
------------------------------------------------------------
------------------------------------------------------------
------------------------------------------------------------
------------------------------------------------------------
------------------------------------------------------------
------------------------------------------------------------
------------------------------------------------------------
------------------------------------------------------------
------------------------------------------------------------
------------------------------------------------------------
------------------------------------------------------------
------------------------------------------------------------
------------------------------------------------------------
------------------------------------------------------------
------------------------------------------------------------
------------------------------------------------------------
------------------------------------------------------------
------------------------------------------------------------
------------------------------------------------------------
------------------------------------------------------------
------------------------------------------------------------
------------------------------------------------------------
------------------------------------------------------------
------------------------------------------------------------
------------------------------------------------------------
------------------------------------------------------------
------------------------------------------------------------
------------------------------------------------------------
------------------------------------------------------------
------------------------------------------------------------
------------------------------------------------------------
------------------------------------------------------------
------------------------------------------------------------
------------------------------------------------------------
------------------------------------------------------------
------------------------------------------------------------
------------------------------------------------------------
------------------------------------------------------------
------------------------------------------------------------
------------------------------------------------------------
------------------------------------------------------------
------------------------------------------------------------
------------------------------------------------------------
------------------------------------------------------------
----
>GeclaM_EVm004876t1 type=mRNA; aalen=504,33%,partial5-utrbad; clen=4483; offs=1-1515; organism=Gecarcinus_lateralis; evgclass=noclass; oid=GlaE_velvLoc7019ct1; cov=570.8_g3460_i0;
------------------------------------------------------------
------------------------------------------------------------
------------------------------------------------------------
------------------------------------------------------------
------------------------------------------------------------
------------------------------------------------------------
------------------------------------------------------------
------------------------------------------------------------
------------------------------------------------------------
------------------------------------------------------------
------------------------------------------------------------
------------------------------------------------------------
------------------------------------------------------------
------------------------------------------------------------
------------------------------------------------------------
------------------------------------------------------------
------------------------------------------------------------
------------------------------------------------------------
------------------------------------------------------------
------------------------------------------------------------
------------------------------------------------------------
------------------------------------------------------------
------------------------------------------------------------
------------------------------------------------------------
------------------------------------------------------------
------------------------------------------------------------
------------------------------------------------------------
------------------------------------------------------------
------------------------------------------------------------
------------------------------------------------------------
------------------------------------------------------------
------------------------------------------------------------
------------------------------------------------------------
------------------------------------------------------------
------------------------------------------------------------
------------------------------------------------------------
------------------------------------------------------------
------------------------------------------------------------
------------------------------------------------------------
------------------------------------------------------------
------------------------------------------------------------
------------------------------------------------------------
------------------------------------------------------------
------------------------------------------------------------
------------------------------------------------------------
------------------------------------------------------------
------------------------------------------------------------
------------------------------------------------------------
------------------------------------------------------------
------------------------------------------------------------
------------------------------------------------------------
------------------------------------------------------------
------------------------------------------------------------
------------------------------------------------------------
------------------------------------------------------------
------------------------------------------------------------
------------------------------------------------------------
------------------------------------------------------------
------------------------------------------------------------
------------------------------------------------------------
-----------------------------------------------agcctccaccccg
ccacggacaccaccaccatcaccgccccctccacgcacgaggatgaggaggctccgccct
tagacacccccagagcaccgaccaccgtccacccgacctcccaccaccgcccagcctacc
tgccgcgccccaccgaccacagcaactccgcagacggatccgaaacgacgctcctcccga
caatcaaggtcgtatcgatccagaaggcggtcgagcttccaggatccactgctactgtag
aaggcgtcgcagaagaagactttaaggacctgcaggacctgaaggactccccgcgggcct
cctacaccgctgtctatgtcatcagcgtcatcggggtcatcccagcggcgggccttgcct
tcttcatcgcccgcaggttcctgaagaagactcagaaggcgctgccggagagtgaggagc
gaggagaagggttcacccccatcac---ccaccactccaggaagacccaggcctcatccc
atccccccgctatggaaactgatggcccttcgtcggtggaggccaagaacccccgcttca
caccgtgggaatttccgcgatccaaactgcgcctcgtgtccatcttaggccagggaaact
ttggtgtggtgtggaaggccgaggcacgagacctctgtgcttgtgaggggtcccaaggag
gtcctacggtgctggtggcggtgaagggcgtgaaggacggggcgggggcgaaggagaagc
aggatctcttgaaggagctggccatcatgcaacacctcggccaacacatcaacgtggtca
cgctcctcgggtgttgcacgcagcaggagccgtactatgtgatcatggagtacgtcatgt
tcggcaaactgctcaccttcctccgtgaccaccgcacgagacagaactactacaacttct
cctctgacacggccgcgctcacctcacacgacctcacccgcttcgcctgtcaagtggctg
ccggctgcgagtacatccagagccgtgggatcattcaccgagacctggcttcgcgcaacg
tcctcgtcgaccacaacaaagtctgcaagatcgctgactttggactggccaggagcgtca
aggacctgggcagcgacatctatgagcagaagagcaggggagcgttgcctatcagatgga
tggctccggagtccctctacatgagcatcttcacccacaagtcagacgtgtggagtctcg
gcatcctctgctgggaaatcgtcactctaggctccacgccgtaccccggcatgacagcgc
gggaggtgatgaggaaagttcgtgaagggtatcggctggaacgtccagagcactgccgcc
ccgaactgtaccacatcgtgacgcgctgctggcaccaggacctcaaccagcggccgtcct
tcaccgagatcaaggaggacctgctggagctcctcgacaacagccccacgggatacatcg
accttgagaacttcccagagagcagctattactccatgcacgagaa---caatgaggaga
agctgtagaga---cgccatcagcccgtcactaacacacacacgcatgtagacaccagct
gaacgaggccatggattgagtgactgattaattttattgttgcgaaaagatacagcaaag
gagaaggaaggtgtttgccgtcccaacccacgagcagtatagaaaggtgaagggattatt
tatgtacaggtaccaaaagtagaaaggtccggattcagtgctagaaaatgcacagaagtc
ggggatgccatagagtggagacatcttaattggcttccgtcctatgtcatccttgaaagc
catagtgcttattttcatattttcctttttttatgtgtggatgatctgtttttagtttga
cgcagattggaaggcttgatcgctgcatgtaagtttatggttggaagtgtctctttgggc
tggcctgtttgtttggccgtcgggacatgaacatcgaacgtcgtgtgtttcattttggat
gtgacgcaaaagttagtcaagctgctgaaatcgaaaggaagtaagatttcaagagggaga
aggtcaggataatttcaaataagggatgtttgcagacgaattgagatgaataatagtagt
atcatgacatgcagtacaaaagtggtgaagcaaacgcctaacaaaattcagtggcatagc
aaacgtttccattgtcgtaaacaataaaaataataataatccaaggcgaactaaacagaa
atatatatgttttgcacaagtatgatcactacgatattagccaccaactaatgtcaccgc
tgccaaccgtacgaggccatcgatagtgttcacgggcagcaagcggcaggagcagaaaac
gccactacaaccacgtgctcagtcccttgaaacatttaccgaagcacgttcgagtaaatg
ttatttttgtgtctgctgaaggtaaacaaccagtggcaggggcaacaagagtgtctgaat
gacgcttaagtaacatggagacggcaagccaccctctggatcccgagggagacgtgagta
ctgagtcgagtacaagtagaaagatgttttgggcacgagaggcagaagctggcctttgat
agtctctcgtgcctcatggaaggggaggtataagttttctttctcccttttatgtgcaag
attttaaataggtttgaattgctgtgctcgaaggagaatgggaagaagggtgattcagca
agcttccatcgcgttgttgtcaacactggattcggattaattcgaaacgcgcttcgaaaa
tcgtataacaatccagtggaagaatattgtgatacagcgaatacttactagattgttgta
cgtttcacacaaaattcgatctatatttaaatcacacacggcaaaatctaacgttgccca
cgctctgtcaaccatgttttctcgagtgtaaattgtaccaaacgccactgacacaagaac
ttacggtaatatcacgaacggagaataatgtttaggagatgccgtttgtatcagtcaagc
cttttgtaattcggcttccatgttaccctagtatttgcccatctcggggttgttaagcga
ttggttggggtttatttttatttggtgtgaacaaatgacag------ttgcgtccaatca
agatttcagtttggtttgtgaaaaagataatgaagcctggtatgtgtgtgtgtgtgtgtg
tgtgtgtgtgtgtgtgtgtgtggtaatgaagcatcttgccgtcggaaggaagcaaagtcc
tgatggacataagtattctcaagatgctcatgtttgtccccttaccctccctgcatatca
ctgagttttttttatacactgtttttatattttaacttcttcacgtctaccaaagatatc
cggcataatgctgattctcccttgtgatagtttatttgtcattaaagaaaatcgccttgt
taacatgtgagcagtgtgaaggaaaacctacagattcttgtaagttgagaagtcttaaaa
attctaaggttatctatgcagcaat---------------gtcagtttgatcatagaaac
gtgcattacttcagtctacacgtattttgttgttgctgttgttgcaagcattgtcaaatt
ctctcaa----gtattgccagatttgacgcaagaatattgagtccttacatttttttttt
ttttttgcattcagtatctgattcactttaaaattatcaatttcatgaaaaaaatcgaag
tatttattttcactgaccattcaatcctctttagtattatcggtttgatcaaaagaaaat
tctaagcacttgttcgtattttcttatgcgctcggtaatagattctcagcagtattattg
gtgtcattgagaaacataatgaacagcacgtgttttcttgttcattaagaagacatcatc
gtcccagaatcaagcatttgccaaaaccttatcaattcctgttaatcgcctgcgtccatt
actttctacctgtgaatccatactatgagtcctgtgttgagagagctaagttatgctaac
gtataaatagcctatatataatatccataaattatcgccatatttatgagatccgcttca
gagtataaatatatcaactcatgcacagttttttttatttctagacatgacacagtaacg
gaagatgtaacaactcatgacacaatgatagaaggattaattttattctggcacagttta
catggatttgttattgtgttcgtgtccctctgtttatgtaaatacttgtgtaaataaatc
ttgttgaaacttttgttcgtaagcgatgaagcctcgacttgtgactccgtgtcttaaatt
aagggaacaaggcttcgtgttctaaacgtgcttggaacatattgaaaaccttgaggcgag
gcttatcactggtttcctttgtatcatttacgtaaaggtaatactgatattaggtgtgta
tttgacatgttgtatgtattgctgtattattattattattattattattattattattat
tatt
>Erisi1_EVm006998t2 type=mRNA; aalen=407,75%,partial3; clen=1625; offs=404-1624; organism=Eriocheir_sinensis; evgclass=althim; oid=Eriocheir_sinensis_trinEriocheir_sinensis_LocDN197438c1g1t1;
------------------aacgcgtgagggtgtgcgcgccgaccatgggctcccgagaga
c-atcctaacctcgtgaaaagt-gacgttaaggaaaatgtccacgtgtaaatagagtgaa
ggtgcttaagaaaggtgtaataagaccctacagtggatatttaccgtctagaagcgagat
ttgacaagactatcgcgcggaggttattacggtacacaaccctcacctcgcagaaca---
---------------ctccgagccaacgcgaactc-agtgagacgcagacggaacatagc
aagaacgcacgagtggttaca----------aacagacacagcgagttataacagtgctt
gagagtgccgcgggagagccagggacgtggaggccaaggaatgtgagatgagaattctag
tgagaggcctgtggaccgcgtagtctcccgccatgactgtgaggggcgcgggggggcggc
tcctcctgctccccctgactgccctcctcgctgccacaggtgtgt------gcgggtcgg
cgaggttctacaccaccaacacgctgacggaggccgagccgcgcctggccggggactacg
actcccttctggaccaggtcagcggtgacttcggcgtgcggtcggaggtggtggcggcgg
cggggcaggagccggagtacaggggcgccgagacgatggtggtgcctctctacatcccca
gaggcgccgtgcccatcaaggtggcccgcatcgcccgctccgacacccacgacccggtgg
tggaggtcgtggatttgacgatgtccccggcggctgattccgtccttatacgcagaatag
ggccggtggaggggcggaggggcgtttctcctcctagccgggctgcctggcgtgtttctc
agaggaccagggtgtcaaggctgcctgttatccgacgctcagactcaatacctcgacgtc
gtgtggcctcgacctcttcatcctcttccgtcgtgtccttgtctcctgcatccccagtac
ccccagtgtccccagtagcccctgtaacccgacccctcctccctctctcagtgcagtcgg
agttcggtaagaggctggcgtcgtcgc---tcgcctatccgcctcactatcccgaccaca
ccgacgccgacgccgacaccgacaccgccaccaagcgagccaagaagaatgagctgagta
aggattcacagtttccggatgagcttcacaccacctccgcccccttcacgacctccacct
cacccccttcttcatccccttcttctg---------------------tacgtgatgcgg
agatagaggcaacgacacgaaggttctccactcatcttacctccccgtcctccaccacca
cttctccc----------------------------------------------------
--------------------------------tcctccataccgacctccaccactacaa
----------------------------------aagactctccatcatcaccaccatca
t-----------------------------------------------------------
------------------------------------------------------------
---------------------------------------ccaccaccacttctaccacca
cc-------acaaactctccttcaccacgaaca---------------------------
------------------------------------------------------------
------------------------------------------------------------
-----------------------------------cctacctccaccaccatcactacca
caac--------------------------------------------------------
------------------------------------------------------------
--accaccatcaa-----------------------------------------------
------------------------------------------------------------
------------------------------------------------------------
------------------------------------------------------------
------------------------------------------------------------
------------------------------------------------------------
------------------------------------------------------------
------------------------------------------------------------
------------------------------------------------------------
------------------------------------------------------------
---------------------------ctactaccactagcaccaccactacccaaccgg
caaccacagcctcaaccacaacgaaaccgcccacc------------------accacta
ctaccgcagctactcctgcatcgctaccaacaaccaccacc-------------------
------------------------------------------------------------
------------------------------------------------------------
------------------------------------------------------------
------------------------------------------------------------
------------------------------------------------------------
------------------------------------------------------------
-----------------accaccactacttcgtcctccaccccctccacttcagac----
------------------------------------------------------------
------------------------------------------------------------
------------------------------------------------------------
------------------------------------------------------------
------------------------------------------------------------
------------------------------------------------------------
------------------------------------------------------------
------------------------------------------------------------
------------------------------------------------------------
------------------------------------------------------------
------------------------------------------------------------
------------------------------------------------------------
------------------------------------------------------------
------------------------------------------------------------
------------------------------------------------------------
------------------------------------------------------------
------------------------------------------------------------
------------------------------------------------------------
------------------------------------------------------------
------------------------------------------------------------
------------------------------------------------------------
------------------------------------------------------------
------------------------------------------------------------
------------------------------------------------------------
------------------------------------------------------------
------------------------------------------------------------
------------------------------------------------------------
------------------------------------------------------------
------------------------------gccacca-----------------------
------------------------------------------------------------
------------------------------------------------------------
------------------------------------------------------------
------------------------------------------------------------
------------------------------------------------------------
------------------------------------------------------------
------------------------------------------------------------
------------------------------------------------------------
------------------------------------------------------------
------------------------------------------------------------
------------------------------------------------------------
------------------------------------------------------------
------------------------------------------------------------
------------------------------------------------------------
------------------------------------------------------------
------------------------------------------------------------
------------------------------------------------------------
------------------------------------------------------------
------------------------------------------------------------
------------------------------------------------------------
------------------------------------------------------------
------------------------------------------------------------
------------------------------------------------------------
------------------------------------------------------------
------------------------------------------------------------
------------------------------------------------------------
------------------------------------------------------------
------------------------------------------------------------
------------------------------------------------------------
------------------------------------------------------------
------------------------------------------------------------
------------------------------------------------------------
------------------------------------------------------------
------------------------------------------------------------
------------------------------------------------------------
------------------------------------------------------------
------------------------------------------------------------
------------------------------------------------------------
------------------------------------------------------------
------------------------------------------------------------
------------------------------------------------------------
------------------------------------------------------------
------------------------------------------------------------
------------------------------------------------------------
------------tacagaggataa------------------------------------
------------------------------------------------------------
------------------------------------------------------------
------------------------------------------------------------
------------------------------------------------------------
------------------------------------------------------------
------------------------------------------------------------
------------------------------------------------------------
----
>Erisi1_EVm002432t1 type=mRNA; aalen=730,78%,complete; clen=2786; offs=169-2361; organism=Eriocheir_sinensis; evgclass=main; oid=Eriocheir_sinensis_trinEriocheir_sinensis_LocDN209590c1g1t2;
------------------------------------------------------------
------------------------------------------------------------
------------------------------------------------------------
------------------------------------------------------------
------------------------------------------------------------
------------------------------------------------------------
------------------------------------------------------------
------------------------------------------------------------
------------------------------------------------------------
------------------------------------------------------------
------------------------------------------------------------
------------------------------------------------------------
------------------------------------------------------------
------------------------------------------------------------
------------------------------------------------------------
------------------------------------------------------------
------------------------------------------------------------
------------------------------------------------------------
------------------------------------------------------------
------------------------------------------------------------
------------------------------------------------------------
------------------------------------------------------------
------------------------------------------------------------
------------------------------------------------------------
------------------------------------------------------------
------------------------------------------------------------
------------------------------------------------------------
------------------------------------------------------------
------------------------------------------------------------
------------------------------------------------------------
------------------------------------------------------------
------------------------------------------------------------
------------------------------------------------------------
------------------------------------------------------------
------------------------------------------------------------
------------------------------------------------------------
------------------------------------------------------------
------------------------------------------------------------
------------------------------------------------------------
------------------------------------------------------------
------------------------------------------------------------
------------------------------------------------------------
------------------------------------------------------------
------------------------------------------------------------
------------------------------------------------------------
--------------------------------------------accacgacgcagcacc
cgtacagaaccacagtcaccgtcacctcaccaactacaccaagagtcgttctgaccacca
ccacgaccaccacgaccaccacaccgccgccaaccaccacc------------acgccca
ccaagactccagagcaggttgtgatcgagagcctgacggagatcatgaaacaggccacca
acaccagcaggagcaaggacaaagtctacaacatcgccgctaatctcgaggacctgaaca
agcggctggcggagcaaggcattcacatcatacacgccgaggtggacggcgtcaaaatca
agctggacaacaggacgataacgcgacacaga------ccaccgcccatcaccaccttca
ggccctccacagccatccccgcctccacccagcccgccacacgaccctc---cccctcct
cctcctcctcttatccgtccttctcctcgtcaccatcgcagacaacgacgcc--------
-aaacaagaacgtccagacctccatcaagtcgtccttctcgttccacacgtccctctcgc
cggacaccgtgaacgaggtgcagacgacaaccagcgactcagaacccacaacaatgaagc
cgacggaagccaggaagccggacgataagcctttcctggccccctcaaggctgccgacga
ctgaggaaggcg---------cagctaagaacggcagcgagtctagt-------------
-----gtcagcaccagcggcaccagagcttccctggacctggagtggcgtcagggagcct
ccaagtccatcctcgcaaccgccaccgtccctgccaccgtcaccacccgcaccaggtcca
ccacagtccccgtcaccgcccaccgcccagccgtcacgccgtccctcagcctccaccccg
ccgcggacaccaccaccatcacgacctcctccacgcacgagactgaggaggccccgccct
tagacactcccagaacagcaaccaccatccacccgacctcccaccaccgccctacctacc
taccgcaccccaccgaccacagcaactctgtcgaagggtctgaaacgacggacaccccaa
caatcaaggtcatatcgatcctgaaagcgtctgagcttccaggatccactgctactgtag
aaggcgtcgaagagggagacttgaaggacttacaggacctgaaggactccccgcgggctt
cctacaccgccatctacgtcatcagcgtcatcggcgtcatcccagcggcgggtcttgcct
tcttcatcgcccggaggttcctgaagaagacacagaaggcgctgccggagagtgaggagc
gaggggaagggttcacgcccatcac---ccaccaccccaggaagacccagccctcctccc
acccccccgccatggagactgatggcccctcgtcagtggaggccaagaacccccgcttca
cgccctgggagtttccgcgctccaaactgcgcctcgcctccatcctcggccagggaaact
ttggtgtggtgtggaaggccgaggcgcgagatctctgtgcttgtgaggggtcccagggcg
gtcccacggtgctggtggcggtgaagggcgtgaaggagggcgcgggggcgaaggagaagc
aggacctcctgaaggaattggccatcatgcaacacctcggccagcacatcaacgtggtca
cgctcctcgggtgttgcacgcagcaggagccgtactacgtgatcatggagtacgtcatgt
tcggcaagctgctcaccttcctgcgtgaccaccggacgaggcagaactactacaacttct
cctccgacacggccgccctcacctcgcacgacctcacgcgcttcgcctgtcaagtggccg
ccggctgcgagtacatccagagccgcgggatcatccaccgagacctggcttcgcgcaacg
tcctcgtcgaccacaacaaagtctgcaagatcgcggacttcgggctggccaggagcgtca
aggacctcggcagcgacatctacgagcagaagagcaggggagcgttgcctatcaggtgga
tggcgccggagtccctttacatgagcatcttcacccacaagtcggacgtctggagcctcg
gcatactctgctgggagatcgtcacgctgggctccaccccgtaccccggcatggcggcgc
gggaggtgatgcggcaggttcgtgagggctaccgtctggagcgccccgagcattgccgcc
ccgaactctaccacatcgtgacgcgttgctggcaccaggacctcaaccagcggccgtcct
tcaccgagatcaaggaggacctgctggagctcctcgacaacagccccacgggatacatcg
acctcgagaacttccccgagagcagctattactccatgcacgagaa---caacgaggaga
agctctagagacgccgccatcaatccattaccaacgcacacacgaac----acacaagct
gatcgagg----gttttgactgattgactgattttatggttgcaaaagaatacagcaacg
gacattagaggtgcatgccatcccaatcc---------------------------cact
tatggaca-----------------------gattcaaagctagaagataaaaa------
------------------------------------------------------------
------------------------------------------------------------
------------------------------------------------------------
------------------------------------------------------------
------------------------------------------------------------
------------------------------------------------------------
------------------------------------------------------------
------------------------------------------------------------
------------------------------------------------------------
------------------------------------------------------------
------------------------------------------------------------
------------------------------------------------------------
------------------------------------------------------------
--------gatgctaagaaatt-----------------cgaggaagccatagacaggag
----------------------------------------------------------ac
attttaattgg-------------------------------------------------
------------------------------------------------------------
-------------------------------------------tttctttcatgtcatcc
tctta--------acctaatg---------------------------------------
------------------------------------------------------------
------------------------------------------------------------
---------------------------------------------------------tga
tgtttattttttatatttcactttcttgcttgaggctggaggcgtgtcttcgggctggcc
tgg---------------------------------------------------------
-gcgcgggcgtttg-------------------tttggctgccggaaatt----------
---------------------------------------------aaccaccg-------
------------------------------------------------------------
------------------------------------------------------------
------------------------------------------------------------
------------------------------------------------------------
------------------------------------------------------------
------------------------------------------------------------
------------------------------------------------------------
------------------------------------------------------------
------------------------------------------------------------
------------------------------------------------------------
------------------------------------------------------------
--------------------------------------aacgacgtga------------
------------cacaaaagttaatcatg-----------------------ttgca---
------------------------------------------------------------
------------------------------------------------------------
------------------------------------------------------------
------------------gaaatcggaaaga------------------------aacaa
aactttaagaga------------------------------------------------
-----------------------------acgtcagaacaat------------------
------------------------------------------------------------
----
>CarmaC_EVm000598t1 type=mRNA; aalen=1524,71%,complete; clen=6384; offs=414-4988; organism=Carcinus_maenas; evgclass=noclass; oid=Carcinus_maenas_CNS_velvLoc3579ct1; cov=8.2_g1597_i0;
tgctcttccgatctaagaaacgagtgagggtgtgtgtcgcagccatgaacctccacggga
ctatttcaaccacgtgaaatggaaaagttattgagaatatccacctgaaaacag-gtgaa
ggtgacacatggagtcatagaaatatcccagtgtggagataaactcacggtgagggagaa
tataca-------------------------ctaggcac--taaagcttacggtactgaa
accctgaaac-----cttcgcgcagtgacaagatagtgcgagagaga---aaatcttgac
tccaacaaacaggggacgggacggacttgagtgcatggacagtgaactatagagagtctt
gagtgtgacagagtggcggggaaagatctcaaggaaaggaatgtgtgatgggaattgtaa
t---aggtttgtggatcacctagtctcccgccatgatcgtgaggggccctgcgg---gac
tccttgtactccccctcgctgccctcctcgcggccacaggtgtgtgtcgcggtggggcgg
cgaggttctacacaaccaacaccttgaccgaagccgagccgcgtctgggaggtgactacg
atgctcttcttgaccagatgagcggtgacttcggcgtgagatcggaggtgctggaggcgg
caggacaggagccggaataccgaggctcagacaccatggtagtgcctttgtatatcccca
agggcgccgtgccgatcaaagtagcacgtatagctaggtcagattcccgcgaccctgtgt
tagaggtagttgatctgaccatgtccccagcagctgattccgtcctgattcgaaggatag
gacccgtggacagaaggagaggcgccccaccacctaatagagctgcctggagatcgccac
agaggacaaggattactagattaactcctgtaagacgatctgattc---tcctcgtcgac
gtgtttcctcgtcccacacgcctcccttgtcctcgtcctcgtcct---cgtc--------
-------------------------------agctcgtgttctccccaccttgcagtctg
agttcgggaaaaggcttcatttatcac---agactgactcg----------ccgaatcca
ccgtcgc--aaagtgatacggacacggccacgaagagagctaagaagaatgagctcagta
aggattcgcagtttccggatgagttgcacacgactacactccctactacgactactacta
ctgctgctgctcctactactactactgctacttctacgtccccaacaccaagtgaaaata
gagttaaagccacgactcgtagattttccactcatttaacctcgtctacttctactacta
ctactactgctgctactactactgctacggactctacctccactaccactgagtccccat
caactaccactgcgtcttctactacgtctaccactactacacccaccacccccactacta
ctaccacacaaccaccatcctcaacgacagagaaaaaggtacctaccaccaccaccacca
ccaccacaccacccacaaccactaccacatctcctaccacacagaaggcaagccacactc
cctcctccacatcctccaccacagagcgtcgatctatcatcttccctcgaccggtggaaa
gggttttgaatagtagagataaagacacaaccccacctaccactaccaccaccaccatca
ccaccactgccacaccctccaccaccacaaccactaccacgccttccaccacaaccacca
ccacaccctccaccacaaccctaaaagcggtaactagtggtcgtagtttcccagtgccag
tgagaaatttacctgcttgggtgacccggcccaggacatcaccaccacagtcaccaccac
caccactaccaccacgacgactctccaccatcacccctaccactaccaccaccaccaccc
ctacagaacgacctcgtaggatcagagacaagctaagacgactcagtaggcttcgaggtg
gtgttgataaggaagtcgtttctactaccactacaagtacgaccaccaccaccaccacca
ccaccactaccgagaggagtcaaagtaccacacccacgactactacttctaagaggacgc
tagggaccacatcacgaccctctacgaccaccagacgaacctccaccgtcaggaaaatgc
cgagtgtgagtgagattttgaaatcaaggacggaggaggaggaggaaaacctgaaggagg
aggaggaggagaaggaggtactgaaggaggtggatagtgcctctgagaccacaattggac
gaccttcaacgactgaggcatacgttaagagt------acgacctcaaggagtgaacagg
actcaa---------------ccacacaaagaatcctgaaggaggcggagaggagtcagc
t---tcacgtggcgacagaa------acttcgtcagtagagcacaaaactccctcaggca
cctccaggaagttcgtgagacgccctcgacctcaacaggacagtgggacgccagaggga-
--gttagaccttcagcccctcgtcggcgtcgccctctgagaccacgaattaaactcccac
taccaatcacctaccacagggcacccactacaccacaggaaaccgtcgcgtccaccacac
caccacaggaaaccttcgcctccacctccaccactaccaccaccactaccacacaacgcc
cacgtacaaccacaatcacagtgacttcaccaaccaccccacgtgtcgtcctaaccacca
ctaccactactaccaccacagcgcctcccacgaccactact------------------g
ttaggaccccggcgcaggtagtaatcgacagcctgacggagatcatgaaggatgcaacga
acaccagcaggagtaaggacaaggtgtacaacatcaccgctaacctggagagcctcaaca
gacgtctggcagagcagggcatccacatcattcacgcagaagtagatggggtgaaaatta
aactggataataggatgataataagacccagaccacctccacctccagtcaccactttca
gaccgtccacatccctc---gcctccacacttccatcaccacgaccctcaggaccctcat
tcccatcctccccctccacctccttctccttcttcacgccggcaagtgattcagacgtgc
agaacaaggagatccacacctccatcagatcctccttctccttccacacgtcacactccc
cggacacggctaatgaggtgcaaacgacgaccagggtcacgcttcccaccaccaacaagc
ccgtggaagccaggaagccagac---aaccccttcctcgccccctccagactcccgacgg
ccctggaaggcgaggaacacccacccaggaatcgctccgacacaagggcacctcagtctc
cctccgtcagtatcaccggaacgagatctggtttgaacttggaggatcatgaaagggcgc
ctacttctatcttagctaccgccactgttccagccacggtcactacacgcactaggtcca
ccaccgtgcccatcaccacacaccacgcagctaccacaccgtccctccgtctgcacccgg
------------------tcaccacctccacacatgacggaggggaggagtcgaagcttc
ataacgatttcggagcacccaccaccgtccacccgacctcccatcaccgaccaaccttct
tcccgccgcccaccgaccatagccacgccgataacattcccaggcctactcgcatcccga
ccatccaagtcatttccatcctgaaggacaatgaacttccagggtctcccgctactgtag
aagacgccgaa---ggagacctgaatgactcgcaggacctcaggaacaccccaagagcct
cctacactgctatctacgtcattagtatcattggtgtcatcccggcggctggtcttgcct
tcttcatcgctcgcaggttcctgaagaagacgcagaaggcgctgccggagagtgaggaga
gaggggaaggattcacgcccatcactcaccatcactccaggaagactcaatcatcagccc
acgccacgactatggatggtgagagcccttcgtcagtagaagccaagaaccctcgcttca
caccctgggagtttccacgttctaagcttcgcctcgcctccatcttggggcagggaaact
ttggagtggtgtggaaagctgaggcgcgagatttgtgtgcctgcgagggttcccagggcg
gcccgactgtgcttgtggcggtcaagggcgtgaaggaaggcgcggggcagaaggagaagc
aggatctactgaaggagctggggatcatgcaacatttgggacacaatgataatgttgtca
ctcttcttggttgttgtacccagcaagagccttactttgtcatcatggagtacgtcatgt
tcgggaagctgctcactttcctccgtgatcaccgcacgcgacagaactactacaacttct
cgtccgacacagctgctctcacctctcatgacctcacccgcttcgcctgccaagtggctt
ctggctgcgagtacatccagagccgtgggatcatccaccgagacttagcttcccgtaaca
tcctcgtcgatcataacaaagtgtgcaagattgcggacttcgggctggcgaggagcgtga
aggacctgggcagcgacatctatgagcagaagagcaggggagcgttgcctattagatgga
tggctccggagtctctctacatgagtatcttcacccacaagtcagatgtgtggagtcttg
gtatcctgtgctgggagattgtcactcttggctccaccccgtaccccggcatgacagcaa
gagaggtgatgaggagagtgcgagaagggtaccgtctggagaggcccgagcactgccacc
aagaactgtaccacattgtaactcgctgctggcaccaggacctgaaccagcggccctcct
tcgctgagatcaaagaggaccttcaggaactcctcgataactctccgacaggttatattg
accttgaaaacttccccgagagcagctattactccatgcatgagaataccgatgaggaga
agctgtaacaaggacac----------------atgcacacacatac----acac-----
-------------------------------ttatgctattacacagacacaca------
------------------------------------------------------------
-------------cgtccagaatgaagttacggttttgttctgaaata------------
------------------------------------------------------------
------gtttgtcttcaagttttc-----------tgcaagtgtgttttgttatgtttaa
cgta------------------------------tgattgtagtcattatgttaatggga
tagtgttctgagtt----------------------------------------------
----------------------------------------------------------ga
aggaaaggtttgtttatcgtggtgttttggtataggctgactgggttacgtattaggtg-
--cgtaaaatacaaataatatacggtaatacgaaagattatatatattaaacatcataga
aaacgt------------------------------------------------------
--------------------------------------------------actacagtgc
tcccaacagtgcggaac-------------------------------------------
-----------------------------------------aataacaatttacttccgg
ccacttttctttttctaaacaggagttaacgctaaacttatataatatttctattaacaa
tacacatatatcacttcaaaataacaa-------tctagactcccagcataatgacagtg
c-------aatgcaaacataacacttctctacgcataggttggtgagccttagctgggga
catcactttctgagcgcgggtg---------ctgtcatctcgcctctcgttatttacctc
attttaactgt--------------------------------------------cccca
agcgttaactatgttccc------------------------------------------
--------------------------------caaagcgagtattcatttaatagtgctt
tttct--------atctggtgcaggcttcaggggcgtgaagaacaggtatgtaacactta
aattacttaaaatattt-------------------------------------------
---------tgtcatgcaccaggtaggctgccaggtggagactgccgacat---------
----------------------------------------------ggtgcactaactgg
ttattcaactatactctttattcatcagttttgagtagcagccattcttgtgtattgtct
tggtatgagttagggtagtatgaggtgaagtgtagcctcgttagtttgctaggtcaagcg
agaggaggcgtttgcg--------gagtgagaattttggcgccaaaaata----------
---------------------------------------------ctgtaccgtacatca
c-----------------------------------------------------------
----------ctgatatacccgta---------------cattaacacaaactgcatata
gagtatttgtattaggccaaacagattatataaa--------------------------
---------ctacctatacaattacagaacgttaccaacagcctagttaatcattaaagc
gaagattagtgaagtgaagaactgggtagcctaggtcggtggtgcaagtctgtacaggtc
taaccaatgctgtgttgccgctgttaactcctgaacataga-------------------
------------------------------------------------------------
-----------attaacaagtaacttcaatatgtcatta---------------------
----------------------------------------------cggcgggttgaatt
gtactgataagga-----------------------------------------------
------------------ttccaataccttttcaataccactt-----------------
---------cgatgaggctatagagtgaacagtatcttaaccaggcta------------
------------catgaataccaaccctg-----------------------ccgcatta
taacagcaatacatcaccacgtgtataa----------------------------gatg
aaagatgtcac-------------------------------------------------
------------------------------------------------------tgagct
ttgtgttacgttttgtgcgagagagagagag------------------------agaga
gagagagagaga------------------------------------------------
-----------------------------gagagagag----------------------
------------------------------------------------------------
----
