# Supplementary material for: Phylogenetic and transcriptomic characterization of insulin and growth factor receptor tyrosine kinases in crustaceans
Source: Front Endocrinol (Lausanne). 2024 Apr 4;15:1379231. doi: 10.3389/fendo.2024.1379231 (PMC11024359; doi:10.3389/fendo.2024.1379231)
Supplement: Supplementary Material 1 — Crustacean RTK sequences and classification. [file DataSheet_1.zip › Supplementary_Material/Supplementary Material 2/Glateralis Alignments/PDGFR (PVR) alignmentDNA3.fa]

>GeclaM_EVm000503t1 type=mRNA; aalen=1480,78%,complete; clen=5686; offs=217-4659; organism=Gecarcinus_lateralis; evgclass=main; oid=GlaE_velvLoc3914ct1; cov=151.2_g2018_i0;
ctatacagtcacctacacacacacacacacaagagtcagtgtgtgttgtgcgtgtgtgcg
tgtttacatcaccggtgcccgtgcagtgtgtgtgtacgtttgtgtgcttgaacgtgtagg
tgactgtataggcctcctcctcctcctcctcctcttcatcctcctccctgtcctcgtcct
cctccccatgccagagagggactgagagcggacggcatgtcttcctacacctcctccttc
gtcctcctcctcctccacctcctcctcctcctccttcacctggttaataacgttagcgca
gcgcagagtccaacggcaccgcgcatcgacgctggtaacgagctggtgattctaactgag
gagcaggatttctttgcgctgcgctgcgaagggtccaaagctcttcactggaactggact
accccgcttcccgtgagcgaggcgaccatcaagacagacacacaggccgatgatgattac
cccttcgtgtcaactcttaaggtacttgatccctacccggtagacactggtttttatcgt
tgccactacaaggacgccaccgatctggtcacggacaaggacagagcgacctccacttac
gtctacatacacgacgaggagtcgagctacgtaaatgatcagcccagcactgcgttgagg
gttcgaactaacgaaaaacttgtgctggactgcgccacgacgctacccaccatcagtgtc
aggctcaccaaggatgggagtgacatcacgtcgacggcgctgtgggaccccaaggcagga
ttcgttcgccgtaatcttgtaatccatgactccggattctacatgtgtcaggctgagaac
aacggccagacgaagatgttccatgtggaggttctttcttcggcgtcggagttgccggac
ccgaagatagaagtgggaccgaatcagcacttcgtcttgggctcgcctttcaccctcaac
tgtacgttcttgatgggccacttggaggcgacggtggcgctgcactggcagtaccccaac
gttgctgccaaatacgagagcagcgtgtccagggagggtgaaggggaggacaagctcatc
atcagcagcctccgcgtgccctcagcctccagggaagactcagggacgtacaaatgcacc
gccaccgccgcgcaacacagcccgacaagtgactcaagggacatcgaagtgaaagacaag
attgagcccttcgtcaacatcacaagctcggagacgattcccgtaaatgagagtgacacg
gtgagctggcgcgccgaggtggtggccttcccgcctgacccaagcatcatctacacagac
tggcggggacacaccttgcacaagactgccaggattagcatgtggtatgaccctcccacc
gcctcgtcgtggcttcgcataaccaacgtcagtagccaagacttcggccagtacaccctc
acggcctccaccagcgatgccgccgcctccagcaacgcctccgtcaccatacaagtcaag
agtgctccgtcagttgatgtccgcgggctgcctacttacctgccccccgggagactcctg
cacctcacctgtctggtccaaggcttccccgtgcccaccctcacctggggcttcgattcc
tgccccaacggccccttcttctgctcccccgtggaggatgcggtgagcgaggtaaccgag
acccgcccttcgccaggtaacctcgtaatgagtaaggtgaccctgaggccctccgtctct
ggcctgctcaggtgtgcagccaacaacagcatcaactccagggaggccaagatgcatgta
actttgtctgatatcggcggcctgtttgtgttccgccacactgggctcaccacgaccacg
gatatcacgaccactacgaccaccctcactgtggtcacgaaggacgacttttcgctgctc
tgtggagggaacaaactccactacaagaacgtggaactggtcgtacctcccgcatcaggc
ttggaaataaacgggagtgagtcgcagttctctctactgaaggaggtggcgacggagaga
gtgacgaagggactggctgggaaatactcgtgtagcgctcaaccacacaacgaaagcctg
gcattagaagtgaatagcatcaccgttgttgtccttgacgaggccgcagtgaccttcctt
gaggactccaacatggccaggaacgggactgtcacggtgaaggagaacagcccgtacctt
ctcaactgtaccgtgacaggaacgccgacccctgttataacgtggaagaaggacgaccag
cccctctcccacgactctgacttcctggatggcaaaacgaccttcttatcggacgacctg
caacgactggagctcaaatacgtgtttaagaataagcatgtgggtgtgtactcttgctct
gccgaaaatagagtgagtagagtgacaggaacgctcaccctgactgtccctgcggcgggg
ctcaacaagggcggcagaataggcctatctgcggctctcataggcatcgttattttggcc
gtcgtcgtcgtgttcctcatgagaagagtaaagacggagagaaagtttaggaagtccttc
aggcagaacgaactgtggctctttgagaaggggaacgtggggcagctgaaccctgactgc
cccgccgatgaacaggccgagctgctcccctacggccaggagtgggaggtgccgagggat
aggattacgattggcaaacagctggggtctggtgcctttggtcgcgtggtgaaggcctcg
gtcactggcctcgagggtcccgccgccaccaccgtcgccataaagatgtgcaagagccag
gcagatgcgtcccaggttcgagccctcacccttgagctgaagatcatgattcacctgggc
aagcacctcaacatcgtcaacctgatgggcgcgaacacggctcacataggcagaggcgag
ctgtggatcctggtcgagtactgtcgcttcggtaacctgctcgtgttcatgcatcgccaa
agaaggaactttatcaaccagattaacccagagacgggacgtatcgaccacaccctgctc
tccccagacccagccaccgccctctcccctttctcaccgctctcccccggcgccagtccg
tggcggcatttcacgtcctcgggcagccatgacgggttcgcggccactccggacacacca
gtcatcctgtcagctccccccaagggccaccacgccagcgggccccagagcacccccagc
ggccaccaggtgcacaacccactttacaacgcgaaggtggcgagtcctggggcggcgcgc
gactcagctcagcacgacacagcaaacgcaagagacacagcagagttccccgatgctgag
tgctgtgccggtgagggtaaaacggctctcctgaacagtgtgagcagcgacgggagggtg
cagaatacctacctcacctccctcacctcctccacctcctcccgtgctcccctctctccc
acagagtccggactgggcgacgctggactcctcgactcccacgggcagccatttgtacac
gaggtgggcagcgtgccgggggtcaacgcgcccttcaccaccagcgacctcgtgtgctgg
gcctggcaggtggcgcagggcatggactacctctccaacaggaaggtgttgcacggtgac
ctggctgctcgtaacctcctcctggctgacgacaacgtggtcaagatcagtgactttggt
ctgtctcgagagatgtacaaaaaggatgtttacatgaagaagggcgacgacttaatgccc
atcaagtggatctccctggaggcaatacgggatagaatcttcagtgtacagagcgacgtt
tgggccttcggggtgaccctgtgggagatcttttccctggggagcacgccttacccgggg
atcgaagtaaaccaagattttctgaacttactcgaaagtggctacagaatggagcgcccc
aaatacgccaaccaagagatatacaacctgcttatgtcatgctggcgagccgagcctcag
gaccgcccatctttcagccaagcagcggacagtcttggagaaatgatgaagcctgatatc
aaaggggaatacctcagcatgaacgaccagtacatgcagatgaacgaggagcgcttcagg
caacagacagactacctcaacatgtgcgcccaccccgactacgagaacatgatgaccacc
aggaccgaggaggaggaccccaaaccacactacgtcaacatgcagggcatagcggcaggg
gcagcggcaggggtggatggcgtggacagagggaacacacctcacacaccaggcgtcaac
gtaatgtccccagaggcggttggttactgcaacatgaggacattcactccctccccacca
cctacatcccccccatccacctcccaggctcactacctccccatgcagcccagcagacac
tcgcccagcccccagcctcacccattcagtccccggcttgaggatgacgtgttcagcccc
cgacctgctgagccatcaaggttctctttctcacgtgacaaagaaggtgtctcagaggca
gggagagagaccaaccccttcttggccaacagtaatgcgggggacaagagaatctcagaa
gacacagaacaggcaaagtttataaatcacaacaaatgaacggacgtaacctaacaatag
tgtgttattgttaatgtcttcaggtaatgaacgcccatatttcaagctctcccctcctcg
gccgttcccttgagatcagttccaacaatatcagtcagccagaccacgttcccccgtgca
tccaacatattcattttctctgttagtaatcgtatggcgcaagtttgtcaagataaaagg
gattggatgtgaagtaagtggaattcaacgagggtgaaaaacagttcagaggctgccgtt
gggttttagttggtaataaccgatatcttttagtaagggagaacttggaatacgaccgaa
ataatcttgattcggttccttaatcacaccttgcattattattattatcattactcttat
tatgtttagcctagttactcattagatctattttttcacttaatttatcgtaaacaattg
ttctacgcatacattgccacatacattgctgctctacttatatatatactgttctaaata
cattatctgtgtgaacctatgcattcgtgtacactcaatacatgatcaatctgttttatg
cattactacgcacacattatattcattgctgtacaaatcctttcgaaataaacattttat
attattgactgaactgatgtttgcatttctacatgacgcactctacataccacttacctt
tgccatggaggtcagtggtacatgccctggcacatctggacacaagcgaaactcgtgctg
gaggctggaattcaagcagtggtccccagtctggagtatccgagagccattcagcactcg
taagccttgttaagtatcccgcggggtacctaaacaatgtgatatatcttaattattctc
acagaactactattacacattcacacgattacttttccattattagttgtagattcaacc
ctctcgatcttattactagttcaaaacacctatttacacctttttttccccgtcctttag
cctcttactatataaatttaaggctcaaaaaacctgtcactgataa
>GeclaM_EVm000503t2 type=mRNA; aalen=860,71%,partial5; clen=3612; offs=3-2585; organism=Gecarcinus_lateralis; evgclass=alt; oid=GlaE_velvLoc10626ct1; cov=162.0_g2018_i1;
t--------------------------------------------gtgtgtgtgtgtgtg
tgtgtgtgt----------------gtgtgtgtgtgtgtttgtgtccttgtactcgt---
---ccttcttcatatcctcctccttatcttcctcacctcccacttctctgtcctcttcct
cctc---------------------------------------------cttttcctttc
ctcctcctcatcttcctcctctcctacttctttctttcctt-------------------
------------------------------------------------------------
------------------------------------------------------------
------------------------------------------------------------
------------------------------------------------------------
------------------------------------------------------------
------------------------------------------------------------
------------------------------------------------------------
------------------------------------------------------------
------------------------------------------------------------
------------------------------------------------------------
-------------------cgcatcctccttctctttcaacctctccttcctcttccttc
atttccttct--------------------------------------------------
------------------------------------------------------------
------------------------------------------------------------
------------------------------------------------------------
------------------------------------------------------------
------------------------------------------------------------
------------------------------------------------------------
------------------------------------------------------------
------------------------------------------------------------
----------------------------ttcctacttctctacctcc-------------
-------------------------tcctcattttcttcctc--------cttctacctc
tcctcctcctcctccttcatttcctccac-------------------------------
------------------------------------------------tcctacttctct
ggattatcc---------------------------------------------------
------------------------------------------------------------
----------ccattttcctcctcctccttgta---------------------------
------------------------------------------------------------
------------------------------------------------------------
------------------------------------------------------------
------------------------------------------------------------
------------------------------------------------------------
------------------------------------------------------------
--cctctcctcctcctcc------------------------------------------
------------------------------------------------------------
------------------------------tcgttctccttctcctccacagcggcgggg
ctcaacaagggcggcagaataggcctatctgcggctctcataggcatcgttattttggcc
gtcgtcgtcgtgttcctcatgagaagagtaaagacggagagaaagtttaggaagtccttc
aggcagaacgaactgtggctctttgagaaggggaacgtggggcagctgaaccctgactgc
cccgccgatgaacaggccgagctgctcccctacggccaggagtgggaggtgccgagggat
aggattacgattggcaaacagctggggtctggtgcctttggtcgcgtggtgaaggcctcg
gtcactggcctcgagggtcccgccgccaccaccgtcgccataaagatgtgcaagagccag
gcagatgcgtcccaggttcgagccctcacccttgagctgaagatcatgattcacctgggc
aagcacctcaacatcgtcaacctgatgggcgcgaacacggctcacataggcagaggcgag
ctgtggatcctggtcgagtactgtcgcttcggtaacctgctcgtgttcatgcatcgccaa
agaaggaactttatcaaccagattaacccagagacgggacgtatcgaccacaccctgctc
tccccagacccagccaccgccctctcccctttctcaccgctctcccccggcgccagtccg
tggcggcatttcacgtcctcgggcagccatgacgggttcgcggccactccggacacacca
gtcatcctgtcagctccccccaagggccaccacgccagcgggccccagagcacccccagc
ggccaccaggtgcacaacccactttacaacgcgaaggtggcgagtcctggggcggcgcgc
gactcagctcagcacgacacagcaaacgcaagagacacagcagagttccccgatgctgag
tgctgtgccggtgagggtaaaacggctctcctgaacagtgtgagcagcgacgggagggtg
cagaatacctacctcacctccctcacctcctccacctcctcccgtgctcccctctctccc
acagagtccggactgggcgacgctggactcctcgactcccacgggcagccatttgtacac
gaggtgggcagcgtgccgggggtcaacgcgcccttcaccaccagcgacctcgtgtgctgg
gcctggcaggtggcgcagggcatggactacctctccaacaggaaggtgttgcacggtgac
ctggctgctcgtaacctcctcctggctgacgacaacgtggtcaagatcagtgactttggt
ctgtctcgagagatgtacaaaaaggatgtttacatgaagaagggcgacgacttaatgccc
atcaagtggatctccctggaggcaatacgggatagaatcttcagtgtacagagcgacgtt
tgggccttcggggtgaccctgtgggagatcttttccctggggagcacgccttacccgggg
atcgaagtaaaccaagattttctgaacttactcgaaagtggctacagaatggagcgcccc
aaatacgccaaccaagagatatacaacctgcttatgtcatgctggcgagccgagcctcag
gaccgcccatctttcagccaagcagcggacagtcttggagaaatgatgaagcctgatatc
aaaggggaatacctcagcatgaacgaccagtacatgcagatgaacgaggagcgcttcagg
caacagacagactacctcaacatgtgcgcccaccccgactacgagaacatgatgaccacc
aggaccgaggaggaggaccccaaaccacactacgtcaacatgcagggcatagcggcaggg
gcagcggcaggggtggatggcgtggacagagggaacacacctcacacaccaggcgtcaac
gtaatgtccccagaggcggttggttactgcaacatgaggacattcactccctccccacca
cctacatcccccccatccacctcccaggctcactacctccccatgcagcccagcagacac
tcgcccagcccccagcctcacccattcagtccccggcttgaggatgacgtgttcagcccc
cgacctgctgagccatcaaggttctctttctcacgtgacaaagaaggtgtctcagaggca
gggagagagaccaaccccttcttggccaacagtaatgcgggggacaagagaatctcagaa
gacacagaacaggcaaagtttataaatcacaacaaatgaacggacgtaacctaacaatag
tgtgttattgttaatgtcttcaggtaatgaacgcccatatttcaagctctcccctcctcg
gccgttcccttgagatcagttccaacaatatcagtcagccagaccacgttcccccgtgca
tccaacatattcattttctctgttagtaatcgtatggcgcaagtttgtcaagataaaagg
gattggatgtgaagtaagtggaattcaacgagggtgaaaaacagttcagaggctgccgtt
gggttttagttggtaataaccgatatcttttagtaagggagaacttggaatacgaccgaa
ataatcttgattcggttccttaatcacaccttgcattattattattatcattactcttat
tatgtttagcctagttactcattagatctattttttcacttaatttatcgtaaacaattg
ttctacgcatacattgccacatacattgctgctctacttatatatatactgttctaaata
cattatctgtgtgaacctatgcattcgtgtacactcaatacatgatcaatctgttttatg
cattactacgcacacattatattcattgctgtacaaatcctttcgaaataaacattttat
attattgactgaactgatgtttgcatttctacatgacgcactctacataccacttacctt
tgccatggaggtcagtggtacatgccctggcacatctggacacaagcgaaactcgtgctg
gaggctggaattcaagcagtggtccccagtctggagtatccgagagccattcagcactcg
taagccttgttaagtatcccgcggggtacctaaacaatgtgatatatcttaattattctc
acagaactactattacacattcacacgattacttttccattattagttgtagattcaacc
ctctcgatcttattactagttcaaaacacctatttacacctttttttccccgtcctttag
cctcttactatataaatttaaggctcaaaaaacctgtcactgataa
