# Supplementary material for: Phylogenetic and transcriptomic characterization of insulin and growth factor receptor tyrosine kinases in crustaceans
Source: Front Endocrinol (Lausanne). 2024 Apr 4;15:1379231. doi: 10.3389/fendo.2024.1379231 (PMC11024359; doi:10.3389/fendo.2024.1379231)
Supplement: Supplementary Material 1 — Crustacean RTK sequences and classification. [file DataSheet_1.zip › Supplementary_Material/Supplementary Material 2/Glateralis Alignments/INSRalignmentDNA1.fa]

>GeclaM_EVm010040t1 type=mRNA; aalen=295,99%,partial; clen=888; offs=2-886; organism=Gecarcinus_lateralis; evgclass=noclass; oid=GlaE_velvLoc46046ct1; cov=5.6_g25334_i0;
------------------------------------------------------------
------------------------------------------------------------
------------------------------------------------------------
------------------------------------------------------------
------------------------------------------------------------
------------------------------------------------------------
------------------------------------------------------------
------------------------------------------------------------
------------------------------------------------------------
------------------------------------------------------------
------------------------------------------------------------
------------------------------------------------------------
------------------------------------------------------------
------------------------------------------------------------
------------------------------------------------------------
------------------------------------------------------------
------------------------------------------------------------
------------------------------------------------------------
------------------------------------------------------------
------------------------------------------------------------
------------------------------------------------------------
------------------------------------------------------------
------------------------------------------------------------
------------------------------------------------------------
------------------------------------------------------------
------------------------------------------------------------
------------------------------------------------------------
------------------------------------------------------------
------------------------------------------------------------
------------------------------------------------------------
------------------------------------------------------------
------------------gagacttcgaccgcc--taagctggccatcaaggatgttagt
gaaaat----------------ccttgctatcctcatgatccaagt-----ccagcctca
agtagcattcccagcaagtaccaggtggacccaaacaatctgaggctggaggagagct--
-------------------------ccttacttggccagggaaactttggca----ctgt
atttaaaggccac-----------------------ttacagcagggctttgagtgggtt
cctgtagcagttaaacaga---------cctccaatttaccctccaaggaggacatgcta
ctcgaggccaagctcatgctggaactggaatcctgccacatagtgcatgcgt--------
--------------------------------atggagtgatgtttggacccaaccaca-
--catacctggtgatggagtacatgagcaagggggacctactcaagtacctaagaaaaca
gga----------------------------------------------------gacga
ggctaaaaattgaacaagtgtgtgat------------------------------atgg
ctctccagattgctgatggcatggcatacttggccagcaagaactatgtccacaggga--
-----------ccttgctgctcgcaactgtcttatt--aatgatgacatgaaaatcaaga
tatcagactttggcatgacacggattacagag--------------------------ga
gaattactatcatattcgccactcaaaaccct------------------------tccc
agtgcggtggcttgcacccgagtgcttcacaaaacagaggttcaccagccagagtgatgt
atggagctatggtattgtcctctgggaaattcttactcttggcagaacaccataccagga
cctgagta-------------------------------ccaatgacagagtgaggg---
----------------------------aaatggtgagcaatggccacaccctcaagagt
aatgtgcgaagcctcactgacaagtggctggcagaattgatatgctgg------------
-------tgttgggaagcaga----gggtcatgaccggccgtccttcccaaagataatta
gcattct---------------
>GeclaM_EVm006589t1 type=mRNA; aalen=413,98%,partial3; clen=1264; offs=24-1262; organism=Gecarcinus_lateralis; evgclass=noclass; oid=GlaE_velvLoc35312ct1; cov=5.3_g17697_i0;
------------------------------------------------------------
------------------------------------------------------------
------------------------------------------------------------
------------------------------------------------------------
------------------------------------------------------------
------------------------------------------------------------
------------------------------------------------------------
------------------------------------------------------------
------------------------------------------------------------
------------------------------------------------------------
------------------------------------------------------------
------------------------------------------------------------
------------------------------------------------------------
------------------------------------------------------------
------------------------------------------------------------
------------------------------------------------------------
------------------------------------------------------------
------------------------------------------------------------
------------------------------------------------------------
------------------------------------------------------------
------------------------------------------------------------
------------------------------------------------------------
------------------------------------------------------------
------------------------------------------------------------
------------------------------------------------------------
------------------------------------------------------------
------------------------------------------------------------
------------------------------------------------------------
------------------------------------------------------------
------------------------------------------------------------
------------------------------------------------------------
ccaatgagacaaacgtaggacacatggatggccgtgatgcctgcaatgatgaatggaaga
gagaacatgccgaagtcaaggattctgacagtatgatgactgtaacactgaccggcctca
agccaaatcaccgctatgcagtgtatgttgaaacagacacagtagcagacgctgacatag
gagcacgttccaacatcacctacaccattaccaagccctacaatccgagctatcccctga
acttgagggtcatagataaagggaccacatatattgctgtggcatggtctccaccaagct
ctcccaatggagaaatatatgattacatcatttccttaaccactctcgtggatactgaag
ttaaatgccaggattactgcaaaacggaacaacttcaccatgacgagattgcagaatcag
aaaagggtatatctgagagcgaagtgagcaagatagactcaactctcaccactagtaca-
--ccgtcccccaagtgctgcgcctgtccagcaaagccgacacccactgttgaagatgatg
aaattaattttgaaaacattcttcataatcatatctatgtacatcgcacttcccgaaaaa
agagaagcactgaaccaggtgatggtccctctgaggaaacttccactaacttatgggaag
ctcagtatactgattatcagaatgagaaccacacagccgagattgatgtctggaggagta
ggacaaactctttcaattttacacagctgtcacactacactgaatacatgatag------
----aggtgtcagcatgccatgaaccacaatatgagtgccccggtaacaaagttccctgt
gaactgtgctcaacgatgcctgccaaaattgtggagacaacagctgtaaaagttaatgcc
aacatggtaact--gatttaaatgccaaacaaatcaaccagtcaatagttgaggtgacat
gggagcctccagtctctccaaatggacaagttcttgcatacaaggtgtcattcaccagta
cacaggaagacgtcaaggtttgtgtgtcatcttgtaaattcaatgaaagtcagatgaagt
actatttagatgtgcaaagactgaccccaaacaccaagtacctggtagaagttcaag---
tatatacaagagcccctaagaatgtgaatgacacagctgccacagcggagttcaccacac
agtactttgctgagatgcaaaatagagatcatggatggatgttgttgttactagtgatct
ttctcctcctgggaatggcgtg
>Erisi1_EVm000629t2 type=mRNA; aalen=781,90%,partial3; clen=2580; offs=237-2579; organism=Eriocheir_sinensis; evgclass=alt; oid=Eriocheir_sinensis_trinEriocheir_sinensis_LocDN209476c0g1t1;
ataccgcggccatttaatactatcaatcagtgggcaggttggtgctgagccgggggccac
gcggacagcgggctggcgccgaggccgaggggaggcagttgcagcccatcactgtgcgag
gaaggagcgccgcccgcttcgcttcccttcccggtggagcagcagtgtgagcaaggaagg
agccgtgctcatccggggcagcctatggggagcacccaagccccccctcgggcttcatgg
tgatgaatggcagggaacatcagtgtacagggaaatgtcttgccgtgctacattgcccga
gcgtcctgaggtggtggtggctggtgttcgtgctgggcctgagctgcaccgtgtcgagag
gcgcggcaaagtatccacacgataacacgcatcaccagcagcacgacaagagacaaaatg
aatcggatgtgtgtgatacagtaagaattgacagtctgacaaagctgaatggctcaaatg
gctcaaaaaattgtaaaacagtggagggaagcattgagatattcagaataaaatttgtct
ccaaagaaagcattgaagagtggagcttcccagatttggtagaaattacagacttcttgc
tggtgtaccatgtggagggccttaccagtcttgcacagctgtttcctaacttggctgtga
ttcgtggtatgaagctgctggagcgctactcacttgtcatatataaaactcacattgagg
tcattgggctctataaccttcgtgccattcttcgtggaagtgtcaaaataaagaacaaca
tcaacttgtgttacatccacaccgtcaactgggcagccatcgtccgaggccctgatgaca
acgtgatcatggacaacagtgagtcgctctgcaaaaaatgttgtcccacgtgttgtgcag
gatggaagcaggagaattgttgtccacattgttggaatagcaccaagtgtcagcagattt
gtagctccaagtgtagccatggctgtgtgagagaagcagatgaccagtgttgccacgaac
agtgccttggcggctgtatgctgcctaatgatccctctgcttgccatgcttgtcgcaatt
tcaacttgaacggcacatgctatgaggcctgccctgagaatagcctagagtacaaagatt
accgttgtgtggacgccaggtactgcgaaagcaagatgtttcaccagtttaataataaac
gttgtgtcagtgactgcccagagggataccagaagggaaacaaaagtatatgtgtgaaat
gtaaagatgggtgtcccaagaagtgccgcagtcgtctggtgaacacagtggccagagcgc
aggagctgagaggctgcaccgtaatcaccaattcactcatcataagcattaggaatggaa
agacagtcaccaaagaattgaaagcaaaccttggaaaaatagaacatgtgcattaccacg
tccgcatcttcaagacaagtcctctgaaatctctcaacttcctgtccaacctgcagttca
tcgatggagaccagctgtacaacaacaggtttgctctttatgttcatgataatgcaaact
tagaggaaatatgggacttcacgaaccactctgcattgaacatcagtaagggaaagattt
cctttttacaaaacccaaagttatgttaccacagcaagattgagaagcttttgaacatga
cgggccaggcgggcgaccacaacatgaaggttaccaatggatacaaagtagcatgctcca
taatgaagcatgccatcactctcgagccacaacccttcacggtgctggtcaagtggcctc
cagtgacgaccattgaagatgaccgcaaaattaccggctacttcatctactacaaggaga
caaatgagacaaacgtaggacacatggatggccgggacgcctgcaatgatgaatggaaga
gagaacatgctgaagccgacagttctgaccacatgttgagcgtatccctgacgggcctca
aaccaaatcaccgctatgcagtgtatgtcgaaacagacacagtagcagatgctgacatag
gggcacgatccaacatcacctacaccattacaaagccctacaacccaagctaccccctga
acttgaaggtcatagataaaggaaccacatacattgctgtggagtggtccaagccagcct
ctccaaatggacaaatatatgattacatcgtctccttaaccacccacttggaaactgaag
ataagtgtcaagactactgcaaaacagaacagtttcagcaagatgagattgaagaatcaa
aaaaggacctgtctgagagtgaactgaatatgatggactcgactcccaccattagtacag
tctcttcccccaagtgctgtgcctgtccagaaaaggcgacaccctcctttgaagatgacg
aaattaactttgagaacattcttcataatcatatctatatacatcgcactttccgaagaa
aaagaagcatggaaccaggcgatgctccacc--aggcaactctcacgtctccg-------
-------------------------------------------ttatatttggagaagta
agaaaacatcctttaattttacacagctttcacactacactgattacaagat--------
------------------------------------------------------------
------------------------------------------------------------
------------------------------------------------------------
------------------------------------------------------------
------------------------------------------------------------
------------------------------------------------------------
------------------------------------------------------------
------------------------------------------------------------
----------------------
