# Supplementary material for: Phylogenetic and transcriptomic characterization of insulin and growth factor receptor tyrosine kinases in crustaceans
Source: Front Endocrinol (Lausanne). 2024 Apr 4;15:1379231. doi: 10.3389/fendo.2024.1379231 (PMC11024359; doi:10.3389/fendo.2024.1379231)
Supplement: Supplementary Material 1 — Crustacean RTK sequences and classification. [file DataSheet_1.zip › Supplementary_Material/Supplementary Material 2/Glateralis Alignments/INSRalignmentDNA2.fa]

>Erisi1_EVm009340t1 type=mRNA; aalen=329,95%,partial3; clen=1035; offs=49-1035; organism=Eriocheir_sinensis; evgclass=main; oid=Eriocheir_sinensis_trinEriocheir_sinensis_LocDN141604c0g1t1;
------------------------------------------------------------
------------------------------------------------------------
------------------------------------------------------------
------------------------------------------------------------
------------------------------------------------------------
------------------------------------------------------------
------------------------------------------------------------
------------------------------------------------------------
------------------------------------------------------------
------------------------------------------------------------
------------------------------------------------------------
------------------------------------------------------------
------------------------------------------------------------
------------------------------------------------------------
------------------------------------------------------------
------------------------------------------------------------
------------------------------------------------------------
------------------------------------------------------------
------------------------------------------------------------
------------------------------------------------------------
------------------------------------------------------------
------------------------------------------------------------
------------------------------------------------------------
------------------------------------------------------------
------------------------------------------------------------
------------------------------------------------------------
------------------------------------------------------------
------------------------------------------------------------
------------------------------------------------------------
------------------------------------------------------------
------------------------------------------------------------
------------------------------------------------------------
------------------------------------------------------------
------------------------------------------------------------
------------------------------------------------------------
------------------------------------------------------------
------------------------------------------------------------
------------------------------------------------------------
------------------------------------------------------------
------------------------------------------------------------
------------------------------------------------------------
------------------------------------------------------------
------------------------------------------------------------
------------------------------------------------------------
------------------------------------------------------------
------------------------------------------------------------
------------------------------------------------------------
------------------------------------------------------------
------------------------------------------------------------
------------------------------------------------------------
------------------------------------------------------------
------------------------------------------------------------
------------------------------------------------------------
------------------------------------------------------------
------------------------------------------------------------
------------------------------------------------------------
------------------------------------------------------------
------------------------------------------------------------
------------------------------------------------------------
------------------------------------------------------------
------------------------------------------------------------
------------------------------------------------------------
------------------------------------------------------------
------------------------------------------------------------
------------------------------------------------------------
------------------------------------------------------------
------------------------------------------------------------
------------------------------------------------------------
------------------------------------------------------------
-----------aggaactgcggcgactggtccgtcctggaagtgacaacgtcagctaata
tgtctgtatacaggatacaaaatttgaaggtgaaagaagtgaacgaaaatgaaacaaatc
agctgccggcgacagtgacgcccaacaacagcaacccaaggcactccctgcccccaaaga
ctgccacgtcactgggcaccacactgctcgtcagctgggggccgccgccggtccccagag
gtgactccctggcctacatcatccgatatcaatgggaaggcggactggagaaaaagcagt
gtgtgttggaggacgatgctcgccgcaacgactacacacttttgctgaaggggatgaagc
ttcgcaacttttccttgaagattaaacttcgcactcgaaacggagatggacccttaacca
tctttaatgacccagttcaagaagacaatatctactggattgtattcatcccgtttctgt
gtattgcgatgctgggaatttgcatcatggaggtggccttgtggctgaagcggcggcgga
tagcggcggag------------------accacccacaccagaggctatggagagctgc
tgctgcgacaattcctgcccctcctggagaagagttccatcattgacagagacgctttga
aggttgacctcgattgtgagctgggcaaaggaaattttggcaaggtgtaccgaggcaagc
tgacgctgtcctcagggaaggagcagttggtggcggtgaagacccacatcaatgcaacga
ttcggt---acaagaggcggttcctggaggaggtcgtcgccatgaaaggtatacaatcaa
acttcgtggtgcgtctgatcggcatcgttaacagctacgagcccttatacgttgtgatgg
agctgatggacaacggcgacctcaagagcttcctcatgaa------cgcggcaccgctct
ctgacgagaaaatgagacaaatggcggtggaggcggcggacgggatggcttacttggggt
ccaaaaagctggtgcatcgcgacctggcggcgcgcaactgcatgctggaca---------
aa----------------------------------------------------------
------------------------------------------------------------
------------------------------------------------------------
------------------------------------------------------------
------------------------------------------------------------
------------------------------------------------------------
------------------------------------------------------------
------------------------------------------------------------
------------------------------------------------------------
------------------------------------------------------------
------------------------------------------------------------
------------------------------------------------------------
------------------------------------------------------------
------------------------------------------------------------
------------------------------------------------------------
------------------------------------------------------------
------------------------------------------------------------
------------------------------------------------------------
------------------------------------------------------------
------------------------------------------------------------
------------------------------------------------------------
------------------------------------------------------------
------------------------------------------------------------
------------------------------------------------------------
------------------------------------------------------------
------------------------------------------------------------
------------------------------------------------------------
------------------------------------------------------------
------------------------------------------------------------
-------------------------------
>GeclaM_EVm001193t7 type=mRNA; aalen=424,57%,complete-utrpoor; clen=2206; offs=403-1677; organism=Gecarcinus_lateralis; evgclass=alt; oid=GlaE_velvLoc20931ct1; cov=116.0_g2070_i6;
gcgcagtgtggaacaagccgtggtcgaggttgggtgtagcgtcaccatttggctgggacc
tttgttccgtgtgtgggcggtgccaaccaccacgccgcggct----ctataagcatgtga
ttagcaacggtgatttaaga----aagtgatttctaatttaaggctattgttctgagaaa
c-------------------attgctgtacaaaaaaaacgaaaaaataaggggcaacaat
------------------------------------------------------------
----------------------------------------------------------aa
taacatatgaaaagacagaactgcgttgtgaaatgtcaactgaataagttcaccagccat
ttcagataaaaa------------------------------tttatgcaatgctgcaac
----gcaatattgaataccgtcaagatc-----------------gcacactgcgcattg
agcatttagagcttgaagcacaacattactgagtgatataagacattccact-gatgaaa
tgatctcgagaacctccgacggccagagtcatcgcggatgttgtggcgcagagcgacgcg
atgaaagaccgctacaaagtcttgcccagctggtctccgggatgagggcggcgttgacga
cggcagcagtgctggcggtggtgacggtggtggtgattgtggtagtggctgccggaaaca
aacttccacgtccatatgtttccgttgatagtaaaatctgtgaaagcgtggaagtgacgg
ggaacgcaagtctcttggagaattattcttcgtgtgttaccatcgaggggaacctgcgca
tccaactcatcgaatataacaacaaaagcaacccactgattggcctccctaacctcgtac
aggtaaccggctacgtagtcatctacagactctcgtacctagagaccctgcgccacctgc
tgccgcgcctggctgtcattagaggccaagaactgttccatggctattccctcgtgatat
ttggcaacatcatcttgcaagaggtaaatctatggaatctgacccacgtgttggctgggg
cggtgagggtggaaaagaacctctgtcgaggtcctccccagcgatgggatctgctgtcac
cctccccgagtctcaatgtgatccaggattatggcgtgtgtatctacccgatgtgtgagg
agcagaagaactgtaccaacgtcatcacgcctctccacacccactgcacaacctacgggg
gctgctaccaaggtccccagtgccactcggagtgtgtgggagggtgccacgcccccagcg
accctaaagcttgtgtcgcttgcaggaattaccttgacggagacacctgcgtcccagact
gctctgcgtccgtcactaacaaagttcatcaccttgggtaccgttgcattcgtgaggacg
agtgtgccgaggagccttggacgcgaaaaactgagattaggagcgacggagttgagcagc
tgttctgtattcgttgcaacgacaactgctacgggacgtgtcatgggacaaaggtcacca
ccgctaacctgggccgtcagctgagaaactgccggtggttggagggaagcttggagatca
tggtgtcgggaggtcg--------------------------------------------
---------------tgagtgttttctggccttcccatcttctctacgccttgcacttcc
------------------------------------------------------------
-------------------------------------------tgcttacccctgttcct
ccatt-------------------------------------------------------
------------------------------------------------------------
----------------------------cttagaccttctcatcctatcaccgcc-----
-------------------------------------------------------tccta
tctcctgtttactcttgggacggtatcctcatcttatcaaattttac-------------
------------------------------------------------------------
----------------------------------------------------tgttaact
tttacacacaaagtgaaaagttagt-----------------actagctatgagcagaag
ttatccacatctactttatgagtaaatcgtagataatgccg-------------------
-ggcaactttatgtgtaactgttgcagagacctgagcagtcagggttcacaccttttaag
ttg---acacctgaccgtatccaacc-------gcttcgtgtactgatggattgccgacg
tgagtttcgacaggggacgcttgcagcttaagtcgacctc--------------------
------------------------------------------------------------
--------gagaaggcatttgatt-------------------------cagtgcatcgc
gaggcattct--------------------------------------------------
------------------------------------------------------------
------------------------------------------------------------
-------gggatcttttgcgattccatgagattcctgcagggattgttggtctacta---
------------------------------------------------ac----------
----tggcctgtactctaggactgagagtgctgtgaagt------gtgtggggatgggcg
tatccagcttctttcctgtgaatacgagagtgaggcaaggttgcgccc------------
---------------------------------ttgccccaccacgtttcaaaacttgta
tgaactgggtattaggcagagctgtggaccaaa---------------------gtca--
-----------ttgtggagcatctgttgg-------------------------------
--------------------------------------------caataccagggtcact
gaccttgtttttgctgatgatgcagtaatccttgc-------------------------
------------------------------------------------------------
------------------------------------------------------------
------------------------------------------------------------
------------------------------------------------------------
------------------------------------------------------------
------------------------------------------------------------
------------------------------------------------------------
------------------------------------------------------------
------------------------------------------------------------
------------------------------------------------------------
------------------------------------------------------------
------------------------------------------------------------
------------------------------------------------------------
------------------------------------------------------------
------------------------------------------------------------
------------------------------------------------------------
------------------------------------------------------------
------------------------------------------------------------
------------------------------------------------------------
------------------------------------------------------------
------------------------------------------------------------
------------------------------------------------------------
------------------------------------------------------------
------------------------------------------------------------
------------------------------------------------------------
------------------------------------------------------------
------------------------------------------------------------
------------------------------------------------------------
------------------------------------------------------------
------------------------------------------------------------
------------------------------------------------------------
------------------------------------------------------------
------------------------------------------------------------
------------------------------------------------------------
------------------------------------------------------------
------------------------------------------------------------
------------------------------------------------------------
------------------------------------------------------------
------------------------------------------------------------
------------------------------------------------------------
------------------------------------------------------------
------------------------------------------------------------
------------------------------------------------------------
------------------------------------------------------------
------------------------------------------------------------
------------------------------------------------------------
------------------------------------------------------------
------------------------------------------------------------
------------------------------------------------------------
------------------------------------------------------------
------------------------------------------------------------
------------------------------------------------------------
------------------------------------------------------------
------------------------------------------------------------
------------------------------------------------------------
------------------------------------------------------------
------------------------------------------------------------
------------------------------------------------------------
-------------------------------
>GeclaM_EVm001193t4 type=mRNA; aalen=577,68%,complete; clen=2530; offs=9-1742; organism=Gecarcinus_lateralis; evgclass=alt; oid=GlaE_velvLoc17778ct1; cov=118.4_g2070_i5;
------------------------------------------------------------
------------------------------------------------------------
------------------------------------------------------------
------------------------------------------------------------
------------------------------------------------------------
------------------------------------------------------------
------------------------------------------------------------
------------------------------------------------------------
------------------------------------------------------------
------------------------------------------------------------
------------------------------------------------------------
------------------------------------------------------------
------------------------------------------------------------
------------------------------------------------------------
------------------------------------------------------------
------------------------------------------------------------
------------------------------------------------------------
------------------------------------------------------------
------------------------------------------------------------
------------------------------------------------------------
------------------------------------------------------------
------------------------------------------------------------
------------------------------------------------------------
------------------------------------------------------------
------------------------------------------------------------
------------------------------------------------------------
------------------------------------------------------------
------------------------------------------------------------
---------------agaacttgatgcagcaattggaggagaatctgggccagcttcagt
tggtgacgggctacctgaaggtctacggg---tccgacactctgttttccttgaacttcc
tcagcggcttgaaagtgatcggcggtgaggagctggtgcacggcaggtacgccctttacg
tgctggacaacgagaagctgcaggagctgtgggattggaatcataccaaccgcagcctca
atatcaccaaaggaaagctcttcttccaacataacccgagcctgtgtcaggagctgatct
acgagctggccatcaaagggggaaagaacccagatgaggatgtacatgtgtcacccgccg
aggacacggggccatgctacaaggaggacctagaggttcgagtcctgtctcaaccagaaa
gaaaactcaacgtgtcctggaaatatcacttctacggcattgatgaccgctttgtcattg
gttactacttgtactatagggaggctcctgaggaggtcaggctctaccaaggtcgcgacg
cctgcaacgacaatgtggtgtgggagagagagtttcgggagtacaagagaaaccaaagct
gtgaggttatgctagacaagctgaaaccgtacactcagtacgccgtctatgttgacgtct
attacaccgatagtgtgaaaatcgccagccgctccgccatcaactacataagaaccatgg
tcagtgacccatccccggttcgcaatctgaaggtggaaccgcagaagaactcttccaccc
taacagtgtcgtggctcccccctgcagtggccaacggaccc---cttcacgtttacgagg
tgaggtatgcccggctgaagcatacctccccaggctcaaaatacctggaccgtgacgacg
tgtgtgaagacggaaagtacgagcagcacagggaggcctcacacattgtgccggttggcg
gcggggaagaggacgcgaagacactctgctgtaattgttccaactccatcactagcctct
ctatggaggacagagtttttgatcgacaactggatatcaacttcgaaaactatatatggc
aaagcgtgctctgt----------------------------------------------
------------------------------------------------------------
-----------------------------------------aaaagtgtcactcttgatg
atgacaagggatcaaccaca---ccaccagttacctccagcgaatcttccgctccag---
------------------------------------------------ccaccatcacgt
cccttgacccaacagctgctgctggtcctggtgaggagc------gctccaggcgacgac
gtcgcagaagcgtctccatcaacccgacaggaatgcaaaacagggtgg------------
---------------------------------tagac-------------aaaacagtg
gatgccgaagaggagaaagaggtatgcaaggca---------------------gtcagc
gaaactacttcccatggagcaacagctgagga----------------------------
-----------------gtgtgacgagaggatcgtgaccaccaccaccacgagtgtcacc
-------------ctcacggggctgcggcacctgacgtcctacagggcgagtactgaccc
taccatagaggctgtctgtctgtctgtttgtctctctgtctatcgatccatatttatctg
cctgtccgtttttctatctctgtgtatccatctatatttatctgtctgtctgtctgtctc
tctgtctctctctgtctctgtctctctctctctctctcataaaatcaaaactgatctgga
aactttaactcatcacttgctgttctctgcacctcttgtgacggtgctgtcagtgtgtca
tcactgcggtagctgcttcgcagctcctctttgccactcaatcaagtattttaatcatag
gctgtagtcatgcatgtgaagctgaattatctccaaccaattcctgctcgaattttcaga
tagtttcttacctagtttctaatttcttttcgatcttctttcatatcttattactattaa
taactttcagctccagtactcatattctagtcagctaaaatgcacagctcctataatggt
tagtcaccacagctttcaattactagcttgttttcgtaacgagataatgccctaaatggg
acacggatacatattttgacatgaatgtgaactgtattgcgttgtatctaagagaaaacc
tttatgtgcaaggctcagatgtctgtgtgtgtgtccggcaggtgtgggtgagaccgtgcc
attacgagggaaaacactgcagcgactggtccgtcctggaagagacaactacagctaaca
tgtcggtgtacaagatactaaacttcaaggtggaagatgtgaaactgaatgagacgaaac
agctatcagcgacgatggcgcccaataacagcaacccaaggcacactttgtccccgaggc
ctgctgcgccgccgggcgccacgctgctcctcagctgggagccaccgccagtccccaaag
atgatgccttggcctacatcatccgatacagacgggaaggaggaccggaggtg-------
------------------------------------------------------------
------------------------------------------------------------
------------------------------------------------------------
---------------------------------------------------ggttacatg
caaagacagattactaaaat----------------------------------------
------------------------------------------------------------
------------------------------------------------------------
------------------------------------------------------------
--------------------------------------------catggtattacatcta
a-----------------------------------------------------------
------------------------------------------------------------
-----------------------------------------------atttacccagatt
ctaggggcatactgcat-------------------------------------------
------------------------------------------------------------
------------------------------------------------------------
------------------------------------------------------------
------------------------------------------------------------
------------------------------------------------------------
------------------------------------------------------------
------------------------------------------------------------
------------------------------------------------------------
------------aacatgcagaggcaagaaaccctaacttg---tgtgtgtgtgtgtgt-
------------------------------------------------------------
------------------------------------------------------------
------------------------------------------------------------
------------------------------------------------------------
------------------------------------------------------------
------------------------------------------------------------
------------------------------------------------------------
------------------------------------------------------------
------------------------------------------------------------
------------------------------------------------------------
------------------------------------------------------------
------------------------------------------------------------
------------------------------------------------------------
------------------------------------------------------------
------------------------------------------------------------
------------------------------------------------------------
------------------------------------------------------------
------------------------------------------------------------
------------------------------------------------------------
------------------------------------------------------------
---------gtgtgtgtgtgtgtgtgtgtgt
>GeclaM_EVm001193t2 type=mRNA; aalen=839,88%,partial3; clen=2842; offs=325-2841; organism=Gecarcinus_lateralis; evgclass=alt; oid=GlaE_velvLoc15251ct1; cov=132.9_g2070_i4;
gcgcagtgtggaacaagccgtggtcgaggttgggtgtagcgtcaccatttggctgggacc
tttgttccgtgtgtgggcggtgccaaccaccacgccgcggct----ctataagcatgtga
ttagcaac----------------------------------------------------
-------------------------------------------------ggggcaacaat
------------------------------------------------------------
----------------------------------------------------------aa
taacatatgaaaagacagaactgcgttgtgaaatgtcaactgaataagttcaccagccat
ttcagataaaaa------------------------------tttatgcaatgctgcaac
----gcaatattgaataccgtcaagatc-----------------gcacactgcgcattg
agcatttagagcttgaagcacaacattactgagtgatataagacattccact-gatgaaa
tgatctcgagaacctccgacggccagagtcatcgcggatgttgtggcgcagagcgacgcg
atgaaagaccgctacaaagtcttgcccagctggtctccgggatgagggcggcgttgacga
cggcagcagtgctggcggtggtgacggtggtggtgattgtggtagtggctgccggaaaca
aacttccacgtccatatgtttccgttgatagtaaaatctgtgaaagcgtggaagtgacgg
ggaacgcaagtctcttggagaattattcttcgtgtgttaccatcgaggggaacctgcgca
tccaactcatcgaatataacaacaaaagcaacccactgattggcctccctaacctcgtac
aggtaaccggctacgtagtcatctacagactctcgtacctagagaccctgcgccacctgc
tgccgcgcctggctgtcattagaggccaagaactgttccatggctattccctcgtgatat
ttggcaacatcatcttgcaagaggtaaatctatggaatctgacccacgtgttggctgggg
cggtgagggtggaaaagaacctctgtcgaggtcctccccagcgatgggatctgctgtcac
cctccccgagtctcaatgtgatccaggattatggcgtgtgtatctacccgatgtgtgagg
agcagaagaactgtaccaacgtcatcacgcctctccacacccactgcacaacctacgggg
gctgctaccaaggtccccagtgccactcggagtgtgtgggagggtgccacgcccccagcg
accctaaagcttgtgtcgcttgcaggaattaccttgacggagacacctgcgtcccagact
gctctgcgtccgtcactaacaaagttcatcaccttgggtaccgttgcattcgtgaggacg
agtgtgccgaggagccttggacgcgaaaaactgagattaggagcgacggagttgagcagc
tgttctgtattcgttgcaacgacaactgctacgggacgtgtcatgggacaaaggtcacca
ccgctaacctgggccgtcagctgagaaactgccggtggttggagggaagcttggagatca
tggtgtcgggaggtcagaacttgatgcagcaattggaggagaatctgggccagcttcagt
tggtgacgggctacctgaaggtctacggg---tccgacactctgttttccttgaacttcc
tcagcggcttgaaagtgatcggcggtgaggagctggtgcacggcaggtacgccctttacg
tgctggacaacgagaagctgcaggagctgtgggattggaatcataccaaccgcagcctca
atatcaccaaaggaaagctcttcttccaacataacccgagcctgtgtcaggagctgatct
acgagctggccatcaaagggggaaagaacccagatgaggatgtacatgtgtcacccgccg
aggacacggggccatgctacaaggaggacctagaggttcgagtcctgtctcaaccagaaa
gaaaactcaacgtgtcctggaaatatcacttctacggcattgatgaccgctttgtcattg
gttactacttgtactatagggaggctcctgaggaggtcaggctctaccaaggtcgcgacg
cctgcaacgacaatgtggtgtgggagagagagtttcgggagtacaagagaaaccaaagct
gtgaggttatgctagacaagctgaaaccgtacactcagtacgccgtctatgttgacgtct
attacaccgatagtgtgaaaatcgccagccgctccgccatcaactacataagaaccatgg
tcagtgacccatccccggttcgcaatctgaaggtggaaccgcagaagaactcttccaccc
taacagtgtcgtggctcccccctgcagtggccaacggaccc---cttcacgtttacgagg
tgaggtatgcccggctgaagcatacctccccaggctcaaaatacctggaccgtgacgacg
tgtgtgaagacggaaagtacgagcagcacagggaggcctcacacattgtgccggttggcg
gcggggaagaggacgcgaagacactctgctgtaattgttccaactccatcactagcctct
ctatggaggacagagtttttgatcgacaactggatatcaacttcgaaaactatatatggc
aaagcgtgctctgt----------------------------------------------
------------------------------------------------------------
-----------------------------------------aaaagtgtcactcttgatg
atgacaagggatcaaccaca---ccaccagttacctccagcgaatcttccgctccag---
------------------------------------------------ccaccatcacgt
cccttgacccaacagctgctgctggtcctggtgaggagc------gctccaggcgacgac
gtcgcagaagcgtctccatcaacccgacaggaatgcaaaacagggtgg------------
---------------------------------tagac-------------aaaacagtg
gatgccgaagaggagaaagaggtatgcaaggca---------------------gtcagc
gaaactacttcccatggagcaacagctgagga----------------------------
-----------------gtgtgacgagaggatcgtgaccaccaccaccacgagtgtcacc
-------------ctcacggggctgcggcacctgacgtcctacaggg-------------
------------------------------------------------------------
------------------------------------------------------------
------------------------------------------------------------
------------------------------------------------------------
------------------------------------------------------------
------------------------------------------------------------
------------------------------------------------------------
------------------------------------------------------------
------------------------------------------------------------
------------------------------------------------------------
------------------------------------------------------------
------------------------------------------------------------
------------------------------------------------------------
------------------------------------------------------------
------------------------------------------------------------
------------------------------------------------------------
------------------------------------------------------------
------------------------------------------------------------
------------------------------------------------------------
------------------------------------------------------------
------------------------------------------------------------
------------------------------------------------------------
------------------------------------------------------------
------------------------------------------------------------
------------------------------------------------------------
------------------------------------------------------------
------------------------------------------------------------
------------------------------------------------------------
------------------------------------------------------------
------------------------------------------------------------
------------------------------------------------------------
------------------------------------------------------------
------------------------------------------------------------
------------------------------------------------------------
------------------------------------------------------------
------------------------------------------------------------
------------------------------------------------------------
------------------------------------------------------------
------------------------------------------------------------
------------------------------------------------------------
------------------------------------------------------------
------------------------------------------------------------
------------------------------------------------------------
------------------------------------------------------------
------------------------------------------------------------
------------------------------------------------------------
------------------------------------------------------------
------------------------------------------------------------
------------------------------------------------------------
------------------------------------------------------------
------------------------------------------------------------
------------------------------------------------------------
------------------------------------------------------------
------------------------------------------------------------
------------------------------------------------------------
------------------------------------------------------------
------------------------------------------------------------
------------------------------------------------------------
-------------------------------
>GeclaM_EVm001193t1 type=mRNA; aalen=1043,99%,partial3; clen=3137; offs=9-3137; organism=Gecarcinus_lateralis; evgclass=main; oid=GlaE_velvLoc13236ct1; cov=186.1_g2070_i3;
------------------------------------------------------------
------------------------------------------------------------
------------------------------------------------------------
------------------------------------------------------------
------------------------------------------------------------
------------------------------------------------------------
------------------------------------------------------------
------------------------------------------------------------
------------------------------------------------------------
------------------------------------------------------------
------------------------------------------------------------
------------------------------------------------------------
------------------------------------------------------------
------------------------------------------------------------
------------------------------------------------------------
------------------------------------------------------------
------------------------------------------------------------
------------------------------------------------------------
------------------------------------------------------------
------------------------------------------------------------
------------------------------------------------------------
------------------------------------------------------------
------------------------------------------------------------
------------------------------------------------------------
------------------------------------------------------------
------------------------------------------------------------
------------------------------------------------------------
------------------------------------------------------------
---------------agaacttgatgcagcaattggaggagaatctgggccagcttcagt
tggtgacgggctacctgaaggtctacggg---tccgacactctgttttccttgaacttcc
tcagcggcttgaaagtgatcggcggtgaggagctggtgcacggcaggtacgccctttacg
tgctggacaacgagaagctgcaggagctgtgggattggaatcataccaaccgcagcctca
atatcaccaaaggaaagctcttcttccaacataacccgagcctgtgtcaggagctgatct
acgagctggccatcaaagggggaaagaacccagatgaggatgtacatgtgtcacccgccg
aggacacggggccatgctacaaggaggacctagaggttcgagtcctgtctcaaccagaaa
gaaaactcaacgtgtcctggaaatatcacttctacggcattgatgaccgctttgtcattg
gttactacttgtactatagggaggctcctgaggaggtcaggctctaccaaggtcgcgacg
cctgcaacgacaatgtggtgtgggagagagagtttcgggagtacaagagaaaccaaagct
gtgaggttatgctagacaagctgaaaccgtacactcagtacgccgtctatgttgacgtct
attacaccgatagtgtgaaaatcgccagccgctccgccatcaactacataagaaccatgg
tcagtgacccatccccggttcgcaatctgaaggtggaaccgcagaagaactcttccaccc
taacagtgtcgtggctcccccctgcagtggccaacggaccc---cttcacgtttacgagg
tgaggtatgcccggctgaagcatacctccccaggctcaaaatacctggaccgtgacgacg
tgtgtgaagacggaaagtacgagcagcacagggaggcctcacacattgtgccggttggcg
gcggggaagaggacgcgaagacactctgctgtaattgttccaactccatcactagcctct
ctatggaggacagagtttttgatcgacaactggatatcaacttcgaaaactatatatggc
aaagcgtgctctgt----------------------------------------------
------------------------------------------------------------
-----------------------------------------aaaagtgtcactcttgatg
atgacaagggatcaaccaca---ccaccagttacctccagcgaatcttccgctccag---
------------------------------------------------ccaccatcacgt
cccttgacccaacagctgctgctggtcctggtgaggagc------gctccaggcgacgac
gtcgcagaagcgtctccatcaacccgacaggaatgcaaaacagggtgg------------
---------------------------------tagac-------------aaaacagtg
gatgccgaagaggagaaagaggtatgcaaggca---------------------gtcagc
gaaactacttcccatggagcaacagctgagga----------------------------
-----------------gtgtgacgagaggatcgtgaccaccaccaccacgagtgtcacc
-------------ctcacggggctgcggcacctgacgtcctacaggg-------------
------------------------------------------------------------
------------------------------------------------------------
------------------------------------------------------------
------------------------------------------------------------
------------------------------------------------------------
------------------------------------------------------------
------------------------------------------------------------
------------------------------------------------------------
------------------------------------------------------------
------------------------------------------------------------
------------------------------------------tgtgggtgagaccgtgcc
attacgagggaaaacactgcagcgactggtccgtcctggaagagacaactacagctaaca
tgtcggtgtacaagatactaaacttcaaggtggaagatgtgaaactgaatgagacgaaac
agctatcagcgacgatggcgcccaataacagcaacccaaggcacactttgtccccgaggc
ctgctgcgccgccgggcgccacgctgctcctcagctgggagccaccgccagtccccaaag
atgatgccttggcctacatcatccgatacagacgggaaggaggaccggagataaaaaact
gtgtattggcggaggatgcgcgccgcgacgagtacatgtattcactgcgggggatgaagt
tcggtgactactttctgcagatcaaacttcgcactcgaaacggagatggaccccccacca
ccttgcctttcacagttaaggatgacagtatctactggattgttctcatcccgtttctgt
gtggtgggttgctgggaatctgcatcatggaagtggccttgtggctgaagcggcggcaga
caacagcagagcctgaggacgtcccgaccaccaaccacgacaccagttacaaagagttgc
tgctgcggagaacactgaagcgcctggaggagggctgcatcattggcagcgaaactctgc
aggttgatctggagcacatgctgggtaaaggacaatttggccaggtttaccgaggcaagc
ttacgctggcctcaggagaggagcaactggtggcggtgaaaacccccaaagagcaagcga
cacacttagacgtgaagcggtttctgcaggaggccatcgtcatgcaaggtattaaatcca
acttcgtggtccgtctgcttggtgtcgtgaacaacttcccgcccatatatgttgtaatgg
agctgatggagagcggcgacctcaagaccttcctcagaaaggagacgggggcgtccctca
ctaacgagaaaatggtagaaatggcggtggaggcggcggatgggatggcttacctggagg
ctaagaagatggtgcatcgcgacctggcggcgcgcaactgcatgttggaca---------
agggactcaccctcaagataggggactttgggctcaccagatacgtcatgacggactact
ataggaaacagaaccaagagctgctgccagtgcggtggatggctccggagtccctgaagt
atggccgctactccaccaggtctgacgtgtggagctacggtgtgctactgtgggaacttg
ccacaggcggtctgctcccatatcagaactacagaagcgagacactggacaacttcatct
tatccggcttgcggctgaagcctcccagcagagggccagagtgttttaatcagatcatga
tggagtgctggcattattatcccaagagacgaccaaccttcaaattgcttgtgcaacgtc
tcctcccagaaacctccaaaagatatcaggagtacttccagggggtgtctttctttcata
gttccagttcttgtgattccgagagccccgacgatatcgacgaagggttcaacgccagtg
ggtcgagtcaggaagacgcagaggctgagcattctcgctcg---tcttcttccttgcctc
ccttccacttacgagtgcaagatactcacttcagcaaagaggacattgagagtcagtgca
gtgagaatgatactgctgtcgatgatgac-------------------------------
------------------------------------------------------------
------------------------------------------------------------
------------------------------------------------------------
------------------------------------------------------------
------------------------------------------------------------
------------------------------------------------------------
------------------------------------------------------------
------------------------------------------------------------
------------------------------------------------------------
------------------------------------------------------------
------------------------------------------------------------
------------------------------------------------------------
------------------------------------------------------------
------------------------------------------------------------
------------------------------------------------------------
------------------------------------------------------------
------------------------------------------------------------
------------------------------------------------------------
-------------------------------
>GeclaM_EVm001193t8 type=mRNA; aalen=291,48%,complete-utrbad; clen=1821; offs=6-881; organism=Gecarcinus_lateralis; evgclass=alt; oid=GlaE_velvLoc25599ct1; cov=280.2_g2070_i7;
------------------------------------------------------------
------------------------------------------------------------
------------------------------------------------------------
------------------------------------------------------------
------------------------------------------------------------
------------------------------------------------------------
------------------------------------------------------------
------------------------------------------------------------
------------------------------------------------------------
------------------------------------------------------------
------------------------------------------------------------
------------------------------------------------------------
------------------------------------------------------------
------------------------------------------------------------
------------------------------------------------------------
------------------------------------------------------------
------------------------------------------------------------
------------------------------------------------------------
------------------------------------------------------------
------------------------------------------------------------
------------------------------------------------------------
------------------------------------------------------------
------------------------------------------------------------
------------------------------------------------------------
------------------------------------------------------------
------------------------------------------------------------
------------------------------------------------------------
------------------------------------------------------------
------------------------------------------------------------
------------------------------------------------------------
------------------------------------------------------------
------------------------------------------------------------
------------------------------------------------------------
------------------------------------------------------------
------------------------------------------------------------
------------------------------------------------------------
------------------------------------------------------------
------------------------------------------------------------
------------------------------------------------------------
------------------------------------------------------------
------------------------------------------------------------
------------------------------------------------------------
------------------------------------------------------------
------------------------------------------------------------
------------------------------------------------------------
------------------------------------------------------------
------------------------------------------------------------
------------------------------------------------------------
------------------------------------------------------------
------------------------------------------------------------
------------------------------------------------------------
------------------------------------------------------------
------------------------------------------------------------
------------------------------------------------------------
------------------------------------------------------------
------------------------------------------------------------
------------------------------------------------------------
------------------------------------------------------------
------------------------------------------------------------
------------------------------------------------------------
------------------------------------------------------------
------------------------------------------------------------
------------------------------------------------------------
------------------------------------------------------------
------------------------------------------------------------
------------------------------------------------------------
------------------------------------------------------------
------------------------------------------------------------
------------------------------------------------------------
------------------------------------------------------------
------------------------------------------------------------
------------------------------------------------------------
------------------------------------------------------------
------------------------------------------------------------
------------------------------------------------------------
------------------------------------------------------------
------------------------------------------------------------
------------------------------------------------------------
------------------------------------------------------------
------------------------------------------------------------
------------------------------------------------------------
------------------------------------------------------------
------------------------------------------------------------
------------------------------------------------------------
------------------------------------------------------------
------agaaaatggtagaaatggcggtggaggcggcggatgggatggcttacctggagg
ctaagaagatggtgcatcgcgacctggcggcgcgcaactgcatgttggaca---------
agggactcaccctcaagataggggactttgggctcaccagatacgtcatgacggactact
ataggaaacagaaccaagagctgctgccagtgcggtggatggctccggagtccctgaagt
atggccgctactccaccaggtctgacgtgtggagctacggtgtgctactgtgggaacttg
ccacaggcggtctgctcccatatcagaactacagaagcgagacactggacaacttcatct
tatccggcttgcggctgaagcctcccagcagagggccagagtgttttaatcagatcatga
tggagtgctggcattattatcccaagagacgaccaaccttcaaattgcttgtgcaacgtc
tcctcccagaaacctccaaaagatatcaggagtacttccagggggtgtctttctttcata
gttccagttcttgtgattccgagagccccgacgatatcgacgaagggttcaacgccagtg
ggtcgagtcaggaagacgcagaggctgagcattctcgctcg---tcttcttccttgcctc
ccttccacttacgagtgcaagatactcacttcagcaaagaggacattgagagtcagtgca
gtgagaatgatactgctgtcgatgatgacctggtctgtcttacccatgaggatcctcatg
agaggctatcgtgtgccccgctgtcttgcctcaccagccaggtgggtcgcctcacccaaa
cgaatgatgctacgaacaaggcgctgctcttccgcacaccctacttcgctgagacctaac
tgtcctccatccccaccaccttgaac---------------------taactgatgcgag
tattgtccttc-----ctacagtattcattgtaggttgactcagccgatgtaggcaatat
gcatgtctatgttggagtttttccattatat--------attaagtaaacattgtggtag
gtgctgtgaattattgtgcgattattatcttctgaattatgggagtatctgcaagtggtg
actgagaacaaagtgtaaggatcaccttagactgcctgagaagggtggagaatgttgcat
gctcgttcatcagtgtacctcttcg----atacctagtattgtctcgtcacaaaaggaag
ttaagatttaagatatgttaatgatggcaaatccaatactatttgtcacctagaatgata
cacaaaactaaaattttcttctttgtcacgtcacatccttctaaac-----------tgg
ctgtcacaacaaaaggaggcagacacttgttcataaatagcttgaagaaaagcatatcag
ctttcagtacatgtgagtagcaagcatgaatgatgactgtaaatgattaacagagaaagc
cgttttgtaggatcatatttttatttcttcaatggtagacgtgtttatataggcagtcat
ttatagaataagatgacaacttccttccattgccgtttctctaaacattgtaaatatgac
agaaatgacagtttttaattactgaaaaatagctcccatgtgttacttgtctgaggcgga
atctactgtttgccgtcgttttggtgcaacgaaactctgacctctgatgtaagcaacaaa
tgcctcacggtatgcctttactcacgccagcctgtacaatgtgaatgcaatgtttttact
tatgggcaaagtaataagtatttagttttttccttttgcaagtgaggcaactcctgtgtg
tgtgtgtgtgtgtgtgtgtgtgtgtgtg---
>CarmaC_EVm000618t1 type=mRNA; aalen=1501,76%,complete; clen=5900; offs=564-5069; organism=Carcinus_maenas; evgclass=main; oid=Carcinus_maenas_CNS_velvLoc4604ct1; cov=326.5_g1851_i1;
gatc------------------------------tgttgcgtcaccagtggggtgggatc
tttgttcaatgttta------gccaatcaccacgacacctttgtagctacggacaaataa
ataacatttcaatgtcgaaatgctaagtgtttttcaaagagaatgtgtgtttcgtaagat
caaggtagactgcttgattaatacctgcgttaaaaacttagaaaataaagagcacataat
tttcagagtttggcattttaagtgtaatgaaaagtgacgtgttgttgggtctagagttga
cagtgtgaagcaggagcttccctctctctgacaccactccttactacacgtggtacacac
acacacacacacacacacacacacgtttttctcctctaattgtttgtttttcgttttcat
agacaacaaaaacaacgaagagccaaacagaacattttcctttgtgtatgagagtgtaac
aatgaaaataatgagtccagccaacacctgagtgcttgcctcaatatatctttctcgtta
ctaattcatatctgagaataatgcttggtgggatgatttaacacgttcctctctacacaa
tgaacgcaaccattcccgacggcgagagtcattgcagtcgcttagatggtgaacacctcg
acggagatgcaaggcggcggattgtcaaggtggtggcggggatgagggcggc---ggtga
cagcggtggtggtggtgttgatactggtgctggtgacggtgctggtcacagctggaaaca
aacttcacc------acgatgctgcacacggcaaaatctgtgggagtgtggaaataacgg
gagaccaaacagtcttggaggactacacttcctgcgtcaccatcgagggcaacctgcgca
tccagcttattgaat---acaacgaaactcgaccattcgttggtctctctaatctcgtcc
aggtgactggctacgtgatcatctaccggctttctcacgtcagaacgctgcgccacttgc
tcccgcgcctagctgtcattagaggacgggaactcttccacggttattccctcgtaatat
tcggtaacatcttcttgcaagaggcaaacctttggaacctgacccacgtgttgaggggag
cggtgcgggtggagaaaaatctgtgcagcggtcctcccaaccgctgggatctgctctccc
cttctccggccctcaacgtgattcaggactatggcgtgtgtatctaccctgtgtgtgaag
aggaaagggactgtgaaaatgttaccaccaccatccacacccactgcactacgtatggtg
gctgctatcaaggtccccagtgccacgaggagtgtgtgggaggatgccaccttcctcatg
accctgatgcatgtgtagcctgtaaaaattaccgtgatggccactcctgtgtgccagatt
gttctaagtctgcaaccaacaaagtccaccacttggattaccgatgcattcccgagaacg
agtgtgctcaggagccctggaagctggacacaaaggatgggccacagggtactgagcggc
tggtctgtgtgcgatgtaatgataattgttacggtacgtgtcgtgggacgaaggtcacca
atgctaacctgggtcgccaagtgcataactgtcagcgactggaagggaatctggaaatca
tggtgtcaggcgggtcgaacttgacgcagcagctggaggagaacttgggccagctgcaag
ttgtgactggatacttgaaggtgtacggc---tccaatactctcttctctttgaacttcc
tgagcaatttggagaagatcggcggcgatgatttagtgcacggcaggtattctctttatg
tgctggacaacgagaagctgcaggaattgtgggactggaagcaccgcagccgcagcctca
agattaccagaggaatgctcttcttccaacacaacccaagtctgtgtcgagagctgatca
atgagctggccagccgggcacagctgacacaggcaagccgagtgcatgtttccccagcag
aggacacaggcccatgttacacatcggatctacaagtggattgcgttcctcggcgtcatg
gaaagcttaacgtgtcctggaaataccactactatgggcgcgatgatcggtttgtcatcg
gttattacctgtactatcgggaggcacccaaaaagattacgctctatcaagaccgcgacg
cttgtaacgacaacatactgtgggagaggctgtttagggaatacgagcgaaacaaaaggt
atgaagtgagcgtggacaacctcaagccttacactcaatacgccctgtacgttgacgtgt
actacactgacgcagtgaagaacgctagccgctccactatccaatacgtcacaaccacaa
tggacaaaccatccccagtgcgtgaggtgaaggcaacacttggcaaaaatatctctactc
aattactgtcttggcgtgaacctgcagtacccaacggagtg---ctcaagatgtaccagg
tgaagtacgggaggctgaagctttcccgtctacacttacagga---agatcgccatgacg
tgtgtgaggacatgagggaagagccgcagagcaagacgcctcctagcatgcag---aatg
gaggagaggaggacaaggggacgggctgctgtgcttgtccaggttccgctgtcagtctct
caaaggaagatcgacgctttgaccaccagcttgacatcaatttccaaacctttatatggc
aaaacctgttgtgc----------------------------------------------
------------------------------------------------------------
-----------------------------------------aaaagggttagtgacgcca
atgaaaataaaccaatcccc---gcctccgtcagcctaagcaagcctctcacccaagagc
gaaagaacttcactagcagccgtgaggcctccatgaaccagaccgatatcaccgccatac
ccgccagtcaggcagcagctttcttggcctccgaaaagcgacacggttccaggcagcgaa
aacgtagaagcagtt---tccatccagctgtaacacaagacgggatagataaacagatga
gtgctgaagagacggaaactggacgggaacaacgagaa-------------gaggtggag
gaggaggaggaggaggaggaggagtacaaggaagaggaggaggaggaggaagaggacgac
gacgacgaactggaggaagagatggtggaagatgaagagtgtgaaaacattgacacaaac
ggcaacgacacagcgttgtgtgacgtgaggacgatgacaaccattaacactcacgtcact
-------------ctcatgggtctggcatacttcactcaatacaggg-------------
------------------------------------------------------------
------------------------------------------------------------
------------------------------------------------------------
------------------------------------------------------------
------------------------------------------------------------
------------------------------------------------------------
------------------------------------------------------------
------------------------------------------------------------
------------------------------------------------------------
------------------------------------------------------------
------------------------------------------tgttggtgagggcttgta
atggtgaggacagcgactgcagcgactggtcggttctggacatcacaactccaccggaca
tgtccatatacaagatcaaaaactttaaggcgcagcaaattaaaataaatgagaccaaac
agtcggctgtaaaatcaaaatccaactctag-----tgaggtggtcactctacccaga--
--------ccaacagacgccatgctgctcctcagctgggatccaccgatcgctcctaagg
aagacattttggcctatatcattgaataccagataggagaaacacccaagaaaaagatat
gcttgccgcaggagaaattacttgaccccacgtacaggtttccgctgca------gaagt
ttggcacctacactttgcagataagagttcgttctcccagtggggatggaccgcctacca
cccagactgttagagtcgagaaacacaatgtgtattgggctgtgttggttgccttcctgt
gtggtgggttgttgggtatctgcattatggaggtggccttgtggacgaggcggcggagaa
ctgtaccagaa---------------acacccacccataaccacacttacggagaacgct
tactggaacagggattggaacgtcttgataaggatttcgttattggcagcgacaccctga
aagttgaactaaaccgaaaattgggacagggattcttcgggaaagtatacctgggactgc
tgaagctgccggcagggaaagaacaacaggtggcagtaaaaactcccaacgcggaggcca
cgtacacggacaagaaacgcttcctggacgaggccgttgtcatgcagcatatcagatcca
actttatggtacgtctgattggcgtggtggacagttaccctccaatctatgttgtgatgg
agtatatggagcttggtgatctcaagtcattcctcataacaaatgaggggaagtcgctta
cagatgagaaaatggtagaaatggcggtggaggcagcggacgggatggcttatctggagg
ccaaaaactgggtgcaccgagacctggcggcgcggaactgtatgctgggtatagtggaac
agagactcactcttaagattggtgactttggcctcaccagatacgtcactgctgactact
acaagaaacagagcggtgggatgctgccattccgctggatggctccggagtcactagtgt
actgccgctattcttcaagatccgatgtgtggagttacggggtgttgctttgggagcttg
ccaccgggggacgccagccttatgagggaaacctggaagaggaagtgggggatttcattc
tctctggtaagcggctgggacctccagacaagggcccagatttcttttatccactcatgc
tgaggtgctggaaagcagtacccaagcaacgaccaaccttcaagcgaatagtgcaacgtc
ttcttcccatgacctccaaaaaatatctggagtacttccagagagtgtccttcttccaca
actccggttcctctgaccacgagagcccagttgacatcgatgaaggtttcaatgccagcg
gctcaagtcaagaggacgctgaggcaggatactcgggttcactttcttcttccgtgcctc
ccttccattactttaatcaagaaagccaggctgaaaacgaggattttgtgagttggagca
gcggaggtgatactgctgtcgaagagaatctggtatgcatgaccccggaggacccttacg
agagatcatcttccgttccactgtcgtgcatcacaagtcatgtgggtcgactcacaccaa
gcagtgacgtgcccaacaagaaacttttcttccgcaccaattgtgtcgccgagacttagc
t-tcctccacctgcagcctcttgatcgcggcctgcactcctggccttcacgctataccgg
cctcatttttctgaagtcagtatactggccagagttagcctcaacttgcactagcaacat
tcatgtcccagcagaaatgtatccatgacatcaacaaacatcaagcaaatcattcattgg
tcact--------------------------------------------tacaaacatct
accaagattgaaggaacggtttggtttaaaatattccctgaaatgcaggaatatttccgt
atttaacgggtcctgcatgacatcatgtcacgtattttattattttctccccaagaaga-
--aaaagtcgtaagatgttagtgacgg--aggcgagtagttgttgttcccgttatgaata
tgaaatataaatccaaccatatttatacctagatgtaaacttatgtggacacaattatgg
aagtcatattataaagtagccattaatgatatgcaagatttcaaagataagtaatgcatg
ttctttgtttgtggtagatgcagg----------------acatgtgcaacgaaa-----
---ctttactgatgctgctgcttctccttcagctttttccatgtgtaactttgcagtgtc
atgatatttcggcttttcgcttacagtattcgacgtat-----aacgtggcaagactcat
tggagcg-----tttcaatagc--------------------------------------
-tttgcagacgttcatcgctttgtttaagagcgacactgagc---------gatatccca
tgactggtggtgtgc--ttatttgtgtgattctatttaagaggaattc------------
--------------taaatgatttaataatcatcctttaaagtgtggagttttcttcaat
ttccttcttcgatatcgttgtggtactg-ac
>CarmaC_EVm000618t3 type=mRNA; aalen=759,37%,complete-utrbad; clen=6047; offs=564-2843; organism=Carcinus_maenas; evgclass=alt; oid=Carcinus_maenas_CNS_velvLoc4248ct1; cov=317.5_g1851_i0;
gatc------------------------------tgttgcgtcaccagtggggtgggatc
tttgttcaatgttta------gccaatcaccacgacacctttgtagctacggacaaataa
ataacatttcaatgtcgaaatgctaagtgtttttcaaagagaatgtgtgtttcgtaagat
caaggtagactgcttgattaatacctgcgttaaaaacttagaaaataaagagcacataat
tttcagagtttggcattttaagtgtaatgaaaagtgacgtgttgttgggtctagagttga
cagtgtgaagcaggagcttccctctctctgacaccactccttactacacgtggtacacac
acacacacacacacacacacacacgtttttctcctctaattgtttgtttttcgttttcat
agacaacaaaaacaacgaagagccaaacagaacattttcctttgtgtatgagagtgtaac
aatgaaaataatgagtccagccaacacctgagtgcttgcctcaatatatctttctcgtta
ctaattcatatctgagaataatgcttggtgggatgatttaacacgttcctctctacacaa
tgaacgcaaccattcccgacggcgagagtcattgcagtcgcttagatggtgaacacctcg
acggagatgcaaggcggcggattgtcaaggtggtggcggggatgagggcggc---ggtga
cagcggtggtggtggtgttgatactggtgctggtgacggtgctggtcacagctggaaaca
aacttcacc------acgatgctgcacacggcaaaatctgtgggagtgtggaaataacgg
gagaccaaacagtcttggaggactacacttcctgcgtcaccatcgagggcaacctgcgca
tccagcttattgaat---acaacgaaactcgaccattcgttggtctctctaatctcgtcc
aggtgactggctacgtgatcatctaccggctttctcacgtcagaacgctgcgccacttgc
tcccgcgcctagctgtcattagaggacgggaactcttccacggttattccctcgtaatat
tcggtaacatcttcttgcaagaggcaaacctttggaacctgacccacgtgttgaggggag
cggtgcgggtggagaaaaatctgtgcagcggtcctcccaaccgctgggatctgctctccc
cttctccggccctcaacgtgattcaggactatggcgtgtgtatctaccctgtgtgtgaag
aggaaagggactgtgaaaatgttaccaccaccatccacacccactgcactacgtatggtg
gctgctatcaaggtccccagtgccacgaggagtgtgtgggaggatgccaccttcctcatg
accctgatgcatgtgtagcctgtaaaaattaccgtgatggccactcctgtgtgccagatt
gttctaagtctgcaaccaacaaagtccaccacttggattaccgatgcattcccgagaacg
agtgtgctcaggagccctggaagctggacacaaaggatgggccacagggtactgagcggc
tggtctgtgtgcgatgtaatgataattgttacggtacgtgtcgtgggacgaaggtcacca
atgctaacctgggtcgccaagtgcataactgtcagcgactggaagggaatctggaaatca
tggtgtcaggcgggtcgaacttgacgcagcagctggaggagaacttgggccagctgcaag
ttgtgactggatacttgaaggtgtacggc---tccaatactctcttctctttgaacttcc
tgagcaatttggagaagatcggcggcgatgatttagtgcacggcaggtattctctttatg
tgctggacaacgagaagctgcaggaattgtgggactggaagcaccgcagccgcagcctca
agattaccagaggaatgctcttcttccaacacaacccaagtctgtgtcgagagctgatca
atgagctggccagccgggcacagctgacacaggcaagccgagtgcatgtttccccagcag
aggacacaggcccatgttacacatcggatctacaagtggattgcgttcctcggcgtcatg
gaaagcttaacgtgtcctggaaataccactactatgggcgcgatgatcggtttgtcatcg
gttattacctgtactatcgggaggcacccaaaaagattacgctctatcaagaccgcgacg
cttgtaacgacaacatactgtgggagaggctgtttagggaatacgagcgaaacaaaaggt
atgaagtgagcgtggacaacctcaagccttacactcaatacgccctgtacgttgacgtgt
actacactgacgcagtgaagaacgctagccgctccactatccaatacgtcacaaccacaa
tggacaaaccatccccagtgcgtgaggtgaaggcaacacttggcaaaaatatctctactc
aattactgtcttggcgtgaacctgcagtacccaacggagtg---ctcaagatgtaccagg
tgaagtacgggaggctgaagctttcccgtctacacttacagga---agatcgccatgacg
tgtgtgaggacatgagggaagagccgcagagcaagacgcctcctagcatgcag---aatg
gaggagaggaggacaaggggacgggctgctgtgcttgtccaggttccgctgtcagtctct
caaaggaagatcgacgctttgaccaccagcttgacatcaatttccaaacctttatatggc
aaaacctgttgtgcaaaaggctggtagactattctcttacccaagtaaatctttcacaat
atttgaagaatagatgcagggaattgtttatactttcttttctgtattatcttgtgttgc
ttcttcatggcctttatacataaacgcctttccttcttacaaaaagggttagtgacgcca
atgaaaataaaccaatcccc---gcctccgtcagcctaagcaagcctctcacccaagagc
gaaagaacttcactagcagccgtgaggcctccatgaaccagaccgatatcaccgccatac
ccgccagtcaggcagcagctttcttggcctccgaaaagcgacacggttccaggcagcgaa
aacgtagaagcagtt---tccatccagctgtaacacaagacgggatagataaacagatga
gtgctgaagagacggaaactggacgggaacaacgagaa-------------gaggtggag
gaggaggaggaggaggaggaggagtacaaggaagaggaggaggaggaggaagaggacgac
gacgacgaactggaggaagagatggtggaagatgaagagtgtgaaaacattgacacaaac
ggcaacgacacagcgttgtgtgacgtgaggacgatgacaaccattaacactcacgtcact
-------------ctcatgggtctggcatacttcactcaatacaggg-------------
------------------------------------------------------------
------------------------------------------------------------
------------------------------------------------------------
------------------------------------------------------------
------------------------------------------------------------
------------------------------------------------------------
------------------------------------------------------------
------------------------------------------------------------
------------------------------------------------------------
------------------------------------------------------------
------------------------------------------tgttggtgagggcttgta
atggtgaggacagcgactgcagcgactggtcggttctggacatcacaactccaccggaca
tgtccatatacaagatcaaaaactttaaggcgcagcaaattaaaataaatgagaccaaac
agtcggctgtaaaatcaaaatccaactctag-----tgaggtggtcactctacccaga--
--------ccaacagacgccatgctgctcctcagctgggatccaccgatcgctcctaagg
aagacattttggcctatatcattgaataccagataggagaaacacccaagaaaaagatat
gcttgccgcaggagaaattacttgaccccacgtacaggtttccgctgca------gaagt
ttggcacctacactttgcagataagagttcgttctcccagtggggatggaccgcctacca
cccagactgttagagtcgagaaacacaatgtgtattgggctgtgttggttgccttcctgt
gtggtgggttgttgggtatctgcattatggaggtggccttgtggacgaggcggcggagaa
ctgtaccagaa---------------acacccacccataaccacacttacggagaacgct
tactggaacagggattggaacgtcttgataaggatttcgttattggcagcgacaccctga
aagttgaactaaaccgaaaattgggacagggattcttcgggaaagtatacctgggactgc
tgaagctgccggcagggaaagaacaacaggtggcagtaaaaactcccaacgcggaggcca
cgtacacggacaagaaacgcttcctggacgaggccgttgtcatgcagcatatcagatcca
actttatggtacgtctgattggcgtggtggacagttaccctccaatctatgttgtgatgg
agtatatggagcttggtgatctcaagtcattcctcataacaaatgaggggaagtcgctta
cagatgagaaaatggtagaaatggcggtggaggcagcggacgggatggcttatctggagg
ccaaaaactgggtgcaccgagacctggcggcgcggaactgtatgctgggtatagtggaac
agagactcactcttaagattggtgactttggcctcaccagatacgtcactgctgactact
acaagaaacagagcggtgggatgctgccattccgctggatggctccggagtcactagtgt
actgccgctattcttcaagatccgatgtgtggagttacggggtgttgctttgggagcttg
ccaccgggggacgccagccttatgagggaaacctggaagaggaagtgggggatttcattc
tctctggtaagcggctgggacctccagacaagggcccagatttcttttatccactcatgc
tgaggtgctggaaagcagtacccaagcaacgaccaaccttcaagcgaatagtgcaacgtc
ttcttcccatgacctccaaaaaatatctggagtacttccagagagtgtccttcttccaca
actccggttcctctgaccacgagagcccagttgacatcgatgaaggtttcaatgccagcg
gctcaagtcaagaggacgctgaggcaggatactcgggttcactttcttcttccgtgcctc
ccttccattactttaatcaagaaagccaggctgaaaacgaggattttgtgagttggagca
gcggaggtgatactgctgtcgaagagaatctggtatgcatgaccccggaggacccttacg
agagatcatcttccgttccactgtcgtgcatcacaagtcatgtgggtcgactcacaccaa
gcagtgacgtgcccaacaagaaacttttcttccgcaccaattgtgtcgccgagacttagc
t-tcctccacctgcagcctcttgatcgcggcctgcactcctggccttcacgctataccgg
cctcatttttctgaagtcagtatactggccagagttagcctcaacttgcactagcaacat
tcatgtcccagcagaaatgtatccatgacatcaacaaacatcaagcaaatcattcattgg
tcact--------------------------------------------tacaaacatct
accaagattgaaggaacggtttggtttaaaatattccctgaaatgcaggaatatttccgt
atttaacgggtcctgcatgacatcatgtcacgtattttattattttctccccaagaaga-
--aaaagtcgtaagatgttagtgacgg--aggcgagtagttgttgttcccgttatgaata
tgaaatataaatccaaccatatttatacctagatgtaaacttatgtggacacaattatgg
aagtcatattataaagtagccattaatgatatgcaagatttcaaagataagtaatgcatg
ttctttgtttgtggtagatgcagg----------------acatgtgcaacgaaa-----
---ctttactgatgctgctgcttctccttcagctttttccatgtgtaactttgcagtgtc
atgatatttcggcttttcgcttacagtattcgacgtat-----aacgtggcaagactcat
tggagcg-----tttcaatagc--------------------------------------
-tttgcagacgttcatcgctttgtttaagagcgacactgagc---------gatatccca
tgactggtggtgtgc--ttatttgtgtgattctatttaagaggaattc------------
--------------taaatgatttaataatcatcctttaaagtgtggagttttcttcaat
ttccttcttcgatatcgttgtggtactg-ac
