# Supplementary material for: Phylogenetic and transcriptomic characterization of insulin and growth factor receptor tyrosine kinases in crustaceans
Source: Front Endocrinol (Lausanne). 2024 Apr 4;15:1379231. doi: 10.3389/fendo.2024.1379231 (PMC11024359; doi:10.3389/fendo.2024.1379231)
Supplement: Supplementary Material 1 — Crustacean RTK sequences and classification. [file DataSheet_1.zip › Supplementary_Material/Supplementary Material 2/Glateralis Alignments/FGFRalignmentDNA3.fa]

>GeclaM_EVm008319t1 type=mRNA; aalen=346,71%,partial3; clen=1445; offs=406-1443; organism=Gecarcinus_lateralis; evgclass=noclass; oid=GlaE_velvLoc31664ct1; cov=10.9_g15459_i0;
------------------------------------------------------------
------------------------------------------------------------
------------------------------------------------------------
---------------------------aaggatgcatgcgccaaaaa------tgggctc
ccgagagacattataacctcgtgaaaagtcgaagttaaggaaaatgtccacctgtaaata
gagtgaaggcgcccaagga--------------aggtgtagcaagatcgcacagtggata
tttaccgttggagagcaagatttctcagccgagcgcgagttattacggtacac-------
aacttgactcgcagtgcggagagagcgaaaaattttacccgagccacatcgaagtcgagt
gaga---------------------------------------------------cggag
acagag-----------cacaacaggaacacaccagtgactaaaaacaaacactg-----
---------------aaagttagaaaagtgcgaaagagtgaacagagaga----------
--------------------------------------------------aaagggacgt
ggagggaaaggaatgtgagatgaaaattttaataggctcgaggaccgtgtagtctcccg-
------------------------ccatgactgtgaggggcacgggggg-----------
------------------------------------------------------------
-----------------------------------------------gcggctcctcctg
ctccccctgactgccctcttcgctgctacaggtgtgtgtcggggcggg------------
gaggcgaggttctacaccaccaacacgctgacggaggcagaac-----------------
------------------------------------------------------------
--------cgcgtctggccggggactacgacgcccttctggaccag--------------
-----------------------------------------gtcagcggagacttcggcg
tacggtccgaggtggtggcggcggcgggggaggag-------------------------
-----ccggagtacaggggcgccgag-----------------acgatggtggtgcc---
-------------gctgtacatccccaaaggtgccgtgcccatcaaggtggcccgcattg
ctcgctccgactcccaggaccccgtggttgaagtcgttgatctgacgatgtccccagcgg
ctgactccgtccttatacg-----------------------------------------
------------------------------------------------------------
--------------aagaataggacccgtggatgggaggagaggcgcttcccctcctagt
c------------------------gggctgcctggcgtcccccacaaagaaccaggata
tcgagactcccagttatacgtcgctcgga----------------------------ctc
aatacctcgacgacgtgtg------------------------acctcgacctcttcctc
ctcttccgtg--------------------------------------------------
------------------------------------------------------------
------------------------------------------------------------
------------------------------------------------------------
------------------------------------------------------------
-----------------------gtgtcctcgtccccgtccccagtgtccc---------
------------------------------------------------------------
--------------------------------------------------------cagt
atccccag----------------------------------------------------
------------------------------------------------------------
------------------------------------------------------------
--catccccagcaccccg------------------------------------------
------------------------------------------------------------
-------accccttctccctctctctgtgca-----------------------------
------------------------------------------------------------
-------------------------------------gtcggagttcggtaagaggctgg
cgt-------------------------cggctcactccacatatccgtctgatcatctc
gagcacaccgacagcg--------------------------------------------
-----------ccggcgacacggacacagccaccaa----------acgagctaagaaga
atga--------------------------------------------------------
------------------------------------------------------------
------------------gctcagtaaagattctcagtttcccgatgagctccacaccac
gtcct-------------------------------------------------------
-----------------------------------------------------ctcccgt
cactacctccacttcaccttcttcttcctcatcttcttc---------------------
------------------------------------------------------------
----------------------------------tgaacgtgatgctgagg---------
------------------------------------------------------------
------------------------------------------------------------
----------------------------------tcgaagccaccacccgaagattctcc
actcatctaacctccccctc----------------------------------------
------------------------------------------------------------
------------------------------------------------------------
------------------------------------------------------------
-ctccaccactactactgctaccccttcccct----------------------------
--tccacgcctaccaccaccaccaccacctcgaccactacta------------------
------------------------------------------------------------
------cag-------------------actcaccctcatcaccgtcatc----------
------------------------------------------------------------
------------------------------------------------------------
------------------------------------------------------------
------------------------------------------------------------
------------------------------------------------------------
---------------------atccaccacgacatcaacaccaccaccacacaccaccac
cactactaccac-
>GeclaM_EVm004305t1 type=mRNA; aalen=541,100%,partial; clen=1623; offs=1-1623; organism=Gecarcinus_lateralis; evgclass=noclass; oid=GlaE_velvLoc28500ct1; cov=13.3_g13659_i0;
------ccgtccgcctcctccaccaccacaacgactacgaccacaac-cacgaccaccac
aacggcaaggcctcacagggtcagggataaacgaagacggctcagtagactccgaacggg
gcttggtaaagggtcgtctaccactaccaccacgactacgacctccaccactgagaggag
-----------------------------------------------------tcaggtc
acagcatccacgaccaccgcagacagcagtgcg---------------------------
------------------------------------------------------------
---------------------tctcacgtcacctcacgaccctccacgaccacgaagagg
acctcccctgtaaggatgatgcccagcgtgagtgagatcctcaactcacggcccgaaaag
gaggatgagggtcgtgaggatgccctagacacgacccttggacgaccctcaacgacagag
gcgtat-----------------gggaagacctcgacgac--------------------
------------------------------------------------------------
------------------gactctaaagagtgaggtggagaagaaggacactgaggaacc
cacagaaggggaggagaagaaagtggagagggttcagctgccccgcgtggag--------
---------------------------------------accgaaggatccgtctcacag
gaagagaaatctcctc--------------------------------------------
------------------------------------------------------------
------------------------------------------------------------
----------------------cctcgggcgccacaaggaagttcatcagac-----gcc
caagaccttccttagacagtgagaacaccgagggacacat-------caggccttcagga
caccgcc---------gccgacgccctctgaggcctcgaattaagctcccgccacccata
a----------------------------------------cttaccacagagcctccac
cgcgccgccacagatcaac-----------------------------------------
tacgcctccacctccaccaccaccaccaccactacaacgcagcgtccatacagaactaca
gt----------------------------------------------------------
--------------------------------tacagttacatcaccaaccacaccaaga
gtcgttctgaccacaaccacgacgacaacga------------------ccaccacaccg
ccgccaaccaccac-----------cacgatcaccacgacgcc-----------------
------------------------------------------------------------
------------------------------------------------------------
-----aaccaagaccccagagcaggtagtgatcgag------------------------
------------------------------------------------------------
--------------------------agcctgacggagatcatgaag-------------
------------------------------------------------------------
--------------------------------------------------caggccacca
acaccagcaggag---------caaggacaaagtgtacaacatcgctgccaac-------
-----ctcgaggacctgaataagcggctggcggagcagggcatccacatcatacacgctg
aggtgga--------------------------------------tggcgtgaagatcaa
actggacaacagaacga------------------------------------------t
aatacgacacagacctccacctataaccaccttc------------aggccctccacagc
cctccctg--------------------------------cctccacctatccctcccca
cgaccc------------------------------------------------------
------------------------------------------------------------
-tcaccctct--------------------------------------------------
------------------------------------------------------------
-------tcctcctcttcctcttcgt----------------------------------
-----------------------------------cctcttccccgtcaccgtca-----
---------------caggcaacgactccgaactcacagaacaa----------------
------------------------------------------------------------
----------------------gaacttccacacgtccatcaagtcgtccttc-------
-----tcgttccacacgtccctctcgccggacaccgtgaatgaggtacagacgacgacca
gcgactcggagccgacgacca---------------------------------------
-------------------------------------------------------cgaag
ccgacagatgccaa--------------------------------gaaaccggacgaga
agcct-------------------------------------------------------
------------------------------------------------------------
-------------------------------------------------------ttcct
ggccccctcaaggctgccgacgac------------------------------------
----------------------------------tgaggaaggcgaggaga---------
------------------------------------------------------------
------------------------------------------------------------
----------------------------------acgcagctaagaacggcaccgacctt
agtgtccttgttgtgccttc----------------------------------------
------------------------------------------------------------
------------------------------------------------------------
------------------------------------------------------------
-cgtcagcaccagcgggaccagagcttcccttgacttggacgggcgtcagggagcctcca
agtccatccttgccaccgccaccgtccctgccacggtcacga------------------
-----------------------------------------------------------c
ccgcaccag-------------------gtccaccaccgtccctgtcacc----------
------------------------------------------------------------
------------------------------------------------------------
------------------------------------------------------------
------------------------------------------------------------
------------------------------------------------------------
---------------------acacaccgcccctccgtcagcaccagc------------
-------------
>GeclaM_EVm004876t1 type=mRNA; aalen=504,33%,partial5-utrbad; clen=4483; offs=1-1515; organism=Gecarcinus_lateralis; evgclass=noclass; oid=GlaE_velvLoc7019ct1; cov=570.8_g3460_i0;
agcctccaccccgccacggacaccaccaccatcaccgccccctccacgcacgaggatgag
gaggctccgcccttagacacccccagagcaccgaccaccgtccacccgacctcccac---
------caccgcccagcctacctgccgcgccccaccgaccacagcaactccgcagacgga
tccgaaacgacgctcctcccgacaatcaaggtcgtatcgatccagaaggcggtcgagctt
ccaggatccactgctactgtagaaggcgtcgcagaagaagactttaaggacctgcaggac
ctgaaggactccccgcgggcctcctacaccgctgtctatgtcatcagcgtcatcggggtc
atcccagcggcgggccttgccttcttcatcgcccgcaggttcctgaagaagactcagaag
gcgctgccggagagtgaggagcgaggagaagggttcacccccatcacccaccactccagg
aagacccaggcctcatcccatccccccgctatggaaactgatggcccttcgtcggtggag
gccaagaacccccgcttcacaccgtgggaatttccgcgatccaaactgcgcctcgtgtcc
atcttaggccagggaaactttggtgtggtgtggaaggccgaggcacgagacctctgtgct
tgtgaggggtcccaaggaggtcctacggtgc-tggtggcggtgaagggcgtgaaggacgg
ggcgggggcgaaggagaagcaggatctcttgaaggagctggccatcatgcaacacctcgg
ccaacacatcaacgtggtcacgctcctcgggtgttgcacgcagcaggagccgtactatgt
gatcatggagtacgtcatgttcggcaaactgctcaccttcctccgtgaccaccgcacgag
acagaactactacaacttctcctctgacacggccgcgctcacctcacacgacctcacccg
cttcgcctgtcaagtggctgc-cggctgcgagtacatccagagccgtgggatcattcacc
gagacctggcttcgcgcaacgtcctcgtcgaccacaacaaagtctgcaagatcgctgact
ttggactggccaggagcgtcaaggacctgggcagcgacatctatgagcagaagagcaggg
gagcgttgcctatcagatggatggctccggagtccctctacatgagcatcttcacccaca
agtcagacgtgtggagtctcggcatcctctgctgggaaatcgtcactctaggctccacgc
cgtaccccggcatgacagcgcgggaggtgatgaggaaagttcgtgaagggtatcggctgg
aacgtccagagcactgccgccccgaactgtaccacatcgtgacgcgctgctggcaccagg
acctcaaccagcggccgtccttcaccgag------------atcaaggaggacctgctgg
agctcctcgac------aacagccccacgggatacatcgaccttgagaacttcccagaga
gcagctattactccatgcacgagaacaatgaggagaagctgtagagacgccatcagcccg
tcactaacacacacacgcatgtagacaccagctgaacgaggccatggattgagtgactga
ttaattttattgttgcgaaaagatacagcaaaggagaaggaaggtgtttgccgtcccaac
ccacgagcagtatagaaaggtgaagggattatttatgtacaggtaccaaaagtagaaagg
tccggattcagtgctagaaaatgcacagaagtcggggatgccatagagtggagacatctt
aattggcttccgtcctatgtcatccttgaaagccatagtgcttattttcatattttcctt
tttttatgtgtggatgatctgtttttagtttgacgcagattggaaggcttgatcgctgca
tgtaagtttatggttggaagtgtctctttgggctggcctgtttgtttggccgtcgggaca
tgaacatcgaacgtcgtgtgtttcattttggatgtgacgcaaaagttagtcaagctgctg
aaatcgaaaggaagtaagatttcaagagggagaaggtcaggataatttcaaataagggat
gtttgcagacgaattgagatgaataatagtagtatcatgacatgcagtacaaaagtggtg
aagcaaacgcctaacaaaattcagtggcatagcaaacgtttccattgtcgtaaacaataa
aaataataataatccaaggcgaactaaacagaaatatatatgttttgcacaagtatgatc
actacgatattagccaccaactaatgtcaccgctgccaaccgtacgaggccatcgatagt
gttcacgggcagcaagcggcaggagcagaaaacgccactacaaccacgtgctcagtccct
tgaaacatttaccgaagcacgttcgagtaaatgttatttttgtgtctgctgaaggtaaac
aaccagtggcaggggcaacaagagtgtctgaatgacgcttaagtaacatggagacggcaa
gccaccctctggatcccgagggagacgtgagtactgagtcgagtacaagtagaaagatgt
tttgggcacgagaggcagaagctggcctttgatagtctctcgtgcctcatggaaggggag
gtataagttttctttctcccttttatgtgcaagattttaaataggtttgaattgctgtgc
tcgaaggagaatgggaagaagggtgattcagcaagcttccatcgcgttgttgtcaacact
ggattcggattaattcgaaacgcgcttcgaaaatcgtataacaatccagtggaagaatat
tgtgatacagcgaatacttactagattgttgtacgtttcacacaaaattcgatctatatt
taaatcacacacggcaaaatctaacgttgcccacgctctgtcaaccatgttttctcgagt
gtaaattgtaccaaacgccactgacacaagaacttacggtaatatcacgaacggagaata
atgtttaggagatgccgtttgtatcagtcaagccttttgtaattcggcttccatgttacc
ctagtatttgcccatctcggggttgttaagcgattggttggggtttatttttatttggtg
tgaacaaatgacagttgcgtccaatcaagatttcagtttggtttgtgaaaaagataatga
agcctggtatgtgtgtgtgtgtgtgtgtgtgtgtgtgtgtgtgtgtgtggtaatgaagca
tcttgccgtcggaaggaagcaaagtcctgatggacataagtattctcaagatgctcatgt
ttgtccccttaccctccctgcatatcactgagttttttttatacactgtttttatatttt
aacttcttcacgtctaccaaagatatccggcataatgctgattctcccttgtgatagttt
atttgtcattaaagaaaatcgccttgttaacatgtgagcagtgtgaaggaaaacctacag
attcttgtaagttgagaagtcttaaaaattctaaggttatctatgcagcaatgtcagttt
gatcatagaaacgtgcattacttcagtctacacgtattttgttgttgctgttgttgcaag
cattgtcaaattctctcaagtattgccagatttgacgcaagaatattgagtccttacatt
ttttttttttttttgcattcagtatctgattcactttaaaattatcaatttcatgaaaaa
aatcgaagtatttattttcactgaccattcaatcctctttagtattatcggtttgatcaa
aagaaaattctaagcacttgttcgtattttcttatgcgctcggtaatagattctcagcag
tattattggtgtcattgagaaacataatgaacagcacgtgttttcttgttcattaagaag
acatcatcgtcccagaatcaagcatttgccaaaaccttatcaattcctgttaatcgcctg
cgtccattactttctacctgtgaatccatactatgagtcctgtgttgagagagctaagtt
atgctaacgtataaatagcctatatataatatccataaattatcgccatatttatgagat
ccgcttcagagtataaatatatcaactcatgcacagttttttttatttctagacatgaca
cagtaacggaagatgtaacaactcatgacacaatgatagaaggattaattttattctggc
acagtttacatggatttgttattgtgttcgtgtccctctgtttatgtaaatacttgtgta
aataaatcttgttgaaacttttgttcgtaagcgatgaagcctcgacttgtgactccgtgt
cttaaattaagggaacaaggcttcgtgttctaaacgtgcttggaacatattgaaaacctt
gaggcgaggcttatcactggtttcctttgtatcatttacgtaaaggtaatactgatatta
ggtgtgtatttgacatgttgtatgtattgctgtattattattattattat-tattattat
tattattattatt
