# Supplementary material for: Phylogenetic and transcriptomic characterization of insulin and growth factor receptor tyrosine kinases in crustaceans
Source: Front Endocrinol (Lausanne). 2024 Apr 4;15:1379231. doi: 10.3389/fendo.2024.1379231 (PMC11024359; doi:10.3389/fendo.2024.1379231)
Supplement: Supplementary Material 1 — Crustacean RTK sequences and classification. [file DataSheet_1.zip › Supplementary_Material/Supplementary Material 2/Glateralis Alignments/PDGFR (PVR) alignmentDNA2.fa]

>GeclaM_EVm000511t1 type=mRNA; aalen=1474,77%,complete; clen=5692; offs=252-4676; organism=Gecarcinus_lateralis; evgclass=noclass; oid=GlaE_velvLoc3903ct1; cov=15.9_g2014_i0;
gtccac---------ccaccctcctcagtcagtcagtatctc------tccgtcaaggga
gggggaagtg--------------------------------------------------
-------tggtgtggcgcggtgtgtcggg-------------------------------
------tgttgtgaggaagtgactggacctgttacagtgccattaactcatgcacagagg
agacctcccgttgtacattctttaggatctatgagataccgaagagggt--------aac
ctcctcgtatt------ttccctactgattctgtctcatgccagtgacgccgtgaggaac
tcggaccctgtaagatgatgctgttcgcatatctactgcttctgttgttgcgagtgttgc
cttcatggagcagtgttccaccactaattgatgttggtgaggagttggtgatcaaagtaa
atgagcggtcctccttctctttgcactgcaaaggctccaaacccttacactggaagacaa
ctactgggattatagaagatgaagcagcagatctggagatcactgacacagcagatgaca
ctgcagactacccatttgcttctacctttactgtgaatgatatttttggaggagatactg
gctattactactgctactacaatggggcaacagattttgctaatgacagagaaaatgtgg
actccacttatgtgtatgtgaatggaaagca---------agcatttgccagtcatgagg
tgattcataagcaggtaccattgtcagaagcgttggtgattgactgcattaccacacatc
ccgacatcaatgtaattctgaagcatcatgataaagatataacca------gacttgcac
agtgggatccaagaattggctttgtacggcgcaacattactgtccaagactctggtattt
acacatgcgagtcacctcaccataaagattctgttgtgacatttgtacagattaacacta
acaaggaacttcccaagccaagcatacactggggggtgaatcaacattttgtgcatggag
atggctttaccttggaatgcattttgattgatcatgagagtgtagcctttcactggaact
atcctaacacagcagttaaatatacccagaactttgaaaaggagactgtaaacaataaca
cctacttgaagagcaccttgctggtacccagagcctcagtagcagacactggcctctata
cttgctctgtcagctcttcaggcttcattccaaacagtgtttcagagtttattgaaatca
aagaaaacttgacatcatttgtcaacattacaagcagtgagaagatttctacaactgaag
gagaacttgttaactggaaggctgatgtactgtcctacccaagtgatcctgtcattgtct
atacagactggggaggcctaaaactagagcagacagagagaatcactatcgagtaccatg
catctaaagctgagtcgtggctcatgatcagtaacataagcagcagtgactttggaaatt
acactgtcactgccaccaccagtgatggtgtgtcaactgactcaaccaccaccctgcttg
aggtcaagagtgttcctcatatgatgatggaaggtgttcctcactatgtggccccagagc
aaagtctacatgtcacctgtactgctcagggctttccgctttctgctatcagtgtacagt
ttcaaagctgtcccagtggccaagagtcttgtagtttttc---cagaactattcagactg
caaaggaggaaacatatttccctgctcctggcaacaaagttgagacagcagttaattttt
ctcccaggacttcaggactcttatcatgcattggccagaatgaccttggggtccacaaca
caacagctgtcattagagtttctgatattggtggcatctttgttctacgctacattggaa
gggaaatgataacagaagttgaagaccagatggagtccatcagtgtcgtagaaaatgata
acttcctccttgtatgtggcggaagcaagtttgagtacaagaatgttaagctgatgcata
tgtcac---------------agttggtacttcaggctgatccttcagagttttcctggg
tgaccagaaaggcagctgagaaggcagctaaaactcatgctggaaattttgcatgtattg
ctgagcctcatggtgatgaaccagcccaggttaagaggattgccattacagttcttgatg
aagaacgtgtacattttgaagaggaaagcaatatgaataaaaaccaaacagtgatagtga
gggagaatgagtctttccacctcagctgcaatgtgacgggcactccaacacctactgttc
agtggatgaaggacaacaagaccctcactccaacatccgagttctttgatgaaaaagcaa
tggctttctccagtgacttgaaagtgctgacactgagctttgtgttcaagaagcatgtgg
gagtgtatacttgtactgcagaaaacagattaaataaaatcatgggttcccttaccctta
gagtgccagtgccaggattgagcacaacagctaaggtgggactggccatagcccttgtgg
gcatagctatccttgtcatggtggttgtcttccttgtaaatcgagtgaagagagaaagga
aattaagaaaatccttaagagcaaatgaaattttcctgtttgaaaagggcaacatttgcc
agctgaatcctgattgcacggctgatgagcaggcagagttactaccctatgacaagaagt
gggaggtgctacggaagaatattacccttgggaagcagcttggatcaggtgcctttggtc
gagtggtgaaggcaactgtgacaggtctggaaggtcaagaagccactactgttgctatca
aaatgtgtaaaagtcattctgatgcatcacagatgcgtgccctcatgctggaactcaaga
taatgatccaccttggcaagcatctcaacatagtcaacctgatgggagccaacacagtgc
acatcagtacaggggagctttggatcctggtggagtactgtcgctttggtaatcttcttg
tcttcatgcagcgtcatcgtagaaagttcattaaccagatcaatcctgtcactggaaaga
ttgatcattataggactaccttagacccatcctctctcatgtccccttgcttaagtgaaa
gttatccgtcagtggctgctgtggatcaggatgggtacctagctcccatcactccaaagt
ttgttctctctgatcctcccatgggccactccaccagaaccgacccttcctctactacat
taatgaataacacatcagtacctgggaggttcttacctcaggaccctgcaggccagtatg
ctagcaaccctgtgtatggtatgggactgaataatccaaccagagatattaaggaaacac
ctgaagacagtaaagactctgggaagtctcagtcttcccagctaagaggctccagacttc
agagtgctggatctgctgcttcatctggcattagatccccaagttccccattaaggaatg
taaatagcaacatgacaacccttatgcattcagactccactgcttctcctttgtccccta
cagactcttacttcttgggcgaagctggaatagactccaagggcaatccttctgtgcctg
atgtcggcagcgtcccaggggtcactgcttccttctctacaaatgatctcatatgttggg
gatggcaagtggcccaaggcatggaatatctgtcgagaagaaatgttttgcatggagatt
tggctgcccgtaacctcctccttgcagacaataatgtggtgaaaatcagtgactttggcc
tgtctcgagacatgtacaaaaaggacgtctacatgaagaaaggagatgacctcatgcctg
tcaagtggatatccacagaagctattcgtgaccggatcttcagtgtgcaaagtgatgtat
gggcatttggcgttaccctgtgggaaatattttcactgggcagcacaccatatccaggga
ttgagttgaataacaacttcctgcagctgttggaggatggtcacaggatgagctgcccca
aatatgctaaccaggaaatctacaatgtaatgatgcagtgctgggcaggagaacctatga
acagaccatccttcagtcagctggtggattaccttgaagtcatgatgctaccagatgtga
aaggggagtacttatccatgaatgacacttataagaggatgaatgagaagaggttcaagg
aggaaacagactacctcaacatgctggccaatccaaactttgaaagcatgaccaaagcag
aagagt---atggcccacagtatgttaatgtcttggaacagacc----------------
--agggtgcagtccccagatactgttgcctactctcgagtgggaagcccttcttcccctc
aagtgggaagcccttcttcccattcctctgtctgctctcctgtagagagcaattaccttc
ccatggattctgcagctgagtcacgaagcctctcaagagatgtcaccagttctcatacaa
gtgagctttccaggtttgccttctcttcaagcagtcttgggaactccacaccagcatttc
atccagaggagaaggagtgtacctttgctgagtctgaggaaccaacagagaactccacct
tgataaatatgagggagcagtcacactcagaaggaaacttatcaagctgcaatgaagatg
aggttcctgtcaaaggaaaagacattgctgatacaagctacataaatctataatgtat--
gttggggacaattccataatataagaaaattttttagaaaactttgagtttacaagggga
gcacagacgaataacgttcagttgcataacaaagcagcaaagctttgctttgcctcagca
gactcttgtcagccttacccatgtgagacacgcaggagataggcaggttcacttaatact
taacaaccccttgccagagcc---------------------------------------
-------------------caggctacccgtttcatcacaaggtgacctgtttgctctac
ttttgccactggttgaggggagagtttgcgaggtatttcaaaataggctgagggccttgg
cttttttattatgttgtgcatattcatactctgaagatcataccaaaatttcaagtgaat
t-----------------------------------------------------------
------------------------------------------------------------
------------------------------------------------------------
------------------------------------------------------------
------------------------------------------------------------
---------------------------------------------------------gct
cttttctcttttttcttatgaatttt--------------ttttcatgtttttgcaaaa-
-----------aaattgtaatcgatctcctttgtcgct-----------------tttgc
accgatttttttgttactcatacattgattactttatagcgcacctatcaaaactgttag
aaaaaaactgcaaaaacctttccatttagt----------------------------cg
caaaaaaatgtttgt------------------------------tgaaattcgcaaacc
gg-----aaactctccacataatatgcaaaaaaaaatcattatataaaaaaaataactta
acagttttgttgtatgattattaaagtttctagttttaaagtcttattggaatcatgcaa
aaaataaaggagtagatagcatttatgtttttaacacctagttttgcgaaaaacgcgatc
aaagtttttttcaaattttcgtg--------------tcatagtgccatcatatacagtt
atcatgccgaaactttgttattttt-----------------ttgtttccttagggttta
ataatcaaatactagtac------------------------------------------
--------ttgtctatgatctggcacctgatcccttccttataaacgctattattctctc
aatgacg-----------------------------------------------------
----------agggtgtcatgaggcgtcacctaactcgtgttgtcagg------------
----------------------------------------------------------tt
tgatcttggctacaatccgc----------------------------------------
------------------------------------------------------------
----------------aacgcgtgccactcaaca-------------gagcctggagctg
gctttcggtaatc-------------------------------a
>GeclaM_EVm000521t1 type=mRNA; aalen=1464,67%,complete; clen=6542; offs=375-4769; organism=Gecarcinus_lateralis; evgclass=main; oid=GlaE_velvLoc2622ct1; cov=564.6_g1249_i1;
agtgacggtcaactgccagctttttcagttcagcagtgtgtcaaagagtacgtcggtgag
cgcggcactgcttgtggcaactcagactgccccaatcgcacattcccgtgtcactgcttc
atactgccagtgcgtcaccagctgccagacgttaccaagtcctagtgctgtgggtacgag
aggtattgctgtatgggagtgagctgccctactgttccatcaacccttcagttaaagtag
agatctgtttgcagctgttgtcaaagtctagaaacacgctccagcaagtataacatcaac
ttcactgcactgccgtgtccccgtccttactcggcccggcaaagtgatggctctgtagaa
caaatacctccaaaatgaaactcctcccactccttctgttgttgtcttggaaaggatgtg
catcgtcgacgagtggcccgccgcagcttgatgttggagatgagctgttgattgaggaat
atgagc------ccatcaccctcacctgcactgggtccaagcccttgcgctggaagactc
ctat---------------agaagaagaatattatacggtgacgggcac-----------
----------ttcctacgtgtctacattttctgtgagtgaatcatttgtcttggacacgg
gctattactactgtcactacgagggtgtcaaagcctttgaaaatgacaaggaaaatgtag
actccacctatgtgtatgtgtacggaaagaatgggaatacaccctttgtgaaacacagct
tacatgaggaaactgtatcggttgcagagaccttggtggtcgattgtaccgtcacacatc
ctaacatcaaggtcactctgctgcacaacactagggatatcaccaacgaagaaagagtca
gttttaacccaagaaaagggttttccgtgaaaaatgtgagagagagtgatgcaggaacgt
ataaatgtaagactgacaaaggacacgagcttggaaagaaagttata---gtttctgcaa
tggagcagatacgcaagccaagtatacgtgcagggaaaaaccaacattatgttaaaggag
ataacttttccttggaatgcatgttgattgacccagaaaacataacatttagctggagtt
acccaaatccaaaggctaaacacattcaagaacatgataatattacccacaccaacacct
ctcacctgaggagcatcctgaaagtaaacaacgcctctgagaatgatacaggaaactaca
cctgctccgtcagtactccaggcaatataccaaacagagtatcagtgcacatcacgatca
aggaaaagctggcaccatttgtcaacatcacaagcagcagttatattatcatagatgaag
gagaacctctcttctggagtgctgaggtgttgtactacccatatgaccccgtcatcaagt
atacgaactggaaaggtctagaactgaaagagacagacaggcttacaactgaacttaatg
aaactgaaggtcagtcatggcttcgaatcaagaacataaccaacagtgactttggaaact
acactattactgtgacaacgggtgagggtgctgccagcgactcatccaccatccagattg
tggtcaacagtattccccatatgaagttgacaggtgttcctctctttcttgctgagggaa
ggagtctgaacatcacctgcttagctgcaggataccctaaagctaatgtcagtttacact
ttcaagactgctccaatggaagtgactcctgtagttcttcattaaatgcaattcagactg
gaatggagaaaacttctttccctgatcctggaaatattgttgagaaatctgtgactttct
ctccccacacctctggactgttgtggtgtgctggacaaaatgagcatggaagtggcaaca
caacagctgaggtcagaatatctgacattggtggggtatttgttctgcaccatcaaggag
aaaacagaaccactgaagttggagagcatgaagaatctatttttattgtggagaatgacc
agttctccctgatgtgtggtggaagtaaatttgactacaagagtgtctaccttacacaca
catcaccagactcttcaaacacaagcatcctccaagctgatggttccaggttctcatgga
gggccaggaaaactgttgaaaaagccacaaaagtgcttgcagggaagtataactgcattg
ctgagcctcacagggaccagcagctccatattaaaagggttaccatcttggttgttgatg
aagaagaagtacattttggagaggaaagtaactta---aaaaatcaaacagttgtgatgc
ccgaaaaaacaaccttctacctcagctgcagtgtgacaggcatgccagaacccaccatct
tgtggctgaaggacggcaagcctctcacccacacatctgga---tttgataaaacaccag
tgaacttctccaaggactctaaagtgctgagtttcaagtatgtgttcaaggaacatgagg
gtgtgtacacatgtgttgctaagaacagactgaatgaagtcaggggttccctcaccatca
gtgtggaagctccagggttgagccacgcagcgaaggtggggctggccatagcctttgtga
gtattgccatgcttattattgtggtcgtttttcttgtgacccgagtgaagaaggagaaac
agttcaagagatcattaagagcaaataaggattacttgttcaaggagggtaatgttgacc
agctgaacccgaactgcacaactgaccaacaggcaaaccttcttccttatgaccccaagt
gggaggtgcccaggaagtacatcacctttggaaagctgttgggctcaggtgcttttggcc
gggtgattaaggcaactgtgacaggtctcgagggtccagcaactaccactgttgccatca
agatgtgtaggagtgatcttgatgtctcacagctgcgtgccctcactctggagctcaaga
taatgatccatcttggcaaacacctcaacatagtcaacctgatgggagccaacactgtct
acattgataaaggagaactctggattctgaatgagtactgtcgatttggcaacctccttg
atttcatgcaccgtcatcgcagaaaattcgtaaatcaggttgatgctgccactgggaaga
ttaattttgagaaaactactatggacccagtctctccttcgtcattttcttcctgcacaa
gtcccataccagcacctgtt---gacacagatgggtacctggctcccagctctccacagt
ttatactctctgaccctccccgaggccactttgctaaatctgctcatccttccactgtgt
catctaacaactctccagcatcagaaagcaccctccatagcataccaggtgttaaccatg
cacataaccctctgtactgcatgggggtaagcacatcacctgcaggccccaaagaaggaa
ctgaagggaatgaaggctttagtaagtctcatacttcacaaggtagagactccacacacc
tgactccaggccccaacattctttctaacaccacctcagacagccttcaaccagggagtc
caggtacaaacatgacaaccctcacacgacaa------acttcatcccctttgtctccta
cagactcctgcttcatgggtgaagctcatttggacaccaaagggaatgccttcacatatg
aagttggcagtgtaccaggagtcactgcttccttctccaccagtgatctcatctcctggg
gatggcaggtggccaaaggcatggagtacttgtccagaagaaatgtcctgcatggagact
tagctgctcgtaaccttctcctcagtgacaataatgtggtgaagatcagtgactttggta
tgtctcgagacatatataaagataatgtctacgtgaaaagcaaagatgcccttatgcctg
tcaagtggatgtcagtagaggctattcgtgacagaatcttcactgtgcagagcgatgtgt
gggcttttggtattacactgtgggaaatattttccctgggcaccacaccatacccaagcg
ttgact---acaccaacttcctggagctgctggaggaaggttacaggatggactgtccca
aatatgccaaccaggagatccacaacattatgatgcagtgctggaagctagatccaatgg
atcgaccacccttcagtcagctggtggacagtctggggcttatgatgccaccatacctcc
aagaggaatacttgtccatgaatgacacatatatgagaatgaatgaggagagattcaagg
aagagacagactacctcaatatgatggctaatcctaattttgaaagcctgaccaaagcag
aggagcctggtgacccacagtatgttaatgtccaggaccagacccataactcaaactcag
tgaagattcagtgtccaagcacagacatctactacccagaggaagggcttccttcatc--
-----------------tcccacttcattatgt-----------gagagcaactacctcc
ctatgaagtgttccagggatctagagagctcctctggtgatgtcttcagtcccagtcaac
atgagcctgccaga---atcccctttccaaatttcaatgagagggccaggctatcatcac
ttcttgaggaggaagaaacctgccttatagagcccaagagatcctcagtaaccagtacct
gcaaaagcatgagaacagagccaccctcagaaggagacacatcaagccacaaaaaaggtg
acacccctgtagcagaaaacagaaatactgacacaggctatgtaaatgtacagtgcatga
gttgagaataccccagcaatagtacag-----tttcggtcaattgtcatatgcaagaggg
cc-----tgtgccacatccagttac---------------------------------ca
gaattgaaccagtcccac-----tagagtaggtagcatttcagtcagtgaccatagtgta
taacaaacagttggctgaggcagtatttccccaaagagagcatcagataatgcataagag
acatgaatgtggaatgttgcacaccactcatggctacgcaaggtg---------------
----gacacgaactatttgaggcatgcatgtggtgtgtcaagatgggatggag-------
----taagtaatgatgtgtatgagaattttggtatgggtgtaacagcaaaagaagtggcc
tgtggagtggatgaatgggtgaaatgtagaactgagatggttagtacatgtgatgagtat
gaatgatgatttgtgaagagagtgtatgagggcaggattgagggagaggatatcaggagg
agaccaccagtgaaatggatcaatagagtggatgagtattagagagagagtgagttggca
ggtgagggattgaatgtgctgaaagggagtgccagtacagggaatactggagatgcttct
gccgtggccaccctcttgggcgaaattcccgtgaggggacggggcaccggagatatagac
aagcagacagatacaccatcactagacagactaatcattgttggcatgggagcaccagca
ttcttacatttgccaatatgagcactaagtagctgcttggtttacagattgtggtgaaag
atagacagtttaaaatgatactgatagctcttattccctggtcagagatgcattgttaac
cctaggttctctactgttaataaagggattatattcaccaacattcttgccagctgctgg
tttcagtgtataatatctcccacttccaccatgttttgctgtgctgccatgcctcatgct
ctgaaaggtgcctgtgtttgcctcacattttgttgtgtcaccacctgtggctcaggaacc
agtcatcagcttaccattagtctacataaagaggagtcagtgctcatcaaggatgcctc-
--------------------------ctctcagtttttcagtgttaaatgaattgt----
------------------acatatttatttttaaggcactgatgcgtgaacggctaggct
agttctacatggagactgctgtacttactgatgatccttacagtgctgtgaggagttggg
agtgagtagctactttcctatgaacacaagagtgaggcaggattgtgtccttgctccata
acttttcaacacttgtatggactgggtattaggcagagatgtggaccaaagtcagtgtgg
agcatctgttggcaatacctgggtcactcaccttgtttctgtcgacgatgcagtaatcct
tgctgagtcgctggaggtcctggtggtggctctcgaggcactgcacaaggagatgaagcc
acaggggcgtcaggtctcataggacaagaccaaggtactgttgcttgggggcttactgga
tgaggcagtacagtctgtccatgtgtgtggcgagggcatcaagatctcggaaaatttcac
ataccttggttgcgaagtgcacaacaacagcggggatgatcagtttcaacaaagggcgtt
tcagtgacaaatgaactggtggaaaaaatactcagtcaaggctgacatgtgcaaggaaca
acgtaaagtcagtgtaaatacctgtgaagcaacagcaaagtaaccttgaggccaatcttg
gcttcctattgcctaccagcatttaactccacagatgtaggctat
