# Supplementary material for: Phylogenetic and transcriptomic characterization of insulin and growth factor receptor tyrosine kinases in crustaceans
Source: Front Endocrinol (Lausanne). 2024 Apr 4;15:1379231. doi: 10.3389/fendo.2024.1379231 (PMC11024359; doi:10.3389/fendo.2024.1379231)
Supplement: Supplementary Material 1 — Crustacean RTK sequences and classification. [file DataSheet_1.zip › Supplementary_Material/Supplementary Material 2/Glateralis Alignments/INSRalignmentDNAmerge.fa]

>GeclaM_EVm001193t7 type=mRNA; aalen=424,57%,complete-utrpoor; clen=2206; offs=403-1677; organism=Gecarcinus_lateralis; evgclass=alt; oid=GlaE_velvLoc20931ct1; cov=116.0_g2070_i6;
gcgcagtgtggaacaagccgtggtcgaggttgggtgtagcgtcaccatttggctgggacc
tttgttccgtgtgtgggcggtgccaaccaccacgccgcggctctataagcatgtgattag
caacggtgatttaagaaagtgatttctaatttaaggctattgttctgagaaacattgctg
tacaaaaaaaacgaaaaaataaggggcaacaataataacatatgaaaagacagaactgcg
ttgtgaaatgtcaactgaataagttcaccagccatttcagataaaaatttatgcaatgct
gcaacgcaatattgaataccgtcaagatcgcacactgcgcattgagcatttagagcttga
agcacaacattactgagtgatataagacattccactgatgaaatgatctcgagaacctcc
gacggccagagtcatcgcggatgttgtggcgcagagcgacgcgatgaaagaccgctacaa
agtcttgcccagctggtctccgggatgagggcggcgttgacgacggcagcagtgctggcg
gtggtgacggtggtggtgattgtggtagtggctgccggaaacaaacttccacgtccatat
gtttccgttgatagtaaaatctgtgaaagcgtggaagtgacggggaacgcaagtctcttg
gagaattattcttcgtgtgttaccatcgaggggaacctgcgcatccaactcatcgaatat
aacaacaaaagcaacccactgattggcctccctaacctcgtacaggtaaccggctacgta
gtcatctacagactctcgtacctagagaccctgcgccacctgctgccgcgcctggctgtc
attagaggccaagaactgttccatggctattccctcgtgatatttggcaacatcatcttg
caagaggtaaatctatggaatctgacccacgtgttggctggggcggtgagggtggaaaag
aacctctgtcgaggtcctccccagcgatgggatctgctgtcaccctccccgagtctcaat
gtgatccaggattatggcgtgtgtatctacccgatgtgtgaggagcagaagaactgtacc
aacgtcatcacgcctctccacacccactgcacaacctacgggggctgctaccaaggtccc
cagtgccactcggagtgtgtgggagggtgccacgcccccagcgaccctaaagcttgtgtc
gcttgcaggaattaccttgacggagacacctgcgtcccagactgctctgcgtccgtcact
aacaaagttcatcaccttgggtaccgttgcattcgtgaggacgagtgtgccgaggagcct
tggacgcgaaaaactgagattaggagcgacggagttgagcagctgttctgtattcgttgc
aacgacaactgctacgggacgtgtcatgggacaaaggtcaccaccgctaacctgggccgt
cagctgagaaactgccggtggttggagggaagcttggagatcatggtgtcgggaggtcg-
----------------------------------------------------------tg
agtgttttctggccttcccatcttctctacgccttgcacttcct----------------
------------------------------------------------------------
------------------------------------------------------------
------------------------------------------------------------
------------------------------------------------------------
------------------------------------------------------------
------------------------------------------------------------
------------------------------------------------------------
------------------------------------------------------------
------------------------------------------------------------
-------------------------------------------------gcttacccctg
ttcctccattcttag----------------accttctcatcctatcaccgcctcctatc
tcctgtttactcttgggacggtatcctcatctt---------------------------
------------------------------------------------------------
------------------------------------------------------------
-----------------atcaaattttactgttaacttttacacacaaagtgaaa-----
------------------------------------------------------------
------------------------------------------------------------
--------------------------------agttagtactagctatgagcagaagtta
tcca-------------------------catctactttatgag----------------
------------------------------------------------------------
------------------------------------------------------------
--------------------------------------taa-------------------
------------------------------------------------------------
------------------------------------------------------------
------------------------------------------------------------
------------------------------------------------------------
------------------------------------------------------------
------------------------------------------------------------
------------------------------------------------------------
------------------------------------------------------------
------------------------------------------------------------
------------------------------------------------------------
------------------------------------atcgtagataatgccgggcaactt
tatgtgtaactgttgcagagac--------------------------------------
------------------------------------------------------------
-----------------------------------------------------------c
tgagcagtcagggttcacac----------------------------cttttaagttga
cacct-------------------------------------------------------
------------------------------------------------------------
------------------------------------------------------------
---------------------------------gaccgtatccaaccgcttcgtgtactg
atggattgc---------------------------------------------------
----------------------------------cgacgtgagtttcgacaggggacgct
tgc---------------------------------------------------------
------------------------------------------------------agctta
agtcgacctcgag-----------------------------------------------
------------------------------------------aaggcatttgattca---
------------------------------------------------------------
------------------------------------------------------------
------------------------------------------------------------
--------gtgcatcgcga-----------------------------------------
---------ggcattctgggatcttttgcgattccatga---------------------
-----------------------------------gattcctgcagggattgttggtcta
ctaactggcctgtactctaggactg-----------------------------------
------------------------------------------------------------
------------------------------------------------------------
-------------------------------------------------------agagt
gctgtgaagtgtgtgggga--------tgggcgtatccagcttct----------ttcct
gtgaatacgagag-----------------------------------------------
------------------------------------------------------------
------------------------------------------------------------
------------------------------------------------------------
------------------------------------------------------------
----------------------------------tgaggcaaggttgcgcccttgcccca
ccac--------------------------------------------------------
------------------------------------------------------------
------------------------------------------------------------
------------------------------------------------------------
------------------------------------------------------------
------------------------------------------------------------
------------------------------------------------------------
--------------------------------------------------------gttt
caaaacttgtatgaactgggtattaggcagagctgtggac----------caaagtcatt
gtggagcatc--------------------------------------------------
------------------------------------------------------------
------------------------------------------------------------
------------------------------------------------------------
--------------------------------------------------------tgtt
ggcaataccagggtcactgaccttgtttttgctgatgatgcagtaatccttgc-------
---------------------------
>GeclaM_EVm001193t4 type=mRNA; aalen=577,68%,complete; clen=2530; offs=9-1742; organism=Gecarcinus_lateralis; evgclass=alt; oid=GlaE_velvLoc17778ct1; cov=118.4_g2070_i5;
------------------------------------------------------------
------------------------------------------------------------
------------------------------------------------------------
------------------------------------------------------------
------------------------------------------------------------
------------------------------------------------------------
------------------------------------------------------------
------------------------------------------------------------
------------------------------------------------------------
------------------------------------------------------------
------------------------------------------------------------
------------------------------------------------------------
------------------------------------------------------------
------------------------------------------------------------
------------------------------------------------------------
------------------------------------------------------------
------------------------------------------------------------
------------------------------------------------------------
------------------------------------------------------------
------------------------------------------------------------
------------------------------------------------------------
------------------------------------------------------------
------------------------------------------------------------
------------------------------------------------------------
----------------------------------------------------------ag
aacttgatgcagcaattggaggagaatctgggccagcttcagttggtgacgggctacctg
aaggtctacggg---tccgacactctgttttccttgaacttcctcagcggcttgaaagtg
atcggcggtgaggagctggtgcacggcaggtacgccctttacgtgctggacaacgagaag
ctgcaggagctgtgggattggaatcataccaaccgcagcctcaatatcaccaaaggaaag
ctcttcttccaacataacccgagcctgtgtcaggagctgatctacgagctggccatcaaa
gggggaaagaacccagatgaggatgtacatgtgtcacccgccgaggacacggggccatgc
tacaaggaggacctagaggttcgagtcctgtctcaaccagaaagaaaactcaacgtgtcc
tggaaatatcacttctacggcattgatgaccgctttgtcattggttactacttgtactat
agggaggctcctgaggaggtcaggctctaccaaggtcgcgacgcctgcaacgacaatgtg
gtgtgggagagagagtttcgggagtacaagagaaaccaaagctgtgaggttatgctagac
aagctgaaaccgtacactcagtacgccgtctatgttgacgtctattacaccgatagtgtg
aaaatcgccagccgctccgccatcaactacataagaaccatggtcagtgacccatccccg
gttcgcaatctgaaggtggaaccgcagaagaactcttccaccctaacagtgtcgtggctc
ccccctgcagtggccaacggaccccttcacgtttacgaggtgaggtatgcccggctgaag
catacctccccaggctcaaaatacctggaccgtgacgacgtgtgtgaagacggaaagtac
gagcagcacagggaggcctcacacattgtgccggttggcggcggggaagaggacgcgaag
acactctgctgtaattgttccaactccatcactagcctctctatggaggacagagttttt
gatcgacaactggatatcaacttcgaaaactatatatggcaaagcgtgctctgtaaaagt
gtcactcttgatgatgacaagggatcaaccacaccaccagttacctccagcgaatcttcc
gctccagccaccatcacgtcccttgacccaacagctgctgctggtcctggtgaggagcgc
tccaggcgacgacgtcgcagaagcgtctccatcaacccgacaggaatgcaaaacagggtg
gtagacaaaacagtggatgccgaagaggagaaagaggtatgcaaggcagtcagcgaaact
acttcccatggagcaacagctgaggagtgtgacgagaggatcgtgaccaccaccaccacg
agtgtcaccctcacggggctgcggcacctgacgtcctacagggcgagtactgaccctacc
atagaggctgtctgtctgtctgtttgtctctctgtctatcgatccatatttatctgcctg
tccgtttttctatctctgtgtatccatctatatttatctgtctgtctgtctgtctctctg
tctctctctgtctctgtctctctctctctctctcataaaatcaaaactgatctggaaact
ttaactcatcacttgctgttctctgcacctcttgtgacggtgctgtcagtgtgtcatcac
tgcggtagctgcttcgcagctcctctttgccactcaatcaagtattttaatcataggctg
tagtcatgcatgtgaagctgaattatctccaaccaattcctgctcgaattttcagatagt
ttcttacctagtttctaatttcttttcgatcttctttcatatcttattactattaataac
tttcagctccagtactcatattctagtcagctaaaatgcacagctcctataatggttagt
caccacagctttcaattactagcttgttttcgtaacgagataatgccctaaatgggacac
ggatacatattttgacatgaatgtgaactgtattgcgttgtatctaagagaaaaccttta
tgtgcaaggctcagatgtctgtgtgtgtgtccggcaggtgtgggtgagaccgtgccatta
cgagggaaaacactgcagcgactggtccgtcctggaagagacaactacagctaacatgtc
ggtgtacaagatactaaacttcaaggtggaagatgtgaaactgaatgagacgaaacagct
atcagcgacgatggcgcccaataacagcaacccaaggcacactttgtccccgaggcctgc
tgcgccgccgggcgccacgctgctcctcagctgggagccaccgccagtccccaaagatga
tgccttggcctacatcatccgatacagacgggaaggaggaccggaggtg-----------
------------------------------------------------------------
------------------------------------------------------------
------------------------------------------------------------
------------------------------------------------ggttacatgcaa
agacagattactaaaat-------------------------------------------
------------------------------------------------------------
------------------------------------------------------------
------------------------------------------------------------
-----------------------------------------catggtattacatctaa--
------------------------------------------------------------
------------------------------------------------------------
--------------------------------------------atttacccagattcta
ggggcatactgcat----------------------------------------------
------------------------------------------------------------
------------------------------------------------------------
------------------------------------------------------------
------------------------------------------------------------
------------------------------------------------------------
------------------------------------------------------------
------------------------------------------------------------
------------------------------------------------------------
aacatgcagaggcaagaaaccct-------------------------------------
------------------------------------------------------------
------------------------------------------------------------
------------------------------------------------------------
------------------------------------------------------------
------------------------------------------------------------
------------------------------------------------------------
------------------------------------------------------------
------------------------------------------------------------
------------------------------------------------------------
------------------------------------------------------------
------------------------------------------------------------
------------------------------------------------------------
------------------------------------------------------------
------------------------------------------------------------
------------------------------------------------------------
------------------------------------------------------------
------------------------------------------------------------
------------------------------------------------------------
--------------------------------------------aacttgtgtgtgtgtg
tgtgtgtgtgtgtgtgtgtgtgtgtgt
>GeclaM_EVm001193t2 type=mRNA; aalen=839,88%,partial3; clen=2842; offs=325-2841; organism=Gecarcinus_lateralis; evgclass=alt; oid=GlaE_velvLoc15251ct1; cov=132.9_g2070_i4;
gcgcagtgtggaacaagccgtggtcgaggttgggtgtagcgtcaccatttggctgggacc
tttgttccgtgtgtgggcggtgccaaccaccacgccgcggctctataagcatgtgattag
caac--------------------------------------------------------
----------------------ggggcaacaataataacatatgaaaagacagaactgcg
ttgtgaaatgtcaactgaataagttcaccagccatttcagataaaaatttatgcaatgct
gcaacgcaatattgaataccgtcaagatcgcacactgcgcattgagcatttagagcttga
agcacaacattactgagtgatataagacattccactgatgaaatgatctcgagaacctcc
gacggccagagtcatcgcggatgttgtggcgcagagcgacgcgatgaaagaccgctacaa
agtcttgcccagctggtctccgggatgagggcggcgttgacgacggcagcagtgctggcg
gtggtgacggtggtggtgattgtggtagtggctgccggaaacaaacttccacgtccatat
gtttccgttgatagtaaaatctgtgaaagcgtggaagtgacggggaacgcaagtctcttg
gagaattattcttcgtgtgttaccatcgaggggaacctgcgcatccaactcatcgaatat
aacaacaaaagcaacccactgattggcctccctaacctcgtacaggtaaccggctacgta
gtcatctacagactctcgtacctagagaccctgcgccacctgctgccgcgcctggctgtc
attagaggccaagaactgttccatggctattccctcgtgatatttggcaacatcatcttg
caagaggtaaatctatggaatctgacccacgtgttggctggggcggtgagggtggaaaag
aacctctgtcgaggtcctccccagcgatgggatctgctgtcaccctccccgagtctcaat
gtgatccaggattatggcgtgtgtatctacccgatgtgtgaggagcagaagaactgtacc
aacgtcatcacgcctctccacacccactgcacaacctacgggggctgctaccaaggtccc
cagtgccactcggagtgtgtgggagggtgccacgcccccagcgaccctaaagcttgtgtc
gcttgcaggaattaccttgacggagacacctgcgtcccagactgctctgcgtccgtcact
aacaaagttcatcaccttgggtaccgttgcattcgtgaggacgagtgtgccgaggagcct
tggacgcgaaaaactgagattaggagcgacggagttgagcagctgttctgtattcgttgc
aacgacaactgctacgggacgtgtcatgggacaaaggtcaccaccgctaacctgggccgt
cagctgagaaactgccggtggttggagggaagcttggagatcatggtgtcgggaggtcag
aacttgatgcagcaattggaggagaatctgggccagcttcagttggtgacgggctacctg
aaggtctacggg---tccgacactctgttttccttgaacttcctcagcggcttgaaagtg
atcggcggtgaggagctggtgcacggcaggtacgccctttacgtgctggacaacgagaag
ctgcaggagctgtgggattggaatcataccaaccgcagcctcaatatcaccaaaggaaag
ctcttcttccaacataacccgagcctgtgtcaggagctgatctacgagctggccatcaaa
gggggaaagaacccagatgaggatgtacatgtgtcacccgccgaggacacggggccatgc
tacaaggaggacctagaggttcgagtcctgtctcaaccagaaagaaaactcaacgtgtcc
tggaaatatcacttctacggcattgatgaccgctttgtcattggttactacttgtactat
agggaggctcctgaggaggtcaggctctaccaaggtcgcgacgcctgcaacgacaatgtg
gtgtgggagagagagtttcgggagtacaagagaaaccaaagctgtgaggttatgctagac
aagctgaaaccgtacactcagtacgccgtctatgttgacgtctattacaccgatagtgtg
aaaatcgccagccgctccgccatcaactacataagaaccatggtcagtgacccatccccg
gttcgcaatctgaaggtggaaccgcagaagaactcttccaccctaacagtgtcgtggctc
ccccctgcagtggccaacggaccccttcacgtttacgaggtgaggtatgcccggctgaag
catacctccccaggctcaaaatacctggaccgtgacgacgtgtgtgaagacggaaagtac
gagcagcacagggaggcctcacacattgtgccggttggcggcggggaagaggacgcgaag
acactctgctgtaattgttccaactccatcactagcctctctatggaggacagagttttt
gatcgacaactggatatcaacttcgaaaactatatatggcaaagcgtgctctgtaaaagt
gtcactcttgatgatgacaagggatcaaccacaccaccagttacctccagcgaatcttcc
gctccagccaccatcacgtcccttgacccaacagctgctgctggtcctggtgaggagcgc
tccaggcgacgacgtcgcagaagcgtctccatcaacccgacaggaatgcaaaacagggtg
gtagacaaaacagtggatgccgaagaggagaaagaggtatgcaaggcagtcagcgaaact
acttcccatggagcaacagctgaggagtgtgacgagaggatcgtgaccaccaccaccacg
agtgtcaccctcacggggctgcggcacctgacgtcctacag-------------------
------------------------------------------------------------
------------------------------------------------------------
------------------------------------------------------------
------------------------------------------------------------
------------------------------------------------------------
------------------------------------------------------------
------------------------------------------------------------
------------------------------------------------------------
------------------------------------------------------------
------------------------------------------------------------
------------------------------------ggtgtgggtgagaccgtgccatta
cgagggaaaacactgcagcgactggtccgtcctggaagagacaactacagctaacatgtc
ggtgtacaagatactaaacttcaaggtggaagatgtgaaactgaatgagacgaaacagct
atcagcgacgatggcgcccaataacagcaacccaaggcacactttgtccccgaggcctgc
tgcgccgccgggcgccacgctgctcctcagctgggagccaccgccagtccccaaagatga
tgccttggcctacatcatccgatacagacgggaaggaggaccggagataaaaaactgtgt
attggcggaggatgcgcgccgcgacgagtacatgtattcactgcgggggatgaagttcgg
tgactactttctgcagatcaaacttcgcactcgaaacggagatggaccccccaccacctt
gcctttcacagttaaggatgacagtatctactggattgttctcatcccgtttctgtg-tg
gtgggttgctgggaatctgcatcatggaagtggccttgtggctgaagcggcggcagacaa
cagcagagcctgaggacgtcccgaccaccaaccacgacaccagttacaaagagttgctgc
tgcggagaacactgaagcgcctggaggagggctgcatcattggcagcgaaactctgcagg
ttgatctggagcacatgctgggtaaaggacaatttggccaggtttaccgaggcaagctta
cgctggcctcaggagaggagcaactggtggcggtgaaaacccccaaagagcaagcgacac
acttagacgtgaagcggtttctgcaggaggccatcgtcatgcaaggtattaaatccaact
tcgtggtccgtctgcttggtgtcgtgaacaacttcccgcccatatatgttgtaatggagc
tgatggagagcggcgacctcaagaccttcctcagaaaggagacgggggcgtccctcacta
acgagaaaatggtagaaatggcggtggaggcggcggatgggatggcttacctggaggcta
agaagatggtgcatcgcgacctggcggcgcgcaactgcatgttggacaagggactcaccc
tcaagataggggactttgggctcaccagatacgtcatgacggactactataggaaacaga
accaagagctgctgccagtgcggtggatggctccggagtccctgaagtatggccgctact
ccaccaggtctgacgtgtggagctacggtgtgctactgtgggaacttgccacaggcggtc
tgctcccatatcagaactacagaagcgagacactggacaacttcatcttatccggcttgc
ggctgaagcctcccagcagagggccagagtgttttaatcagatcatgatggagtgctggc
attattatcccaagagacgaccaaccttcaaattgcttgtgcaacgtctcctcccagaaa
cctccaaaagatatcaggagtacttccagggggtgtctttctttcatagttccagttctt
gtgattccgagagccccgacgatatcgacgaagggttcaacgccagtgggtcgagtcagg
aagacgcagaggctgagcattctcgctcgtcttcttccttgcctcccttccacttacgag
tgcaagatactcacttcagcaaagaggacattgagagtcagtgcagtgagaatgatactg
ctgtcgatgatgacctggtctgtcttacccatgaggatcctcatgagaggctatcgtgtg
ccccgctgtcttgcctcaccagccaggtgggtcgcctcacccaaacgaatgatgctacga
acaaggcgctgctcttccgcacaccctacttcgctgagacctaactgtcctccatcccca
ccaccttgaactaactgatgcgagtattgtccttcctacagtattcattgtaggttgact
cagccgatgtaggcaatatgcatgtctatgttggagtttttccattatatattaagtaaa
cattgtggtaggtgctgtgaattattgtgcgattattatcttctgaattatgggagtatc
tgcaagtggtgactgagaacaaagtgtaaggatcaccttagactgcctgagaagggtgga
gaatgttgcatgctcgttcatcagtgtacctcttcgatacctagtattgtctcgtcacaa
aaggaagttaagatttaagatatgttaatgatggcaaatccaatactatttgtcacctag
aatgatacacaaaactaaaattttcttctttgtcacgtcacatccttctaaactggctgt
cacaacaaaaggaggcagacacttgttcataaatagcttgaagaaaagcatatcagcttt
cagtacatgtgagtagcaagcatgaatgatgactgtaaatgattaacagagaaagccgtt
ttgtaggatcatatttttatttcttcaatggtagacgtgtttatataggcagtcatttat
agaataagatgacaacttccttccattgccgtttctctaaacattgtaaatatgacagaa
atgacagtttttaattactgaaaaatagctcccatgtgttacttgtctgaggcggaatct
actgtttgccgtcgttttggtgcaacgaaactctgacctctgatgtaagcaacaaatgcc
tcacggtatgcctttactcacgccagcctgtacaatgtgaatgcaatgtttttacttatg
ggcaaagtaataagtatttagttttttccttttgcaagtgaggcaactcctgtgtgtgtg
tgtgtgtgtgtgtgtgtgtgtgtg---
