# Supplementary material for: Phylogenetic and transcriptomic characterization of insulin and growth factor receptor tyrosine kinases in crustaceans
Source: Front Endocrinol (Lausanne). 2024 Apr 4;15:1379231. doi: 10.3389/fendo.2024.1379231 (PMC11024359; doi:10.3389/fendo.2024.1379231)
Supplement: Supplementary Material 1 — Crustacean RTK sequences and classification. [file DataSheet_1.zip › Supplementary_Material/Supplementary Material 2/Glateralis Alignments/EGFRalignmentDNA.fa]

>GeclaM_EVm000571t2 type=mRNA; aalen=1287,83%,partial3; clen=4597; offs=736-4596; organism=Gecarcinus_lateralis; evgclass=alt; oid=GlaE_velvLoc6677ct1; cov=72.7_g2145_i2;
agg--agtgcgcgcgcgttcgtctcctcgccaagaatcggtggtttgcgcgagattattg
ggagaaaattttcctatattgacgacggtcctaaagggggcagtgtgagccttccctgtt
cagtgtcgagtggcagtgaagccggagtgagttggtgaagggtgggtggttggtgtgtac
gtatacctgtgcgtgtgtgtacgtgtgtatgtgtgcgtacgtcgggcccctccaggcgtg
ggtattgctgctaggaggaaatactccgctggcaaggtgttgaggtgccccgtgtgttgc
aagggggagctgcgtgccctgccctgctccgcccccctctgccctgcaacacactccact
cccgctgctgtgtttgtgtgaagtgttgcgaagtgcttgtgttgcatccgaggattattt
cccttgcggccacggctcaaggtggcatcatgggtcccgccgcggcgagatgagtgcgag
gccggcccggc----ccgcccacacggccgcggccccgaggctccccctgcaggagccat
gagccccgccctgctgcagggtcccgctgaggccgccgtccagtcttctcgacactccaa
gatgcaagatgag-----tcgggcggccgcctgagatagcctcatggcgacgacaaactc
tgatgtgtatcataagagaacttacagtgccatatataaagtatatagagctgtatagag
agatatattgatatagagatacatgaatgcgtgctcgtgaccgaggcggcatggcgcgcg
tgatggaggcagccttcctc---ctgctgacgctgggggccgccctcgccgcgggctggg
cagacaagtccacagacttccacaagggcaagatatgtatcggcacgacggggcgtatgt
cagtgccttccaaccgggaccaccactaccgcaaccttcgcaaccgcttcatcaactgta
cctacgtcgacggcaacctggagctgacgtggctgcaggacgagaatctggacctctcct
tcttgcagtacattcgtgaggtgacaggttacgtgctcatctctcacgtggacgtaaagc
gcatcgtcctgccgtcccttcaaatcatccgcggcaggacactcttcaaggtctccgtca
atgacaagagctactccctcctggtgacgctatccaagatgcacacgctggagatgcccg
cgctgagggacatcctccacggcagcgtcggcgtcatcaacaactacaacctttgccaca
tcgagaccatcgagtggaacgagatcatgacggacccgcaggccacctacacttacctct
acaacttctcggagcctcagcgtacctgccagtgccacaacgcgtgtcacaagggctgct
ggggggagggggaacacaactgccagaagttcagcaagctcacgtgtcccccgcagtgtg
cccagggccgctgctacgatacaggaccccgcgactgttgccatcttttctgcgcgggtg
gctgcacgggccccacgcaaagagactgcctggcctgcaggaacttctatgatgatgggg
aatgcaaattggagtgtcccttgatgcagcgctataacccaatcacttactcctgggagg
ccaaccccaatgggaagtatgcctacggggccacctgtgtcaaggactgtcccgagcacc
tcctgaaggacaatggggcatgtgtcaggtcctgtcccaaagggaagaaggcagtggatg
gcgagtgtgtgccctgcagtggaccatgccccaagacctgcccgggaccaggagtcatcc
actccggtaacattgatgacttcaaagggtgcaccatcttggatggctggctcaccatca
tggaccactcctttgatgggtaccagcacgtttaccccaactacaccttcggggccaagt
actcccgcatgcacccatccaaattggaggtgttcagtaccttgaaggaggtgacaggct
acatcaacatccaagctaaccatccagagttcaccaacctcaatttcctcaggaatctgg
agtccattggtgggcgagtcaccatggagttttcatccttgtatgtcatcaagacctcac
tgaagagcctcaaccttcgctccctcaggagaattcgctcaggaaaagtctatatcctgg
aaaacaaagacctttgctttgttgacaaaattaattggaagaagttcattgacagtggtg
acaactccaaggccaacccgatgactctcctggagaacaatgcagacccagagcagtgtg
tggcagagggtctggtctgccacagtgagtgcagtgacgagggctgctggggccctgggg
acaatgagtgtctgtcttgcagaaactacaagctgggtaaccgctgcaccaacaactgca
atagcccagggatatacaagatggggcccaagacctgtgggttctgccacaaagagtgtg
cttcctcctgcagaggcccagagtcacggcactgtgatgcttgtaagaatgtgaaggatg
gcccgtactgccttgacaagtgtcctgacatgaagtacaatgagaatggggaatgtaagc
tgtgccatgaaaactgtgttaagggctgcaggggtccagaaaacaccattagtccaaggg
gctgtgagtcttgtgcaatggcagtgatcagtgaagacctgaaggtggagtactgcctcc
cagaaaactccacctgtcctgctggctacttctctgagtgggtggtacagcaggagacag
gtgacctcaggttgctggcaggcaagaccatttgccgtcgctgccacccacgctgcaaga
actgcacctcttatggcttccacatcagcgtttgtcatgaatgtgtcagttaccgccgag
gggagcactgtgaagatgagtgtccacaggaccactatgctgacaacaaactccacgagt
gcttcaagtgttcctctgagtgttccaatggctgctctgggccccttgagtctcagtgca
agacttgccgcaactaccgaatctatgtggaggggaagcctggcatgaacaacaccaagt
ttaactgcaccgccacctgccccgatgacctgccatacaagatcttccctgaggatgcat
cagacccatattgtggcaaggaccccttccctctgtccctagatgaagagagcatcccag
ccatactgggtggcacactgggctgtgtcttcttgctgtgcaccttcctggctgtgttct
gctacctgtggtggcagcgcaacaagaccaaggaggctgccctcaagatgaccatgacca
tgatgccgtacgatgaccatgagccactcaagccaaccaacatcaaacccaacctggcca
agcttcgcatcgtcaaggaggcagagctgcgcaagggaggcatcctgggctatggtgcct
ttgggacagtgtacaagggtgtttgggtgcctgagggagagaatgtcaagattcctgttg
ccatcaaggttctgcgagaagggactggaaccaatgtgaacaaagagatcctggaggagg
catacatcatggcctcggtggaccacccgaacctgctgcagctgctagcagtgtgcatga
ccacccaaatcatgctggtgacacagctcatgccccttggctgcctcctcgactatgtgc
gcaacaacaaggacaagattgggtcaaaacctctgctgaactggtgcactcagatagcca
ggggtatggcctatctggagggccggcggctggtgcatcgagacctggcagcccgaaatg
tcctggtccagacccccaactgtgtcaagatcacagactttgggttagccaagctgctgg
actacaacgaggaggagtataaggctgccggggggaaaatgcccatcaagtggcttgctc
tggagtgtattcagcaccgtatcttcacccacaagtctgatgtttgggcctttggtgtga
ctgtgtgggagttgctggcatatggtggccgtccgtatgaggacatcccagcaagggagg
tgccagacctgcttgagaagggtgagcgccttccccagccagccatctgtaccattgacg
tgtacatgctgatgatccgctgctggatgctggatgcagagagccggccaagcttcaggg
agttggccgaggagtttgccaagatggcccgtgaccctggccgcttcctggtgatccccg
gtgacaagctgatgcgcctgccatcttacacaccccaggatgagcgggagctgatccggt
ccctctcgtcagccattgagggggagggtgtggtgatggctgctgaggagtacctacagc
ctaagtatggcagtggtgtccttggtgtcagtggcacaaccaccaccaccacctcctcca
cctccacctctgaccccgccactcctgtcaagaagaccccaggaggctacaacatggctg
ctggcgctgagtacatctctggacgggctgagtcaccacagaatcgccacaacctgcaga
gggagagaaagtatgcccaccttgaggctggggccacagggtctccaggcaagaggccac
gtggagactccctcacctcccgctactgctctgacccactcaagatgctag---------
------------------------------------------------------------
------------------------------------------------------------
------------------------------------------------------------
------------------------------------------------------------
------------------------------------------------------------
------------------------------------------------------------
------------------------------------------------------------
------------------------------------------------------------
------------------------------------------------------------
------------------------------------------------------------
------------------------------------------------------------
------------------------------------------------------------
------------------------------------------------------------
------------------------------------------------------------
------------------------------------------------------------
------------------------------------------------------------
------------------------------------------------------------
------------------------------------------------------------
------------------------------------------------------------
------------------------------------------------------------
------------------------------------------------------------
------------------------------------------------------------
------------------------------------------------------------
------------------------------------------------------------
------------------------------------------------------------
------------------------------------------------------------
------------------------------------------------------------
------------------------------------------------------------
------------------------------------------------------------
------------------------------------------------------------
------------------------------------------------------------
-----------------------------------------------------------
>GeclaM_EVm000571t3 type=mRNA; aalen=1420,76%,complete; clen=5550; offs=24-4286; organism=Gecarcinus_lateralis; evgclass=althim; oid=GlaE_velvLoc4185ct1; cov=433.6_g2145_i0;
------------------------------------------------------------
------------------------------------------------------------
------------------------------------------------------------
------------------------------------------------------------
------------------------------------------------------------
------------------------------------------------------------
------------------------------------------------------------
------------------------------------------------------------
------------------------------------------------------------
------------------------------------------------------------
------------------------------------------------------------
------------------------------------------------------------
------------------------------------------------------------
------------------------------------------------------------
---------------------------------tatgtatcggcacgacggggcgtatgt
cagtgccttccaaccgggaccaccactaccgcaaccttcgcaaccgcttcatcaactgta
cctacgtcgacggcaacctggagctgacgtggctgcaggacgagaatctggacctctcct
tcttgcagtacattcgtgaggtgacaggttacgtgctcatctctcacgtggacgtaaagc
gcatcgtcctgccgtcccttcaaatcatccgcggcaggacactcttcaaggtctccgtca
atgacaagagctactccctcctggtgacgctatccaagatgcacacgctggagatgcccg
cgctgagggacatcctccacggcagcgtcggcgtcatcaacaactacaacctttgccaca
tcgagaccatcgagtggaacgagatcatgacggacccgcaggccacctacacttacctct
acaacttctcggagcctcagcgtacctgccagtgccacaacgcgtgtcacaagggctgct
ggggggagggggaacacaactgccagaagttcagcaagctcacgtgtcccccgcagtgtg
cccagggccgctgctacgatacaggaccccgcgactgttgccatcttttctgcgcgggtg
gctgcacgggccccacgcaaagagactgcctggcctgcaggaacttctatgatgatgggg
aatgcaaattggagtgtcccttgatgcagcgctataacccaatcacttactcctgggagg
ccaaccccaatgggaagtatgcctacggggccacctgtgtcaaggactgtcccgagcacc
tcctgaaggacaatggggcatgtgtcaggtcctgtcccaaagggaagaaggcagtggatg
gcgagtgtgtgccctgcagtggaccatgccccaagacctgcccgggaccaggagtcatcc
actccggtaacattgatgacttcaaagggtgcaccatcttggatggctggctcaccatca
tggaccactcctttgatgggtaccagcacgtttaccccaactacaccttcggggccaagt
actcccgcatgcacccatccaaattggaggtgttcagtaccttgaaggaggtgacaggct
acatcaacatccaagctaaccatccagagttcaccaacctcaatttcctcaggaatctgg
agtccattggtgggcgagtcaccatggagttttcatccttgtatgtcatcaagacctcac
tgaagagcctcaaccttcgctccctcaggagaattcgctcaggaaaagtctatatcctgg
aaaacaaagacctttgctttgttgacaaaattaattggaagaagttcattgacagtggtg
acaactccaaggccaacccgatgactctcctggagaacaatgcagacccagagcagtgtg
tggcagagggtctggtctgccacagtgagtgcagtgacgagggctgctggggccctgggg
acaatgagtgtctgtcttgcagaaactacaagctgggtaaccgctgcaccaacaactgca
atagcccagggatatacaagatggggcccaagacctgtgggttctgccacaaagagtgtg
cttcctcctgcagaggcccagagtcacggcactgtgatgcttgtaagaatgtgaaggatg
gcccgtactgccttgacaagtgtcctgacatgaagtacaatgagaatggggaatgtaagc
tgtgccatgaaaactgtgttaagggctgcaggggtccagaaaacaccattagtccaaggg
gctgtgagtcttgtgcaatggcagtgatcagtgaagacctgaaggtggagtactgcctcc
cagaaaactccacctgtcctgctggctacttctctgagtgggtggtacagcaggagacag
gtgacctcaggttgctggcaggcaagaccatttgccgtcgctgccacccacgctgcaaga
actgcacctcttatggcttccacatcagcgtttgtcatgaatgtgtcagttaccgccgag
gggagcactgtgaagatgagtgtccacaggaccactatgctgacaacaaactccacgagt
gcttcaagtgttcctctgagtgttccaatggctgctctgggccccttgagtctcagtgca
agacttgccgcaactaccgaatctatgtggaggggaagcctggcatgaacaacaccaagt
ttaactgcaccgccacctgccccgatgacctgccatacaagatcttccctgaggatgcat
cagacccatattgtggcaaggaccccttccctctgtccctagatgaagagagcatcccag
ccatactgggtggcacactgggctgtgtcttcttgctgtgcaccttcctggctgtgttct
gctacctgtggtggcagcgcaacaagaccaaggaggctgccctcaagatgaccatgacca
tgatgccgtacgatgaccatgagccactcaagccaaccaacatcaaacccaacctggcca
agcttcgcatcgtcaaggaggcagagctgcgcaagggaggcatcctgggctatggtgcct
ttgggacagtgtacaagggtgtttgggtgcctgagggagagaatgtcaagattcctgttg
ccatcaaggttctgcgagaagggactggaaccaatgtgaacaaagagatcctggaggagg
catacatcatggcctcggtggaccacccgaacctgctgcagctgctagcagtgtgcatga
ccacccaaatcatgctggtgacacagctcatgccccttggctgcctcctcgactatgtgc
gcaacaacaaggacaagattgggtcaaaacctctgctgaactggtgcactcagatagcca
ggggtatggcctatctggagggccggcggctggtgcatcgagacctggcagcccgaaatg
tcctggtccagacccccaactgtgtcaagatcacagactttgggttagccaagctgctgg
actacaacgaggaggagtataaggctgccggggggaaaatgcccatcaagtggcttgctc
tggagtgtattcagcaccgtatcttcacccacaagtctgatgtttgggcctttggtgtga
ctgtgtgggagttgctggcatatggtggccgtccgtatgaggacatcccagcaagggagg
tgccagacctgcttgagaagggtgagcgccttccccagccagccatctgtaccattgacg
tgtacatgctgatgatccgctgctggatgctggatgcagagagccggccaagcttcaggg
agttggccgaggagtttgccaagatggcccgtgaccctggccgcttcctggtgatccccg
gtgacaagctgatgcgcctgccatcttacacaccccaggatgagcgggagctgatccggt
ccctctcgtcagccattgagggggagggtgtggtgatggctgctgaggagtacctacagc
ctaagtatggcagtggtgtccttggtgtcagtggcacaaccaccaccaccacctcctcca
cctccacctctgaccccgccactcctgtcaagaagaccccaggaggctacaacatggctg
ctggcgctgagtacatctctggacgggctgagtcaccacagaatcgccacaacctgcaga
gggagagaaagtatgcccaccttgaggctggggccacagggtctccaggcaagaggccac
gtggagactccctcacctcccgctactgctctgacccactcaagatgctagatgtaggtg
aggatgactgtttcactggccaaggcccaccaccctcagcccctgggtatggctgggtgg
gagacctgcgactggacctgcctgtggatgaggatgactacctcatgccctcaccgcagc
cctcgggcttggccactgtggggccatcacaccaacactacatggaccttatggctgatg
cacctgatggtcggcggggcgagccaggccggggcatctccaaggggtcaaacaacaacg
gggtggcaggacagcaatgggtgggcatggacaaccctgagtatcacatgatgaatgccc
gtgcccagatgtatgttggccgccgcctccacccacagcagatggtgggtgttc-ctgtg
ctggaggctgctggcagatttggcgactatggcaatggccttcctcagcaggcccagcac
ttggccccgggccagcgcctcccctcacccacacaggagatgccacatgaatactacaat
gaactctcgtcacatgtccctcacaataacctgaactcccggagtgagacaactgtgtga
ggactactggaaccccacgccttgtgttcatgca-----------------tctgtgtga
tgctcactgaatgtgcctcagacagcgactcagaatgggtgttagat-tgcatttttcaa
tgtcagatttgagttttcatctcatcagtttgaaatggaatccagagctaactgctgaaa
actgtaatgcagtgaagaggttctgaggggtaggagtgcctgaaggggccagtgtcagtg
tgtgtggcactgaggaacagtgatgaccttggggcttccaacacagtgatcagcaaacag
tgtccactacagaaggaacactttgttttacagttactcatgtgatatacaaggatgcca
atataaaggtgggcatatggacaaagcaggcataatggtctgtccctccccaccgccgct
ggactacttggtgaccttgactcactcacaggctggactggccacgctgtcgctagtccc
gccacacaagagctgtgcacagctccacttttactgtgattttaaatttagttttataac
tctccctttggaccaatataca-----------------gagttacactatcagtaatat
aaagtaagctctttgctaagatttaacatgtgatgcttgttatccctcacagtagcgtta
tgtgtcatgtgttgccttccctcaccttcatcttgtgcttcatgagccttgcagatctga
gctccacttgttctct--------------------------------------caggag
tcagcttcccttgtacca--------------------agtgctaacattttaaccgtgt
tctgtacaaaccttttcatcttcaaca-taaattaataggtattttacaactctttaggg
atggtgtaaacatgttacatatattcacttcatcttttcagcttgtttaacttgctgttt
tattgaagaattaaaaatctaaagggaaagtttactatgccatacaagtctttgatgttt
attgattgcagtgtctgtgaagtgttgaggcaaccaaaattttaaccatgttgaaagtgg
atgggtaagaggggagttactgcttccctccccctaacctcccaactccagttcccctca
tcaagtctgttcccagaactaaagtggaccaaaaagggaagctggtgtgggtatattttg
tacaaatgattatctagactttatcttgacaggaaaatctttaagaatatatattattgt
ttgaaa----ttaaaggtcagttcttgaatctgttgccaagattatgttcagctgtcaca
actgtgtgtgtgtgtgtgtgtgtgtgtgtgtgtgtgtgtgtg-----------------
>GeclaM_EVm000571t1 type=mRNA; aalen=1280,89%,partial3; clen=4280; offs=440-4279; organism=Gecarcinus_lateralis; evgclass=main; oid=GlaE_velvLoc7745ct1; cov=79.1_g2145_i3;
gtgcatgtgcgtgcgggttggctccttcact------------------tgtgagtgctg
ggagaaaaaaaatacaccttcggagccctcctgagagccgccttttg-------------
----------------------------------------------------------ac
aggtggccataggcgtgtgtagggcagcaggtgtg-------------------------
---------------------------------------------------------gcc
gacggtgagctgtgtgtggcg---------------------------------------
-----tgctgtgtgcgtgtgacatg--gcgtggtggaggtgttgattgc-----------
------------------------acgcggtaagaaacactgaggatagctgacggtggt
gctccttcggcgtggttgttgacagtggtgttgcacgga-------cctgcagcgaccac
gacccacgcccctcctcctacgcttccttcaggtggttcctcgttgctgcagggctcgag
gaggtgatgtgagggcgtgcgggagagtgtgtgcgtgtgtcgcgcggc------------
-------------ttggagtccagcagtgtcccccgtagagtgtgttg------------
-----------------------------------cctgcattggtcaccatgtggccgg
ggggcagcgccgccttccgcaggctggtggtgctggcgggcctcctcctcttcattcagc
aggaaggaactgacgcccttcgggagcagaaagtatgtatcggcacgacggggcgtatgt
cagtgccttccaaccgggaccaccactaccgcaaccttcgcaaccgcttcatcaactgta
cctacgtcgacggcaacctggagctgacgtggctgcaggacgagaatctggacctctcct
tcttgcagtacattcgtgaggtgacaggttacgtgctcatctctcacgtggacgtaaagc
gcatcgtcctgccgtcccttcaaatcatccgcggcaggacactcttcaaggtctccgtca
atgacaagagctactccctcctggtgacgctatccaagatgcacacgctggagatgcccg
cgctgagggacatcctccacggcagcgtcggcgtcatcaacaactacaacctttgccaca
tcgagaccatcgagtggaacgagatcatgacggacccgcaggccacctacacttacctct
acaacttctcggagcctcagcgtacctgccagtgccacaacgcgtgtcacaagggctgct
ggggggagggggaacacaactgccagaagttcagcaagctcacgtgtcccccgcagtgtg
cccagggccgctgctacgatacaggaccccgcgactgttgccatcttttctgcgcgggtg
gctgcacgggccccacgcaaagagactgcctggcctgcaggaacttctatgatgatgggg
aatgcaaattggagtgtcccttgatgcagcgctataacccaatcacttactcctgggagg
ccaaccccaatgggaagtatgcctacggggccacctgtgtcaaggactgtcccgagcacc
tcctgaaggacaatggggcatgtgtcaggtcctgtcccaaagggaagaaggcagtggatg
gcgagtgtgtgccctgcagtggaccatgccccaagacctgcccgggaccaggagtcatcc
actccggtaacattgatgacttcaaagggtgcaccatcttggatggctggctcaccatca
tggaccactcctttgatgggtaccagcacgtttaccccaactacaccttcggggccaagt
actcccgcatgcacccatccaaattggaggtgttcagtaccttgaaggaggtgacaggct
acatcaacatccaagctaaccatccagagttcaccaacctcaatttcctcaggaatctgg
agtccattggtgggcgagtcaccatggagttttcatccttgtatgtcatcaagacctcac
tgaagagcctcaaccttcgctccctcaggagaattcgctcaggaaaagtctatatcctgg
aaaacaaagacctttgctttgttgacaaaattaattggaagaagttcattgacagtggtg
acaactccaaggccaacccgatgactctcctggagaacaatgcagacccagagcagtgtg
tggcagagggtctggtctgccacagtgagtgcagtgacgagggctgctggggccctgggg
acaatgagtgtctgtcttgcagaaactacaagctgggtaaccgctgcaccaacaactgca
atagcccagggatatacaagatggggcccaagacctgtgggttctgccacaaagagtgtg
cttcctcctgcagaggcccagagtcacggcactgtgatgcttgtaagaatgtgaaggatg
gcccgtactgccttgacaagtgtcctgacatgaagtacaatgagaatggggaatgtaagc
tgtgccatgaaaactgtgttaagggctgcaggggtccagaaaacaccattagtccaaggg
gctgtgagtcttgtgcaatggcagtgatcagtgaagacctgaaggtggagtactgcctcc
cagaaaactccacctgtcctgctggctacttctctgagtgggtggtacagcaggagacag
gtgacctcaggttgctggcaggcaagaccatttgccgtcgctgccacccacgctgcaaga
actgcacctcttatggcttccacatcagcgtttgtcatgaatgtgtcagttaccgccgag
gggagcactgtgaagatgagtgtccacaggaccactatgctgacaacaaactccacgagt
gcttcaagtgttcctctgagtgttccaatggctgctctgggccccttgagtctcagtgca
agacttgccgcaactaccgaatctatgtggaggggaagcctggcatgaacaacaccaagt
ttaactgcaccgccacctgccccgatgacctgccatacaagatcttccctgaggatgcat
cagacccatattgtggcaaggaccccttccctctgtccctagatgaagagagcatcccag
ccatactgggtggcacactgggctgtgtcttcttgctgtgcaccttcctggctgtgttct
gctacctgtggtggcagcgcaacaagaccaaggaggctgccctcaagatgaccatgacca
tgatgccgtacgatgaccatgagccactcaagccaaccaacatcaaacccaacctggcca
agcttcgcatcgtcaaggaggcagagctgcgcaagggaggcatcctgggctatggtgcct
ttgggacagtgtacaagggtgtttgggtgcctgagggagagaatgtcaagattcctgttg
ccatcaaggttctgcgagaagggactggaaccaatgtgaacaaagagatcctggaggagg
catacatcatggcctcggtggaccacccgaacctgctgcagctgctagcagtgtgcatga
ccacccaaatcatgctggtgacacagctcatgccccttggctgcctcctcgactatgtgc
gcaacaacaaggacaagattgggtcaaaacctctgctgaactggtgcactcagatagcca
ggggtatggcctatctggagggccggcggctggtgcatcgagacctggcagcccgaaatg
tcctggtccagacccccaactgtgtcaagatcacagactttgggttagccaagctgctgg
actacaacgaggaggagtataaggctgccggggggaaaatgcccatcaagtggcttgctc
tggagtgtattcagcaccgtatcttcacccacaagtctgatgtttgggcctttggtgtga
ctgtgtgggagttgctggcatatggtggccgtccgtatgaggacatcccagcaagggagg
tgccagacctgcttgagaagggtgagcgccttccccagccagccatctgtaccattgacg
tgtacatgctgatgatccgctgctggatgctggatgcagagagccggccaagcttcaggg
agttggccgaggagtttgccaagatggcccgtgaccctggccgcttcctggtgatccccg
gtgacaagctgatgcgcctgccatcttacacaccccaggatgagcgggagctgatccggt
ccctctcgtcagccattgagggggagggtgtggtgatggctgctgaggagtacctacagc
ctaagtatggcagtggtgtccttggtgtcagtggcacaaccaccaccaccacctcctcca
cctccacctctgaccccgccactcctgtcaagaagaccccaggaggctacaacatggctg
ctggcgctgagtacatctctggacgggctgagtcaccacagaatcgccacaacctgcaga
gggagagaaagtatgcccaccttgaggctggggccacagggtctccaggcaagaggccac
gtggagactccctcacctcccgctactgctctgacccactcaagatgctag---------
------------------------------------------------------------
------------------------------------------------------------
------------------------------------------------------------
------------------------------------------------------------
------------------------------------------------------------
------------------------------------------------------------
------------------------------------------------------------
------------------------------------------------------------
------------------------------------------------------------
------------------------------------------------------------
------------------------------------------------------------
------------------------------------------------------------
------------------------------------------------------------
------------------------------------------------------------
------------------------------------------------------------
------------------------------------------------------------
------------------------------------------------------------
------------------------------------------------------------
------------------------------------------------------------
------------------------------------------------------------
------------------------------------------------------------
------------------------------------------------------------
------------------------------------------------------------
------------------------------------------------------------
------------------------------------------------------------
------------------------------------------------------------
------------------------------------------------------------
------------------------------------------------------------
------------------------------------------------------------
------------------------------------------------------------
------------------------------------------------------------
-----------------------------------------------------------
>GeclaM_EVm000571t4 type=mRNA; aalen=1257,74%,complete; clen=5091; offs=24-3797; organism=Gecarcinus_lateralis; evgclass=alt; oid=GlaE_velvLoc5196ct1; cov=64.5_g2145_i1;
------------------------------------------------------------
------------------------------------------------------------
------------------------------------------------------------
------------------------------------------------------------
------------------------------------------------------------
------------------------------------------------------------
------------------------------------------------------------
------------------------------------------------------------
------------------------------------------------------------
------------------------------------------------------------
------------------------------------------------------------
------------------------------------------------------------
------------------------------------------------------------
------------------------------------------------------------
---------------------------------tatgtatcggcacgacggggcgtatgt
cagtgccttccaaccgggaccaccactaccgcaaccttcgcaaccgcttcatcaactgta
cctacgtcgacggcaacctggagctgacgtggctgcaggacgagaatctggacctctcct
tcttgcagtacattcgtgaggtgacaggttacgtgctcatctctcacgtggacgtaaagc
gcatcgtcctgccgtcccttcaaatcatccgcggcaggacactcttcaaggtctccgtca
atgacaagagctactccctcctggtgacgctatccaagatgcacacgctggagatgcccg
cgctgagggacatcctccacggcagcgtcggcgtcatcaacaactacaacctttgccaca
tcgagaccatcgagtggaacgagatcatgacggacccgcaggccacctacacttacctct
acaacttctcggagcctcagcgtacctgccagtgccacaacgcgtgtcacaagggctgct
ggggggagggggaacacaactgccagaagttcagcaagctcacgtgtcccccgcagtgtg
cccagggccgctgctacgatacaggaccccgcgactgttgccatcttttctgcgcgggtg
gctgcacgggccccacgcaaagagactgcctggcctgcaggaacttctatgatgatgggg
aatgcaaattggagtgtcccttgatgcagcgctataacccaatcacttactcctgggagg
ccaaccccaatgggaagtatgcctacggggccacctgtgtcaaggactgtcccgagcacc
tcctgaaggacaatggggcatgtgtcaggtcctgtcccaaagggaagaaggcagtggatg
gcgagtgtgtgccctgcagtggaccatgccccaagacctgcccgggaccaggagtcatcc
actccggtaacattgatgacttcaaagggtgcaccatcttggatggctggctcaccatca
tggaccactcctttgatgggtaccagcacgtttaccccaactacaccttcggggccaagt
actcccgcatgcacccatccaaattggaggtgttcagtaccttgaaggaggtgacaggct
acatcaacatccaagctaaccatccagagttcaccaacctcaatttcctcaggaatctgg
agtccattggtgggcgagtcaccatggagttttcatccttgtatgtcatcaagacctcac
tgaagagcctcaaccttcgctccctcaggagaattcgctcaggaaaagtctatatcctgg
aaaacaaagacctttgctttgttgacaaaattaattggaagaagttcattgacagtggtg
acaactccaaggccaacccgatgactctcctggagaacaatgcagacccagagcagtgtg
tggcagagggtctggtctgccacagtgagtgcagtgacgagggctgctggggccctgggg
acaatgagtgtctgtcttgcagaaactacaagctgggtaaccgctgcaccaacaactgca
atagcccagggatatacaagatggggcccaagacctgtgggttctgccacaaagagtgtg
cttcctcctgcagaggcccagagtcacggcactgtgatgcttgtaagaatgtgaaggatg
gcccgtactgccttgacaagtgtcctgacatgaagtacaatgagaatggggaatgtaagc
tgtgccatgaaaactgtgttaagggctgcaggggtccagaaaacaccattagtccaaggg
gctgtgagtcttgtgcaatggcagtgatcagtgaagacctgaaggtggagtactgcctcc
cagaaaactccacctgtcctgctggctacttctctgagtgggtggtacagcaggagacag
gtgacctcaggttgctggcaggcaagaccatttgccgtcgctgccacccacgctgcaaga
actgcacctcttatggcttccacatcagcgtttgtcatgaatgtgtcagttaccgccgag
gggagcactgtgaagatgagtgtccacaggaccactatgctgacaacaaactccacgagt
gcttcaagtgttcctctgagtgttccaatggctgctctgggccccttgagtctcagtgca
agacttgccgcaactaccgaatctatgtggaggggaagcctggcatgaacaacaccaagt
ttaactgcaccgccacctgccccgatgacctgccatacaagatcttccctgaggatgcat
cagacccatattgtggcaaggaccccttccctctgtccctagatgaagagagcatcccag
ccatactgggtggcacactgggctgtgtcttcttgctgtgcaccttcctggctgtgttct
gctacctgtggtggcagcgcaacaagaccaaggaggctgccctcaagatgaccatgacca
tgatgccgtacgatgaccatgagccactcaagccaaccaacatcaaacccaacctggcca
agcttcgcatcgtcaaggaggcagagctgcgcaagggaggcatcctgggctatggtgcct
ttgggacagtgtacaagggtgtttgggtgcctgagggagagaatgtcaagattcctgttg
ccatcaaggttctgcgagaagggactggaaccaatgtgaacaaagagatcctggaggagg
catacatcatggcctcggtggaccacccgaacctgctgcagctgctagcagtgtgcatga
ccacccaaatcatgctggtgacacagctcatgccccttggctgcctcctcgactatgtgc
gcaacaacaaggacaagattgggtcaaaacctctgctgaactggtgcactcagatagcca
ggggtatggcctatctggagggccggcggctggtgcatcgagacctggcagcccgaaatg
tcctggtccagacccccaactgtgtcaagatcacagactttgggttagccaagctgctgg
actacaacgaggaggagtataaggctgccggggggaaaatgcccatcaagtggcttgctc
tggagtgtattcagcaccgtatcttcacccacaagtctgatgtttgggcctttggtgtga
ctgtgtgggagttgctggcatatggtggccgtccgtatgaggacatcccagcaagggagg
tgccagacctgcttgagaagggtgagcgccttccccagccagccatctgtaccattgacg
tgtacatgctgatgatccgctgctggatgctggatgcagagagccggccaagcttcaggg
agttggccgaggagtttgccaagatggcccgtgaccctggccgcttcctggtgatccccg
gtgacaagctgatgcgcctgccatcttacacaccccaggatgagcgggagctgatccggt
ccctctcgtcagccattgagggggagggtgtggtgatggctgctgaggagtacctacagc
ctaagtatggcagtggtgtccttggtgtcagtggcacaaccaccaccaccacctcctcca
cctccacctctgaccccgccactcctgtcaagaagaccccaggaggctacaacatggctg
ctggcgctgagtacatctctggacgggctgagtcaccacagaatcgccacaacctgcaga
gggagagaaagtatgcccaccttgaggctggggccacagggtctccaggcaagaggccac
gtggagactccctcacctcccgctactgctctgacccactcaagatgctaggtaaaggtg
------------------------------------------------------------
--------------------------------------tgtctcttgtgcaccgtggccc
cgctgcacctgcccactgt-------cctgtttagcaccac-tgtaccttagcactcatg
tttgtaat----------------------------------------------------
-------------gtagtcatttgccaccatcatgctcctttccagctcaatactttcac
acctctatttgttatgtaaccaccctcttaccacactactaagaacctgtatttattgtg
taaccagtagccagcatcctatccccctgtctccccactgcatatcagcacctctacccc
t--gccacacttaagcacctttatttgttaagaagctggtaggcac--------------
-----cctcttacttccccctccactgcacttgtggaccttcatt-----agttatgaaa
ctacccctcagtccccattgcatttattcacaaatactagctttgatgaagtctgtgtcc
tccccactgcacctaagtatgcctattcctctaatttagtcacctatgttcatttacctt
taatacgatcatcttccctctcttttattctagtg-----------------cacccata
actgtgatgtaactaa--------------------------------------------
-------------------------------------ctcaccccgttatc---------
-----------------actcctatacttttagatagtcatgtgtcatgcta--------
---------------------------------------ctgacctaccactgcaccact
---ttgcttatttatgtgcacttgcttacatcc---------------------------
----------------------------------------cttaaatatgttttttacat
ccagctgttcaagcatttcacaacatcctccagttttacaggctgtattcttggaactgc
tagtaatttgccttgtcattatgtaagctctgaaattcattgaacattgtgttgttatgg
cactacatgtaaggttt-----------------------------acttgagattaata
gttgcatttattatctggaggcaaagaggaagaaatcacattacttggaacctgcagagg
tactctttaccttcagcagcaatatacacaaactgggtgctgctcaagtttagaccagcc
taactgctgagcttctcattcaagacagtaaattagta--tatttcataactt------a
atagtgaattcttatgtaatagttgcactt------------ttgttttggcagctttaa
aattatggaagttaaatttgattggatggttccatt----------agagtttgttctcc
attgccta-----------------------------------------attgtcagtgt
acagcaaagaagggaaaggtgccttgt---------------------------------
---aaaatattccagtaattccaaagaagtgaagtaccctgcggaaggtatgatactgag
tgtagtgtaatat-taagcttggaggtgagcagagcaccaagcaggaggtatggcactac
tccaagaagcttcagcctgattccttgtccctaatatgacccttacctccacaccctaca
ctgttctggccactcatttaacactatcaccatcaccctccaccctttaccgctcatcc
