# Supplementary material for: Phylogenetic and transcriptomic characterization of insulin and growth factor receptor tyrosine kinases in crustaceans
Source: Front Endocrinol (Lausanne). 2024 Apr 4;15:1379231. doi: 10.3389/fendo.2024.1379231 (PMC11024359; doi:10.3389/fendo.2024.1379231)
Supplement: Supplementary Material 1 — Crustacean RTK sequences and classification. [file DataSheet_1.zip › Supplementary_Material/Supplementary Material 2/Figure 4 input.fa]

>DromelEVm002024t1 type=protein; aalen=729,56%,complete-utrpoor; clen=3864; offs=1103-3292; organism=Drosophila_melanogaster; evgclass=noclass; oid=Drosophila_melanogaster_Drosophila_melanogaster_GHHI01035075.1; codepot=Code/0.13; TSA: Drosophila melanogaster TR14269_c1_g1_i1, transcribed RNA sequence
MAAAWSWRASHSTITMTSGSLVVLFLLLSIWQPAVQVEGRRQMANSQEMIKDHLGARSQNKTPAITNNANQSSTSSADLD
DGAADDDDNKADLPVNVSSKPYWRNPKKMSFLQTRPSGSLLTLNCHALGNPEPNITWYRNGTVDWTRGYGSLKRNRWTLT
MEDLVPGDCGNYTCKVCNSLGCIRHDTQVIVSDRVNHKPILMTGPLNLTLVVNSTGSMHCKYLSDLTSKKAWIFVPCHGM
TNCSNNRSIIAEDKDQLDFVNVRMEQEGWYTCVESNSLGQSNSTAYLRVVRSLHVLEAGVASGSLHSTSFVYIFVFGGLI
FIFMTTLFVFYAIRKMKHEKVLKQRIETVHQWTKKVIIFKPEGGGDSSGSMDTMIMPVVRIQKQRTTVLQNGNEPSPFNE
YEFPLDSNWELPRSHLVLGATLGEGAFGRVVMAEVNNAIVAVKMVKEGHTDDDIASLVREMEVMKIIGRHINIINLLGCC
SQNGPLYVIVEYAPHGNLKDFLYKNRPFGRDQDRDSSQPPPSPPAHVITEKDLIKFAHQIARGMDYLASRRCIHRDLAAR
NVLVSDDYVLKIADFGLARDIQSTDYYRKNTNGRLPIKWMAPESLQEKFYDSKSDVWSYGILLWEIMTYGQQPYPTIMSA
EELYTYLMSGQRMEKPAKCSMNIYILMRQCWHFNADDRPPFTEIVEYMDKLLQTKEDYLDVDIANLDTPPSTSDEEEDET
DNLQKWCNY
>DromelEVm000962t1 type=protein; aalen=1052,87%,complete; clen=3598; offs=204-3362; organism=Drosophila_melanogaster; evgclass=noclass; oid=Drosophila_melanogaster_Drosophila_melanogaster_GHHI01003459.1; codepot=Code/0.18; TSA: Drosophila melanogaster TR1854_c0_g1_i1, transcribed RNA sequence
MAKVPITLVMIIAIVSAAADLGCDYGHHRCYIDVTVENSPRQRHLLSDMDITLQCVRPMAKWFYEDKFQLRATLLRLERA
QSGNSGNYGCLDSQNRWYNISLVVGHKEPVGNDIASFVKLEDAPALPESDLFFQPLNESRSLKLLQPLPKTVQRTAGGLF
QLNCSPMDPDAKGVNISWLHNDTQILGGRGRIKLKRWSLTVGQLQPEDAGSYHCELCVEQDCQRSNPTQLEVISRKHTVP
MLKPGYPRNTSIALGDNVSIECLLEDSALEPKITWLHKGNADNIDDLLQRLREQSQLPVDVTRLITRMDEPQVLRLGNVL
MEDGGWYICIAENQVGRTVAASYVDLYSPSDTTTVRTTTTTTVASPIPTASTGEDNDDDVENPAADASGGVGPPVFRKEL
KRLQHSLSGNTVNLACPVYGKANITWTKDKKPLNRELGVYVQKNWTLRFVEATSEDSGLYNCKVCNAWGCIQFDFSVQIN
DRTRSAPIIVVPQNQTVKVNGSLVMKCTVYSDLHPTVSWKRVVLKNASLDGLKSVEIQNLNFTVTNDSVVLTLRNVTFDQ
EGWYTCLASSGLGRSNSSVYLRVVSPLPPLEIYALLHAHPLGFTLAAITIVALFLLGSAFITFMLRRLRREKLLKLRIET
VHQWTKKVIIYRPGGEEGSGCSSGDLQMPVIRIEKQRTTVSTTGTGGTDPAQGFNEYEFPLDSNWEIPRQQLSLGSILGE
GAFGRVVMAEAEGLPRSPQLAETIVAVKMVKEEHTDTDMASLVREMEVMKMIGKHINIINLLGCCSQGGPLWVIVEYAPH
GNLKDFLKQNRPGAPQRRSDSDGYLDDKPLISTQHLGEKELTKFAFQIARGMEYLASRRCIHRDLAARNVLVSDGYVMKI
ADFGLARDIQDTEYYRKNTNGRLPIKWMAPESLQEKKYDSQSDVWSYGVLLWEIMTYGDQPYPHILSAEELYSYLITGQR
MEKPAKCSLNIYVVMRQCWHFESCARPTFAELVESFDGILQQASSNPNDAYLDLSMPMLETPPSSGDEDDGSDTETFRET
SPLRYQYTYKFN
>BlagerEVm001666t2 type=protein; aalen=939,70%,complete; clen=4000; offs=241-3060; organism=Blatella_germanica; evgclass=alt; oid=Blatella_germanica_trinLocDN470c14g1t1; codepot=Code/0.095;
MTERILLLLALTSLAIVTARSTSSREILLDDGVNFTEKLSVGEKLRVRCNSTSEVTWQKDGSALQPRVPQLKVTRQALKF
RSVQLTDAGRYSCLTRLENGTEDRRSVTLMIYDATEGTPQGDVLQDVAAAQGPPVVNSFTYELGHEAMHDDTNIKLRENL
TPMSLVQELESGNDTQAPHFTKPAVMYPSVTKPVGNDLHLRCPSRGIPEPNITWTKDGESFNATHLNHWSFVLENLLVSD
SGNYTCTVCNIVACINFTTKVEVMENIPSLSMISNEPEDSHDNEPDRVAGEYNETVPQAAPHFTKPGSMNRLMAKPAGNM
LRLKCPAEGNPEPNITWSKDGETPNRHLGVIRYSRWSLTLEDLVVADSGNYTCTVCNIHGCISFTFKVEIIERLHHRPIL
TVAPRNLTVVVGHNESFRCEVLSDLHPHVEWFRGLHTNLNNTGSNDMVKQPSIPTNTPEVLVLNNVSYEDEGWYTCIAGN
SLGVTYASAYLHVVDSLEEEMPQTSKLQPTLVNVIAIALCTLFLVGVVIMIAVFHRLKIKREKMKKLLAIETARAAVVTQ
WTKKVIVEKQNLANAQNAQEPLLMPIVKIEKQKSHSQSSGSDMMISEYELPLDTEWEIPRDMLTLGKSLGEGAFGKVVKA
EGQSIVKQGINTVVAVKMLKEGHTDTEMMDLVSEMEMMKMIGKHINIINLLGCCTQEGPLYVVVEYAPHGNLRDFLRQHR
PSSGYEPAIGSDLKEKKTLTQKDLVSFAYQVARGMEYLASRRCIHRDLAARNVLVSDDYILKIADFGLARDINCHDYYRK
TTDGRLPVKWMAPEALFHRVYTTQSDVWSYGILLWEIMTLGGTPYPSVPSVEKLFQLLRSGHRMEKPPCCSLEIYMLMRD
CWSYQPNERPMFGELVEDLDRILTITANEEYLDLGLPQLDTPPSSQESSEDEETFPYLL
>BlagerEVm001666t1 type=protein; aalen=943,60%,complete; clen=4685; offs=73-2904; organism=Blatella_germanica; evgclass=main; oid=Blatella_germanica_trinLocDN9784c1g1t4; codepot=Code/0.098;
MTERILLLLALTSLAIVTARSTSSREILLDDGVNFTEKLSVGEKLRVRCNSTSEVTWQKDGSALQPRVPQLKVTRQALKF
RSVQLTDAGRYSCLTRLENGTEDRRSVTLMIYDATEGTPQGDVLQDVAAAQGPPVVNSFTYELGHEAMHDDTNIKLRENL
TPMSLVQELESGNDTQAPHFTKPAVMYPSVTKPVGNDLHLRCPSRGIPEPNITWTKDGESFNATHLNHWSFVLENLLVSD
SGNYTCTVCNIVACINFTTKVEVMENIPSLSMISNEPEDSHDNEPDRVAGEYNETVPQAAPHFTKPGSMNRLMAKPAGNM
LRLKCPAEGNPEPNITWSKDGETPNRHLGVIRYSRWSLTLEDLVVADSGNYTCTVCNIHGCISFTFKVEIIERYPHKPYV
KEGYPHNVTAIVNSTVSFECCTFSDLEPHIEWVKMTHMPLENVKPQDGNFTIIQPSIPTNTPEVLVLNNVSYEDEGWYTC
IAGNSLGVTYASAYLHVVDSLEEEMPQTSKLQPTLVNVIAIALCTLFLVGVVIMIAVFHRLKIKREKMKKLLAIETARAA
VVTQWTKKVIVEKQNLANAQNAQEPLLMPIVKIEKQKSHSQSSGSDMMISEYELPLDTEWEIPRDMLTLGKSLGEGAFGK
VVKAEGQSIVKQGINTVVAVKMLKEGHTDTEMMDLVSEMEMMKMIGKHINIINLLGCCTQEGPLYVVVEYAPHGNLRDFL
RQHRPSSGYEPAIGSDLKEKKTLTQKDLVSFAYQVARGMEYLASRRCIHRDLAARNVLVSDDYILKIADFGLARDINCHD
YYRKTTDGRLPVKWMAPEALFHRVYTTQSDVWSYGILLWEIMTLGGTPYPSVPSVEKLFQLLRSGHRMEKPPCCSLEIYM
LMRDCWSYQPNERPMFGELVEDLDRILTITANEEYLDLGLPQLDTPPSSQESSEDEETFPYLL
>NeodenEVm002231t1 type=protein; aalen=620,73%,complete; clen=2528; offs=171-2033; organism=Neocaridina_denticulata; evgclass=main; oid=Neocaridina_denticulata_trinNeocaridina_denticulata_LocDN50732c0g1t2; codepot=Code/0.041;
MIKPAGNVAELKCQARGPNLNITWLKDGEKPVRQLGDVRIKGAMLKMENLVPTDSGNYTCIVFNSHGSINHTYCLEVIER
LPSRPIINKELSNLTVVQGSETMLQCSVISDQVPYITWIKHTTRYNGVDSEGNILNRLFIIKEGGNITSSEDPQVLVLTN
VTLDDAGWYTCIAANSLGTSMSTAYLNVTDAEPLVANAESHIVPVMGAVLLISMVAVGLGASCVWKKWQKEKRRATELER
AKEVITQQWIKKVIVERQNSDASQEPLLVPTVKIERCQSRSRVGSEMTSISEYELPLDADWELPRARLLLGESLGEGAFG
KVVKANVQGLHRPDLVTTVAVKMLKEGHTDAELMDLVSEMEMMKMIGTHINIINLLGCCTQDGPLYVIVEYAAHGNLRDY
LRNNRPSSGYERAIGQEPDILTQKDLVSFAYQVARGMEYLASKKCIHRDLAARNVLVSEERIMKIADFGLARDIHSQDYY
RKTSEGRLPVKWMAPEALFHRVYTSQSDVWAFGILLWEIMTLGGTPYPSVPSVEKLFQLLREGHRMEKPSNCSLEIYMIM
RECWRYQPTQRPTFKELVEDMDRILTLSSTVEYLDLSMPHLDTPPCSCDSSLTSNALTPR
>AnajapEVm000936t1 type=protein; aalen=695,82%,complete; clen=2521; offs=275-2362; organism=Anatolikos_japonicus; evgclass=noclass; oid=Anatolikos_japonicus_trinLocDN44402c0g1t2; codepot=Code/0.11;
MWPKLRVKEALREDAGVWACRWKWAGRDRGWVNYTLDVVEAPLPQALKADSKVLDEDEEPACIPPKFMKDLNLLTIKPAG
NVAELKCQARGTELNITWFKNGEKPVRQLGDVKIKGAMLKMENLVPADSGNYTCVVFNECGSLNHTYGLEVLERLPSRPI
INKELNNMTVVQGSEVKLMCSVISDLVPYITWLKHTTQYNGVDDKGNIIDRLFIVKEGRNITSSEDPQVLILTNVTEKDA
GWYTCIAANSLGTSFSTAFLRVTDAAEPVRHNPEHRPVIMVLTGVLMSVMITGSIVASFVWKKWQKEKRRAIELERAKAI
TQHWIKKVIVERQNSDASQEPLLIPTIKIEHCQSRSRLGSEMTSISEYELPLDADWELPRSKLILGESLGEGAFGKVVRA
EVQGVKRPDLAATVAVKMLKEGHTDSELMDLVSEMEMMKMIGTHINIINLLGCCTQDGPLYVVVEYAAHGNLRDYLRNNR
TASGYERAIGQEMDVITQKDLVSFAFQVARGMEYLASKKCIHRDLAARNVLVSEDRIMKIADFGLARDIHSQDYYRKTSE
GRLPVKWMAPEALFHRVYTSQSDVWAFGILLWEIMTLGGTPYPAVPSVEKLFQLLREGHRMEKPSNCSLEIYMIMRECWR
YQPTQRPTFKELVEDFDRILTLSSTDDYLNLSLPHLDTPPSSCGSSLTSDALSPH
>ParausEVm002280t2 type=protein; aalen=841,34%,complete-utrbad; clen=7225; offs=562-3087; organism=Paratya_australensis; evgclass=alt; oid=Paratya_australensis_trinParatya_australensis_LocDN52085c4g1t1; codepot=Code/0.055;
MSSPGGSSWSSKMAAHGILTSPYKMRYLWLVSLMVVLTCHTVWAAPARNDEYDYDNGDDRGIDIEDDSSSGLFTSSHFVR
KTTIGSVVRFKCRPQHLEDVPDKFEASWYISDQQYNLVQDTRITVSNNRIWPRLRIKDVTLEDATTYSCRWHLPDGQGGW
VNYTLEISEENPEPTRPQALHADNKIFEDDQSDQAPEQLAPQFTKDLKPLMIKPAGNVAELKCQAQGPNLNITWLKDGKK
PVRQLGGVKMKGPMLKMQNLVPTDSGNYTCIVFNTHGSINHTYSLEVIERLPSRPIINKELSNLTVVQGSETMLQCSVIS
DQVPYISWIKHTTRYNGVDSEGNILNRLFIIKEGGNITSSEDPQVLYLTNVTEEDAGWYTCIAANSLGTSMSTAYLNITD
AEPLVADAESHIVPVMGAVLLISMLVVGLGATCVWKKWRKEKRRATELERAKEVITQQWIKKVIVERQNSDASQEPLLVP
TVKIERCQSRSRLGSEMTSISEYELPLDVDWELPRSRLGLGESLGEGAFGKVVRAEIQGLNRPDQMSTVAVKMLKGSSTV
AVKMLKEGHTDAELMDLVSEMEMMKMIGTHINIINLLGCCTQDGPLYVIVEYAAHGNLRDYLRNNRPSSGYERAIGQEPD
VLTQKDLVSFAYQVARGMEYLASKKCIHRDLAARNVLVSEDRIMKIADFGLARDIHSQDYYRKTSEGRLPVKWMAPEALF
HRVYTSQSDVWAFGILLWEIMTLGGTPYPSVPSVEKLFQLLRDGHRMEKPSNCSLEIYMIMRECWRYQPTQRPTFRELVE
DLDRILTLSSTVEYLDLSMPHLDTPPCSCDSSLTSNALAPH
>ScyparEVm001242t2 type=protein; aalen=833,71%,complete; clen=3508; offs=17-2518; organism=Scylla_paramamosain; evgclass=alt; oid=Scylla_paramamosain_trinLocDN9759c0g1t2; codepot=Code/0.21;
MKGLTTTSTTPGGGGGGGWSKTWVTLLLLASLLRASTCLAIDYYDDDGGRREAEAGSGSGGGDGGTEGGAGGSGDMLEVE
NIHSSHQLRRVTVGERFRLKCRPENLVNAQLQDFAAVWYFNSEPLEDLQTPRIRITGPSRVWPRLRVKEARLEDSGVWAC
RWRLAGPYRGWVNYTLDVVEPPVPSLPQALYADNKVLDEDVCVPPEFTKDLNLLTIKPAGNVAELKCQARGTNLNTTWLK
DGEKPVRQLGDVKIKGAMLKMENLVPADSGNYTCVVFNECGAINHTYGLEVLERLPSRPIINKELSNMTVVQGSEVKLMC
SVISDLVPYITWVKHPTRYNGVDDKGNIINRLFIVKEGRNITSSEDPQVLILSNVTERDAGWYTCIAANSLGTSFSTAYL
SVIDAEPVMHDPEYHAIMVLTVVLLSVMVIGSIVASFVWKKWQKEKRRAIELERAKAITQHWIKKVIVERQNSDASQEPL
LVPTIKIEHCQSRSRLGSEMTSISEYELPLDADWELPRAKLILGESLGEGAFGKVVRAEVQGVKRPGLASTVAVKMLKEG
HTDSELMDLVSEMEMMKMIGTHINIINLLGCCTQDGPLYVVVEYAAHGNLRDYLRNNRPSSGYERAIGQEMDAITQKDLV
SFAFQVARGMEYLASKKCIHRDLAARNVLVSEDRIMKIADFGLARDIHSQDYYRKTSEGRLPVKWMAPEALFHRVYTSQS
DVWAFGILLWEIMTLGGTPYPTVPSVEKLFQLLREGHRMDKPSNCSLEIYMIMRECWRYQPTQRPTFKELVEDFDRILTL
SSTDDYLNLSLPHLDTPPSSCGSSLTSDVLSPH
>ChequaEVm002757t1 type=protein; aalen=620,38%,complete-utrbad; clen=4810; offs=115-1977; organism=Cherax_quadricarinatus; evgclass=noclass; oid=Cherax_quadricarinatus_Cherax_quadricarinatus_HACB02072250.1; codepot=Code/0.043; TSA: Cherax quadricarinatus, contig c52084_g5_i1, transcribed RNA sequence
MIKPAGNVAELKCQARGPNLNTTWFKDGEKPARHLGDVRIKGATLKMENLVPTDSGNYTCVVNNAHGSINHTYVLEVIER
LPSRPIINKELSNRTVVQGTNAKLQCSVISDQVPYITWLKHSTRYNGVDNEGNIIDRLLIIKEGGNITSTEDPQVVVLTN
VTENDAGWYTCIAANSLGTSSSTAYLNVTEAEPILADAESHAILILGVVLLSVMVIASIMASFVWKKWQKEKRRAIELER
AKEAITQQWIKKVIVERQNSDASQEPLLVPTIKIERCQSTSHLGSEMTSISEYELPLDAPWELPRSRLVMGESLGEGAFG
KVVRAEVQGFLRPDMNTTVAVKMLKEGHTDSELMDLVSEMEMMKMIGTHINIINLLGCCTQDGPLYVVVEYAAHGNLRDY
LRNNRPSSGYERAIGQELDTITQNDLVSFAYQVARGMEYLASKKCIHRDLAARNVLVSEDRIMKIADFGLARDIHSQDYY
RKTSEGRLPVKWMAPEALFHRVYTSQSDVWSFGILLWEIMTLGGTPYPAVPGVEKLFQLLREGHRMEKPSNCPLDIYLIM
RECWRCQPTQRPTFKKLVEDLDCILTLSSTVEYLNLSMPHLDTPPSSCESPLTSDALTSH
>CarmaY_EVm002162t1 type=protein; aalen=834,41%,complete-utrbad; clen=6033; offs=163-2667; organism=Carcinus_maenas; evgclass=main; oid=CarmaY_velvLoc4302ct1; codepot=Code/0.2; cov=1557.0_g1292_i3;
MVDEGGVSQELPPITMSTSTSRRGGRGGGGRWRKVCLSLLLFVSLLHTSTCLAIDYYDDNGGGGGGGGSGEVVEEVEKES
IHSSHQQRKVTVGDRFHLKCRPENVIIDPPQDFSAVWYFNSEPLEELQTPRIRVIGTSRVWPKLRVKEALLEDSGVWACR
WQWAGRHKGWVNYTLSVVEPPGPSLPQALYADSKVLDEDEDVCVPPEFTKDLGLLTIKPAGNVAELKCQARGTHLNTTWF
KNGERPVRQLGDVKIRGSMLKMENLVPADTGNYTCVVLNECGRVTHTFGLEVLERLPSRPIINKELSNMTVVQGSEVKLM
CSVISDLVPYITWVKHSTRYNGVDNKGNIIDRVFIVKEGRNITSSEDPQVLILSNVTEKDAGWYTCIAANSLGTSFSTAY
LSVADAEPILHDPEYHAIMVLAVVLLSVMVITSIVGSFAWKKWQKEKRRASELERAKVITQHWIKKVIVERQNSDASQEP
LLIPTIKIEHCQSRSRLGSEMTSISEYELPLDADWELPRAKLILGESLGEGAFGKVLRAEVQGVKRPDLASSVAVKMLKE
GHTDSELMDLVSEMEMMKMIGTHINIINLLGCCTQDGPLYVVVEYAAHGNLRDYLRNNRPSSGYERAIGQEMDAITQKDL
VSFAFQVARGMEYLASKKCIHRDLAARNVLVSEDRIMKIADFGLARDIHSQDYYRKTSEGRLPVKWMAPEALFHRVYTSQ
SDVWAFGILLWEIMTLGGTPYPAVPSVEKLFQLLREGHRMDKPSNCSLEIYMIMRECWRYQPTQRPTFRDLVEDFDRILT
LSSTEDYLNLSLPHLDTPPSSCGSSLTSDVLSPH
>Erisi1_EVm001548t5 type=protein; aalen=888,92%,complete; clen=2881; offs=155-2821; organism=Eriocheir_sinensis; evgclass=alt; oid=Eriocheir_sinensis_trinEriocheir_sinensis_LocDN209565c1g1t2; codepot=Code/0.23;
MTSRASTSSASRRSGSSSVRSRRIGWWRRWSLLSLLLAASLLHTCSCLAIDSYDDDDGRGGGGDGEGVEEGGGGGGGEGG
TNLTNTSDIGFEYGEVGVEGFVEDDLYDGLEENGVDEDDVAEEGAEGGAAEARSIHSSHQQRKVMLGDRFRLKCRPQNVM
RSPPPQDFEAVWFFNSQPLRDTQPSRIRTIASSRAWPKLRVKEARLEDAGVWACRWSGSGSHRGWVNYTLHVMEPAPTLP
QALHADSKVLDEDELSCVPPEFIKTLNGLMIKPAGNVAELKCQARGSQVNISWLKNGEKPVRQLGDVKIKGAMLKMENLV
PADSGNYTCMVFNECGGVNHTYALEVVERLPSRPIINKELSNQTVVQGSEVKLTCSVISDLVPYITWLKHSTRYNGVDDK
GNIIDRLFIVKEGRNITSSEDPQVLVLMNVTEKDAGWYTCIAANSLGTSFSTAYLSVTDAEPILLDAEYHAIMVLTGVLF
AVLLIGGIVASFVWKGWQKEKRRASELERAKAITQHWIKKVIVEHQNSDASQEPLLVPTIKIEHCQSRSRLGSEMTSISE
YELPLDADWELPRARLIMGESLGEGAFGKVVRAEVQGVNRPDLATTVAVKMLKEGHTDSELMDLVSEMEMMKMIGTHINI
INLLGCCTQDGPLYVVVEYAAHGNLRDYLRNNRPSSGYERAIGQELDTITQKDLVSFAFQVARGMEYLTSKKCIHRDLAA
RNVLVSEDRIMKIADFGLARDIHSQDYYRKTSEGRLPVKWMAPEALFHRVYTSQSDVWAFGILLWEIMTLGGTPYPAVPS
VEKLFQLLREGHRMEKPSNCSLEIYMIMRECWRYQPTQRPTFKELVEDFDRILTLSSTDDYLNLSLPHLDTPPSSCGSSL
ASDALTPH
>MetmagEVm002444t1 type=protein; aalen=576,59%,complete-utrpoor; clen=2890; offs=287-2017; organism=Metacarcinus_magister_YORGAN; evgclass=noclass; oid=Metacarcinus_magister_YORGAN_Metacarcinus_magister_YORGAN_GHOI01011158.1; codepot=Code/0.1; TSA: Metacarcinus magister TR10459_c0_g1_i4, transcribed RNA sequence
MLKMENLVPADSGNYTCVVFNECGSVNHTYGLEVLERLPSRPIINKELNNMTVVQGSEVKLMCSVISDLVPYITWLKHTT
RFNGVDDKGNIIDRLFIVKEGRNMTSSEDPQVLILPNVTEKDAGWYTCIAANSLGTSFSTAFLSVTDAEPKLHDPEYPVI
MVLTGVLMSVMIIGSLVASFVWKKWQKEKRRAIELERAKAITQHWIKKVIVERQNSDASQEPLLIPTIKIEHCQSRSRLG
SEMTSISEYELPLDADWELPRSKLILGESLGEGAFGKVVRAEVQGVKRPDLAATVAVKMLKEGHTDSELMDLVSEMEMMK
MIGTHINIINLLGCCTQDGPLYVVVEYAAHGNLRDYLRNNRTASGYERAIGQEMDVITQKDLVSFAFQVARGMEYLASKK
CIHRDLAARNVLVSEDRIMKIADFGLARDIHSQDYYRKTSEGRLPVKWMAPEALFHRVYTSQSDVWAFGILLWEIMTLGG
TPYPAVPSVEKLFQLLREGHRMEKPSNCSLEIYMIMRECWRYQPTQRPTFKELVEDFDRILTLSSTDDYLNLSLPHLDTP
PSSCDSSLTSDALSPH
>HomameEVm002650t1 type=protein; aalen=829,23%,complete-utrbad; clen=10452; offs=517-3006; organism=Homarus_americanus_EVG; evgclass=noclass; oid=Homarus_americanus_EVG_Homarus_americanus_EVG_evg1110097; codepot=Code/0.1;
MTYHFTTTSRRPITTTTRSYLMLVLVMLVWQSVASTAARNDDYDYDLVEDGGMEVMEGSGLNVPHRQRKVTVGDRVRFKC
RPESFASLPPPGFTGTWYFDDLPLHQLQNARVKVTENRLWPRLRVKTARVEDGGVYACQWTSTDNRHGWVNYTLIVEEDS
PRPTLPAALYADNKVMDVEVGEDTTDVAPIFTKELNLLMIKPAGNVAELKCHARGPNLNTTWYKDGGKPSRQLGDVRIKG
STLKMENLVPTDSGNYTCVISNAYGSINHTYALEVIEHIPSRPIFTKHLENVTVFRGQTVHLEVDIWTENTLVPYIVWRK
DLPLSWSDSDSRDSSEIIIDREILDAAIKGQEGGNITSTEDPQVLVLSNVTEKDAGWYTCIAANSLGTSSSTAYLNVTDA
EPILADPESNVILVLAVVLFSVMVLVSILASCVWKKWQKEKRRAIELERAKEAITQQWIKKVIVERQNSDASQEPLLVPT
IKIERCQSRSRLGSEMTSISEYELPLDADWELPRARLLMGESLGEGAFGKVVRADVQGFVRPDMNTTVAVKMLKEGHTDA
ELMDLVSEMEMMKMIGTHINIINLLGCCTQDGPLYVVVEYAAHGNLRDYLRNNRPSSGYERAIGQEPDTITEKDLVSFAY
QVARGMEYLASKKCIHRDLAARNVLVSEDRIMKIADFGLARDIHSQDYYRKTSEGRLPVKWMAPEALFHRVYTSQSDVWA
FGILLWEIMTLGGTPYPAVPSVEKLFQLLREGHRMEKPSNCSLEIYMIMRECWRCQPTQRPTFKELVEDLDRILTLSSTV
EYLDLSMPHLDTPPSSCDSSLTSDALTLY
>GeclaM_EVm002929t1 type=protein; aalen=670,52%,complete-utrpoor; clen=3832; offs=37-2049; organism=Gecarcinus_lateralis; evgclass=main; oid=GlaE_velvLoc9544ct1; codepot=Code/0.18; cov=12.1_g4556_i0;
MEPPPTLPQALHADSKVLDADDDDEPSCIPPEFIKPLNLLMIKPAGNVAELKCQARGSNLNTTWLKDGEKPVRQLGDVKI
KGAMLKMENLVPADSGNYTCVVFNECGGLNHTFALEVLEHIPSRPIFTKSLENTTVIQGGKVVLKVDIWTENTLMPYVVW
RKDLPFTWSTPEQGKQPEVVIDTETLELAIKGKEGRNITSSEDPQVLVLTNVTEKDAGWYTCIAANSLGTSFSTAYLSVT
DAEPILLDAEYHAIMVLTVVLLSVLVIGSIVASFVWKKWQKEKRRAIELERAKAITQHWIKKVIVERQNSDASQEPLLVP
TIKIEHCQSRSRLGSEMTSISEYELPLDADWELPRSRLIMGESLGEGAFGKVMRAEVQGINRPDLATTVAVKMLKEGHTD
SELMDLVSEMEMMKMIGTHINIINLLGCCTQDGPLYVVVEYAAHGNLRDYLRNNRPSSGYERPIGQEVDTITQKDLVSFA
FQVARGMEYLASKKCIHRDLAARNVLVSADRIMKIADFGLARDIHSQDYYRKTSEGRLPVKWMAPEALFHRVYTSQSDVW
AFGILLWEIMTLGGTPYPTVPSVEKLFQLLREGHRMEKPSNCSLEIYMIMRECWRYQPTQRPTFKELVEDFDRILTLSST
DDYLNLSLPHLDTPPSSCGSSLTSDAFAPH
>ParausEVm002280t1 type=protein; aalen=852,35%,complete-utrbad; clen=7258; offs=562-3120; organism=Paratya_australensis; evgclass=main; oid=Paratya_australensis_trinParatya_australensis_LocDN52085c4g1t2; codepot=Code/0.058;
MSSPGGSSWSSKMAAHGILTSPYKMRYLWLVSLMVVLTCHTVWAAPARNDEYDYDNGDDRGIDIEDDSSSGLFTSSHFVR
KTTIGSVVRFKCRPQHLEDVPDKFEASWYISDQQYNLVQDTRITVSNNRIWPRLRIKDVTLEDATTYSCRWHLPDGQGGW
VNYTLEISEENPEPTRPQALHADNKIFEDDQSDQAPEQLAPQFTKDLKPLMIKPAGNVAELKCQAQGPNLNITWLKDGKK
PVRQLGGVKMKGPMLKMQNLVPTDSGNYTCIVFNTHGSINHTYSLEVIEHIPSRPIFTKHLENMTVPSGSNVRLEVKIWK
ENTLMPYVVWRKDLPITWQESETGDPPRSYVEKEIIEAAILGQEGGNITSSEDPQVLYLTNVTEEDAGWYTCIAANSLGT
SMSTAYLNITDAEPLVADAESHIVPVMGAVLLISMLVVGLGATCVWKKWRKEKRRATELERAKEVITQQWIKKVIVERQN
SDASQEPLLVPTVKIERCQSRSRLGSEMTSISEYELPLDVDWELPRSRLGLGESLGEGAFGKVVRAEIQGLNRPDQMSTV
AVKMLKGSSTVAVKMLKEGHTDAELMDLVSEMEMMKMIGTHINIINLLGCCTQDGPLYVIVEYAAHGNLRDYLRNNRPSS
GYERAIGQEPDVLTQKDLVSFAYQVARGMEYLASKKCIHRDLAARNVLVSEDRIMKIADFGLARDIHSQDYYRKTSEGRL
PVKWMAPEALFHRVYTSQSDVWAFGILLWEIMTLGGTPYPSVPSVEKLFQLLRDGHRMEKPSNCSLEIYMIMRECWRYQP
TQRPTFRELVEDLDRILTLSSTVEYLDLSMPHLDTPPCSCDSSLTSNALAPH
>CalsaE_EVm002184t1 type=protein; aalen=856,50%,complete-utrpoor; clen=5138; offs=200-2770; organism=Callinectes_sapidus_EVG; evgclass=noclass; oid=Callinectes_sapidus_EVG_Callinectes_sapidus_EVG_evg1675712; codepot=Code/0.22;
MKGLATISTTPAGGGRGRGEGCRTWVFLLLLASLLRVSTCLAIDYYDDDGGGREAEAGRGSGGGGGDGSGEGGAGSGGGG
DMVEVEKIHSSHQLRRVMVGEKFRLKCRPENLVNAQLQDFAAVWYFNSERLEDLQTPRIKITAPSRLWPKLRVKEARLED
AGVWACRWRLAGPYKGWVNYTLDVMELPGPSLPQALYADSKVLDEDVCVAPQFTKDLNLLTIKPAGNVAELKCQAKGIHL
NTTWLKNGEKPVRQLGAVKIKGAMLKMENLVPSDSGNYSCVVSNECGAINHTYRLEVLEHIPSRPIFTKSLENLTAYVGD
RVEFKVDIWTENTLMPYVVWKRDLPFTWSQDKQGKPPQVAISPKVLDTAMKGQEGRNITTLEDPQVLILNNVTERDAGWY
TCIAANSLGTSFSTAYLSVIDAFPSSTEEPKMHDPEYHAIMVLTVVLLSVMIIGSIVASFVWKKWQKEKRRAIELERAKA
ITQHWIKKVIVERQNSDASQEPLLVPTIKIEHCQSRSRLGSEMTSISEYELPLDADWELPRAKLILGESLGEGAFGKVVR
AEVQGVKRPGLASTVAVKMLKEGHTDSELMDLVSEMEMMKMIGTHINIINLLGCCTQDGPLYVVVEYAAHGNLRDYLRNN
RPSSGYERAIGQEMDAITQKDLVSFAFQVARGMEYLASKKCIHRDLAARNVLVSEDRIMKIADFGLARDIHSQDYYRKTS
EGRLPVKWMAPEALFHRVYTSQSDVWAFGILLWEIMTLGGTPYPTVPSVEKLFQLLREGHRMDKPSNCSLEIYMIMRECW
RYQPTQRPTFKELVEDFDRILTLSSTDDYLNLSLPHLDTPPSSCGSSLTSDVLSPH
>ScyparEVm001242t1 type=protein; aalen=844,71%,complete; clen=3541; offs=17-2551; organism=Scylla_paramamosain; evgclass=main; oid=Scylla_paramamosain_trinLocDN9759c0g1t1; codepot=Code/0.23;
MKGLTTTSTTPGGGGGGGWSKTWVTLLLLASLLRASTCLAIDYYDDDGGRREAEAGSGSGGGDGGTEGGAGGSGDMLEVE
NIHSSHQLRRVTVGERFRLKCRPENLVNAQLQDFAAVWYFNSEPLEDLQTPRIRITGPSRVWPRLRVKEARLEDSGVWAC
RWRLAGPYRGWVNYTLDVVEPPVPSLPQALYADNKVLDEDVCVPPEFTKDLNLLTIKPAGNVAELKCQARGTNLNTTWLK
DGEKPVRQLGDVKIKGAMLKMENLVPADSGNYTCVVFNECGAINHTYGLEVLEHIPSRPIITKRLENQTAYVGDRVEFKV
DIWTENTLMPYVVWKRDLPFTWSRAMMDKLPRVVIAPEVLEAAVEGQEGRNITSSEDPQVLILSNVTERDAGWYTCIAAN
SLGTSFSTAYLSVIDAEPVMHDPEYHAIMVLTVVLLSVMVIGSIVASFVWKKWQKEKRRAIELERAKAITQHWIKKVIVE
RQNSDASQEPLLVPTIKIEHCQSRSRLGSEMTSISEYELPLDADWELPRAKLILGESLGEGAFGKVVRAEVQGVKRPGLA
STVAVKMLKEGHTDSELMDLVSEMEMMKMIGTHINIINLLGCCTQDGPLYVVVEYAAHGNLRDYLRNNRPSSGYERAIGQ
EMDAITQKDLVSFAFQVARGMEYLASKKCIHRDLAARNVLVSEDRIMKIADFGLARDIHSQDYYRKTSEGRLPVKWMAPE
ALFHRVYTSQSDVWAFGILLWEIMTLGGTPYPTVPSVEKLFQLLREGHRMDKPSNCSLEIYMIMRECWRYQPTQRPTFKE
LVEDFDRILTLSSTDDYLNLSLPHLDTPPSSCGSSLTSDVLSPH
>Minpug_EVm002168t1 type=protein; aalen=863,32%,complete-utrbad; clen=7924; offs=523-3114; organism=Uca_pugnax; evgclass=main; oid=Uca_pugnax_velvLoc2280ct1; codepot=Code/0.19; cov=132.0_g702_i1;
MSQRSRSRSRSRGWWWGGWSLLSLLLVASLLDTCSCLPTDYSDDDGRGSAAGDGEGGGAVDTTNAPNIDLEYADVGGFAY
EYEDNGLGATEDATEEAMHFTHQKRKIEVGERFRLKCRPQKFLKLPPPLDFEAEWYFNSQPLRDRQPSRVRIIAPSHTWP
KLRVREARREDEGVWACRWSSAGPHQGWVNYTLVVTESAPSLPQALHADSKLLDTEEEPACIPPEFSRSLNPLMVKPAGN
VAEMKCQARGTHLNTTWLKNGEKPVRRLGDVKIKGAMLKMENLVPADSGNYTCMVFNECGALNHTYGLEVIEHVPARPIF
TKSLENTTVTQGSRVEFTVDIWVENTLSPYVVWRKDLPFTWSTVRQGKELEVVISAETLELAIDGKEGRNITSTDDPQVL
VLTNVTEKDAGWYTCIASNSLGTSFSTAYLSVTDAEPILLDAEYHVITVLTVVLLSVLVIGFVVAAFAWKKWQKEKRRAI
ELERAKAITQHWIKKVIVERQNSDASQEPLLVPTIKIEHCQSRSRLGSEMTSISEYELPLDADWELPRSRLIMGESLGEG
AFGKVVRAELQGITRPELATTVAVKMLKEGHTDSELMDLVSEMEMMKMIGTHINIINLLGCCTQDGPLYVVVEYAAHGNL
RDFLRNNRPSSGYERAIGQEVDTITQKDLVSFAFQVARGMQYLASKKCIHRDLAARNVLVSEDRIMKIADFGLARDIHSQ
DYYRKTSEGRLPVKWMAPEALFHRVYTSQSDVWAFGILLWEIMTLGGTPYPTVPSVEKLFQLLREGHRMEKPSNCSLEIY
MIMRECWRYQPTQRPTFRDLVEDFDRILTLSSTDDYLNLSLPHLDTPPSSCGSSLTSDALAPH
>HyaaztEVm003149t2 type=protein; aalen=629,90%,complete; clen=2078; offs=134-2023; organism=Hyallela_azteca; evgclass=alt; oid=Hyallela_azteca_trinHyallela_azteca_LocDN19020c1g1t1; codepot=Code/0.14;
MVKPAGNVAELRCPARGDDLTTEWTKNGGPVTRTIGDVKMRKTHLKMENLVPLDSGNYTCIVSNKHGAINHTYNLEVIER
FASRPILKRRLANLTVVSGDVATFECCIISDQPPFISWLKHPTHDVAFSQNGTVNRLYVIKEGGAMNATEDPQVLVLNNV
SSADQGWYTCLAANSIGTSSSTAYLTVLPVTNRTRLTDYTNLVKTVDNQTLFAVVAVLGMLVTGVFMTAVFGCRKWRQEK
RRNLELERSTETYNPHIKKVIVERLENEHSEEPLLVPNIKIERCPSRRCAGSSPNQSVSEYELPLDSAWELPRDHLLLGD
ALGEGAFGKVHKAELFSADRKISTTVAVKMLKEGHTDSELMDLVSEMEMMKIIGTHQNIINLIGCCTQDGPLFVVVEYAH
YGNLRDFLRNSQPQALGYECAIDQDPKTSLTQRDLLGFAYQVARGMDYLAAKKCVHRDLAARNVLVCQDRVLKIADFGLA
RDIHSQDYYRKTSEGRLPVKWMAPEALFKRVYTSMSDVWAFGILLWEIMSLGGTPYPSVPSVENLFKLLREGHRMLKPHY
CTTETYVLMKECWRYNAADRPTFRDILNELSRQLSMVTNEEYLDLTVSPHLDTPPSSYDSGVTTVMLPQ
>CarmaC_EVm002432t1 type=protein; aalen=845,42%,complete-utrbad; clen=6003; offs=163-2700; organism=Carcinus_maenas; evgclass=main; oid=Carcinus_maenas_CNS_velvLoc4355ct1; codepot=Code/0.2; cov=1693.7_g1708_i1;
MVDEGGVSQELPPITMSTSTSRRGGRGGGGRWRKVCLSLLLFVSLLHTSTCLAIDYYDDNGGGGGGGGSGEVVEEVEKES
IHSSHQQRKVTVGDRFHLKCRPENVIIDPPQDFSAVWYFNSEPLEELQTPRIRVIGTSRVWPKLRVKEALLEDSGVWACR
WQWAGRHKGWVNYTLSVVEPPGPSLPQALYADSKVLDEDEDVCVPPEFTKDLGLLTIKPAGNVAELKCQARGTHLNTTWF
KNGERPVRQLGDVKIRGSMLKMENLVPADTGNYTCVVLNECGRVTHTFGLEVLEHIPSRPIFMKRLENITAYQGDEVEFK
VEILLENTLSPYLVWKRDLPFTWSTPKPDKPPEVVIAQDILELAMEGKEGRNITSSEDPQVLILSNVTEKDAGWYTCIAA
NSLGTSFSTAYLSVADAEPILHDPEYHAIMVLAVVLLSVMVITSIVGSFAWKKWQKEKRRASELERAKVITQHWIKKVIV
ERQNSDASQEPLLIPTIKIEHCQSRSRLGSEMTSISEYELPLDADWELPRAKLILGESLGEGAFGKVLRAEVQGVKRPDL
ASSVAVKMLKEGHTDSELMDLVSEMEMMKMIGTHINIINLLGCCTQDGPLYVVVEYAAHGNLRDYLRNNRPSSGYERAIG
QEMDAITQKDLVSFAFQVARGMEYLASKKCIHRDLAARNVLVSEDRIMKIADFGLARDIHSQDYYRKTSEGRLPVKWMAP
EALFHRVYTSQSDVWAFGILLWEIMTLGGTPYPAVPSVEKLFQLLREGHRMDKPSNCSLEIYMIMRECWRYQPTQRPTFR
DLVEDFDRILTLSSTEDYLNLSLPHLDTPPSSCGSSLTSDVLSPH
>Erisi1_EVm001548t4 type=protein; aalen=899,91%,complete; clen=2939; offs=180-2879; organism=Eriocheir_sinensis; evgclass=althim; oid=Eriocheir_sinensis_trinEriocheir_sinensis_LocDN209565c1g1t9; codepot=Code/0.24;
MTSRASTSSASRRSGSSSVRSRRIGWWRRWSLLSLLLAASLLHTCSCLAIDSYDDDDGRGGGGDGEGVEEGGGGGGGEGG
TNLTNTSDIGFEYGEVGVEGFVEDDLYDGLEENGVDEDDVAEEGAEGGAAEARSIHSSHQQRKVMLGDRFRLKCRPQNVM
RSPPPQDFEAVWFFNSQPLRDTQPSRIRTIASSRAWPKLRVKEARLEDAGVWACRWSGSGSHRGWVNYTLHVMEPAPTLP
QALHADSKVLDEDELSCVPPEFIKTLNGLMIKPAGNVAELKCQARGSQVNISWLKNGEKPVRQLGDVKIKGAMLKMENLV
PADSGNYTCMVFNECGGVNHTYALEVVEHIPSRPIFTKSLENTTVTQGGEVVFQVGIWTENTLMPFVVWRKDLPFTWSSA
KEDTKPEVLIDPETLALALKGKEGRNITSSEDPQVLVLMNVTEKDAGWYTCIAANSLGTSFSTAYLSVTDAEPILLDAEY
HAIMVLTGVLFAVLLIGGIVASFVWKGWQKEKRRASELERAKAITQHWIKKVIVEHQNSDASQEPLLVPTIKIEHCQSRS
RLGSEMTSISEYELPLDADWELPRARLIMGESLGEGAFGKVVRAEVQGVNRPDLATTVAVKMLKEGHTDSELMDLVSEME
MMKMIGTHINIINLLGCCTQDGPLYVVVEYAAHGNLRDYLRNNRPSSGYERAIGQELDTITQKDLVSFAFQVARGMEYLT
SKKCIHRDLAARNVLVSEDRIMKIADFGLARDIHSQDYYRKTSEGRLPVKWMAPEALFHRVYTSQSDVWAFGILLWEIMT
LGGTPYPAVPSVEKLFQLLREGHRMEKPSNCSLEIYMIMRECWRYQPTQRPTFKELVEDFDRILTLSSTDDYLNLSLPHL
DTPPSSCGSSLASDALTPH
>ThyineEVm002540t2 type=protein; aalen=831,55%,complete-utrpoor; clen=4466; offs=427-2922; organism=Thysanoessa_inermis; evgclass=alt; oid=Thysanoessa_inermis_trinThysanoessa_inermis_LocDN128318c3g1t3; codepot=Code/0.074;
MVGRTRALLLALLALALCTTHAKPTTKNNNNDDFEYSELGEDDANWIHYTAKVEEGESKRLKCRPGGILGLPKGLKATWF
INGKELINETDKFKIINSRMPPRLKIIDVTIDEAGIYACLWKDAQRQQGWTNYTLEVQQPPYARALQSDNKVLDNDLLED
DDDSLKVPKFTRDLGPIVIKPAGNVAELKCPARGTHDDENLTISWLKNGEEPTRALGDVRIKGSTLKMENLVPKDSGNYT
CIATNQYGSINHTFTLEVIERLPSRPIINHELSDQTVIQGTDVMLECSVISDQVPYMTWIKHTSKDSAIDQDGNVNDTVA
ILKKGSNFTSTEDPQVLPLYNVTKEDSGWYTCIAANSLGTSYSTAYLNVTDEVEPTFADTSSPAWPVAGAVFVVFVCITV
LICYCVCKKYQTEKEKRRAMEMERAKEVITQQWIKKVIIERQNSYSHPQVIVERQNSDMSHEPLLVPTIKIERCQSRSKL
GSEMTSISEYELPLDSDWEFPRAKLIMGESLGEGAFGKVVKAQAHGLNKPDNAEIVAVKMLKEGHTDSELMDLVSEMEMM
KMIGTHINIINLLGCTTQHGPLYVIVEYAAHGNLRDYLRNSRPSSGYECAIGQENDTLTQKDLISFSYQVSRGMEYLSSR
KCIHRDLAARNILVSNDRIMKIADFGLARDIHCQDYYRKTSEGRLPVKWMAPEALFHRVYTSQSDVWAFGILLWEIMTLG
GTPYPSVPSVEKLFQLLRDGHRMEKPTNCSLEIYMMMRECWRYQPTQRPTFRELVEDTDRILTLSATEEYLDLSIPHLDT
PPSSCDSSLTSDGRFTQQNNLKNILIKPSPT
>ThyineEVm002540t1 type=protein; aalen=836,48%,complete-utrpoor; clen=5176; offs=198-2708; organism=Thysanoessa_inermis; evgclass=main; oid=Thysanoessa_inermis_trinThysanoessa_inermis_LocDN118032c2g1t2; codepot=Code/0.071;
MVGRTRALLLALLALALCTTHAKPTTKNNNNDDFEYSELGEDDANWIHYTAKVEEGESKRLKCRPGGILGLPKGLKATWF
INGKELINETDKFKIINSRMPPRLKIIDVTIDEAGIYACLWKDAQRQQGWTNYTLEVQQPPYARALQSDNKVLDNDLLED
DDDSLKVPKFTRDLGPIVIKPAGNVAELKCPARGTHDDENLTISWLKNGEEPTRALGDVRIKGSTLKMENLVPKDSGNYT
CIATNQYGSINHTFTLEVIEQVPSRPIFTQKLKNLTITVGSNVSFEVDIWVENTLIPYVLWARPGQVPVHINENDESYIL
PSDIEAFEKGSNFTSTEDPQVLPLYNVTKEDSGWYTCIAANSLGTSYSTAYLNVTDEVEPTFADTSSPAWPVAGAVFVVF
VCITVLICYCVCKKYQTEKEKRRAMEMERAKEVITQQWIKKVIIERQNSYSHPQVIVERQNSDMSHEPLLVPTIKIERCQ
SRSKLGSEMTSISEYELPLDSDWEFPRAKLIMGESLGEGAFGKVVKAQAHGLNKPDNAEIVAVKMLKEGHTDSELMDLVS
EMEMMKMIGTHINIINLLGCTTQHGPLYVIVEYAAHGNLRDYLRNSRPSSGYECAIGQENDTLTQKDLISFSYQVSRGME
YLSSRKCIHRDLAARNILVSNDRIMKIADFGLARDIHCQDYYRKTSEGRLPVKWMAPEALFHRVYTSQSDVWAFGILLWE
IMTLGGTPYPSVPSVEKLFQLLRDGHRMEKPTNCSLEIYMMMRECWRYQPTQRPTFRELVEDTDRILTLSATEEYLDLSI
PHLDTPPSSCDSSLTSDGRFTQQNNLKNILIKPSPT
>AseaqSEVm001974t2 type=protein; aalen=820,45%,complete-utrbad; clen=5460; offs=234-2696; organism=Asellus_aquaticus_SURFACE; evgclass=alt; oid=Asellus_aquaticus_SURFACE_trinAsellus_aquaticus_SURFACE_LocDN7844c0g1t3; codepot=Code/0.034;
MASVFSLLVGFLILNISAESTPLVPVNKDTTLGNFDYSEDVILRSITPNYTKDYQDDYKMQHQASDILDVHENNSTSDEE
VFCEEGGTLRLKCWVNEEVESDNSLEVKWFFNGSEVPYHLDPRIKHLARRPVKTLRVREVQISDAGEYGCFWKSGKGQEG
WYNYTVLVHPFYPVPQALTAVNEEEHLDDGNPELVVRPAGNVIDLKCVDLKRPDHKEVVYDKVIWLKDGTPPTRELGVFK
IKDNTLKMKNIIPSDSGNYTCFASNEYETYNKSFKVRVIERFPSKPIVAKELMNQTVVLGSDIELKCSFISDDVPYFTWI
KHNASYQVDYEGNSHGYAILRVQEGMNLTTEDPQTLEIKNVTEADEGWYTVVAGNSLGTSHSTAYLEVVEAKPVVAVNNV
SQYHSLIVIITISFVICVVVLSLGWCVGRCCKARSKGMLNRSKEPLPPNIIKKKVTVERTSSDVSQEPLLVPTIKIERCQ
SQSLGAGDMGSMSEYELPLDVAWEFPRSKLILGEFLGDGAFGKVVKASANGIIKPDVKSTVAVKMLKDCYSDNELTDLVS
EMEVMKIIGKHINIINLLGCSTQGGPLYVIVEYATHGNLRDYLRKMRPSSGYERVIGQEPDSLTERDLVSFAYQVARGMD
YLSSKKCIHRDLAARNVLVSEDRIMKIADFGLARDIHSQDYYRKTSEGRLPVKWMAPEALFHRVYNTQSDVWAFGILLWE
IMTLGGTPYPSVPSVEKLFQLLRDGHRMEKPSNCSYEIYTLMRECWRYQAEQRPTFKELVEDLDRILIESTTEEYLDVMS
PRFDTPPSSCESLSSSTLQL
>AseaqCEVm001992t2 type=protein; aalen=827,41%,complete-utrbad; clen=5988; offs=236-2719; organism=Asellus_aquaticus_CAVE; evgclass=alt; oid=Asellus_aquaticus_CAVE_trinAsellus_aquaticus_CAVE_LocDN22955c6g1t1; codepot=Code/0.03;
MASVFSLLVGFLILNISAESTPLVPVNKDTTLGNFDYSEDVILRSITPNYTKDYQDDYKMQHQASDILDVHENNSTSDEE
VFCEEGGTLRLKCWVNEEVESDNSLEVKWFFNGSEVPYHLDPRIKHLARRPVKTLRVREVQISDAGEYGCFWKSGKGQEG
WYNYTVLVHPFYPVPQLSIIPTQALTAVNEEEHLDDGNPELVVRPAGNVIDLKCVDLKRPDHKEVVYDKVIWLKDGTPPT
RELGVFKIKDNTLKMKNIIPSDSGNYTCFASNEYETYNKSFKVRVIERFPSKPIVAKELMNQTVVLGSDIELKCSFISDD
VPYFTWIKHNASYQVDYEGNSHGYAILRVQEGMNLTTEDPQTLEIKNVTEADEGWYTVVAGNSLGTSHSTAYLEVVEAKP
VVAVNNVSQYHSLIVIITISFVICVVVLSLGWCVGRCCKARSKGMLNRSKEPLPPNIIKKKVTVERTSSDVSQEPLLVPT
IKIERCQSQSLGAGDMGSMSEYELPLDVAWEFPRSKLILGEFLGDGAFGKVVKASANGIIKPDVKSTVAVKMLKDCYSDN
ELTDLVSEMEVMKIIGKHINIINLLGCSTQGGPLYVIVEYATHGNLRDYLRKMRPSSGYERVIGQEPDSLTERDLVSFAY
QVARGMDYLSSKKCIHRDLAARNVLVSEDRIMKIADFGLARDIHSQDYYRKTSEGRLPVKWMAPEALFHRVYNTQSDVWA
FGILLWEIMTLGGTPYPSVPSVEKLFQLLRDGHRMEKPSNCSYEIYTLMRECWRYQAEQRPTFKELVEDLDRILIESTTE
EYLDVMSPRFDTPPSSCESLSSSTLQL
>ProbetEVm001447t1 type=protein; aalen=829,49%,complete-utrpoor; clen=4981; offs=298-2787; organism=Proasellus_beticus; evgclass=main; oid=Proasellus_beticus_trinProasellus_beticus_LocDN78763c0g1t2; codepot=Code/0.021;
MTSALVLYIGYLGISSLVYATPLVPINKDASLGSFDYTDVVLRTNSPIDLSLTNNSTDVNVDQVPVSSAPEKVDFPSEMN
ENLSDEEVLYTKGDTLRLKCEVFDDLLPSDPPMDVLWYFNGSLVTYDADPRIKHLTKSSFFPRNVYRLRIRELKLSDAGE
YACFWKTKDGSVGWYNYTVLVDPPEHPVPQALVAEKEEDHPEKFIPQLVIKPAGNVIDLKCVNPDDKDAVYDQVTWLKDG
VAPTRELGVFKIKGNALKMRNIIPSDSGNYTCYASNQDETFNRSYKVKVIERFPAKPVIVKELTNGTVLMGTDIVLKCSF
ISDDVPYITWMRHNASLSVDDEGVVKSDGYLIIQDGINMTTDDPQVLEIKNVSKSDEGWYTVVAANSLGTSHSTAYLEVI
EAKPMTAAKPQYISIAITTSVSIVVAAVILSIGWCVGKCVKSRSKGMLNRSKEPLPAFIIKKKVTVERTSSDVSQEPLLV
PTIKIERCQSQSLGAGDMGSMSEYELPLDAAWEFPRSKLVLGEFLGDGAFGKVVKATANGINKPDVKTTVAVKMLKDCYS
DNELTDLVSEMEVMKIIGKHINIINLLGCSTQGGPLYVIVEYASHGNLRDYLRKMRPSSGYERVIGQEPDSLTERDLVSF
AYQVARGMDYLSSKKCIHRDLAARNVLVSEDRIMKIADFGLARDIHSQDYYRKTSEGRLPVKWMAPEALFHRVYNSQSDV
WAFGILLWEIMTLGGTPYPSVPSVEKLLQLLRDGHRMEKPSNCSFEIYMLMRECWRYQPEQRPTFKELVEDLDRILTQST
TEEYLDVTTPRFDTPPSSCESLTSSTLQL
>ProjalEVm000935t1 type=protein; aalen=571,59%,complete-utrpoor; clen=2864; offs=82-1797; organism=Proasellus_jaloniacus; evgclass=main; oid=Proasellus_jaloniacus_trinProasellus_jaloniacus_LocDN28867c0g2t1; codepot=Code/0.011;
MRNIIPSDSGNYTCYASNQVDTFNRSYKVKVIERFPAKPVIVKELTNGTVLMGTDIVLKCSFISDDVPYITWMRHNASLS
VDDEGVVKSDGYLIIQDGINMTTDDPQVLEIKNVSKSDEGWYTVVAANSLGTSHSTAYLEVIEAKPMTAAKPQYISIAIT
TSVGIVVGAVILSIVWCVRKCVKNRSKGMLNRSKEPLPAFIIKKKVTVERTSSDVSQEPLLVPTIKIERCQSQSLGAGDM
GSMSEYELPLDAAWEFPRSKLVLGEFLGDGAFGKVVKATANGINKPDVKTTVAVKMLKDCYSDNELTDLVSEMEVMKIIG
KHINIINLLGCSTQGGPLYVIVEYASHGNLRDYLRKMRPSSGYERVIGQEPDSLTERDLVSFAYQVARGMDYLSSKKCIH
RDLAARNVLVSEDRIMKIADFGLARDIHSQDYYRKTSEGRLPVKWMAPEALFHRVYNSQSDVWAFGILLWEIMTLGGTPY
PSVPSVEKLLQLLRDGHRMEKPSNCSFEIYMLMRECWRYQPEQRPTFKELVEDLDRILTQSTTEEYLDVTTPRFDTPPSS
CESLTSSTLQL
>HyaaztEVm003149t1 type=protein; aalen=638,91%,complete; clen=2105; offs=134-2050; organism=Hyallela_azteca; evgclass=main; oid=Hyallela_azteca_trinHyallela_azteca_LocDN19020c1g1t2; codepot=Code/0.14;
MVKPAGNVAELRCPARGDDLTTEWTKNGGPVTRTIGDVKMRKTHLKMENLVPLDSGNYTCIVSNKHGAINHTYNLEVIAH
APTRPIFTESLRNLTVHEGDDVMFRVQLYVENTPTPYLVWCRDKLHVYNSSGDDSMTLLNPPKDGDFNCEEGGAMNATED
PQVLVLNNVSSADQGWYTCLAANSIGTSSSTAYLTVLPVTNRTRLTDYTNLVKTVDNQTLFAVVAVLGMLVTGVFMTAVF
GCRKWRQEKRRNLELERSTETYNPHIKKVIVERLENEHSEEPLLVPNIKIERCPSRRCAGSSPNQSVSEYELPLDSAWEL
PRDHLLLGDALGEGAFGKVHKAELFSADRKISTTVAVKMLKEGHTDSELMDLVSEMEMMKIIGTHQNIINLIGCCTQDGP
LFVVVEYAHYGNLRDFLRNSQPQALGYECAIDQDPKTSLTQRDLLGFAYQVARGMDYLAAKKCVHRDLAARNVLVCQDRV
LKIADFGLARDIHSQDYYRKTSEGRLPVKWMAPEALFKRVYTSMSDVWAFGILLWEIMSLGGTPYPSVPSVENLFKLLRE
GHRMLKPHYCTTETYVLMKECWRYNAADRPTFRDILNELSRQLSMVTNEEYLDLTVSPHLDTPPSSYDSGVTTVMLPQ
>AseaqCEVm001992t1 type=protein; aalen=831,41%,complete-utrbad; clen=6000; offs=236-2731; organism=Asellus_aquaticus_CAVE; evgclass=main; oid=Asellus_aquaticus_CAVE_trinAsellus_aquaticus_CAVE_LocDN22955c6g1t4; codepot=Code/0.031;
MASVFSLLVGFLILNISAESTPLVPVNKDTTLGNFDYSEDVILRSITPNYTKDYQDDYKMQHQASDILDVHENNSTSDEE
VFCEEGGTLRLKCWVNEEVESDNSLEVKWFFNGSEVPYHLDPRIKHLARRPVKTLRVREVQISDAGEYGCFWKSGKGQEG
WYNYTVLVHPFYPVPQLSIIPTQALTAVNEEEHLDDGNPELVVRPAGNVIDLKCVDLKRPDHKEVVYDKVIWLKDGTPPT
RELGVFKIKDNTLKMKNIIPSDSGNYTCFASNEYETYNKSFKVRVIAHVAAPPIFVQQLDNITAIIGSDVTLAIGIYDKN
TPIPYIVWCRDLPHYFEDVSVFIKPEHYVAQDCKEGMNLTTEDPQTLEIKNVTEADEGWYTVVAGNSLGTSHSTAYLEVV
EAKPVVAVNNVSQYHSLIVIITISFVICVVVLSLGWCVGRCCKARSKGMLNRSKEPLPPNIIKKKVTVERTSSDVSQEPL
LVPTIKIERCQSQSLGAGDMGSMSEYELPLDVAWEFPRSKLILGEFLGDGAFGKVVKASANGIIKPDVKSTVAVKMLKDC
YSDNELTDLVSEMEVMKIIGKHINIINLLGCSTQGGPLYVIVEYATHGNLRDYLRKMRPSSGYERVIGQEPDSLTERDLV
SFAYQVARGMDYLSSKKCIHRDLAARNVLVSEDRIMKIADFGLARDIHSQDYYRKTSEGRLPVKWMAPEALFHRVYNTQS
DVWAFGILLWEIMTLGGTPYPSVPSVEKLFQLLRDGHRMEKPSNCSYEIYTLMRECWRYQAEQRPTFKELVEDLDRILIE
STTEEYLDVMSPRFDTPPSSCESLSSSTLQL
>AseaqSEVm001974t1 type=protein; aalen=824,45%,complete-utrbad; clen=5472; offs=234-2708; organism=Asellus_aquaticus_SURFACE; evgclass=main; oid=Asellus_aquaticus_SURFACE_trinAsellus_aquaticus_SURFACE_LocDN7844c0g1t2; codepot=Code/0.035;
MASVFSLLVGFLILNISAESTPLVPVNKDTTLGNFDYSEDVILRSITPNYTKDYQDDYKMQHQASDILDVHENNSTSDEE
VFCEEGGTLRLKCWVNEEVESDNSLEVKWFFNGSEVPYHLDPRIKHLARRPVKTLRVREVQISDAGEYGCFWKSGKGQEG
WYNYTVLVHPFYPVPQALTAVNEEEHLDDGNPELVVRPAGNVIDLKCVDLKRPDHKEVVYDKVIWLKDGTPPTRELGVFK
IKDNTLKMKNIIPSDSGNYTCFASNEYETYNKSFKVRVIAHVAAPPIFVQQLDNITAIIGSDVTLAIGIYDKNTPIPYIV
WCRDLPHYFEDVSVFIKPEHYVAQDCKEGMNLTTEDPQTLEIKNVTEADEGWYTVVAGNSLGTSHSTAYLEVVEAKPVVA
VNNVSQYHSLIVIITISFVICVVVLSLGWCVGRCCKARSKGMLNRSKEPLPPNIIKKKVTVERTSSDVSQEPLLVPTIKI
ERCQSQSLGAGDMGSMSEYELPLDVAWEFPRSKLILGEFLGDGAFGKVVKASANGIIKPDVKSTVAVKMLKDCYSDNELT
DLVSEMEVMKIIGKHINIINLLGCSTQGGPLYVIVEYATHGNLRDYLRKMRPSSGYERVIGQEPDSLTERDLVSFAYQVA
RGMDYLSSKKCIHRDLAARNVLVSEDRIMKIADFGLARDIHSQDYYRKTSEGRLPVKWMAPEALFHRVYNTQSDVWAFGI
LLWEIMTLGGTPYPSVPSVEKLFQLLRDGHRMEKPSNCSYEIYTLMRECWRYQAEQRPTFKELVEDLDRILIESTTEEYL
DVMSPRFDTPPSSCESLSSSTLQL
>NeodenEVm002231t2 type=protein; aalen=517,73%,complete; clen=2126; offs=78-1631; organism=Neocaridina_denticulata; evgclass=alt; oid=Neocaridina_denticulata_trinNeocaridina_denticulata_LocDN50732c0g1t1; codepot=Code/0.033;
MPYIVWRRDLPITWQEGEDGAPPKIHIEKEIIEAAISGQEGGNITSSEDPQVLVLTNVTLDDAGWYTCIAANSLGTSMST
AYLNVTDAEPLVANAESHIVPVMGAVLLISMVAVGLGASCVWKKWQKEKRRATELERAKEVITQQWIKKVIVERQNSDAS
QEPLLVPTVKIERCQSRSRVGSEMTSISEYELPLDADWELPRARLLLGESLGEGAFGKVVKANVQGLHRPDLVTTVAVKM
LKEGHTDAELMDLVSEMEMMKMIGTHINIINLLGCCTQDGPLYVIVEYAAHGNLRDYLRNNRPSSGYERAIGQEPDILTQ
KDLVSFAYQVARGMEYLASKKCIHRDLAARNVLVSEERIMKIADFGLARDIHSQDYYRKTSEGRLPVKWMAPEALFHRVY
TSQSDVWAFGILLWEIMTLGGTPYPSVPSVEKLFQLLREGHRMEKPSNCSLEIYMIMRECWRYQPTQRPTFKELVEDMDR
ILTLSSTVEYLDLSMPHLDTPPCSCDSSLTSNALTPR
>GeclaM_EVm002929t2 type=protein; aalen=533,47%,partial5-utrbad; clen=3387; offs=3-1604; organism=Gecarcinus_lateralis; evgclass=alt; oid=GlaE_velvLoc11764ct1; codepot=Code/0.13; cov=12.9_g4556_i1;
INKELSNLTVVQGSEVKLTCSVISDLVPYITWLKHSTRYNGVDDKGNIIDRLFIVKEGRNITSSEDPQVLVLTNVTEKDA
GWYTCIAANSLGTSFSTAYLSVTDAEPILLDAEYHAIMVLTVVLLSVLVIGSIVASFVWKKWQKEKRRAIELERAKAITQ
HWIKKVIVERQNSDASQEPLLVPTIKIEHCQSRSRLGSEMTSISEYELPLDADWELPRSRLIMGESLGEGAFGKVMRAEV
QGINRPDLATTVAVKMLKEGHTDSELMDLVSEMEMMKMIGTHINIINLLGCCTQDGPLYVVVEYAAHGNLRDYLRNNRPS
SGYERPIGQEVDTITQKDLVSFAFQVARGMEYLASKKCIHRDLAARNVLVSADRIMKIADFGLARDIHSQDYYRKTSEGR
LPVKWMAPEALFHRVYTSQSDVWAFGILLWEIMTLGGTPYPTVPSVEKLFQLLREGHRMEKPSNCSLEIYMIMRECWRYQ
PTQRPTFKELVEDFDRILTLSSTDDYLNLSLPHLDTPPSSCGSSLTSDAFAPH
>ThyineEVm002540t3 type=protein; aalen=537,66%,partial5; clen=2432; offs=1-1614; organism=Thysanoessa_inermis; evgclass=alt; oid=Thysanoessa_inermis_trinThysanoessa_inermis_LocDN128318c3g1t2; codepot=Code/0.045;
IAANSLGTSYSTAYLNVTALLPSDIEAFEKGSNFTSTEDPQVLPLYNVTKEDSGWYTCIAANSLGTSYSTAYLNVTDEVE
PTFADTSSPAWPVAGAVFVVFVCITVLICYCVCKKYQTEKEKRRAMEMERAKEVITQQWIKKVIIERQNSYSHPQVIVER
QNSDMSHEPLLVPTIKIERCQSRSKLGSEMTSISEYELPLDSDWEFPRAKLIMGESLGEGAFGKVVKAQAHGLNKPDNAE
IVAVKMLKEGHTDSELMDLVSEMEMMKMIGTHINIINLLGCTTQHGPLYVIVEYAAHGNLRDYLRNSRPSSGYECAIGQE
NDTLTQKDLISFSYQVSRGMEYLSSRKCIHRDLAARNILVSNDRIMKIADFGLARDIHCQDYYRKTSEGRLPVKWMAPEA
LFHRVYTSQSDVWAFGILLWEIMTLGGTPYPSVPSVEKLFQLLRDGHRMEKPTNCSLEIYMMMRECWRYQPTQRPTFREL
VEDTDRILTLSATEEYLDLSIPHLDTPPSSCDSSLTSDGRFTQQNNLKNILIKPSPT
>Muntra_EVm001931t1 type=protein; aalen=564,93%,partial3; clen=1817; offs=125-1816; organism=HBG_Munidopsis_transtridens; evgclass=noclass; oid=HBG_Munidopsis_transtridens_trinHBG_Munidopsis_transtridens_Loc72278c0g1t1; codepot=Code/0.13;
MIKPAGNVAELKCQSRGPNLNTTWYKDGERPVRQLGDVRMKGPTLKMENLVPMDSGNYTCVVANQWGAINHTYTLEVIEH
IPSRPIFTKQLENITVLQDGTARFEVDIWTENTLVPYIIWKKDLPFSWSDSDPSKMEIDRMTLVAAMEGQEGGNITSTED
PQVLLLHNVTERDAGWYTCIAANSLGTSSSTAYLSVTDAEPVLADVESHVILVLGMVLLSVMVIAGIMASFAWKKWQKEK
RRAIELERAKEAITQHWIKKVIVERQNSDASQEPLLVPTIKIERCQSRSRLGSEMTSISEYELPLDSDWELPRARLIMGE
SLGEGAFGKVMRAEVQGILRPDITTTVAVKMLKEGHTDSELMDLVSEMEMMKMIGTHINIINLLGCCTQDGPLYVVVEYA
AHGNLRDYLRDNRPSSGYERAIGQEPDAITHKDLVSFAYQVARGMDYLASKKCIHRDLAARNVLVSHDRIMKIADFGLAR
DIHSQDYYRKTSEGRLPVKWMAPEALFHRVYTSQSDVWAFGILLWEIMTLGGTPNHTIPSVERLIQLLREGHRKEKPSNC
SLEI
>BommorEVm002986t1 type=protein; aalen=419,92%,complete; clen=1369; offs=110-1369; organism=Bombyx_mori; evgclass=noclass; oid=Bombyx_mori_Bombyx_mori_GFCY01009068.1; codepot=Code/0.069; TSA: Bombyx mori BmPG_Unigene_BMK.9083 transcribed RNA sequence
MFFVAAIIVVMVFKKLKREKLKKQLAIETARAVIVTHWTKKVTVEKPQMNGSPNTTGEALLMPVVKIEKQKLSQVQNNTS
DSMMMSEYELPMDIDWEVPRESLSLGKVLGEGEFGKVVKAECIGILKPGLQSVVAVKMLKEGHTDAEMMALVSEMEMMKM
IGKHVNIINLLGCCTQDGPLYVIVEYAPNGNLREFLRNHRPGNRYESPNEDLKEKKTLTQKDLVSFSYQVARGMEYLASR
RCIHRDLAARNVLVSDDCVLKIADFGLAKDVHSNDYYRKKTEGRLPVRWMAPESLYHKVFTTQTDVWSFGVLLWEIMTLG
GTPYPTVPGQYMYQHLSAGHRMEKPPCCSLEIYMLMRECWSFSPGDRPSFTELVEDLDKILTVTANQEYLDLGLPQLDTP
PSSYDGSGDESDAEFPFIK
>EuraffEVm001200t1 type=protein; aalen=1205,69%,complete; clen=5243; offs=913-4530; organism=Eurytemora_affinis; evgclass=main; oid=Eurytemora_affinis_trinEurytemora_affinis_LocDN72960c0g1t1; codepot=Code/0.085;
MKLIYVLLMATLPSVLPTKQHARRSTDMPTPPVWAETLKTQVSESYQKRVELSCQVQGNPKPEVIWLKEGLRVQEGEQLK
IRNGGQTLVIKQLTKKMAGMYTCKASNGYGSIQHDILVEGEQHTIYSPKILEKPKNQTLVEGMDAYFSCRFDYGSLGASI
YWFRADENYDPGNATNFILVANNAGDELIIKNVSKALSGYYFCVARNIQGEAIGQAKLTVLHNFEAVLESPKNISGVVGS
TAVFHCITPLEIHPFIHWVRIHEETMIIEVLANHTEVLTLENVTKDDAGPYSCVIGTESDNSFFETAYLTVTDEVPYPPI
PQGHPVHTKLVVIVVCVSFMALLFLIIVLITYRKMRREKLKKLQAIQNAQAITAWTKKIIIERNNLSQPGGTVISPVVRI
ERQPSSQRLRTGSENTTLTTVSEYELPLDPDWEFPREHLSLGQTLGEGAFGKVVQANALGLRRPGESAIVAVKMLKEGHT
DPEMIDLVSEMDMMKVIGRHINIINLLGVCTQDGPLYVIVEYADHGNLRDFLRKHRPTSGYERPNGEKPPLSEKQLISFA
RQIARGMEYLGSKKCIHRDLAARNVLVSDGLILKIADFGLARDIHSNDYYRKLGDGRLPVKWMAPEALFHRKYTIQSDVW
SFGILLWEMMTLGGTPYPSVPSIEKLFQLLREGHRMEKPPQCSMDVYFLMRDCWHFYPNQRPTFTQLVNTLDELITGSCE
DEYLDLGLPPLDTPPSSDDDCGIEESAAKFFNNQNKPLQFHNHQYDQGSNWSPDQGFGSASGSGFCPSEGVVDNFKDSQD
FQINYSTLDPGRSTPTYMNQDSTLPFINNSLRRIYSHQYENQPEDSRRGVLGGRGGEGVGQGVQYTQQSSLPEQLHPPTL
DVRYTTQISLPEGLLSTSTNPCQTYCSKQTVFSQPQTFASQVQTLVPQPKTLPSHPQTFVPQQQTFSSQQQTFASQPQTF
MTHQPIRTSQHQTINYSSNPQNINQPQPTTFSQPQNFLPHSQLYTSQSQEFSFPPNPRLTDSSQSNPLDQVHSSPHSPPL
PNPPSPSLPCPPSPNIPYPPSPSLLLYNDKKTMNQYVSTPTLAKAMPVSGQTFSELPPTFSDFQHPGIDLQHPGIDLQRP
QCSRSNSTAGSGVNYTSVNSDQLLRLNCDSFGQILSEGSYATLRRAPVARIPSIRRDTAVSQCTEDLDINDYSDRYSGHI
KTSQL
>ProherEVm002592t1 type=protein; aalen=501,74%,complete; clen=2010; offs=10-1515; organism=Proasellus_hercegovinensis; evgclass=main; oid=Proasellus_hercegovinensis_trinProasellus_hercegovinensis_LocDN47011c0g1t1; codepot=Code/0.017;
MKHNNASLSVDDDGCVNSDGYLIIQEGMNMTTDDPQVLEIKNVSKTDEGWYTVVAANSLGTSYSTAYLDVIEAAPMTANV
PRHYMNIAIIASISIVTAAVILSIGWCVGKCVKSRTKGMLNRSKEPLPAYTIRKKVTVERTSSDVSQEPLLVPTIKIERC
QSQSLGAGDMGSMSEYELPLDAAWEFPRSKLVMGEFLGDGAFGKVVKASAHGIIKPDVKTTVAVKMLKDCYSDNELTDLV
SEMEVMKIIGKHINIINLLGCSTQVGPLYVIVEYASHGNLRDYLRKMRPSSGYERVIGQEPDSLTERDLVSFAYQVARGM
DYLSSKKCIHRDLAARNVLVSEDRIMKIADFGLARDIHSQDYYRKTSEGRLPVKWMAPEALFHRVYNSQSDVWAFGILLW
EIMTLGGTPYPSVPSVEKLLQLLRDGHRMEKPSNCSFEIYMLMRECWRYQPEQRPTFKELVEDLDRILTQSTSEEYLDVT
TSRFDTPPSSCDSLTSSTLQL
>Procl2_EVm007823t1 type=protein; aalen=407,78%,complete; clen=1566; offs=209-1432; organism=Procambarus_clarkii_EVG; evgclass=noclass; oid=Procambarus_clarkii_EVG_Procambarus_clarkii_EVG_evg1154115; codepot=Code/0.023;
MVIASIMASFVWKKWQNEKRRAKELERAKEAISQQWIKKVIVERQNSDASQEPLLVPTIKIERCQSTSRLGSEMTSISEY
ELPLDAPWELPRSRLLMGESLGEGAFGKVVRAEVQGFLRPDMNTTVAVKMLKEGHTDSELMDLVSEMEMMKMIGTHINII
NLLGCCTQDGPLYVVVEYAAHGNLRDYLRNNRPSSGYERAIGQEPDTISQKDLVSFAYQVARGMEYLASRKCIHRDLAAR
NVLVSEDRIMKIADFGLARDIHSQDYYRKTSEGRLPVKWMAPEALFHRVYTSQSDVWSFGILLWEIMTLGGTPYPAVPGV
EKLFQLLREGHRMEKPSNCPIEIYLLMRNCWKGQAMQRPTFKKLVEDLDQILTLSSTAEYLNLSMPHVDTPPTSCDSSLT
SDALTLH
>Penmo2_EVm001533t1 type=protein; aalen=414,99%,partial; clen=1246; offs=3-1244; organism=Penaeus_monodon_Vietnam; evgclass=noclass; oid=Penaeus_monodon_Vietnam_trinLocDN99098c0g1t1; codepot=Code/0.087;
PQVVLLTNVTEKDAGWYTCIAANSLGYSSSTAYLNVIDAEPILADAQSHVVPILAAVFVVALAGVGLILSCFCKKWKKEK
RRAKELERAKEVITQQWIKKVIVERQNSDASQEPLIVPTIKIERCQSNSHNGSENTRISEYELPLDILWELPRSKLIMGE
SLGEGAFGKVVKAEVQGINRPDLTTTVAVKMLKEGHTDAELMDLVSEMEMMKMIGTHINIINLLGCCTQDGPLYVVVEYA
AHGNLRDYLRNKRPSSGYERAIGQETNALTERDLVSFSYQVARGMEYLASKKCIHRDLAARNVLVSKDGIMKIADFGLAR
DIHSQDYYRKTSEGRLPVKWMAPEALFHRVYTSQSDVWAFGILLWEIMTLGGTPYPSVPSVEKLFQLLREGHRMEKPSNC
SLEIYSIMRECWRY
>GamcheEVm003679t1 type=protein; aalen=510,88%,complete; clen=1739; offs=9-1541; organism=Gammarus_chevreuxi; evgclass=main; oid=Gammarus_chevreuxi_trinGammaruschevreuxi_LocDN67814c1g1t1; codepot=Code/0.16;
MYIRSDLYSDPLGCKEGGHRFTTEDPQVLVLSNVSDADEGWYTCLAANSIGTSYSTAFLSVATEEELNPHDSPDIVITSP
SAVNNYVLFITVSVLLFVLLSVSATSACAVKKWKQEKRRSLELERERTNDTFSQHIKKVIIERHENEHSEEPLLVPNIKI
ERHPDRRCLSSNESHTMSEYELPLDSAWELSRERLVLSDTLGEGAFGKVLKAELCSPDKKVADTVAVKMLKEGHTDAELM
DLVSEMEMMKIIGTHQNIINLIGCCTQEGPLFVVVEFAHHGNLRDFLRCSQPSALGYECAIDHDPKSTMTQRDLLGFAYQ
VARGMDYLAAKKCVHRDLAARNVLVCQERILKIADFGLARDIHSQDYYRKTSEGRLPIKWMAPEALFSRMYTTASDVWAF
GILLWEIMSLGGTPYPSVPSVQNLFNLLREGHRMLKPPHCSMETYVLMKECWRYNAGDRPTFRDILNELSRQLSMVTNEE
YLDLTVSAHLDTPPSSYDSGVTSVMLPQNI
>LigexoEVm002152t1 type=protein; aalen=400,95%,partial5; clen=1264; offs=3-1205; organism=Ligia_exotica; evgclass=main; oid=Ligia_exotica_trinLigia_exotica_LocDN12868c0g1t1; codepot=Code/0.0064;
FTTTIILICTYIKKKNSVKEANRKEPLPVCTKKKVKISRTNSDVSQEPLLFPTVKIEHCKSQTLGADMSSMSEYELPLDA
AWEFPRSKLNLAESLGEGAFGKVVKAVAHGILKPDLPTTVAVKMLKDGYTDGELTDLVSEMEVMKIIGTHINIINLLGCC
TQDGPLYVIVEYAAHGNLRDYLRKMRPSSGYERAIGQEADTLTQRDLVSFTYQVARGMEYLSSKKCIHRDLAARNVLVSE
DRIMKIADFGLARDIHSQDYYRKTSEGRLPVKWMAPEALFHRVYNTQSDVWAFGILMWEIMTLGGTPYPSVPSVEKLFQL
LRDGHRMEKPPNCSLEIYMLMRECWRYQATQRPTFRELVEDLDRILTLSTTEDYLDMTIPRLDTPPSSCDSFTSGMLQSN
>EupsupEVm006177t1 type=protein; aalen=343,89%,complete; clen=1156; offs=31-1062; organism=Euphausia_superba; evgclass=main; oid=Euphausia_superba_trinEuphausia_superba_LocDN156902c0g1t1; codepot=Code/0.026;
MTSISEYELPLDTAWEFPRAKLIMGESLGEGAFGKVSKAAAHGLIKPENAEIVAVKQLKEGHTDTELMDLVSEMEMMKMI
GTHINIINLLGCSTQHGPLYVIVEYAAHGNLRDFLRNSRPSTGYECAIGQETEVLTQKDLISFSYQVARGMEYLSSRKCI
HRDLAARNILVSENRIMKIADFGLARDIHSQDYYRKTSEGRLPVKWMAPEALFHRVYTSQSDVWAFGILLWEIMTLGGTP
YPSVPSVEKLFQLLRDGHRMEKPTNCSLEIYMMMRECWRYQPTQRPTFKELVEDCDRILTLSATEEYLDLSIPHLDTPPS
SCDSSLTSDGRFTQQQNCKNILT
>Canbo1_EVm001941t1 type=protein; aalen=782,57%,complete-utrpoor; clen=4084; offs=143-2491; organism=Cancer_borealis; evgclass=noclass; oid=Cancer_borealis_Cancer_borealis_GEFB01008069.1; codepot=Code/0.12; TSA: Cancer borealis DS01-Cborealis_contig_7974 transcribed RNA sequence
MMTPTRRGGRGGGGRGRGGGGGWWGRTCLSLLLFASLLHTSTSYAIDYYEDDGGGGVGGGGGADGNEESGVGGSGGSGDA
VEEVDKESIHSTHQQRRVIVGDKFRFKCRPENFFVSSPPKEFGATWFFNSDAVDDLRTSRIRTTGSNRMWPKLRVKEALR
EDAGVWACRWKWAGRDRGWVNYTLDVVEAPLPQALKADSKVLDEDEEPACIPPKFIKGLNLLIIKPAGNVAELKCQARGT
EPNITWFKNGEKPVRQLGDVKIKGAMLKMENLVPADSGNYTCVVFNECGSLNHTYGLEVLENIPSRPIIIKQLENITVYR
GDRVEFEVDIWIENTLTPFVVWRRDLPFTWSNAKKGNLPEVVIEPEILERAIEGKEGRNITSSEDPQVLILMNVTEKDAG
WYTCIAANSLGTSFSTAFLRVTDAAEPVRHNPEHRPVIMVLTGVLMSVMIIGSIVASFVWKKWQKEKRRAIELERAKAIT
QHWIKKVIVERQNSDASQEPLLIPTIKIEHCQSRSRLGSEMTSISEYELPLDADWELPRSKLILGESLGEGAFGKVVRAE
VQGVKRPDLAATVAVKMLKEGHTDSELMDLVSEMEMMKMIGTHINIINLLGCCTQDGPLYVVVEYAAHGNLRDYLRNNRT
ASGYERAIGQEMDVITQKDLVSFAFQVARGMEYLASKKCIHRDLAARNVLVSEDRIMKIADFGLARDIHSQDYYRKTSEG
RLPVKWMAPEALFHRVYTSQSDVWAFGILLWVALPTLPCHPWRSCSNSCGKDTGWRNLQTAP
>AcafosEVm002284t1 type=protein; aalen=845,76%,complete; clen=3322; offs=431-2968; organism=Acartia_fossae; evgclass=main; oid=Acartia_fossae_trinAcartia_fossae_LocDN246157c0g2t1; codepot=Code/0.088;
MEKEKRKKMQAIQNAQAITVWTKKIIVDRKNVAQPNGGVLHPTVRIERQPSSQKIRNISENTTLTTVSEYELPLDPDWEF
SRQNLTLGRTLGEGAFGKVVKGEAMNLRRPGEAAVVAVKMLKEGHTDVEMIDLVSEMDMMKVIGRHINIINLLGVCTQDG
PLYVIVEFAKHGNLREFLRQRRPSCGGYEMNNDEVAKGALGQQPLLTEKLLVSFARQVARGMEYLGSKKCVHRDLAARNV
LVAEGYVLKIADFGLARDVQSNDYYRKMGDGRVPVKWMAPEALFHRKYTIQSDVWSFGILVWEMMTLGGNPYPSIPSIER
LLQLLKEGHRMEKPAQCSMDIYLIMRDCWQFYPNQRPTFTELVTVLDRVIQSCGEEEYLDLGLPPLDTPLSSAETCDIQE
LAEVDAQMMSQDEQVRHPLQFHNQQYEGNMNWSPDHGFGSGSMSDKPLDYYNRSRDYPIVYTMMGEGRGGSEIGSGGNVE
TPRTPTSTSFPEDGGHRVPLQHSQSFRGLQNPYVNGRYRTSNAAIYPPMSTQLHQGNNNAPFYPQMLAQSGNYNGNYYVV
GGNQLPAMNPADSTTVTYASMPRDAVKYATMIRKPRPGQVRYVQQMSVPTDDGYSCSGSTVVEMPPPPPTIRCMSEGKLL
SMPPPPSTTSTYGMGPPSGQIPEYRMCPSPSGQMPEYRMCPTSTSGTGSEHGTCPSPSITSHNSTTSFQEPPRQLYVTLI
GQEYAQNHMRSDDICPTPDQLPSPPLSADNLAGNHQATNLEDDISSPRQQEERDFARESLSRVQSLPCRVATSDLGATNA
PTSDDSVIATTENVPLMSTAMSSFPYQSGESASNCDVDVHVQSQV
>Penmo1_EVm001505t1 type=protein; aalen=381,99%,partial; clen=1146; offs=3-1145; organism=Penaeus_monodon; evgclass=noclass; oid=Penaeus_monodon_trinPenaeus_monodon_LocDN45045c0g2t1; codepot=Code/0.08;
NVIDAEPILADAQSHVVPILAAVFVVALAGVGLILSCFCKKWKKEKRRAKELERAKEVITQQWIKKVIVERQNSDASQEP
LIVPTIKIERCQSNSHNGSENTRISEYELPLDILWELPRSKLIMGESLGEGAFGKVVKAEVQGINRPDLTTTVAVKMLKE
GHTDAELMDLVSEMEMMKMIGTHINIINLLGCCTQDGPLYVVVEYAAHGNLRDYLRNKRPSSGYERAIGQETNALTERDL
VSFSYQVARGMEYLASKKCIHRDLAARNVLVSKDGIMKIADFGLARDIHSQDYYRKTSEGRLPVKWMAPEALFHRVYTSQ
SDVWAFGILLWEIMTLGGTPYPSVPSVEKLFQLLREGHRMEKPSNCSLEIYSIMRECWRYQ
>EupsupEVm006177t2 type=protein; aalen=388,99%,partial; clen=1166; offs=3-1166; organism=Euphausia_superba; evgclass=althim; oid=Euphausia_superba_trinEuphausia_superba_LocDN144052c0g1t1; codepot=Code/0.029;
PTFADNTSHALPVAGAVIVVFVCITVLICYCVCKKYKNEKEKRRAMEMERAKEVITQQWIKKVIIERQNSYSHPQVIVER
SNSDTCQEPLLVPTIKIERCQSRGRLGSEMTSISEYELPLDTAWEFPRAKLIMGESLGEGAFGKVSKAAAHGLIKPENAE
IVAVKQLKEGHTDTELMDLVSEMEMMKMIGTHINIINLLGCSTQHGPLYVIVEYAAHGNLRDFLRNSRPSTGYECAIGQE
TEVLTQKDLISFSYQVARGMEYLSSRKCIHRDLAARNILVSENRIMKIADFGLARDIHSQDYYRKTSEGRLPVKWMAPEA
LFHRVYTSQSDVWAFGILLWEIMTLGGTPYPSVPSVEKLFQLLRDGHRMEKPTNCSLEIYMMMRECWR
>LepsalEVm001560t1 type=protein; aalen=849,83%,complete; clen=3039; offs=246-2795; organism=Lepeophtheirus_salmonis; evgclass=main; oid=Lepeophtheirus_salmonis_trinLepeophtheirus_salmonis_LocDN69771c0g1t1; codepot=Code/0.017;
MKWPLNLNSTFLLFLLLLLLVAPSISEVGELTTEEEGTGIPPSWTKPDKMERTLYVQSMDSTVKLRCPSEGSPKPYISWY
KDNVPIDKVNRLYGYPPLKTKSEKATLVINKLMSSDAGNYTCIVSNPYGTLQHSFLVEPTRRLNHVPILIEKSNNLTVMA
GMPAHFYCKFKTDLAAIIHWARPTSNPFDSSFDKQSPNSYKSIQSIDGGNVVGENLVISSANLSDSGVYFCIGRTNYGMT
PGILHLTVLDTDEAVFESPRNVTSHPGSTVTFTCRAHIDLHKHILWVRLVADSILELSNATEVLTIDNITLSDAGMYACV
VGTGSAHVEYVAYLSVVNDTLVSGPFSVTPIVASFLQTKHLRLVAVSISLMMILLLSTIVFVYRRLLSEKKKRRQSPVQT
LVKKVIVERDSERGGIVGEAIEIIAPTIKIVKQQSPFVNSGNIGRSRLGSENTTLTMISEYELPFDPEWEVARSRIKLGR
TLGEGAFGKVVQGEVKDLPRRPGITTVAIKMLKEGHTDSEMIDLVSEMTMMKIIGQHVNIINLLGLATRDGPLYVIVEYA
EHGNLKDFLRKKSRAYTNEGYERPNSVVNNNNNEDIISEKQLISFARQVCKGMEYLGSMKWIHRDLAARNVLVAKDYTIK
IADFGLARDVHADEYYKKRGEGILPVKWMAPEALFQRHYTTRSDVWSFGILLWEIMTFGARPYPSVPSIEKLFTLLKNGH
RMEKPSACSPDVYSIMLECWESNPANRPSFTELIEQFDRILVFARESDYLDMSYKSTSKTCIPGGLVPRPPSIDASLDCS
ELKTFPHPTYQNIASSKTPPPFTHINPTYADNPFSMYFFEEDEEIEGEF
>EucserEVm001948t1 type=protein; aalen=777,76%,complete; clen=3064; offs=142-2475; organism=Eucyclops_serrulatus; evgclass=main; oid=Eucyclops_serrulatus_trinEucyclops_serrulatus_LocDN113969c0g1t2; codepot=Code/0.036;
MITKPYCPLTVKKMLPFQISITLLLILVWARLGSSRLEEDFQNYTHRESESLPAFQENHVTMIEQSSISNSSATARGDPP
VFLSEVATVVKKSHFTYLKLECDVTNATKDVIITWERSNYSSPCLDSRCKTEGEKGQLLILENTEPGDSGTYSCNASNKF
GSIKRTFDVSITYKPSNKPIARQDLPGNKTLLVGTNFTLKCEHQDQDNQIPTQIIWVKHDPGVGCSFQTQNGTMTFQKLQ
DCSSNGDCRDPTSPYLDEVTINDPMEYFLTNLQESDSGCYSCIMKNKFGDASSSGYVTVLRELPMDPKIVVEKEHHKLIL
KASISALAIIIFFCLILAFFFYRRSRIEEKRRKQTDLIAQEVIVWTKKVIIDMKVENETICSTNSDCKQSFYPIVSIQKT
KVSRPTKGEFPEYVFPHDPIWEFDRFKLYLGETLGEGAFGRVVLATAEGIKPHSSITTVAVKMLKEGHTDDDVKDLVYEM
EIMKSIGQHENIINLLGVCTLSNGPLYVIVEFAKHGNLKDYLVAHCPGSLSSDNSGYMVPVTGDYPQSVSLVSAQNEDHY
LEWRDLIDMSLQVARGMQFLASRKCIHRDLAARNILVCENHVYKIADFGMARDTNSSDYYRKASGGRLPLKWMAPEAIFE
RKYTTYSDVWSYGILLWEIMSLGENPYNNISVEIFLGLIKEGNQLSKPPFCPDEVYDLMKECWRFVPEERPGWSTIVETT
RLMLAGYLQNVDSNADQHFNNIRSYLNSVRMPLSPPPTPTDPLSECNPSATYLSIIN
>ParnanEVm001708t1 type=protein; aalen=929,80%,complete; clen=3460; offs=442-3231; organism=Paracyclopina_nana; evgclass=noclass; oid=Paracyclopina_nana_trinParacyclopina_nana_LocDN31436c0g1t1; codepot=Code/0.14;
MIFALVLACCLVSVTRGQEAQKLVDIPQDQLEFEVEEEVPPSWRTPMLRRGYAEPLGSMVKLRCPAQGNPTPSIQWLKDG
ARVEDIQRPYNQRPYTTKADKFELKIHGVQDFDRGIYTCIVANSKGMIKHDFDLEVLKFIRDKPILMETSDNVTLLAGME
AHFHCRFESDMSMMIFWVRPAKAIRESGGAAFLDGGNASHFETIMDDNGFPLNAEDLYLPNVEPADAGLYFCVGKTNAGM
TPGFLHLTVVEEDEAILQPPRNVTAEAGESAFFRCSSHGNLREMTSWVKLVDGVNFTELASGTEVLEIEQVTFADEGLYC
CVVGNEIAHVQAMAYLTVLDPKVVPFLDSRHNSLKWAVIIVAAVVFPLLLVLLWLMKRWRHERRQKEQAIANAHAVTQWT
KKVIIERQEMSAESPISAPVIRIEKQKSATNLASRSRLGSDNTTFTTISEYEIPLDVDWEFPREQLHLEKVIGEGAFGKV
MKASATKIIKCEDKTTVAVKMLKEGHTDNEMIDLVSEMDMMKMMGRHINIINLLGVCTQDGPLFVIVEFAEHGNLRDFLR
RHADRCEGYEKPNTGGRPIISEKQLISFARQVCKGMEYLGSMKCIHRDLAARNVLVAKDYVIKIADFGLAREVVKNDYYR
KTGDGFLPIRWMAPEALFYRRYTTQSDVWSFGVLLWEIMSLGASPYPNVKTMDGLFKTIKDGHRMERPANCSIDAYMIMR
ECWNNEPLHRPTFAELVEDFDRLLTQARDTSEYLDIGSSACSSINQHFSPQHTNETLVAGGNTPAADFTTLSSWSSEAQN
LIQGPQPPKSLPPLMLNSSSSSGLGSAEEIMYSPVLASYCNNNLYGLEGHQQGQVMMEFSTFRPPYEAESSPKCHHGYVN
QRNAKIQYSVEMEDDDEDEGVVSTATTAMITPADDYSLQYGDQMESSTL
>LigexoEVm002152t2 type=protein; aalen=326,90%,complete; clen=1082; offs=91-1071; organism=Ligia_exotica; evgclass=alt; oid=Ligia_exotica_trinLigia_exotica_LocDN36780c0g1t1; codepot=Code/0.0049;
MSSMSEYELPFDAAWEIPRSKLNLAESLGGAFGKVVKAVAHGILKPDLPTTVAVKMLKDEYTDGELTDLVSEMEVMKIIG
TRINIINLLGCCTQDGPLYVIVEYAAHGNLRDYLLKRRPSSGYERAIGQEADTLTQRDLVSFTYQVARGMEYLSSKKCIH
RDLAARNVLVSKDRTMKIANFGLARDIHSQDYYRKTSEGRLPVKWMAAEALFHRVYNTQSDVLAFGILMWEIMTLGGTPY
PSVPSVEKLFQLLRDGHRMEKPPNCSLEIYMLMRKCWRYQATQRPTFRELVEDLDRILTLSTTEDYLDMILPSSCDSFTS
GMLQSN
>EucserEVm002457t1 type=protein; aalen=702,77%,complete; clen=2737; offs=101-2209; organism=Eucyclops_serrulatus; evgclass=main; oid=Eucyclops_serrulatus_trinEucyclops_serrulatus_LocDN112426c0g2t6; codepot=Code/0.039;
MELIGNRAVISKKDPLPVFLKDVPLVVKKSHFTFVKLECYVKNRTDDLKFLWEKEGELTPCLDYRCKDNEEHGQVLIIEN
TEPDDSGLYTCRVSNKFGSITRTFELIITHKVVTKPILRQDFPGNATLLVGSNYTLICEAQNEDSQVPMQIIWIKHDQQL
GCSFIAPNRSLAIQDCSSDGTCKNFNDEYDDTVVDYPMQYSMTNLQESDTGCYTCIVENKYGKTSSNGFLNVVQQLPIDP
KIALEKEQQSRIMAASISSAAILIIICFLLALYFYRRSRAEKNRRKKTDQIAKQVIVWTKQVLVEIRHENEKSDSMQFFY
PKITIQKTKISKLKKGDVCYGEYEFPHDPEWEFDRNKLFLGEVLGEGAFGRVVHGTAEGIQYSRAVTTVAVKMLKEGHTD
DDVKDLVYEMEIMKSIGQHENIINLLGVCTQSNGPLYVIVEFAMFGNLKDYLIAHNPSPYSKDQSGYMVPNHCDQSQSLS
LVSTPSEELELRDLVGMCFQVAKGMQFLASKKCIHRDLAARNVLVCENNVYKIADFGLARATISSEYYRKASGGKLPLKW
MAPEAVFERKYTTYSDVWSYGILMWEIMSLGETPHNNVNIEAFLGLLKEGKQLAKPSFCPDEIYNLMKECWRYNPEERSG
WSEIVDKTYQILLSYTAMNNAYQNLSDQHLRDARSYLGSVPMPASPPPSPSMVSSPYLTILG
>PenvanEVm002603t1 type=protein; aalen=504,99%,partial3; clen=1525; offs=14-1525; organism=Penaeus_vannamei; evgclass=main; oid=Penaeus_vannamei_trinPenaeus_vannamei_LocDN32293c0g1t1; codepot=Code/0.13;
MPQALHADSKVLVPDAEDLDSPKPKFIKDLKPLLIKPAGNVAELKCQASGENLNITWLKYGAKPTRQYGDVRIKGSTLKM
EDLVPTDSGQYTCIVSNEHGSINHTYTLEVIERLPSRPIINKELSNRTVVQGSKTTLQCSVISDQVPYITWLKHTTRDNG
IDSQGKVINRLLIIKGGGNITSTEDPQVVVLTNVTEKDAGWYTCIAANSLGYSSSTAYLNVIDAEPILADAQSHVVPILA
AVFVVALAGVGLILYCFCKKWKKEKRRAKELERAKEVITQQWIKKVIVERQNSDASQEPLIVPTIKIERCQSNSHNGSEN
TRISEYELPLDILWELPRSKLIMGESLGEGAFGKVVKAEVQGINRPDLTTTVAVKMLKEGHTDAELMDLVSEMEMMKMIG
THINIINLLGCCTQDGPLYVVVEYAAHGNLRDYLRNKRPSSGYERAIGQETNALTERDLVSFSYQVARGMEYLASKKCIH
RDLAARNVLVSKDGIMKIADFGLA
>LercypEVm001177t1 type=protein; aalen=830,92%,complete; clen=2704; offs=149-2641; organism=Lernaea_cyprinacea; evgclass=main; oid=Lernaea_cyprinacea_trinLernaeacyprinacea_LocDN88356c0g1t1; codepot=Code/0.15;
MRVEGLLLTLALTIQCSGWTESQNLVDYGDEDEDSDQPPSVNKKTLSASAPYWTRPDLMDRVLHAEPLNNQVKLKCPASG
NPTPEIRWFKNQVLIDYVTRHGQPKPYMQRPNRWQLIIPGLTYADEGNYTCVVRNQHGSLSHTVIVEALSPMVAKPILID
KSVNQTVMEGMAVGLFCNFMSDLATITHWLRPPASPDGGPALQFNEMTDVDKFQVIFNKDGRPFLGEKMSIQKAKISDSG
AYLCIGRTNAGFTSSTVYLEVLPAEAVVLERPENLTVASGGSSYFTCKTPSTLRPYMSWVRLTRTDIVELSSGSEVLRLD
NVTKEDEGPYACVVGTDSVHVQYVAYLRVAESWPRVSSSSHSTHLHAFFIVIACFAVIMLVLAVLIWKKLRRDRRVKEHA
IIDAYTLTKWTKKIIIERQMSDQSILSPPLVRIEMHKSMLLNELNLPVSSSSDYELPLDPQWEFSRCQLKLGQILGEGAF
GKVVKGEIFHAAKNGDALTTVVAVKMLKDQHSDQDLIDLVSETDMMKQIGSHANIINLLGTCTQDGPMLVIVEFAEHGNL
RDFLRRFTTISLAKDYEAPMGSISQSMLYSIIRQVCKGMEYLHQKRCIHRDLAARNVLIAKNFVAKIADFGLARDLSKRE
YYHKIGDGFLPVRWMAPESLFQRKYSNSSDVWSFGILVWEVMSLGCGPYPNLMSVEKLIVLLQNGYRMDRPDGCSDEMYS
VMRQCWHADPNRRPSFVALSEELNRISTFASDSVQLLKSEDKLRLPTGPTLIPNGVSNVTYAQLDPSTWEHSSYSTFKPD
SVISSSASYSSNKQNSKPDSSEHFVTSSHF
>BramolEVm003932t2 type=protein; aalen=276,61%,complete; clen=1355; offs=361-1191; organism=Bragasellus_molinai; evgclass=althim; oid=Bragasellus_molinai_trinBragasellus_molinai_LocDN71706c0g1t6; codepot=Code/0.0079;
MLKDCYTDSKLTDLVSEMEVMKIIGKHINIINLLGCSTQGGPLYVIVEFASHGNLRDYLRNMRPSSGYGWVIGQEPHSLT
EWDLVSFAYQVARGMEYLSSKKCINRDVAARNVLVSEDRIMKIADFGLAGDIHTQGYYRKTSEGRLPVKWMAPEALFHRV
YNTQSDVWAFGILLWEIMTLGGPPYPSVPSVEKLFQLLRDGHRMEKPSNCSFEIYMLMRECWRYHPEQRPTFKELVEYLD
RILTQATTEEYLDVSAPRFDTPPRSCDSLTSSTLQL
>CalsinEVm001066t1 type=protein; aalen=751,87%,complete; clen=2572; offs=179-2434; organism=Calanus_sinicus; evgclass=main; oid=Calanus_sinicus_trinCalanus_sinicus_LocDN80786c2g1t1; codepot=Code/0.13;
MQLLAAGHLGHRVELFCPHRKGCPRARVTWTKDGQALVKRGRKSGLSTIRIKQNGELIIEDNRVEDDGNYTCIISNKFGT
IYHSIMVQSVSRVVAMEPKIHKDQPGNHTVLVGTNLTLQCQLTVEDESSPHFVGWYKHYQVNGSWMDENKTVYAHHLQDS
QSSPPPQDDQELLLQNLQLNDTGWYSCRVSNQYGRLVESGFVEVVKSLEDLQMVVTNPLYTYMSSGIGGVVGLGLTCVLI
MVFVKYRNERKQKTMAIETAQCVVRWTKKIIIERNFSEDVGGDELLAPIVRMEKVMVRGVDTTMDTNMSEESYEFQLDVD
WEFPRELLELGDELGQGAFGRVVRGTAFNCKVKESLGSRDESGCPLVITANAVEPVMVAVKMLKEDHSEEEVVDLVKEIE
IMKAVGGHVNIVNLLGACTQPSGKPLLAIMEFAQFGNLRDHLRMRRGYRGLHHVEGHGEQLEDGLSISLREMLSYAWQVA
RGMQFLSDRRCVHRDLAARNVLVARDGVAKIADFGLARDMQESDYYRKRGEGKLPVLWMSPESLFAGVSTTMSDVWSFGV
LLWEIVTWGERPYVGVATEAVLDLIKDGYRMSSPAQCPQPLYSMMRECWQFEPSKRPSWSELVNSLLSLYDQTLPGVYLD
LTLPIIPTPPSSPESTSSSVFSHTSTRTTTTPVPHPPPFNPGYMSGICPLAQSTQPPPSLPTFPQPLSWQASAPPYSLLR
MPRPLSVRRMSEESGYNSNTGGGFMGRYYNV
>DapmagEVm002905t2 type=protein; aalen=680,79%,complete; clen=2557; offs=360-2402; organism=Daphnia_magna; evgclass=alt; oid=Daphnia_magna_Daphnia_magna_GDIP01105929.1; codepot=Code/0.035; TSA: Daphnia magna Dapma6txEVm003079t4 transcribed RNA sequence
MEFFCILVWLISCWTIAQCNTPPTIVAERSWSLPENTAVGTRVNQFRGSDSDDDVLNFFVGSPSLLPGLRFLDGSPFFRV
DSRSGAVYLKEPINGMRGQRLMIGAGVNDGVYNAKMDIVIQVTSSDGSELPPLNNRFNSFPLPASVNPPPILSSPISPGL
PPRPPSPPALPGSSSKEVDFSNSFVAPPIKPVTERADWSITPSVPHKALASRMPQLGISETQTTEKTSTDDPGVVKADRI
EPAITAVIVPVIVGVVLIVLAILGSSMIWMRSKRPRRASQGGPSSSINEEKETKIEAVKTISNTTTSSADQDEHALSLQH
WTSKKAVSNRYESWHIGEIDQEWRNKNQTEDGWEFPRHRLHVISILGEGCFGQVWKCQALNIAGLEGSSFVAVKTLKESA
ADKERQDLLKELQVMKTLKPHPNIVTLLGCCTDKDPVFVIMEYVNGGKLQSFLRQSRADHYYGNLYGASSHLSSRDLTSF
AYQVSRAMEFLNSKGIIHRDLAARNVLINEERVCKVADFGFARDIMGNNIYERKSEGRLPIRWMAPESLYDNVFSSKSDV
WSFGVLLWEIVTLGSTPYPGMTADAVMRKVREGYRLEKPEHCKREVYNVMFYCWEKDADQRPAFTELVQLLEQLLMSETD
YIELERFPDHSYYNRFVSHLPCFNVEAPFFFCLVRSIGVT
>DapmagEVm002905t7 type=protein; aalen=631,83%,complete; clen=2262; offs=241-2136; organism=Daphnia_magna; evgclass=alt; oid=Daphnia_magna_Daphnia_magna_GDIP01187562.1; codepot=Code/0.043; TSA: Daphnia magna Dapma6txEVm003079t9 transcribed RNA sequence
MEFFCILVWLISCWTIAQCNTPPTIVAVGSPSLLPGLRFLDGSPFFRVDSRSGAVYLKEPINGMRGQRLMIGAGVNDGVY
NAKMDIVIQVTSSDGSELPPLNNRFNSFPLPASVNPPPILSSPISPGLPPRPPSPPALPGSSSKEVDFSNSFVAPPIKPV
TERADWSITPSVPHKALASRMPQLGISETQTTEKTSTDDPGVVKADRIEPAITAVIVPVIVGVVLIVLAILGSSMIWMRS
KRPRRASQGGPSSSINEEKETKIEAVKTISNTTTSSADQDEHALSLQHWTSKKAVSNRYESWHIGEIDQEWRNKNQTEDG
WEFPRHRLHVISILGEGCFGQVWKCQALNIAGLEGSSFVAVKTLKESAADKERQDLLKELQVMKTLKPHPNIVTLLGCCT
DKDPVFVIMEYVNGGKLQSFLRQSRADHYYGNLYGASSHLSSRDLTSFAYQVSRAMEFLNSKGIIHRDLAARNVLINEER
VCKVADFGFARDIMGNNIYERKSEGRLPIRWMAPESLYDNVFSSKSDVWSFGVLLWEIVTLGSTPYPGMTADAVMRKVRE
GYRLEKPEHCKREVYNVMFYCWEKDADQRPAFTELVQLLEQLLMSETDYIELERFPDHSYYNMVPPSDEKV
>DapmagEVm002905t17 type=protein; aalen=600,63%,complete; clen=2818; offs=879-2681; organism=Daphnia_magna; evgclass=alt; oid=Daphnia_magna_Daphnia_magna_GDIP01059293.1; codepot=Code/0.039; TSA: Daphnia magna Dapma6txEVm003079t11 transcribed RNA sequence
MSRWPRIPLIGSPFFRVDSRSGAVYLKEPINGMRGQRLMIGAGVNDGVYNAKMDIVIQVTSSDGSELPPLNNRFNSFPLP
ASVNPPPILSSPISPGLPPRPPSPPALPGSSSKEVDFSNSFVAPPIKPVTERADWSITPSVPHKALASRMPQLGISETQT
TEKTSTDDPGVVKADRIEPAITAVIVPVIVGVVLIVLAILGSSMIWMRSKRPRRASQGGPSSSINEEKETKIEAVKPISN
TTTSSADQDEHALSLQHWTSKKAVSNRYESWHIGEIDQEWRNKNQTEDGWEFPRHRLHVISILGEGFHGQVWKCQALNIA
GLEGSSFVAVKTLKESAADKERQDLLKELQVMKTLKPHPNIVTLLGCCTDKDPVFVIMEYVNGGKLQSFLRQSRADHYYG
NLYGASSHLSSRDLTSFAYQVSRAMEFLNSKGIIHRDLAARNVLINEERVCKVADFGFARDIMGNNIYERKSEGRLPIRW
MAPESLYDNVFSSKSDVWSFGVLLWEIVTLGSTPYPGMTADAVMRKVREGYRLEKPEHCKREVYNVMFYCWEKDADQRPA
FTELVQLLEQLLMSETDYIELERFPDHSYYNMVPPSDEKV
>DapmagEVm002905t11 type=protein; aalen=578,72%,complete; clen=2380; offs=237-1973; organism=Daphnia_magna; evgclass=alt; oid=Daphnia_magna_Daphnia_magna_GDIP01223172.1; codepot=Code/0.038; TSA: Daphnia magna Dapma6txEVm003079t14 transcribed RNA sequence
MEFFCILVWLISCWTIAQCNTPPTIVAERSWSLPENTAVGTRVNQFRGSDSDDDVLNFFVGSPSLLPGLRFLDGSPFFRV
DSRSGAVYLKEPINGMRGQRLMIGAGVNDGVYNAKMDIVIQVTSSDGSELPPLNNRSFPLPASVNPPPILSSPISPGLPP
RPPSPPALPGSSSKEVDFSNSFVAPPIKPVTERADWSITPSVPHKALASRMPQLGISETQTTEKTSTDDPGVVKADRIEP
AITAVIVPVIVGVVLIVLAILGSSMIWMRSKRPRRASQGGPSSSINEEKETKIEAVKTISNTTTSSADQDEHALSLQHWT
SKKAVSNRYESWHIGEIDQEWRNKNQTEDGWEFPRHRLHVISILGEGCFGQVWKCQALNIAGLEGSSFVAVKTLKESAAD
KERQDLLKELQVMKTLKPHPNIVTLLGCCTDKDPVFVIMEYVNGGKLQSFLRQSRADHYYGNLYGASSHLSSRDLTSFAY
QVSRAMEFLNSKGIIHRDLAARNVLINEERVCKVADFGFARDIMGNNIYERKSEGRLPIRWMAPESLYDNVFSSKSDVWR
TTLGNCYVRLHALPGHDS
>DapmagEVm002905t19 type=protein; aalen=395,66%,complete; clen=1799; offs=322-1509; organism=Daphnia_magna; evgclass=alt; oid=Daphnia_magna_Daphnia_magna_GDIP01091484.1; codepot=Code/0.022; TSA: Daphnia magna Dapma6txEVm003079t18 transcribed RNA sequence
MIWMRSKRPRRASQGGPSSSINEEKETKIEAVKTISNTTTSSADQDEHALSLQHWTSKKAVSNRYESWHIGEIDQEWRNK
NQTEDGWEFPRHRLHVISILGEGCFGQVWKCQALNIAGLEGSSFVAVKTLKESAADKERQDLLKELQVMKTLKPHPNIVT
LLGCCTDKDPVFVIMEYVNGGKLQSFLRQSRADHYYGNLYGASSHLSSRDLTSFAYQVSRAMEFLNSKGIIHRDLAARNV
LINEERVCKVADFGFARDIMGNNIYERKSEGRLPIRWMAPESLYDNVFSSKSDVWSFGVLLWEIVTLGSTPYPGMTADAV
MRKVREGYRLEKPEHCKREVYNVMFKXCEKFVKVTDSKSRNTARGRCITSCFIAGKKMPIRGQLSQSLYSYLNSC
>DapmagEVm002905t18 type=protein; aalen=359,79%,complete; clen=1360; offs=248-1327; organism=Daphnia_magna; evgclass=alt; oid=Daphnia_magna_Daphnia_magna_GDIP01235677.1; codepot=Code/0.025; TSA: Daphnia magna Dapma6txEVm003079t19 transcribed RNA sequence
MEFFCILVWLISCWTIAQCNTPPTIVAERSWSLPENTAVGTRVNQFRGSDSDDDVLNFFVGSPSLLPGLRFLDGSPFFRV
DSRSGAVYLKEPINGMRGQRLMIGAGVNDGVYNAKMDIVIQVTSSDGSELPPLNNRFNSFPLPASVNPPPILSSPISPGL
PPRPPSPPALPGSSSKEVDFSNSFVAPPIKPVTERADWSITPSVPHKALASRMPQLGISETQTTEKTSTDDPGVVKADRI
EPAITAVIVPVIVGVVLIVLAILGSSMIWMRSKRPRRASQGGPSSSINEEKETKIEAVKTISNTTTSSADQDEHALSLQH
WTSKKAVSNRYESWHIGEIDQEWVSVEAFANKCFHSNLN
>BraherEVm000739t1 type=protein; aalen=633,88%,complete; clen=2157; offs=114-2015; organism=Branchinella_herrodi; evgclass=main; oid=Branchinella_herrodi_trinLocDN6110c0g1t1; codepot=Code/0.024;
MCRKSHLVILAFLVESALSFNTPPTLRVSTREWRIKETTQVGSQVAEAIAEDSDDDDLTYTLEKVPNHPASILLPDGTEY
FTIDSKTGIVYLAKSLEGKASQKFQLNVAVSDGSISSKVECHITVLGSDGSAPVPTRLNFPPGFPNLPFNNFQPFPYPVN
VPVTNPTTLPPTTPPPTKTEEIKVKGEQVSLPSPQNQTVFLVKQNLTNEERKTSDVIVLSIVVPIALIVIVFVLGIILYL
FYRKRRRYTSAKKMTPKKSESNLGVAMMTKEEILKSEHVDEKKDNANKKLDRKISNRYEMWAMGEIDSGWRNQDAVDQRW
EFPRTNLKMLGILGEGCFGQVWKFEANGLRGEEGTTIVAVKTLKEVASAKERQELLKELEVMKLLNPHPNVVSLLGCCTE
RDPVLVILEYVSGGKLQSYLRKSRAEHYYGNLHGTSSHLTSRDLTSFGSQVAKGMEYLSSKGIVHRDLAARNVLIEDDTK
ICKVADFGFARDLEDNRIYEKKSSDGRLPIRWLAPESLYDNIYTTKSDVWSFGVLLWEIVTLGSTPYPGLAAGEVMNRVR
DGYRLEKPIHCRRELYNLMFYCWDSNPDSRPSFSELVERFDELLCADVEYIELERFPDHSYYNVAQDEATEKV
>BlagerEVm003364t1 type=protein; aalen=649,85%,complete; clen=2293; offs=210-2159; organism=Blatella_germanica; evgclass=main; oid=Blatella_germanica_trinLocDN21140c0g1t2; codepot=Code/0.15;
MGRNWSALFGLLVFQICTAGWGQLSDNTPPIMYLDRNWVIQDTVPLGEIVARVRAEDSEMDRLVYGLEPKFSGGGAYNKP
LPFVINNTTGIVKVNDSLLNRGGEQFLLYVTVSDGKLTSKNEVWVKIVNSSADPDSSNINSGGPPLGAASFLPKFHSQYP
GGGNSGGGIFPPPNLQGFSRKPRPPPPPPPPPLTPEQTQTSLATQHEPTKAETAETPTIKVPTPPPTSNGTLVTPAEGTV
TSVPDLGATVIPISVVCGLVIIGGLGAWLFRRKLCRHRNKANKDDMQKEPSGGIVLEEPMALQHWRGPRAHSNRYEGWDR
DSNQQQAPGPGIPKPDDRWEFPRHRLKVFNILGEGCFGQVWRCEALDIDGRDGTTVVAVKTLKENASDKERSDLVQELQV
MKMLEPHPNVVRLVGCCTEKDPLFVIMEYVPHGKLQSFLRNSRAERYYGNLHGPSNTLTSRDLTSFVYQVARGMEFLSSK
GIIHRDLAARNVLVGENHVCKVADFGFARDVISSHVYERKSEGRLPIRWMAPESLYDNIFSVKSDVWSFGVLIWEIVTLG
STPYPGLAAAEVMKRVRDGFRLDKPEHCRRELYNIMYYCWDKDPKERPSFGELVKLLEQLLLTETEYIELERFPDHSYYN
MVSLSDEKL
>Styrich_EVm003840t1 type=protein; aalen=476,72%,partial5; clen=1984; offs=3-1433; organism=HBG_Stylopandalus_richardi; evgclass=main; oid=HBG_Stylopandalus_richardi_trinHBG_Stylopandalus_richardi_Loc100510c0g1t2; codepot=Code/0.064;
PRTSDPTPKFGDQGNNSQDLRVVGSNVGDVDTPGSSSGTATEAPKEAPATDISLTIIPIVLVAGISPVAIALYCYWRRIQ
RRKARAEAKESAVVYTEKAEEAIATQVPPRMTNAADVQTRATSRMGFAALFHKRAQSNKYEDDFVAADGKDKRRLSEVTS
PVRDTWEFPRHRLKFMGILGEGCFGQVWKCEAVGFNAKGPMLVAVKTLKESAGERERRDLVQELKVLKNLGSHINVVSLL
GCCTEKDPIFIILEYMIGGKLQSYLRASRADASYNNLHGTSSSLTPRDLTLFTYQIARGMEFLARNGIIHRDLAARNVLV
GEDKICKVADFGFARDVANNRIYERKSDGRLPIRWMAPESLFDNIFTTKSDVWSFGVLLWEIVTLGSTPYPGFGAAEVMK
KVKDGYRLEKPDHCRREVYNIMYYCWDKDPKERPSFTELVHTLESLLLSEVEYIELDRFPDHSYYNVINEKSDELL
>BommorEVm003711t1 type=protein; aalen=362,55%,complete-utrpoor; clen=1946; offs=178-1266; organism=Bombyx_mori; evgclass=noclass; oid=Bombyx_mori_Bombyx_mori_GFCY01026030.1; codepot=Code/0.059; TSA: Bombyx mori BmPG_Unigene_BMK.26241 transcribed RNA sequence
MSKDSGGIVLQDTPFNAWERPRANSNRYECWDANHLQMSEETTITKDDYDEWEFPRHRLRIFNIVGEGAFGQVWRAQAVD
IDGKKGEQIVAVKTLKENASEKEKTDLLQELIVMKNLGPHPNVVRLIGCCTEKEPTLVIMEFVSLGKLQQFLRDSRAERH
YGNTHGGSQFLTSRDLTHFAFQVARGMDFLSSKGIIHRDLAARNVLITEERTCKVADFGFARDVGGSHVYERKSDGRLPI
RWMAPESLYDDIFSVKSDIWSFGVLLWEIVTLGSTPYPGLSAGDVMRKVRDGHRLEKPEHCRRELYNIMYYCWEAEPSAR
PDFKEIVAMLEKLLCTEMDYIELERFPDHSYYNVQNLDGEKL
>Clivit_EVm003721t1 type=protein; aalen=372,90%,partial5; clen=1233; offs=3-1121; organism=HBG_Clibanarius_vittatus; evgclass=main; oid=HBG_Clibanarius_vittatus_trinHBG_Clibanarius_vittatus_Loc48263c1g1t1; codepot=Code/0.035;
RTDEGEEGREGGQRRGSRILSLASLWRRSAYSNKYEDGLRDSKTRRVSNVTTSTSSSNTDVWEFPRHRLRVMSILGEGCF
GQVWRCEAMGMGGGQRSMVVAAKTLKESAGERERRDLLQELKVLKGLGRHPNVVSLLGCCTEKDPIFVILEYMSGGKLQS
YLRASRGDTAYNNLHGTSSLTPRDLTLFAYQIARGMEFLASNGIIHRDLAARNVLVGEEKICKVADFGFARDVANNHVYE
RKSDGRLPIRWMAPESLFDNIFTTKSDVWSFGVLLWEIVTLGSTPYPGFGATEVMKKVKEGYRLEKPDHCRREIYNIMYY
CWDKDQKERPSFTELVGTLEGLLLSEVEYIQLDRFPDHAYYNFITEQSDELL
>AlpvirEVm003336t1 type=protein; aalen=503,66%,complete; clen=2259; offs=24-1535; organism=HBG_Alpheus_viridari; evgclass=main; oid=HBG_Alpheus_viridari_trinHBG_Alpheus_viridari_Loc45219c0g1t1; codepot=Code/0.086;
MDVPVYLTVLPPKSSTTTTVSYSTTKPSKNPTKTLGPSKDVKKPDGGHGSQDLRVLGGNSIAGNSIDHQESSENKESDLS
LTVIPIVVIAGISPLALALYCYWRRIKRRKARAEAKESAVIYCEKGEEAVGPQVPPRPNIPENGQSQVIISRLGWADRLL
RKAQSNKYEEPIKFGGKSDKKLRKKSSPIQDNWEFPRHRLKFIGILGEGCFGQVWKCEAVGMDPKGPMLVAVKTLKESAG
ERERRDLIQELKVLKNLGKHINVVSLLGCCSEKDPIFIILEYMTGGKLQSYLRASRADTSYNNLHGSSSSLTPKDLTMFA
YQIARGMEFLTRNGIIHRDLAARNILVGEEKICKVADFGFARDIANNHLYSRKSDGRLPIRWMAPESLFDNIFTSKSDVW
SFGVLLWEIVTLGSTPYPGLGAAEVMKKVKDNYRLEKPDHCRREIYNIMYYCWDKDPNERPCFTELVHTLENLLLSEVDY
IELDRFPDHSYYNVVHEKSDELL
>Procl2_EVm003254t1 type=protein; aalen=746,90%,complete; clen=2477; offs=122-2362; organism=Procambarus_clarkii_EVG; evgclass=noclass; oid=Procambarus_clarkii_EVG_Procambarus_clarkii_EVG_evg11158332; codepot=Code/0.098;
MLLSHVFRITVHLLLVARGVLGINSPPVLRSEKTWYVTEDEEVGSVVTRLQAYDQENDHVVFTLEPQLPGQVVHTRLEID
DGNRVKVAKPLTGLAGSGEASYILRVRLDDGFREAVTEVRLEVSKSGQGGARHQQGSRDFGVPGNYGSPSNFGIFGGFRP
PIGPIPSPDVESGPAPFLKVNQTWEVNGDAAVGTEIDKVSVQDFTGEGYSIVIEQEQSLVMVDSHLGHVIKVATPLHKQV
GVHHLNVTASYPHGKVSEPVVLRVLPPQTSTVSLPTSESPRAGIYNQQDLRVVGGSGNVAGSTGSTSAKPSTELPIEIPT
PDVSLTVIPIVVVVSVLPLLMALYCCWRRHRKKVKAQAKESAVVYSDKGEEAAATEITPVEPGEQPDRDRRRGSSILGLS
ALWRRRAQSNTYEDSIRGGSGKRKVSELSSSTTDVWEFPRHRLKIMGILGEGCFGQVWKCEALGLKGEGSKLVAVKTLKE
SAGERERRDLIQELKVLMNLGRHPNVVSLLGCCTEKDPIFVILEYMVGGKLQSYLRASRADTAYNNLHGSSSSLTPKDLT
LFTYQIARGMEFLVRNGIIHRDLAARNILVGEEKICKVADFGFARDVANNRVYERKSDGRLPIRWMAPESLFDNIFTTKS
DVWSFGVLLWEIVTLGSTPYPGLGAVEVMRKVKDGYRLEKPDHCRREVYNIMYYCWDKDPKERPSFTELVHTLEGLLMSE
VEYIELDRFPDHTYYNVITEKSDELL
>Procl1_EVm001692t1 type=protein; aalen=746,65%,complete; clen=3408; offs=363-2603; organism=Procambarus_clarkii; evgclass=main; oid=Procambarus_clarkii_trinProcambarusclarkii_LocDN47971c0g1t2; codepot=Code/0.098;
MLLSHVFRITVHLLLVARGVLGINSPPVLRSEKTWYVTEDEEVGSVVTRLQAYDQENDHVVFTLEPQLPGQVVHTRLEID
DGNRVKVAKPLTGLAGSGEASYILRVRLDDGFREAVTEVRLEVSKSGQGGARHQQGSRDFGVPGNYGSPSNFGIFGGFRP
PIGPIPSPDVESGPAPFLKVNQTWEVNGDAAVGTEIDKVSVQDFTGEGYSIVIEQEQSLVMVDSHLGHVIKVATPLHKQV
GVHHLNVTASYPHGKVSEPVVLRVLPPQTSTVSLPTSESPRAGIYNQQDLRVVGGSGNVAGSTGSTSAKPSTELPIEIPT
PDVSLTVIPIVVVVSVLPLLMALYCCWRRHRKKVKAQAKESAVVYSDKGEEAAATEITPVEPGEQPDRDRRRGSSILGLS
ALWRRRAQSNTYEDSIRGGSGKRKVSELSSSTTDVWEFPRHRLKIMGILGEGCFGQVWKCEALGLKGEGSKLVAVKTLKE
SAGERERRDLIQELKVLMNLGRHPNVVSLLGCCTEKDPIFVILEYMVGGKLQSYLRASRADTAYNNLHGSSSSLTPKDLT
LFTYQIARGMEFLVRNGIIHRDLAARNILVGEEKICKVADFGFARDVANNRVYERKSDGRLPIRWMAPESLFDNIFTTKS
DVWSFGVLLWEIVTLGSTPYPGLGAVEVMRKVKDGYRLEKPDHCRREVYNIMYYCWDKDPKERPSFTELVHTLEGLLMSE
VEYIELDRFPDHTYYNVITEKSDELL
>Clitri_EVm000738t1 type=protein; aalen=743,69%,complete; clen=3202; offs=87-2318; organism=HBG_Clibanarius_tricolor; evgclass=main; oid=HBG_Clibanarius_tricolor_trinHBG_Clibanarius_tricolor_Loc94343c5g4t2; codepot=Code/0.12;
MKRPTPACVTLAFILLVAKGALGNNSPPSLSSEKKWYAKEDLPVGSVITNLRASDAERDPVTFTLEPRTQSSKIHTYLAI
DSHNRVIIKKPLTGLAGESSTPYIVGVRVHDGHTAPITEVLLLVEKPGVVNRPSSGIGGPRLPPGFRNGPGGLGGGLPPL
PPPPHLNSNPGPPLLLVNGPWVLPGDVSVGALVAKVDVTDLSGSGYKLTLNDPRHLLQLDQASGKVTLARPITGKVDDYT
VMVRVTSSHGEVSEPVVVRVQSPIPAPPTHTPTSTSTLPRPAPPSSGGNNQQDLRVVGGGGAGDGSGSSTPAPAQKSDVS
LTVIPIVVVAGVSPLLVLLYCCYRRYRRMNSNIKKASVVYREKGEEAAATEIRTEGGSEGRERSQRRGSRILSLAALWRR
SAYSNKYEDGLRDSKTQRRVSEVTTASSNTDAWEFPRRRLRVMSILGEGCFGQVWRCEAMGLGGGQRSMVVAAKTLKESA
GERERRDLLQELKVLKNLGRHPNVVSLLGCCTEKDPIFVILEYMSGGKLQSYLRASRGDAAYNNLHGTSSLTPRDLTLFA
YQIARGMEFLASNGIIHRDLAARNVLVGEEKMCKVADFGFARDIANNHVYERKSDGRLPIRWMAPESLFDNIFTTKSDVW
SFGVLLWEIVTLGSTPYPGLGATEVMRKVKEGYRLEKPDHCRREIYNIMYYCWDKDQKERPSFSELVVTLEGLLLSEVEY
IQLDRFPDHTYYNFITEKSDELL
>Cliant_EVm000965t1 type=protein; aalen=743,53%,complete-utrpoor; clen=4183; offs=942-3173; organism=HBG_Clibanarius_antillensis; evgclass=main; oid=HBG_Clibanarius_antillensis_trinHBG_Clibanarius_antillensis_Loc139332c0g1t3; codepot=Code/0.12;
MKHPTLACVTLAFILLVAKGALGNNSPPSLSSEKRWYAKEDLPVGSVITNLRASDAERDPVTFTLEPRSQSSKIHTYLAI
DSHNRVIIKKPLTGLAGESSTPYIVGVRVHDGHTAPITEVLLLVEKPGVVNRPSSGIGGPLLPPGFHSGPGGLGGGLPPL
PPPPHLNSNPGPPLLLVNKLWVLPGDVSVGALVAKVDVTDLSGSGYKLTLNDSRHLLQLDQASGKVTLARPITGKEDDYT
VMVRVTSSHGEVSEPVVVRVQSPIPAPPTHTPTSTSTLPRPAPPSSGGNNQQDLRVVGGGGAGDGSGSSTPAPAQKSDVS
LTVIPIVVVAGVSPLLVLLYCCYRRYRRMNANIKKASVVYREKGEEAAATEIRTEGGSEGRERSQRRGSRILSLAALWRR
SAYSNKYEDGLRDSKTQRRVSEVTTASSDTDAWEFPRHCLRVMSILGEGCFGQVWRCEAMGLGGGQRSMVVAAKTLKESA
GERERRDLLQELKVLKNLGRHPNVVSLLGCCTEKDPIFVILEYMSGGKLQSYLRASRGDAAYNNLHGTSSLTPRDLTLFA
YQIARGMEFLASNGIIHRDLAARNVLVGEEKMCKVADFGFARDIANNHVYERKSDGRLPIRWMAPESLFDNIFTTKSDVW
SFGVLLWEIVTLGSTPYPGLGATEVMRKVKEGYRLEKPDHCRREIYNIMYYCWDKDQKERPSFSELVVTLEGLLLSEVEY
IQLDRFPDHTYYNFITEKSDELL
>Glyacu_EVm001042t1 type=protein; aalen=768,78%,complete; clen=2932; offs=448-2754; organism=HBG_Glyphocrangon_aculeata; evgclass=noclass; oid=HBG_Glyphocrangon_aculeata_trinHBG_Glyphocrangon_aculeata_Loc60844c0g1t1; codepot=Code/0.059;
MDLSISVYLWILISLAKGVCCTNSPPSLSSSKHWIVLENDEVGTLVTTLRAMDYENDPITFSLESMSSEEIHTYFTIDQN
QRVKIVKPLTGLAKQGSADYIIRVRMDDGTTSPVAEVRLEVRNRNQNRDTHGGRRGPSNVGIPFIRSPPAFSNAPILPGQ
IVNFRNQVPGYDIGPIPRLREPEPLRVQIDDKMWTVNADAPVGTTVGVINVSDALGAGYNLTLDGSQGLLRVDDGGRVQV
AKPLTGQVGDLKVMAWAMNIFSKNHEQAVLRILPPVSTSPAPSSLPAHSTVTPITSRTSAPTAKVSDRASNSQDLRVVDS
KSGGTSTTGSPTEVPKEAPDANISLTVIPIVLVVGISPIALMLYCYWRRIQRRKARAEAKESAVVYTEKAEEAIATQVPP
RRTNSSDNQSKRNKKIGFAALFHKRAQSNKYEDDLNAAEGIDKNKLNEFSAPVGDTWEFPRHHLKFMGILGEGCFGQVWK
CEAVSINSKGPMLVAVKTLKECAGEREHKDLVQELKVLKNLGKHINVVSLLGCCSEKGPLFIILEYMIGGKLQSFLRSSR
ADASYNNLHGTSSSLTPRDLTLFTYQISRGMEFLARNGIIHRDLAARNVLLGEDKVCKVADFGFARDVANNHIYERKSDG
RLPIRWMAPESLFDNIFITKSDVWSFGVLLWEIVTLGSTPYPGLGAAEVMKKVKEGYRLEKPDHCRREVYNIMYYCWDKE
PNERPSFTELVHTLEGLLLSEVEYIELDRFPDHAYYNVIAEKSDNELL
>ParausEVm002746t1 type=protein; aalen=776,43%,complete-utrbad; clen=5344; offs=448-2778; organism=Paratya_australensis; evgclass=main; oid=Paratya_australensis_trinParatya_australensis_LocDN49156c0g1t3; codepot=Code/0.029;
MDIRSVIWYLLVSLLISKDVCGTNTPPTLASVKDWYVLESDPVGTVVTNLKVRDNDGDPISFNLESQQKGEDIHTYFTID
EDRRVKIAKPLTGRAGDRNKNYFLKVRIIDGTFDSVTVVRLEVAKSSTGGGGQGLRIGGRGSLGGGPQGFPNFGSPNFGG
GPPPPFFTAPAAINGGPINFGSIPQSNNPAPPDLIMESYWTAPADAAVDYNVSEVQIIDTSELEYNLTLHGDQGLLKINN
AGVVRVAGSLVNLVGDLTLNVTVSNKFTSKSKPVVFRVTPPEPSPRPTAATPPTKVSPTSASQPRPSDGGNKSQDLLVVG
STSGGLNEAEDSVSPGTDKPKEAPEADISLTIIPIVLIAGISPVALALYCYWRRIQRRKARAEAKESAVVYSEKGEEAIA
TQVPPRRTNSSDSTDTRRSASRISFAALWRRRVQSNKYEDDITPRSGDSISKRKMSEISTSISDNWEFPRHHLKFMGILG
EGCFGQVWKCEAVGLQGKSSMLVAVKTLKESAGERERGDLVQELKVLKSLGHHINVVSLLGSCTEKDPIFIILEYMTGGK
LQSFLRASRADASYDNLHGSSSSLTPRDLTLFTYQIARGMEFLARNGIIHRDLAARNVLVGEDKICKVADFGFARDVANN
RIYERKSDGRLPIRWMPPEALFDNIFTTKSDVWSFGVLLWEIVTLGSTPYPGLGAAEVMKKVKEGYRLEKPDHCRREVYN
IMYYCWDKDPNERPSFTELVHTLESLLLSEVDYIELDRFPDHAYYNVITEKNDELI
>CarlonEVm001599t1 type=protein; aalen=514,80%,complete; clen=1931; offs=196-1740; organism=Carcinoplax_longimana; evgclass=noclass; oid=Carcinoplax_longimana_trinLocDN37291c0g1t1; codepot=Code/0.087;
MQINPKTGQVTVASPPTSQQVGSHNVTVTASSPQGHAQEEVNLVVHPVTAVPPPSSTTPSQKNQQDLHVVGGGGVSGTGV
SGTSSTEPPGTGEAGGSITVIAILVVVGIVPVVVAILWCWRRHRKLVAAQSKKSAVVYDKEKEAAATVEPREQSSNESQQ
RGSIVGLAARWWRRASSNTYEGSFRGSSKERQRDENVSPSSDVWEFPRHRLKFMGILGEGCFGQVWKCEATGLKGKQSML
VAVKTLKESAGDRERKDLVQELKVLKSLGQHPNVLSMLACCTEKDPLFIVLEYMIVGKLQSHLRSSRADTPYNNLHGSSS
SLTPKDLILFTYQTARGMEFLSRNGIIHRDLATRNVLLGEDNICKVADFGLARDVANNRIYERKSDGRLPIRWMAPESLF
DNIFTTKSDVWSFGVLLWEIVTLGSTPYPGMGAAEVMRKVREGYRMEKPDHCRREIYNIMYYCWDKDAKERPCFTELVHT
LEGLLMSEVEYVELDRFPDHNYYNFLPEKTDELL
>AllbanEVm001210t1 type=protein; aalen=531,79%,complete; clen=2014; offs=95-1690; organism=Allobathynella_bangokensis; evgclass=noclass; oid=Allobathynella_bangokensis_trinAllobathynella_bangokensis_LocDN36884c0g1t1; codepot=Code/0.099;
MTEGLLSVDPTTGVVSVASSLADKAGDHSVGVSVRNAHGEMRATVVMVVQSGEDVTSPSPLMTSSKGPVVTSSQLFTETS
KRPSIITVINGNTEEAKTTSPISPSAESSLGDWTLTVIPVLVVLGVTPLLVVAYCFWRRRRRRKQEAKAQDSSVSYLDKG
SKEGPERKNARGGPLSPLSSVLTFWHRRAKSNKYESGVVQRDGSRMTRQESEFNAPDADRWEFPRHRLRVLGILGEGCFG
QVWKSEATGLVGVASFLVAVKTLKESAGERERRDLLQELKVLKALGQHPNVVSLLGCCTEKDPIFVILEYMVGGKLQSFL
RASRADANYGNLHASSSSLTPKDLTHFAFQISRGMEFLAQNGIIHRDLAARNILVGEEKICKVADFGFARDVANNHVYER
KTDGRLPIRWMAPESLFDNIFTTKSDVWSFGVLLWEIVTLGSTPYPGLSAAEVMKKVKEGYRLEKPDHCLREMYNIMYYC
WDKEPKTRPSFGDLVQTFEAFLLTEVDYIQLDRFPDHTYYNIASELSGELL
>CalfinEVm001045t1 type=protein; aalen=615,82%,complete; clen=2234; offs=212-2059; organism=Calanus_finmarchicus; evgclass=noclass; oid=Calanus_finmarchicus_trinCalanus_finmarchicus_LocDN182259c0g1t1; codepot=Code/0.025;
MASSRIVIVVFLVLSLSGFSSPNTPITIRVESRQWNIPLDDKVGTRLTRIHIVDLDTHPYPDNITVSIGKIAQNYGPFHD
ASQYFELYPIKSRKGDKKFDVILKKPLLGNFEAGDQFNLVIQAADGYHNRVSKNDIFGRIEEARDPNLNHDDLTTSSTSP
RPTLKTTTKITTSSPVLNTTSTIVNTTTSDATNAESMQTTVIVIVAPIVFIIVSGALAICCYRAKLIKLCKRCTKKTKKP
ELGKRDIDNVLSNETEITDVPHSRKTSTVGSMMLDMFDMSSVSMNTYEPDLVQTKESYADPWEFPRHHLKIYGILGEGCF
GQVWKCEALNIDGNKGTTTVAVKTLKESASEKERKDLIAELNLMKMLDPHPNVVRLLGCCTLGTEKEPTFVIMEYVANGK
LQEFLRKSRAEHYYGNLHGSSQKLTSRDLTSFCYHVAKGMAYLSSKKVVHRDLAARNVLVTDQNICKVADFGFSRDIMID
NIYERKSEGRLPIRWMAPESLYDNIYTTKTDVWSYGVLMWEIATLGSTPYPGISGSEVMKKVKEGHRLEKPEHCDREIFN
MMFYCWDKDPAERPSFTQLVKDLEALLTKETDYIDLNQFPDHAYYNEVSLSGERV
>Minpug_EVm002882t1 type=protein; aalen=736,67%,complete; clen=3277; offs=335-2545; organism=Uca_pugnax; evgclass=noclass; oid=Uca_pugnax_velvLoc16946ct1; codepot=Code/0.091; cov=46.5_g5191_i0;
MKYCLGLRLTSHLLPLLFLPLIVPQEAAGNSPPPGLRSSKDWFVTEDEEVGSVVTRLATFNDENNTVNFKLEPQQLGDTI
HQYFAVDNRRRVVVAKNLTGLLKPGEKKRSYILRVRLVDGHLDPVTEVRVQVARAGEVPSQFGPSMFDGLSGLRAELPQG
FPEVSHPLFRTPEPKTVPLLLVNKTWYIWEGAEANTVVDTVVVRDLSGDGYALTLHDPTRQLQINPKTGQVTVASPPTHQ
QVGSHIVKVTATSPQGSALEEVRVQVLARSPSTASTATIPGQKNQQDLHVVGSGVGKGVGVSGGSSTEAPSAGEVAGNSV
TIIPILVVVGMVPLVVAAFWCWRRHHRLTKMHSKKSAVIYDKEEEAAATIEPREQSDGETRNNSGSITGLAALWWRRASS
NTYEDSFRDSKKRGGGKVSELSRDAWEFPRHRLKFMGILGEGCFGQVWKCEATGLKGEQSMLVAVKTLKESAGERERKDL
VQELKVLKSLGQHPNVLSLLGCCTDKDPLFIILEYMVVGKLQSHLRSSRADTSYNNLHGSSSSLTPRDLTHYAYQIARGM
EFLSRNGVIHRDLAARNVLIGEEKVCKVADFGFARDLANNHIYERKSDGRLPIRWMAPESLFDNIFTTKSDVWSFGVLLW
EIVTLGSTPYPGMGATEVMRKVREGYRLEKPVHCRREVYNIMYYCWDKDPNERPSFTELVHTLEGLLLSEVEYIELDRFP
DHTYYNFSQDKTDELL
>HomameEVm003113t1 type=protein; aalen=749,76%,complete; clen=2960; offs=433-2682; organism=Homarus_americanus_EVG; evgclass=noclass; oid=Homarus_americanus_EVG_Homarus_americanus_EVG_evg1912479; codepot=Code/0.082;
MQLGHICGITLYLLLVANDVSGNNSPPVLSSTKDWRVEEDEEVGTVVDRLIASDVENDPVVFTLESLLSDNIHQYFRIDN
SNKVIIAKPLTGLAKSSVTSYILRVRLDDGHTPAITEVRLQVFKPGQGGTRGHGGTRGHGGTRDQSGIRGIGVPGNFGVP
TNFGGYGGFRGQNVPPPIPLGSKPVPFLLVKNKIWIVHSDTPKGTLVNTVEVLDLSGDGFTIILEQDQDLLKVNSHSGQV
TVATSLSQQVGNYSLTVKARNDNGEASEPVFLMVLPALSPPYSPTPGTKNHQDLIVVGGSPGVIGKTKLPAGLSTESPIE
VPSQDVSLTVIPIVVVVGLSSLIMAVYCYWRRQRRKALAQSKESAVMYNDKGVEAAATEIPPVELGERPNMNGERGNSIL
GLAALWQRRARSNKYENSIRGGRGKRKGSEISTATTDVWEFPRHHLKIMGILGEGCFGQVWKCEASGLKGESSMLVAVKT
LKESAGERERRDLIQELKVLKNLGRHTNVVSLLGCCTEKDPIFVILEYMLGGKLQSYLRASRADTAYNNLHGSSSSLTPR
DLTLFTYQIARGMEFLARNGIVHRDLAARNVLVGEEKICKVADFGFARDVANNQVYMRKSDGRLPIRWMPPESLFDNIFT
TKSDVWSFGVLLWEVVTLGSTPYPGLGAIEVMGKVKEGYRMEKPDHCRREVYNIMYYCWDKDPKERPSFTELVHTLEGLL
MSEVEYIELDRFPDHAYYNVITEKNDEIL
>GeclaM_EVm002487t1 type=protein; aalen=731,39%,partial5-utrbad; clen=5600; offs=3-2198; organism=Gecarcinus_lateralis; evgclass=noclass; oid=GlaE_velvLoc4073ct1; codepot=Code/0.12; cov=57.7_g2096_i0;
SRAVRVTLHLLPLLLLIVPQEVAGNNPPPGLRSSKDWFVTEDEEVGSVVTRLVTFNDENNTVTFKLEPHQLSDTIHQYFA
VDSRRRVVVAKPLTGLLSPGERKRSYILRVRLVDGRLNPVTEVRVQVARAGETPSQFGPGMFDGPSGFRGELPQGFPEAN
YPLFSTPEPKTVPLLLVNKTWYIWEGAPADTLVDFVVVKDLSGDGYSLALHDPTRLLQMNSETGQVTVATPPTHQQVGSH
IVKVTASSPQGTALEEVRVQVLAVSPPTVSTFSVPGQKNQQDLHVVGNGVVPGAGVSGNSSTEPPNAGEVAGSSVTIIPI
LVVVGMVPLVVAAFWCWRRHHRLAKAHSKKSAVIYDKEEEAAATVEPREQSDSETRNSGGSITGLAALWWRRASSNTYED
SFRGSKKRGSGKVSQLSADAWEFPRHRLKFMGILGEGCFGQVWKCDATGLKGERSMLVAVKTLKESAGERERKDLVQELK
VLKSLGQHPNVLSLLGCCTDKDPFFIILEYMVIGKLQSHLRSSRADTPYNNLHGSSSSLTPRDLTHYAYQTARGMEFLSR
NGVIHRDLAARNVLVGEEKVCKVADFGFARDLANNRIYERKSDGRLPIRWMAPESLFDNIFTTKSDVWSFGVLLWEIVTL
GSTPYPGMGATEVMRKVREGYRLEKPVHCRREIYNIMYYCWDKDPNERPSFTELVHTLEGLLMSEVEYIELDRFPDHTYY
NISQEKADELL
>Erisi1_EVm002489t1 type=protein; aalen=722,72%,complete; clen=2981; offs=450-2618; organism=Eriocheir_sinensis; evgclass=noclass; oid=Eriocheir_sinensis_trinEriocheir_sinensis_LocDN205219c0g2t1; codepot=Code/0.12;
MEYCRVLRVTLSLLPLLLLLHNSSQASANYPPPGLRSSKDWFVTEDEEVGSVVTRLVTFNDENNTVTFQLEPYNPGDTLH
QYFAVDSRRRVVVAKPLTGLLSPGEKRKSYILRVRLVDDGRLNSVTEVRVQVGKPGETPSQFGPGMFDGPSGFRGELPQP
NYPPFSTAEPKTVPLLLVNKTFYIREGAPEGTHVDTVEVKDLSGDGYSLAIHDPARLLQINSTTGQITVAAPPSHQQVGS
HLVKVTASNPQGSALEEVRVEVLSDSGQKNELDLQVVGGGVAPGAGVSGSSSTESPSAGVVAGNSVTIIPILVVIGIVPL
VVAAFWCWRRHHRPAKAHSKKSAVMYDKEEEAAATVEPREQSDGEARSSRNSITGLAALWWRRASSNTYEDTFKGSKKRG
SEKASQPSPDTWEFPRHRLKFIGILGEGCFGQVWKCEASGLKGEQSMLVAVKTVKESAEERERKDLVQELKVLKGLGQHP
NVLSLLGCCAEKEPLFIILEYMVIGKLQSHLRSSRADTSYNNLHGSSSSLTPRDLTHFAYQTARGMEFLCRNGVIHRDLA
ARNILVGEGNVCKVADFGFARDLANNHIYERKSDGRLPIRWMAPESLFDNIFTTKSDVWSFGVLLWEIVTLGSTPYPGMG
ATEVMRKVREGYRLEKPVHCRREIYNIMYYCWDKDPNERPSFTELVHTLEGLLMSEVEYIELDRFPEHTYYNFGKEKSDE
LL
>NeodenEVm005019t1 type=protein; aalen=402,79%,complete; clen=1520; offs=204-1412; organism=Neocaridina_denticulata; evgclass=main; oid=Neocaridina_denticulata_trinNeocaridina_denticulata_LocDN93167c0g1t1; codepot=Code/0.033;
MQQRKARAEAKESAVVYSEKGEEAIATQVPPRITNSSDTSQTRRGSRKIDFTALWRRRVQSNKYEEDVTTGGAAGNVKRK
MSEISSPTSDNWEFPRHHLKFMGILGEGCFGQVWKCEAVGFSAKGPMLVAVKTVKESAGERERKDLVQELKVLKNLGSHI
NVVSLFGCCTEKDPIFIILEYMIGGKLQSYLRASRADANYGNLHGSSSSLTPRDLTLFTYQIARGMEFLARNGIIHRDLA
ARNVLVGEDKVCKVADFGFARDVANNRIYERKSDGRLPIRWMAPESLFDNIFTTKSDVWSFGVLLWEIVTLGSTPYPGLG
ASEVMKKVKEGYRLEKPDHCRREVYNIMYYCWDKNPKESPSFTELVHTLESLLLTEVDYIELDRFPDHFYYNVIVEKTDE
LL
>DromelEVm001832t2 type=protein; aalen=395,74%,partial5; clen=1597; offs=3-1190; organism=Drosophila_melanogaster; evgclass=alt; oid=Drosophila_melanogaster_Drosophila_melanogaster_GHHI01024289.1; codepot=Code/0.05; TSA: Drosophila melanogaster TR9886_c0_g2_i2, transcribed RNA sequence
KCQHRSHFRSPGHWTLHNCHRCCRSKATSQLSTGVTNGGVSSPGVPSPGTGEPGSNLGPGCLTGGAGSSGAPENAFAGEA
NCDRWEFPRYRLKFFNILGEGAFGQVWRCEATNINGNEGITTVAVKTLKESATEVDRKDLLSELEVMKSLEPHINVVHLL
GCCTDKDPTFVILEYVNRGKLQTYLRSSRAERHYGNTHGKSNVLTSCDLTSFMYQVAKGMDYLTSRGIIHRDLAARNILI
TDDHTCKVADFGFARDVITSKIYERKSEGKLPIRWMATESLYDNIFSVKSDIWSFGILMWEIVTLGSTPYPGISAADVMR
KVRDGYRLEKPEHCRRELYNIMYYCWSHDPQERPLFAEIIQMLDKLLHTEMDYIELERFPDHNYYNIVSLSGEKL
>ParnanEVm003929t1 type=protein; aalen=612,86%,complete; clen=2116; offs=195-2033; organism=Paracyclopina_nana; evgclass=main; oid=Paracyclopina_nana_trinParacyclopina_nana_LocDN17733c0g3t1; codepot=Code/0.049;
MSCKSRTVILALLSLSTCLCQINSPPVLVVVPRRWQIPVDTPVGSVIARVKVTDSDEDQVVFQIETSRAALQGLSFHDAS
KFFSIQVKNNEGIVRLSTPLTSEFKAGDQLTLSITGMDGVSKITTRTEVFIVIEEGIHDGFSFSQPLPNIPSPPILNPRE
TTASSPAVVIAQTKENVTSIPEEDATEESIIENVTMTPEEIAASNSQKYVWTLVPIFVICPALGVGIFLMRHKIYKARKK
CCNCFDSAHGDKDGAKVEDANGEFSHELQIKISTTGGSQTTGNVYDIGGLSDWASDMKKWEIPRNQLRVFSMLGEGCFGQ
VWKGEADNIPGMEGPTKIAIKTLKATATEKDKKDLQNELAMMKMLDPHPNVVRLLGCCTEKDPIYVILEFVNGGTLQDFL
RKSRSEHHYKNLHGASQTLSSRDLTSFAYQIAKGMDYISSKKLIHRDLAARNVLIDASDQCCKVADFGFARDVMANNIYE
RKSEGKLPIRWMAPESLYDNVYSTKSDVWSFGVLMWEVVTLGSIPYPGLHPSEVMKNVRDGFRLEKPEHCKRELYNIMVK
CWEKSPEDRPLFSDLVKDFESLLVKEMDYIDLNLFPENDYYNEAISLSGERV
>RanranEVm001613t1 type=protein; aalen=377,46%,complete-utrbad; clen=2437; offs=165-1298; organism=Ranina_ranina; evgclass=noclass; oid=Ranina_ranina_trinLocDN16675c0g1t1; codepot=Code/0.066;
MYDKSEEAAATVEPREESAGEPRRGSSIVGLAALWRRRASSNTYEDTFRGSKGRRVSEVSTPPTDTWEFPRHRLKFMGIL
GEGCFGQVWKCEATGLNGEKSMLVAVKTLKESAGERERKDLVQELKVLKNLGHHPNVLSLLGCCTEKDPLFIILEYMEIG
KLQSYLRASRADTPYNNLHGSSSSLTPRDLTLFTYQTARGMEFLSRNGIIHRDLAARNVLVGEEKICKVADFGFARDVAN
NRVYERKSDGRLPIRWMAPESLFDNTFTTKSDVWSFGVLLWEIVTLGATPYPGMGATEVMRKVKEGYRLEKPDHCRREMY
NIMYYCWDKDPKERPSFTELIHTLEGLVMSEVEYIELDRFPEHNYYNFPSEKSDELL
>Lysamb_EVm002947t1 type=protein; aalen=413,99%,partial; clen=1241; offs=3-1241; organism=HBG_Lysmata_amboinensis; evgclass=noclass; oid=HBG_Lysmata_amboinensis_trinHBG_Lysmata_amboinensis_Loc64577c0g1t1; codepot=Code/0.051;
IVLFAGVSPLALTLYCYWRRIQRRKARAEAKESAVVYTEKAEEAIGPQVLPRWSSSTSTTSPEDNNNSQSRTGRKFTSYF
SRRAASNKYEDFKPGEGRDREGLGKMSSPVKDNWEFPRHHLKFLGILGEGCFGQVWKCEAVNLSPKGPMLVAVKTLKECA
GERERRDLVQELKVLKNLGKHINVVSLLGCCTEKDPLFIILEYMCGGKLQSFLRASRADAPYNNLHGTSSSLSAKDLTIY
TYQIARGMDFLARNGIIHRDLAARNVLVGEDNICKVADFGFARDVANNRIYERKSDGRLPIRWMAPESLFDNIFTTKSDV
WSFGVLLWEIVTLGSTPYPGLGAAEVMKKVKDGYRLEKPDHCRREVYNIMYYCWDKNPNERPSFTELVHTLESLLLSEVE
YIELDRYPDHSYY
>EuraffEVm005550t1 type=protein; aalen=590,58%,complete-utrpoor; clen=3021; offs=309-2081; organism=Eurytemora_affinis; evgclass=main; oid=Eurytemora_affinis_trinEurytemora_affinis_LocDN73844c0g1t5; codepot=Code/0.017;
MLFLLVSIFYQLGLCEGFLDSPPSMRVEPNRWDLPIDRPVGFPAGRILVFELNDKNQDLNITIQPSPYKVKTLLDAAEFF
SVRELVSKRNNTKIFEVLLSKPLFQNFKIGDQMLISVKMYVDGSITITNEVHINVEFPSNPDFGVDDLTTKKPTPRPTTP
TTPTPPPPPTSTEDLVETTVKPEESSQSTVIVVIVIPLVIVLPTLAVGIYILRRRIAKVCSCLAKSAENKEDGKREIQSA
LSTETNMTDLHSSRKTSLAVSNSYERDILNTKEWVSTDPWEIPRHHLKISSILGEGCFGQVWRAEGTGILGNKGSMTVAV
KTLKESANEKERKDLLQELALMKLLDPHPNVVKLLGCCTEKDPVFVVMEFVAKGKLQDYLRKSRAEHGYGNLHGGSQKLT
SRDLTAFCFQVARGMDYLSSKKVIHRDLAARNILVTDENICKVSDFGFSRDVMINQIYERKSEGRLPIRWMAPESLYDNI
YTTKSDVWSFGVLMWEIITLGSTPYPGMSGSEVMKKVKEGHRLEKPEHCDREMYNIMYYCWDNDPVERPSFTQLVKDFEN
MLMKETDYIDLNQFPDHAYYNEVSLSGERV
>LasentEVm003265t2 type=protein; aalen=305,86%,partial5; clen=1057; offs=1-918; organism=Lasionectes_entrichoma; evgclass=althim; oid=Lasionectes_entrichoma_trinLocDN9727c0g1t10; codepot=Code/0.024;
QSSTVRRSTVDTDRGGNKCEALNINGTEGTSIVAVKTLKESAGEKERKDLLQELEVMKLLDVHPNVVTLLGCCTEKDPMF
VIMEYVPYGKLQTYLRNSRAEHYYGNLHGCSKHLSSRDLTSFAYQVARGMDYLSNKGIIHRDLAARNILIGDDKVCKVAD
FGFARDVIANHVYERKSEGRLPIRWMAPESLYDNIFTNKTDVWSFGILMWEIVTLGSTPYPGMAAGEVMKRVRDRFRLEK
PEHCKREIYNIMYYCWDNDPKKRPSFSELAHTLESLLLSETDYIELDRFPEHAYYNLHSLSGEKL
>MetmagEVm001560t1 type=protein; aalen=731,75%,complete; clen=2895; offs=424-2619; organism=Metacarcinus_magister_YORGAN; evgclass=main; oid=Metacarcinus_magister_YORGAN_Metacarcinus_magister_YORGAN_GHOI01005417.1; codepot=Code/0.1; TSA: Metacarcinus magister TR5121_c5_g1_i1, transcribed RNA sequence
MKPWRALRVSLQPFLFLLLLAPQETAANNTPPGLKSEKDWFVSEDEGVGSVVTRLVTFNEQNNTVTFLLEPNMPGDTIHQ
YFAVDAQRRVVVVKNLTGLLQPGQDRRPFMLRVKLFDGQFNPVTVVRLQVGRAGETPAHSHHGRLGFHEPGRFMGGRPQG
FGGDHFLHINSPEPKAVPFLLVNRTWYVLEGAPVGTLVDTVAVNDLTGNGYKLELHDTNHLLQMNRETEQVTLAASPTSK
QVGSYIVKVTASNPQGTALEEVAVHVLPATSTSGIIPGQKNQQDLQVVDSGVASGTGVSGTSSKESPSAGQGGGSIAIIS
IVVVVGIVPMLVVLLWCWRKHRRLAPAHSKKSIVMYDKEKEATSTVEVEDQNGNESQQRGSIAGLAALWWRRASNNTYEG
SIRGTKGKRGSEIVSPPLDGWEFPRHRLKFMGILGEGCFGQVWKCEAAGLKGERSKLVAVKTLKESAGDRERKDLVQELK
VLKGLGQHPNVLSLLACCTEKDPLFIILEYMIVGKLQSYLRSSRADTPYNNLHGSSSSLTPRDLILFTYQTARGMEFLSR
NAVIHRDLATRNVLLGEDKVCKVADFGLARDVANNRIYERKSDGRLPIRWMAPESLFDNIFSAKSDVWSFGVLLWEIVTL
GSTPYPGMGAAEVMRKVRDGYRMEKPDHCRREIYNIMYYCWDKDPDERPCFTELVHTLEGLLMSEVEYVELDRFPDHNYY
NISPEKTDELL
>CarmaY_EVm002842t1 type=protein; aalen=728,67%,complete; clen=3263; offs=667-2853; organism=Carcinus_maenas; evgclass=main; oid=CarmaY_velvLoc16810ct1; codepot=Code/0.1; cov=961.6_g84_i68;
MAPWHVLKVTLHLILFLLLIPQDTLANNSPPGLKSEKDWFVWEDEGVGAVVTRLVTFNEQNNTVTFQLEPNTDADTIHEY
FAVDAQRRVVVAKNLTGLLRPGEKKRSYMLRVKLVDGKFNPVIVVRLQVAKPGEVPSHPTGRVFEGPPIFRGEQPYEFGR
GSLPPITPEPMIVPLLHVNRTWYVREDAPVGTLVDTVDVHDLAENGYILQLSDPSGLLQINSKTGRVTVAASPTTHQIGS
FIVKVTAKSPQGTAQEEMQLFVLASHSTSTIRPGQINQLDLHVVQSGEVSDSTVSGTSSIEPPSAGHAGGSLTIITILVV
VGVVPVVGALLWCWNRNRKLVAGKSKKSAVMYDKEKEAAATVEDEEQSDNESQQRGSIAGLAARWWRRASSNTYEDSLRD
SKEKQESESVSSSSADIWEFPRHRLKFMGILGEGCFGQVWKCEATGLKGEKSMLVAVKTLKESAGERERKDLVQELKVLK
SLGQHPNVLSMLACCTEKDPLFIVLEYMVIGKLQSYLRSSRADTPYNNLHGSSSSLTPKDLIMFTYQTARGMEFLCRNGI
VHRDLATRNVLLGEDNVCKVADFGLARDVANNRIYERKSDGRLPVRWMAPESLFDNIFSAKSDVWSFGVLLWEIVTLGST
PYPGMGAVEVMRKVREGYRMEKPDHCRREIYNIMYYCWDKDPNERPCFTELVHTLEGLLMTEVEYIELDRFPDHNYYNFV
QGKTDELL
>CarmaC_EVm003254t1 type=protein; aalen=728,45%,complete-utrbad; clen=4843; offs=90-2276; organism=Carcinus_maenas; evgclass=noclass; oid=Carcinus_maenas_CNS_velvLoc7799ct1; codepot=Code/0.1; cov=224.5_g3201_i0;
MAPWHVLKVTLHLILFLLLIPQDTLANNSPPGLKSEKDWFVWEDEGVGAVVTRLVTFNEQNNTVTFQLEPNTDADTIHEY
FAVDAQRRVVVAKNLTGLLRPGEKKRSYMLRVKLVDGKFNPVIVVRLQVAKPGEVPSHPTGRVFEGPPIFRGEQPYEFGR
GSLPPITPEPMIVPLLHVNRTWYVREDAPVGTLVDTVDVHDLAENGYILQLSDPSGLLQINSKTGRVTVAASPTTHQIGS
FIVKVTAKSPQGTAQEEMQLFVLASHSTSTIRPGQINQLDLHVVQSGEVSDSTVSGTSSIEPPSAGHAGGSLTIITILVV
VGVVPVVGALLWCWNRNRKLVAGKSKKSAVMYDKEKEAAATVEDEEQSDNESQQRGSIAGLAARWWRRASSNTYEDSLRD
SKEKQESESVSSSSADIWEFPRHRLKFMGILGEGCFGQVWKCEATGLKGEKSMLVAVKTLKESAGERERKDLVQELKVLK
SLGQHPNVLSMLACCTEKDPLFIVLEYMVIGKLQSYLRSSRADTPYNNLHGSSSSLTPKDLIMFTYQTARGMEFLCRNGI
VHRDLATRNVLLGEDNVCKVADFGLARDVANNRIYERKSDGRLPVRWMAPESLFDNIFSAKSDVWSFGVLLWEIVTLGST
PYPGMGAVEVMRKVREGYRMEKPDHCRREIYNIMYYCWDKDPNERPCFTELVHTLEGLLMTEVEYIELDRFPDHNYYNFV
QGKTDELL
>LigexoEVm002023t1 type=protein; aalen=411,98%,partial5; clen=1257; offs=1-1236; organism=Ligia_exotica; evgclass=noclass; oid=Ligia_exotica_trinLigia_exotica_LocDN80874c0g1t1; codepot=Code/0.0077;
LAWRCRRKIKLHGEAKENVVLYNEKRRSISHLRRASSSSSPSGNRDSIFEGIFSFVGVRKRAESNGYEEDVVPPRVPNRE
SKSSRKSSNTGGEEDQKDTWEFPRHKLRVLGILGEGCFGQVWKCEVTDLVGDESAFVAVKTLKESAGASEAKDLLQELKV
LKSLGRHPNVVSLLGCCTEKEPMFIILEYMSGGKLQSFLRTSRAGHSYGNLHGISSSLTPRDLTIFALQVARGMDFLSKN
GIVHRDLAARNILIGKNKICKVADFGFARDVANNHVYERKSDGRLPIRWMAPESLFDNIFTTKSDVWSFGILLWEIVTLG
STPYPGMSAAEVMKSVKDGYRMKKPDHCRREIYNIMYYCWDSDQKARPSFPELVKSLEELILSEVDYIQLDNFPDHTYYN
FSSVSTSSELL
>CalsaY_EVm001657t1 type=protein; aalen=720,76%,complete; clen=2813; offs=444-2606; organism=Callinectes_sapidus_YORGAN; evgclass=noclass; oid=Callinectes_sapidus_YORGAN_trinCallinectes_sapidus_YORGAN_LocDN7952c0g1t1; codepot=Code/0.13;
MDPWRVLRVTLHLFLLLLLVPQVAQGNSSPPGLKSEKDWFVSEDEAIGTVVTRLVTFNERNNSVNFLLQPNMEGETIHTY
FTVDDQRRVVVAKNLSDLLKPMEKRRDFMLRVKLVDGKFNPVVVVRLQVARQGERHEGPRGFEGPPGFRGEQSHGFPGGN
FPPIQTPTDIMPVPFLSVEKKWHVMEGAPVGTPVSTALVYDLAQNGYILDLVDPTKLLQINKKTGRITLAKSPTAEKVGS
FIVTVIATSPQGTAEEEVQLLVLASQPSTKPNQVNQLDLQVVGGGGVSVTSSTEAPSAGHAGGSLTVITILLVVGVVLVV
GGILWCWNRHRRLVAARSKKSAVMYDKEKEAAAVESDDQRDSESQQQGSIVGLAARWWRRASSNTYEDSFRNSKEKRKSE
TIAPSSSDMWEFPRHRLKFMGILGEGCFGQVWKCEATGLKGEKTMLVAVKTLKESAGERERKDLVQELKVLKSLGQHPNV
LSMLACCTEKDPLFIVLEYMIIGKLQSHLRSSRADTSYNNLHGSSSSITPKDLILFAYQTARGMEFLCRNGIVHRDLATR
NVLLGEDKVCKVADFGLARDVANNRIYERKSDGRLPVRWMAPESLFDNIFSAKSDVWSFGVLLWEIVTLGSTPYPGMGAN
EVMRKVRDGYRMEKPDHCRREIYNIMYYCWDKDPMERPCFTELVHTLEGLVMTEVEYIELDRFPDRNYYNIMQGKADELL
>CalsaE_EVm003010t1 type=protein; aalen=720,78%,complete; clen=2765; offs=399-2561; organism=Callinectes_sapidus_EVG; evgclass=noclass; oid=Callinectes_sapidus_EVG_Callinectes_sapidus_EVG_evg147166; codepot=Code/0.13;
MDPWRVLRVTLHLFLLLLLVPQVAQGNSSPPGLKSEKDWFVSEDEAIGTVVTRLVTFNERNNSVNFLLQPNMEGETIHTY
FTVDDQRRVVVAKNLSDLLKPMEKRRDFMLRVKLVDGKFNPVVVVRLQVARQGERHEGPRGFEGPPGFRGEQSHGFPGGN
FPPIQTPTDIMPVPFLSVEKKWHVMEGAPVGTPVSTALVYDLAQNGYILDLVDPTKLLQINKKTGRITLAKSPTAEKVGS
FIVTVIATSPQGTAEEEVQLLVLASQPSTKPNQVNQLDLQVVGGGGVSVTSSTEAPSAGHAGGSLTVITILLVVGVVLVV
GGILWCWNRHRRLVAARSKKSAVMYDKEKEAAAVESDDQRDSESQQQGSIVGLAARWWRRASSNTYEDSFRNSKEKRKSE
TIAPSSSDMWEFPRHRLKFMGILGEGCFGQVWKCEATGLKGEKTMLVAVKTLKESAGERERKDLVQELKVLKSLGQHPNV
LSMLACCTEKDPLFIVLEYMIIGKLQSHLRSSRADTSYNNLHGSSSSITPKDLILFAYQTARGMEFLCRNGIVHRDLATR
NVLLGEDKVCKVADFGLARDVANNRIYERKSDGRLPVRWMAPESLFDNIFSAKSDVWSFGVLLWEIVTLGSTPYPGMGAN
EVMRKVRDGYRMEKPDHCRREIYNIMYYCWDKDPMERPCFTELVHTLEGLVMTEVEYIELDRFPDRNYYNIMQGKADELL
>DromelEVm001832t1 type=protein; aalen=773,79%,complete; clen=2914; offs=186-2507; organism=Drosophila_melanogaster; evgclass=main; oid=Drosophila_melanogaster_Drosophila_melanogaster_GHHI01024288.1; codepot=Code/0.12; TSA: Drosophila melanogaster TR9886_c0_g2_i1, transcribed RNA sequence
MVYHHHNHESRIIHCRKQLTSWRRRSLLLTIIVVTATVVSLISQEAEAHNQNAPPILYVRERNWRISETEKVGQIIDRVR
AEDPDGDDLIFGIEPRFSLPGGENDASPPEKIPFQIDRETGVVTLNESLAGRAGQNFLIYITVTDGSYTAKNEVFINILG
ERENSSGYRPQTSISNVVHNISQFLPRFDQLPGVQSIRNGLPNSRPGGWYPPVPQNNIFGPPPFGNNYPPPPPNIPGVRG
EQSGEEEQPDEEVTPTTPVRISSTTPKSRTKLTPITANNSTRVESAIPAETTTPSGGHHNNSSSPITIFSLKSGTIPIVV
TVGGFFVAIAVLLAYLCRRRLCAISRTLKKTKEKEELAKKSNQSQLSSTLTDDSRNSMVMQQWQGPVAFANRYVPWERDQ
QMGIATSQLSTGVTNGGVSSPGVPSPGTGEPGSNLGPGCLTGGAGSSGAPENAFAGEANCDRWEFPRYRLKFFNILGEGA
FGQVWRCEATNINGNEGITTVAVKTLKESATEVDRKDLLSELEVMKSLEPHINVVHLLGCCTDKDPTFVILEYVNRGKLQ
TYLRSSRAERHYGNTHGKSNVLTSCDLTSFMYQVAKGMDYLTSRGIIHRDLAARNILITDDHTCKVADFGFARDVITSKI
YERKSEGKLPIRWMATESLYDNIFSVKSDIWSFGILMWEIVTLGSTPYPGISAADVMRKVRDGYRLEKPEHCRRELYNIM
YYCWSHDPQERPLFAEIIQMLDKLLHTEMDYIELERFPDHNYYNIVSLSGEKL
>EupsupEVm001217t1 type=protein; aalen=800,88%,complete; clen=2730; offs=218-2620; organism=Euphausia_superba; evgclass=main; oid=Euphausia_superba_trinEuphausia_superba_LocDN216362c0g1t3; codepot=Noncode/-0.0049;
MYLLSIYGILGFCSFNGVLCTELGHIKPPNVNGYNPRNLQPPNVNGYNPRNLPFRIPAGRPDLSYYPVPGNNNPIVGFNP
PLLGNGNDWVVTEDEKVGTIVERLHVKDAEDDFVSYQLEPGSFGADGSSLFEIDDNVVKIKQSLLGKVGKYFIRIRIKEQ
DEYASSVSDIRVDVKPKRSKGHAFEGKPQTSFGLPPDMGFTIVTEKANIGPPLLHLEPGTSWRVSSNTNIGEVVGDKIIA
TDLFGLSVTFAIEPLELFNINNDGILTVRQSLIDKIGNHSLKITASNGHDSLSEEVFFVVIDPNAQSSSTHELPKDSTEK
THVPTKKTIIVFSNTPSNTQKPYITLVNGKESTGSTPGDATQSPKPSTTESNEVIGTTVIPIVVVLGLPCLAVLGFFIWR
KRTGKQKAAAEAKGSTVSYSEKGEVITTNSNSTSKSRKHSIYGIGDSLSNVFASLWHKRAEENKYENDIEDENQKNRKRS
VVSNPEPDKWEVRRHHIKILGILGEGCFGQVWKAEAVDFGGGSPMLVAVKTLKERAGEIEKRDLIQELKVLKGLGKHPNV
VSLLGCCTEKDPLFVILEYMIGGKLQSYLRSSRTDTSYNNLHGASSSLTPRDLTIFAHQCARGMEFLSSKGIIHRDLAAR
NILVGEEKMCKVADFGFARDVANNHIYERKSDGRLPIRWMAPESLFDHIYTTKSDVWSFGVLLWEIVTLGSTPYPGLGAS
EVMKMVKEGKRLDKPEHCRREIYNIMYYCWNKDPVERPSFSDLIDTLEGLLLSQVEYIQLDKFPDHNYYNFLSEQSGELL
>Thodob_EVm001088t1 type=protein; aalen=799,81%,complete; clen=2938; offs=52-2451; organism=HBG_Thor_dobkini; evgclass=noclass; oid=HBG_Thor_dobkini_trinHBG_Thor_dobkini_Loc123751c0g1t1; codepot=Code/0.029;
MDVMESSFALQVFLLFILLNGISCTNSPPILSSSKHWTVYEDDEVGTVISTLRARDTEGDSVTFSLESQRPDQDIHTYFK
ISKNQRVEVAKPLSGLTHGQDKVNYILRVRMDDGSTSPVTEVRLEVLQSSSHEEVSPTRGGDERGVNPILGFNPFGSGSS
FPAHFGGGSHPANVFPTNVNSEPSSNVYHIPQNNEPAPPLLQIDSKQWTVRDDTPIGTIIQKVSVLDVSGISYNLSIEDS
NGLLIIDQSGNVQVASSLKNQVGNLIIRIRVTTKYDAFDEPVQFTILNSSSSSNPTATPTAVTYPPTTITTITTIPSTVK
IRPTRPNTVHNLGNNSQDLRVIGSNAGGSKTVDGASSGSAPEEPTEAPEADVSLTIIPIVLVAGISPIAIGLYCYWRRLQ
RRKARAEAKESAVVYTEKAEEAIATTQVTPQWGISENDQANNSSKKRKGFAAIFHQRAPSNKYEDDVNTGEGKKNRKLSE
ISAPLRDTWEFPRHHLKFLSILGEGCFGQVWKCEALNLSPKGKMLVAVKTLKESAGDRERRDLVQELKVLKNLGKHINVV
SLLGCCTEKDPIFIILEYMIGGKLQSYLRGSRTDTSYNNLHGASSSLTPKDLILFAYQIARGMEFLARNGIIHRDLAARN
VLVGEDKICKVADFGFARDVANNRIYERKSDGRLPIRWMAPESLFDNIFTTKSDVWSFGVLLWEIVTLGSTPYPGYGAAE
VMKKVKEGYRLEKPDHCRREVYNIMYYCWDKIPNERPSFTELVHTLENLLLLEVEYIELDRFPDHAYYNVITEKNDELL
>ThyineEVm002687t1 type=protein; aalen=813,73%,complete; clen=3306; offs=290-2731; organism=Thysanoessa_inermis; evgclass=noclass; oid=Thysanoessa_inermis_trinThysanoessa_inermis_LocDN111161c4g2t1; codepot=Noncode/-0.0033;
MCLQLLNGIIGLLALHGVLCTEVGHTQQPIGFGYNPGSPPVPYPGGHQDLSIYPSYLSQVNNPPLLGNSGDWNVNEDEEV
GTIVERLVARDDEDDEVFFTLEPGSFGLDGSSLFLIDDNKFKIKQSLLGKAGSYFVTIRVDDGLSSSISDIKVSIKPKGV
RGNGNQRKQNPNRLHPGGGFPPLGGGFNPLGGGFGPPRGGLASPGGGFVPPRGVFVKESTNYSPPLLHLLPGTTWTISSQ
TKVGSVVGDKVQATDLHGLPVTLKIEPNENFDINNDGILTVKQSLEDKVYTHQLNIIASNGHASITDEVNIQVTAPNAQS
ASILEVHKNNTVKTHFPTPPTLFVDPHPTLNTRRPDITLVNGIESTTSNATTVTQSTKPSTSGSDAAVGSTVIPIVVVLG
LPCLAILGFIMWKKRTANQNADSEGKESTVKYSEKGEIITDNSNLTSKQRKHSIYGIGDSLSNAFLSLWHKRAEENKYED
DVEDENKKNRKRSVVSNPVADKWEVPRHHIKILGILGEGCFGQVWKAEAIDIGGSGPMLVAVKTLKERAGELEKRDLIQE
LKVYKGLGKHSNVVSLLGCCTEKDPLFVILEYMIGGKLQSYLRASRTDTSYNNLHGASSSLTPRDLTIFAHQIARGMEFL
ADNGIIHRDLAARNILVGEEKMCKISDFGFARDVANNHVYERKSDGRLPIRWMAPESLFDHIYTTKSDVWSFGVLLWEIV
TLGSTPYPGLGASEVMKIVKEGKRLDKPEHCRREIYNIMYYCWNKDPIERPSFSDLVETLEGLLLSQVEYIQLDKFPEHH
YYNFLSEESGELL
>AcafosEVm014153t1 type=protein; aalen=356,87%,complete; clen=1230; offs=139-1209; organism=Acartia_fossae; evgclass=main; oid=Acartia_fossae_trinAcartia_fossae_LocDN270105c0g1t2; codepot=Code/0.022;
MEAVTSFSTRTEITDVQSSRRTSVNPVKSYDTEIENTTEWESTDPWELPRHHLKISGILGEGCFGQVWKAEASNILGNQG
NMTVAIKTLKESASDKDKSDLIQELALMKILDPHPNVVKLIGCCTETDPVFVVMEYVENGKLQDFLRKSRSDQNYRNLHG
PSKVLTARDLVMFCYHIAKGMEYLSSKKVIHRDLAARNILLTAQNICKISDFGFSRDVVVNNIYERKSEGRLPIRWMAPE
SLFDNIYTTKSDVWSFGVLMWEIVTLGATPYPGMSGSEVLKKVKEGKRLEKPEHCNREMYNIMFYCWDADPQERMSFTDL
AKEFEHMLMKDTDYIDLNQFPDHAYYNEVSLSGEKV
>PortriEVm001411t1 type=protein; aalen=554,71%,complete; clen=2327; offs=43-1707; organism=Portunus_trituberculatus; evgclass=main; oid=Portunus_trituberculatus_trinPortunus_trituberculatus_LocDN46710c0g1t2; codepot=Code/0.1;
MPVPFLSVEKKWHVREGAPVGSLVNTVHVYDFAQNGYILDLVDPTELLQINKKTGRITLAKSPTVEKVGSFIVKVIATSP
QGSAEEEVQLLVLASHHIPSTRPNQVNQLDLQVVGGERGVAVTSSTEAPSAGQAGGSLTVITILLVVGLVLVVGGILWCW
NRHRRLVAARSKKSAVMYDKEKEAAAAVEPEEQRDSESQQQGSIVGLAARWWRRASSNTYEDSFRNSKEKRKSTTVAPSS
SDMWEFPRHRLKFMGILGEGCFGQVWKCEATGLKGEKTMLVAVKTLKESAGERERKDLVQELKVLKSLGQHPNVLSMLAC
CTEKDPLFIVLEYMIIGKLQSHLRSSRADTSYNNLHGSSSSITPKDLILFAYQTARGMEFLCRNGIVHRDLATRNVLLGE
DKVCKVADFGLARDVANNRIYERKSDGRLPVRWMAPESLFDNIFSAKSDVWSFGVLLWEIVTLGSTPYPGMGANEVMRKV
RDGYRMEKPDHCRREIYNIMYYCWDKDPMERPCFTELVHTLEGLVMTEVEYIELDRFPDRNYYNIMQGKADELL
>AseaqSEVm002406t1 type=protein; aalen=747,70%,complete; clen=3188; offs=605-2848; organism=Asellus_aquaticus_SURFACE; evgclass=noclass; oid=Asellus_aquaticus_SURFACE_trinAsellus_aquaticus_SURFACE_LocDN15793c3g1t1; codepot=Code/0.029;
MWDITKNEFSTINVWILASYFVCQVVSQNTPPQVTFDRDWILTENEPIDSIVTRIQVSDDDNDAVNVTLGSPSSISFQNR
ADGYTFFKVDKEHRVRLAKSLQGMAGQNFLVGVIAHDGSIVNRVDVQVTIKKPNQRIKVPPSGLTSFFDPGLPPKDLPQY
SFSETNRYPLILLDPFTTWKVPASTPVGTHVTKVEASDFSDSYLKFSFHPAHLLHIDPDTGDVTVAQSLNDEVGDHELTL
NVSNQYAHITEKVTLRISAVDPSIDVQSTSGTKSINLIPKYDAPKEHPKPEVTTIKPSSTVIYTDASNEVTPSVEKESTL
GWTISILVLVFGVLPLVLAGIFLLWRWRRIKNVKTPSSKNLSVSYSEKRGSIDSQGQPRNMNRIVDGLFSMVGIHRRAES
NGYTSDVKIPKVPSRDSSKSCKSAKNSTIHEEKDEWEFMRHKLRVMSILGEGCFGQVWKYEATDLIKDGPTIVAVKTLKE
SAGEEEQKDLLQELKVLKSLGHHPNVVSLLGCCTEKDPIFVILEYLPGGTLQGYLRESRAGRAYDNLHGISGTLTPRDLT
IFALQVAKGMDFLSKFGIIHRDLAARNILIGEDKVCKVADFGFARDVANNHVYERKSEGRLPIRWMAPESLYDNIFTTKS
DVWSFGILLWEVVTLGSTPYPGLSAQDVMRKVKDGYRLDKPDHCKREIYNIMYYCWDVDQTQRPSFAELVQTLDSLIRTE
VDYIRLDNFPDHSYYNFSSGTATGELL
>ScyparEVm001704t1 type=protein; aalen=722,74%,complete; clen=2918; offs=564-2732; organism=Scylla_paramamosain; evgclass=noclass; oid=Scylla_paramamosain_trinLocDN30673c1g1t1; codepot=Code/0.14;
MDPWRALRVTLHLLLLLLVSQEAQGNNGPPGLKSDKDWFVSEDEAIGAVVTRLVTFNERNNSVTFELEPNTEGETIHTYF
TVDDQRRVVVAKNLSGLLKPSEKRKDFMLRVKLNDSKFNPVVVVRLQVAKQGEWHEGPRGFEGPPGFRGEQPHRFPGGNF
PPIQTPDPMPVPFLSVEKKWHVREGAPVGTLVNTVYVYDLAQNGYILDLIDPTQLLQIDRKTGRITLAASPTVQQVGSFN
VKVIADSPQGTAEEEVQLLVLASHHIPSTRPDQVNQLDLQVVGGGGGGSVTSSTEPPTAGHTRGSLTVITILVVVGVVPV
VGAVLWCWNRHRRLVAARSKKSAVMYDKEKEAAATVEPEEQRGSESQQQGSIVGLAARWWRRASSNTYEDSFRNSKEKRK
STTTAMSASDTWEFPRHRLKFMGILGEGCFGQVWKCEATGLKGEKTTLVAVKTLKESAGERERKDLVQELKVLKSLGQHP
NVLSMLACCTEKDPLFIVLEYMVIGKLQSHLRSSRADTSYNNLHGSSSSITPKDLILFAYQTARGMEFLCRNGIVHRDLA
TRNVLLGEDKVCKVADFGLARDVANNRIYERKSDGRLPVRWMAPESLFDNIFSAKSDVWSFGVLLWEIVTLGSTPYPGMG
ANEVMRKVRDGYRMEKPDHCRREIYNIMYYCWDKDPVERPCFTELVHTLEGLVMTEVEYIELDRFPDRNYYNIMQGKADE
LL
>AseaqCEVm002501t1 type=protein; aalen=747,74%,complete; clen=3019; offs=426-2669; organism=Asellus_aquaticus_CAVE; evgclass=noclass; oid=Asellus_aquaticus_CAVE_trinAsellus_aquaticus_CAVE_LocDN39041c0g1t1; codepot=Code/0.029;
MWDITKNEFSTINVWILASYFVCQVVSQNTPPQVTFDRDWILTENEPIDSIVTRIQVSDDDNDAVNVTLGSPSSISFQNR
ADGYTFFKVDKEHRVRLAKSLQGMAGQNFLVGVIAHDGSIVNRVDVQVTIKKPNQRIKVPPSGLTSFFDPGLPPKDLPQY
SFSETNRYPLILLDPFTTWKVPASAPVGTHVTKVEASDFSDSYLKFSFHPAHLLHIDPDTGDVTVAQSLNDEVGDHELTL
NVSNQYAHITEKVTLRISAVDPSIDVQSTSGTKSINLIPKYDAPKEHPKPEVTTIKPSSTVIYTDASNEVTPSVEKESTL
GWTISILVLVFGVLPLVLAGIFLLWRWRRIKNVKTPSSKNLSVSYSEKRGSIDSQGQPRNMNRIVDGLFSMVGIHRRAES
NGYTSDVKIPKVPSRDSSKSCKSAKNSTIHEEKDEWEFMRHKLRVMSILGEGCFGQVWKYEATDLIKDGPTIVAVKTLKE
SAGEEEQKDLLQELKVLKSLGHHPNVVSLLGCCTEKDPIFVILEYLPGGTLQGYLRESRAGRAYDNLHGISGTLTPRDLT
IFALQVAKGMDFLSKFGIIHRDLAARNILIGEDKVCKVADFGFARDVANNHVYERKSEGRLPIRWMAPESLYDNIFTTKS
DVWSFGILLWEVVTLGSTPYPGLSAQDVMRKVKDGYRLDKPDHCKREIYNIMYYCWDVDQTQRPSFAELVQTLDSLIRTE
VDYIRLDNFPDHSYYNFSSGTATGELL
>LercypEVm009652t1 type=protein; aalen=305,86%,partial5; clen=1067; offs=2-919; organism=Lernaea_cyprinacea; evgclass=noclass; oid=Lernaea_cyprinacea_trinLernaeacyprinacea_LocDN80302c0g1t1; codepot=Code/0.089;
LGEGCFGQVWKYEADHIDGHAGTTLVAIKTLKESAGDKERKDLLHELSVMKMLEPHPNVVRLIGCCTEKDPILVILEYVA
GGTLQDFLRKSRSEHNYRNLHGESQTLSARDLTTFGHQIAKGMAYLSSKKVIHRDLAARNVLIDTSFAGSSNSCCCKVAD
FGFARDVIANNIYERKSEGRLPIRWMAPESLYDNCYTTKSDVWSFGVLLWEIVTLGSTPYPGLSASDVMKKVREGYRLEK
PEHCKREIYNIMYYCWHKDPEERPSFHHLVSDLEALLVRETDYIDLNLFPEHEYYNAVSLSGEKV
>Palcau_EVm000729t1 type=protein; aalen=461,81%,complete; clen=1704; offs=110-1495; organism=Pallasea_cancellus; evgclass=main; oid=Pallasea_cancellus_trinPallaseacancellus_LocDN39942c2g1t1; codepot=Code/0.098;
MPTPPPTTPPPPPSGSEGPSTVDAPPGGGNSSVVVVVVVAVGVAMSLFGGSVMWWCCKETKSSVEEGKEASVRYDKKSLE
LSPASSASNSLSRQEAPPLRALPSLKRFWQRRASENKYEDGQAPTVPPRPGSGKTSFHGSLRGDASLDEWEFPRHKLRWI
SILGEGCFGQVWKYEATDLQGAGKTFVAVKTLKESAGSQERKDLQQELKVLKSLGKHPNVVALLACCTEKEPTLVVLEYM
VNGKLQTYLRDRRAKEPYSNLHGSSSTLSPRDLTIFALQVARGMQFLSTHGIVHRDLAARNVLVGENKVCKVADFGFARD
LANNHVYERKSSGRLPIRWMALESLFDNIFTTKTDVWSFGILLWEIVTLGSTPYPGMSAEEVMKKIKEGYRLEKPSYCKR
EMYNIMFSCWERDSRESPSFKELIKQLEGLITSEVDYIELNNFPDRSYYNIATAPASGELI
>EulvirEVm002389t1 type=protein; aalen=322,94%,partial5; clen=1026; offs=1-969; organism=Eulimnogammarus_viridulus; evgclass=main; oid=Eulimnogammarus_viridulus_trinEulimnogammarus_viridulus_LocDN11287c0g1t1; codepot=Code/0.065;
SLRGDASLDEWEFPRHKLRWISILGEGCFGQVWKYEATDLQGAGKTFVAVKTLKESAGSQERKDLQQELRVLKNLGKHPN
VVSLLACCTEKEPTLVVLEYMVNGKLQTYLRDRRAKEPYSNLHGSSSTLSPRDLTIFALQVARGMQYLSTHGIVHRDLAA
RNVLVGENKVCKVADFGFARDLANNHVYERKSSGRLPIRWMALESLFDNIFTTKTDVWSFGILLWEIVTLGSTPYPGMSA
EEVMKKIKEGYRLEKPSYCKREMYNIMFSCWEKDSRERPSFKELIKQLEGLITSEVDYIELNNFPDRSYYNIATAPASGE
LL
>HyacosEVm000643t3 type=protein; aalen=343,67%,partial5; clen=1539; offs=1-1032; organism=Hyallelopsis_costata; evgclass=alt; oid=Hyallelopsis_costata_trinHyallelopsiscostata_LocDN49917c0g2t1; codepot=Code/0.071;
EDGQAPTVPPRPGSGKTSFHGSLRGDSFLDEWEFPRHKLRWISILGEGCFGQVWKYEATDLQGAGKTFVAVKTLKESAGS
QERKDLQQELRVLKSLGKHPNVVALLACCTEKEPTLVVLEYMVNGKLQTYLRDRRAKEPYSNLHGSSSTLSPRDLTIFAL
QVARGMQFLSTHGIVHRDLAARNVLVGENKVCKVADFGFARDLANNHVYERKSSGRLPIRWMALESLFDNIFTTKTDVWS
FGILLWEIVTLGSTPYPGMAAEEVMKKIKEGYRLEKPSYCKREMYNIMFSCWEKDSRERPSFKELIKQLEGLITSEVDYI
ELNNFPDRSYYNIATAPASGELL
>LasentEVm003265t1 type=protein; aalen=284,78%,complete; clen=1088; offs=95-949; organism=Lasionectes_entrichoma; evgclass=main; oid=Lasionectes_entrichoma_trinLocDN9727c0g1t6; codepot=Code/0.017;
MLCIHAKCFFIVAVKTLKESAGEKERKDLLQELEVMKLLDVHPNVVTLLGCCTEKDPMFVIMEYVPYGKLQTYLRNSRAE
HYYGNLHGCSKHLSSRDLTSFAYQVARGMDYLSNKGIIHRDLAARNILIGDDKVCKVADFGFARDVIANHVYERKSEGRL
PIRWMAPESLYDNIFTNKTDVWSFGILMWEIVTLGSTPYPGMAAGEVMKRVRDRFRLEKPEHCKREIYNIMYYCWDNDPK
KRPSFSELAHTLESLLLSETDYIELDRFPEHAYYNLHSLSGEKL
>OdocalEVm000449t1 type=protein; aalen=600,63%,complete; clen=2826; offs=135-1937; organism=Odontogammarus_calcaratus; evgclass=main; oid=Odontogammarus_calcaratus_trinOdontogammaruscalcaratus_LocDN42277c5g1t6; codepot=Code/0.12;
MVFADAELHSIIDEVDAFDPNNEHFSFSVVDTAGLVAIDARTGEVTVKKLLTDQVGDHRIVVSVTNKDATMDGEVLLQVL
PSEVTPTQPPPVVGPTLPVARDGGVQLGPTLVTQPGSRDGVQLTTTSATRPTLIVIDRNMPTPPPTTTPPPPSGSEGPST
VDAPPGGGNSSVVVVVVVAVGVAMSLFGGSVMWWCCKETKTSVEEGKEASVRYDKKGLELSPASSASSSLSRQEAPPLRA
LPSLKRFWQRRASENKYEDGQAPTVPPRPGSGKTSFHGSLRADASLDEWEFPRHKLRWISILGEGCFGQVWKYEATDLQG
AGKTFVAVKTLKESAGSQERKDLQQELRVLKSLGKHPNVVSLLACCTEKEPTLVVLEYMVNGKLQTYLRDRRAKEPYSNL
HGSSSTLSPRDLTIFALQVARGMQFLSTHGIVHRDLAARNVLVGENKVCKVADFGFARDLANNHVYERKSSGRLPIRWMA
LESLFDNIFTTKTDVWSFGILLWEIVTLGSTPYPGMSAEEVMKKIKEGYRLEKPSYCKREMYNIMFSCWEKDSRERPSFK
ELIKQLEGLITSEVDYIELNNFPDRSYYNIATAPASGELL
>OmmflaEVm000567t1 type=protein; aalen=661,55%,complete-utrpoor; clen=3558; offs=69-2054; organism=Ommatogammarus_flavus; evgclass=main; oid=Ommatogammarus_flavus_trinOmmatogammarus_flavus_LocDN39345c0g1t1; codepot=Code/0.12;
MAALNPNPSPPASWLPPQSINPFNNPSSYRFGGGPGRQIPSIPLIDSNPTGGSPPLLNLPARWMVFADAELHSTIAEVDA
FDPNNEHFSFSVVDTAGLVAIDARTGEVTVKKRLTDQVGDHRIVVSVTNKYATIDGEVLLQVLPSENTPTQPPVVGPALP
VARDGVQLGTTLVTQPGSRDGVQSGTTSATRPTLIVIDRNMPTPPPTTPPPPPSGSEGPSTVDAPPGGGNSSVVVVVVVA
VGVAMSLFGGSVMWWCCKETKSSVEEGKEASVRYDKKGLELSPASSASSSLSRQEAPPLRALPSLKRFWQRRASDNKYED
GQAPTVPPRPGSGKTSFHGSLRGDASLDEWEFPRHKLRWISILGEGCFGQVWKYEATDLQGAGKTFVAVKTLKESAGSQE
RKDLQQELRVLKSLGKHPNVVALLACCTEKEPTLVVLEYMVNGKLQTYLRDRRAKEPYSNLHGSSSTLSPRDLTIFALQV
ARGMQFLSTHGIVHRDLAARNVLVGENKVCKVADFGFARDLANNHVYERKSSGRLPIRWMALESLFDNIFTTKTDVWSFG
ILLWEIVTLGSTPYPGMSAEEVMKKIKEGYRLEKPSYCKREMYNIMFSCWEKDSRERPSFKELIKQLEGLITSEVDYIEL
NNFPDRSYYNIATAPASGELL
>HyaaztEVm003809t1 type=protein; aalen=581,69%,complete; clen=2527; offs=303-2048; organism=Hyallela_azteca; evgclass=main; oid=Hyallela_azteca_trinHyallela_azteca_LocDN29230c1g1t2; codepot=Code/0.087;
MLPTPATWRVPASSSLNALVAVVEARDLSGDDFFFTIKDAEDLLTIDRNTGEVRVKASLKDKMGEHFVRVEVSNRHGTAD
EDVLLHVVSDETDDEPSSKHTSTEVELEPSTRPTLIAIINNGPTPPATTVRPPVLEDNVEMKDTTTVITVVVSAASVVLG
LACGLLSWCCCCRKPDKKPQKKLSSKESSMKFDKKSLELTPVSSASSSLSRMESQILPSAIPPILRFWERRASENKYEDG
HIPPAPSSRSNSTKDSMLTLTNDSIDEWEFPRHKLKVLGILGEGCFGQVWKYEATDLKGPDTGKTFVAVKTLKESAGLQE
KKDLQQELKVLKGLGKHPNVVSLLACCTEKEPTLVILEYLVNGKLQSYLRERRAHMPYNNLHGTSASLSPRDLTIFAVQV
AKGMDYLSTHGIVHRDLAARNVLVGEDKVCKVADFGFARDVANNHVYERKSDGRLPIRWMALESLYDNIFTSKTDVWSFG
ILLWEIVTLGSTPYPGMSAEEVMKRIKSGYRLEKPSYCKREMYNIMYYCWYEDAKDRPSFKELVKYLEGLITSEVDYIEL
NNFPERAYYNIPTAAASGELI
>GamcheEVm001640t5 type=protein; aalen=777,83%,complete; clen=2808; offs=208-2541; organism=Gammarus_chevreuxi; evgclass=alt; oid=Gammarus_chevreuxi_trinGammaruschevreuxi_LocDN70390c0g2t3; codepot=Code/0.16;
MAGLRSVLGLLVIGLSMTAVPGNVPPTMSMSRDWSLQEDEPLGSVVTRIKGSDDDGDPLTFTLGKTQFSEDVSHLFSVDH
KGVVRLAKPLAGLANKVYYVSVTASDGNIPTRTEAQVTITPADSRPVPQSGGLMAALNPNSGPPSPWQPPPNLNPFNNPS
SHRFGGGPGRHLPPIPLMDDPSGGTPPLLNLPPRWMVNADAALHSIVAKVDAFDPNNEHFSYSVVDVAGLVAVDARTGTV
TVKKHLTDQVGTHNIVVSVTNQYGTMDGEVLLQVVRPEAPPNPPPQVEPTQLSATDGAPSRTSAATRPTLIVIDRNLPTP
PPTTPPPPPSGSEGPSTENAPQGDGNSSVVVVVVVAVGVAMSLFGGSVVWWCCKETKTSVEDGKEASVRYDKKGLELSPA
SSASSSLSRQVAPPLRALPSLKRFWQRRASENKYEDGQAPTVPPRPGSRKNSSHGSLGGDASVDEWEFPRHKLRWISILG
EGCFGQVWKYEATDLQGTDKTFVAVKTLKESAGSQERKDLQQELRVLKNLGKHPNVVSLLACCTEKEPTLVVLEYMVNGK
LQTYLRDRRTKEPYSNLHGSSSTLSPRDLTIFALQVARGMQFLSTHGIVHRDLAARNVLVGENKVCKVADFGFARDLANN
HVYERKSSGRLPIRWMALESLFDNIFTTKTDVWSFGILLWEIVTLGSTPYPGMSAEEVMKKIKEGYRLEKPSYCKREMYN
IMFSCWEEDARERPSFKELIKQMEGLITSEVDYIELNNFPDRSYYNIATAPASGELL
>GamcheEVm001640t1 type=protein; aalen=778,88%,complete; clen=2626; offs=25-2361; organism=Gammarus_chevreuxi; evgclass=main; oid=Gammarus_chevreuxi_trinGammaruschevreuxi_LocDN70390c0g3t4; codepot=Code/0.16;
MLYFPLLYPQCIGALPHIALPPGNVPPTMSMSRDWSLQEDEPLGSVVTRIKGSDDDGDPLTFTLGKTQFSEDVSHLFSVD
HKGVVRLAKPLAGLANKVYYVSVTASDGNIPTRTEAQVTITPADSRPVPQSGGLMAALNPNSGPPSPWQPPPNLNPFNNP
SSHRFGGGPGRHLPPIPLMDDPSGGTPPLLNLPPRWMVNADAALHSIVAKVDAFDPNNEHFSYSVVDVAGLVAVDARTGT
VTVKKHLTDQVGTHNIVVSVTNQYGTMDGEVLLQVVRPEAPPNPPPQVEPTQLSATDGAPSRTSAATRPTLIVIDRNLPT
PPPTTPPPPPSGSEGPSTENAPQGDGNSSVVVVVVVAVGVAMSLFGGSVVWWCCKETKTSVEDGKEASVRYDKKGLELSP
ASSASSSLSRQVAPPLRALPSLKRFWQRRASENKYEDGQAPTVPPRPGSRKNSSHGSLGGDASVDEWEFPRHKLRWISIL
GEGCFGQVWKYEATDLQGTDKTFVAVKTLKESAGSQERKDLQQELRVLKNLGKHPNVVSLLACCTEKEPTLVVLEYMVNG
KLQTYLRDRRTKEPYSNLHGSSSTLSPRDLTIFALQVARGMQFLSTHGIVHRDLAARNVLVGENKVCKVADFGFARDLAN
NHVYERKSSGRLPIRWMALESLFDNIFTTKTDVWSFGILLWEIVTLGSTPYPGMSAEEVMKKIKEGYRLEKPSYCKREMY
NIMFSCWEEDARERPSFKELIKQMEGLITSEVDYIELNNFPDRSYYNIATAPASGELL
>ProcavEVm005278t1 type=protein; aalen=358,86%,complete; clen=1250; offs=41-1117; organism=Proasellus_cavaticus; evgclass=main; oid=Proasellus_cavaticus_trinProaselluscavaticus_LocDN48807c0g1t2; codepot=Code/0.0058;
MVGIHKRAESNGYSVDVKIPSVPTRENSKTSKSIKLAEVASEKKDEWEYARHKLRVLGKLGEGYFGQVWKYEATDIRSDG
PTVVAVKTLKEGYGADDLKDLLSELKVLKSLGYHPNVVSLLGCCTEKEPIFIILEYMVGGKLQSYLRDSRAERSYDNLHG
VSRTLTPRDLTIFALQVAKGMDFLSTFGIIHRDLAARNVLIGEDKVCKVADFGFARDVAIGHEYERKSDGRLPIRWMAPE
SLFDNKFTTKSDVWSFGILLWEIVTLGSIPYPGISAQDVMRRIKDGYRLEKPDHCRREIYNIMYYCWEASAKDRPSFTEL
VQKLDSLIQTEVDYIQLDNFPDHSYYNFNSGAATGELL
>Canbo1_EVm008362t1 type=protein; aalen=291,30%,partial5-utrbad; clen=2907; offs=1-876; organism=Cancer_borealis; evgclass=noclass; oid=Cancer_borealis_Cancer_borealis_GEFB01012329.1; codepot=Code/0.047; TSA: Cancer borealis DS01-Cborealis_contig_12191 transcribed RNA sequence
QVWKCEAAGLKGERSKLVAVKTLKESAGDRERKDLVQELKVLKGLGQHPNVLSLLACCTEKDPLFIILEYMIVGKLQSYL
RSSRADTPYNNLHGSSSSLTPKDLILFTYQTARGMEFLSRNAVIHRDLATRNVLLGEDKVCKVADFGLARDVANNRIYER
KSDGRLPIRWMAPESLFDNIFSAKSDVWSFGILLWEIVTLGSTPYPGMGAAEVMRKVRDGYRMEKPDHCRREIYNIMYYC
WDKDPNERPCFTELVHTLEGLLMSEVEYVELDRFPDHNYYNISPEKTDELL
>ProcoxEVm002985t1 type=protein; aalen=357,88%,complete; clen=1217; offs=131-1204; organism=Proasellus_coxalis; evgclass=main; oid=Proasellus_coxalis_trinProaselluscoxalis_LocDN32710c0g1t1; codepot=Code/0.011;
MVGIHKRAESNGYSVDVKFPNVPTRENSKTSKSIKLSELVEEKDEWEYARHKLRVLGKLGEGYFGQVWKYEATDIKNGGP
TVVAVKTLKEGYGAEDLKDLLSELKVLKSLGYHPNVVSLLGCCTEKEPIFIILEYMVGGKLQSYLRDSRAGRSYDNLHGV
SGTLTPRDLTIFALQVAKGMDFLSTFGIIHRDLAARNVLIGEDKVCKVADFGFARDVAIGHEYERKSDGRLPIRWMAPES
LFDNKFTTKSDVWSFGILLWEIVTLGSIPYPGISAQEVMRRLKDGYRLEKPDHCRREIYNIMYYCWEASAKDRPSFTELV
QKLDSLIQTEVDYIHLDNFPDHSYYNFSSVDGTGELL
>ProaraEVm001164t2 type=protein; aalen=342,99%,partial; clen=1028; offs=2-1027; organism=Proasellus_aragonensis; evgclass=alt; oid=Proasellus_aragonensis_trinProasellus_aragonensis_LocDN1366c0g1t1; codepot=Code/0.0043;
ESNGYSVDVKIPSVPTRENSKSSKSIKLSEVVELKDEWEYARHKLRVLGKLGEGYFGQVWKYEATDIKNGGPTVVAVKTL
KEGYGAEDLKDLLSELRVLKSLGFHPNVVSLLGCCTDKEPIFIILEYMVGGKLQSYLRDSRAERSYDNLHGVSGTLTPRD
LTIFALQVAKGMDFLSTFGIIHRDLAARNVLIGENKVCKVADFGFARDVAIGHEYERKSDGRLPIRWMAPESLFDNKFTT
KSDVWSFGILLWEIVTLGSIPYPGISAQEVMKRIKDGYRLEKPDHCRREIYNIMYYCWEASAKDRPSFTELVQKLDSLIQ
TEVDYIHLDNFTDHSYYNFSSG
>Uronit_EVm005067t1 type=protein; aalen=276,60%,complete; clen=1363; offs=56-886; organism=HBG_Uroptychus_nitidus; evgclass=main; oid=HBG_Uroptychus_nitidus_trinHBG_Uroptychus_nitidus_Loc8274c0g1t2; codepot=Code/0.058;
MVVAAKTLKESAGERERRDLLQELKVLKGLAKHPNVVSLLGCCTDKDPIFMILEFMVGGKLQSYLRASRADTAYNNLHGT
SASLTPKDLTLFAYQIARGMEFLSNNGIVHRDLAARNVLVGEEKVCKVADFGFARDVANNQGYERKSDGRLPIRWMAPEA
LFDNIFTTKSDVWSFGVLLWEIVTLGSTPYPGHGAAEVMRKVKEGYRLEKPDHCRREVYNIMYYCWDKDQKERPSFSELV
MTLEGLLLSEVEYIQLDRFPDHTYYNFITEKSDELL
>PromerEVm000939t1 type=protein; aalen=751,83%,complete; clen=2692; offs=178-2433; organism=Proasellus_meridianus; evgclass=main; oid=Proasellus_meridianus_trinProasellus_meridianus_LocDN54012c0g1t1; codepot=Code/0.0085;
MWGATKNAFTSHVHICILAIFCLSQVLSQNTPPQINLDREWILTENEPVDSVVTRIKVSDEDNDVIDVQLGAPSSNIHQI
RDEGYSFFKIDKEHRVRLAKSLIGMAGEVFLVGLIANDGSIKSRIDVKVTIKKPNEKVKTVPSGFASSFDPGLPPRDLPQ
YSFSESNEVPLLLLDPDTIWTLPENASVGSVVQLVEASDYSRTYLKYSLHPSHFLHIDQDSGEVTVARSLVGEVGDHSIT
VNVSNQFNFITEKVTLRIVASDGSSFVNNIPTEIEVKTKDDTNIKKQSTHYYPKYEHTTRGPSSIVIEKVTTKTVIPPSE
EESTIGWIVGLLVLLLGVLPLALVGFFFLWRWRRIQSLKSSATKELSVSYSEKRGSIDNQGQSRGRDSIVDGLFSMVGIH
KRAESNGYSVDVKIPSVPTRENKSSKSIKLSEVAEQKDEWEYARHKLRVLGKLGEGYFGQVWKYEAIDIKNGGPTMVAVK
TLKEGYGAEDLKDLLSELRVLKSLGFHPNVVSLLGCCTDKEPIFIILEYMVGGKLQSYLRDSRAERSYDNLHGVSGTLTP
RDLTIFALQVAKGMDFLSTFGIIHRDLAARNVLIGENKVCKVADFGFARDVAIGHEYERKSDGRLPIRWMAPESLFDNKF
TTKSDVWSFGILLWEIVTLGSIPYPGISAQEVMRRIKDGYRLEKPDHCRREIYNIMYYCWEASAKDRPSFTELVQKLDSL
IQTEVDYIHLDNFPDHSYYNFSSGAATGELL
>ProbetEVm001826t1 type=protein; aalen=752,59%,complete-utrpoor; clen=3803; offs=172-2430; organism=Proasellus_beticus; evgclass=main; oid=Proasellus_beticus_trinProasellus_beticus_LocDN81198c0g1t4; codepot=Code/0.0072;
MWGATINVFTSHAYICILAIFCLSQVLSQNTPPQINLDREWILTENEPVDSVVTRIKVSDDDNDVINVQLGSPSSNIHQI
RDDGYSFFKIDKEHRVRLAKSLIGMAGEGFLVGLIANDGSIKSRIDVKVTIKKPNEKVKTVPSGFASSFDPGLPPHDLPQ
YSFSESNEVPLLLLDPDTIWILPENASVGSVVQLVEASDYSHTFLKYSLHPSYLLHIDQDSGEVTVARSLVGEVGDHSIT
VNVSNQYNFITEKVILRIVANDGSSFVNNIPTEIEVKSKDDTNIKKQSTHYLPKYEPTTRGPPSIVIEKVTTKTVVPPSE
EESTIGWIVGLLVLLLGVLPLALVGLFFFWRWRRIQSLKSSASKELSVSYSEKRGSIDNQGQSRGRDSIVDGLFSMVGIH
KRAESNGYSVDVKIPNVPTRENSKSSKSIKLSEAAEQKDEWEYARHKLRVLGKLGEGYFGQVWKYEATDIKNGGPTVVAV
KTLKEGYAAEDLKDLLSELRVLKSLGFHPNVVSLLGCCTDKEPIFIILEYMVGGKLQSYLRDSRAERSYDNLHGVSGTLT
PRDLTIFALQVAKGMDFLSTFGIIHRDLAARNVLIGENKVCKVADFGFARDVAIGHEYERKSDGRLPIRWMAPESLFDNK
FTTKSDVWSFGILLWEIVTLGSIPYPGISAQEVMRRIKDGYRLEKPDHCRREIYNIMYYCWEASAKDRPSFTELVQKLDS
LIQTEVDYIRLDNFPDHSYYNFSSGAATGELL
>ProherEVm001358t1 type=protein; aalen=649,83%,partial5; clen=2340; offs=1-1950; organism=Proasellus_hercegovinensis; evgclass=main; oid=Proasellus_hercegovinensis_trinProasellus_hercegovinensis_LocDN49604c0g1t1; codepot=Code/0.013;
STGGEVFLVGLIANDGTISSRIDVKVTIKKPNQKVKTTPSGFASSFDPGLPPPDLPQYSFSESNEVPLLLIDPDTIWTLP
ENASVGSVVLHVEASDYSHTYLKYSLHPSHLLHIDPDSGEVTVARSLLGEVGDHSITVNVSNHYYFITEKVTLRVVANDD
SFIVNNIPSEIEVTTKDYSIIKEQSTHYRPKYEKTTRGPPSIVIEKVTSKTVIPPAEKEATIGWTVGLLVLLLGVLPLAL
VGLFFLWRWRRIQSLKSSATKELSVSYSEKRGSIDNQGQSRGRDSIVDGLFSMVGIHKRAESNGYSVDVKVPNVPTRENS
KTSKSIKLSEVAEEKDEWEYARHKLRVLGKLGEGYFGQVWKYEATDIKNDGPTVVAVKTLKEGYGTEDLKDLLSELKVLK
SLGYHPNVVSLLGCCTEKEPIFIILEYLVGGKLQSYLRDSRAERSYDNLHGVSGTLTPRDLTIFALQVAKGMDFLSAFGI
IHRDLAARNVLIGEDKVCKVADFGFARDVAIGHEYERKSDGRLPIRWMAPESLFDNKFTTKSDVWSFGILLWEIVTLGSI
PYPGISAQEVMGRLKDGYRLEKPDHCRREIYNIMYYCWEASAKDRPSFSELVQKLNSLIQTEVEYIHLDNFPDHSYYNFN
SGDATGELL
>NeoawaEVm002632t1 type=protein; aalen=302,88%,complete; clen=1026; offs=70-978; organism=Neomysis_awatschensis; evgclass=noclass; oid=Neomysis_awatschensis_trinNeomysis_awatschensis_LocDN17475c0g1t1; codepot=Noncode/-0.0024;
MLGILGEGCFGQVWKAEWKSPNETQFVAVKMLKKNAGIQERNDLIQELKVLKSLNQHPNVVSLLGCCTEKDPMFVVLEYL
IGGKLQSYLRASRGTDHAYNNLHGVSTNLSPRDLTAFALQIAKGMRFLAQNRIIHRDLAARNILVGEYKICKVADFGFAR
DVANNHIYERKSDGRLPIRWMAPESLFDNIFTVMSDVWSFGVLLWEIVTLGSTPYPGLSAQEVMHKVKAGYRLEKPDHCG
RELYNIMYYCWAQRPEDRPNYTELIDSLEKLLLSEVDYLQLDRFPEHGYYNFITNSQSGELI
>SpecanEVm000641t1 type=protein; aalen=338,94%,partial5; clen=1080; offs=3-1019; organism=Speonebalia_cannoni; evgclass=main; oid=Speonebalia_cannoni_trinLocDN12104c0g1t7; codepot=Code/0.027;
DKTSAEPEATDHKADDSAEAFDKNDKWGIPRRHLRILNIVGEGCFGQVFKCEMTNPDRNEVPQIVAVKTVKESAGENELE
DLVKELNVLKSLERHPNVVSLLGCCTEKSPFFVILEYMSKGKLQTYLRDSRANVQYRNLHGVSSNLSPRDLAKFAHQIAK
GMAFLSAHDIIHRDLAARNILVDDAKVVKVADFGLARDVTNSHIYQKKSNGKLPIRWMAPESLFDNIYTTESDVWSFGIL
LWEIVTLGSTPYPGMSSDEVMRRVKDGYRLSKPDHCGREIYNLMYYCWEEDRKSRPSFSTLEFLLEKLLLQDIDYIQLDQ
LPDHTYYNMSGSQSNEKL
>Emetal_EVm005457t1 type=protein; aalen=264,24%,partial5-utrbad; clen=3286; offs=1-795; organism=HBG_Emerita_talpoidea; evgclass=noclass; oid=HBG_Emerita_talpoidea_trinHBG_Emerita_talpoidea_Loc71285c0g1t1; codepot=Code/0.087;
AGEKERRDLLQELKVLKSLPRHPNVVCLLGCCTEKDPIFVILEHMAGGKLQSYLRSSRADTAYNNLHGSSCLTPRDLTLF
ASQIARGMEFLACHGIIHRDLAARNVLVGEEKVCKVADFGFARDVANNHVYERKSDGRLPIRWMAPESLFDNIFTTKSDV
WSFGVLLWEIVTLGSTPYPGMGAGEVMKKVREGYRLEKPDHCRREVYNIMYYCWYKDQMKRPSFSELVVTLEGLLMSEVE
YIQLDRFPDHTYYNFLTEKSDELL
>ProaraEVm001164t3 type=protein; aalen=280,99%,partial; clen=841; offs=1-840; organism=Proasellus_aragonensis; evgclass=alt; oid=Proasellus_aragonensis_trinProasellus_aragonensis_LocDN1366c0g1t2; codepot=Code/0.0012;
YQRRVTITAAGVVAVKTLKEGYGAEDLKDLLSELRVLKSLGFHPNVVSLLGCCTDKEPIFIILEYMVGGKLQSYLRDSRA
ERSYDNLHGVSGTLTPRDLTIFALQVAKGMDFLSTFGIIHRDLAARNVLIGENKVCKVADFGFARDVAIGHEYERKSDGR
LPIRWMAPESLFDNKFTTKSDVWSFGILLWEIVTLGSIPYPGISAQEVMKRIKDGYRLEKPDHCRREIYNIMYYCWEASA
KDRPSFTELVQKLDSLIQTEVDYIHLDNFTDHSYYNFSSG
>GamlacEVm002676t1 type=protein; aalen=273,81%,partial5; clen=1004; offs=3-824; organism=Gammarus_lacustris; evgclass=main; oid=Gammarus_lacustris_trinGammarus_lacustris_LocDN36138c0g2t1; codepot=Code/0.058;
VKTLKESAGSQERKDLQQELKVLKNLGKHPNVVSLLACCTEKEPTLVVLEYMVNGKLQTYLRDRRAKEPYSNLHGSSSTL
SPRDLTIFALQVARGMQFLSTHGIVHRDLAARNVLVGENKVCKVADFGFARDLANNHVYERKSSGRLPIRWMALESLFDN
IFTTKTDVWSFGILLWEIVTLGSTPYPGMSAEEVMKKIKEGYRLEKPSYCKREMYNIMFSCWEEDSRERPSFKDLIKQLE
GLITSEVDYIELNNFPDRSYYNIATAPASGELL
>ProracEVm005084t1 type=protein; aalen=276,91%,complete; clen=909; offs=78-908; organism=Proasellus_racovitzai; evgclass=main; oid=Proasellus_racovitzai_trinProasellus_racovitzai_LocDN31862c0g1t2; codepot=Noncode/-0.00035;
MVAVKTLKEGYGAEDLKDLLSELRVLKSLGFHPNVVSLLGCCTDKEPIFIILEYMVGGKLQSYLRDSRAERSYDNLHGVS
GTLIPRDLTIFALQVAKGMDFLSSFGIIHRDLAARNVLIGENKVCKVADFGFARDVAIGHEYERKSDGRLPIRWMAPESL
FDNKFTTKSDVWSFGILLWEIVTLGSIPYPGISAQEVMRRIQDGYRLEKPDHCRREIYNIMYYCWEASAKDRPSFTELVQ
KLDSLIQTEVDYIHLDNFPYHSYYNFTSGAATGELL
>ProsolEVm005183t1 type=protein; aalen=262,100%,partial; clen=786; offs=1-786; organism=Proasellus_solanasi; evgclass=main; oid=Proasellus_solanasi_trinProasellus_solanasi_LocDN78004c0g1t1; codepot=Noncode/-0.00027;
GAEDLKDLLSELRVLKSLGFHPNVVSLLGCCTDKEPIFIILEYMVGGKLQSYLRDSRAERSYDNLHGASGTLTPRDLTIF
ALQVAKGMDFLSTFGIIHRDLAARNVLIGENKVCKVADFGFARDVAIGHEYERKSDGRLPIRWMAPESLFDNKFTTKSDV
WSFGILLWEIVTLGSIPYPGISAQEVMRRIKDGYRLEKPDHCRREIYNIMYYCWEASAKDRPSFTELVQKLDSLIQTEVD
YIHLDNFPDHSYYNFSSGAATG
>Penmo1_EVm001536t1 type=protein; aalen=378,97%,partial5; clen=1172; offs=2-1138; organism=Penaeus_monodon; evgclass=noclass; oid=Penaeus_monodon_trinPenaeus_monodon_LocDN48912c0g1t1; codepot=Code/0.081;
LAFFLAKKFLKKTQKALPESEERAEGFTPITHHTRKPSHSNTLDIEPSSVEAKNPKFTPWEFPRSKLRLVSILGEGNFGV
VWKAEARDLCACEGATGGPTVLVAVKGVKEGAGQKEKQDLLKELAIMQHIGQHPNVVTLLGCCTQQEPFYVIMEYVMFGK
LLAFLRDHRTRHNYYNFSSDTEALTSRDLTRFACQIATGCDYLQSRGIIHRDLASRNILVDHNKVCKIADFGLARSVKDL
GSDIYEQKSRGALPIRWMAPESLYMNIFTHKSDVWSFGILCWEIVTLGSTPYPGMTAREVMRRVREGYRLDRPEHCRPEL
YHIVTKCWHQDLNKRPTFSELKVELANLLDSQPGYIIDLENFPEGSYYSMHENNEEKL
>ProspeEVm002780t2 type=protein; aalen=263,99%,partial5; clen=798; offs=1-792; organism=Proasellus_spelaeus; evgclass=alt; oid=Proasellus_spelaeus_trinProasellus_spelaeus_LocDN70777c0g1t1; codepot=Unknown/4.9e-05;
EDLKDLLSELRVLKSLGFHPNVVSLLGCCSDKEPIFIILEYMVGGKLQSYLRDSRAERSYDNLHGVSGTLTPRDLTIFAL
QVAKGMDFLSTFGIIHRDLAARNVLIGENKVCKVADFGFARDVAIGHEYERKSDGRLPIRWMAPESLFDNKFTTKSDVWS
FGILLWEIVTLGSIPYPGISAQEVMKRIKDGYRLEKPDHCRREIYNIMYYCWEASAKDRPSFTELVQKLDSLIQTEVDYI
HLDNFPDHSYYNFSSGAATGELL
>RamvarEVm002262t1 type=protein; aalen=677,100%,complete; clen=2034; offs=1-2034; organism=Ramazzottius_varieornatus; evgclass=noclass; oid=Ramazzottius_varieornatus_Ramazzottius_varieornatus_RvY_11708_1; codepot=Code/0.09; ramazzottius_varieornatus_v1_core_32_85_1 cds
MDFKGGTLLIFFSLVLRFSDGLSASLDSQKLQPRIFNQDLDVEDAGSKGGREGRRMNVPPMLKLPSPPLWSLPVSTAVSS
RIYTLQTSGPTPPGVSYVYTLDPVDPSTDYFSLDNHTGIVTLKKPLDMQKHRSFTVIPGVTDGELTARSEIRVVVSKDGE
IGVAEQPGNWPGNLPGGGFFPPNFSPPTARPRPPKVRTTAFTFGTSQEPVSSIATASDEPSSTIFTTEHPGRSEPVPPPS
DSKNYLAFLAIPAAIVLLVPLAICYCRRRNYQRALGQEKIRIEKSPSADTTKSICKGSVTDFSAEYPGPPLKKFLQAAPS
NNRYLGRRKSASASFASNLLTSSDGYLQPDMTDEMWEVPRDSIVPETLRLIGEGCSGQVFRAEALEPSGAMSVVAIKTLK
ANADERAKQDLLNELQVMKSLAKDAHPNVVSLLGCCTLEDPIYVIMEFLEHGKLQSYLRNSRDSHYYGNIAADNKEAVTS
KQLTQFGYQIASGMDYLSKRGILHRDLAARNILLDENKVCKVSDFGLARDVIDSHIYTRVSACRLPVRWMAPESLHDSTF
TSKSDVWSFGILLWEICTLGSTPYAGIGAHEVAKRVLNAEFRLAKPPHCERELYNIMYYCWAARDVDRPTFSELKKMLEQ
LLTVDVDYLHMDNFPDNYYYNTLPVNSEEADKVGEKL
>GeclaM_EVm004876t1 type=protein; aalen=504,33%,partial5-utrbad; clen=4483; offs=1-1515; organism=Gecarcinus_lateralis; evgclass=noclass; oid=GlaE_velvLoc7019ct1; codepot=Code/0.13; cov=570.8_g3460_i0;
SLHPATDTTTITAPSTHEDEEAPPLDTPRAPTTVHPTSHHRPAYLPRPTDHSNSADGSETTLLPTIKVVSIQKAVELPGS
TATVEGVAEEDFKDLQDLKDSPRASYTAVYVISVIGVIPAAGLAFFIARRFLKKTQKALPESEERGEGFTPITHHSRKTQ
ASSHPPAMETDGPSSVEAKNPRFTPWEFPRSKLRLVSILGQGNFGVVWKAEARDLCACEGSQGGPTVLVAVKGVKDGAGA
KEKQDLLKELAIMQHLGQHINVVTLLGCCTQQEPYYVIMEYVMFGKLLTFLRDHRTRQNYYNFSSDTAALTSHDLTRFAC
QVAAGCEYIQSRGIIHRDLASRNVLVDHNKVCKIADFGLARSVKDLGSDIYEQKSRGALPIRWMAPESLYMSIFTHKSDV
WSLGILCWEIVTLGSTPYPGMTAREVMRKVREGYRLERPEHCRPELYHIVTRCWHQDLNQRPSFTEIKEDLLELLDNSPT
GYIDLENFPESSYYSMHENNEEKL
>EulcruEVm001038t1 type=protein; aalen=541,90%,partial3; clen=1795; offs=173-1795; organism=Eulimnogammarus_cruentus; evgclass=main; oid=Eulimnogammarus_cruentus_trinEulimnogammaruscruentus_LocDN32456c0g1t1; codepot=Code/0.1;
MVFADAELHSTIAEVYAFDPNNEHFSFSVVDTAGLVAIDARTGKVTVKKLLTDQVGEHPIVVSVTNKYATIDGEVLLQVL
PSEDTPTQPPVVGPTLPVARDGVQLGTTLVTQPGSRDGVQSGTTSATRPTLIVIDRNMPTPPPTTPPPPPSGSEGPSTVD
APPGGGNSSVVVVVVVAVGVAMSLFGGSVMWWCCKETKISVEEGKEASVRYDKKGLELSPASSASSSLSRQEAPPLRALP
SLKRFWQRRASENKYEDGQAPTVPPRAGSGKTSFHGSLRGDASLDEWEFPRHKLRWISILGEGCFGQVWKYEATDLQGAS
KTFVAVKTLKESAGSQERKDLQQELRVLKSLGKHPNVVSLLACCTEKEPTLVVLEYMVNGKLQTYLRDRRAKEPYSNLHG
SSSTLSPRDLTIFALQVARGMQFLSTHGIVHRDLAARNVLVGENKVCKVADFGFARDLANNHVYERKSSGRLPIRWMALE
SLFDNIFTTKTDVWSFGILLWEIVTLGSTPYPGMSAEEVMKKIKEGYRLEKPSYCKREMYN
>CalsaY_EVm001592t1 type=protein; aalen=733,81%,complete; clen=2699; offs=134-2335; organism=Callinectes_sapidus_YORGAN; evgclass=main; oid=Callinectes_sapidus_YORGAN_trinCallinectes_sapidus_YORGAN_LocDN6197c0g1t3; codepot=Code/0.15;
MKQATNTSRNKDRVYNITAKLESLNRRLAEQGIHIIHAEVDGEKIKLDNRMIIRPRQPPVTTFRPATSLPASTLPSPRPS
SPSGSSTSFSFFTPSTEEDAQGKQIQTSIRSSFSFHTSHSPDTVNEVQTTTGDSTPTTNKPIDVRKPDDKPFLAPSRFPT
AVEGEEQARNTTDPRTPESPSVSISGTRSSLDWDGRRGAPSSILATATVPTTVTTRTRSTTVPITTHQAVTTPSLRLRPT
HEEGDESHPPDDPRPSTTVHPTSHHRPTFFPPPTDHSHADRTPNPTRIPTIKVVSILKDAEVTGSPATVEDVAEDDPQVL
KDSQDLNDTSRASSTAIYVISVIGVIPAAGLAFFIARRFLKKTQKALPESEERGEGFTPITHHHSRKTQSSAHPATMEGD
GPSSVEAKNPRFTPWEFPRSKLRLVSILGQGNFGVVWKAEARDLCACEGSQGGPTVLVAVKGVKEGAGQKEKQDLLKELA
IMQHLGHHTNVVTLLGCCTQQEPYHVIMEYVMFGKLLTFLRDHRTRQNYYNFSSDTAALTSQDLTRFACQVASGCEYIQS
RGIIHRDLASRNVLVDHNKVCKIADFGLARSVKDLGSDIYEQKSRGALPIRWMAPESLYMSIFTHKSDVWSLGILCWEIV
TLGSTPYPGMTAREVMRQVREGYRLERPEHCHQELYHIVTRCWHQDLNQRPSFTEIKEDLQELLENSPTGYIDLENFPES
SYYSMHENNEEKL
>EupsupEVm004816t8 type=protein; aalen=415,83%,complete; clen=1486; offs=126-1373; organism=Euphausia_superba; evgclass=alt; oid=Euphausia_superba_trinEuphausia_superba_LocDN219720c0g1t2; codepot=Code/0.03;
MIDYDSIPKTKSSITIYIVAVIGIIPGAVAISFFVKRYLNKDEKSLPDAEEQAEGSTPATRHSRKPSQSNAMLVAHDSPG
SRVSEEIPSLPYTKTPWEFPRSKLRLVSVLGEGNFGVVWKAEARDLCGCGENGTGGPTVLVAVKSVKDGAGLKEREDLIK
ELDIMQHLGQHPNVVTLLGCCTQTEPNLVIMEYVMFGKLLTFLRDVRTRHKYYNFSADNEGLTSKDLTRFACDVASGCEY
LQSRGIIHRDLAARNILVDHNKVCKIADFGLARSVKDLGSDIYEQKSRGALPIRWMAPESLYMSIFTHKSDVWSFGILCW
EIVTLGSTPYPGMTAREVMRRVREGYRLDRPEHCRPELYLIVTKCWHQDLNKRPSFAEVKLELSQLLDHQMGYVDLENFP
EESYYSMHANNEEKL
>Canbo1_EVm001234t1 type=protein; aalen=955,57%,complete-utrpoor; clen=4983; offs=2087-4954; organism=Cancer_borealis; evgclass=noclass; oid=Cancer_borealis_Cancer_borealis_GEFB01020175.1; codepot=Code/0.15; TSA: Cancer borealis DS01-Cborealis_contig_19938 transcribed RNA sequence
MPSVGEILNSRPIEDENKEKEEIETALDTTLGQPSTTEAYTKTTTLRIQTRQREEDQDSIQEQEEVKRTQHAHVETEPSS
SLEQKSPPSSPVRKLVRRPRPPLDTEKTGGHARPTPPRRRRPIRPIVKLPPPITYHKASTTPPQDTHASTSTTTTTTHPT
TTTTTTTTTTTPQPRRTTVTITSPSTPRVVLTTTTTTTTTTTPPPATTTPMTPEQVVIESLTEIMKEATNTSRSKDKVYN
IAANLESLNKRLAEQGIHIIHAEVDGVKIKLDNRMIIRPRPPPPPVTTFRPSTSLPASTFPSPRPSLPSLPSTSFSFFTP
SQIGDSDPQNKHIHTSIKSSFSFQTSHSPDTANEVQTTTGDTAPTTNKPIDARKPDDKPFLASSRFPTIEESEEDKVRNN
TDARTSESSSSVSTSGTRFALDLEGRQEDSESILATATVPATVTTRTRSTTVPITTHKHNTTPSTRLHHTTASTHQPLDS
PRAPTTIHPTSHHRPTFFPPPTDHSNAVTTPNTTRIPTIKGISILKETELSGSVATVEDIEEPNLKDSQDSPKASYTAIY
VISVIGVIPAAGLAFFIARRYLKKTQKALPESEERGEGFTPITHHHSRKTQASSHAATMEGEGPSSVEAKNPRFTLWEFP
RSKLRLASILGQGNFGVVWKAEARDLCACEGSQGGPTVLVAVKGVKEGAGQKEKQDLLEELAIMQHLGHHTNVVTLLGCC
TQQEPYYVIMEYVMFGKLLTFLRDHRTRQNYYNFSSDTAALTSQDLTRFACQVASGCEYLQSRGIIHRDLASRNILVDHN
KVCKIADFGLARSVKDLGSDIYEQKSRGALPIRWMAPESLYMSIFTHKSDVWSLGILCWEIVTLGSTPYPGMTAREVMRK
VREGHRLERPEHCHQELYHIVTRCWHQDLNQRPSFTEIKADLQELLDNSPTGYIDLENFPESSYYSMHENNDEKL
>EucserEVm012001t2 type=protein; aalen=244,92%,partial3; clen=788; offs=56-787; organism=Eucyclops_serrulatus; evgclass=alt; oid=Eucyclops_serrulatus_trinEucyclops_serrulatus_LocDN112876c0g4t1; codepot=Code/0.0015;
MGMLGEGCFGQVWKCEAENIDGTKGHKIVAVKTLKESATEKEKKDLLHELSVMKMLEPHPNVVKLIGCCTEKDPIFVIIE
YISGGTLQDFLRKSRSEHNYKNLHGESQTLSSRDLTSYAYQIAKGMAFLSSKKVIHRDLAARNVLVTTDDPNLKPNGCCC
KIADFGFARDVMANNIYERKSEGRLPIRWMAPESLYDNCYTSKSDVWSFGVLLWEIVTLGSTPYPGLSASEVMKRVRDGV
RLEK
>Erisi1_EVm002432t1 type=protein; aalen=730,78%,complete; clen=2786; offs=169-2361; organism=Eriocheir_sinensis; evgclass=main; oid=Eriocheir_sinensis_trinEriocheir_sinensis_LocDN209590c1g1t2; codepot=Code/0.18;
MKQATNTSRSKDKVYNIAANLEDLNKRLAEQGIHIIHAEVDGVKIKLDNRTITRHRPPPITTFRPSTAIPASTQPATRPS
PSSSSSYPSFSSSPSQTTTPNKNVQTSIKSSFSFHTSLSPDTVNEVQTTTSDSEPTTMKPTEARKPDDKPFLAPSRLPTT
EEGAAKNGSESSVSTSGTRASLDLEWRQGASKSILATATVPATVTTRTRSTTVPVTAHRPAVTPSLSLHPAADTTTITTS
STHETEEAPPLDTPRTATTIHPTSHHRPTYLPHPTDHSNSVEGSETTDTPTIKVISILKASELPGSTATVEGVEEGDLKD
LQDLKDSPRASYTAIYVISVIGVIPAAGLAFFIARRFLKKTQKALPESEERGEGFTPITHHPRKTQPSSHPPAMETDGPS
SVEAKNPRFTPWEFPRSKLRLASILGQGNFGVVWKAEARDLCACEGSQGGPTVLVAVKGVKEGAGAKEKQDLLKELAIMQ
HLGQHINVVTLLGCCTQQEPYYVIMEYVMFGKLLTFLRDHRTRQNYYNFSSDTAALTSHDLTRFACQVAAGCEYIQSRGI
IHRDLASRNVLVDHNKVCKIADFGLARSVKDLGSDIYEQKSRGALPIRWMAPESLYMSIFTHKSDVWSLGILCWEIVTLG
STPYPGMAAREVMRQVREGYRLERPEHCRPELYHIVTRCWHQDLNQRPSFTEIKEDLLELLDNSPTGYIDLENFPESSYY
SMHENNEEKL
>AnoinsEVm000989t1 type=protein; aalen=435,94%,partial5; clen=1385; offs=1-1308; organism=Anoplodactylus_insignis; evgclass=noclass; oid=Anoplodactylus_insignis_trinLocDN2851c0g1t1; codepot=Noncode/-0.031;
SNLNSTNKPLNPSDGSKNKNVTLHGKSEKASSSGTTIYVVGIIGLLPAAGFVVWCIRYIWKRRKNYNKRNMDRLSCERPG
TEEVRNRREYSRSTSTHTLDMDTMLAYNLNDPEEVKIQDTSAWEFSRDSIRLKSILGEGNFGLVWKAEADNICGTSGTIL
VAVKTVKVNASQKEKDDLLSEIKIMKKIRYHPNVVTMLGCCTEQEPYFLIMEYIMYGKLLTYLRDHRSKRNYYNFSENSC
ALTSKDLTTFSYHVAKGMEYLSTKGILHRDLAARNVLVDHTKTCKIADFGLSKTIKNNDSEMYEQKSKAALPIRWMAPES
LFFSIFTTKSDVWAFGILMWEIVTLGSTPYPGMGARDVIKEVRDGLTPDKPHHCKPELYSIMNSCWDRDDENRPNFNELC
NELGHLLEKQTGYIDLENFPEHCYFNMYYSAGEKV
>AnajapEVm004371t1 type=protein; aalen=323,99%,partial3; clen=971; offs=3-971; organism=Anatolikos_japonicus; evgclass=noclass; oid=Anatolikos_japonicus_trinLocDN38594c0g1t1; codepot=Code/0.059;
MEGEGPSSEEAKNPRFTLWEFPRSKLRLASILGQGNFGVVWKAEARDLCACEGSQGGPTVLVAVKGVKEGAGQKEKQDLL
EELEIMQHLGHHTNVVTLLGCCTQQEPYYVIMEYVMFGKLLTFLRDHRTRQNYYNFSSDTAALTSQDLTRFACQVASGCE
YLQSRGIIHRDLASRNILVDHNKVCKIADFGLARSVKDLGSDIYEQKSRGALPIRWMAPESLYMSIFTHKSDVWSLGILC
WEIVTLGSTPYPGMTAREVMRKVREGHRLERPEHCHQELYHIVTRCWHQDLNQRPSFTEIKADLQELLDNSPTGYIDLEN
FPE
>SysdeE_EVm004331t1 type=protein; aalen=345,50%,partial5-utrpoor; clen=2075; offs=3-1040; organism=HBG_Systellaspis_debilis_EYES; evgclass=noclass; oid=HBG_Systellaspis_debilis_EYES_trinHBG_Systellaspis_debilis_EYES_Loc154722c0g1t1; codepot=Code/0.039;
RKPSHSNTLDVEPSSVEAKNPKYSPWEFPRSKLRLASILGEGNFGVVWKAEARELCACEGAPGATVLVAVKGVKEGAGIK
ERQDLLKELAIMQQIGQHPNVVTLLGCCTQQEPHYLVMEYVMFGKLLTFLRDHRTRHNYYNFSSDTEALTSKDLTRFACQ
IAGGCDYLQTRGIIHRDLAARNILVDHNKVCKIADFGLARNVKDLGSDIYEQKSRGALPIRWMAPESLYMSIFTHKSDVW
SLGILCWEIVTLGSTPYPGMTAREVMRRVREGYRLERPEHCRPEFYHIVTKCWHQDLNKRPSFSELKIEMSQLLEHGHLA
YPCIDLENFPEANYFSMHDNEDEKL
>SysdeP_EVm002801t1 type=protein; aalen=465,73%,partial5; clen=1894; offs=1-1398; organism=HBG_Systellaspis_debilis_PHOTOPHORES; evgclass=noclass; oid=HBG_Systellaspis_debilis_PHOTOPHORES_trinHBG_Systellaspis_debilis_PHOTOPHORES_Loc86184c0g1t1; codepot=Code/0.046;
AFAYDTFSYATVLEDTPRTPSDTDETSSKNSINTSTTSYPSIEVISITNITKEIEDAKSEDYTEKSSSASTTVYVIGVIG
IIPAAGLAAFLAKKFLKKTQTALPDSEERAEGFTPVTHHSRKPSHSNTLDVEPSSVEAKNPKYSPWEFPRSKLRLASILG
EGNFGVVWKAEARELCACEGAPGATVLVAVKGVKEGAGIKERQDLLKELAIMQQIGQHPNVVTLLGCCTQQEPHYLVMEY
VMFGKLLTFLRDHRTRHNYYNFSSDTEALTSKDLTRFACQIAGGCDYLQTRGIIHRDLAARNILVDHNKVCKIADFGLAR
NVKDLGSDIYEQKSRGALPIRWMAPESLYMSIFTHKSDVWSLGILCWEIVTLGSTPYPGMTAREVMRRVREGYRLERPEH
CRPEFYHIVTKCWHQDLNKRPSFSELKIEMSQLLEHGHLAYPCIDLENFPEANYFSMHDNEDEKL
>EupsupEVm004816t5 type=protein; aalen=447,99%,partial; clen=1342; offs=1-1341; organism=Euphausia_superba; evgclass=althim; oid=Euphausia_superba_trinEuphausia_superba_LocDN220420c0g1t1; codepot=Code/0.027;
NTGIFFSSTTSIDPNSSFFSIKEVKTDPADLQVSAVDIIDYDSIPETKSSTTIYIVAVIGIIPGAVAIAFFVRRYLNKDV
KSLPDAEEQAEGSTPVTQHSRKHSQSNALPIAHDSPGSRTSEEITSPPYTKTPWEFPRSKLRLSSVLGEGNFGVVWKAEA
RDLCGCGENGTGGPTVLVAVKSVKDGAGLKEREDLIKELDIMQHLGQHPNVVTLLGCCTQTEPNLVIMEYVMFGKLLTFL
RDVRTRHKYYNFSADNEGLTSKDLTRFACDVASGCEYLQSRGIIHRDLAARNILVDHNKVCKIADFGLARSVKDLGSDIY
EQKSRGALPIRWMAPESLYMSIFTHKSDVWSFGILCWEIVTLGSTPYPGMTAREVMRRVREGYRLDRPEHCRPELYLIVT
KCWHQDLNKRPSFAEVKLELSQLLDHQMGYVDLENFPEESYYSMHAN
>MetmagEVm000676t1 type=protein; aalen=1037,69%,complete; clen=4496; offs=183-3296; organism=Metacarcinus_magister_YORGAN; evgclass=noclass; oid=Metacarcinus_magister_YORGAN_Metacarcinus_magister_YORGAN_GHOI01038574.1; codepot=Code/0.16; TSA: Metacarcinus magister TR35888_c9_g2_i6, transcribed RNA sequence
MRDKLRRLSRLRTGVNKTPTTTTTTTSTTTTTPSTTPTTERIQITTPTTTTTERRTPQITEQPSTTTRRTSTVRKMPSVS
QILNSRPLEDENKEEEEIETALDTTLGRPSTTEAYTTLRTETRQRKDGQDSIQEQEEVVERTQHAHVEIEPSSSLEQKSP
PSSPVRKLVRRPWPPIDTEKTGHAWPTPPRRRRPIRPLVKLPPPITYHRASTTPPEDTHASTSTTTTTTHPTTTTTTTTT
TTTTTPQPRRTTVTITSPTTPRVVLTTTTTTTTTTTPPPTTTTPLTTTTPLTPEQVVIESLTEIMKEATNTSRSKDKVYN
IAANLESLNKRLAEQGIHIIHAEVDGVKIKLDNRLIIRPRPPPPPVTTFRPSTSLPASTFPAPRPSLPSLPSTSFSFFTP
SQTGDSDPQSKHIHTSIKSSFSFQTSHSPDTANEVQTTTGDTAPTTNKPIDARKPDDKPFLAPSRFPTIEESEENQARNN
TDARISESSSSVITSGTRFGLDLEGRQEDSESILATATVPATVTTRTRSTTVPITTHQHNTTPSTRPHDTTASTHQPLDS
PRAPTTIHPTSHHRPTFFPPPTDHSNAVTTPNTTRIPTTNVISILKEGELSGSVATVEDIEEPNLKDSQDSQDSPKASYT
AIYVISVIGVIPAAGLAFFIARRFLKKTQKALPESEERGEGFTPITHHSRKTQASPHTATMEGEGPSSVEAKNPRFTLWE
FPRSKLRLASILGQGNFGVVWKAEARDLCACEGSQGGPTVLVAVKGVKEGAGQKEKQDLLEELAIMQHLGHHTNVVTLLG
CCTQQEPYYVIMEYVMFGKLLTFLRDHRTRQNYYNFSSDTAALTSQDLTRFACQVASGCEYLQSRGIIHRDLASRNILVD
HNKVCKIADFGLARSVKDLGSDIYEQKSRGALPIRWMAPESLYMSIFTHKSDVWSLGILCWEIVTLGSTPYPGMTAREVM
RKVREGHRLERPEHCHQELYHIVTRCWHQDLNQRPTFTEIKADLQELLDNSPTGYIDLENFPESSYYSMHENNDEKL
>Thodob_EVm005400t1 type=protein; aalen=339,62%,partial5; clen=1642; offs=1-1020; organism=HBG_Thor_dobkini; evgclass=noclass; oid=HBG_Thor_dobkini_trinHBG_Thor_dobkini_Loc183446c0g1t1; codepot=Code/0.028;
NTLDVEPSSVEAKNPKYSPWEFPRSKLRLASILGEGNFGVVWKAEARELCACDGAPGATVLVAVKGVKDGAGLKERQDLL
KELAIMQQIGQHPNVVTLLGCCTQQEPHYLVMEYVMFGKLLTFLRDHRTRHNYFNFSSDTEALTSKDLTRFACQIATGCD
YLQTRGIIHRDLAARNILVDHNKVCKIADFGLARNVKDLGSDIYEQKSRGALPIRWMAPESLYMSIFTHKSDVWSLGILC
WEIVTLGSTPYPGMTAREVMRRVREGYRLERPEHCRPEFYHIVTKCWHQDLNKRPSFAELKFEMGQLLEHGQASYPCIDL
ENFPEANYFSMHDNDDEKL
>Styrich_EVm002303t1 type=protein; aalen=629,63%,complete; clen=2991; offs=18-1907; organism=HBG_Stylopandalus_richardi; evgclass=noclass; oid=HBG_Stylopandalus_richardi_trinHBG_Stylopandalus_richardi_Loc102330c0g1t1; codepot=Code/0.078;
MGNKTRFDGNPKTPVVDETLPPVRTSSPVGDREKEGEQSGSVPSVAIFASSTVPASVTTRTRSTTVPITTHRPSIRPFLL
NPRDKSARPGVVAADDSSRNSNITLDGEILEVSGEPQNPANVHPTSHHRPTSVPEHQKNKPVSDAPPNSTATRESSYGTF
SYATVVEDTPPTPRDAEAKSSLKTTTSTSTTHRPIIEVIPISNEIQDVAYAPESVSAAEDVESEDFADTSSSASTTIYII
GVIGIIPAAGLAVFLGRKFCKKTQKALPDSEERAEGFTPVTHHSRKPSHSNTLDVEPSSVEAKNPKYSPWEFPRSKLRLA
SILGEGNFGVVWKAEARELCACDGAPGATVLVAVKGVKEGAGLKERQDLLKELAIMQQIGQHPNVVTLLGCCTQQEPHYL
VMEYVMYGKLLTFLRDHRTRHNYFNFSSDTEALTSKDLTRFACQIATGCDYLQTRGIIHRDLAARNILVDHNKVCKIADF
GLARNVKDLGSDIYEQKSRGALPIRWMAPESLYMSIFTHKSDVWSLGILCWEIVTLGSTPYPGMTAREVMRRVREGYRLE
RPEHCRPEFYHIVTKCWHQDLNKRPTFAELKFEMGQLLEQGQTAYPCIDLENFPEANYFSMHDNEDEKL
>Battex_EVm001334t1 type=protein; aalen=736,66%,complete; clen=3337; offs=194-2404; organism=HBG_Bathypalaemonella_texana; evgclass=noclass; oid=HBG_Bathypalaemonella_texana_trinHBG_Bathypalaemonella_texana_Loc179797c0g1t1; codepot=Code/0.051;
MTTTEMSSTSLSSPPSKSQETPDETEDELDEDVLTSVKTSFSFHTSKPTDVENETDSENEVQSTTNESSFTTFKPTEIKK
LTNKPIRGDSQSPVLSTSMLPSSEDVDDNVPMTNKTILDDNPKTPVADDSLPPVRTSSPLGDREKEGEQNESGPSVAIFA
SSTVPASVTTRTRSTTVPITTHRPTDRPFLFNPKDRSPKPDIIRDEIVVNVSGTANREEFEALQIPINVHPTSHHRPTSV
PKLQESAPSSGIPRNFSATEVFGYDTFSYATVLEDTPPTLSDTETKASSKTPSTTSTTRRPIIEVISITKEIPDLAYSPE
SVSAAEDVESEDYTETSSSTSTTVYVIGVIGIIPAAGLAAFLAKKFLRKTQKALPDSEERAEGFTPVTHHSRKPSHSNTL
DVEPSSVEAKNPKYSPWEFPRSKLRLASILGEGNFGVVWRAEAQELCACEGAPGAKVLVAVKGVKESAGLKEKQDLLKEL
AIMQQIGQHPNVVTLLGCCTQQEPHYLVMEYVMFGKLLTFLRDHRTRHNYYNFSSDTEALTSKDLTRFACQIATGCEYLQ
SRGIIHRDLAARNILVDHNKVCQIADFGLARNVKDLGSDIYEQKSRGALPIRWMAPESLYMSIFTHKSDVWSLGILCWEI
VTLGSTPYPGMTAREVMRKVREGYRLERPEHCRPEFYHIVTKCWHQDLGKRPSFSELKVEMAQLLEHGQMAYPCIDLENF
PEANYFSMHDNEDEKL
>CalsaE_EVm000558t1 type=protein; aalen=1520,53%,complete-utrpoor; clen=8541; offs=390-4952; organism=Callinectes_sapidus_EVG; evgclass=noclass; oid=Callinectes_sapidus_EVG_Callinectes_sapidus_EVG_evg178511; codepot=Code/0.29;
MNVRGPGTLLLAALLATGVCQGGAARFYTTNTLTEAEPRVGGDYDALLDQVSGDFGVRSEVLEAAGQEPEYRGADTMVVP
LYIPKGAVPIKVARIARSDSRDPVLEVVDLTMSPAADSVLIRRIGPVDRRRAASPPNRAAWRPPQTTRITRLSPNRRSDS
PRRRVPLPSSSSSSPSSSPSSPSPPPPRSEPLQSEFGKRLPVSEGGPIDAPAPDADTATKRAKKNELSKDSQFPEEMHTT
TLPTTTTAAAASTSSPPPPPDPKGGEIKATTRRFSTHLTSTTTTTPSASTSSTSTTTPTTTTTKSPPPTTTTTTSTATEK
STTTTTTTTYSTEEKIPSSTSSTTERRSIIFPRPVESVLNGRGKSLAPVTTSTTPSTTTPTTTTTSSTSTTTTPSTTSTT
PSTTTTKTVTSGRGFPVPVRNLPAWVMRPKTPPPPPVSSRRIFITTTSSTTTTTTERPRRARDKLRRLSRLRGGVSNEPT
TSTTTTTTTERTPTTTPTTTTTTTTTERTPPTTTEPSTTTRRTSTIRKMPSVSEILNSRTEEEGIEADVEKSLSETTLGR
PSSTEEYTAKTTTLKTLEAKQQEKDQTTTTLKTVEANQREEDLATTTSRIVEARQRENDQTTSTTQKALEEEIQRTQLRV
ATEASSVEEVLPSNANRKFVRRPRPPQDDDDPEGLPRPSAPRRRRPLRPRIKLPPPITYHRASTAPPQDTFASTSTTSTT
THPPTTTTTTTTTTTQRPLTTTITVTSTSTPRVVLTTTTTTTTTPVPTTSATTRTPAQVVIDSLTEIMKQATNTSRNKDR
VYNITAKLESLNRRLAEQGIHIIHAEVDGEKIKLDNRMIIRPRQPPVTTFRPATSLPASTLPSPRPSSPSSSSTSFSFFT
PSTEEDAQGKQIQTSIRSSFSFHTSHSPDTVNEVQTTTGDSTPTTNKPIDVRKPDDKPFLAPSRFPTAVEGEEQARNTTD
PRTPESPSVSISGTRSSLDWDGRRGAPSSILATATVPTTVTTRTRSTTVPITTHQAVTTPSLRLRPTHEEGDESHPPDDP
RPSTTVHPTSHHRPTFFPPPTDHSHADRTPNPTRIPTIKVVSILKDAEVPGSPATVEDVAEDDPQVLKDSQDLNDTSRAS
STAIYVISVIGVIPAAGLAFFIARRFLKKTQKALPESEERGEGFTPITHHHSRKTQSSAHPATMEGDGPSSVEAKNPRFT
PWEFPRSKLRLVSILGQGNFGVVWKAEARDLCACEGSQGGPTVLVAVKGVKEGAGQKEKQDLLKELAIMQHLGHHTNVVT
LLGCCTQQEPYHVIMEYVMFGKLLTFLRDHRTRQNYYNFSSDTAALTSQDLTRFACQVASGCEYIQSRGIIHRDLASRNV
LVDHNKVCKIADFGLARSVKDLGSDIYEQKSRGALPIRWMAPESLYMSIFTHKSDVWSLGILCWEIVTLGSTPYPGMTAR
EVMRQVREGYRLERPEHCHQELYHIVTRCWHQDLNQRPSFTEIKEDLQELLENSPTGYIDLENFPESSYYSMHENNEEKL
>Panar1_EVm000497t1 type=protein; aalen=1703,76%,complete; clen=6653; offs=323-5434; organism=Panulirus_argus; evgclass=noclass; oid=Panulirus_argus_Panulirus_argus_evg1810920; codepot=Code/0.18;
MSAHERPWVSWIWRISVLLFIVAISGAWAGRRGVREPAVAGGSELSTNTLAEAQPPTHLDYDAMLEDINGDFGIRSEVVE
AAGQEPEYRGSETLVVPLYIPDGALPISLARIARSGDQQQPTVELLDMEMSPSADSILIRRIGPVNGRRKRPPPPGRAAW
RTPQRARISRLTPIRRSDLAGRRPVPPPPVPVAPLARFGQRLSAPSLVAVRRVALSQATPNRGDDSGGGGGDDEALDDSN
TKRSKKNEFSKDSQFPDELHTTTGPEAVGQTPSARPDTSATSTVRTSTAAAERGDKRNTTRKFLKPLPLRTTTTAPPTTT
SSTTPHTTRKPKATTSPITLPTTIAPTPKTPSTTTSSPSTTTSSTTTTTSPTTTSTSATVPTTSTSTTPPSPTTRSSTTV
TSSSTTAPTTTERTSITAKSIVRRKILRDSSPQEKLTTSTTSAPSTTKWDRRSVLFLRPVESILKATTTEKSTTTSTSTT
TAAPTTTTTTAKTTTSTTTSRSPSARLRILPPWLTRSKSTTTTRRTSTATQSTTTTTTTTPATTRTPVVTERPTVFGRLR
VAVTKRPLNTTTEKPKLKAIRRLSPTTEVPLRGLTTTTRSPVTLRTASTTTDQTTVPATTASSVAPTRSSVETTRSSVAT
TRRPPTITRRPVISLDRSSPMRRMPSVSEILRDAPAPKDQEGSQEPVETTTSLSSSTAKSPTTDEILKKVTSESSFINEE
RLKNSTSRPEKERESKPPVRWFLGGDRNNAKQGTTTEESQHELTVPGLRKFMRRPWPTPTNSEPHLHPGGRPVGHRRRRP
LRPRITIPPPITHTRDFFTPPEETISFRWTTEDQKTTVIVTSSTTPPTVVSTTTLPTPTATTSKSPEQVVIESLTEIMRE
ATNNNKSKDKVSSIASNLEALNKQLAEQGIHIIHAEIDGVKIKLDNRTITRPILLPVVTTFRPSAAPEASASDSSTTEKP
TTSIAPPPTGDGESSIPDGTEDSKPVKQIFTSVKSSFSFHTSKPSEVKEEIDIDNEVQSTTDESGFTTTKPVESRKFTDK
PVQGESSRPTLSSSLLPSVNEADEDPARNKTQPDGSSKTPVVDETSSTVRTSTPQKDRDKEGEQDGAVTSVAIFATSTVP
ASVTTRTRSTTVPITTHRPATTPFLHNPSGSQSGFVGFTRGDTTTLGSTETRPNDLVTEDPAFDIPVSRNKSLAPQFPYI
PFSIHPTAHHRPTSLPPLIERGPSDVSSAETTSVATTSKLSTSTESTEENLASIVKTTAARTTTHRPIIEVISITREIQD
SPFAPGSAATVENIESEDFADSSSSSTSYTASYVVGVIGIIPAAGLAAFLARKFLKKTQKALPESEEPAEGFTPVTHHSR
KPSHSNTLDVDGSSVEAKNPKYTPWEFPRSKLRLVSILGEGNFGVVWKAEARELCACEGAPGGPTVLVAVKGVKEGAGVK
ERQDLLRELAIMQHLGQHPNVVTLLGCCTQQEPHYVIMEYVMFGKLLTFLRDHRTRHNYYNFSSDTEALTSRDLTRFACQ
VATGCEYLQGRGIIHRDLASRNILVDHNKLCKIADFGLARNVKDLGSDIYEQKSRGALPIRWMAPESLYMNIFTHKSDVW
SFGILCWEIVTLGSTPYPGMTAREVMRRVREGYRLERPDHCHPELYRVVTKCWHQDLNKRPSFSEVKKDLTQLLDQGQTG
YIDLENFPEANYFSMHENNDEKL
>ThyineEVm003411t2 type=protein; aalen=493,49%,complete-utrpoor; clen=3002; offs=665-2146; organism=Thysanoessa_inermis; evgclass=alt; oid=Thysanoessa_inermis_trinThysanoessa_inermis_LocDN126025c0g1t4; codepot=Code/0.02;
MIRRKKINKNDSNEDQISDLENPSVIHPTSHLRPTSTKSPPASNASTTGTSSGSTTSLDQESQFFSITDQTDPFDLQESA
VKIPETKFTTAIYIVAVIGILPAAIAVAFFFKRYLNKEEKSLPDAEEQAEGFTPPVTHHSRKPSQSNTLQAVTHDSPGSR
STSEKPSPKYTKTPWEFPRSKLRLVSILGEGNFGVVWKAEARDLCGCGENGTGGPTVLVAVKSVKDGAGLKERQDLVKEL
DIMQHLGQHPNVVTLLGCCTKTEPHLVIMEYVMFGKLLTFLRDVRTRHKYYNFSEDNEALTSKDLTRFASDVASGCDYLQ
SRGIIHRDLAARNILVDHNKVCKIADFGLARSVKDLGTDIYEAKSRGPLPIRWMAPESLYMNIYTHKSDVWSFGILCWEI
VTLGSTPYPGMMAREVMRNVQENYRLDRPEHCRPELYHIVTKCWHQDFNKRPSFSDIKLELAQLLDHQMGYVDLENFPEA
IYYNMHANDEEKL
>AcapurEVm000901t1 type=protein; aalen=713,93%,complete; clen=2281; offs=22-2163; organism=HBG3051CDE_Acanthephyra_purpurea_eyes; evgclass=noclass; oid=HBG3051CDE_Acanthephyra_purpurea_eyes_trinHBG3051CDE_Acanthephyra_purpurea_eyes_Loc10132c1g1t1; codepot=Code/0.065;
MENEEDLDKDVFTSVKTSFSFHTSKPTDVENETDSENEVQSTTNDSSFTTSKPTEIRKLTNKPVRGESQSPILSASMLPS
SEDTDDTTAMANKTKLEGPKTPVGDESLPPVRTSSPIGDREKEGEQNGSVPSVAIFASSTVPASVTTRTRSTTVPITTHR
PSFSPRDRSSRPAIITAYETTLNSSTIANDKNIKDSEESQNPMSMHPTSHHRPTLVPKLQEKKPSTEAPSNHSASKDFAY
DIFSYATVLEDTPPTPRDTERKTSLKTSTTTSTPPRPIIEVISITKEIEDLAYSPESVSDAEDVESEDYIETSSSSASTT
IYVIGVIGIIPAAGLAAFMAKKFLRKTQKALPDSEERAEGFTPVTHHSRKPSHSNTLDVEPSSVEAKNPKYSPWEFPRSK
LRLASVLGEGNFGIVWKAEARELCACEGAPGATVLVAVKGVKEGAGIKERQDLLKELAIMQQIGQHPNVVTLLGCCTQQE
PHYLVMEYVMFGKLLTFLRDHRTRHNYYNFSSDTEALTSKDLTRFACQIATGCDYLQTRGIIHRDLAARNILVDHNKVCK
IADFGLARNVKDLGSDIYEQKSRGALPIRWMAPESLYMSIFTHKSDVWSLGILCWEIVTLGSTPYPGMTAREVMRRVREG
YRLERPEHCRPEFYHIVTKCWHQDLNKRPSFSELKIEMAQLLEHGHLAYPCIDLENFPEANYFSMHDNEDEKL
>Batser_EVm000593t1 type=protein; aalen=813,53%,complete-utrpoor; clen=4587; offs=273-2714; organism=HBG_Bathypalaemonella_serratipalma; evgclass=main; oid=HBG_Bathypalaemonella_serratipalma_trinHBG_Bathypalaemonella_serratipalma_Loc85829c0g1t2; codepot=Code/0.055;
MKDATNNNKSKDKVSNIATNLEALNKQLAERGIHIIHAEVDGVRIKLDNRTLPRHTTPPTPTTFHPSTAFKVTLTPAIMT
TTEMSSTSLSSPPSKSQETPDETEDELDEDVLTSVKTSFSFHTSKPTDVENETDSENEVQSTTNESSFTTFKPTEIKKLT
NKPIRGDSQSPVLSTSMLPSSEDVDDNVPMTNKTILDDNLKTHVADDSLPPVRTSSPLGDREKEGEQNESGPSVAIFASS
TVPASVTTRTRSTTVPITTHRPTDRPFLFNPKDRSPKPDIRDEIVVNVSGTANREEFEALQIPINVHPTSHHRPTSVPKL
QESAPSSGISRNFSATEVFGYDTFSYATVLEDTPPTLSDTETKASSKTPSTTSTTRRPIIEVISITKEIPDLAYSPESVS
AAEDVESEDYTETSSSTSTTVYVIGVIGIIPAAGLAAFLAKKFLRKTQKALPDSEERAEGFTPVTHHSRKPSHSNTLDVE
PSSVEAKNPKYSPWEFPRSKLRLASILGEGNFGVVWRAEAQELCACEGAPGAKVLVAVKGVKESAGVKEKQDLLKELAIM
QQIGQHPNVVTLLGCCTQQEPHYLVMEYVMFGKLLTFLRDHRTRHNYYNFSSDTEALTSKDLTRFACQIATGCEYLQSRG
IIHRDLAARNILVDHNKVCQIADFGLARNVKDLGSDIYEQKSRGALPIRWMAPESLYMSIFTHKSDVWSLGILCWEIVTL
GSTPYPGMTAREVMRKVREGYRLERPEHCRPEFYHIVTKCWHQDLGKRPSFSELKVEMAQLLEHGQMAYPCIDLENFPEA
NYFSMHDNEDEKL
>CarmaC_EVm000598t1 type=protein; aalen=1524,71%,complete; clen=6384; offs=414-4988; organism=Carcinus_maenas; evgclass=noclass; oid=Carcinus_maenas_CNS_velvLoc3579ct1; codepot=Code/0.22; cov=8.2_g1597_i0;
MIVRGPAGLLVLPLAALLAATGVCRGGAARFYTTNTLTEAEPRLGGDYDALLDQMSGDFGVRSEVLEAAGQEPEYRGSDT
MVVPLYIPKGAVPIKVARIARSDSRDPVLEVVDLTMSPAADSVLIRRIGPVDRRRGAPPPNRAAWRSPQRTRITRLTPVR
RSDSPRRRVSSSHTPPLSSSSSSSARVLPTLQSEFGKRLHLSQTDSPNPPSQSDTDTATKRAKKNELSKDSQFPDELHTT
TLPTTTTTTAAAPTTTTATSTSPTPSENRVKATTRRFSTHLTSSTSTTTTTAATTTATDSTSTTTESPSTTTASSTTSTT
TTPTTPTTTTTQPPSSTTEKKVPTTTTTTTTPPTTTTTSPTTQKASHTPSSTSSTTERRSIIFPRPVERVLNSRDKDTTP
PTTTTTTITTTATPSTTTTTTTPSTTTTTTPSTTTLKAVTSGRSFPVPVRNLPAWVTRPRTSPPQSPPPPLPPRRLSTIT
PTTTTTTTPTERPRRIRDKLRRLSRLRGGVDKEVVSTTTTSTTTTTTTTTTTERSQSTTPTTTTSKRTLGTTSRPSTTTR
RTSTVRKMPSVSEILKSRTEEEEENLKEEEEEKEVLKEVDSASETTIGRPSTTEAYVKSTTSRSEQDSTTQRILKEAERS
QLHVATETSSVEHKTPSGTSRKFVRRPRPQQDSGTPEGVRPSAPRRRRPLRPRIKLPLPITYHRAPTTPQETVASTTPPQ
ETFASTSTTTTTTTTQRPRTTTITVTSPTTPRVVLTTTTTTTTTAPPTTTTVRTPAQVVIDSLTEIMKDATNTSRSKDKV
YNITANLESLNRRLAEQGIHIIHAEVDGVKIKLDNRMIIRPRPPPPPVTTFRPSTSLASTLPSPRPSGPSFPSSPSTSFS
FFTPASDSDVQNKEIHTSIRSSFSFHTSHSPDTANEVQTTTRVTLPTTNKPVEARKPDNPFLAPSRLPTALEGEEHPPRN
RSDTRAPQSPSVSITGTRSGLNLEDHERAPTSILATATVPATVTTRTRSTTVPITTHHAATTPSLRLHPVTTSTHDGGEE
SKLHNDFGAPTTVHPTSHHRPTFFPPPTDHSHADNIPRPTRIPTIQVISILKDNELPGSPATVEDAEGDLNDSQDLRNTP
RASYTAIYVISIIGVIPAAGLAFFIARRFLKKTQKALPESEERGEGFTPITHHHSRKTQSSAHATTMDGESPSSVEAKNP
RFTPWEFPRSKLRLASILGQGNFGVVWKAEARDLCACEGSQGGPTVLVAVKGVKEGAGQKEKQDLLKELGIMQHLGHNDN
VVTLLGCCTQQEPYFVIMEYVMFGKLLTFLRDHRTRQNYYNFSSDTAALTSHDLTRFACQVASGCEYIQSRGIIHRDLAS
RNILVDHNKVCKIADFGLARSVKDLGSDIYEQKSRGALPIRWMAPESLYMSIFTHKSDVWSLGILCWEIVTLGSTPYPGM
TAREVMRRVREGYRLERPEHCHQELYHIVTRCWHQDLNQRPSFAEIKEDLQELLDNSPTGYIDLENFPESSYYSMHENTD
EEKL
>CarmaY_EVm000502t1 type=protein; aalen=1522,71%,complete; clen=6433; offs=466-5034; organism=Carcinus_maenas; evgclass=main; oid=CarmaY_velvLoc3546ct1; codepot=Code/0.22; cov=420.9_g1521_i0;
MIVRGPAGLLVLPLAALLAATGVCRGGAARFYTTNTLTEAEPRLGGDYDALLDQMSGDFGVRSEVLEAAGQEPEYRGSDT
MVVPLYIPKGAVPIKVARIARSDSRDPVLEVVDLTMSPAADSVLIRRIGPVDRRRGAPPPNRAAWRSPQRTRITRLTPVR
RSDSPRRRVSSSHTPPLSSSSSSSARVLPTLQSEFGKRLHLSQTDSPNPPSQSDTDTATKRAKKNELSKDSQFPDELHTT
TLPTTTTTTAAAPTTTTATSTSPTPIENRVKATTRRFSTHLTSSTSTTTTTAATTTATDSTSTTTESPSTTTASSTTSTT
TTPTTPTTTTTQPPSSTTEKKVPTTTTTTPPTTTTTSPTTQKASHTPSSTSSTTERRSIIFPRPVERVLNSRDKDTTPPT
TTTTTITTTATPSTTTTTTTPSTTTTTTPSTTTLKAVTSGRSFPVPVRNLPAWVTRPRTSPPQSPPPPLPPRRLSTITPT
TTTTTTPTERPRRIRDKLRRLSRLRGGVDKEVVSTTTTSTTTTTTTTTTTERSQSTTPTTTTSKRTLGTTSRPSTTTRRT
STVRKMPSVSEILKSRTEEEEENLKEEEEEKEVLKEVDSASETTIGRPSTTEAYVKSTTSRSEQDSTTQRILKEAERSQL
HVATETSSVEHKTPSGTSRKFVRRPRPQQDSGTPEGVRPSAPRRRRPLRPRIKLPLPITYHRAPTTPQETVASTTPPQET
FASTSTTTTTTTTQRPRTTTITVTSPTTPRVVLTTTTTTTTTAPPTTTTVRTPAQVVIDSLTEIMKDATNTSRSKDKVYN
ITANLESLNRRLAEQGIHIIHAEVDGVKIKLDNRMIIRPRPPPPPVTTFRPSTSLASTLPSPRPSGPSFPSSPSTSFSFF
TPASDSDVQNKEIHTSIRSSFSFHTSHSPDTANEVQTTTRVTLPTTNKPVEARKPDNPFLAPSRLPTALEGEEHPPRNRS
DTRAPQSPSVSITGTRSGLNLEDHERAPTSILATATVPATVTTRTRSTTVPITTHHAATTPSLRLHPVTTSTHDGGEESK
LHNDFGAPTTVHPTSHHRPTFFPPPTDHSHADNIPRPTRIPTIQVISILKDNELPGSPATVEDAEGDLNDSQDLRNTPRA
SYTAIYVISIIGVIPAAGLAFFIARRFLKKTQKALPESEERGEGFTPITHHHSRKTQSSAHATTMDGESPSSVEAKNPRF
TPWEFPRSKLRLASILGQGNFGVVWKAEARDLCACEGSQGGPTVLVAVKGVKEGAGQKEKQDLLKELGIMQHLGHNDNVV
TLLGCCTQQEPYFVIMEYVMFGKLLTFLRDHRTRQNYYNFSSDTAALTSHDLTRFACQVASGCEYIQSRGIIHRDLASRN
ILVDHNKVCKIADFGLARSVKDLGSDIYEQKSRGALPIRWMAPESLYMSIFTHKSDVWSLGILCWEIVTLGSTPYPGMTA
REVMRRVREGYRLERPEHCHQELYHIVTRCWHQDLNQRPSFAEIKEDLQELLDNSPTGYIDLENFPESSYYSMHENTDEE
KL
>Minpug_EVm000609t1 type=protein; aalen=1533,59%,complete-utrpoor; clen=7795; offs=380-4981; organism=Uca_pugnax; evgclass=noclass; oid=Uca_pugnax_velvLoc2406ct1; codepot=Code/0.26; cov=111.8_g760_i0;
MSARGTGGRLLLLHLAALLAAAGVCRGGAARFYTTNTLTEAEPRLSGDYDALLDQVSGDFGVRSEVVAAAGEEPEYRGAE
TMVVPLYIPKGAVPIKVARIARSDSRDPVVEVVDLTMSPAADSVLIRRIGPVEGRRGASPPSRAAWRARISRLPAIRRSD
SVPRRRVASSSSTSSSVASSPVSPPSPASPATRPLLPPSVQSEFGKRLASSLTTGDPNHTDTDTVTKRAKKNELSKDSQF
PDEFHTTAAPLTSSSSPPASPERDAGIEATTRRFSTHLTSSTTTTTSSTPTSTTTTESPSSPSSTTTTTTPHTTTTTTTA
TESSSPQTTTTTTPAPPSSTTTASTTTTPATTKKATTTTASPSTTTTSSTATVQRITRAPSSTTTERRSILFPRPVESVL
KTGRSTTPPSSPSVSSTSSPSTTTPKPSTTTTTPTTTKTTTASTTTTTSTGGRSFSLPVRELPSWVFRVRTPARRGSTAI
PSSTSSTTTTTTTTTTSTTTTTERPQRVRDKIRRLSRLRTGLSKGSFTTPITTSTTEKSQVTTPTTTTDARAPVVTPRPS
ATAQRTSPVRMLPSVSEILHSRSEQDDEGHEDAKDTTLGRSATTEAYGKTSTTTLKSEVEKKDEEEPEKGDEGEVEKSQP
PAVKTEGSVSQEKSSPSGASRKFVRRPRPSLETEKTEGFVRPSGHRRRRPLRPGIKLPPPITYHRASTAPPQLSYASTST
TTTTTVPTTTSSTTSTTTQHPYRTTVTVTSPTTPKVVLTTTTTTTTTPPPTTTTAATTPIKTPEQVVIESLTEIMKQATN
TSRSKDKVYNIAANLEDLNKRLAEQGIHIIHAEVDGVKIKLDNRTITRHRPPPITTFRPPTALPASTLPTPRPSPASSSS
SYSSFSPSSSQATTPNSQNKNVQTSIKSSFSFHTSLSPDTVNEVQTTTSDSEPTTTKPEGKKTDDKPFLAPSRLPATEGE
NAAKNGSESGVPAVSSVSTSGTRASLDLDGRQGATKSILATATVPATVTTRTRSTTVPVTAHRPSVTPSLSLHPATDTTT
VTTSTHEAEEAQPVDAPKAPTTVHPTSHHRPAYLPRPTDHSSAADGSETTLTPTIKVVSILNAAELPGSAATVEGVDGED
INTLHDLKDSPRASYTAIYVISVIGVIPAAGLAFFIARRFLKKTQKALPESEERGEGFTPVTHHARKTQAPSHAPPMETE
SPSSVEAKNPRFTPWEFPRSKLRLVSILGQGNFGVVWKAEARDLCACEGSQGGPTVLVAVKGVKDGAGAKEKQDLLKELA
IMQHLGQHINVVTLLGCCTQQEPYYVIMEYVMFGKLLTFLRDHRTRQNYYNFSSDTAALTSHDLTRFACQVAAGCEYIQS
RGIIHRDLASRNVLVDHNKVCKIADFGLARSVKDLGSDIYEQKSRGALPIRWMAPESLYMSIFTHKSDVWSLGILCWEIV
TLGSTPYPGMAAREVMRKVREGYRLERPEHCRPELYHVVTRCWHQDLNQRPSFTEIKEDLLELLDNSPTGYIDLENFPEN
SYYSMHENNDEKL
>AcastyEVm002107t1 type=protein; aalen=610,78%,partial5; clen=2322; offs=3-1835; organism=HBG_Acanthephyra_stylorostrata; evgclass=main; oid=HBG_Acanthephyra_stylorostrata_trinHBG_Acanthephyra_stylorostrata_Loc222798c0g2t1; codepot=Code/0.059;
LPPVRTSSPIGDREKEGEQNGSVPSVAIFASSTVPASVTTRTRSTTVPITTHRPSNRHFPFNPRDRSRPAIITADDTPLN
SSTTADEENIKDSEAPQSPMSMHPTSHHRPTLVPKLQEKKPSTEAPSNHSASKDFAYDIFSYATVLEDTPPTPSDTERKT
SLKTSTTTSTTRRPIIEVISITKEIEDLAYSPETVANAEDVDSEDYRETSSSSASTTIYVIGVIGIIPAAGLAAFLAKKF
LRKTQKALPDSEERAEGFTPVTHHSRKPSHTNTLDVEPSSVEAKNPKYSPWEFPRSKLRLASVLGEGNFGVVWKAEAREL
CACEGAPGATVLVAVKGVKEGAGIKERQDLLKELAIMQQIGQHHNVVTLLGCCTQQEPHYLVMEYVMFGKLLTFLRDHRT
RHNYYNFSSDTEALTSKDLTRFACQIATGCDYLQTRGIIHRDLAARNILVDHNKVCKIADFGLARNVKDLGSDIYEQKSR
GALPIRWMAPESLYMSIFTHKSDVWSLGILCWEIVTLGSTPYPGMTAREVMRRVREGYRLERPEHCRPEFYHIVTRCWHQ
DLNKRPSFSELKVEMAQLLEHGHLAYPCIDLENFPEANYFSMHDNEDEKL
>ThyineEVm003411t1 type=protein; aalen=726,67%,complete; clen=3248; offs=84-2264; organism=Thysanoessa_inermis; evgclass=main; oid=Thysanoessa_inermis_trinThysanoessa_inermis_LocDN127952c1g1t5; codepot=Code/0.015;
MRDATNHSKDRVSSIASDLEALNKRLAERNIFIINAEVDGVKIKLNKTFARGTYSFPTTSEPHSSVNPIIPTRKSTIITR
QPSSSSSIKDILQLRNTSGISLLPYEVKVIQENKESEKQVQTSVSSSFSMHTSKTTDIVSSLESLNADTIGNIAKDTLLK
SANISQRQSIKTFIAAHSPENESPDELSVLISATATVPASVTTRTRSTTIPINTHRPTLKPLIVTRKDRYKTLEDDKEEK
INKNDSNEDQISDLENPSVIHPTSHLRPTSTKSPPASNASTTGTSSGSTTSLDQESQFFSITDQTDPFDLQESAVKIPET
KFTTAIYIVAVIGILPAAIAVAFFFKRYLNKEEKSLPDAEEQAEGFTPPVTHHSRKPSQSNTLAVTHDSPGSRSTSEKPS
PKYTKTPWEFPRSKLRLVSILGEGNFGVVWKAEARDLCGCGENGTGGPTVLVAVKSVKDGAGLKERQDLVKELDIMQHLG
QHPNVVTLLGCCTKTEPHLVIMEYVMFGKLLTFLRDVRTRHKYYNFSEDNEALTSKDLTRFASDVASGCDYLQSRGIIHR
DLAARNILVDHNKVCKIADFGLARSVKDLGTDIYEAKSRGPLPIRWMAPESLYMNIYTHKSDVWSFGILCWEIVTLGSTP
YPGMMAREVMRNVQENYRLDRPEHCRPELYHIVTKCWHQDFNKRPSFSDIKLELAQLLDHQMGYVDLENFPEAIYYNMHA
NDEEKL
>Procl2_EVm000653t1 type=protein; aalen=1598,59%,complete-utrpoor; clen=8127; offs=334-5130; organism=Procambarus_clarkii_EVG; evgclass=noclass; oid=Procambarus_clarkii_EVG_Procambarus_clarkii_EVG_evg11145000; codepot=Code/0.14;
MSAHARLGLPGTCRIFLLLMLLLIFTTSEVCVGNQVLGAPSVADGGEFFSTNTLAEVNHPSPLDYESLLERIHGNFGARS
EVTEGEQQEPEYEGSETLVVPLYIPEGAVPINMARIARSGIPEPMVELLNMKVSPAADSVLIRRIGPVGSQGTPAPPTRR
NGWRPPQRTRLTRLTPIRRSDQLGDHPVVRPPPPPFLLAEFGQRLPGPHAAPLVAVRRVPLTKSLPYDDDDLDDTNIKRA
KKNEFSKDTQFPEGFHTTDVPENEGHDTSSELETLAPTTQRPVTTTQSGEKHLSVGKLFQSPLPPTAVLVTATTASMLST
TTPHTTIIPTSTFELTTTRGSPTTATTMSPTTVASAVTTSTTTEAIMTTVRPTTQKATKKMSLDVDDTSSSLTSSPPTTK
WDRRSVLFPRPVESILKNKIISSTTTTTQPSTTTTATTRSPVTQRNPPLWHTRLKSPITRIPTSTESPATLTTSSTTVRT
LAVEKFALFSRLHSTTTKRPLNPTTEELKHTTSEKPTNSMEATFSVSTTTGRPLRATLKPAIPTMNQTTATNTLSTTTTT
TPTPLFTFHRPVVVVGPERSTPMRVMPSVSNVSTTIKTPEERENSEYEENEETSMENPSQSPFTTNSPNAEEVPKNVVSE
SSSVLEMDKDSTNRTEEGERSLPVTRLLASGREEATEESTTKGAEQKHNVTGSRKYARTFRPVIRPGGRRRRPLWQRSTV
PPPITYAKDFFIAPEETLTFSSETEGQKITVTTTSPSVPDIVVSTTLPTTTLTTDKSPEQIVIESLTEIMKDATNNNKSK
DKVLSIATNLELLNKQLAERGIHIIHAEVDGVKIKLDNRTVTRPILQPVATTFRPSTFFNVSSFTDFTTERPLVSTASPV
KEKEMHMVEDYLIDEKAEKQMFTSVKSSFSFHTTKPIEDEVTDNENEVQSTTNDSSFTTTKPVDTRKFTASPGRGESQKP
ALSSSILPFAEETEADKVGNVTGLDGSSKTPVVEETSSPVRTSISRGDRDKEVELEDGVTSKAIFATSTVPSSVTTRTRS
TTVPITTHRPATRPFVHTPRGRLRPVGFNREETVTHIRSEIDGSDFITKPSFENSTSRNDSILPKDLHTATTIHPTSHHR
PSLLPPPPKQESVRIFGSDASISGVTQDTTSTKSTDVDSASTAKTTTTTKTKIEVIPFVPEFTDASENMKSEDLPEPSSS
SYTAVYIIGVIGIIPAAALTAFLAKKFLKKTQKALPESEERGEGFTPITHHSRKPSHSTTLEADGSSVEAKNPHAKYTPW
EFPRSKLRLVSVLGEGNFGVVWKAEARELCACEGAPGGPTVLVAVKCVKEGAGVKERHDLLKELAIMQHLGQHHNVVTLL
GCCTQQEPHYVIMEYVMFGKLLTFLRDHRTRHNYYNFSSDTEALTSRDLTRFACQVATGCDYLQSRGIIHRDLASRNILV
DHNKVCKIADFGLARNVKDLGTDIYEQKSRGALPIRWMAPESLYMSIFTHKSDVWSFGILCWEIVTLGSTPYPGMTAREV
MRSVREGYRLDRPDHCHPELYRIVTKCWHQDLNKRPSFSEITVDLAQLLEHGQTGYIDLENFPEGSYYSMHENNDEKL
>AllbanEVm004279t1 type=protein; aalen=311,87%,partial5; clen=1065; offs=2-937; organism=Allobathynella_bangokensis; evgclass=noclass; oid=Allobathynella_bangokensis_trinAllobathynella_bangokensis_LocDN34021c0g1t1; codepot=Code/0.046;
VSILGEGNFGVVWKAEARDLCACDGPDVGGAGPTVLVAVKCVKDGASVKERQDLLRELSIMQHLGQHVNVVTLLGCCTLH
EPHLLVMEYIMYGKLLTFLRDHRTRHNYYNFSSDTDALTSRDLTQFAYHVATGCDYLQSRGIIHRDLAARNILVDHNKSC
KIADFGLARNVKDLGSDIYEQKSRGALPIRWMAPESLYMNIFTHKSDVWSFGILCWEIVTLGSTPYPGLTAREVMRRVRE
GHRLERPEHCRPEFYRAVTHCWNQDLNKRPSFGELKVELAALLEHQLGYVDLENFPEESYYSMHQNNEEKL
>Progrf_EVm001631t1 type=protein; aalen=247,99%,partial; clen=742; offs=1-741; organism=Proasellus_grafi; evgclass=main; oid=Proasellus_grafi_trinProasellus_grafi_LocDN52196c0g1t1; codepot=Noncode/-0.0015;
KQWYQRRVRGAVKTLKEGYGAEDLKDLLSELRVLKSLGFHPNVVSLLGCCTDKEPIFIILEYMVGGKLQSYLRDSRAERS
YDNLHGVSGTLTPRDLTIFALQVAKGMDFLSTFGIIHRDLAARNVLIGENKVCKVADFGFARDVAIGHEYERKSDGRLPI
RWMAPESLFDNKFTTKSDVWSFGILLWEIVTLGSIPYPGISAQEVMRRIKDGYRLEKPDHCRREIYNIMYYCWEASAKDR
PSFTELV
>LinvorEVm003127t3 type=protein; aalen=296,99%,partial; clen=890; offs=3-890; organism=Linevichella_vortex; evgclass=althim; oid=Linevichella_vortex_trinLinevichella_vortex_LocDN57474c0g1t1; codepot=Code/0.065;
QEAPPLRGLPSLKRFWQRRASENKYEDGQAPSVPPRPGSGKTSSHGSLRGDASVDEWEFPRHKLRWISILGEGCFGQVWK
YEATDLQGAGKTFVAVKTLKESAGSQERKDLQQELRVLKSLGKHPNVVSLLACCTEKEPTLVVLEYMVNGKLQTYLRDRR
AKEPYSNLHGSSSTLSPRDLTIFALQVARGMQFLSTHGIVHRDLAARNVLVGENKVCKVADFGFARDLANNHVYERKSSG
RLPIRWMAIESLFDNIFTTKTDVWSFGILLWEIVTLGSTPYPGMSAEEVMKKIKEG
>Gasfor_EVm000745t1 type=protein; aalen=906,47%,partial5-utrbad; clen=5732; offs=1-2721; organism=HBG_Gastroptychus_formosus; evgclass=noclass; oid=HBG_Gastroptychus_formosus_trinHBG_Gastroptychus_formosus_Loc120601c0g1t1; codepot=Code/0.11;
VRGAVDGQRSVRVGGEVQGSARGVGEIQGRIRGGKEGFGSGRGESEGPVRVGTHRRRRPLRPRITLPPPITHARDYFRHP
HDTITNPSTTNRPTTISTKPITTTTKPVTSSIRPITTTTTFKAANTTTTPTTTVRPSTQASTTISFSTTSSPAITTTIST
TAASSTTTTTSSSSTSTTNPAPSTKFNLTNLSSSGTGRGKTPEQVVIESLTQIMRAATNSSRNKDKVYNIAANLEALNKR
LAEQGIHIIHAEVDGVRIKLDNRTLTRPRPRPLPLPFPQPTTYRPTSTSASQSATGDKVSTSMKSSFSFQTSSTPAVGEE
TRANEVQTTTSEANVATTKPLPLAKYPSRPPLVSSRPPVSDDGQDSITNITHPSLPVIHIRTSDPQGQLDQEELWDGAIL
ATTTVIATVTTRTRSTTVPINLHAPRPTASSPTTHDDGTIGGSTVISEDKKKSLSQSRPATIHPTAHHRPTSLFPVDQVG
DPATSATVESINGSSPAQPASASYTAVYVISVIATIPAVGLVLFLAKKYLMKTQKALPESEERGEGGSPVTHHTKHSSHS
ATLESEGSSSVEAKNPKFTPWEFPRSKLRLVSILGEGNFGLVWKAEARDLCACEGGSDGSGGSGGGSGPTVLVAVKGVKD
GAGAKERADLLRELSIMQHLGQHTNVVTLLGCCTQQEPHYVIMEYVMFGKLLSFLRDHRSRHNYYNFSPDTAALTSRDLT
RFACQVATGCEYLQARGIIHRDLAARNILVDHNKVCKIADFGLARSVKDLGSDIYEQKSRGALPIRWMAPESLYMSIFTH
KSDVWSFGILCWEIVTLGSTPYPGMTAREVMRNVREGHRLDRPDHCRTELYRVLARCWHPDLNLRPAFAQLRQELAQLID
HSPVIDLENFPEDHYYSMLQNGEEKL
>Uronit_EVm005067t2 type=protein; aalen=290,64%,partial5; clen=1351; offs=3-875; organism=HBG_Uroptychus_nitidus; evgclass=althim; oid=HBG_Uroptychus_nitidus_trinHBG_Uroptychus_nitidus_Loc8274c0g1t1; codepot=Code/0.047;
SYHHIPYVNRLQLLSYHHPSLSYHNISCLLPSHTLSQQPTASLFIILKDLNQSTSLLLPPDPIFMILEFMVGGKLQSYLR
ASRADTAYNNLHGTSASLTPKDLTLFAYQIARGMEFLSNNGIVHRDLAARNVLVGEEKVCKVADFGFARDVANNQGYERK
SDGRLPIRWMAPEALFDNIFTTKSDVWSFGVLLWEIVTLGSTPYPGHGAAEVMRKVKEGYRLEKPDHCRREVYNIMYYCW
DKDQKERPSFSELVMTLEGLLLSEVEYIQLDRFPDHTYYNFITEKSDELL
>Pleaca_EVm000588t1 type=protein; aalen=1082,72%,complete; clen=4495; offs=207-3455; organism=HBG_Plesionika_aconthonotus; evgclass=main; oid=HBG_Plesionika_aconthonotus_trinHBG_Plesionika_aconthonotus_Loc285622c0g1t2; codepot=Code/0.1;
MLSVGEILKDSIKNENTDATEETKEILETTITRGFPVTQSSSSLEKQKTATPEVRIVDDENISVTSKRPEKERERIRPIL
RFSEASKEEENPTRIVSEVVREENKPLLRNSGSDIEENKPLISTPEPTKEEEKEDIIIEHAQNRDENRPVVTTTRKFFRR
PRPVPHPENHENGERESEHIRPGRRRRPRPRVPSPPPITRLSDFFKNPKETISYGTTKEDQTTTTKSSLSTKPTIMVSAT
TFPTPITTTEKSPAQVVIESLTEIMKDATNNNKGKDKVSNIATNLEALNKQLAERGIHIIHAEVDGVRIKLDNRTVARHT
TPPTPTTFHPSTAFKVTLTPAFTTTTENPPTSLSFPPPESQEGAVLADAAIEEELGKDVFTSIKTSFSFHTSKPSDVENE
TDSENEVQSTTNDSSFTTNKPTEIRKSGNKPIRGESQSPLLSASMLPSSEDTPIANRTRPDGNPKTPVVDETLPPVRTSS
PVGDREKEGEQSGTVPSVAIFASSTVPASVTTRTRSTTVPITTHRPAIRPFLLNPRDKSERPGVVAADDSSLSRNITLDG
EILEVSEESQNPAGVHPTSHHRPTSVPEQLRNKPESDAPRNNSATRESSYGTFSYATVVEDTPPTPKDAEGKSSLKTTTT
TSTTRRPIIEVITITKEVQDVAYAPESVSAAEDVESEDFAETSSSASTTIYIIGVIGIIPAAGLAVFLAKKFCKKTQKAL
PDSEERAEGFTPVTHHSRKPSHSNTLDVEPSSVEAKNPKYSPWEFPRSKLRLASILGEGNFGVVWKAEARELCACDGAPG
ATVLVAVKGVKEGAGLKERQDLLKELAIMQQIGQHPNVVTLLGCCTQQEPHYLVMEYVMFGKLLTFLRDHRTRHNYFNFS
SDTEALTSKDLTRFACQIATGCDYLQTRGIIHRDLAARNILVDHNKVCKIADFGLARNVKDLGSDIYEQKSRGALPIRWM
APESLYMSIFTHKSDVWSLGILCWEIVTLGSTPYPGMTAREVMRRVREGYRLERPEHCRPEFYHIVTKCWHQDLNKRPTF
AELKFEMGQLLEQGQTAYPCIDLENFPEANYFSMHDNEDEKL
>HomameEVm000587t1 type=protein; aalen=1643,66%,complete; clen=7390; offs=332-5263; organism=Homarus_americanus_EVG; evgclass=noclass; oid=Homarus_americanus_EVG_Homarus_americanus_EVG_evg11378232; codepot=Code/0.2;
MSVGARPRVSWTYYTLLILVATPDVCVGSRGLRRPAVGGGGELSTNTLAEVDHPTPPDYGSILKGINGDFGIRSEVVEAA
GKEPEYRGSETLVVPLYIPEGAVPINLARIARSGSPQPVVELLNMKVSPSADSVLIRRIGPVSGQRAPPPPRRGSWRPPQ
RTRISRLPPIRRSDVAGRQPIPRPTPPTSLLAEFGQRLPAPNAAPLVAVRRISSSQTLPHSNNDGLDNNTSKRAKKNELS
KDTQFPDEFHTTHRPEDDDEDGGLDTSLAPHTSSTTTKRAPTTLHGGGDKQLPTGKFFKSSPHTTTPAATTTTTSTTSTT
TVTPITTTPSTTTTTTTTTTTASTTTTELPTTTKRSTTITTTPSTTTTTSTTTTTPATTVSTTTETMTTTTEPATQRTTL
QKDQPSSTTSTPSTTKWDRRSVLFPRPVESILKTSKTETSTTTSTTTTPTTTTTRSPSPTLRVLPAWLTRSKPSPTKSPV
NLTTTTPRTPAIEKVTLFTRLRTVTTNRPLTTTTETTATPEPTTSGRFTATTKSTSTVSITKRPLRVTQRPASTTADRTT
SAVNTSATTTRPPIIARRPVLAPERYSPVRMMPSVSEILKDSAALGLENSKYAEDEEDETSLETTPSSSSMTESPSVDDM
LKEVTPESSVADEESFKASTSRTVKERERKLPIIRFSGADDKEDDKQETTTKVIDYKPTVSGLRKFTGRPRLTPSTSDFK
LSPERQNRPLGHRRRRPLRTRITLPPPIIYTRDFFTEPEETFTFRSTTLRSTTQNQKITITTTPSPLTTTLPTTTVTTDK
TPEQIVLESLTEIMKDATNNNKSKDKVSSITTNLEALNKQLAERGIHIIHAEVDGVKIKLDNRTITRPIIQPVATTFRPV
TAFNVSSISEFSTTERPSTSISSPSVIDRVIPTQDEVVTDSKVDKQILTSVKSSFSYQTSKPTEAEEETDSDNEVQSTTN
DSSYTTTKPVDIRKFTDRPGWGESPRLSLSSSLLPYVEEAEEDPARNKTQSDGYSKTPLVEESSPPVRTTTTRGDPDTEG
EQDGSVTSKRIFATSTVPASVTTRTRSTTVPITTHRPATRPFLHSPRGRPRPGGFTGEETIDHTSSSLDGNDTGTKETDF
ENSTEKNTSQVLHVPRVPATIHPTSHHRPTLLPTHPDEGPIRTFGGGASIADVGQDRALPATTTEDATTTQSPTTDSIIT
VRKIPARVSTLRPIIDLITFDQGSSSTTAEHIESDEFDDSPSSLSSYTAVYIIGVIGIIPAAGLAAFLAKKFLKKTQKAL
PESEERGEGFTPSTHHSRKPSHSTTLDVDGSSVEAKNPHPKYTPWEFPRSKLRLVSILGEGNFGVVWKAEARELCACEGA
PGGPTVLVAVKGVKEGAGVKERQDLLKELAIMQHIGQHPNVVTLLGCCTQQEPHFVIMEYIMFGKLLTFLRDHRTRHNYY
NFSSDTEALTSKDLTRFACQVATGCDYLQSRGIIHRDLASRNILVDHNKVCKIADFGLARNVKDLGTDIYEQKSRGALPI
RWMAPESLYMSIFTHKSDVWSFGIMCWEIVTLGSTPYPGMTAREVMRRVREGYRLDRPDHCHPELYRIVTKCWHQDLNKR
PSFSDVKVELAQLLDHGQQGYIDLENFPEGSYFSMHENNDEKL
>ProkarEVm002210t1 type=protein; aalen=408,88%,complete; clen=1381; offs=18-1244; organism=Proasellus_karamani; evgclass=main; oid=Proasellus_karamani_trinProasellus_karamani_LocDN59993c0g1t2; codepot=Code/0.026;
MQDTVVPMDELEDSGSYIYFIGLLGIIPCIAAVAFLYRQRHKKEMKSLPQREERAEVFTPPINHPRPVGHNDTLDAFPGY
IFQESEARESPWELPRSKLRITSVIGEGHFGMVWKAEARHLCDWEEDGGPTVLVAVKGVKEVAGAKEKSDLLRELAIMQL
LGQHNNVVTLLGCCTKQEPFYLIMEYVMFGKLLEFLRDQRSKNNYFNFSSDSEHLTSRDLTKFAFQIATGCEYMQSRGVI
HRDLAARNILLDHNKICKISDFGLARSVKDMDNDIYEQKSKGPLPIRWMAPESLFMNIFTHKSDVWSFGILCWEIVTLGS
TPYPGISAREVMRRVREGYRLERPEHCRSELYKIVSKCWHQDINKRSSFATVKGELRELLDNPSGWVDLENFQEATYYSM
HQNNEEKL
>ProsolEVm002280t1 type=protein; aalen=416,59%,complete-utrpoor; clen=2097; offs=93-1343; organism=Proasellus_solanasi; evgclass=main; oid=Proasellus_solanasi_trinProasellus_solanasi_LocDN12296c0g1t1; codepot=Code/0.015;
MLVTDLGSTQDAAVPMDEQEDSGSYIYFIGLLGLIPCFAAVAFLYRQRHKKEMKSLPQREERAEGFTPPINHPRPAGYND
TLDAFPGYIFQESEARESPWELPRSKLRITSVIGEGHFGMVWKAEARHLCDWEEDGGPTVLVAVKGVKDAAGAKEKSDLL
RELSIMQLLGQHNNVVTLLGCCTKQEPFYLIMEFVMFGKLLEFLRDQRSKNNYFNSSSDSEHLTSRDLTKFAFQIATGCE
YMQSRGVIHRDLAARNILVDHNKICKIADFGLARSVKDMDNDIYEQKSKGPLPIRWMAPESLYMNIFTHKSDVWSFGILC
WEIVTLGSTPYPGISAREVMRRVREGYRLERPEHCRSEFYKIVSKCWHQDINKRSSFATVKGELRELLDNPSGWVDLENF
QEATYYSMHQNNEEKL
>PromerEVm002808t1 type=protein; aalen=493,90%,partial5; clen=1633; offs=2-1483; organism=Proasellus_meridianus; evgclass=noclass; oid=Proasellus_meridianus_trinProasellus_meridianus_LocDN52809c0g1t1; codepot=Code/0.018;
LESKYVYDTSVNVSPKDLLNPTSHLRPSSSSSEIIDVTKIPPVTISNSSGTVNSSKVIKEATNSNSFDDNSNNPLIMLVS
DLGSTQDAIVPMDEQEDSGGSYIYFIGLLGIIPCFAAVAFLYRQRHKKEMKSLPQREERAEGFTPPSNHPRPAGHNDTLD
AFPGYIFQESEARESPWELPRSKLRITSVIGEGHFGMVWKAEARHLCDWEEDGGPTVLVAVKGVKDAAGAKEKSDLLREL
SIMQLLGQHNNVVTLLGCCTKQEPFYLIMEFVMFGKLLEFLRDQRSKNNYFNSSSDSEHLTSRDLTKFAFQIATGCEYMQ
SRGVIHRDLAARNILVDHNKICKIADFGLARSVKDMDNDIYEQKSKGPLPIRWMAPESLYMNIFTHKSDVWSFGILCWEI
VTLGSTPYPGISAREVMRRVREGYRLERPEHCRSEFYKIVSKCWHQDINKRSSFSTVKGELRELLDNPSGWVDLENFQEA
TYYSMHQNNEEKL
>ProjalEVm001363t1 type=protein; aalen=503,91%,partial5; clen=1647; offs=3-1514; organism=Proasellus_jaloniacus; evgclass=noclass; oid=Proasellus_jaloniacus_trinProasellus_jaloniacus_LocDN39296c0g1t1; codepot=Code/0.0069;
KITDYLKSKILLESKYVYDTSVNVSPRDLLNPTSHLRPSSSSSEIIDVTKIPPVALSNSSGAVNSSKVIKDSTGSNSFDD
NSNNPFIMLVSDLGSTQDAVVPMDEQEESGSYIYFIGLLGLIPCVAAVAFLYRQRHKKEMKSLPQREERAEGFTPSINHP
RPAGHNDTLDAFPGYIFQESEARESPWELPRSKLRITSVIGEGHFGMVWKAEARHLCDWEEDGGPTVLVAVKGVKDAAGA
KEKSDLLRELSIMQLLGTHNNVVTLLGCCTKQEPFYLIMEFVMFGKLLEFLRDQRSKNNYFNSSSDSEHLTSRDLTKFAF
QIATGCEYMQSRGVIHRDLAARNILVDHNKICKIADFGLARSVKDMDNDIYEQKSKGPLPIRWMAPESLYMNIFTHKSDV
WSFGILCWEIVTLGSTPYPGISAREVMRRVREGYRLERPEHCRSEFYKIVSKCWHQDINKRSSFATVKGELRELLDNPSG
WVDLENFQEATYYSMHQNNEEKL
>HyaaztEVm000356t1 type=protein; aalen=1450,73%,complete; clen=5907; offs=514-4866; organism=Hyallela_azteca; evgclass=noclass; oid=Hyallela_azteca_trinHyallela_azteca_LocDN28302c6g1t1; codepot=Code/0.12;
MMIPTSEPRTLLNTFFAVSLVWTSTITGCWSAGGRAARSPGVTTPHFVTSNKLGEKFQSPKPAHPPDYDSLIAKVSGDFG
VKSAIVRAAKQDPEYKGVETLVVPLYIPKGAVPIRLARIPRSGGDNAKPQPSDPIGAFNRRTRLSSITSKRQGGPRRGSH
PTPPPSYLRGWGRRILPKADARIGLQEDSEVSESQTLDLPELIRSKKNQNSRVVHFVKTTAADDLSSSTESTLRTSRPST
TTEVVQILQLRRGSTTKPVLPSDDISPSSGINGVENTSHSPTTDLFFSNTSVRIPIFNLKSIASSSSFRTSVINHQENNS
SSAEKTTDQSDVKPQRRPLPLPKPMKEILRTSSSESSPASPAGEVDKNTDTSTNRNISESLLGWQAVATTEQSTEGRGET
QNEDNQKTISNVSKRRLPFPLRSPISNRSNPVNEEKNEKSKSSEIFSNFRLPINETKSSQNVSSTVEIIPTLNSSILNSS
GELNLKSSYEINTASLDGSQSSSVPIPVRRRRPLRTKILLPDSENPPGFPSLSSISTTKASTLPPTRRPNSYFQSNASNN
TIEIISSTTTYPPASKIPGNSSAPVDETSKAEKVDTNASVQSSGVRRIHDFFRMSLGRNKQDNINVTSSTEPPYRYNPSK
FHLRTTSRQPGIASTLGWPRHNGTDTSIISTSRASALTTPTPSFKTPADIVLAGFSDVMRASSSVSKDRFREITSNLDKL
NKQLAEQGILIIHAEVEGKIIKLRNLTRSRNGTSIETYARPTILDSPDDYKETERESQQDQSLADAGDLSTTTFTPSDKL
EYELALKDDNEVEKNNRHSLSSFYNINLRVPNDSLNEVSTTKQNKNQGDTTKKPELQSDEARIGTEKPEKFSSESEYFKA
TDLRSISVEVTSTALPPTELIDMNADLLVPSSSPPTPSLSSRIQQSSSQPTTRIPRIDNVVTEDEPSEENIKSGEEQNLL
SALLKPRISNQTPPSIDGLSESKESLSGDEEIEDKVNHKQVMLIEELLFDEVKTENTAGSTSVYTEGSGASEGAAGSSSV
YLVGMVGIFPLALVAAYVVRRFLRGDAHKKALPESEERPDGFTPPTHHVPRSHSMLPPLPELKLTSPLSSSTLTLPMGSD
VASSHGLPNTQPSPTPWEFNRSQLKMVSILGEGNFGVVWKAEARGFCDYAAGGVLVAVKRVKEGAGAKEKQDLLRELSVM
QLLGPHPNVVSLLGCCTQNEPHLVIMEYVMFGKLLTFLRDHRTRHNYFNFSSDTAALTSRDLTRFACQVATGCDYLQSRG
VIHRDLAARNILVDHNKVCKIADFGMARCIQDIGSDIYEQKSKGALPIRWMAPESLYMNIFTHKSDVWSFGILCWEIVTL
GATPYPGLTAREVMRQVTEGYRLERPDHCKPELYRLLATCWQQDLNKRPTFHHLKIELSTLLEHQTGYIDLENFPEDDYF
SMQHNNDEKL
>ProartEVm001127t1 type=protein; aalen=532,92%,partial5; clen=1730; offs=2-1600; organism=Proasellus_arthrodilus; evgclass=main; oid=Proasellus_arthrodilus_trinProasellus_arthrodilus_LocDN46815c0g2t1; codepot=Code/0.0081;
VRGSFSENERISNNREISVTVTETTLAPIKVTDYLKGKILLESKYVYDTSVNVSPKGLLNPTSHLRPSSSSSEIVGVTKI
PPVTIVNSSGAVNSSKAIKDSTDSNSFDDNSNNPLIMLVSDLGSTQDAVIPMDELEDSGSYIYFIGLLGLLPCIAAVAFL
YRQRHKKEMKSLPQREERAEGFTPPVNHPRPAGHNDTLDAFPGYIFQESEARESPWELPRSKLRITSVIGEGHFGMVWKA
EARHLCDWEEDGGPTVLVAVKGVKDAAGAKEKSDLLRELSIMQLLGQHNNVVTLLGCCTKQEPFYLIMEFVMFGKLLEFL
RDQRSKNNYFNSSSDSEHLTSRDLTKFAFQIATGCEYMQSRGVIHRDLAARNILVDHNKICKIADFGLARSVKDMDNDIY
EQKSKGPLPIRWMAPESLYMNIFTHKSDVWSFGILCWEIVTLGSTPYPGISAREVMRRVREGYRLERPEHCRSEFYKIVS
KCWHQDINKRSSFATVKGELRELLDNPSGWVDLENFQEATYYSMHQNNEEKL
>Procl1_EVm001839t4 type=protein; aalen=302,88%,partial5; clen=1022; offs=3-911; organism=Procambarus_clarkii; evgclass=alt; oid=Procambarus_clarkii_trinProcambarusclarkii_LocDN37797c0g1t1; codepot=Code/0.046;
NFGVVWKAEARELCACEGAPGGPTVLVAVKCVKEGAGVKERHDLLKELAIMQHLGQHHNVVTLLGCCTQQEPHYVIMEYV
MFGKLLTFLRDHRTRHNYYNFSSDTEALTSRDLTRFACQVATGCDYLQSRGIIHRDLASRNILVDHNKVCKIADFGLARN
VKDLGTDIYEQKSRGALPIRWMAPESLYMSIFTHKSDVWSFGILCWEIVTLGSTPYPGMTAREVMRSVREGYRLDRPDHC
HPELYRIVTKCWHQDLNKRPSFSEITVDLAQLLEHGQTGYIDLENFPEGSYYSMHENNDEKL
>AlpvirEVm000534t1 type=protein; aalen=1111,64%,complete; clen=5154; offs=145-3480; organism=HBG_Alpheus_viridari; evgclass=noclass; oid=HBG_Alpheus_viridari_trinHBG_Alpheus_viridari_Loc101949c1g1t1; codepot=Code/0.042;
MPTTTTTKSTTTKRPLSTTTQSQATTEQQTPSQRSSPVRTMVSVKEMFKDTNENDNINATEEEIETVEITTTRSLLITQS
PVSSDQQKTPLPGFSFSRNRNSSRASNITDSDKKILRPLLRFSTPSIEQNSTTVRDMDGPLNKPYIVDSDYEREESRLGN
ETTERPKQNEESTTKKGENKSVVTASRKFYRYPRPVTYSDSKETSERPGHRRPHRRRRPGRIRSTSPSPITHVSDYFKIP
KETIVYETTNEDPVTTTKAHLSTKPTIMVSATTFPTPVMTTEKSPEQVVIESLTEIMKDATNNNKGKDKVSNIASNLEAL
NKQLAEKGIHIMHAEVDGVRIKLDDRTFHRYTTPPAPTTFHPSSAFKVTLTPTIATTTERLPTSLTYPPSENQESVSEES
AIKEEKVNEDPFTSVKASFSFHTSNPIDIENETDSENEVQSTTNDSSFTTFKPVEFRIPTNKPARGETQSPVLSASMLTS
SEDTDEGSLNVNKTAVSKNPETPFVDENSSSVRTTSPLGNREKEGEENGSVPSVTISASSTVPASVTTRTRSTTVHITTH
RPTIYYPRDESLTPGFTGDENYPNTSVVIDSKISELPESEQATSIHPTSHHRPTSLPNSPLAAAGVELPSTNTTREHKYD
TSYATVVEDTPPTPSDVEEKSTSKTTTKTSTTRRPIIEVISITKEIQEAPYAPESVAAAEDIANEEYEETTASASTTIYV
IGVIGIIPAAGLAVFLARKFLRKTQRALPDSEERAEGFTPVTHHSRKPSHSNTLEVEPSSVEAKNPKYSPWEFPRSKLRL
VSILGEGNFGVVWKAEARELCACDGTRGATTVLVAVKGVKDGAGVKEKQDLLKELAIMQHIGQHPNVVTLLGCCTQQEPH
YLVMEYVMFGKLLTFLRDNRTRHNYFNFSSDTEALTSKDLTRFACQIATGCDYLQTRGIIHRDLAARNILVDHNKVCKIA
DFGLARNIKDIGSDIYEQKSRGALPIRWMAPESLYMSIFTHKSDVWSLGILCWEIVTLGSTPYPGMTAREVMRRVREGYR
LERPEHCRPEFYHIVTKCWHQDLNKRPSFAELKFEMAQLLEHGHAAYPCIDLENFPEANYFSMHDNDDEKL
>ProartEVm001127t2 type=protein; aalen=572,67%,partial5; clen=2551; offs=3-1721; organism=Proasellus_arthrodilus; evgclass=althim; oid=Proasellus_arthrodilus_trinProasellus_arthrodilus_LocDN46815c0g1t1; codepot=Code/0.0039;
ERTYFTLTRSGSPSNRKVSKAEDKNSSNDNIYYNSATNSEIITDFPITIQSFSENERISNNREISVTVTETTLAPIKVTD
YLKGKILLESKYVSPKGLLNPTSHLRPSSSSSEIVGVTKIPPVTIVNSSGAVNSSKAIKDSTDSNSFDDNSNNPLIMLVS
DLGSTQDAVIPMDELEDSGSYIYFIGLLGLLPCIAAVAFLYRQRHKKEMKSLPQREERAEGFTPPVNHPRPAGHNDTLDA
FPGYIFQESEARESPWELPRSKLRITSVIGEGHFGMVWKAEARHLCDWEEDGGPTVLVAVKGVKDAAGAKEKSDLLRELS
IMQLLGQHNNVVTLLGCCTKQEPFYLIMEFVMFGKLLEFLRDQRSKNNYFNSSSDSEHLTSRDLTKFAFQIATGCEYMQS
RGVIHRDLAARNILVDHNKICKIADFGLARSVKDMDNDIYEQKSKGPLPIRWMAPESLYMNIFTHKSDVWSFGILCWEIV
TLGSTPYPGISAREVMRRVREGYRLERPEHCRSEFYKIVSKCWHQDINKRSSFATVKGELRELLDNPSGWVDLENFQEAT
YYSMHQNNEEKL
>LercypEVm007454t1 type=protein; aalen=357,42%,complete-utrbad; clen=2530; offs=1-1074; organism=Lernaea_cyprinacea; evgclass=main; oid=Lernaea_cyprinacea_trinLernaeacyprinacea_LocDN88114c0g2t2; codepot=Code/0.084;
MASAAVPGCQIISELVDADDMAELPEGLSAVSSWQLARKNLRFLTVLGEGNFGKVWKAEAEDICGMDGPLLVAVKTTKEK
CLDKEKSDLLQEMKVMQKIGHHPNVVTLLGICTEKEPFLLVMEYVRHGKLLTHLREQRSRQISLFQFSEADLQGESGDQT
KISSKDLTKYAYGVAKGMEFLVAKGIIHRDLAARNILLDHSGCCKISDFGLSRSLADTGSEMYEQKTKGALPIRWMAPES
LYFSVFTPKSDVWSFGILMWEIVTLGSTPYPGMGAREVMRRVRDGYRLERPSHCHPEFYKIIAKCWSGDMNKRPDFSELR
QELAKLLEDQHGYIDLQNIPESTYYSMTQNSNEEEKI
>CalsinEVm012645t1 type=protein; aalen=223,87%,complete; clen=766; offs=38-709; organism=Calanus_sinicus; evgclass=main; oid=Calanus_sinicus_trinCalanus_sinicus_LocDN27511c0g1t1; codepot=Code/0.018;
MEYVANGKLQEFLRKSRAEHYYGNLHGSSQKLTSRDLTSFCYHVAKGMAYLSSKKVVHRDLAARNVLVTEHNICKVADFG
FSRDIMIDNIYERKSEGRLPIRWMAPESLYDNIYTTKTDVWSYGVLMWEIATLGSTPYPGISGSEVMKRVKEGHRLEKPE
HCDREIFNMMFYCWDKDPAERPSFTQLVKDLEALLTKETDYIDLNQFPDHAYYNEVSLSGEKV
>Cuaame_EVm000087t1 type=protein; aalen=1590,70%,partial5; clen=6730; offs=1-4773; organism=HBG_Cuapetes_americanus; evgclass=noclass; oid=HBG_Cuapetes_americanus_trinHBG_Cuapetes_americanus_Loc26365c0g1t1; codepot=Code/0.033;
IRSGTVHSGDDIDLRIAPSSDSVLLHRIGTVTGRRPLPQRRPPWRPPNRSRPIRLNAFRRSDLVPPRHTTTTTTTPGAPL
ILNRFGQKLPSSNAEPLIVGGSLPVHHPLPPFDEEDLDDSDDPAKRAKKNELSKDSQFHNFSTTEIAETLSTTSEAPVNT
NIEPDGEKPNYTVKFPKRPSTTTVTPETSTTPSTTTTSTTTIPTTTTTTTTTAPTTTTTTTTTTTTTTTTTTTKAPKITT
PVSSTTEFLSTPLTSDKTSALEEKDITTKSPESSSHSTISDRRLILFPKPVESILGSNTPDNTPTVVTTTTTHKPATAKI
PTTQRPPSRTLPPWFNRPGSTTTATTTTTTTSTTPPSPTSEKSLVNWRRTTRRPLRSTTEKSILEENLSTLPSISHTSST
QTTTASEITTKNGKRAQFTNRRTTTTTTTTEKPKIKIQTTEQTTTATTSKPSTTTVEITPPSSSLSSSTTTTSATTESSS
SPTKFVPITTKRPITLPQRVSPVRMMASVDEILKDSRSKVNTSITEDDKEVIETTTFRSLFGTHSSVVIDNLGKISFEAS
LTGEKNSSTPNRTDIARKLVRPPTRFSNINGEKENTSAGTETELPERKLPTRGPKLELGIKSSNLTETLEVDDIKEKEVN
SQAEDKSTVSPVRKFSRHPRPFLHHDSTETGERVPEHKRHGSGRRRRPGRPRGTSPLPITHSSDFFKTPKETISYGTTEK
GQTTAAKPNTSTKLVQGVSTTTLPTPITPAEKDQTEVDLASKPVIRVSATTFPTPITTTEKSPEQVVIESLTEIMKAATN
NNKGKDKVSNIATNLEALNKQLAERGIYIMHAEVDGVRIKLDNRTFPRHTTYPPPTTFHPSTPFKVTLATTLATTTENPP
TSITNPPSKTQEGQVLSRSEAEEALDKDISTSIKTSFSFHTSKPVDIENETDSENEVQSTTNESSFTTFKPVETRKSVFK
PGRGESQSPVLSPSMLPSSEDIHDNLPVFNKSDGNDNDKTPGAEVTLVNVRTSSPIGNREKENEKAGNIPSVAIYASATV
PPSVTTRTRSTTVHITTQRPSARPFPFHTRDKSSFDDRYSNGSVTTEIRTLDDSTSMHPTSHHRPTSVPRLPGNQHETNT
RPNSSHRETIYDTFSYTTDVTAPTPSVKEGEGVLGTFGVHSIKMNSQDTENAPESVAATEDIEGKDFDENTSTASTTIYV
IGVIGIIPAAGLAAFLARKFLRKTQKALPDSEERAEGFTPVTHHSRKPSHSNTLDAEPSSVEAKNPKYSPWEFPRSKLRL
VSILGEGNFGVVWKAEARELCACDGTPGATVLVAVKGVKEGAGVKERQDLLKELAIMQHIGQHPNVVTLLGCCTQQEPHY
LVMEYVMFGKLLTFLRDNRTRHNYFNFSSDTDALTSKDLTRFACQIATGCDYLQTRGIIHRDLAARNILVDHNKVCKIAD
FGLARNIKDIGSDIYEQKSRGALPIRWMAPESLYMSIFTHKSDVWSLGILCWEIVTLGSTPYPGMTAREVMRRVREGYRL
ERPEHCRPEFYHIVTKCWHQDLNKRPSFAELKFEMSQLLEHGQTAYPCIDLENFPEANYFSMHDNEDEKL
>ParausEVm000432t1 type=protein; aalen=1647,70%,complete; clen=7030; offs=400-5343; organism=Paratya_australensis; evgclass=main; oid=Paratya_australensis_trinParatya_australensis_LocDN54401c0g1t1; codepot=Code/0.039;
MAIPWNKRIWILSLWIYLLTDVCGWVAGIRTPEVRRAGSPGSEFVTTNRLAESDGSPVLDYDALLENINGDFGIRSDVIE
AAGQEPEYHGAETLVVPLYIPEGAVPINLARIARSGTPEPEVELVDLKVSHSSDSLLIRRIGPVTGRRTSPPRRTSWRPP
QRSRPVRLPAIRRSDLVGFRPTPSTTPEGPPLLAGFGRRLSPANNGRLVAVQELFPQQTVTHSDEDLEDNKRAKKNELSK
DSQFHDFRTTESNISSSSTSKTPTTTSESTTAEKPRSTIKFPKRPTVATSTHSSAPTTTSTTTTEGTTTTVLTSTTEGTT
TTVLTSTTTPPTTTSKPTTPLTTTPEPTSSTTTTTTETPSTTTLSPLKEFSITKIPDNLTSSTIWDRRSVLFPKPVESIL
RVPDTTGIEVATTTTAATTTSTTTESPSTTRSPTAPLRILPPWLTRTSSTSTTAKSQLTDEILQNSKARTTESSNRTATD
NEHFTSTEKLTTLSTTTQAPLSTTTETPSTTTKKVLIRTGISSAEQPVTTTSTTTEETPTIWTLAITKRPVIVPQRSSPL
KMMLSVDEILKEARNSGSIENTDEAKEILDTTVTKSSYETQSPIIEKYKVAVTEHSAVTNDSNKETTAILEKDREWNWPI
VKFPEVNAEEKPVEVATEYVVEKDESLIRLSEVIKEIEESSLKVNESEKEPTLNLSELDQEEGEELFITEHENKPSVTGV
RKILRRPRPHPENKDNTEREFEHTRPHRRRRPGRPRTTPPPPITQLSDFFKIPKETVAISTTKEDQATTEKASKTTITVS
ATTLPTPTTTTEKSPEQVVIESLTEIMKDATNNNKSKDKVSNIASNLEALNKQLAERGIHIIHAEVDGVRIKLDNRTLSR
HTTPPAPTTFHPPTGFKVTFTPSFSTTTEKISTSQAFPSSETQESLILSIAKTEEELEKDISTSIRTSFSVHTSKPTDLE
NETDSENEVQSTTNDSTFTTFKPTEIRKLTIKPVRGESQSPVLSASILPSSEDTGDDTLMTNNTRNEGNPETPSVEETLP
PIRTSSAAGDREKEEERESSSSVAIFATSTVPTSVTTRTRSTTVPITTHRPSLRPFLSNPRDKARPELVTADGTTLSTNK
SSENENITGFEEQQKITSVHPTSHHRPTVVPETEDRKSLSNFSVKTSATKGFGLDTFSYATVQEDTPPTPSDRKSKSAID
TATSSSTTRRPVIEVISITKEIQDAPYPPESVAAAEEVESEDFSETSSSASTTVYAIGVIGIIPAAGLAAFLAKKFLRKT
QKALPDSEERAEGFTPVTHHSRKPSQSNTLDVEPSSVEAKNPKYSPWEFPRSKLRIVSVLGEGNFGVVWKAEARELCACE
GSPGGPTVLVAVKGVKDGAGMKERQDLLKELAIMQHIGQHPNIVTLLGCCTQQEPHYLVMEYVMFGKLLTFLRDHRTRHN
YYNFSSDTEALTSKDLTRFACQIATGCDYLQTRGIIHRDLAARNILVDHNKVCKIADFGLARNVKDLGSDIYEQKSRGAL
PIRWMAPESLYMSIFTHKSDVWSLGILCWEIVTLGSTPYPGMTAREVMRRVREGYRLERPEHCRPEFYHIVTKCWHQDLN
KRPSFSELKLEMSQLLEHGHLAYPCIDLENFPEANYFSMHDNEDEKL
>DapmagEVm001379t7 type=protein; aalen=1025,61%,complete; clen=4969; offs=789-3866; organism=Daphnia_magna; evgclass=alt; oid=Daphnia_magna_Daphnia_magna_GDIP01059581.1; codepot=Code/0.098; TSA: Daphnia magna Dapma6txEVm001444t2 transcribed RNA sequence
MINKYFFFFFKSSPGDLDVTNIFVRKTPTDRGSINDDVVMARVDLATGLVLFLWSSLVLVSAHPPHASAGTTGSFKQGRT
EVDPWRRHGERFDGDGDPVQDDWSAGFGRRLSAIQRRQGSPSQQTPDQFRAQLRAKAEVSSTTTTTTTTTPTVNKEEAPA
SIIRLIRKRLPENRFPPTSDAIGKLANGTLVNETVQPALGEVTEESFISAETAIVELREIGLANIHLMPAANLTEAPQTT
STTSTTIAPTSSSTAASPPSTTTTATTSTTTTTTTLSSSNKPPWRVRMELNQSNRRGQSTTAKPAVEAAVPSSALPQPSI
STTTFPTLPKQELSPDARNNSSGEAAVVVMPTVPALQSSQNENSAPSSSVLAAVILSPVAANSANSRPIQSSRIAVSSSS
LSPPPPAGLWTPIVRLPVTGSRNIPSGTLKIQITSTRLAPLSVASSTPDPKLMESGELADGESQEDEDNVVKTASSSSST
TSGRIYATSTTTRTSTSTTSTTTEAPTVTTRRAHPPTPIMHTLEDILQRLVPARDHDSFGGNPFLAVPVVHRPVVPPTAE
DANEIVSVADPVLRASVGISRTGSISDSPRNERNQSSSGSNNWASDSSKENQVATTSIYVVGVVAVIPLAGLILWIVRVQ
LHKRRERLNESETSSETGFRKRLPPVALTPSKHARLFYGANDKEDLVSGSVSPGGNNGPAGGKSASSASPWEFTRSRLRL
QTLIGEGNFGQVWKAEAEDICGCQGTLLVAVKTVKDGAAAKEKQELLREMRIMQQVGPHPNVVALLGCCTEQEPFLLIME
YVMYGRLLTFLRDHRSHQTYYNYSTDSEALTSRDLTTFAYCVAKGMEYIYSKGVVHRDLAARNVLVDHNKLCKVADFGLS
RSVRDTAGEMYEQRVKGALPIRWMAPESLIQSIFTQKSDVWSFGILVWEIVTLGSTPYPGMEAREVMRRVKDGHRLERPS
HCRPEFYRLMSRCWHSDPQRRPDFGELKSELGQLLDDSDGYIDLDSFQESIYVPLQSPSDESEKV
>ProcavEVm000567t1 type=protein; aalen=830,61%,complete; clen=4052; offs=208-2700; organism=Proasellus_cavaticus; evgclass=main; oid=Proasellus_cavaticus_trinProaselluscavaticus_LocDN49623c0g1t2; codepot=Code/0.02;
MARQRVPIRTRRPIVSNPLVSSTTPLSYFLLNDNKNLLTSTFDFEEIKTIESVSTNAITTSTPKVTFQTFQSPTPKHHDQ
FLTDDVTYQSPKSSSPTTRNVFSEKHSPVVPSAQKMKSPQDIVLEKLSELMKNATEGKKDSLHDIALEIEKLNEELASMG
IHIIDAEFDGHKIKLRDQLKSNSTGTNFSGATTIRYLIPNTKSKAKVSKDPLLPETFKHNLEVGGLPHQSSVNHKGNNFD
RVINRTVNSPTERTYFTLTHSDNPSNRKISKSEDKQSLNENIYYNSASNSELITDFPITIQSFPTEERISNSKGISVTVT
ETTVAPINITTDNLSSKILLESKYVYDTSLNVSPKNLNPTSHLRPSSSNSDIVSITKIPPVTKTNSTVVVNGSNVIKGAT
YPTNFDDNSNNPLIMLISEVGNKEDSVVPMDELEDSGSYIYFIGLLGIIPCIAAVAFLYRQRHKKEMKSLPQREERAEGF
TPPANQPRPVGHNDTLDAFPGYIFQESEARESPWELQRSKLRITSVIGEGHFGMVWKAEARHLCDWEEDRGPTVLVAVKG
VKDGAGAKEKTDLLRELAIMQLLGQHNNVVTLLGCCTKQEPFYLIMEYVMFGKLLEFLRDQRSKNNYFNFSSDSEHLTSR
DLTKFAFQIATGCEYMQSRGVIHRDLAARNILLDHNKICKIADFGLARSVKDMDNDIYEQKSKGPLPIRWMAPESLYMNI
FTHKSDVWSFGILCWEIVTLGSTPYPGISAREVMRRVREGYRLERPEHCRSEFYKIVSKCWHQDINKRSSFATVKGELRE
LLDNPSGWVDLENFQEATYYSMHQNNEEKL
>MicwahEVm001419t1 type=protein; aalen=497,80%,complete; clen=1855; offs=132-1625; organism=Micruropus_wahlii; evgclass=main; oid=Micruropus_wahlii_trinMicruropus_wahlii_LocDN84679c0g2t1; codepot=Code/0.087;
MVKPSSHVRPIMGNVPAEVILEQSPSGGNYLNGSEQHLPSRGVPHNTNTGDRSRVDDILVIEEFLIEQNAAGDLSASSSH
NHDEDPSNTPDDNSGGASSVYLVGMVGIFPLAGVAAFIVRRFLRGEAQQKALPESEERPDGFTPPTHHHPRPHSLLPDVP
EPKLSSPPSSETGPTPSVPTPTPWEFSRSKLRFVSVLGEGNFGVVWKAEARGFGDFAAGEVLVAVKMVKDNAGPKEKCDL
LRELSVMQQLGPHQNVVSLLGCCTQTEPHLVIMEYIMFGKLLTFLRDHRLRHNYFNFSSDTAALTSRDLTRFACQVAHGC
DYLQSRGIIHRDLAARNILVDHNKLCKIADFGMARSLQDIDSEIYEQKSKGAQPVRWMAPESLCLSIFTHKSDVWSFGIL
CWEIVTLGATPYPGLSAREVMCQVTKGYRLERPEHCRPELYRLLAKCWQYDVNKRPSFHQLNMELNTLLEHHTGYIDLEN
FPEEDYFSMHQNNDEKL
>EuraffEVm002697t3 type=protein; aalen=850,70%,partial5; clen=3624; offs=2-2554; organism=Eurytemora_affinis; evgclass=althim; oid=Eurytemora_affinis_trinEurytemora_affinis_LocDN95331c1g1t4; codepot=Code/0.063;
KNNTVEETTTTTTTTRTATTTTTTTTTETSQPESTSRITEPLRPREDLNKDLLEAIRRKINKNKAENQKSEQGLETKEVS
RNDSAAILNQSQKPVLEESKPEPTRIAGKYVTHEQRVEQERKQEKIAEQEQKQEKDAEQERLERVRAARIALLNSGISPS
FNSVSSTRSPPFKPIFQDRVEDVRSGEDTGRPVNRLNIFLAGTKPGPGVKIPDVSYIQDKLARLNAAISEGLKLKRQEED
DERKMAEEEKKENQEMIINIDGIMRDEDSHAEKTTPKPNPNQTITKTAQPPTLENPPNEAEKNAAKAEKTAQEHSTKPQR
STTPPPRSTTHSSTTTTMSTSTMLYKDIGTTEPNLDKTQIYTSNTYRTRNRTEFIQMPMSNIEPKETRLFDDLTQPTQLR
NVTSLDETMADKDVKNKEVIDDITDTTIYVVAVIAIIPIAGLFAWFARATLRRKGLSGSEASSETGLNRPITEDDSLNIG
GRSYPSLPPHYPSLPPAYPSMPPAYPSHNFETILEAPENIQKRESDDGGIWEFPRANLRLQTILGEGNFGKVWKAEADDI
CGLKGTRFVAVKTVKEGCGGKDVDDLLQEMNIMKDIGPHPNIVSILGVSTLQEPFLLIMEYVMYGKLLTHLREQRAKQSS
FFTFSKETNDMTESLTAKDLTKFAYGVAKGMEFIISKGIIHRDLAARNILVDQSKNCKISDFGLSRNLKDLGGEMYEQKS
KGALPIRWMAPESLYFSVFTPKSDVWGFGILMWEIVTLGSTPYPGMGAREVMRRVRDGYRLERPAHCHPQLYHIIQTCWS
GDMNKRPDFSELRKDLAKLLEDQHGYIDLQNISDTKYYSMDQNPDEEEKL
>LinvorEVm000430t1 type=protein; aalen=701,38%,partial5-utrbad; clen=5441; offs=2-2107; organism=Linevichella_vortex; evgclass=main; oid=Linevichella_vortex_trinLinevichella_vortex_LocDN70610c1g1t3; codepot=Code/0.11;
STDDSITTIFTPSDKLEYDLVLKNDDDLIGSHDAGLSTTYYTVRNNEDLADQVNGISRGKIVKVPSQTTQKPTTKTERVH
SSAAANATSSEISIENLRNSGSSILRTRKVQRAPAERVNSSLVSTRLSSFDSENDTVDKMSDISASTSYANPVTTRTRTT
LIPVTETFDLKTAALNDLVVDAAGISDTNSDENSQDEDEDARTTMIKPSSHVRPIMGNVPAEVILEQSPPGGNDLKGSEQ
HLPSGGVPHNTNAGDRSRADDILVIEEFLIEQNAAGDLSASSSNNHDEDPSSTPDDNSGGTSSVYLVGMVGIFPLAGVAA
FIVRRFLRGEAQQKALPESEERPDGFTPPTHHHPRPHSLLPDVPEPKLSSPPSSETGPTPSVPTPTPWEFSRSKLRFVSV
LGEGNFGVVWKAEARGFGDFAAGEVLVAVKMVKDNAGPKEKGDLLRELSVMQQLGPHQNVVSLLGCCTQTEPHLVIMEYI
MFGKLLTFLRDHRLRHNYFNFSSDTAALTSRDLTRFACQVAHGCDYLQSRGIIHRDLAARNILVDHNKLCKIADFGMARS
LQDIDSEIYEQKSKGAQPVRWMAPESLCLSIFTHKSDVWSFGILCWEIVTLGATPYPGLSAREVMCQVTKGYRLERPEHC
RPELYRLLAKCWQYDVNKRPSFHQLNMELNTLLEHHTGYIDLENFPEEDYFSMHQNNDEKL
>ProbetEVm000250t1 type=protein; aalen=1397,73%,complete; clen=5742; offs=558-4751; organism=Proasellus_beticus; evgclass=noclass; oid=Proasellus_beticus_trinProasellus_beticus_LocDN74232c0g1t1; codepot=Noncode/-0.0018;
MFKACSRTFWRRILIFCLLKGVLCNRWDPLPEDVRSVVSSNHLGEGTPMVFAEYHALLPDFRGDYGVKSELVEAATQEPV
YKGSNTFLLPLYIPQGAIPLGINERSTRSGKADSIANMRILRGPLPSVVSDDSSINRSVTRRILLTGRRPHIETRIPPTP
PPSFVRSWIKREQNSAETQDYVEEAKRSKQRLLTQRRLEGTTKATNNESTSTLPTITIELRKHNDSGNKEATRIKKIATR
LESQPTRVNNTEPPPLTTTTLTTASVKTSPTMTDFKKISTTETPTAVFTVEESKFNSELQNFSLFRVEGDKDKTNITETL
STASPEILKLPIDKNKKITKLSTIATSTAEIPTARSTTMTYNQSNSSKGRNNSTSAFSKQHRLQDENNNNRVRIKPVVPT
SSSTKLKASFDESITSSTQSFTPTSPTTSIVASSSSAISVESTERSTVKSPHKSPSWLLRRRAALMKEMNLRKEKIKSQD
PNEEEINEDKVEETESIIDRVLNSASQSSKHNLHTSQSDNKSNDINFPDIIPNIDLLTESEKSKLVTTTPSSVSQSATST
KSTTELLMARQRVPIRTRRPIVSNPLVSSTTPLSYFLLNENKNLLTSAFDFEDVKTIESVSTNAITTSTPKVFSKSSESS
TPNHFDPFLTDDVIYQSPKSLSPQTKKVFPEKHPSSVSTPAVKMKSPQDIVLEKLSELMKNATEGKKDSLHDIALEIEKL
NEELASMGIHIIDAEFDGHKIKLRDQLKTYSNGTNFSGATTIRYLIPNTKSKTKSQRNSLPENIRHNVEVGGYSHHSSVI
PKENNLDGVINGTVDRSTERTYFTLTRSGSPSNRKVFKAEDKNSPNDNIYYNSATNSEIITDFPVTIHSSSVDERISNTR
GISVTVTETTLAPIKITDYLKSKILLDSKYVYDTSVNVSPKDLLNPTSHLRPSSSSSEIIDVTKIPPVTLSNSSGAVNSS
KVIKDSTDSNSFDDNSNNPLIMLVSDLGSTQDSVVPMDEQEESGSYIYFIGLLGLIPCVAAVAFLYRQRHKKEMKSLPQR
EERAEGFTPPINHPRPAGHNDTLDAFPGYIFQESEARESPWELPRSKLRITSVIGEGHFGMVWKAEARHLCDWEEDGGPT
VLVAVKGVKDAAGAKEKSDLLRELSIMQLLGQHNNVVTLLGCCTKQEPFYLIMEFVMFGKLLEFLRDQRSKNNYFNSSSD
SEHLTSRDLTKFAFQIATGCEYMQSRGVIHRDLAARNILVDHNKICKIADFGLARSVKDMDNDIYEQKSKGPLPIRWMAP
ESLYMNIFTHKSDVWSFGILCWEIVTLGSTPYPGISAREVMRRVREGYRLERPEHCRSEFYKIVSKCWHQDINKRSSFAT
VKGELRELLDNPSGWVDLENFQEATYYSMHQNNEEKL
>AseaqSEVm000560t1 type=protein; aalen=1409,72%,complete; clen=5814; offs=447-4676; organism=Asellus_aquaticus_SURFACE; evgclass=noclass; oid=Asellus_aquaticus_SURFACE_trinAsellus_aquaticus_SURFACE_LocDN26823c0g1t1; codepot=Code/0.092;
MFNAYSRAFWRRILIFCVLKGILCNRWDPLPEDVRSVVSSNHLGEGTPFVFAEYHALLPDFRGDYGVKSELVEAATREPV
YQGSNTFLLPLYIPQGAIPLSINERSTRSGKPDSLPNMRVMRGPLPSVSDTDGLINRSVTRRILLTGRRLPTDTRPNPTP
PPSFLRSWGKREPSESAETQDYVEEAKLSKQRVLSKRRLEASTRATGNVSTTAAPSSITGENRKPHNDSGSKEATRIKKI
MTRLDNQSPIRLNITEAINTTAFPPSSTTSSTSTEMTDFKRITTTDSPVSKEINHSEGGLKSKNRPQNSKEKSAENSHLN
ASNFHKESNFTPENYAANISASKPSPPTTTLGTTEASEVKRTPKPVKHMTKPPETTTGLPVTKDHQPEEIVKSRMKPVVP
STSKFKNNNEGSSTSPGVSVTTASSPTTVTPTIVLNETTTLSVNKTQNKSPSWLLRRRATLMKEMNLRKEKQKPQESKET
DVLEKEGDGVTDVIQKEEEGVTDVIQNEEEGVTDEDSESIIDRVLNSANQNSRFNLHTSQSDNNEANDINSPDETVSDRP
RNTIFTKQSTTTPTSTPHIVSSTPKFTFEVPTARQRLPIRTRRPVVSNPLVSSTTPLSFFLLNENKNLITPFEEVRGEES
VRTSTPKISSYYPTPSPVPNEDPFEPITKDISFQLPKTFEPIAKDVSFLAPKTYPTPPARILEKIFPGKMKSPQDIVLEK
LSELMKNATEGKKDNLKDIAHEIEKLNEELASMGIHIIDAEFDGQKIKLRDQLKSNSTGTNFSGATTIRYLIPNSKSRSK
THREPMENVKRNIEVGDTNSHFNGLSNLTLIMPTERSYFTLTHSDSPSNRRVTSLGTKVPQLVDKNLNVASATLSPTVQP
TVTSEELGEMSSTVASATETPFIDLKDHTKRERNASEYVHIQRSPSSVSATKVNPTAHSRPNSQQVNSTIKSFKDIYITV
TSGSALPSTPPPRVANHSKATKVTYDKTLNDKLNNPLILLITEAENALDKEIEDSGSYIYFIGLLGVIPCVAALVFLYRQ
RHKKEMKSLPQREERAEGLTPPINHPRPVGHNDTLDAFPGYVFQESEARESPWELPRSKLRITSVIGEGNFGMVWKAEAR
HLCDWEEDGGPTVLVAVKGVKDGAGTKEKTDLLRELTIMQLLGQHNNIVTLLGCCTKQEPFYLVMEFVMFGKLLEFLREQ
RSKNNYFNFSSDSEHLTSRDLTKFAFQIATGCEYMQSRGIIHRDLAARNILLDHNKICKIADFGLARSVKDMDNDIYEQK
SKGPLPIRWMAPESLYMNIFTHKSDVWSFGILCWEIVTLGSTPYPGISAREVMRRVREGYRLERPEHCRSEFYRIVSKCW
HQEISKRSSFSTVKEELRELLDNPSGWVDLENFQEATYYSMHQNNEEKL
>AseaqCEVm000583t1 type=protein; aalen=1409,69%,complete; clen=6044; offs=595-4824; organism=Asellus_aquaticus_CAVE; evgclass=noclass; oid=Asellus_aquaticus_CAVE_trinAsellus_aquaticus_CAVE_LocDN21132c6g5t1; codepot=Code/0.092;
MFNAYSRAFWRRILIFCVLKGILCNRWDPLPEDVRSVVSSNHLGEGTPFVFAEYHALLPDFRGDYGVKSELVEAATREPV
YQGSNTFLLPLYIPQGAIPLSINERSTRSGKPDSLPNMRVMRGPLPSVSDTDGLINRSVTRRILLTGRRLPTDTRPNPTP
PPSFLRSWGKREPSESAETQDYVEEAKLSKQRVLSKRRLEASTRATGNVSTTAAPSSITGENRKPHNDSGSKEATRIKKI
MTRLDNQSPIRLNITEAINTTAFPPSSTTSSTSTEMTDFKRITTTDSPVSKEINHSEGGLKSKNRPQNSKEKSAENSHLN
ASNFHKESNFTPENYAANISASKPSPPTTTLGTTEASEVKRTPKPVKHMTKPPETTTGLPVTKDHQPEEIVKSRMKPVVP
STSKFKNNNEGSSTSPGVSVTTASSPTTVTPTIVLNETTTLSVNKTQNKSPSWLLRRRATLMKEMNLRKEKQKPQESKET
DVLEKEGDGVTDVIQKEEEGVTDVIQNEEEGVTDEDSESIIDRVLNSANQNSRFNLHTSQSDNNEANDINSPDETVSDRP
RNTIFTKQSTTTPTSTPHIVSSTPKFTFEVPTARQRLPIRTRRPVVSNPLVSSTTPLSFFLLNENKNLITPFEEVRGEES
VRTSTPKISSYYPTPSPVPNEDPFEPITKDISFQLPKTFEPIAKDVSFLAPKTYPTPPARILEKIFPGKMKSPQDIVLEK
LSELMKNATEGKKDNLKDIAHEIEKLNEELASMGIHIIDAEFDGQKIKLRDQLKSNSTGTNFSGATTIRYLIPNSKSRSK
THREPMENVKRNIEVGDTNSHFNGLSNLTLIMPTERSYFTLTHSDSPSNRRVTSLGTKVPQLVDKNLNVASATLSPTVQP
TVTSEELGEMSSTVASATETPFIDLKDHTKRERNASEYVHIQRSPSSVSATKVNPTAHSRPNSQQVNSTIKSFKDIYITV
TSGSALPSTPPPRVANHSKATKVTYDKTLNDKLNNPLILLITEAENALDKEIEDSGSYIYFIGLLGVIPCVAALVFLYRQ
RHKKEMKSLPQREERAEGLTPPINHPRPVGHNDTLDAFPGYVFQESEARESPWELPRSKLRITSVIGEGNFGMVWKAEAR
HLCDWEEDGGPTVLVAVKGVKDGAGTKEKTDLLRELTIMQLLGQHNNIVTLLGCCTKQEPFYLVMEFVMFGKLLEFLREQ
RSKNNYFNFSSDSEHLTSRDLTKFAFQIATGCEYMQSRGIIHRDLAARNILLDHNKICKIADFGLARSVKDMDNDIYEQK
SKGPLPIRWMAPESLYMNIFTHKSDVWSFGILCWEIVTLGSTPYPGISAREVMRRVREGYRLERPEHCRSEFYRIVSKCW
HQEISKRSSFSTVKEELRELLDNPSGWVDLENFQEATYYSMHQNNEEKL
>GamlacEVm000080t1 type=protein; aalen=827,78%,complete; clen=3152; offs=375-2858; organism=Gammarus_lacustris; evgclass=main; oid=Gammarus_lacustris_trinGammarus_lacustris_LocDN40658c6g1t1; codepot=Code/0.14;
MVELSTPSRKLPNQATTPIPAAKSPADIVLDSLSEVMRDATSGDKDRYREIATDLDILNKQLAERGILIIHAEIDGKIIK
LRNQTKGLSYDVSLAGGMDKRPSYVKGSDNFNESELESVLPQSLSSTDDSITTIFTPSDKLEYDLVLKNDDDLIGSHDAG
LSTTYYNVRNNEGLADQVNGISKGKIVKVPNQTTQKPTTKTEKVPSSSATNATSSEISIENLRNSGTSILRTRKVQRMPV
ERVNSSLVSTRLSSLDSENDSVDNKRDISASTSYANPVTTRTRTTLVPATETFDLKIAPLNDLVMDTAGISKTNSDGHSQ
EEDEDARTTKVKPSPHVGPIMGNIPAEVILEPSPSGGNDLMRSEQNPPPSGVSQNTNTGDRSRDDEILVIEEFLIEENAA
GDLSASSSKNLDENPSIAPDNDDSGGASSVYLVGMVGIFPLAGVAAFIVRRFLRGEAQQKALPESEERPDGFTPPTHHHP
RPHSLLPDVPEPKLSSPPSSETGPTPSLPTPTPWEFSRSKLRFVSVLGEGNFGVVWKAEARGFGDFAAGEVLVAVKMVKD
TAGPKEKCDLLRELSVMQQLGPHQNVVSLLGCCTQTEPHLVIMEYIMFGKLLTFLRDHRLRHNYFNFSSDTAALTSRDLT
RFACQVAHGCDYLQSRGIIHRDLAARNILVDHNKLCKIADFGMARSLQDMDSEIYEQKSKGAQPVRWMAPESLCLSIFTH
KSDVWSFGILCWEIVTLGATPYPGLSAREVMCQVTKGYRLERPEHCRPELYRLLAKCWQYDVNKRPSFHQLNMELNTLLE
HHTGYIDLENFPEEDYFSMHQNNDEKL
>ThyineEVm003411t5 type=protein; aalen=304,45%,complete-utrbad; clen=2025; offs=142-1056; organism=Thysanoessa_inermis; evgclass=alt; oid=Thysanoessa_inermis_trinThysanoessa_inermis_LocDN127952c1g1t1; codepot=Code/0.025;
MRVFNKVWKAEARDLCGCGENGTGGPTVLVAVKSVKDGAGLKERQDLVKELDIMQHLGQHPNVVTLLGCCTKTEPHLVIM
EYVMFGKLLTFLRDVRTRHKYYNFSEDNEALTSKDLTRFASDVASGCDYLQSRGIIHRDLAARNILVDHNKVCKIADFGL
ARSVKDLGTDIYEAKSRGPLPIRWMAPESLYMNIYTHKSDVWSFGILCWEIVTLGSTPYPGMMAREVMRNVQENYRLDRP
EHCRPELYHIVTKCWHQDFNKRPSFSDIKLELAQLLDHQMGYVDLENFPEAIYYNMHANDEEKL
>AcafosEVm017478t2 type=protein; aalen=310,65%,partial5; clen=1419; offs=3-935; organism=Acartia_fossae; evgclass=althim; oid=Acartia_fossae_trinAcartia_fossae_LocDN247092c1g4t2; codepot=Code/0.056;
LQTVLGEGNFGKVWKAEAENICGFAGTSLVAVKTVKDNGGKEVEDLVQEMNIMKEIGTHPNIVTLLGVCTEQEPVLLIME
FVMYGKLLTHLREQRAKQSSFFNFSKETDELPDTLTAKDLTKFAYGVAKGMEYLVSKGIIHRDLAARNILVDHNKVCKIS
DFGLSRNLRDIGSEMYEQKTKGALPIRWMAPESLYFSVFTPKSDVWGFGILMWEIVTLGSTPYPGMGAREVMRRVRDGYR
LERPAHCHPQLYHLIQRCWSGDMNKRPDFSELRKDLAKLLEDQHGYIDLQNISDTKYYSMDQNPDEEEKL
>Pleaca_EVm010391t1 type=protein; aalen=212,80%,partial5; clen=795; offs=3-641; organism=HBG_Plesionika_aconthonotus; evgclass=noclass; oid=HBG_Plesionika_aconthonotus_trinHBG_Plesionika_aconthonotus_Loc232222c0g1t1; codepot=Code/0.027;
LRASRADASYNNLHGTSSSLTPRDLTLFTYQIARGMEFLARNGIIHRDLAARNVLVGEDKICKVADFGFARDVANNRIYE
RKSDGRLPIRWMAPESLFDNIFTTKSDVWSFGVLLWEIVTLGSTPYPGFGAAEVMKKVKEGYRLEKPDHCRREVYNIMYY
CWDKDSKERPSFTELVHTLESLLLSEVEYIELDRFPDHSYYNVINENRDELL
>ParnanEVm001125t1 type=protein; aalen=1105,94%,complete; clen=3522; offs=179-3496; organism=Paracyclopina_nana; evgclass=main; oid=Paracyclopina_nana_trinParacyclopina_nana_LocDN19731c0g1t2; codepot=Code/0.16;
MISLKFPSTSHWRPPGAHYLGILAFLAIHCITALPVNEEDKVISLPPHFKVDDPEPTGYDANFGRRLFNNEDETIAQQPS
TLEEVVPSRVRKRILSSSVISERTIQVKDDNEEANNSLKVSPAEKVLGTSTTRGAVIKYVSTVPPAPFGARTTLLGKGGL
VLSPTSHTPLDLEQERKATVRTVLRRPPSKAAVVDLKTTTLRSEVVRTPGNFSKQPVNIKDSLLARVQGRLRARSTTVAP
ITTKVTALPITTASERSSTTTATTTATTKTTSSTSEATTTETSSHFEEDLDETTFFKLPSPETTQDPDEDEEVVVTETSV
SVSIGQSEAHKIVMTTLRSNSEDTTTNFEEDTAETTKVPKPPATTRTTEGILGSSLERPDGLQKELLAAIRRKITQKKEN
AKNETLLEEQEEDIEVSPNSVGSTQHPPYFRPIPFPNQERSLPTSPRVKIFLRVPSDEKPVKIPNYSHIQGKLARLNAAI
TEGLRNDQLKKLAEESINNVTTTTTIKPRLGAYTSTTSTTTPATTTTSVTTTTPATTTTTIPSTTTVSLILDIEEDEENP
VIAEKTHTYLDILRKRVKYKDTTTPTTTSTTTTIITTTSTRKITTTTTVISKTATMYASSNKEHPTSHLRPKEVESTTTQ
KPPAHNDVEPKNILTSEEEQLESDSVIHDITGTTVYVVGVICIIPAAGLLAWIVRYVVKRRGMSSSENGSETGLNCPMSD
EDMMQVNKLNTVVSSADMDNSNNKRKSVVMHDNLALVLDEPSLPGDDDHDKATAKEALVSSVWQISRQNLRFVAVLGEGN
FGKVWKAEAENICGYEGTVLVAVKTTKEKAPDKEKTDLLQEMQIMQKIGHHPNVVTLLGVSIDKEPYLLVMEYVMYGKLL
THLREQRSKQTSLFHFTEDDLQQPSEDSTITSKDLTKYAYGVAKGMEYIESKQIIHRDLAARNILLDHNRCCKISDFGLS
RNLGDTGSEMYEQKTKGALPIRWMAPESLYFSVFTPKSDVWSFGILMWEIVTLGSTPYPGMGAREVMKRVRDGYRLERPS
HCHPDLYKIISKCWLGDMNKRPDFTELRLELAKLLEHQHGYIDLQNIPENKYYSMTQTSDEDEKL
>HyacosEVm000049t3 type=protein; aalen=955,56%,complete-utrpoor; clen=5086; offs=307-3174; organism=Hyallelopsis_costata; evgclass=alt; oid=Hyallelopsis_costata_trinHyallelopsiscostata_LocDN49404c6g2t1; codepot=Code/0.13;
MMAPINDLTKTTTATTTTTTTSSTTTSTTTTTVTTPAPESTVSPSTTTTSTVRRIHEFFKISPYRNGQKTTASTEVEETK
PTTKSGGKTTTSTPASLLYPTSHFWHKNSQGPKFTSTQKSPNASTPTRKIVEISTPSRKLTNQATTPIPAAKSPADIVLD
SLSEVMRDATSGDKDRFREIATDLDILNKQLAERGILIIHAEIDGKIIKLRNQTKGLSYDVSLAGGMDKRPSYVKGGGDN
FNESELESVLSQSLSSTDDSITTIFTPSDKLEYDLVLKNDDDLIGSHDAGLSTTYYNVRNNEDLADQVNGISKGRIVKVP
SQTTQKPTTKTERVHSSLATNATSSEISIENLRTSGSSILRTRKVQRIPVERVNSSLVSTRLSSFDSENDAVNNMSDISA
STSHANPVTTKTRTTVVPVTETVDLKTSHVKDSVVDAAGIRETNSDENSQEDEDAKSTMVKPSFHVRPIMGNVPAEVILE
PSPSGGNEMKGSEQHLPSSGVPQNTNTGERSRDNDILVIEEFLIDENTAGDLSASSNNNFDENPSSTPDDDSDGASSVYL
VGTVGIFPLAGVAAFIVRRFLRGEAQQKALPESEERPDGFTPPTHHHPRPHSLLPDVPEPKLSSPPCSETGPTPSLPTPT
PWEFSRSKLRFVSVLGEGNFGVVWKAEARGFGDFAAGEVLVAVKMVKDNAGPKEKCDLLRELSVMQQLGPHQNVVSLLGC
CTQTEPHLVIMEYIMFGKLLTFLRDHRLRHNYFNFSSDTAALTSRDLTRFACQVAHGCDYLQSRGIIHRDLAARNILVDH
NKLCKIADFGMARSLQDIDSEIYEQKSKGAQPVRWMAPESLCLSIFTHKSDVWSFGILCWEIVTLGATPYPGLSAREVMC
QVTKGYRLERPEHCRPELYRLLAKCWQYDVNKRPSFHQLNMELNTLLEHHTGYIDLENFPEEDYFSMHQNNDEKL
>ProkarEVm006767t1 type=protein; aalen=229,99%,partial; clen=690; offs=3-689; organism=Proasellus_karamani; evgclass=main; oid=Proasellus_karamani_trinProasellus_karamani_LocDN30938c0g1t1; codepot=Code/0.0022;
EKEPIFIILEYRVGGKLQSYLRDSRAERSYDNLHGVSRTLTPRDLTIFALQVAKGMDFLSTFGIIHRDLAARNVLIGEDK
VCKVADFGFARDVAIGHEYERKSDGRLSIRWMAPESLFDNKFTTKSDVWSFGILLWEIVTLGSIPYPGISAQEVMRRLKD
GYRLEKPDHCRREIYNIMYYCWEASAKDRPSFTELVQKLDSLIQTEVDYIRLDNFPDHGYYNFNSGDAT
>OdocalEVm000062t2 type=protein; aalen=1077,52%,partial5-utrpoor; clen=6157; offs=1-3234; organism=Odontogammarus_calcaratus; evgclass=althim; oid=Odontogammarus_calcaratus_trinOdontogammaruscalcaratus_LocDN43954c0g1t1; codepot=Code/0.14;
KNDPTSRFRQPVNSRKHLTGSDVVTESTSSDAIKSNSSSTVTEDSILSTADKSTSVVTPSPALSVSIPVRRRRPLRRPHV
ETNPKSEPNISALSTRPTTAAPLTSATTRKLPVQKKSTTSTTASPSADTTTTTTTTTTPTTTSSTTTSTTTTTVTTPGPE
STVSPSTTTTSTVRRIHEFFKISPYRNGQKTTASTEVEETKPTTKSGGKTTTTSTPASLLYPTSHFWHKNSQGPKFTSTQ
KSPNASTPTRKIVEISTPSRKLTNQATTPIPAAKSPADIVLDSLSEVMRDATSGDKDRYREIATDLDILNKQLAERGILI
IHAEIDGKIIKLRNQTKGLSYDVSLAGGMDKRPSYVKGSGDNFNESELESVLSQSLSSTDDSITTIFTPSDKLEYDLVLK
NDDDQIGSHDAGLSTTYYNVRNNEDLADQVNGISKGRIVKVPSQTTQKPTTKTERVHSSLATNATSSEISIENLRTSGSS
ILRTRKVQRIPVERVNSSLVSTRLPSFDSENDAVNNMSDISASTSHANPVTTKTRTTLVPVTETFDFKTAPVKDFVVDAS
GISETNSDENSQEDEDAKSTMVKPSSHVRPIMGNVPAEVILEPSPSGGNDMKGSGQHPPSSGVPQNTNTGERSRENDILV
IEEFLIEENAAGDLSASSSNNFNENPSSTPDDDSGGASSVYLVGMVGIFPLAGVAAFIVRRFLRGEAQQKALPESEERPD
GFTPPTHHHPRPHSLLPDVPEPKLSSPPCSETGPTPSLPTPTPWEFSRSKLRFVSVLGEGNFGVVWKAEARGFGDFAAGE
VLVAVKMVKDNAGPKEKCDLLRELSVMQQLGPHQNVVSLLGCCTQTEPHLVIMEYIMFGKLLTFLRDHRLRHNYFNFSSD
TAALTSRDLTRFACQVAHGCDYLQSRGIIHRDLAARNILVDHNKLCKIADFGMARSLQDIDSEIYEQKSKGAQPVRWMAP
ESLCLSIFTHKSDVWSFGILCWEIVTLGATPYPGLSAREVMCQVTKGYRLERPEHCRPELYRLLAKCWQYDVNKRPSFHQ
LNMELNTLLEHHTGYIDLENFPEEDYFSMHQNNDEKL
>MicparEVm000045t1 type=protein; aalen=1224,89%,complete; clen=4110; offs=388-4062; organism=Micruropus_parvulus; evgclass=main; oid=Micruropus_parvulus_trinMicruropus_parvulus_LocDN57172c0g4t1; codepot=Code/0.14;
MPMPLPRPVQDILGHPVRISRTTVIITTTTTTPASTSSTTTETPLNAEEDDFIEDIATGSKSVRTGPKIPLLLRSRTSQT
LRTTEEPSISEVFDHQLDLVQPSKPSNHIVNTRRLPFPPRPSQNSSPSSSEGESDSHQEQVDVKNDSTLRFRQPLNNRKP
LTGSDVVTESTFSDVIKSNFPSTVNEDSILSTAEKSTSVVTPSPALSVSIPVRRRRPLRTRLTYVETNPKSEPNFSALST
RATTAVPLTSAITRKLPVPMKSTTLTTASSSAATSTTTSSTTTSTTTSTTTTPTTTTTSTTTTTPMTSTTPVPESTISPS
TTTTSTVRRIHEFFKISPYRNVQKTTASTEVEESMPTTKYGGKTSTTTPASLSYPTSQFWHKNSQSPKFSSAQKFPNVST
PNRKIVELSTSSRKLPNQATTPIPAAKSPADIVLDSLSEVMRDATSGDKDRYREIATDLDILNKQLAERGILIIHAEIDG
KIIKLRNQTKGLSYDVSLAGGMDRRPSYVKGSDNFNESELESVLSQSLSSTDDSITTIFTPSDKLEYDLVLKNDDDLIGS
HDAGLSTTYYNVRNNEDLADQVNGISRGKIVKVPSQTTQKPTTKTERVNSSLTTNATSSEISIENLRNSGSSILRTRKIQ
RIPVERVNSSLVSTRLSSFDSENDAVDKMSDISASTSYANPATTRTRTTLVPVNETFDLRTAPLNDLVVDAAGISEPDSD
ENSQDEDEDARTTMVKPSSHVRPIMGNVPAEVILEPSPSGGNALKGSGQHPPSSGVPKNPSTGDRSREDDILAIEEFLIE
QNAAGEGLDEDPSSTPDENSGGASSSVYLVGMVGIFPLAGVAAFIVRRFLRGEAQQKALPESEERPDGFTPPTHHHPRPH
SLLPDVPEPKLPSPPSSETGPTPSVPTPTPWEFSRSKLRFVSVLGEGNFGVVWKAEARGFGDFAAGEVLVAVKMVKDNAG
PKEKADLLRELSVMQQLGPHQNVVSLLGCCTQTEPHLVIMEYIMFGKLLTFLRDHRLRHNYFNFSSDTAALTSRDLTRFA
CQVAHGCDYLQSRGIIHRDLAARNILVDHNKLCKIADFGMARSLQDIDSEIYEQKSKGAQPVRWMAPESLCLSIFTHKSD
VWSFGILCWEIVTLGATPYPGLSAREVMCQVTKGYRLERPEHCRPELYRLLAKCWQYDVNKRPSFHQLNMELNTLLEHHT
GYIDLENFPEEDYFSMHQNNDEKL
>EulsimEVm002767t2 type=protein; aalen=291,99%,partial; clen=876; offs=3-875; organism=Eulimnogammarus_similis; evgclass=althim; oid=Eulimnogammarus_similis_trinEulimnogammarus_similis_LocDN33959c0g2t1; codepot=Code/0.061;
PASSASSSLSRQEAPPLRALPSLKRFWQRRASENKYEDGQAPAVPPRPGSGKTSFHGSLRGDASLDEWEFPRHKLRWISI
LGEGCFGQVWKYEATDLQGASKTFVAVKTLKESAGSQERKDLQQELRVLKSLGKHPNVVSLLACCTEKEPTLVVLEYMVN
GKLQTYLRDRRAKEPYSNLHGSSSTLSPRDLTIFALQVARGMQFLSTHGIVHRDLAARNVLVGENKVCKVADFGFARDLA
NNHVYERKSSGRLPIRWMALESLFDNIFTTKTDVWSFGILLWEIVTLGSTP
>GamcheEVm000235t1 type=protein; aalen=1564,80%,complete; clen=5861; offs=296-4990; organism=Gammarus_chevreuxi; evgclass=main; oid=Gammarus_chevreuxi_trinGammaruschevreuxi_LocDN75423c0g1t2; codepot=Code/0.17;
MLRRTEQPFSQPGSAPLLAIAALLWTSTITGCWSAGLRSARSPGVTTPHFVTSNRLGESSSRGRPDTSLPGARRTLQGDY
NSLLEMVNGDFGVKSAVVNAAAAEPEYKGSATLVVPLYIPEGAVPIRLARIARSGAAFSKAVHSSPSQPNPALSRLSARR
GIRLPPSVTSRRQGGPRRSSSNPTVPPSYLRGWGRRIAPRADSRVGLHDDSEPSASDTLQTSEQAVIRRKKNQNSRATHF
QDEEIVDGNEDLSSGVSSRARSTTTTDTPTSTTESTTSNTPSTTSINIPIGVSEDHLDDASEHSATKAPVISNSTLRIPV
VKVGSSTAQPVQLTTTEVISTVEVNNRAASARPAKFSRNGDRRPMSLPRPVQDIFGHSSRISRTTTTSTTAPTTTSSTTT
TTEILPEEKEEEDVIEATEPKSVRSGPRIPLLLRSRTSQSLRTTEGPSTSQDLDIETDLVERAKPSNHIVNTRRLPFPPR
SSQYSHPSSSEKESNQEPAVNVSTSRFRLPLSSRKPFSASEVVTESNSSDVTKSISSSTVSDDSISSTADKTTRVVTPSP
ALAVSIPVRRRRPLRTRLTYVETNPKSEPNFSALSTRPTTAVPLTSPTTRKLPMHNKSTTLTTTSTTAAPTASKTTTTTS
STTTSTTTTTTTTPAPKTTISPSTTTTSTVRRIHEFFKISPYRNAQKTTASTEDEETKLTTKSSGKTSTTTPASLLYPTS
HFWHKNSQGPKFTSTQKISNASTQTRKIIELSTPRKLPNQATTPLPAAKSPADIVLDSLSEVMRDATSGDKDRYREIATD
LDILNKQLAERGILIIHAEIDGKIIKLRNQTKGLSYDVSLAGGQDKKPSYDRGSDNFNESELESVLSQSLSSTDDSITTI
FTPSDKLEYDLVLKNDDDLVGSHDSGLSSTYYNVRNNEDLVDQVNAISKGKIIKVPSLTTHKPTTKTERVQPSSATNASS
LEMSIENLRNSGSSILRTRKVQRIPVERVNSSLVSTRLSSFDSENDAADNMGGISATTSSPVTTRTRTTLVPVTETFDLK
SRPFNDLEVDEGGVSETNSAEDLPEDDKDGRTTIVKPSSHVRPHVGTVPAEVILEPSPPGGDNQQSPSNGAPQNTNAGDR
PSDDILVIEEFLIDENSAGDLSASSSNNLDENPSITPDDDAGGASSVYLVGMVGIFPLAGVTAYIVRRFLRGDAQQKALP
ESEERPDGFTPPTHHHPRPHSLLPDVPEPKLPSPPCSETGPTPSLPTPTPWEFSRSKLRFVSVLGEGNFGVVWKAEARGF
GDFAAGEVLVAVKMVKDNAGPKEKCDLLRELSVMQQLGPHQNVVSLLGCCTQTEPHLVIMEYIMFGKLLTFLRDHRLRHN
YFNFSSDTAALTSRDLTRFACQVAHGCDYLQSRGIIHRDLAARNILVDHNKLCKIADFGMARSLQDMDSEIYEQKSKGAQ
PVRWMAPESLCLSIFTHKSDVWSFGILCWEIVTLGATPYPGLSAREVMCQVTKGYRLERPEHCQPELYRLLAKCWHYDVN
KRPSFHQLNMELNTLLEHHTGYIDLENFPEEDYFSMHQNNDEKL
>PalpuzEVm003522t2 type=protein; aalen=213,99%,partial; clen=640; offs=1-639; organism=Palicarinus_puzyllii; evgclass=althim; oid=Palicarinus_puzyllii_trinPalicarinus_puzyllii_LocDN5013c0g1t1; codepot=Code/0.041;
VNGKLQTYLRDRRAKEPYSNLHGSSSTLSPRDLTIFALQVARGMQFLSTHGIVHRDLAARNVLVGENKVCKVADFGFARD
LANNHVYERKSSGRLPIRWMALESLFDNIFTTKTDVWSFGILLWEIVTLGSTPYPGMSAEEVMKKIKEGYRLEKPSYCKR
EMYNIMFSCWEKDSRERPCFKELIKQLEGLITSEVDYIELNNFPDRSYYNIAT
>MicparEVm002543t1 type=protein; aalen=222,87%,complete; clen=767; offs=48-716; organism=Micruropus_parvulus; evgclass=noclass; oid=Micruropus_parvulus_trinMicruropus_parvulus_LocDN55895c1g5t1; codepot=Code/0.051;
MVNGKLQSYLRDRRAKEPYSNLHGSSSTLSPRDLTIFALQVARGMQFLSTHGIVHRDLAARNVLVGENKVCKVADFGFAR
DLANNHVYERKSSGRLPIRWMAIESLFDNIFTTKTDVWSFGILLWEIVTLGSTPYPGMSAEEVMKKIKEGYRLEKPSYCK
REMYNIMFSCWEEDSRERPSFKDLIKQLEGLITSEVDYIELNNFPDRSYYNIATAPASGELL
>GmefasEVm003425t1 type=protein; aalen=222,52%,complete-utrpoor; clen=1276; offs=40-708; organism=Gmelinoides_fasciatus; evgclass=main; oid=Gmelinoides_fasciatus_trinGmelinoides_fasciatus_LocDN38361c0g1t1; codepot=Code/0.045;
MVNGKLQTYLRDRRAKEPYSSLHGSSSTLSPRDLTIFALQVARGMQFLSTHGIVHRDLAARNVLVGENKVCKVADFGFAR
DLANNHVYERKSSGRLPIRWMAIESLFDNIFTTKTDVWSFGILLWEIVTLGSTPYPGMSAEEVMKKIKEGYRLEKPSYCK
REMYNIMFSCWEEDSRERPSFKDLIKQLEGLITSEVDYIELNNFPDRSYYNIATAPASGELL
>ProracEVm005084t2 type=protein; aalen=223,96%,partial5; clen=695; offs=2-673; organism=Proasellus_racovitzai; evgclass=alt; oid=Proasellus_racovitzai_trinProasellus_racovitzai_LocDN54208c0g1t1; codepot=Noncode/-0.002;
VREGGKLQSYLRDSRAERSYDNLHGVSGTLIPRDLTIFALQVAKGMDFLSSFGIIHRDLAARNVLIGENKVCKVADFGFA
RDVAIGHEYERKSDGRLPIRWMAPESLFDNKFTTKSDVWSFGILLWEIVTLGSIPYPGISAQEVMRRIQDGYRLEKPDHC
RREIYNIMYYCWEASAKDRPSFTELVQKLDSLIQTEVDYIHLDNFPYHSYYNFTSGAATGELL
>EupsupEVm004816t4 type=protein; aalen=251,85%,complete; clen=886; offs=18-773; organism=Euphausia_superba; evgclass=alt; oid=Euphausia_superba_trinEuphausia_superba_LocDN219720c0g1t5; codepot=Code/0.011;
MQHLGQHPNVVSLLGCCTQTQPHYVIMEYIMFGKLLTFLRDVRTRHKYYNFSADNEALTSKDLTRFACDVASGCEYLQSR
GIIHRDLAARNILVDHNKVCKIADFGLARSVKDLGSDIYEQKSRGALPIRWMAPESLYMSIFTHKSDVWSFGILCWEIVT
LGSTPYPGMTAREVMRRVREGYRLDRPEHCRPELYLIVTKCWHQDLNKRPSFAEVKLELSQLLDHQMGYVDLENFPEESY
YSMHANNEEKL
>BlagerEVm000554t1 type=protein; aalen=1520,69%,complete; clen=6555; offs=326-4888; organism=Blatella_germanica; evgclass=noclass; oid=Blatella_germanica_trinLocDN16248c0g2t5; codepot=Noncode/-0.0042;
MLIRLLIFSTLVLAVNLVAGIFAKDLSNPESNLKVQHVFSTKGEVLLHESSRYSESFGMQRESTNLLNKPKIIKRFAKED
GDKNNSLSLGPRRRSISRDELRRAQTLKSIVGLRRRIQRFKLEDREKENLQTQETRNAILTINETATELESSDEQRIVEK
SSDEIDDGTHIDNMVNNSKGFSRREIRENVAENNDNSTKEVVNRNLTGTATSSSDSANLNATVQLPDNHPRKRRPPPAFR
LEAQASPLPIASALTMSESLYNHFRPLDKDVPEDHLLPFLDFGKKLVPVSIKTTSPAASSSSTSSTNSIDAVSTSPRTSS
LRQYNLLNSTPQKTPTASLRATHTPREDEIHEDMDVSIVKSIIEKNKVSRGRGSSLHFLRNLGGLYRKSESTSIANPLSF
FSEVESTSYSPVNYTDTKIEIATKRSPEAEENTRKKYASVTRRILLPSSTTDKSTLLQLTNRNGTEGTQPNLSSSSYSGE
INTSTEMIKEKSHSIDESKIKEAETTPSSQSLPSTQSSASSSVVEATASIPLTRGKYQSLSKNTTSSILRRPSTLLLVPR
IDSVASTLNPLAMNVSMYEDLRKFNNTETYPLKNGSIRNIPLPLSLAENDESDKQEQRRDSNSEEGMNSKTVDMIEQSNT
KIHSIEVPSKSNEKLASDTVNGTAGNHSSTENVTSKLTPSPSSEASQVHPSFPTEIPAPTSSIQSPTTKILSTAVVTSVS
IKGAWPAGISDTPPSEHTLISPGKDTTNNENLEHVLESPKTQDPNTTYYNTPLLSSPRGALSQNTSNISKNSILENSTSG
VTETTFNNKELASVSTVNYMSQSQTDFSEKTTTFVNQQPTTIRRETIIASTTENITKERSNMVNSTTSRTPRTNTSPVNT
SKSTTVRSPLHSTRYSSRVSIFTEYPTTNNATESIQSSIPTDIEDKEDSSSTTEFTRTNMKPSPDSEFDFPLLKLYNTST
VWPASAEKRNVTLPSVETTEVNMSEIGEDGSKTVSDKNVNKDEASKLNRGTKDIIHKGESGNAEKKEDTTPDVPSNTSAV
SPIPGLGSLWVNNRTNITSEGPQERNVEVVVSAQGASIAVYVLSALGIVPLSIGVALTAKYFVQRRRKLLDDSDAYSDIS
SRRGARSASGQTGSDIGSPVSGTKLPRVQTHLTWDQEKANSALLPVSNTQWEFPRSKLRLQTVLGQGNFGQVLKAEADDI
LGHEGTTRLVAVKTVKEGASVREKEDLLRELEIMQQLGSHANVVTLLGCCTEKEPYLLIMEYVMYGKLLAFLRDHRTRQH
YYNFSEDSDALTSRDLTIFAYCVARGMEYLGSKGIIHRDLAARNVLVDHNKMCKIADFGMSRSVRDTGDLYEQRHTKGAL
PIRWMAPESLHYRIFTQKSDVWSYGILMWEIVTLGSTPYPTMGAREVMRRVKDGYRLERPSHCRIELFRVISRCWHADPN
KRPDFGALRHEIGALIENSQDGGGYVDLESFAESNKYNYTRSEQNEHHHHHHHHHHHHPGSAPAALGSRIACDEEIVVNM
>ProcoxEVm001560t1 type=protein; aalen=447,100%,partial; clen=1341; offs=1-1341; organism=Proasellus_coxalis; evgclass=main; oid=Proasellus_coxalis_trinProaselluscoxalis_LocDN25013c1g1t1; codepot=Code/0.023;
WYQRRVRGITDNLSSKIPLESKYVYDTSLDVSPENLNPTSHLRPSSSSSDIISITKIPPVTITNSTAKDVSSNVTKGATY
PNTFDDNSNNPLIMLVSGVGNMQDTKLPMDEMEDSGSYIYFIGLLGIIPCIAAIAFLYRQRYKKEMKSLPQREERAEVFT
PPINHPPRPVGHNDTLDAFPGYIFQESEARESPWELPRSKLRITSVIGEGHFGMVWKAEARHLCDWEEDGGPTVLVAVKG
VKEAAGTKEKSDLLREMAIMQLLGQHNNVVTLLGCCTKQEPYYLIMEFVMFGKLLEFLRDQRSKNNYFNFSSDSEHLTSR
DLTKFAFQIATGCEYMQSRGVIHRDLAARNILLDHNKICKIADFGLARSVKDMDNDIYEQKSKGPLPIRWMAPESLYMNI
FTHKSDVWSFGILCWEIVTLGSTPYPGISAREVMRRVREGYRLERPE
>ProcoxEVm001560t2 type=protein; aalen=254,57%,complete-utrpoor; clen=1330; offs=40-804; organism=Proasellus_coxalis; evgclass=alt; oid=Proasellus_coxalis_trinProaselluscoxalis_LocDN21811c0g1t1; codepot=Code/0.01;
MAIMQLLGQHNNVVTLLGCCTKQEPYYLIMEFVMFGKLLEFLRDQRSKNNYFNFSSDSEHLTSRDLTKFAFQIATGCEYM
QSRGVIHRDLAARNILLDHNKICKIADFGLARSVKDMDNDIYEQKSKGPLPIRWMAPESLYMNIFTHKSDVWSFGILCWE
IVTLGSTPYPGISAREVMRRVREGYRLERPEHCRSEFYKIVSKCWHQDINKRSSFATVKGELRELLDNPSGWVDLENFQE
ATYYSMHQNNEEKL
>ProcoiEVm005686t1 type=protein; aalen=251,75%,complete; clen=996; offs=122-877; organism=Proasellus_coiffaiti; evgclass=noclass; oid=Proasellus_coiffaiti_trinProaselluscoiffaiti_LocDN26676c0g1t1; codepot=Code/0.012;
MQLLGQHNNVVTLLGCCTKQEPYYLVMEFVMFGKLLEFLRDQRSKNNYFNFSSDSEHLTSRDLTKFAFQIATGCEYMQSR
GVIHRDLAARNILLDHNKICKIADFGLARSVKDMDNDIYEQKSKGPLPIRWMAPESLYMNIFTHKSDVWSFGILCWEIVT
LGSTPYPGISAREVMRRVREGYRLERPEHCRSEFYKIVSKCWHQDINKRSSFSTVKGELRELLDNPSGWVDLENFQEATY
YSMHQNNEEKL
>EuraffEVm001391t1 type=protein; aalen=1132,82%,complete; clen=4145; offs=177-3575; organism=Eurytemora_affinis; evgclass=main; oid=Eurytemora_affinis_trinEurytemora_affinis_LocDN96539c1g2t3; codepot=Code/0.06;
MQPIGLCLISLKIIVSCSSIPTLTTFKALDKLVETYDSYNDYYEHDHDHSDLYDHDDNHSDLNNTNYDHSDLYHPINDRV
NSGDDIENPSDSDQLQSDADSEDNAKNKRDRYSKNTKLGCKSNGTPGPPEFDESIVKLVLISGANLGSRHDLNCPYRGCP
KPLIKWIKDGKEVKRRSYVMGQSEISINRRRGRLSIMNNRRPDDGFYTCIISNEYGSINHTIQVKSVEVRLNQKPEIKEP
LENSTLLVGSNHTLVCEPLTRDNVQAKRITWWRHYQVDGSYTNSEGMAYCTELETFMETRLDLLNLQTNDSTYYSCSIEN
HFGSTLSTAFINVVETLDKDHENRNGWYLVAAVGITVLAFIFFFIGLLIYFRRRYKDKLDTVTHKLDTATHKLDTVKMHV
TQVKTLIVSKGDSLEPIITSIKERQEHEGDAANFESEYKFPEDPLWEFPRHLLSFDKPLGEGNFGCVKLASAIGEIRDGR
LVTHQDPTSQSKRVMVAVKMVKESNNDEDVTGLLREAEIMKVIGRHQNIINLIGVCSQPVGSHLLVLVEFAKYGNLKEFL
TKRKPGTLELLKERSQGRELHKPVTDDEIGPVSLKMMLSFGVQVAKGMEFLSNRRCVHRDLAARNVLVADNFTLKVADFG
LARDVQEKDYYRKEGKGGLPLKWMAPESIQERISTTMSDVWSFGILLWEILTFGDSPYKTIQDQLTLMDFIQNGYRNEKP
QGCPESVYNIMMRCWKFKAEDRPGWEELVSELYTQHKQTHPDEYLDLNVPNLPTPPSSTELPRKFGRNVRSLETPPSSPE
IGSKHSSSVSLSSSGYVLSDNPGPSINPGSSSYRFIHQSPDSPGHTTPHSPLPGLWIQPNDSYIPQVIQDISVRTCPSQS
PTRATAGHQFVNPSTVASHPAIHSGTYQQMKSNSRFCSANEQLIHPPKISCDSDQLLDHKKTDPREDYVIHDERRVGPVP
RVRPKYIQLSSDYQSQEDDCYPEEVDENIEERISHQPHTCPSPRLRPQDFYGFSVPEEQPLLTTSFINRRRSRECSAGDP
GPNVEDHTIGLEDRTIITEDRRWNYDRFKRTTPSPTAMSSFRPDMKRGSSESGYGTNRDSESSESRYRVPGMDKTRHASD
SDSVFFRNSPSP
>CalphiEVm005293t1 type=protein; aalen=239,99%,partial; clen=718; offs=2-718; organism=Calappa_philargius; evgclass=noclass; oid=Calappa_philargius_trinLocDN26398c0g1t1; codepot=Code/0.07;
RLILGESLGEGAYGKVVRAEVQGVKRPDHATTVAVKMLKEGHTDSELMDLVSEMEMMKMIGTHINIINLLGCCTQDGPLY
VVVEYAAHGNLRDYLRNNRPSSGYERAIGQEVDAITQKDLVSFAFQVARGMEYLASKKCIHRDLAARNVLVSEDRIMKIA
DFGLARDIHSQDYYRKTSEGRLPVKWMAPEALFHRVYTSQSDVWAFGILLWEIMTLGGTPYPTVPSVEKLFQLLREGHR
>DapmagEVm001834t10 type=protein; aalen=854,68%,complete; clen=3768; offs=591-3155; organism=Daphnia_magna; evgclass=alt; oid=Daphnia_magna_Daphnia_magna_GDIP01080986.1; codepot=Code/0.13; TSA: Daphnia magna Dapma6txEVm001937t4 transcribed RNA sequence
MDRIFFLSALIVIAVAAPTQRYEEVEVYEGDTVKYDCPSGLTQLAGNGVEWYHNDVRVDPRQHSRVRYARKKNSIAISYV
ESRDGGAWSVRPKSIRLMDPAPKMTPWCNFTVIVKMDDDDVDSTAAEELQSDQANEDYRPHSLFSTPSLHPEEEESDFPM
ADDDVSGSTSSATDGEPLSPSFIRIKKMEAIMSQVKPAGSTVTYKCPADGYPKPVIVWTKDGGPIKRHLGSAKAQKWSLE
LEDATTYDSGNYTCTVSNAHGSISFTFKLLIQERFLHKPVISDELKNTTVAEGDQATLVCRVTSELHPHFFWVKHYQVNG
SYEDENGTAYYRRVNPIQLDEDGEVNNDHQVLRLENVTKEDAGWYTCMAGNSLGMSYRSAWLTVVDPEEESPTIDYVSDG
GIHLQDQKVVIILASVLGSIVLAFVVLFATAFRKKYSRQKRNKFMALETAHCIAPCTKKVIIEQRSALNGVGGGLHEPLL
FPVIKIEKHRSRLDTNIGSVSEYELPMDEKWEFPRQSLKLGKSLGEGAFGHVVQAQADGILNDNVVRTVAVKMLKEGHTD
TELMDLVSEMEMMKMIGKHNNILNLLGCCTQGGPLYVIVEFAPYGNLRDFLRQHRPSSGYERAIGQLGWKLGNTSYEHPI
EFNNGCRMSQDTLTHKDLISFAYQVARGMDYLESKKCIHRDLAARNVLVSEDYVLKIADFGLARDVHMHEYYRKTTDGRL
PVKWMAPEALFQRVYTSQSDVWSFGILLWEIMTLGGTPYPSVPNIERLFQLLRDGHRMEKPVSCSLEVYLLMRECWQYNP
MERPTFGELVDDLDRILTLTSNEEYLELGFESAETPPSSPENSDCRTHFTVSTV
>DapmagEVm001834t7 type=protein; aalen=673,95%,partial3; clen=2113; offs=95-2113; organism=Daphnia_magna; evgclass=alt; oid=Daphnia_magna_Daphnia_magna_GDIP01172630.1; codepot=Code/0.099; TSA: Daphnia magna Dapma6txEVm001937t11 transcribed RNA sequence
MADDDVSGSTSSATDGEPLSPSFIRIKKMEAIMSQVKPAGSTVTYKCPADGYPKPVIVWTKDGGPIKRHLGSAKAQKWSL
ELEDATTYDSGNYTCTVSNAHGSISFTFKLLIQERFLHKPVISDELKNTTVAEGDQATLVCRVTSELHPHFFWVKHYQVN
GSYEDENGTAYYRRVNPIQLDEDGEVNNDHQVLRLENVTKEDAGWYTCMAGNSLGMSYRSAWLTVVDPEEESPTIDYVSD
GGIHLQDQKVVIILASVLGSIVLAFVVLFATAFRKKYSRQKRNKFMALETAHCIAPCTKKVIIEQRSALNGVGGGLHEPL
LFPVIKIEKHRSRLDTNIGSVSEYELPMDEKWEFPRQSLKLGKSLGEGAFGHVVQAQADGILNDNVVRTVAVKMLKEGHT
DTELMDLVSEMEMMKMIGKHNNILNLLGCCTQGGPLYVIVEFAPYGNLRDFLRQHRPSSGYERAIGQLGWKLGNTSYEHP
IEFNNGCRMSQDTLTHKDLISFAYQVARGMDYLESKKCIHRDLAARNVLVSEDYVLKIADFGLARDVHMHEYYRKTTDGR
LPVKWMAPEALFQRVYTSQSDVWSFGILLWEIMTLGGTPYPSVPNIERLFQLLRDGHRMEKPVSCSLEVYLLMRECWQYN
PMERPTFGELVDDLDRILTLTSNEVRFFPPSLD
>DapmagEVm001834t11 type=protein; aalen=593,70%,partial3; clen=2522; offs=744-2522; organism=Daphnia_magna; evgclass=alt; oid=Daphnia_magna_Daphnia_magna_GDIP01066529.1; codepot=Code/0.086; TSA: Daphnia magna Dapma6txEVm001937t12 transcribed RNA sequence
MAPTVISDELKNTTVAEGDQATLVCRVTSELHPHFFWVKHYQVNGSYEDENGTAYYRRVNPIQLDEDGEVNNDHQVLRLE
NVTKEDAGWYTCMAGNSLGMSYRSAWLTVVDPEEESPTIDYVSDGGIHLQDQKVVIILASVLGSIVLAFVVLFATAFRKK
YSRQKRNKFMALETAHCIAPCTKKVIIEQRSALNGVGGGLHEPLLSVLGSIVLAFVVLFATAFRKKYSRQKRNKFMALET
AHCIAPCTKKVIIEQRSALNGVGGGLHEPLLFPVIKIEKHRSRLDTNIGSVSEYELPMDEKWEFPRQSLKLGKSLGEGAF
GHVVQAQADGILNDNVVRTVAVKMLKEGHTDTELMDLVSEMEMMKMIGKHNNILNLLGCCTQGGPLYVIVEFAPYGNLRD
FLRQHRPSSGYERAIGQLGWKLGNTSYEHPIEFNNGCRMSQDTLTHKDLISFAYQVARGMDYLESKKCIHRDLAARNVLV
SEDYVLKIADFGLARDVHMHEYYRKTTDGRLPVKWMAPEALFQRVYTSQSDVWSFGILLWEIMTLGGTPYPSVPNIERLF
QLLRDGHRMEKPVSCSLEVYLLMRECWQYNPME
>ParnanEVm003033t4 type=protein; aalen=697,88%,complete; clen=2369; offs=195-2288; organism=Paracyclopina_nana; evgclass=alt; oid=Paracyclopina_nana_trinParacyclopina_nana_LocDN21106c4g1t5; codepot=Code/0.06;
MKLLWLLFMSVLVEKSQNALAEDRNIHMIPRHNRKMRKSRPPVFKKEWNDSIPQPIHTYAAWPFVLNCSVKGHPRPEVHW
SKNGLLIQSEDDRPGSSNKYIFLKKRQILKSEVSLPGDSGNYTCFAANEAGSVTRTFEVNIETRTVAQPPIIEKGSPGNH
TVVIGSGVTLACPIVNSDPMDPYEIRWLRIKPEFAGLADFGDAGDVVVFDEIRNCPSTVGSCVETFSGFRIDSSDALILS
NLTLDNSTNFCCLAQNIYGSTHSCGHVKVVSEIIDPSKLKTSTVVGIVIAVLMVIVISISSFIFGYKEMQRRKKTEQYAR
SVVVWTKKIMISLENDTNSNNCSFDSYQSPVVFIEKQRVTSESSIESPFDEYEYPCDPLWEFDRNKLKIMEVLGEGAFGV
VYKAEAKFEDGSKIVAFKTLKEGHTDSDVIDLVKEMTIMKQIPRHDNIVNLLGVCTQPKGQKLLVIVEYAKFGNLKNYLM
DRRYGVRCQSCQSSDGYLEPDRHLLIQGTGWKCPQNCILSLEDMLKIGWQVAKGMEYLHFRKCIHRDLAARNILVCENNL
VKIADFGMARSIEDSGYYRKLTDGKLPVKWMAPETLFDDRTYSSQSDIWSFGILLWEIFTMGESPFKNIPVEVFMEKLKD
GIHLEQPDQCPLNVYQIMLQCWSFNPQARPTWPDLVNKLHSLCASAQPYKYTTLLSR
>ParnanEVm003033t5 type=protein; aalen=704,91%,partial3; clen=2306; offs=195-2306; organism=Paracyclopina_nana; evgclass=althim; oid=Paracyclopina_nana_trinParacyclopina_nana_LocDN21106c4g1t7; codepot=Code/0.058;
MKLLWLLFMSVLVEKSQNALAEDRNIHMIPRHNRKMRKSRPPVFKKEWNDSIPQPIHTYAAWPFVLNCSVKGHPRPEVHW
SKNGLLIQSEDDRPGSSNKYIFLKKRQILKSEVSLPGDSGNYTCFAANEAGSVTRTFEVNIETRTVAQPPIIEKGSPGNH
TVVIGSGVTLACPIVNSDPMDPYEIRWLRIKPEFAGLADFGDAGDVVVFDEIRNCPSTVGSCVETFSGFRIDSSDALILS
NLTLDNSTNFCCLAQNIYGSTHSCGHVKVVSEIIDPSKLKTSTVVGIVIAVLMVIVISISSFIFGYKEMQRRKKTEQYAR
SVVVWTKKIMISLENDTNSNNCSFDSYQSPVVFIEKQRVTSESSIESPFDEYEYPCDPLWEFDRNKLKIMEVLGEGAFGV
VYKAEAKFEDGSKIVAFKTLKEGHTDSDVIDLVKEMTIMKQIPRHDNIVNLLGVCTQPKGQKLLVIVEYAKFGNLKNYLM
DRRYGVRCQSCQSSDGYLEPDRHLLIQGTGWKCPQNCILSLEDMLKIGWQVAKGMEYLHFRKCIHRDLAARNILVCENNL
VKIADFGMARSIEDSGYYRKLTDGKLPVKWMAPETLFDDRTYSSQSDIWSFGILLWEIFTMGESPFKNIPVEVFMEKLKD
GIHLEQPDQCPLNVYQIMLQCWSFNPQARPTWPDLVNKLHSLCASKCALLDFMKFFDAFNTLCV
>LasentEVm002643t1 type=protein; aalen=334,99%,partial; clen=1005; offs=3-1004; organism=Lasionectes_entrichoma; evgclass=main; oid=Lasionectes_entrichoma_trinLocDN113505c0g1t2; codepot=Code/0.025;
GGNVSDPQILIIENVTLEDAGWYTCLAGNALGVSYSSAWLTVKEKELSAAEVPDPDISKPKGVNSQNQHIIHILVGVLCS
VAVMAVIISGIAIRKVKREKMKKVLAIENARVKQWPKKVIIERTSSNSQEPLIAPKVKIEKQKSSSRLLSDANSKTEYQL
PVDLEWEFPRDKLFLGKSLGEGAFGKVVMAEAIGILKPTVTSVIAVKMLKDGHTDSEMMDLVSEMEMMKMIGKHKNIINL
LGTCTQDGPLYVVVEYAPNGNLRDFLREHRPSSGYERAIGQEFKKSLTQKDLVSFAYQVARGMEYLVSKRCIHRDLAARN
VLVSENNVLKIADF
>CarlonEVm001564t1 type=protein; aalen=474,99%,partial; clen=1424; offs=1-1422; organism=Carcinoplax_longimana; evgclass=main; oid=Carcinoplax_longimana_trinLocDN8476c0g1t1; codepot=Code/0.11;
YQWAGSYWGWVNYTLDVVEPPVPSLPQALYADSKVLDDDEEPRCVPPEFIKNLNSLIVKPAGNVAELKCQARGSHLNTPW
FKNGERPMRQLGDVKMKGVMLKMENLVPADSGNYTCVVSNACGSVNHTYNLEVLERLPSRPIINKELSNMTVVQGSEVRL
MCSVISDLVPYITWLKHTTRYNGVDDKGNIIDRLFIVKEGRNITSSEDPQVLILTNVTEKDAGWYTCIAANSLGTSFSTA
YLSVTDAEPILLAAEYHAIMVLAVVLLSVMIIGSIVASFVWKKWQKEKRRAIELERAKAITQHWIKKVIVERQNSDASQE
PLLVPTIKIEHCQSRSRLGSEVTSISEYELPLDADWELPRSRLILGESLGEGAFGKVLRAEVQGIKRPELAATVAVKMLK
EGHTDSELMDLVSEMEMMKMIGTHINIINLLGCCTQDGPLYVVVEYAAHGNLRDYLRNNRPSSGYERAIGQEVD
>BraherEVm001226t1 type=protein; aalen=514,88%,partial3; clen=1749; offs=207-1748; organism=Branchinella_herrodi; evgclass=main; oid=Branchinella_herrodi_trinLocDN11133c0g1t10; codepot=Code/0.037;
MKLKPVFSLVTLLLILVDADATKKQKGNKKKSVATTTLTSSPEALTDNGYISDVEYEDEESSDAENTKNVGSPPRFRNFS
KMQSKELNVLPAGNSITFSCPSQGDPKPQIVWTRDGAAITRKLASVAIAKWYLKMSDLIESDSGNYTCTVFNEHGKISFT
YQLIVKERYPHRPLIDAYSMQNITALVGQDVVFRCSYMSDYAAFHVFAKINLDSYGNISQDSIEAKTESDTPEELVLHNV
TLDDAGWYSCIAGNTLGHSSKIAYLNVVEEWPEVGPVQPHSSLVIGFIIAVVVTVVLFGCLFVIIYTTRKKMKRERMISL
ERGKMCIAPVTKKITVDYERTDSCESLLMPVIKIERKVTDDFSSSEYELPLDARWEFPREKLFLGKTLGEGAFGHVVQAM
AEDVPKPGMQATVAVKMLKEGHTDAELLDLVQEMELLKMIGRHVNIINLIGVCTQDGPLYVIVEFAEHGNLRDFLRKHRP
ASGYEHAIGQPFLMGGGVDPYLADKHKPLSARDL
>AcafosEVm002284t3 type=protein; aalen=438,99%,partial; clen=1317; offs=2-1315; organism=Acartia_fossae; evgclass=alt; oid=Acartia_fossae_trinAcartia_fossae_LocDN246157c0g3t1; codepot=Code/0.047;
TNTAYYFCAASNPQGNTLGKARLTVLKKEDAVYEPPQNQTVGVGGTAVFHCTTPVTLRQYIHWVRITTDGLQILANYTEV
LKVENVTHADAGEYACSIGTDSDNSFFASAILSVTDNDPYSLRQQKTSQVQTKLIVIVICVSFLALLFLVTGLVTYRKME
KEKRKKMQAIQNAQAITVWTKKIIVDRKNVAQPNGGVLHPTVRIERQPSSQKIRNISENTTLTTVSEYELPLDPDWEFSR
QNLTLGRTLGEGAFGKVVKGEAMNLRRPGEAAVVAVKMLKEGHTDVEMIDLVSEMDMMKVIGRHINIINLLGVCTQDGPL
YVIVEFAKHGNLREFLRQRRPSCGGYEMNNDEVAKGALGQQPLLTEKLLVSFARQVARGMEYLGSKKCVHRDLAARNVLV
AEGYVLKIADFGLARDVQSNDYYRKMGDGRVPVKWMAP
>ProparEVm007854t1 type=protein; aalen=215,56%,complete-utrpoor; clen=1157; offs=7-654; organism=Proasellus_parvulus; evgclass=main; oid=Proasellus_parvulus_trinProasellus_parvulus_LocDN69865c10g1t4; codepot=Code/0.0029;
MRPSSGYERVIGQEPDSLTERDLVSFAYQVSRGMDYLSSKKCIHRDLAARNVLVSEDRIMKIADFGLARDIHSQDYYRKT
SEGRLPVKWMAPEALFHRVYNSQSDVWAFGILLWEIMTLGGTPYPSVPSVEKLLQLLRDGHRMEKPSNCSFEIYMLMREC
WRYQPEQRPTFKGLVEDLDRILTQSTTEEYLDVTIPRFDTPPSSCDSLTSSTLQL
>ProcoxEVm007248t1 type=protein; aalen=215,28%,complete-utrbad; clen=2305; offs=43-690; organism=Proasellus_coxalis; evgclass=main; oid=Proasellus_coxalis_trinProaselluscoxalis_LocDN34598c0g1t1; codepot=Code/0.0025;
MRPSSGYERVIGQEPDSLTERDLVSFAYQVARGMDYLSSKKCIHRDLAARNVLVSEDRIMKIADFGLARDIHSQDYYRKT
SEGRLPVKWMAPEALFHRVYNSQSDVWAFGILLWEIMTLGGTPYPSVPSVEKLLQLLRDGHRMEKPSNCSFEIYMLMREC
WRYQPEQRPTFKGLVEDLDRILTQSTTEEYLDVTTSRFDTPPSSCDSLTSSTLQL
>Panar1_EVm009277t1 type=protein; aalen=307,72%,partial5; clen=1283; offs=2-925; organism=Panulirus_argus; evgclass=noclass; oid=Panulirus_argus_Panulirus_argus_evg1500800; codepot=Code/0.018;
GNITSTEDPQVLILTNVTEKDAGWYTCIAANSLGTSSSTAYLSIIDVVHERPISVEPESQATVVLGVVLVSVLVIAGILA
SFVWKKWKKEKQRAIDLERAKEHITQQWIKKVIVERQMSDASQEPLLVPTIKIERCQSRTRVGSEVTSISEYELPLDADW
ELPRARLVMGESLGEGAFGKVVRAEVQGILRPDVTTTVAVKMLKEGHTDSELMDLVSEMEMMKMIGTHMNIINLLGCCTQ
GGPLYVIVEYAAHGNLRDYLRNNRPSSGYERAIGQEPEAITQKDLVSFAYQVARGMEYLASKKVHSP
>LepsalEVm002104t1 type=protein; aalen=739,88%,complete; clen=2510; offs=29-2248; organism=Lepeophtheirus_salmonis; evgclass=main; oid=Lepeophtheirus_salmonis_trinLepeophtheirus_salmonis_LocDN75763c0g3t1; codepot=Noncode/-0.00017;
MLVVISCILVFLLHPTFGESGLLRWKLEYRGNNTHEPLAVPSSRRIEMDCRIIHRKNLSERTDWIKNGDPLPKYSHIRIR
KGKLVIRDSKVDDSGNYTCIVSDGQNVLIHHYVVKVVHRVVAHRPIVKDSLPGNHTVLLGSNLTLSCDVEYDNILSSMTM
AWVKHLYINGSYKNQQDGSANLRLLQNCTLADTFCDFLLSNPNTTTARKLHLTNLQFNDTGPYSCIATDKYGFDVSTGMI
TVVEELPEVLHLKHVRFMWKIIISASILFTFILIVTCALFWRAESARRKKKNTISVFGYTKQIKVNHINTTSPENSIAPD
VTLKKIRSQPKVDSTTGVPFTSEYEFDVDEAWELPIEQLTLGGILGEGNFGKVFKANMNNSKSGTCHEVAVKMLKEGHTD
SDVIDLVKEVEIMKKVGSHENVLSLVGVCTKPNGSHPLWAVVEYALHGCLKTHLQKRKNERLLLSSEEMYSFSNQISKGM
NFLSKRKCVHRDLAARNILLADKNVIKIADFGMARDVNGKEYYRKRSGGKLPIKWMAPEAFFQNFYSTQSDVWSYGILLW
EIANYGEQPYREIFDHITLFKKLDEGYRLSKPSDCPQIFYDLMKYCWKYHPEERPNWENLITLTDSLLAGTLDYRYLTLS
SENGDDVTTPILMGGERYANCIPSILTCDIKTSSRPPSYVSGYCDIELYTQNRIHPFKTGYSNNVYGKLLNDSCSSISSI
SSSAASSSNEEHPDEEPSK
>RamvarEVm001431t1 type=protein; aalen=837,100%,complete; clen=2514; offs=1-2514; organism=Ramazzottius_varieornatus; evgclass=noclass; oid=Ramazzottius_varieornatus_Ramazzottius_varieornatus_RvY_13202_1; codepot=Code/0.094; ramazzottius_varieornatus_v1_core_32_85_1 cds
MLELLKLQRILWTFGLFVYFCGSGYAHPLSKKGSMNGKRKARETNTLQHIIEESTTQIECEVKELTGFSARTVNVTWFHN
GTEITDENHFKMKPKSKALYIKKVTATDAGVFGCRISTPGGVFWKNTTLMLTPEDVGRIPAVPQMICPVRVLDAAESPPK
FTFSEGTPDFHEATFVKLVKEPLSLPCCATGNSSVLWEVNGIPLVITPTGLGTFQELPDGSLFFAELTHTDSGNYTCNRE
NAHGKVSFKYEIKVEPRPTSDKPAIESDYPGNKDVFVSDRVEFRCKTSSSTNFVMEWGRNGSFFDANGTESDHQVLTKEM
DPRYKMGAATFTIDNVTHEDAGQYYCIAKNGYGHDVHYGRLTVLEKPEPTTPADGPDVIPHHTGTNHLLYIGLGAGLCIF
VLVFLGALFFYKQRKAHELAKKLQRPEIPVHHIITPRRKIKITRRSSDRSEDSLLPRFCYEATIMPMDTESIVTSRATTI
SHCNSTIEYVCDFPVDQEWEFPREQLSFSGEGYGEELGKGAFGKVVKARVANIRGRPGISDVAVKMPKEPQSEDDEVSVI
TGLIEELEIMKSMDHPNVIRLLGCCSQLSEGPLFVIMEYAPYGNLKDFLRNYKRSRIQNMDYEQPIGMLELTNRNLVTYA
AQIASGALYLAEKKFVHRDLAARNVLVTENYVMKLADFGLSKDLWNQDYYRKTTKGLLPVKWMAPESFDENKYTTQSDVW
SFGVLLWEIWSFGDTPYGDKIPLERLIVNIKAGTRLGKPEGCSPEIYRMMDNCWKIDPSDRPSYHSILRDLKWMLQQEYL
EVASPEPTPFHVENPQYMYQLGMTRSEVRSAILPVEL
>CarlonEVm001564t2 type=protein; aalen=518,99%,partial; clen=1556; offs=1-1554; organism=Carcinoplax_longimana; evgclass=althim; oid=Carcinoplax_longimana_trinLocDN8476c0g1t2; codepot=Code/0.12;
YQWAGSYWGWVNYTLDVVEPPVPSLPQALYADSKVLDDDEEPRCVPPEFIKNLNSLIVKPAGNVAELKCQARGSHLNTPW
FKNGERPMRQLGDVKMKGVMLKMENLVPADSGNYTCVVSNACGSVNHTYNLEVLEHVPSRPIFTQHLENITAYQGDTVKF
QVDIWTENTLNAYMVWKRDLPFTWSTPEPGKQPVDIALEILELALVGKVRIIKTGATVYCFEDSPCQNTNTQPTDARSWP
AREGRNITSSEDPQVLILTNVTEKDAGWYTCIAANSLGTSFSTAYLSVTDAEPILLAAEYHAIMVLAVVLLSVMIIGSIV
ASFVWKKWQKEKRRAIELERAKAITQHWIKKVIVERQNSDASQEPLLVPTIKIEHCQSRSRLGSEVTSISEYELPLDADW
ELPRSRLILGESLGEGAFGKVLRAEVQGIKRPELAATVAVKMLKEGHTDSELMDLVSEMEMMKMIGTHINIINLLGCCTQ
DGPLYVVVEYAAHGNLRDYLRNNRPSSGYERAIGQEVD
>Minpug_EVm002168t3 type=protein; aalen=586,77%,partial3; clen=2282; offs=523-2280; organism=Uca_pugnax; evgclass=alt; oid=Uca_pugnax_velvLoc26457ct1; codepot=Code/0.13; cov=94.3_g702_i2;
MSQRSRSRSRSRGWWWGGWSLLSLLLVASLLDTCSCLPTDYSDDDGRGSAAGDGEGGGAVDTTNAPNIDLEYADVGGFAY
EYEDNGLGATEDATEEAMHFTHQKRKIEVGERFRLKCRPQKFLKLPPPLDFEAEWYFNSQPLRDRQPSRVRIIAPSHTWP
KLRVREARREDEGVWACRWSSAGPHQGWVNYTLVVTESAPSLPQALHADSKLLDTEEEPACIPPEFSRSLNPLMVKPAGN
VAEMKCQARGTHLNTTWLKNGEKPVRRLGDVKIKGAMLKMENLVPADSGNYTCMVFNECGALNHTYGLEVIERLPSRPII
NKELSNQTVVQGSEVKLTCLVISDLVPYITWLKHTTRYNGVDDKGNIVDRLFIVKEGRNITSTDDPQVLVLTNVTEKDAG
WYTCIASNSLGTSFSTAYLSVTDAEPILLDAEYHVITVLTVVLLSVLVIGFVVAAFAWKKWQKEKRRAIELERAKAITQH
WIKKVIVERQNSDASQEPLLVPTIKIEHCQSRSRLGSEMTSISEYELPLDADWELPRSRLIMGESLGEGAFGKVVRAELQ
GITRPELATTVAVKMLKEGHTDSELM
>CalphiEVm002660t1 type=protein; aalen=355,98%,partial3; clen=1084; offs=20-1084; organism=Calappa_philargius; evgclass=noclass; oid=Calappa_philargius_trinLocDN27352c0g1t1; codepot=Code/0.1;
MEARLEDAGVWACRWRRAGRHRGWVNYTLDVVEPPGPSLPQALYADSKVLDEDEEQVCVPPEFTKDLNRLTIKPAGNVAE
LKCQARGSHLNTTWFKNGERPVRQLGDVKIKGAMLKMENLVPADSGNYTCVVFNECGAVNHTYGLEVLERLPSRPIINKE
LSNMTVVQGSEVKLMCSVISDLVPYITWLKHSTRYNGVDDKGNIIDRLFIVKEGRNITSSEDPQELILTNVTERDAGWYT
CIAANSLGTSFSTAYLSVTDAAPMLHDPEYHAIMVLTVVLLSVMIIGSIVASFVWKKWQKEKRRAIELERAKAITQHWIK
KVIVERQNSDASQEPLLVPTIKIEHCQSRSRLGSE
>PortriEVm004801t1 type=protein; aalen=301,99%,partial; clen=905; offs=3-905; organism=Portunus_trituberculatus; evgclass=main; oid=Portunus_trituberculatus_trinPortunus_trituberculatus_LocDN42069c0g1t1; codepot=Code/0.082;
YADSKVLDEDVCVPPEFTKDLNLLTIKPAGNVAELKCQARGTHLNTTWLKDGEKPVRQLGDVKIKGAMLKMENLVPADSG
NYTCVVFNECGAINHTYGLEVLERLPSRPIINKELSNMTVVQGSEVKLMCSVISDLVPYITWVKHSTRFNGVDDKGNIIN
RLFIVKEGRNITSSEDPQVLILSNVTERDAGWYTCIAANSLGTSFSTAYLSVIDAEPKMHDPEYHAIMVLTVVLLSVMII
GSIVASFVWKKWQKEKRRAIELERAKAITQHWIKKVIVERQNSDASQEPLLVPTIKIEHCQ
>Styrich_EVm010671t1 type=protein; aalen=212,99%,partial; clen=638; offs=2-637; organism=HBG_Stylopandalus_richardi; evgclass=noclass; oid=HBG_Stylopandalus_richardi_trinHBG_Stylopandalus_richardi_Loc141782c0g1t1; codepot=Code/0.019;
ERQNSDASQEPLLVPTVKIERCQSRSRLGSEMTSISEYELPLDADWELPRARLILGESLGEGAFGKVVRADVQGLHRPDM
TSTVAVKMLKEGHTDAELMDLVSEMEMMKMIGTHINIINLLGCCTQDGPLYVIVEYAAHGNLRDYLRNNRPSSGYERAIG
QEPDILTQKDLVSFAYQVARGMEYLASKKCIHRDLAARNVLVSEDRIMKIAD
>Cuaame_EVm006658t1 type=protein; aalen=272,99%,partial; clen=817; offs=1-816; organism=HBG_Cuapetes_americanus; evgclass=noclass; oid=HBG_Cuapetes_americanus_trinHBG_Cuapetes_americanus_Loc29745c0g1t1; codepot=Code/0.022;
EIEEIPGPAIPQALQSDNLLEDNPREQNVNYSPVFAKGLKPLMIKPAGNVAELKCQARGPDLDFTWLKDGEKPARQLGDV
RIKGAMLKMENLVPTDSGNYTCIVSNQYGSINHTYSLEVIERLPSRPIINKELSNLTVVQGSETLLQCSVISDQVPYITW
IKHTTRYNGVDSEGNILNRLFVIKEGGNITSSDDPQVLVLTNVTEEDAGWYTCIAANSLGTSTSTAYLNITDEPLVAPSK
ESQLVPVMGAVLLIIMLGVVLVVICVWKKWQK
>ScyparEVm001242t4 type=protein; aalen=485,74%,complete; clen=1970; offs=17-1474; organism=Scylla_paramamosain; evgclass=alt; oid=Scylla_paramamosain_trinLocDN9759c0g1t4; codepot=Code/0.12;
MKGLTTTSTTPGGGGGGGWSKTWVTLLLLASLLRASTCLAIDYYDDDGGRREAEAGSGSGGGDGGTEGGAGGSGDMLEVE
NIHSSHQLRRVTVGERFRLKCRPENLVNAQLQDFAAVWYFNSEPLEDLQTPRIRITGPSRVWPRLRVKEARLEDSGVWAC
RWRLAGPYRGWVNYTLDVVEPPVPSLPQALYADNKVLDEDVCVPPEFTKDLNLLTIKPAGNVAELKCQARGTNLNTTWLK
DGEKPVRQLGDVKIKGAMLKMENLVPADSGNYTCVVFNECGAINHTYGLEVLERLPSRPIINKELSNMTVVQGSEVKLMC
SVISDLVPYITWVKHPTRYNGVDDKGNIINRLFIVKEGRNITSSEDPQVLILSNVTERDAGWYTCIAANSLGTSFSTAYL
SVIDAEPVMHDPEYHAIMVLTVVLLSVMVIGSIVASFVWKKWQKEKRRAIELERAKAITQHWIKKVIGGYYFFTFMSKKI
YAVTE
>HypdujEVm002474t1 type=protein; aalen=844,100%,complete; clen=2535; offs=1-2535; organism=Hypsibius_dujardini; evgclass=noclass; oid=Hypsibius_dujardini_Hypsibius_dujardini_nHd.2.3.1.t07425_RA; codepot=Code/0.1; hypsibius_dujardini_nhd231_core_32_85_1 cds
MLMRSLFACTVENALGMATRKMHLFLPYILGVSTLFVYLPGPAGARPFIAADPTLASPTAYAQVVTTPLHLAHGQDKMLV
KCTIPEGMRRREIRRKDVTWFHNGTRIDRPKISEAFLSFVIKRIQWKDAGTYSCRITNPFGQHFWTNITYLVIDEPDYPV
RERDVPIVPDFGLDMNTSTVIIPQSAPRFLFTNRLAFTSEGQFLFQPSGRKMSLPCRAIGNPTPEISWSSNNPFIQSAFF
QAENGNLSSYGGVESHDSGIYNCTASNVYGNITYSYEVEIARAPNDLPPRIESDYPKNVTAYLGQPAVFDCKWTSDLNIM
ISWGRIPRFNGSVRYESEDAEFPISEVLSAKDRRYNLTNPARLIIRNATLNDSGEYFCIVKNTGGEAMRMAFLEVQPKPI
PVFDPTRTITIAGIVIGILLFVALLVTLHRCDRNREGKRLAEKKLALGELGPNIRMKRHFKIYRKESQMSDGSLVPSFIC
EDNGFHPVEYSAANSGSIVTSRATTISHCNSVFEYVDPDRKFASERFEFPRDGLVFDAAAPPLGEGAFGQVFKAEALHIK
GKEERTIVAVKTPKVDDPDSITNLLSEMEIMAKVTHENVIKLYGCCTQPGDEPLYVIMEYAEHGNLKDFLRASKPNDGYL
QPRGVLPLTSRDLLRFSYQIASGVKYLTDKKVLHRDLAARNILVAENFVMKVADFGLSRYVQGHDYYKKQQIQGLLPVKW
MAPETMSEEHEYRYSTESDVWSYGVVVWEIMTFGATPYPNMTRPDHITDFLNQGMRLERPQNCSEEVYRLMWDCWMIEPS
RRPKFDVILQRLGDLLQLTADYLALGSQSNIFIVNNQEYMETAH
>AllbanEVm006714t1 type=protein; aalen=237,99%,partial; clen=713; offs=3-713; organism=Allobathynella_bangokensis; evgclass=noclass; oid=Allobathynella_bangokensis_trinAllobathynella_bangokensis_LocDN30108c0g1t1; codepot=Code/0.055;
LGVTKTTGYLSVVDELPVLAVKVHPSPHVLPIVIAAFVFVVLVTGFVSYCSWKKWRVEKRRAIQLEKDKDQLNQHWIKKV
TVERPNSDASQEPLLIPSIKIERCQSRTRVGAEATTSLSEYELPLDIEWEFPRDQLVLSETLGEGAFGKVICGQAQGIRM
ADVTSTVAVKMLKDGHTDTELMDLVSEMEMMKIIGTHINIINFLGCCTQEGPLYVIVEYAAHGNLRDYLRKHRPSSG
>PenvanEVm002603t3 type=protein; aalen=290,99%,partial; clen=871; offs=2-871; organism=Penaeus_vannamei; evgclass=alt; oid=Penaeus_vannamei_trinPenaeus_vannamei_LocDN39929c0g1t1; codepot=Code/0.069;
RLKCKPKVDYKVHRVVDFTWFFNDQVFEPGADPRVKMSDNKERARLRLNDVRHEDEGRYACRWNGSQSQGWVNYTLLVSE
DIPISTMPQALHADSKVLVPDAEDLDSPKPKFIKDLKPLLIKPAGNVAELKCQASGENLNITWLKYGAKPTRQYGDVRIK
GSTLKMEDLVPTDSGQYTCIVSNEHGSINHTYTLEVIERLPSRPIINKELSNRTVVQGSKTTLQCSVISDQVPYITWLKH
TTRDNGIDSQGKVINRLLIIKGGGNITSTEDPQVVVLTNVTEKDAGWYTC
>EucserEVm006522t1 type=protein; aalen=442,69%,complete; clen=1910; offs=3-1331; organism=Eucyclops_serrulatus; evgclass=main; oid=Eucyclops_serrulatus_trinEucyclops_serrulatus_LocDN102313c3g1t2; codepot=Code/0.086;
MDSENHQQSTDGSEKSLLLSPRVIIEKQRVYPPTQGYNGGSMGHSASQLEGYEAAGEYTFDYDPVWEFDRSRLVIGDILG
EGAFGRVMSASADGIQGATSPTTVAIKMVKEGHTDSDVINLVYEAQIMKLIGHHDNIINLLGVCTQPVGKPYYVIVEYAR
FGNLKDYLVVHRPKGLITSTSMSNYSYMTPLNAPRTDDLHSSAFPSHEIDVLQPRDLLNMAWQVGKGMQYLAMKRCIHRD
LAARNVLVCENNIYKVADFGMARNTPQSDYYRKCTGDKVPLKWMAPEAIFERVYTTHSDVWSYGVLLWEIMSYGENPYHN
INSDVLMELLRNGSHLQKPPLCSEEVYKLMEATWKLAPEERPAWAEIVDTTHRLFAMAQPHSYLLLSNVESDEYVDNVTE
SSFLNPSFPMPMSPPPTPTGFIDVEMGTAMPYINHPNSASQK
>Procl2_EVm011635t1 type=protein; aalen=265,93%,partial5; clen=852; offs=1-798; organism=Procambarus_clarkii_EVG; evgclass=noclass; oid=Procambarus_clarkii_EVG_Procambarus_clarkii_EVG_evg1586465; codepot=Code/0.034;
LDFGSWYFNDVPLDQLQNPRLKVVDTRNRLWPRIRVKAAKMEDEGLYSCKWSSTGYLHGWVNYTLIVEEDTPTPTLPQAL
YADSKVLEMEQGEYPADSAPVFTKDLNSLMMKPAGNVADLRCQARGPNLNTTWLKNGEKPVRQLGIVRIKGPLLKMENLV
PTDSGNYTCFVSNSHGTINHTYVLEVIEHIPSRPIFTKHLENVTVVRGGTVRFEVDIWTENTLIPYIVWRKDLPFSWSDS
DSRDSSHDSGWKLSLRMGTHGVVLA
>PenvanEVm002603t2 type=protein; aalen=300,99%,partial; clen=901; offs=2-901; organism=Penaeus_vannamei; evgclass=alt; oid=Penaeus_vannamei_trinPenaeus_vannamei_LocDN39929c0g1t2; codepot=Code/0.068;
RLKCKPKVDYKVHRVVDFTWFFNDQVFEPGADPRVKMSDNKERARLRLNDVRHEDEGRYACRWNGSQSQGWVNYTLLVSE
DIPISTMPQALHADSKVLVPDAEDLDSPKPKFIKDLKPLLIKPAGNVAELKCQASGENLNITWLKYGAKPTRQYGDVRIK
GSTLKMEDLVPTDSGQYTCIVSNEHGSINHTYTLEVIEHVGSRPIFTKKLKNMTVISGSTVRLEVGIYTKNTPSAYIVWR
TGLPQLDPDVDFGSREIYINETILKAASEGQGGGNITSTEDPQVVVLTNVTEKDAGWYTC
>Panar1_EVm012817t1 type=protein; aalen=206,95%,partial3; clen=646; offs=28-645; organism=Panulirus_argus; evgclass=noclass; oid=Panulirus_argus_Panulirus_argus_evg1473846; codepot=Code/0.021;
MVDENTPNPTLPQALYADNKVLDMDQREDPTDPVPVFTKNISLLMIKPAGNVAELKCHARGPNLTTVWFKDGEKPVRQLG
DIRIKGPMLKMENLVPTDSGNYTCVVSNPYGSINRTFALEVIEHIPSRPIFTKHLENVTVTRGGTVRFEVDIWTENTLMP
YVVWRKDLPFSWSDSDSQDSSKIVIDKGVLETAVNGQEGGNITSTE
>EupsupEVm010784t1 type=protein; aalen=265,99%,partial3; clen=803; offs=8-802; organism=Euphausia_superba; evgclass=main; oid=Euphausia_superba_trinEuphausia_superba_LocDN32329c0g1t1; codepot=Code/0.02;
MVWRTGLLLAAFLALCAQASPTRNLNDDFEYSDIMDDDETNGIHYQVKVEEGDSKRLKCKPAGMLGLPKGLQATWYIAGT
PLLDDTDKFKIINRMPPRLKIIDLTSEEAGIYACLWQAEHRQGWTNYTVEVQQFPFARALHADNKVLDDDLLLNGDALKL
PKFTRELYPLMIKPAGNVAELKCPAKGSRDDEITISWLKNGEEPTRALGDVRIKGSTLKMENLVPKDSGNYTCIATNQYG
SINHTFTLEVIERLPSRPIINHELS
>EupsupEVm006177t3 type=protein; aalen=200,99%,partial; clen=602; offs=3-602; organism=Euphausia_superba; evgclass=alt; oid=Euphausia_superba_trinEuphausia_superba_LocDN106782c0g1t2; codepot=Code/0.019;
QWALPGQFPVHIDEYGEPYILPSDIEAFEQKKGDNMTITETNRDPQVLTLTNVTKEDSGWYTCVAANSLGTSYSTAYLNV
TDDVEPTFADNTSHALPVAGAVIVVFVCITVLICYCVCKKYKNEKEKRRAMEMERAKEVITQQWIKKVIIERQNSYSHPQ
VIVERSNSDTCQEPLLVPTIKIERCQSCGRLGSEMSVPRS
>ProcavEVm007927t1 type=protein; aalen=267,96%,partial3; clen=831; offs=31-831; organism=Proasellus_cavaticus; evgclass=main; oid=Proasellus_cavaticus_trinProaselluscavaticus_LocDN40762c0g1t1; codepot=Code/0.019;
MNMTTDDPQVLEIKNVSKADEGWYTVVAANSLGTSHSTAYLEVIEAEPMTAIVTPQYMNIAIIASISVVTAAVILSIGWC
VGKWVKSRTKGMLNRAKEPLPAYTIKKKVTVERTSSDSQEPLLVPTIKIERCQSQSLGAGDMGSMSEYELPLDAAWEFPR
AKLILGEFLGDGAFGKVVKAAAHGIVKPDVKTTVAVKMLKDCYTDNELTDLVSEMEVMKIIGKHINIINLLGCSTQGGPL
YVIVEYASHGNLRDYLRKMRQCLEYER
>ProracEVm002772t1 type=protein; aalen=371,86%,complete; clen=1292; offs=122-1237; organism=Proasellus_racovitzai; evgclass=main; oid=Proasellus_racovitzai_trinProasellus_racovitzai_LocDN46638c0g1t2; codepot=Code/0.0078;
MTSALVLYIGYLGISSLVYATPLVPINKDASLGSFDYTDVVLRTNSPADAGLTNFTTDVIADKVPVSSAPEKVDFHSEMN
ENLSDEEVLYNKGDTLRLKCEVFDDHLPSDPPMDVLWYFNGSLVTFDVDPRIKHLTKSSFFPRNVYRLRIRELKLSDAGE
YACFWKAKDGTVGWYNYTVLVDPPEHPVPQALIAEKEEDRPEKIIPQLVIKPAGNVIDLKCVNPDDKDAVYEQVIWLKDG
FAPTRELGLFKIKGNALKMRNIIPSDSGNYTCYASNQFDTFNRSYKVKVIERFPAKPVIAKELINDTVLMGTDIVLKCSF
ISDDVPYITWMRHNASLSVDDEGVVKSDGYLIIQVTSLNYMHYGKWFSLTG
>ProjalEVm000935t2 type=protein; aalen=328,92%,partial3; clen=1067; offs=84-1067; organism=Proasellus_jaloniacus; evgclass=alt; oid=Proasellus_jaloniacus_trinProasellus_jaloniacus_LocDN26260c0g1t1; codepot=Code/0.011;
MTSALVLYIGYLGISSLVHATPLVPINKDASLGSFDYTDVVLRTNSPIDIGLTNSSTDVMIVDKVPVSSAPEKVDFPSEM
NENLSDEEVLYTKGDTLRLKCEVFDDLLPSDPPMDVLWYFNGSLVTYDADPRIKHLTKRNVYRLRIRELKLSDAGEYACF
WKAKDGSVGWYNYTVLVDPPEHPVPQALVAEKEEDHPEKFIPQLVIKPAGNVIDLKCVNPDDKDAVYDQVIWLKDGIAPT
RELGVFKIKGNALKMRNIIPSDSGNYTCYASNQVDTFNRSYKVKVIERFPAKPVIVKELTNGTVLMGTDIVLKCSFISDD
VPYITWMR
>ProracEVm002772t2 type=protein; aalen=319,87%,partial3; clen=1098; offs=140-1096; organism=Proasellus_racovitzai; evgclass=alt; oid=Proasellus_racovitzai_trinProasellus_racovitzai_LocDN41081c0g1t2; codepot=Code/0.01;
MTSALVLYIGYLGISSLVYATPLVPINKDASLGSFDYTDVVLRTNSPADAGLTNFTTDVIADKVPVSSAPEKVDFHSEMN
ENLSDEEVLYNKGDTLRLKCEVFDDHLPSDPPMDVLWYFNGSLVTFDVDPRIKHLTKRNVYRLRIRELKLSDAGEYACFW
KAKDGTVGWYNYTVLVDPPEHPVPQALIAEKEEDRPEKIIPQLVIKPAGNVIDLKCVNPDDKDAVYEQVIWLKDGFAPTR
ELGLFKIKGNALKMRNIIPSDSGNYTCYASNQFDTFNRSYKVKVIERFPAKPVIAKELINDTVLMGTDIVLKCSFISDD
>LigexoEVm002536t1 type=protein; aalen=368,93%,partial3; clen=1176; offs=73-1176; organism=Ligia_exotica; evgclass=main; oid=Ligia_exotica_trinLigia_exotica_LocDN35426c0g1t2; codepot=Code/0.025;
MEETFWESGYETEMMEKKLKEKEGKKEMILKRNGESDEEVEYYEGETVRLRCRMPIEMDDPSVSLNISWHYNGSRIEESK
DTRIKSVVKRQLYRLRIKQVEVKDSGDYTCLWKAENGTWGWYSYTVLVLPKYVEYPEPQALTAHPEGDTAKQGDDDSLTS
QFPDLVIRPAGNVIDLKCNKGDSKDTVYDKIEWFKNGAKDFDRELGIVKFKGATLKMKNIIPSDSGNYSCIASNQYETFN
KTFSVKVVERYPLLPYIHKEPSNQTVTVGSDAVMKCIVLSDFVPYITWIKHNGTFTLDDVGNSDNYTVLKEGMTVTSEDP
QELNIYNVTEKDEGWYTCIAANSLGSSYSTAYLTVVKPAPILAKTEND
>ProjalEVm000935t3 type=protein; aalen=236,83%,partial3; clen=847; offs=140-847; organism=Proasellus_jaloniacus; evgclass=alt; oid=Proasellus_jaloniacus_trinProasellus_jaloniacus_LocDN28867c0g1t2; codepot=Code/0.0039;
MTSALVLYIGYLGISSLVHATPLVPINKDASLGSFDYTDVVLRTNSPIDIGLTNSSTDVMIVDKVPVSSAPEKVDFPSEM
NENLSDEEVLYTKGDTLRLKCEVFDDLLPSDPPMDVLWYFNGSLVTYDADPRIKHLTKSSFFPRNVYRLRIRELKLSDAG
EYACFWKAKDGSVGWYNYTVLVDPPEHPVPQALVAEKEEDHPEKFIPQLVIKPAGNVIDLKCVNPDDKDAVYDQVI
>ProracEVm002772t4 type=protein; aalen=240,92%,partial5; clen=779; offs=2-724; organism=Proasellus_racovitzai; evgclass=alt; oid=Proasellus_racovitzai_trinProasellus_racovitzai_LocDN46638c0g1t1; codepot=Code/0.008;
AVVSTQSTGAKRNVYRLRIRELKLSDAGEYACFWKAKDGTVGWYNYTVLVDPPEHPVPQALIAEKEEDRPEKIIPQLVIK
PAGNVIDLKCVNPDDKDAVYEQVIWLKDGFAPTRELGLFKIKGNALKMRNIIPSDSGNYTCYASNQFDTFNRSYKVKVIE
RFPAKPVIAKELINDTVLMGTDIVLKCSFISDDVPYITWMRHNASLSVDDEGVVKSDGYLIIQVTSLNYMHYGKWFSLTG
>ProcavEVm007880t2 type=protein; aalen=269,73%,partial3; clen=1103; offs=296-1102; organism=Proasellus_cavaticus; evgclass=althim; oid=Proasellus_cavaticus_trinProaselluscavaticus_LocDN48474c0g2t1; codepot=Code/0.0091;
MTSALGLYIGYVLLGIRLFVNATPLVPINKDASLGSFDYTDVVLSTTSPEGVSLSNNTTYLEDSKFPLGVNFRSKTKKNS
SDEEVIYTKGETLRLKCEVLDDHLPSDPPIEVIWFFNGSLVRYDVDPRIKHLTKSSFFPRNVYRLRIRELKLSDAGDYDC
FWRAIDGTIGWYNYSVLVDPPEHLVPQALTAEKEEEPEKFVPHLLIRPAGNVIDIKCVNPDDKGAVYDQVTWLKDGNIPT
RELGVFKIKGNALKMRNIIPPVLCVDTTA
>ProcavEVm007880t1 type=protein; aalen=264,83%,partial3; clen=943; offs=150-941; organism=Proasellus_cavaticus; evgclass=main; oid=Proasellus_cavaticus_trinProaselluscavaticus_LocDN48474c0g1t4; codepot=Code/0.0092;
MTSALGLYIGYVLLGIRLFVNATPLVPINKDASLGSFDYTDVVLSTTSPEGVSLSNNTTYLEDSKFPLGVNFRSKTKKNS
SDEEVIYTKGETLRLKCEVLDDHLPSDPPIEVIWFFNGSLVRYDVDPRIKHLTKRNVYRLRIRELKLSDAGDYDCFWRAI
DGTIGWYNYSVLVDPPEHLVPQALTAEKEEEPEKFVPHLLIRPAGNVIDIKCVNPDDKGAVYDQVTWLKDGNIPTRELGV
FKIKGNALKMRNIIPPVLCVDTTA
>ProracEVm002772t6 type=protein; aalen=204,81%,partial3; clen=752; offs=140-751; organism=Proasellus_racovitzai; evgclass=alt; oid=Proasellus_racovitzai_trinProasellus_racovitzai_LocDN41081c0g1t1; codepot=Noncode/-0.0003;
MTSALVLYIGYLGISSLVYATPLVPINKDASLGSFDYTDVVLRTNSPADAGLTNFTTDVIADKVPVSSAPEKVDFHSEMN
ENLSDEEVLYNKGDTLRLKCEVFDDHLPSDPPMDVLWYFNGSLVTFDVDPRIKHLTKSSFFPRNVYRLRIRELKLSDAGE
YACFWKAKDGTVGWYNYTVLVDPPEHPVPQALIAVMLIGALMPN
>ProherEVm009174t2 type=protein; aalen=208,99%,partial; clen=625; offs=1-624; organism=Proasellus_hercegovinensis; evgclass=althim; oid=Proasellus_hercegovinensis_trinProasellus_hercegovinensis_LocDN37821c0g1t2; codepot=Code/0.0086;
PDGVILSNNTPNLIEKKLPSASESVADVQFEANENFSDEEVIYNKGDTLRLKCEVPDDHLPSDPPMDVLWYFNGSLVSYN
LDPRIKHLTKSSFFPRNVYRLRIRELKLSDAGEYACFWNSNDGRIGWYNYTVLIDPPEHPVPQALTAEDEEEHLEKIIPQ
LLIRPAGNVIDIKCANPNDKDAVFDQVTWLKDGNVPTRELGVFKIKGN
>ProherEVm009174t1 type=protein; aalen=203,99%,partial; clen=610; offs=1-609; organism=Proasellus_hercegovinensis; evgclass=main; oid=Proasellus_hercegovinensis_trinProasellus_hercegovinensis_LocDN37821c0g1t1; codepot=Code/0.0088;
PDGVILSNNTPNLIEKKLPSASESVADVQFEANENFSDEEVIYNKGDTLRLKCEVPDDHLPSDPPMDVLWYFNGSLVSYN
LDPRIKHLTKRNVYRLRIRELKLSDAGEYACFWNSNDGRIGWYNYTVLIDPPEHPVPQALTAEDEEEHLEKIIPQLLIRP
AGNVIDIKCANPNDKDAVFDQVTWLKDGNVPTRELGVFKIKGN
>AcafosEVm002284t2 type=protein; aalen=539,99%,partial3; clen=1629; offs=12-1628; organism=Acartia_fossae; evgclass=alt; oid=Acartia_fossae_trinAcartia_fossae_LocDN246157c0g1t2; codepot=Code/0.045;
MAPEALFHRKYTIQSDVWSFGILVWEMMTLGGNPYPSIPSIERLLQLLKEGHRMEKPAQCSMDIYLIMRDCWQFYPNQRP
TFTELVTVLDRVIQSCGEEEYLDLGLPPLDTPLSSAETCDIQELAEVDAQMMSQDEQVRHPLQFHNQQYEGNMNWSPDHG
FGSGSMSDKPLDYYNRSRDYPIVYTMMGEGRGGSEIGTSGNVETPRTPTSTSFPEDGGHRVALQHSQSFRGLQNPYVNGR
YRTSNAAIYPPMSTQLHQGNNNAPFYPQMLAQSGNYNGNYYVVGGNQLPAMNPADSTTVTYASMPRDAVKYATMIRKPRP
GQVRYVQQMSVPTDDGYSCSGSTVVEMPPPPPTIRCMSEGKLLSMPPPPSTTSTYGMGPPSGQIPEYRMCPSPSGQMPEY
RMCPTSTSGTGSEHGTCPSPSITSHNSTTSFQEPPRQLYVTLIGQEYAQNHMRSDDICPTPDQLPSPPLSADNLAGNHQA
TNLEDDISSPRQQEERDFARESLSRVQSLPCRMATNDLGAINAPTSDDSVIATTENVPL
>AcafosEVm001083t1 type=protein; aalen=1091,93%,partial3; clen=3489; offs=217-3489; organism=Acartia_fossae; evgclass=main; oid=Acartia_fossae_trinAcartia_fossae_LocDN284832c1g1t4; codepot=Code/0.074;
MVKVFFSQVVYLISVLFISTAFSITVEKSNYPEVTTIENAFRPPSSSTQPGDSVNYLSEENVTNGICESQEGKYVCRKNG
KEIKVGPPRLKQRKLKYTSAAHLGDLHTLQCPHTACPKATVKWFKEGVEEEIRPRDHRKNPPQSQIEIVKGKLTIRFNRA
EDDGRYRCEVSNPCGNVSHTIEVKSMVVQRNHAPLIKEKLANHTVLVGSNVTLGCEPKVPDSGNLVDIYWYRVDNATIEN
VDTNPNITRIEPMFSTELNLNNLQLNDSGWYKCVLRNYYGDTNSSAYINVVETILDVTATHKPSNLGLILSVVAIPLGVI
IMVCCVIMFFCHKRSRKSERDKQLAIENAKKVAIWTKKVLVDREMTEDQLRPRITIEKVRTEVRTSGDNHHNPHSEYEFL
EDPTWEFPRSLLNLHEVLGEGAFGRVKLATAKATFQNGSLVPEPTMTNKENELKVAVKMLKEGHTDSDVTDLYSELEIMK
RIGCHINIINLLGECSQPNGSPLLVIVEYARHGNLRQFLRDRKPGTKDHLLERKMRQMEREEMIKKNCLQLQNSDGLTSG
ETEDDPGGEGGGDGEEYQAVSLKMMLSFALQVAQGMQFLSSRRCIHRDLAARNVLVSDNLVLKIADFGMARDLQESDYYR
KESDGRLPIKWMSPESLFSRISTTMSDVWSFGVLFWEIVTFGDTPYKTELAPKVFIELIKSGYKMHQPFGCPDSVYSIMK
KCWEYQPEDRPCWNELVSLLYDLHTATDPDKYLDLSLPGVDTPPSSPETSPKDEETSYMDEDSYLQSGATKMTGFASNQT
YDHTSSDIEMTKPLLQSHQVLNSPLDYQRPKYIQDFEIEDSCKMSISSTGDVDQKLGNTTFSTLMSNSTPKSMPKSPPGV
NNPPADSPFGFQQHYAQQLATQSPSGQPTMASPYTWQFSQQQNYPTNSPGVQHENFHANSPNHRTMDGFQYPGEGVNDSC
AWNQHQGIQLRLPKKKAIVPIPGSPLHNIPTPRSPTHSIPEPRSSLQMIPGPRSHVQAISDAKSPSKINPNVRISSLMIS
DARSPFRMHPGARSSLQHVSTPSSPIYGPLTSVKSPRSPQHSVPPTPSSPV
>EucserEVm007874t1 type=protein; aalen=396,94%,partial3; clen=1253; offs=64-1251; organism=Eucyclops_serrulatus; evgclass=main; oid=Eucyclops_serrulatus_trinEucyclops_serrulatus_LocDN96933c0g1t1; codepot=Code/0.019;
MTYYDEGNYTCIVRNKHGVITFTFKVEVLKFIDHIPILMHKSENQTVMEGMPANFTCQFKSDMSYLIHWLRPTSEALAKF
GDDFDRNDENNFEVIKDPKSKEPFMGENLVLKDTAPSDSGLYICAGQTNSGMTTEVIHLKVLEKSEAVIETPENVTVPLG
ETAIFTCKTHKSLREYTSWVKLSDKEIFELAEGTEVLRIHNVTEDDLGFYACVVGTDRAHIQHVVVLQAAEPIISSIPMS
NKKLQALAITVSSLMIVLVCIIMFIWSKFKRAKEDEKIAIENAKAVTRWTKKVIIERQNIGPESPFIAPIIRIEKQNSTV
NCSNRSRLGSENTTLTTISEYELPLDPDWEWPRSDLRLGSILGEGAFGKVMKAEASSILYTGNNGTTVAVKMLKEG
>AcafosEVm001083t2 type=protein; aalen=1111,93%,partial3; clen=3563; offs=230-3562; organism=Acartia_fossae; evgclass=althim; oid=Acartia_fossae_trinAcartia_fossae_LocDN285678c1g1t3; codepot=Code/0.072;
MVKVFFSQVVYLISVLFISTAFSITVEKSNYPEVTTIENVFRPPSSSPKPEVSRNYPSEENFTNGICESQEGKYVCRKNG
KEIKVGPPRLKNRKLKYTSAAHLGDLHTLQCPHTACPKATVKWFKEGVEEEIRPRDHRKNPPQSQIEIVKGKLTIRFNRA
EDDGRYRCEVSNPCGNVSHTIEVKSMVVQRNHAPLIKEKLANHTVLVGTNVTLGCEPKVTDSGNLVDIYWYRVDNATIEN
VDTNPNITRIEPMFSTELNLNNLQLNDSGWYKCVLRNYYGDTNSSAYINVVETILDVTATHKPSNLGLILSVVAIPLGVI
IMVCCVIMFFCHKRSRKSERDKQLAIENAKKVAIWTKKVLVDREMTEDQLRPRITIEKVRTEVRTSGDNHHNPHSEYEFL
EDPTWEFPRSLLNLHEVLGEGAFGRVKLATAKATFQNGSLVPEPTMTNKENELKVAVKMLKEGHTDSDVTDLYSELEIMK
RIGCHINIINLLGECSQPNGSPLLVIVEYARHGNLRQFLRDRKPGTKDHLLERKMRQMEREEMIKKNCLQLQNSDGLTSG
ETEDDPGGEGGGDGEEYQAVSLKMMLSFALQVAQGMQFLSSRRCIHRDLAARNVLVSDNLVLKIADFGMARDLQESDYYR
KESDGRLPIKWMSPESLFSRISTTMSDVWSFGVLFWEIVTFGDTPYKTELAPKVFIELIKSGYKMHQPFGCPDSVYSIMK
KCWEYQPEDRPCWNELVSLLYDLHTATDPDKYLDLSLPGVDTPPSSPETSPKDEETSYMDEDSYLQSGATKMTGFASNQT
YDHTSSDIEMTKPLLQSHQVLNSPLDYQRPKYIQDFEIEDSCKMSISSTGDVDQKLGNTTFSTLMSNSTPKSMPKSPPGV
NNPPADSPFGFQQHYAQQLATHSPSGQPTMASPYTWQFSQQQNYPTNSPGVQHENFHANSPNHRTMDGFQYPGEGVNDSC
AWNQHQGIQLRLPKKKAIVPIPGSPLHNIPTPRSPTHSIPEPRSSLQMIPGPRSHVQAISDAKSPSKINPNVRISSLMIS
DARSPFRMHPGARSSLQHVSTPSSPIYGPLTSVKSPRSPQHSVPPIPSSPVNICPQHSVPPIPSSPVNICP
>ParnanEVm003033t1 type=protein; aalen=577,89%,complete; clen=1943; offs=195-1928; organism=Paracyclopina_nana; evgclass=main; oid=Paracyclopina_nana_trinParacyclopina_nana_LocDN21106c4g1t4; codepot=Code/0.053;
MKLLWLLFMSVLVEKSQNALAEDRNIHMIPRHNRKMRKSRPPVFKKEWNDSIPQPIHTYAAWPFVLNCSVKGHPRPEVHW
SKNGLLIQSEDDRPGSSNKYIFLKKRQILKSEVSLPGDSGNYTCFAANEAGSVTRTFEVNIETRTVAQPPIIEKGSPGNH
TVVIGSGVTLACPIVNSDPMDPYEIRWLRIKPEFAGLADFGDAGDVVVFDEIRNCPSTVGSCVETFSGFRIDSSDALILS
NLTLDNSTNFCCLAENIYGSTHSCGHVKVVSEIIDPSKLKTSTVVGIVIAVLMVIVISISSFIFGYKEMQRRKKTEQYAR
SVVVWTKKIMISLENDTNSNNCSFDSYQSPVVFIEKQRVTSESSIESPFDEYEYPCDPLWEFDRNKLKIMEVLGEGAFGV
VYKAEAKFEDGSKIVAFKTLKEGHTDSDVIDLVKEMTIMKQIPRHDNIVNLLGVCTQPKGQKLLVIVEYAKFGNLKNYLM
DRRYGVRCQSCQSSDGYLEPDRHLLIQGTGWKCPQNCILSLEDMLKIGWQVAKGMEYLHFRKCIHRDLAARNILVCENNL
VKIADFGMARYDMLAIN
>CalfinEVm020640t1 type=protein; aalen=203,99%,partial; clen=611; offs=2-610; organism=Calanus_finmarchicus; evgclass=main; oid=Calanus_finmarchicus_trinCalanus_finmarchicus_LocDN152722c0g1t1; codepot=Code/0.032;
AFGRVVRGTAFNCKVKESLGCRDESGCPLVIVANAVEPVMVAVKMLKDDHSEEEVVDLVKEIEIMKAVGGHVNIVNLLGA
CTQPSGKPLLAIMEFAQFGNLRDHLRMRRGYRGLHHVEGRDEHLEDGLSISLREMLSYAWQVARGMQFLSDRRCVHRDLA
ARNVLVARDGVAKIADFGLARDMQESDYYRKRGEGKLPVLWMS
>Uronit_EVm006232t1 type=protein; aalen=250,33%,complete-utrbad; clen=2272; offs=35-787; organism=HBG_Uroptychus_nitidus; evgclass=noclass; oid=HBG_Uroptychus_nitidus_trinHBG_Uroptychus_nitidus_Loc73708c0g1t1; codepot=Code/0.039;
MQHLGQHTNVVTLLGCCTQQEPHYVIMEYVMFGKLLSFLRDHRSRHNYYNFSPDTAALTSRDLTRFACQVATGCEYLQAR
GIIHRDLAARNILVDHNKVCKIADFGLARSVKDLGSDIYEQKSRGALPIRWMAPESLYMSIFTHKSDVWSFGILCWEIVT
LGSTPYPGMTAREVMRNVREGHRLDRPDHCRTELYRVLARCWHPDLNLRPAFAQLRQELAQLIDRSPVIDLENFPEDHYY
SMLQNGEEKL
>Penmo2_EVm002477t1 type=protein; aalen=338,99%,partial; clen=1017; offs=3-1016; organism=Penaeus_monodon_Vietnam; evgclass=noclass; oid=Penaeus_monodon_Vietnam_trinLocDN68518c0g1t1; codepot=Code/0.063;
KGYQDLRVIGNSAGNPAPSSSSSSSSDSPTTAAPEEASSEGSLNLMVIPIVLVVGVSPLVLAALWYWRRLRRRKARAESK
ESAVVYTEKGIEAGATENAEENNEERERAGNRFSIGVAALWRRAESNKYEDGVKGEQKGKRKVSQMSSPNADIWEFPRHR
LKVMDILGEGCFGQVWKCEAVDLQGKGTMLVAVKTLKESAGDRERQDLVQELKVLKSLGSHLNVVSLLGCCTEKDPIFVI
LEYMIGGKLQSYLRASRADTPYDNLHGSSSSLTPRDLIHFAYQISRGMEFLARNGVIHRDLAARNILVGEEKICKVADFG
FARDVANNRIYERKSDGR
>Penmo1_EVm002024t1 type=protein; aalen=338,99%,partial; clen=1017; offs=3-1016; organism=Penaeus_monodon; evgclass=noclass; oid=Penaeus_monodon_trinPenaeus_monodon_LocDN36127c0g1t1; codepot=Code/0.063;
KGYQDLRVIGNSAGNPAPSSSSSSSSDSPTTAAPEEASSEGSLNLMVIPIVLVVGMSPLVLAALWYWRRLRRRKARAESK
ESAVVYTEKGIEAGATENAEENNEERERAGNRFSIGVAALWRRAESNKYEDGVKGEQKGKRKVSQMSSPNADIWEFPRHR
LKVMDILGEGCFGQVWKCEAVDLQGKGTMLVAVKTLKESAGDRERQDLVQELKVLKSLGSHLNVVSLLGCCTEKDPIFVI
LEYMIGGKLQSYLRASRADTPYDNLHGSSSSLTPRDLIHFAYQISRGMEFLARNGVIHRDLAARNILVGEEKICKVADFG
FARDVANNRIYERKSDGR
>PenvanEVm006460t1 type=protein; aalen=289,99%,partial; clen=869; offs=1-867; organism=Penaeus_vannamei; evgclass=main; oid=Penaeus_vannamei_trinPenaeus_vannamei_LocDN37158c0g1t1; codepot=Code/0.053;
SSSSSSSGSSTTASPKEASSEGSLSLTVIPIVLVVGVSPLLLAAFWYWRRLKKRKARAESKESAVVYTEKGIEAGATENA
EETNEERERAGSRFSIGVAALWRRRAESNKYEDGVKGEQKGKRKVSQISSANSDIWEFPRHRLKVMGILGEGCFGQVWKC
EAVDLQEKGTMLVAVKTLKESAGDRERQDLVQELKVLKSLGSHLNVVSLLGCCTEKDPIFVILEYMVGGKLQSYLRASRA
DTPYDNLHGSSSSLTPRDLIHFAYQISRGMEFLARNGVIHRDLAARNIL
>ProspeEVm002780t3 type=protein; aalen=361,99%,partial; clen=1085; offs=2-1084; organism=Proasellus_spelaeus; evgclass=alt; oid=Proasellus_spelaeus_trinProasellus_spelaeus_LocDN33369c0g1t1; codepot=Code/0.0071;
VRGEVKTKDDINIKKQSTHYYPKYEHTTRGPPSIVIEKVTTKTVIPPSEEESTIGWIVGLLVLLLGVFPLAFVGFFFLWR
WRRIQSLKSSATKELSVSYSEKRGSIDNQGHSRGRDSIVNGLFSIVGIHKRAESNGYSADVKIPSVPTRENSKSSKSIKL
SEVVEQKDEWEYARHKLRVLGKLGEGYFGQVWKYEAADIKNGGPTVVAVKTLKEGYGAEDLKDLLSELRVLKSLGFHPNV
VSLLGCCSDKEPIFIILEYMVGGKLQSYLRDSRAERSYDNLHGVSGTLTPRDLTIFALQVAKGMDFLSTFGIIHRDLAAR
NVLIGENKVCKVADFGFARDVAIGHEYERKSDGRLPIRWMA
>NeodenEVm009129t1 type=protein; aalen=254,51%,complete-utrpoor; clen=1498; offs=37-801; organism=Neocaridina_denticulata; evgclass=main; oid=Neocaridina_denticulata_trinNeocaridina_denticulata_LocDN49390c1g1t1; codepot=Code/0.029;
MQHIGQHPNIVTLLGCCTQQEPHYLVMEYVMFGKLLTFLRDHRTRHNYYNFSSDTEALTSRDLTRFACQIATGCDYLQTR
GIIHRDLAARNILVDHNKVCKIADFGLARNVKDLGSDIYEQKSRGALPIRWMAPESLYMSIFTHKSDVWSLGILCWEIVT
LGSTPYPGMTAREVMRRVREGYRLERPEHCRPEFYHIVTKCWHQDLNKRPTFSELKLEMSKLLDHGHMAYPCIDLENFPE
ANYFSMHDNEDEKL
>CalsinEVm012645t3 type=protein; aalen=217,93%,partial3; clen=698; offs=48-698; organism=Calanus_sinicus; evgclass=alt; oid=Calanus_sinicus_trinCalanus_sinicus_LocDN36945c0g1t1; codepot=Code/0.0073;
MMFDMFDMSTTVSNTYEPDLVQTKESYADPWEFPRHHLKIYGILGEGCFGQVWKCEALNIDGNKGTTTVAVKTLKESASE
KEKKDLIAELNVMKMLDPHPNVVRLLGCCTLGTEKEPTFVIMEYVANGKLQEFLRKSRAEHYYGNLHGSSQKLTSRDLTS
FCYHVAKGMAYLSSKKVVHRDLAARNVLVTEHNICKVADFGFSRDIMIDNIYERKSE
>ParnanEVm003929t3 type=protein; aalen=357,89%,partial3; clen=1192; offs=122-1192; organism=Paracyclopina_nana; evgclass=alt; oid=Paracyclopina_nana_trinParacyclopina_nana_LocDN17733c0g1t1; codepot=Code/0.019;
MSCKSRTVILALLSLSTCLCQINSPPVLVVVPRRWQIPVDTPVGSVIARVKVTDSDEDQVVFQIETSRAALQGLSFHDAS
KFFSIQVKNNEGIVRLSTPLTSEFKAGDQLTLSITGMDGVSKITTRTEVFIVIEEGIHDGFSFSQPLPNIPSPPILNPRE
TTASSPAVVIAQTKENVTSIPEEDATEESIIENVTMTPEEIAASNSQKYVWTLVPIFVICPALGVGIFLMRHKIYKARKK
CCNCFDSAHGDKDGAKVEDANGEFSHELQIKISTTGGSQTTGNVYDIGGLSDWASDMKKWEIPRNQLRVFSMLGEGCFGQ
VWKGEADNIPGMEGNSKKASENPPSLKLIFSKAPQKL
>HypdujEVm002403t1 type=protein; aalen=855,100%,complete; clen=2568; offs=1-2568; organism=Hypsibius_dujardini; evgclass=noclass; oid=Hypsibius_dujardini_Hypsibius_dujardini_nHd.2.3.1.t02171_RA; codepot=Code/0.13; hypsibius_dujardini_nhd231_core_32_85_1 cds
MAHNGRIARALSVVFCALIGLTSAGTGFYPPNFNNGSPPPMLSSVPNAFRIPSSMPIGTEIWQFQTQARGPKKPEVYILS
SVDPDAVGYFSINASTGILSLHKKPHLQNLPQFNLIVNVNDGGDISARLDFKVRVFPDDGTTAWPKRSANPNIYVDHEGS
PFGSQLPFLPILPPTEQKFVASTIPTLPASKVPSTESVTAAQTEYSFVTVRTTTKDRGRGPKYNSKTRIVNVQAEQELEE
EQRETAAERERELRQQEEEAAAGKRLRNLGFLALIFPAGLGCWLWRRCRRKRKEPVNEKLTVVKSISADTDHSVCKTEDS
LTIASDNQGTMMKKSLLAPTWSNSRYPYRRKSSGTSSVVHSGSDGYMRPIEVPTLIWEVSRERIRTLDLLGEGCFGQVYK
AEAKEPSGETITVAVKTLKHNAIDKEKRDLLNELELMKTMEQHPNVVQLLGCCTQSDPIYVIMEYVAFGKLLSSGSDGYM
RPIEVPTLIWEVSRERIRTLDLLGEGCFGQVYKAEAKEPSGETITVAVKTLKHNAIDKEKRDLLNELELMKTMEQHPNVV
QLLGCCTQSDPIYVIMEYVAFGKLLSVLRRSRNSHYYGNMKDESSLLTAHXNKQTGICLPVDPIYVIMEYVAFGKLLSVL
RRSRNSHYYGNMKDESSLLTAHDLTSFGFQVARGMEYLSQKGILHRDLAARNILVDEELVCKVCDFGLARDIADDHIYER
KSEGRLPIRWMAPESLFDNIFTTKSDVWSFGILLWEIATLGSTPYPGIKGWKQVMDKIREGYRPEQPTHCKRELYHVMYS
CWHADPNLRPLFSNLAEQLGGLLGADQDYLDLNHFPENSYENSYPIMTDEVDEKV
>Hetory_EVm006166t1 type=protein; aalen=254,40%,complete-utrbad; clen=1905; offs=75-839; organism=HBG_Heterocarpus_oryx; evgclass=main; oid=HBG_Heterocarpus_oryx_trinHBG_Heterocarpus_oryx_Loc86031c0g2t1; codepot=Code/0.036;
MQQIGQHPNVVTLLGCCTQQEPHYLVMEYVMFGKLLTFLRDHRTRHNYFNFSSDNEALTSKDLTRFACQIATGCDYLQTR
GIIHRDLAARNILVDHNKVCKIADFGLARNVKDLGSDIYEQKSRGALPIRWMAPESLYMSIFTHKSDVWSLGILCWEIVT
LGSTPYPGMTAREVMRRVREGYRLERPEHCRPEFYHIVTKCWHQDLNKRPTFAELKFEMGQLLEQGQTAYPCIDLENFPE
ANYFSMHDNDDEKL
>OplsP2_EVm003826t1 type=protein; aalen=254,66%,complete; clen=1145; offs=3-767; organism=HBG3047I2_Oplophorus_spinosus_photophores; evgclass=noclass; oid=HBG3047I2_Oplophorus_spinosus_photophores_trinHBG3047I2_Oplophorus_spinosus_photophores_Loc60783c0g1t1; codepot=Code/0.028;
MQQIGQHPNVVTLLGCCTQQEPHYLVMEYVMFGKLLTFLRDHRTRHNYYNFSSDTEALTSKDLTRFACQIAGGCDYLQTR
GIIHRDLAARNILVDHNKVCKIADFGLARNVKDLGSDIYEQKSRGALPIRWMAPESLYMSIFTHKSDVWSLGILCWEIVT
LGSTPYPGMTAREVMRRVREGYRLERPEHCRPEFYHIVTKCWHQDLNKRPSFSELKIEMSQLLEHGHLAYPCIDLENFPE
ANYFSMHDNEDEKL
>DromelEVm001832t3 type=protein; aalen=411,51%,complete-utrpoor; clen=2412; offs=186-1421; organism=Drosophila_melanogaster; evgclass=alt; oid=Drosophila_melanogaster_Drosophila_melanogaster_GHHI01024290.1; codepot=Code/0.072; TSA: Drosophila melanogaster TR9886_c0_g2_i3, transcribed RNA sequence
MVYHHHNHESRIIHCRKQLTSWRRRSLLLTIIVVTATVVSLISQEAEAHNQNAPPILYVRERNWRISETEKVGQIIDRVR
AEDPDGDDLIFGIEPRFSLPGGENDASPPEKIPFQIDRETGVVTLNESLAGRAGQNFLIYITVTDGSYTAKNEVFINILG
ERENSSGYRPQTSISNVVHNISQFLPRFDQLPGVQSIRNGLPNSRPGGWYPPVPQNNIFGPPPFGNNYPPPPPNIPGVRG
EQSGEEEQPDEEVTPTTPVRISSTTPKSRTKLTPITANNSTRVESAIPAETTTPSGGHHNNSSSPITIFSLKSGTIPIVV
TVGGFFVAIAVLLAYLCRRRLCAISRTLKKTKEKEELAKKSNQSQLSSTLTDDSRNSMVMQQWQGPVAFANRYVPWERDQ
QMGIVSGMQAI
>ProibeEVm003395t1 type=protein; aalen=240,97%,partial5; clen=745; offs=3-725; organism=Proasellus_ibericus; evgclass=main; oid=Proasellus_ibericus_trinProasellus_ibericus_LocDN61483c2g1t6; codepot=Code/0.012;
LKSSATKELSVSYSEKRGSIDNQGQSRGRDSIVDGLFSMVGIHKRAESNGYSVDVKIPNVPTRENSKSSKSIKLSEVAEQ
KDEWEYARHKLRVLGKLGEGYFGQVWKYEATDIKNGGPTVVAVKTLKEGYGAEDLKDLLSELKVLKSLGFHPNVVSLLGC
CTDKEPIFIILEYMVGGKLQSYLRDSRAERSYDNLHGVSGTLTPRDLTIFALQVAKGMDFLSTFGVRIGDKCKGCSINSD
>GarderEVm001847t1 type=protein; aalen=239,99%,partial; clen=721; offs=3-719; organism=Garjajewia_dershawini; evgclass=main; oid=Garjajewia_dershawini_trinGarjajewia_dershawini_LocDN35882c0g1t1; codepot=Code/0.055;
TKSSVEEGKEASVRYDKKGLELSPASSASSSLSRQEAPPLRALPSLKRFWQRRASENKYEDGQAPTVPPRPGSGKTSFHG
SLRGDASLDEWEFPRHKLRWISILGEGCFGQVWKYEATDLQGAGKTFVAVKTLKESAGSQERKDLQQELRVLKSLGKHPN
VVALLACCTEKEPTLVVLEYMVNGKLQTYLRDRRAKEPYSNLHGSSSTLSPRDLTIFALQVARGMQFLSTHGIVHRDLA
>EulvirEVm001510t2 type=protein; aalen=251,99%,partial; clen=757; offs=3-755; organism=Eulimnogammarus_viridulus; evgclass=alt; oid=Eulimnogammarus_viridulus_trinEulimnogammarus_viridulus_LocDN37095c0g1t1; codepot=Code/0.043;
LLQVLPSEDTPTQPPVVGPTIPVARDGVQLGTTLVTQPGSRDGVQSGITSATRPTLIVIDRNMPTPPPTTPPPPPSGSEG
PSTVDAPPGGGGNSSVVVVVVVAVGVAMSLFGGSVMWWCCKETKSSVEEGKEASVRYDKKGLELSPASSASSSLSRQEAP
PLRALPSLKRFWQRRASENKYEDGQAPTVPPRAGSGKTSFHGSLRGDASLDEWEFPRHKLRWISILGEGCFGQVWKYEAT
DLQGAGKTFVA
>MacparEVm004546t1 type=protein; aalen=228,99%,partial; clen=687; offs=3-686; organism=Macroperieopus_parvus; evgclass=main; oid=Macroperieopus_parvus_trinMacroperieopus_parvus_LocDN7310c0g1t1; codepot=Code/0.04;
TQPGSRDRVQSGTTLVTQPGSRDGVQSGTTSATRPTLIVIDRNMPTPPPTTPPPPPSGSEGPSTVDAPPGGGNSSVVVVV
VVAVGVAMSLFGGSVMWWCCKETKSSVEEGKEASVRYDKKGLELSPASSASSSLSRQEAPPLRALPSLKRFWQRRASENK
YEDGQAPTVPPRPGSGKTFHGSLRGDASLDEWEFPRHKLRWISILGEGCFGQVWKYEATDLQGAGKTF
>EulsimEVm002767t1 type=protein; aalen=288,94%,partial3; clen=917; offs=54-917; organism=Eulimnogammarus_similis; evgclass=main; oid=Eulimnogammarus_similis_trinEulimnogammarus_similis_LocDN7995c0g1t2; codepot=Code/0.048;
MVFADAELHSTIAEVDAFDPNNEHFSFSVVDTAGLVAIDARTGEVTVKKLLTDQVGDHRIVVSVTNKYATIDGEVLLQVL
PSEDTPTQPPVVGPTIPVARDGVQLGTTLVTQPGSRDGVQSETTSATRPTLIVIDRNMPTPPPTTPPPPPSGSEGPSTVD
APPGGGNSSVVVVVVVAVGVAMSLFGGSVMWWCCKETKSSVEEGKEASVRYDKKGLELSPASSASSSLSRQEAPPLRALP
SLKRFWQRRASENKYEDGQAPAVPPRPGSGKTSFHGSLRGDASLDEWE
>HyacosEVm000643t2 type=protein; aalen=376,90%,partial3; clen=1253; offs=125-1252; organism=Hyallelopsis_costata; evgclass=alt; oid=Hyallelopsis_costata_trinHyallelopsiscostata_LocDN36566c0g2t1; codepot=Code/0.059;
MAALNPNPSPPTSWLPPQSINPFNNPSRHRFGGGPGRQIPSIPLIDPNPTGGSPPLLNLPARWMVFADAELHSTIAEVDA
FDINNEHFSFSVDDKAGLVAIDARTGEVTVKKLLTDQVGDHRIVVSVTNKYATIDGEVLLQVLPSEGTRTQPPLVGPTLP
VARDGVQLGTALVTQPFARDGVQLGTTLVTQPGSRDGVQSGTTSATRPTLIVIDRNMPTPPPTTPLPPPSGSEGPSTVDA
PPGGGNSSVVVVVVVAVGVAMSLFGVSVMWWCCKETKSSVKEGKEASVRYDKKNLELSPASSASSSLSRQEAPPLRALPS
LKRFWQRRASENKYEDGQAPTVPPRPGSGKTSFHGSLRGDSFLDEWEFPRLKLRWI
>EulvirEVm001510t1 type=protein; aalen=407,99%,partial; clen=1225; offs=3-1223; organism=Eulimnogammarus_viridulus; evgclass=main; oid=Eulimnogammarus_viridulus_trinEulimnogammarus_viridulus_LocDN28767c0g1t1; codepot=Code/0.062;
DGSYLFTVDHKGVVRLAEPLTGLANKFFYVSVTASDGHIPTRTEARVSIGPKDGKSVSHGGGLMAALNPNPSPPATWLPP
QSINPFNNPSSHRFGGGPGRQIPSIPLIDSNPTGGSPPLLNLPARWMVFADAELHSTIAEVDAFDPNNEHFSFSVADTAG
LVAIDARTGEVTVKKLLADQVGDHHIVVSVTNKYATIDGEVLLQVLPSEDTPTQPPVVGPTIPVARDGVQLGTTLVTQPG
SRDGVQSGTTSATRPTLIVIDRNMPTPPPTTPPPPPSGSEGPSTVDAPPGGGGNSSVVVVVVVAVGVAMSLFGGSVMWWC
CKETKSSVEEGKEASVRYDKKGLELSPASSASSSLSRQEAPPLRALPSLKRFWQRRASENKYEDGQAPTVPPRAGSGKTS
LHGSLRG
>EulvioEVm001746t1 type=protein; aalen=259,98%,partial3; clen=792; offs=16-792; organism=Eulimnogammarus_violaceus; evgclass=main; oid=Eulimnogammarus_violaceus_trinEulimnogammarus_violaceus_LocDN12733c0g1t1; codepot=Code/0.046;
MVFADAELHSTIAEVDAFDPNNEHFSFSVVDTAGLVAIDARTGEVTVKKLLTDQVGDHRIVVYVTNKYATIDGEVLLQVL
PSEVTPTQPPVVGPTLPVARDGVQLGTTLVTQPGSRDGVQSGTTSATRPTLIVIDRNMPTPPPTTPPPPPSGSEGPSTVD
APPGGGNSSVVVVVVVAVGVAMTLFGGSVMWWCCKETKSSVEEGKEASVRYDKKGLELSPASSASSSLSRQEAPPLRALP
SLKGFWQRRASENKYEDGQ
>MicwahEVm004731t1 type=protein; aalen=278,94%,partial3; clen=886; offs=51-884; organism=Micruropus_wahlii; evgclass=main; oid=Micruropus_wahlii_trinMicruropus_wahlii_LocDN71276c0g1t1; codepot=Code/0.05;
MVFADAELHSTIAEVDAFDPNNEHFTYSVVDPAGLVAIDSKTGEVTVKKPLTDQVGDHHIVVSVSNKYATIDGEVLLQVL
PSEVTPTLPPVVRPTLPAERGGVQTGTSLTHPVARDGFQSGTSITQPGSRDEVQSGTTSATRPTLIVIDRNLPTPPPTTP
PPPPGGSEGPSTVGALPGSGNSSVVVVVVVAVVVAMCVSGGSVMWWCCKETKSNVEEGKEASVRYDKKVLELSPASSASN
SLSRQEAPPLRGLPSLKRFWQRRASENKYEDGQAPSVP
>HyacosEVm000643t1 type=protein; aalen=472,86%,partial3; clen=1628; offs=211-1626; organism=Hyallelopsis_costata; evgclass=main; oid=Hyallelopsis_costata_trinHyallelopsiscostata_LocDN36566c0g1t1; codepot=Code/0.077;
MADLRAALGLLVICLSMTIVPGNVPPTMSMTRDWSLQEDEPVGSVVTRIQGSDDDGDPLTFDLGKAHIGEDGSYLFTVDP
KGVVRLAKPLTGLAKKVFYVSVTASDGHIPTRTEARVSIGPKDGKSISHGGGLMAALNPNPSPPTSWLPPQSINPFNNPS
RHRFGGGPGRQIPSIPLIDPNPTGGSPPLLNLPARWMVFADAELHSTIAEVDAFDINNEHFSFSVDDKAGLVAIDARTGE
VTVKKLLTDQVGDHRIVVSVTNKYATIDGEVLLQVLPSEGTRTQPPLVGPTLPVARDGVQLGTALVTQPFARDGVQLGTT
LVTQPGSRDGVQSGTTSATRPTLIVIDRNMPTPPPTTPLPPPSGSEGPSTVDAPPGGGNSSVVVVVVVAVGVAMSLFGVS
VMWWCCKETKSSVKEGKEASVRYDKKNLELSPASSASSSLSRQEAPPLRALPSLKRFWQRRASENKYEDGQA
>MacparEVm004546t2 type=protein; aalen=173,99%,partial; clen=521; offs=2-520; organism=Macroperieopus_parvus; evgclass=alt; oid=Macroperieopus_parvus_trinMacroperieopus_parvus_LocDN30362c0g1t1; codepot=Code/0.032;
LGTTLVTQPGSRDRVQSGTTSATRPTLIVIDRNMPTPPPTTPPPPPSGSEGPSTVDAPPGGGNSSVVVVVVVAVGVAMSL
FGGSVMWWCCKETKSSVEEGKEASVRYDKKGLELSPASSASSSLSRQEAPPLRALPSLKRFWQRRASENKYEDGQAPTVP
PRPGSGKTFHGSL
>MicparEVm002983t2 type=protein; aalen=202,99%,partial; clen=610; offs=3-608; organism=Micruropus_parvulus; evgclass=althim; oid=Micruropus_parvulus_trinMicruropus_parvulus_LocDN7223c0g1t1; codepot=Code/0.035;
LAQPGERDEVQSETTSATRPTLIVIDRNLPTPPPTTPPPPPSGSEGPSTVGAPPSSSNSSVVVVVVVAVSVAVSLFGGSL
MWWCCKETKTNVEEGKEASVRYDKKVLELSPASSASNSLSRQEAPPLRGLPSLKRFWQRRRASENKYEDGQAPSVPPRPG
SGKTSSHGSLRDDASMDEWEFPRHKLRWISILGEGCFGQVWK
>Palcau_EVm002740t1 type=protein; aalen=218,99%,partial; clen=657; offs=2-655; organism=Pallasea_cancellus; evgclass=noclass; oid=Pallasea_cancellus_trinPallaseacancellus_LocDN39942c0g1t1; codepot=Code/0.027;
TGLAKKVFYVSVTASDGHIPTRTEARVTIGPKDGKSVSHGGGLMAALNPNPSPPASWLPPQSINPFNNPSSHRFGGGPGR
HIPSIPLIDSNPTGGSPPLLNLPARWMVFADAELHSTIAEVDAFDPNNEHFSFSVVDTAGLVAIDARTGEVTVKKLLTDQ
VGDHHIVVSVTNKYATIDGEVLLQVLPSEDTPTQPPVVRPTLPVARDGVQLGTTLVTQ
>MicwahEVm004731t2 type=protein; aalen=202,99%,partial; clen=608; offs=3-608; organism=Micruropus_wahlii; evgclass=alt; oid=Micruropus_wahlii_trinMicruropus_wahlii_LocDN71084c0g1t1; codepot=Code/0.023;
AAPWLPPQSINPFNNPSSHRFGGGPGRQIPSIPLLDSNPTAGSPPLLNLPPRWMVFADAELHSTIAEVDAFDPNNEHFTY
SVVDPAGLVAIDSKTGEVTVKKPLTDQVGDHHIVVSVSNKYATIDGEVLLQVLPSEVTPTLPPVVRPTLPAERGGVQTGT
SLTHPVARDGFQSGTSITQPGSRDEVQSGTTSATRPTLIVID
>HetsopEVm002980t1 type=protein; aalen=227,99%,partial; clen=682; offs=2-682; organism=Heterogammarus_sophianosii; evgclass=main; oid=Heterogammarus_sophianosii_trinHeterogammarus_sophianosii_LocDN31299c0g1t2; codepot=Code/0.034;
EHFSFSVVDTAGLVAIDARTGEVTVKKLLTDQVGDHHIVVSVTNKYATIDGEVLLQVLPSEDTPTQPPVVRPTLPGSRDG
VQLGTTLVTQPGSRDGVQSGTTLVTQPGSRDGVQSGTTSATRPTLIVIDRNMPTPPPTTPPPPPSGSEGPSTVDAPSGGG
NSSVVVVVVVAVGVAMSLFGGSVMWWCCKETKSSVEEGKEASVRYDKKGLELSPASSASNSLSRQEA
>HetsopEVm002980t2 type=protein; aalen=243,99%,partial; clen=730; offs=2-730; organism=Heterogammarus_sophianosii; evgclass=althim; oid=Heterogammarus_sophianosii_trinHeterogammarus_sophianosii_LocDN31299c0g1t1; codepot=Code/0.034;
EHFSFSVVDTAGLVAIDARTGEVTVKKLLTDQVGDHHIVVSVTNKYATIDGEVLLQVLPSEDTPTQPPVVRPTLPGSRDG
VQLGTTLVTQPGSRDGVQSGTTLVTQPGSRDGVQSGTTLVTQPGSRDGVQSGTTSATRPTLIVIDRNMPTPPPTTPPPPP
SGSEGPSTVDAPSGGGNSSVVVVVVVAVGVAMSLFGGSVMWWCCKETKSSVEEGKEASVRYDKKGLELSPASSASNSLSR
QEA
>LinvorEVm003044t1 type=protein; aalen=302,94%,partial3; clen=960; offs=53-958; organism=Linevichella_vortex; evgclass=main; oid=Linevichella_vortex_trinLinevichella_vortex_LocDN58716c0g1t1; codepot=Code/0.042;
MMDLSSFLGLLVMSLSMTAVPGNVPPTMSMTREWPLQEDEPVGTVVTRIQGSDDDGDPLTFELGKAHFGEDGSHLFTVDE
KGVVRLAESLTGLANKIFYVSVTASDGYINTRTEARVVVGPKDGKPASHGGGLMAALNPNSGPAAPWRPPHNINPFNNPS
SHMFGGVPGRQIPSISLLDSNPTAGSPPLLNLPPRWMVFADAELNSKIAEVDAFDPNNEHFSFSVVDTAGLVSIDSKTGE
VTVKKPLTDQVGDHHIVVSVSNKYATIDGEVLLQVLPSEVTPTLPPEVRPTLPVARDGVQSG
>EupsupEVm004816t1 type=protein; aalen=403,99%,partial; clen=1210; offs=1-1209; organism=Euphausia_superba; evgclass=main; oid=Euphausia_superba_trinEuphausia_superba_LocDN220420c0g1t2; codepot=Code/0.016;
NTGIFFSSTTSIDPNSSFFSIKEVKTDPADLQVSAVDIIDYDSIPETKSSTTIYIVAVIGIIPGAVAIAFFVRRYLNKDV
KSLPDAEEQAEGSTPVTQHSRKHSQSNALPIAHDSPGSRTSEEITSPPYTKTPWEFPRSKLRLSSVLGEGNFGVVWKAEA
RDLCGCGENGTGGPTVLVAVKSVKDGAGLKEREDLIKELDIMQHLGQHPNVVTLLGCCTQTEPNLVIMEYVMFGKLLTFL
RDVRTRHKYYNFSADNEGLTSKDLTRFACDVASGCEYLQSRGIIHRDLAARNILVDHNKVCKIADFGLARSVKDLGSDIY
EQKSRGALPIRWMAPESLYMSIFTHKSDVWSFGILCWEIVTLGKYMSIFIHKSDVWSFGILCWEIVTLGKYMSIFIHKSD
VWS
>EupsupEVm004816t2 type=protein; aalen=396,99%,partial5; clen=1202; offs=1-1191; organism=Euphausia_superba; evgclass=alt; oid=Euphausia_superba_trinEuphausia_superba_LocDN220420c0g1t3; codepot=Code/0.012;
NTGIFFSSTTSIDPNSSFFSIKEVKTDPADLQVSAVDIIDYDSIPETKSSTTIYIVAVIGIIPGAVAIAFFVRRYLNKDV
KSLPDAEEQAEGSTPVTQHSRKHSQSNALPIAHDSPGSRTSEEITSPPYTKTPWEFPRSKLRLSSVLGEGNFGVVWKAEA
RDLCGCGENGTGGPTVLVAVKSVKDGAGLKEREDLIKELDIMQHLGQHPNVVTLLGCCTQTEPNLVIMEYVMFGKLLTFL
RDVRTRHKYYNFSADNEGLTSKDLTRFACDVASGCEYLQSRGIIHRDLAARNILVDHNKVCKIADFGLARSVKDLGSDIY
EQKSRGALPIRWMAPESLYMSIFTHKSDVWSFGILCWEIVTLGKYMSIFIHKSDVWSFGILCWEIVTLDNIICIFV
>Penmo2_EVm005498t1 type=protein; aalen=217,98%,partial3; clen=664; offs=14-664; organism=Penaeus_monodon_Vietnam; evgclass=noclass; oid=Penaeus_monodon_Vietnam_trinLocDN34544c0g1t1; codepot=Code/0.044;
MEYVMFGKLLAFLRDHRTRHNYYNFSSDTEALTSRDLTRFACQIATGCDYLQSRGIIHRDLASRNILVDHNKVCKIADFG
LARSVKDLGSDIYEQKSRGALPIRWMAPESLYMNIFTHKSDVWSFGILCWEIVTLGSTPYPGMTAREVMRRVREGYRLDR
PEHCRPELYHIVTKCWHQDLNKRPTFSELKVELANLLDSQPGYIIDLENFPEGSYYS
>Muntra_EVm007652t1 type=protein; aalen=250,60%,complete; clen=1240; offs=5-757; organism=HBG_Munidopsis_transtridens; evgclass=noclass; oid=HBG_Munidopsis_transtridens_trinHBG_Munidopsis_transtridens_Loc163463c0g1t1; codepot=Code/0.05;
MQHLGQHTNVVTLLGCCTQQEPHYVIMEYVMFGKLLSFLRDHRSRHNYYNFSPDTAALTSRDLTRFACQVATGCEYLQAR
GIIHRDLAARNILVDHNKVCKIADFGLARSVKDLGSDIYEQKSRGALPIRWMAPESLYMSIFTHKSDVWSFGILCWEIVT
LGSTPYPGMTAREVMRSVREGTRLDRPDHCRPELYRTLARCWHPDLNLRPAFTQLRQELAELIDRSPVIDLENFPEDHYY
SMLQNGEEKL
>Munsim_EVm007867t1 type=protein; aalen=250,60%,complete; clen=1254; offs=59-811; organism=HBG_Munidopsis_similis; evgclass=main; oid=HBG_Munidopsis_similis_trinHBG_Munidopsis_similis_Loc84583c2g1t1; codepot=Code/0.051;
MQHLGQHTNVVTLLGCCTQQEPHYVIMEYVMFGKLLSFLRDHRSRHNYYNFSPDTAALTSRDLTRFACQVATGCEYLQAR
GIIHRDLAARNILVDHNKVCKIADFGLARSVKDLGSDIYEQKSRGALPIRWMAPESLYMSIFTHKSDVWSFGILCWEIVT
LGSTPYPGMTAREVMRSVREGTRLDRPDHCRPELYRTLARCWHPDLNLRPAFTQLRQELAELIDRSPVIDLENFPEDHYY
SMLQNGEEKL
>Munser_EVm008415t1 type=protein; aalen=250,42%,complete-utrbad; clen=1783; offs=19-771; organism=HBG_Munidopsis_serricornis; evgclass=main; oid=HBG_Munidopsis_serricornis_trinHBG_Munidopsis_serricornis_Loc98653c0g1t3; codepot=Code/0.048;
MQHLGQHTNVVTLLGCCTQQEPHYVIMEYVMFGKLLSFLRDHRSRHNYYNFSPDTAALTSRDLTRFACQVATGCEYLQAR
GIIHRDLAARNILVDHNKVCKIADFGLARSVKDLGSDIYEQKSRGALPIRWMAPESLYMSIFTHKSDVWSFGILCWEIVT
LGSTPYPGMTAREVMRSVREGTRLDRPDHCRPELYRTLARCWHPDLNLRPAFTQLRQELAELIDRSPVIDLENFPEDHYY
SMLQNGEEKL
>EupsupEVm004816t6 type=protein; aalen=295,92%,partial3; clen=960; offs=75-959; organism=Euphausia_superba; evgclass=alt; oid=Euphausia_superba_trinEuphausia_superba_LocDN220420c0g1t7; codepot=Code/0.018;
MLVAHDSPGSRVSEEIPSLPYTKTPWEFPRSKLRLVSVLGEGNFGVVWKAEARDLCGCGENGTGGPTVLVAVKSVKDGAG
LKEREDLIKELDIMQHLGQHPNVVTLLGCCTQTEPNLVIMEYVMFGKLLTFLRDVRTRHKYYNFSADNEGLTSKDLTRFA
CDVASGCEYLQSRGIIHRDLAARNILVDHNKVCKIADFGLARSVKDLGSDIYEQKSRGALPIRWMAPESLYMSIFTHKSD
VWSFGILCWEIVTLGKYMSIFIHKSDVWSFGILCWEIVTLGKYMSIFIHKSDVWS
>ThyineEVm017936t1 type=protein; aalen=225,48%,complete-utrpoor; clen=1406; offs=65-742; organism=Thysanoessa_inermis; evgclass=main; oid=Thysanoessa_inermis_trinThysanoessa_inermis_LocDN114663c0g1t2; codepot=Code/0.0097;
MEYVMFGKLLTFLRDVRTRHKYYNFSADNEALTSKDLTRFACDVSTGCEYLQSRGIIHRDLAARNILVDHNKVCKIADFG
LARSVKDLGTDIYEQKSRGALPIRWMAPESLYMSIFTHKADVWSFGILCWEIVTLGSTPYPGMRAREVMRRVREGYRLDR
PEHCRPELYHIVTKCWHQDLNKRPSFADIKLELAQLLDHQMGYVDLENFPEDSYYSMNTNNEEKL
>Nemrot_EVm005709t1 type=protein; aalen=228,93%,complete; clen=733; offs=18-704; organism=HBG_Nematocarcinus_rotundus; evgclass=noclass; oid=HBG_Nematocarcinus_rotundus_trinHBG_Nematocarcinus_rotundus_Loc91865c0g1t1; codepot=Code/0.034;
MEYVMFGKLLTFLRDHRTRHNYYNFSSDTEALTSKDLTRFACQIATGCDYLQTRGIIHRDLAARNILVDHNKVCKIADFG
LARNVKDLGSDIYEQKSRGALPIRWMAPESLYMSIFTHKSDVWSLGILCWEIVTLGSTPYPGMTAREVMRRVREGYRLER
PEHCRPEFYQVVTKCWHQDLNKRPSFSDLKIEMAQLLEHGEMAYPCIDLENFPEANYFSMHDNEDEKL
>Nemens_EVm004938t2 type=protein; aalen=245,99%,partial; clen=736; offs=1-735; organism=HBG_Nematocarcinus_ensifer; evgclass=althim; oid=HBG_Nematocarcinus_ensifer_trinHBG_Nematocarcinus_ensifer_Loc14185c0g1t1; codepot=Code/0.029;
DYAETSSSASTTVYVIAVIGIIPAAGIAAFLAKKFLRKGQKALPDSEERAEGFTPVTHHSRKPSHSNTLDVEPSSVEAKN
PKYSPWEFPRSKLRLASILGEGNFGVVWRAEARELCACEGAPGAKVLVAVKGVKESAGVKEKQDLLKELAIMQQIGQHPN
VVTLLGCCTQQEPHYLVMEYVMFGKLLTFLRDHRTRHNYYNFSSDTEALTSKDLTRFACQIATGCDYLQTRGIIHRDLAA
RNILV
>Coecly_EVm005255t1 type=protein; aalen=224,70%,complete; clen=957; offs=6-680; organism=HBG_Coenobita_clypeata; evgclass=noclass; oid=HBG_Coenobita_clypeata_trinHBG_Coenobitaclypeata_Loc20258c0g1t1; codepot=Code/0.034;
MEYVMFGKLLSFLRDHRSRHNYYNFSPDTAALTSRDLTRFACQVATGCEYLQARGIIHRDLAARNILVDHNKVCKIADFG
MARSVKDLGSDIYEQKSRGALPIRWMAPESLYMSIFTHKSDVWSFGILCWEIVTLGSTPYPGMTAREVMRNVREGHRLDL
PDHCRPELYRILARCWHPDLNLRPAFSQLRQELAQLIDRSPVIDLENFPEDHYYSMLQNGEEKL
>Munmic_EVm008092t1 type=protein; aalen=209,95%,partial3; clen=660; offs=33-659; organism=HBG_Munida_microphthalma; evgclass=noclass; oid=HBG_Munida_microphthalma_trinHBG_Munida_microphthalma_Loc35790c0g1t1; codepot=Code/0.037;
MQHLGQHTNVVTLLGCCTQQEPHYVIMEYVMFGKLLSFLRDHRSRHNYYNFSPDTAALTSRDLTRFACQVSTGCEYLQAR
GIIHRDLAARNILVDHNKVCKIADFGLARSVKDLGTDIYEQKSRGALPIRWMAPESLYMSIFTHKSDVWSFGILCWEIVT
LGSTPYPGMTAREVMRSVREGHRLDRPDHCRPELYRTLARCWHPDLNLR
>PenvanEVm000438t1 type=protein; aalen=1065,100%,partial; clen=3195; offs=1-3195; organism=Penaeus_vannamei; evgclass=main; oid=Penaeus_vannamei_trinPenaeus_vannamei_LocDN47508c4g1t1; codepot=Code/0.12;
TTTTNTTTTTTTTTTTTTTTTTTTTTDASPRPSTETADVAITPGTSARSPTTTTTQATPSSTEENSSPWDRSALFPSRPV
ESFLKKQKQDTTTEEPPSTTTTTTTTTSTTATPRRTGHFRFRPRFNRQKATITTTSATSTDSNTTSTSTTPSTTSVTPTH
KTSLPDRSRIVLTKRPASTTEMPDVTSPSSTTTTTTTTATTTTSIPISTTTKSPPVTTRRPPLLLATKRPTTTTTVSTTT
DSTTSTTLTAPAETTRRIPFVIRKPGDALTPVRKMPSVKEVLGSTEDQEQHEEKAADIRENSTNAHVPNLEVTTKDNISI
EEAVSQTHISEEEDLMSEKEDVETELESVPLVTPSRKDLRWSRPLPQNPNSKVRGEGRPNGPPRRRRPRPRTTSLPPVTR
ASDYFKVPAEFVAVSTATEATGMPSSNASLTPNYNASTSHPIAAGATEKSPEEVVIESLTEIMKEATTNNKSKDKFSTIA
GNLEALNKQLAEQGIHIIHAEIDGVRIKLDNRTLVRPTTSYPEPTTFRPSTEFKVSSLSDFLSTTEDPSTNLFSPPVENP
DTDESEEDIEKQIYTSVKSSFSIHTSKPTDVEDETDSANEVQSTTNDSSFTTLKPTELKKFSDKPLRGDSFGPALSTSFV
PEEVLKDNRTRQEETPFVAETVPVQTSTSSDVREKDGEGHTPLSSFVISATSTVPASVTTRTRSTTVPVTTHIPIFRSSS
FNPKVTTSAVYPIDEASVSEITDEEHVTDAQDLAPNLHPTSHHRPVSLPTQPELSTEHEVPMTPRDPSIAIVIEEKVNRS
TTSFVFRGRSTTRRPIIETISNTRGVQEPPAPGSVTVVKDTASEEFSETTSSASSSSTAVYIIGVLGLIPAAGLAFFLAK
KFLRKTQKALPESEERAEGFTPITHHTRKPSHSNTLDIEPSSVEAKNPKFTPWEFPRSKLRLVSVLGEGNFGVVWKAEAR
DLCACEGATGGPTVLVAVKGVKEGAGQKEKQDLLKELAIMQHIGQHPNVVTLLGCCTQQEPFYVIMEYVMFGKLLAFLRD
HRTRHNYYNFSSDTEALTSRDLTRF
>PromarEVm003489t1 type=protein; aalen=225,37%,complete-utrbad; clen=1785; offs=89-766; organism=Proasellus_margalefi; evgclass=main; oid=Proasellus_margalefi_trinProasellus_margalefi_LocDN37634c5g1t2; codepot=Code/0.0023;
MEFVMFGKLLEFLRDQRSKNNYFNSSSDSEHLTSRDLTKFAFQIATGCEYMQSRGVIHRDLAARNILVDHNKICKIADFG
LARSVKDMDNDIYEQKSKGPLPIRWMAPESLYMNIFTHKSDVWSFGILCWEIVTLGSTPYPGISAREVMRRVREGYRLER
PEHCRSEFYKIVSKCWHQDINKRSSFATVKGELRELLDNPSGWVDLENFQEATYYSMHQNNEEKL
>HyacosEVm000049t4 type=protein; aalen=864,100%,partial; clen=2592; offs=1-2592; organism=Hyallelopsis_costata; evgclass=alt; oid=Hyallelopsis_costata_trinHyallelopsiscostata_LocDN49404c6g3t2; codepot=Code/0.1;
TTTTTTTTTTTTTTTTTTTTTSSTTTSTTTTTVTTPAPESTVSPSTTTTSTVRRIHEFFKISPYRNGQKTTASTEVEETK
PTTKSGGKTTTSTPASLLYPTSHFWHKNSQGPKFTSTQKSPNASTPTRKIVEISTPSRKLTNQATTPIPAAKSPADIVLD
SLSEVMRDATSGDKDRFREIATDLDILNKQLAERGILIIHAEIDGKIIKLRNQTKGLSYDVSLAGGMDKRPSYVKGGGDN
FNESELESVLSQSLSSTDDSITTIFTPSDKLEYDLVLKNDDDLIGSHDAGLSTTYYNVRNNEDLADQVNGISKGRIVKVP
SQTTQKPTTKTERVHSSLATNATSSEISIENLRTSGSSILRTRKVQRIPVERVNSSLVSTRLSSFDSENDAVNNMSDISA
STSHANPVTTKTRTTVVPVTETVDLKTSHVKDSVVDAAGIRETNSDENSQEDEDAKSTMVKPSFHVRPIMGNVPAEVILE
PSPSGGNEMKGSEQHLPSSGVPQNTNTGERSRDNDILVIEEFLIDENTAGDLSASSNNNFDENPSSTPDDDSDGASSVYL
VGTVGIFPLAGVAAFIVRRFLRGEAQQKALPESEERPDGFTPPTHHHPRPHSLLPDVPEPKLSSPPCSETGPTPSLPTPT
PWEFSRSKLRFVSVLGEGNFGVVWKAEARGFGDFAAGEVLVAVKMVKDNAGPKEKCDLLRELSVMQQLGPHQNVVSLLGC
CTQTEPHLVIMEYIMFGKLLTFLRDHRLRHNYFNFSSDTAALTSRDLTRFACQVAHGCDYLQSRGIIHRDLAARNILVDH
NKLCKIADFGMARSLQDIDSEIYEQKSKGAQPVRWMAPESLCLSIFTHKSDVWSFGILCWEIVT
>HyacosEVm000049t2 type=protein; aalen=1113,100%,partial; clen=3339; offs=1-3339; organism=Hyallelopsis_costata; evgclass=alt; oid=Hyallelopsis_costata_trinHyallelopsiscostata_LocDN49404c6g3t1; codepot=Code/0.11;
TAHTAAAIVRARATRTTTTTTTAPITTSLTTTETPPNAEKADAIADTATESKSVRTGPRIPLLLRSRTSPSLRTTGEPPI
SEIYDHKPDLVQPSNHIVNTRRLPFPPRSSQNLSPSSSEGESDSDQEPVDVKNDPTSRSRQPVNSRKPLTGSDVVTESTS
FDAIKSNSSSTVTEDSILSTADKTTSIVTPSPALSVSIPVRRRRPLRTRLTYVETNPKSEPNFSALSTRPTTAAPLTSAT
TRKLPVQKKSTTSTTVSPSAAPTTTTTTTTSSTTTSTTTTTVTTPAPESTVSPSTTTTSTVRRIHEFFKISPYRNGQKTT
ASTEVEETKPTTKSGGKTTTSTPASLLYPTSHFWHKNSQGPKFTSTQKSPNASTPTRKIVEISTPSRKLTNQATTPIPAA
KSPADIVLDSLSEVMRDATSGDKDRFREIATDLDILNKQLAERGILIIHAEIDGKIIKLRNQTKGLSYDVSLAGGMDKRP
SYVKGGGDNFNESELESVLSQSLSSTDDSITTIFTPSDKLEYDLVLKNDDDLIGSHDAGLSTTYYNVRNNEDLADQVNGI
SKGRIVKVPSQTTQKPTTKTERVHSSLATNATSSEISIENLRTSGSSILRTRKVQRIPVERVNSSLVSTRLSSFDSENDA
VNNMSDISASTSHANPVTTKTRTTVVPVTETVDLKTSHVKDSVVDAAGIRETNSDENSQEDEDAKSTMVKPSFHVRPIMG
NVPAEVILEPSPSGGNEMKGSEQHLPSSGVPQNTNTGERSRDNDILVIEEFLIDENTAGDLSASSNNNFDENPSSTPDDD
SDGASSVYLVGTVGIFPLAGVAAFIVRRFLRGEAQQKALPESEERPDGFTPPTHHHPRPHSLLPDVPEPKLSSPPCSETG
PTPSLPTPTPWEFSRSKLRFVSVLGEGNFGVVWKAEARGFGDFAAGEVLVAVKMVKDNAGPKEKCDLLRELSVMQQLGPH
QNVVSLLGCCTQTEPHLVIMEYIMFGKLLTFLRDHRLRHNYFNFSSDTAALTSRDLTRFACQVAHGCDYLQSRGIIHRDL
AARNILVDHNKLCKIADFGMARSLQDIDSEIYEQKSKGAQPVRWMAPESLCLSIFTHKSDVWSFGILCWEIVT
>PromarEVm003489t2 type=protein; aalen=223,39%,partial5-utrbad; clen=1695; offs=2-673; organism=Proasellus_margalefi; evgclass=alt; oid=Proasellus_margalefi_trinProasellus_margalefi_LocDN37634c5g4t5; codepot=Code/0.0039;
DLSSGINAEYGGDQRSKNNYFNSSSDSEHLTSRDLTKFAFQIATGCEYMQSRGVIHRDLAARNILVDHNKICKIADFGLA
RSVKDMDNDIYEQKSKGPLPIRWMAPESLYMNIFTHKSDVWSFGILCWEIVTLGSTPYPGISAREVMRRVREGYRLERPE
HCRSEFYKIVSKCWHQDINKRSSFATVKGELRELLDNPSGWVDLENFQEATYYSMHQNNEEKL
>EupsupEVm004816t10 type=protein; aalen=224,89%,partial3; clen=748; offs=75-746; organism=Euphausia_superba; evgclass=alt; oid=Euphausia_superba_trinEuphausia_superba_LocDN220420c0g1t6; codepot=Code/0.018;
MPSAHDSPGSRASEEIPSPPYTKTPWEFPRSKLRLVSVLGEGNFGVVWKAEARDLCGCGENGTGGPTVLVAVKSVKDGAG
LKEREDLIKELDIMQHLGQHPNVVTLLGCCTQTEPNLVIMEYVMFGKLLTFLRDVRTRHKYYNFSADNEGLTSKDLTRFA
CDVASGCEYLQSRGILHRDLAARNILVDHNKVCKIADFGLARSIKDLGTDIYEQKSRGALPIRW
>HyacosEVm000049t1 type=protein; aalen=1114,99%,partial3; clen=3357; offs=16-3357; organism=Hyallelopsis_costata; evgclass=main; oid=Hyallelopsis_costata_trinHyallelopsiscostata_LocDN49404c6g3t3; codepot=Code/0.11;
MWAFRCQSSATTTTTRTTTTTTTAPITTSLTTTETPPNAEKADAIADTATESKSVRTGPRIPLLLRSRTSPSLRTTGEPP
ISEIYDHKPDLVQPSNHIVNTRRLPFPPRSSQNLSPSSSEGESDSDQEPVDVKNDPTSRSRQPVNSRKPLTGSDVVTEST
SFDAIKSNSSSTVTEDSILSTADKTTSIVTPSPALSVSIPVRRRRPLRTRLTYVETNPKSEPNFSALSTRPTTAAPLTSA
TTRKLPVQKKSTTSTTVSPSAAPTTTTTTTTSSTTTSTTTTTVTTPAPESTVSPSTTTTSTVRRIHEFFKISPYRNGQKT
TASTEVEETKPTTKSGGKTTTSTPASLLYPTSHFWHKNSQGPKFTSTQKSPNASTPTRKIVEISTPSRKLTNQATTPIPA
AKSPADIVLDSLSEVMRDATSGDKDRFREIATDLDILNKQLAERGILIIHAEIDGKIIKLRNQTKGLSYDVSLAGGMDKR
PSYVKGGGDNFNESELESVLSQSLSSTDDSITTIFTPSDKLEYDLVLKNDDDLIGSHDAGLSTTYYNVRNNEDLADQVNG
ISKGRIVKVPSQTTQKPTTKTERVHSSLATNATSSEISIENLRTSGSSILRTRKVQRIPVERVNSSLVSTRLSSFDSEND
AVNNMSDISASTSHANPVTTKTRTTVVPVTETVDLKTSHVKDSVVDAAGIRETNSDENSQEDEDAKSTMVKPSFHVRPIM
GNVPAEVILEPSPSGGNEMKGSEQHLPSSGVPQNTNTGERSRDNDILVIEEFLIDENTAGDLSASSNNNFDENPSSTPDD
DSDGASSVYLVGTVGIFPLAGVAAFIVRRFLRGEAQQKALPESEERPDGFTPPTHHHPRPHSLLPDVPEPKLSSPPCSET
GPTPSLPTPTPWEFSRSKLRFVSVLGEGNFGVVWKAEARGFGDFAAGEVLVAVKMVKDNAGPKEKCDLLRELSVMQQLGP
HQNVVSLLGCCTQTEPHLVIMEYIMFGKLLTFLRDHRLRHNYFNFSSDTAALTSRDLTRFACQVAHGCDYLQSRGIIHRD
LAARNILVDHNKLCKIADFGMARSLQDIDSEIYEQKSKGAQPVRWMAPESLCLSIFTHKSDVWSFGILCWEIVT
>ProspeEVm002826t2 type=protein; aalen=208,87%,partial5; clen=720; offs=3-629; organism=Proasellus_spelaeus; evgclass=alt; oid=Proasellus_spelaeus_trinProasellus_spelaeus_LocDN32771c0g1t1; codepot=Code/0.0023;
SKNNYFNFSSDSEHLTSRDLTKFAFQIATGCEYMQSRGVIHRDLAARNILVDHNKICKIADFGLARSVKDMDNDIYEQKS
KGPLPIRWMAPESLYMNIFTHKSDVWSFGILCWEIVTLGSTPYPGISAREVMRRVREGYRLERPEHCRSEFYKIVSKCWH
QDINKRSSFATVKGELRELLDNPSGWVDLENFQEATYYSMHQNNEEKL
>ProspeEVm002826t1 type=protein; aalen=361,99%,partial; clen=1087; offs=3-1085; organism=Proasellus_spelaeus; evgclass=main; oid=Proasellus_spelaeus_trinProasellus_spelaeus_LocDN34736c0g1t1; codepot=Code/0.012;
VYDTSVNVSPKDVLNPTSHLRPSSSSSEIIGVTKIPPVTLVNSSGTVNSSKVIKEATNSNSFDDNSNNPLIMLVSDLGST
QDAVVPMDEQEDSGSYIYFIGLLGIIPCIAAVAFLYRQRHKKEMKSLPQREERSEGFTPPINHPRHAGHNDTLDAFPGYI
FQESEARESPWELPRSKLRITSVIGEGHFGMVWKAEARHLCDWEEDGGPTVLVAVKGVKDAAGAKEKSDLLRELSIMQLL
GQHNNVVTLLGCCTKQEPFYLIMEFVMFGKLLEFLRDQRSKNNYFNFSSDSEHLTSRDLTKFAFQIATGCEYMQSRGVIH
RDLAARNILVDHNKICKIADFGLARSVKDMDNDIYEQKSKG
>DapmagEVm001379t5 type=protein; aalen=932,60%,complete; clen=4649; offs=388-3186; organism=Daphnia_magna; evgclass=alt; oid=Daphnia_magna_Daphnia_magna_GDIP01235031.1; codepot=Code/0.087; TSA: Daphnia magna Dapma6txEVm001444t6 transcribed RNA sequence
MARVDLATGLVLFLWSSLVLVSAHPPHASAGTTGSFKQGRTEVDPWRRHGERFDGDGDPVQDDWSAGFGRRLSAIQRRQG
SPSQQTPDQFRAQLRAKAEVSSTTTTTTTTTPTVNKEEAPASIIRLIRKRLPENRFPPTSDAIGKLANGTLVNETVQPAL
GEVTEESFISAETAIVELREIGLANIHLMPAANLTEAPQTTSTTSTTIAPTSSSTAASPPSTTTTATTSTTTTTTTLSSS
NKPPWRVRMELNQSNRRGQSTTAKPAVEAAVPSSALPQPSISTTTFPTLPKQELSPDARNNSSGEAAVVVMPTVPALQSS
QNENSAPSSSVLAAVILSTVAANSANSRPIQSSRIAVSSSSLSPPPPAGLWTPIVRLPVTGSRNIPSGTLKIQITSTRLA
PLSVASSTPDPKLMESGELADGESQEDEDNVVKTASSSSSTTSGRIYATSTTTRTSTSTTSTTTEAPTVTTRRAHPPTPI
MHTLEDILQRLVPARDHDSFGGNPFLAVPVVHRPVVPPTAEDANEIVSVADPVLRASVGISRTGSISDSPRNERNQSSSG
SNNWASDSSKENQVATTSIYVVGVVAVIPLAGLILWIVRVQLHKRRERLNESETSSETGFRKRLPPVALTPSKHARLFYG
ANDKEDLVSGSVSPGGNNGPAGGKSASSASPWEFTRSRLRLQTLIGEGNFGQVWKAEAEDICGCQGTLLVAVKTVKDGAA
AKEKQELLREMRIMQQVGPHPNVVALLGCCTEQEPFLLIMEYVMYGRLLTFLRDHRSHQTYYNYSTDSEALTSRDLTTFA
YCVAKGMEYIYSKGVVHRDLAARNVLVDHNKLCKVADFGLSRSVRDTAGEMYEQRVKGALPIRWMAPESLIQSIFTQKSD
VWSFGILVWEIVTLVGRCLSLLSCLLKYSCHVKKKKAATQIIGRIGNVRCWT
>EulcruEVm001478t1 type=protein; aalen=436,94%,partial3; clen=1384; offs=76-1383; organism=Eulimnogammarus_cruentus; evgclass=main; oid=Eulimnogammarus_cruentus_trinEulimnogammaruscruentus_LocDN2894c0g1t1; codepot=Code/0.085;
MSDISASTSHANPVTTKTRTTLVPVTETFDFKIAPVKDFVVDAAGISETNSDENSQEDEDAKSTMVKPSSHVRPIMGNVP
AEVILEPSPSGGNDMKGSEQHPPSSGVPHNTNTGERSRENDILVIEEFLIEENAAGDLSASSSNNFDDNPSSMPDDDSGG
ASSVYLVGMVGIFPLAGVAAFIVRRFLRGEAQQKALPESEERPDGFTPPTHHHPRPHSLLPDVPEPKLSSPPCSETGPTP
SLPTPTPWEFSRSKLRFVSVLGEGNFGVVWKAEARGFGDFAAGEVLVAVKMVKDNAGPKEKCDLLRELSVMQQLGPHQNV
VSLLGCCTQTEPHLVIMEYIMFGKLLTFLRDHRLRHNYFNFSSDTAALTSRDLTRFACQVAHGCDYLQSRGIIHRDLAAR
NILVDHNKLCKIADFGMARSLQDIDSEIYEQKSKGA
>ThyineEVm007008t2 type=protein; aalen=264,99%,partial; clen=793; offs=1-792; organism=Thysanoessa_inermis; evgclass=alt; oid=Thysanoessa_inermis_trinThysanoessa_inermis_LocDN126025c0g2t1; codepot=Code/0.012;
DEFLNVFPENDSNEDQISDLKVPSALHPTSHFRPTQTNSPTASIPSTTGSTSDSAESLDPKSPFFSVKEVQTDPLDLLSS
AIEINNYDSIPETKSSTTIYIVAVIGIIPAAVAVAFFVKRYLNKEEKSLPDAEEQADSLTPITRHSRKHSQSNTLPIVPH
DSPGSRSIEEIPSPEYTKTPWEFPRSKLRMVSILGEGNFGVVWKAEARDLCGCGENGTGGPTVLVAVKSVKDGAGLKERQ
DLIKELDIMQHLGQHPNVVTLLGC
>EuraffEVm002697t2 type=protein; aalen=694,99%,partial; clen=2085; offs=2-2083; organism=Eurytemora_affinis; evgclass=alt; oid=Eurytemora_affinis_trinEurytemora_affinis_LocDN95331c1g1t1; codepot=Code/0.047;
KNNTVEETTTTTTTTRTATTTTTTTTTETSQPESTSRITEPLRPREDLNKDLLEAIRRKINKNKAENQKSEQGLETKEVS
RNDSAAILNQSQKPVLEESKPEPTRIADRVEDVRSGEDTGRPVNRLNIFLAGTKPGPGVKIPDVSYIQDKLARLNAAISE
GLKLKRQEEDDERKMAEEEKKENQEMIINIDGIMRDEDSHAEKTTPKPNPNQTITKTAQPPTLENPPNEAEKNAAKAEKT
AQEHSTKPQRSTTPPPRSTTHSSTTTTMSTSTMLYKDIGTTEPNLDKTQIYTSNTYRTRNRTEFIQMPMSNIEPKETRLF
DDLTQPTQLRNVTSLDETMADKDVKNKEVIDDITDTTIYVVAVIAIIPIAGLFAWFARATLRRKGLSGSEASSETGLNRP
ITEDDSLNIGGRSYPSLPPHYPSLPPAYPSMPPAYPSHNFETILEAPENIQKRESDDGGIWEFPRANLRLQTILGEGNFG
KVWKAEADDICGLKGTRFVAVKTVKEGCGGKDVDDLLQEMNIMKDIGPHPNIVSILGVSTLQEPFLLIMEYVMYGKLLTH
LREQRAKQSSFFTFSKETNDMTESLTAKDLTKFAYGVAKGMEFIISKGIIHRDLAARNILVDQSKNCKISDFGLSRNLKD
LGGEMYEQKSKGALPIRWMAPESLYFSVFTPKSDVWGFGILMWEIVTLGSTPYP
>Procl1_EVm001839t1 type=protein; aalen=656,95%,partial3; clen=2059; offs=90-2057; organism=Procambarus_clarkii; evgclass=main; oid=Procambarus_clarkii_trinProcambarusclarkii_LocDN43510c0g2t1; codepot=Code/0.051;
MDKDLTNRTEEGERSLPVTRLLASGREEATEESTTKGAEQKHNVTGSRKYARTFRPVIRPGGRRRRPLWQRSTVPPPITY
AKDFFIAPEETLTFSSETEGQKITVTTTSPSVPDIVVSTTLPTTTLTTDKSPEQIVIESLTEIMKDATNNNKSKDKVLSI
ATNLELLNKQLAERGIHIIHAEVDGVKIKLDNRTVTRPILQPVATTFRPSTFFNVSSFTDFTTERPLVSTASPVKEKEMH
MVEDYLIDEKAEKQMFTSVKSSFSFHTTKPIEDEVTDNENEVQSTTNDSSFTTTKPIDTRKFTASPGRGESQKPALSSSI
LPFAEETEADKVGNVTGLDGSSKTPVVEETSSPVRTSISRGDRDKEVELEDGVTSKAIFATSTVPSSVTTRTRSTTVPIT
THRPATRPFVHTPRGRLRPVGFNREETVTHIRSEIDGSDFITKPSFENSTSRNDSILPKDLHTATTIHPTSHHRPSLLPP
PPKQESVRIFGSDASISGVTQDTTSTKSTDVDSASTAKTTTTTKTKIEVIPFVPEFTDASENMKSEDLPEPSPSSYTAVY
IIGVIGIIPAAALTAFLAKKFLKKTQKALPESEERGEGFTPITHHSRKPSHSTTLEADGSSVEAKNPHAKYTPWEFPRSK
LRLVSVLGEGNFGVVW
>Uronit_EVm001245t1 type=protein; aalen=623,99%,partial; clen=1870; offs=2-1870; organism=HBG_Uroptychus_nitidus; evgclass=noclass; oid=HBG_Uroptychus_nitidus_trinHBG_Uroptychus_nitidus_Loc80651c0g1t1; codepot=Code/0.059;
ETVEGQGSVRGGEEVQGSIRGAGEGQGRVRGEGKEGLGSGRGESEGLVRAGTHRRRRPLRPRITLPPPITHARDYFRHPH
DTLTNPSTTNRPTTISTKPTTTTTRPATSSTRPVTTTTRSTTTTFKPATTTIRPTTTVRPSTQATTTNSISTTSRPAITT
TFSTTTTPLSSTTTTTTSSSTTTNHSPSTRINPTNLSTSGLGRGRTPEQVVIESLTEIMRAATNSSRSKDKVYNIAANLE
ALNKRLAEQGIHIIHAEVDGVRIKLDNRTLTRPRPRPLPLPFPRPTTYRPATTSASHTATEDKVSTSMKSSFSFQTSSTP
TVGEGTRTNEVQTTTSETNVVTTKPLPLAKYPSRPPLVPSHPPAFEDGLSPTANTTHPGLSVIPIRTSDPQGHLDQEDLW
DGAILATSTVTASVTTRTRSTTVPITSHTPRPTSSPTTHDDGKIDDSGVISEDKKSLSRPRPATIHPTAHHRPTALMPVE
QADVPATSATVESMDGPSPAQPESTSYTAVYVISVIAAVPAVGLALFLAKKYLKKTQKALPESEERGEGGSPVTHHTKHS
SHSATMESEGSSSVEAKNPKFTPWEFPRSKLRLVSILGEGNFGLVWKAEARDLCACEGSSDGG
>Hetory_EVm003652t1 type=protein; aalen=369,95%,partial3; clen=1155; offs=47-1153; organism=HBG_Heterocarpus_oryx; evgclass=noclass; oid=HBG_Heterocarpus_oryx_trinHBG_Heterocarpus_oryx_Loc92535c0g1t1; codepot=Code/0.034;
MLPSSEDTDDNTPIANRTRLDGNPKTPVVDETLPPVRTSSPVGDREKEGEQSGTVPSVAIFASSTVPASVTTRTRSTTVP
ITTHRPSKRPFLFNPRDKSARPGVVAAHDSSLSSNITLDGEILKVSKDSQNPASVHPTSHHRPTLVPEGQRNKPISDAPR
NSSAMREPSYDTSYATVVEDTPPPPKDAEGKSSSKTTTTTSTTRRPIIEVITITKEIQDVAYAPESVSAAEDVESGDFAE
TSSSASTTIYIIGVIGIIPAAGLAVFLARKFCKKTQKALPDSEERAEGFTPVTHHSRKPSHSNTLDVEPSSVEAKNPKYS
PWEFPRSKLRLASILGEGNFGVVWKAEARELCACDGAPGATVLVAVKGV
>DapmagEVm001379t3 type=protein; aalen=957,62%,complete; clen=4587; offs=791-3664; organism=Daphnia_magna; evgclass=alt; oid=Daphnia_magna_Daphnia_magna_GDIP01232814.1; codepot=Code/0.11; TSA: Daphnia magna Dapma6txEVm001444t5 transcribed RNA sequence
MARVDLATGLVLFLWSSLVLVSAHPPHASAGTTGSFKQGRTEVDPWRRHGERFDGDGDPVQDDWSAGFGRRLSAIQRRQG
SPSQQTPDQFRAQLRAKAEVSSTTTTTTTTTPTVNKEEAPASIIRLIRKRLPENRFPPTSDAIGKLANGTLVNETVQPAL
GEVTEESFISAETAIVELREIGLANIHLMPAANLTEAPQTTSTTSTTIAPTSSSTAASPPASPPSTTTTATTSTTTTTTT
LSSSNKPPWRVRMELNQSNRRGQSTTAKPAVEAAVPSSALPQPSISTTTFPTLPKQELSPDARNNSSGEAAVVVMPTVPA
LQSSQNENSAPSSSVLAAVILSTVAANSANSRPIQSSRIAVSSSSLSPPPPAGLWTPIVRLPVTGSRNIPSGTLKIQITS
TRLAPLSVASSTPDPKLMESGELADGESQEDEDNVVKTASSSSSTTSGRIYATSTTTRTSTSTTSTTTEAPTVTTRRAHP
PTPIMHTLEDILQRLVPARDHDSFGGNPFLAVPVVHRPVVPPTAEDANEIVSVADPVLRASVGISSISDSPRNERNQSSS
GSNNWASDSSKENQVATTSIYVVGVVAVIPLAGLILWIVRVQLHKRRERLNESETSSETGFRKRLPPVALTPSKHARLFY
GANDKEDLVSGSVSPGGNNGPAGGKSASSASPWEFTRSRLRLQTLIGEGNFGQVWKAEAEDICGCQGTLLVAVKTVKDGA
AAKEKQELLREMRIMQQVGPHPNVVALLGCCTEQEPFLLIMEYVMYGRLLTFLRDHRSHQTYYNYSTDSEALTSRDLTTF
AYCVAKGMEYIYSKGVGVLGEMYEQRVKGALPIRWMAPESLIQSIFTQKSDVWSFGILVWEIVTLGSTPYPGMEAREVMR
RVKDGHRLERPSHCRPEFYRLMSRCWHSDPQRRPDFGELKSELGQLLDDSDGYIDLDSFQESIYVPLQSPSDESEKV
>NeodenEVm000368t1 type=protein; aalen=1301,90%,partial3; clen=4297; offs=393-4295; organism=Neocaridina_denticulata; evgclass=main; oid=Neocaridina_denticulata_trinNeocaridina_denticulata_LocDN53980c0g2t1; codepot=Code/0.029;
MALPHVPWNKRIWILSLWIYVLTDVCKWVDAIRTPEVRRAGAPGSLFVTTNRLAESDGPAPLDYDALLEKINGDFGIRSD
VVEAAGQEPEYHGADTLVLPLYIPEGAVPINLARIARSGTPEPDVELVDMKVSPSADSLLIRRIGPVTGRRTSPPRRTTW
RPQQRSRPVRLPAIRRSDLVGYRSSPAATTSVVPLLAGFGQRLPAPNHGRLVAVQRISHHEDVPLSQEDLEDNNKRAKKN
ELSKDSQFHDFHTTENSANSSSTTSKTPTSTSESATPGKQSSTIKFPKRLTTAAPETISTTTTSTTTTSTTTTLPPNTTE
MTTISVSTASPSTTTTDSKPTSLVTTAAPETTTTSTTTAISDKSSTTALATLQSKDFSTTKLPDTLTSSNIWDRRSVLFP
KPVESILGISAPDDTEVAISTTTAGTTTTTTTTTTATTTSTTTTTETPTTTTRSPAAPLRILPPWLSRTSSSSTTAKSQL
IIDDFIQDGKSRTTDSPVRKITDRLHFSSSEKTTTLSSISHVPVTTTESPSTTSKRTIIRPVVTHVERPIVTEKATTENS
TSETTTTLVWTPVITKRPVIIPQRSSPLKMMLRVDEILKEAKASGDTHDGDGTTKVTNVTLTGSSFVTQPSVHEDRHKIM
IFEESVSDSDSSNDTMERTEKERQWKWPLLRYSQANSEDKPTEEVSEPAVENEESVLRYSETSKDVVGPTAKFNDSDKEG
EPTSSHSEFAKEDEDEHEDLLVTEHENKPNVTAPRKIWRRPRPHPDNKDHTEREFDQTRPGRRRRPGRPRTSPPPITQLS
DFFKIPKETILVSTTKQDQTTTEKLPKTTIRLGTTTLPTPTTTTEKSPEQIVIESLTEIMKDATNNNKSKDKVTNIASNL
EALNKQLAERGIHIIHAEVDGVRIKLDNRTLSRHTTPPPPTTFHPPTEFKVTFTPTFSTTAEKTSTDHAFPMPESNGTLL
LVNAKTEDELEKDVSTSVRTSFSVHTLKPADIENETDSENEVQSTTNDSTFTTFKPTEIRKMTTKPIRGESHSPVLSASM
LPSSEDVGNEAIITNNTRGEANPETPIVEETFPPIRTTSPAGDRETEGEESSGVSSVTIFASSTVPASVTTRTRSTTVPI
TTHRPPLRTFHSNSRDTASRPEVITADETTFNSNTNLEEDNTTEHEEQQGTTDVHPTSHHRPAVPKLPGKQTSSEAPVNT
GSAKEFSFDTFSYATVQEDTPPTPSDKKSKAALDTTTTSSSTTRRPVIEVISITKELQDSPNAPESVAAAEEVESEDFTE
TPSSASTTVYAIGVIGIIPAA
>CalsaY_EVm008188t1 type=protein; aalen=253,99%,partial; clen=760; offs=2-760; organism=Callinectes_sapidus_YORGAN; evgclass=main; oid=Callinectes_sapidus_YORGAN_trinCallinectes_sapidus_YORGAN_LocDN2601c2g1t1; codepot=Code/0.057;
TTTERTPTTTPTTTTTTTTTERTPPTTTEPSTTTRRTSTIRKMPSVSEILNSRTEEEGIEADVEKSLSETTLGRPSSTEE
YTAKTTTLKTLEAKQQEKDQTTTTLKTVEANQREEDLATTTSRIVEARQRENDQTTSTTQKALEEEIQRTQLRVATEASS
VEEVLPSNANRKFVRRPRPPQDDDDPEGLPRPSAPRRRRPLRPRIKLPPPITYHRASTAPPQDTFASTSTTSTTTHPPTT
TTTTTTTTTQRPL

>MetmagEVm006962t1 type=protein; aalen=259,66%,partial3; clen=1176; offs=399-1175; organism=Metacarcinus_magister_YORGAN; evgclass=noclass; oid=Metacarcinus_magister_YORGAN_Metacarcinus_magister_YORGAN_GHOI01025544.1; codepot=Code/0.017; TSA: Metacarcinus magister TR24160_c5_g1_i1, transcribed RNA sequence
MIVRAPGTLLVLPLLALLLPAGVCRGGAARFYTTNTLTEAEPHLSGDYDALLDRVSGDFGVRSEVLAAARQEPEYRGAET
MVVPLYIPKGAVPIKVARIARSDSHNPVLEVVDLTMSPAADSVLIRRIGPVDRRRGASPPSRASWRPPQRTRITRLTPNR
RSDASPRRRVPVLPVPIPSPSPRSSSSRSSSPSQSEFGKRLHISFPTYSPDKPIQTQTQTHLTDTATKRAKKNELSKDSQ
FPDDLHTTTVPASTTSTTT
>ChequaEVm002011t1 type=protein; aalen=738,97%,complete; clen=2278; offs=25-2241; organism=Cherax_quadricarinatus; evgclass=noclass; oid=Cherax_quadricarinatus_Cherax_quadricarinatus_HACB02004324.1; codepot=Code/0.051; TSA: Cherax quadricarinatus, contig c6606_g1_i1, transcribed RNA sequence
MMQSVSEILRDIAVPKQIDDTVFTEKKEDSVLTEKKEESSAENPSLSFFTTKSPRTEERDNKLTSESSIVLKVNSDFQNA
TEKGQTNQSPTRLMEVDKDQDSEETTTKEIEHKPTITGLRKLTRIPRPTTRSGHRRRRPLRQRVTIPPPITHAKDFFIAP
EETLGFISATEEQKITITTTSTTFPPIIVSTTLPPPILTTEKSPEQIVIESLTEIMKDATNNNKSKDKVSSIATNLEALN
KQLAERGIHIIHAEVDGVKIKLDNRTITRPILQPLATTFRPSTFYNMSSVTDFTERTSSSTVSTEREKEIHVTADSVTDE
KPEKQIHTSVKSSFSFHTTKATEIEETDNDNEVQSTTNDSSFTTTKPVDTRKFSDKPGWSEAQKPALSSSLLPYAEETED
PARNKTQIDGFSKTPAVDESSVQTSSPRGDRDKELSDGVTLKSIFATSTVPSSVTTRTRSTTVPITTHRPATTPFLFSPR
GRTRPEHINREESVAHVTSEIENEDLSVEATNTNSTNKSSSLAPQEPHIFTSIHPTSHQRPAFLPPHKKETVRIFGSGAS
ISGVSQDTASTKSTHVDSASTVKTTITTRTTTLRPIIEVIAFAPGSAVASENTEGEGFSESSSPSSYTAVYIIGVIGIIP
AAALTAFLAKKFLKKTQKALPESEERGEGFTPITHPSRKTSNSNTFEADGSSVEAKNPHPKYTPWEFPRSKLRLVSILGE
GNFGVVSPLAKYFFSFPL
>Procl1_EVm001839t3 type=protein; aalen=712,97%,partial3; clen=2186; offs=50-2185; organism=Procambarus_clarkii; evgclass=althim; oid=Procambarus_clarkii_trinProcambarusclarkii_LocDN43510c0g1t1; codepot=Code/0.032;
MTTVRPTTQKATKKMSLDVDDTSSSLTSSPPTTKWDRRSVLFPRPVESILKNKIISSTTTTTQPSTTTTATTRSPVTQRN
PPLWHTRLKSPITRIPTSTESPATLTTSSTTVRTLAVEKFALFSRLHSTTTKRPLNPTTEELKHTTSEKPTNSMEATFSV
STTTGRPLRATLKPAIPTMNQTTATNTLSTTTTTTTPTPLFTFHRPVVVVGPERSTPMRVMPSVSNVSTTIKTPEERENS
EYEENEETSMENPSQSPFTTNSPNAEEVPKNVVSESSSVLEMDKDLTNRTEEGERSLPVTRLLASGREEATEESTTKGAE
QKHNVTESRKYARTFRPVIRPGGRRRRPLWQRSTVPPPITYAKDFFIAPEETLTFSSETEGQKITVTTTSPSVPDIVVST
TLPTTTLTTDKSPEQIVIESLTEIMKDATNNNKSKDKVLSIATNLELLNKQLAERGIHIIHAEVDGVKIKLDNRTVTRPI
LQPVATTFRPSTFFNVSSFTDFTTERPLVSTASPVKEKEMHMVEDYLIDEKAEKQMFTSVKSSFSFHTTKPIEDEVTDNE
NEVQSTTNDSSFTTTKPVDTRKFTASPGRGESQKPALSSSILPFAEETEADKVGNVTGLDGSSKTPVVEETSSPVRTSIS
RGDRDKEVELEDGVTSKAIFATSTVPSSVTTRTRSTTVPITTHRPATRPFVHTPRGRLRPVGFNREETVTHI

>Erisi1_EVm006998t2 type=protein; aalen=407,75%,partial3; clen=1625; offs=404-1624; organism=Eriocheir_sinensis; evgclass=althim; oid=Eriocheir_sinensis_trinEriocheir_sinensis_LocDN197438c1g1t1; codepot=Code/0.057;
MTVRGAGGRLLLLPLTALLAATGVCGSARFYTTNTLTEAEPRLAGDYDSLLDQVSGDFGVRSEVVAAAGQEPEYRGAETM
VVPLYIPRGAVPIKVARIARSDTHDPVVEVVDLTMSPAADSVLIRRIGPVEGRRGVSPPSRAAWRVSQRTRVSRLPVIRR
SDSIPRRRVASTSSSSSVVSLSPASPVPPVSPVAPVTRPLLPLSVQSEFGKRLASSLAYPPHYPDHTDADADTDTATKRA
KKNELSKDSQFPDELHTTSAPFTTSTSPPSSSPSSVRDAEIEATTRRFSTHLTSPSSTTTSPSSIPTSTTTKDSPSSPPS
STTTSTTTTNSPSPRTPTSTTITTTTPPSTTTTSTTTTQPATTASTTTKPPTTTTTAATPASLPTTTTTTTTSSSTPSTS
DATIQRI
>Munser_EVm000665t1 type=protein; aalen=956,99%,partial; clen=2869; offs=2-2869; organism=HBG_Munidopsis_serricornis; evgclass=noclass; oid=HBG_Munidopsis_serricornis_trinHBG_Munidopsis_serricornis_Loc146384c1g1t1; codepot=Code/0.14;
STTTTTTTTTETPSTTTTTSTTTTTSRPLRLRNKTRLYSRLRTGATKRPVDHNKSKSPDGPIQEVSTNQTTKPVSQPPAR
SPTIDLTRKPSTGDSKRILPVRKMPSVSQILKGSGDDDLEASSQAEETSTLETKASDSKTTVVVKEETENEEDNKDVNEK
RELESGKEYGEGKRTRVRFQTEAPSVETLTPSTPRKFLRRRPPSSPLAGEREAQQGRGRVRTGEEALERVRTGEEMEGSV
TTGKEKRVETGEEGKGRMREEESQGKVMGEEEGKEMVNTGEEGQGKVRGGGEEQVRTGPHRRRRPLRPRITLPPPITHAR
DYFRSPHDTVAKTTTTTRPGTTSSRSPTTSSRPPTISSRPPTTSRSTATSSRPPVTSSKPITTSRSATTSFRFAITTSRP
ATTYNIDTTWPPVITKRPSSSNTRLFTSTTRRATTTKPSTTTPRMTTRATRPTTTTTTAKPSTTATKPTTTTTSRPITST
TKPTTKAITSTTSSPTSTTTTTATSSTTTTTPPVTTVTTPAPTSLSSGSVVERGRSPEQVVIESLTEIMRAATNTSRSKD
KVYNIAANLEALNKRLAEQGIHIIHAEVDGVRIKLDNRTLIRPRPRPRPRPHTFPHLPPTTYRPATTPDSHTALRNKVST
SMKSSFSFQTSSTPAVVEAARTNEVQTTTSEAGLSTTKPFPLYKAGVRPPLVSSHPPTLEPAYSPAANITQFGLSTIPIH
TTTSRSRPDQEGVQGSEILATTTIPVTVTTRTRSTTVPVTAHNSRLAPPSPSSHDSDTTGGPKTVSGVEEESTSQPGSTT
IHPTAHNRPIALPPVLQADSPAFPGSAATVETVDDLSPTQPNPGSYTTMYVSSVMVIFLVAGLAVFMAKKFLKKTQKALP
ESEERGEGTTPVTHHARQPSHSATLESEGSSSVEAKNPKFTPWEFPRSKLRLVSILGEGNFGLVWKAEARDLCACD
>ThyineEVm007008t1 type=protein; aalen=490,99%,partial; clen=1472; offs=2-1471; organism=Thysanoessa_inermis; evgclass=main; oid=Thysanoessa_inermis_trinThysanoessa_inermis_LocDN108292c0g2t1; codepot=Noncode/-0.0035;
SNIASDLEALNKRLAERNIFIINAEVDGVKIKLNKTFTSGTYSFPTTYEPHSSFHPPIPTRKSTIITRQPSTASSIKDLF
QSATTIRATADISLSPHKETKNQMQTSVSSSFSMHTSKTTDIEDETEADNELRSTTLNSYFITPKPVNSQKDVDKPIRSD
FTLTPTSIVSSIELLSDDAVGSNTNNTLLKSTNTSQRQSIKTFIATNSPENESPDESSVFISATATVPASVTTRTRSTTV
PINTNRPTLRPLIVTHRDRYKNIDDDEEEESDEFLNVFPENDSNEDQISDLKVPSALHPTSHFRPTQTNSPTASIPSTTG
STSDSAESLDPKSPFFSVKEVQTDPLDLLSSAIEINNYDSIPETKSSTTIYIVAVIGIIPAAVAVAFFVKRYLNKEEKSL
PDAEEQADSLTPITRHSRKHSQSNTLPIVPHDSPGSRSIEEIPSPEYTKTPWEFPRSKLRMVSILGEGNFGVVWKAEARD
LCGCGENGTG
>Procl1_EVm007195t1 type=protein; aalen=286,91%,partial3; clen=942; offs=84-941; organism=Procambarus_clarkii; evgclass=main; oid=Procambarus_clarkii_trinProcambarusclarkii_LocDN19459c0g1t1; codepot=Code/0.038;
MSAHARLGLPGTCRIFLLLMLLLIFTTSEVCVGNQVLGAPSVADGGEFFSTNTLAEVNHPSPLDYESLLERIHGNFGARS
EVTEGEQQEPEYEGSETLVVPLYIPEGAVPINMARIARSGIPEPMVELLNMKVSPAADSVLIRRIGPVGSQGTPAPPTRR
NGWRPPQRTRLTRLTPIRRSDQLGDHPVVRPPPPPFLLAEFGQRLPGPHAAPLVAVRRVPLTKSLPYDDDDLDDTNIKRA
KKNEFSKDTQFPEGFHTTDVPENEGHDTSSELETLAPTTQRPVTTT
>Munsim_EVm004163t1 type=protein; aalen=398,99%,partial; clen=1196; offs=2-1195; organism=HBG_Munidopsis_similis; evgclass=noclass; oid=HBG_Munidopsis_similis_trinHBG_Munidopsis_similis_Loc60989c0g1t1; codepot=Code/0.077;
KRLAEQGIHIIHAEVDGVRIKLDNRTLTRPRPRPRPHPFPHLPPTTYRPATTLDSHTALRNKVSTSMKSSFSFQTSSTPA
VVEAARTNEVQTTTSEAGLATTKPFSLYKAGVRPPLVSSHPPTLEPAYSPAANITQYGLSTIPIHTTTSRSRPDQEGVQG
GQILATTTIPVTVTTRTRSTTIPVTAHNSRPAPPSPSSQDSDTTGGPKMVSEIEEESTSQPGSTTIHPTAHNRPIAVPPV
LQANGPAFPGSAATVETVDDLGPTQPTPASYTTMYISSVMVVFLVAGLAVFMAKKFLKKTQKALPESEERGEGTSPITHH
AHQPSHSATLESEGSSSVEAKNPKFTPWEFPRSKLRLVSILGEGNFGLVWKAEARDLCACDGGAGSSSGGGGGPTVLV
>ProcoxEVm001560t3 type=protein; aalen=269,95%,partial3; clen=844; offs=38-844; organism=Proasellus_coxalis; evgclass=alt; oid=Proasellus_coxalis_trinProaselluscoxalis_LocDN21811c1g1t1; codepot=Code/0.019;
MTGGISVTIAEETTLEPISITDNLSSKIPLESKYVYDTSLDVSPENLNPTSHLRPSSSSSDIISITKIPPVTITNSTAKD
VSSNVTKGATYPNTFDDNSNNPLIMLVSGVGNMQDTKLPMDEMEDSGSYIYFIGLLGIIPCIAAIAFLYRQRYKKEMKSL
PQREERAEVFTPPINHPPRPVGHNDTLDAFPGYIFQESEARESPWELPRSKLRITSVIGEGHFGMVWKAEARHLCDWEED
GGPTVLVAVKGVKEAAGTKEKSDLLREMA
>MicglaEVm002586t1 type=protein; aalen=226,95%,partial3; clen=712; offs=34-711; organism=Micruropus_glaber; evgclass=main; oid=Micruropus_glaber_trinMicruropus_glaber_LocDN43485c0g1t1; codepot=Code/0.048;
MVGIFPLAGVAAFIVRRFLRGEAQQKALPESEERPDGFTPPTHHHPRPHSLLPDVPEPKLSSPPSSETGPTPSVPTPTPW
EFSRSKLRFVSVLGEGNFGVVWKAEARGFGDFAAGEVLVAVKMVKDNAGPKEKCDLLRELSVMQQLGPHQNVVSLLGCCT
QTEPHLVIMEYIMFGKLLTFLRDHRLRHNYFNFSSDTAALTSRDLTRFACQVAHGCDYLQSRGIIH
>DapmagEVm001379t8 type=protein; aalen=779,72%,complete; clen=3240; offs=116-2455; organism=Daphnia_magna; evgclass=alt; oid=Daphnia_magna_Daphnia_magna_GDIP01213412.1; codepot=Code/0.069; TSA: Daphnia magna Dapma6txEVm001444t8 transcribed RNA sequence
MARVDLATGLVLFLWSSLVLVSAHPPHASAGTTGSFKQGRTEVDPWRRHGERFDGDGDPVQDDWSAGFGRRLSAIQRRQG
SPSQQTPDQFRAQLRAKAEVSSTTTTTTTTTPTVNKEEAPASIIRLIRKRLPENRFPPTSDAIGKLANGTLVNETVQPAL
GEVTEESFISAETAIVELREIGLANIHLMPAANLTEAPQTTSTTSTTIAPTSSSTAASPPSTTTTATTSTTTTTTTLSSS
NKPPWRVRMELNQSNRRGQSTTAKPAVEAAVPSSALPQPSISTTTFPTLPKQELSPDARNNSSGEAAVVVMPTVPALQSS
QNENSAPSSSVLAAVILSTVAANSANSRPIQSSRIAVSSSSLSPPPPAGLWTPIVRLPVTGSRNIPSGTLKIQITSTRLA
PLSVASSTPDPKLMESGELADGESQEDEDNVVKTASSSSSTTSGRIYATSTTTRTSTSTTSTTTEAPTVTTRRAHPPTPI
MHTLEDILQRLVPARDHDSFGGNPFLAVPVVHRPVVPPTAEDANEIVSVADPVLRASVGISRTGSISDSPRNERNQSSSG
SNNWASDSSKENQVATTSIYVVGVVAVIPLAGLILWIVRVQLHKRRERLNESETSSETGFRKRLPPVALTPSKHARLFYG
ANDKEDLVSGSVSPGGNNGPAGGKSASSASPWEFTRAVANAHWRGQFRPGVEGGSGGHLRLSGHSPCSRQDGQGWRGGQR
EAGTVARNENYATSRAASQRRCPARLLHRTGTLPAHHGVRHVRQIADVLERPQEPSDLL
>BralatEVm002887t1 type=protein; aalen=204,98%,partial3; clen=619; offs=6-617; organism=Brandtia_latissima; evgclass=main; oid=Brandtia_latissima_trinBrandtia_latissima_LocDN31603c0g1t1; codepot=Code/0.048;
MVGIFPLAGVAAFIVRRFLRGEAQQKALPESEERPDGFTPPTHHHPRPHSLLPDVPEPKLSSPPCSETGPTPSLPTPTPW
EFSRSKLRFVSVLGEGNFGVVWKAEARGFGDFAAGEVLVAVKMVKDNAGPKEKCDLLRELSVMQQLGPHQNVVSLLGCCT
QTEPHLVIMEYIMFGKLLTFLRDHRLRHNYFNFSSDTAALTSRD
>AcafosEVm004230t2 type=protein; aalen=486,99%,partial; clen=1460; offs=2-1459; organism=Acartia_fossae; evgclass=alt; oid=Acartia_fossae_trinAcartia_fossae_LocDN247092c1g1t1; codepot=Code/0.067;
LQRLKEEQERILEKKREQELIRRRTEQNSSSLKKQRVSVVTDNDKTAETDSFEGEIVGESVDVSESEKDEEIVIDIKNEN
GDIGVQMEYTTVKTSTTLRTTPRPSTTARPPRTTTTTTEKSTRTTEHPSSHYRPTSSLPSRGNNDNTDAATNGNAAVGNK
NDGGNTYAYDHHDFVMPKSNSVTEESSYVLSSADTSRSLKTGNSTNSTPQPNQEEVLEEITNTTIYVVAVIALIPVVAIL
AWVARTVVRRKILSGSELNSETGLHRPITEDDSLQVVGGRNYPAVTTSIPQHCFETIQEAPENIPKIDGETSDGGIWEFP
RSSLRLQTVLGEGNFGKVWKAEAENICGFPGTSLVAVKTVKDNGGKEVEDLVQEMNIMKEIGTHPNIVTLLGVCTEQEPL
LLIMEYVMYGKLLTHLREQRAKQSSFFNFSKETDELPDTLTAKDLTKFAYGVAKGMEYLVSKGIIHRDLAARNILVDHNK
VCKISD
>CalsinEVm009756t1 type=protein; aalen=260,99%,partial; clen=782; offs=2-781; organism=Calanus_sinicus; evgclass=main; oid=Calanus_sinicus_trinCalanus_sinicus_LocDN8412c0g1t1; codepot=Code/0.025;
SESTGRTLGKESKVLEDITGTTVYVIGVIAIIPAAGLLAWFVRMALRRKELAGSESSSETGLNRPITEDDSLQISGRGGF
SLPGHCFETIAEAPENIPKAENADMLGSVWEFPRSRLRLQTVLGEGNFGKVWKAEADDICGYDGTILVAVKTVKENSAQR
EVDDLIQEMKIMQEIGPHPNVVTILGVCTDQEPYLLVMEYVMYGKLLTHLREQRMRQSSFFNFSKDGGEVGETLTSKDLN
KFAYGVAKGMEFLVSKGIIH
>LinvorEVm000430t3 type=protein; aalen=633,99%,partial; clen=1900; offs=1-1899; organism=Linevichella_vortex; evgclass=alt; oid=Linevichella_vortex_trinLinevichella_vortex_LocDN66071c0g1t1; codepot=Code/0.037;
VATPLPALSVSIPVRRRRPLRTRLTYVETNPKSEPNFSALSTKPTTAVPVTSATTRKLPVHTKSTTLTTASSSVATSTTT
TSSTTTSTTTTTTPTTSTTPTTSITPAPESTISPSTTTTSTVRRIHEFFKISPYRNVQKTTASTEVEESKPTTKYGGKTS
TTTPASLSYPTSHFWHKNSQGPKFTSTQKSPNVSTPSRKIVELSTPSRKLPNQATTPIPAAKSPADIVLDSLSEVMRDAT
SGDKDRFREIATDLDILNKQLAERGILIIHAEIDGKIIKLRNQTKGLSYDVSLASGMDKRPNYVRGSDNFNESELESVLS
QSLSSMDDSITTIFTPSDKLEYDLVLKNDDDLIGSHDAGLSTTYYNVRNNEDLADQVNGISRGKIVKVPSQTTQKPSTKT
ERVHSSAAANATSSEISIENLRNSGSSILRTRKVQRAPAERVNSSLVSTRLSSFDSENDTVDKMSDISASTSYANPVTTR
TRTTLIPVTETFDLKTAALNDLVVDAAGISDTNSDENSQDEDEDARTTMVKPSSHVRPIMGNVPAEVILEQSPPGGNDLK
GSEQHLPSGGVPHNTNTGDQSRTDDILVIEEFLIEQNAAGDLSASSSNNHDEDPSSTPDDNSGGTSSVYLVGM
>EulcruEVm001478t4 type=protein; aalen=472,99%,partial; clen=1418; offs=1-1416; organism=Eulimnogammarus_cruentus; evgclass=althim; oid=Eulimnogammarus_cruentus_trinEulimnogammaruscruentus_LocDN30521c0g1t1; codepot=Code/0.046;
TEVEETKPTTKSGGKTTTSTPASLLYPTSHFWHKNSQGPKFTSTQKSPNASTPTRKIVEISTPSRKLTNQATTPIPAAKS
PADIVLDSLSEVMRDATSGDKDRYREIATDLDILNKQLAERGILIIHAEIDGKIIKLRNQTKGLSYDVSLAGGMDKRPSY
VKGSGDNFNESELESVLSQSLSSTDDSITTIFTPSDKLEYDLVLKNDDDLIGSHDAGLSTTYYNVRNNEDLADQVNGISK
GKIVKVPSPTTQKPTTKTERVHSSLATNATSSEISIENLRTSGSSILRTRKVQRIPVERVNSSLVSTRLSSFDSENDAVN
NMSDISASTSHANPVTTKTRTTLVPVTETFDFKIAPVKDFVVDAAGISETNSDENSQEDEDAKSTMVKPSSHVRPIMGNV
PAEVILEPSPSGGNDMKGSEQHPPSSGVPHNTNTGERSRENDILVIEEFLIEENAAGDLSASSSNNFDDNPS
>EulsimEVm004400t1 type=protein; aalen=216,99%,partial; clen=649; offs=1-648; organism=Eulimnogammarus_similis; evgclass=main; oid=Eulimnogammarus_similis_trinEulimnogammarus_similis_LocDN49192c0g1t1; codepot=Code/0.02;
TKTERVHSSLATNATSSEISIENLRTSGSSILRTRKVQRIPVERVNSSLVSTRLSSFDSENDAVNNMSDISASTSHANPV
TTKTRTTLVPVTETFDLKTAPVKDFVVDAAGISETNSDENSQEDEDAKSTMVKPSSHVRPIMGNVPAEVILEPSPSGGND
MKGSEQHPSSSGVPQNTNTGERSRENDILVIEEFLIEENAAGDLSASSSNNFDENP
>GamlacEVm000080t2 type=protein; aalen=996,99%,partial; clen=2991; offs=3-2990; organism=Gammarus_lacustris; evgclass=althim; oid=Gammarus_lacustris_trinGammarus_lacustris_LocDN37490c3g1t1; codepot=Code/0.059;
EPEYKGSATLVVPLYIPEGAVPIRLARIARSGAAFAKALHSSPLQSDAAPSRVSARRGIRVPPSVTSRRQGGPRRSASIP
TSPPSYLRGWGRRIAPRADSRVGLHDDSEPSASDALQTSDQEVIRRKKNQNSRITHFQGEEEEEKEEDVVDGNTELSSEV
SSIARSTSTAATPTSTTESTTVETLSTTSIKIPVEVMEVHPNNASLLWITTAPHLSNSTLRIPVVNLRTSTTQPLQPTTT
ENLISTVEADDYEASLRSVKSSRNGDRRPMPLPRNVQDNLGHSNRISRTTTTTTTTTTPTTTSSATTETSLDAEAEDVLE
DTAADSKSVRTGPRIPLLLRPRTSQSMRTTEEPPISEVFDHQPDLVQPSKPSNHIVNTRRLPFPPRTSHNSSPSSSEGES
NQEPVDVKNDATSRFRQPLNSRKSHTESDVVTETTSADVVKSNSSSPATEDSILLTAEKSTSVVTPSPALSVSIPVRRRR
PLRTRLTYVETNPRLEPNFSALSTRPTTAVPPASATTRKLPAHKKSTTLTTTSTSDATTTSTTTTTTTTSTTSTSSPTTS
TTTTTTPAPESTVGPSTTTTSTVRRIHEFFKISPYRNVQKTTASTEVEETKPTTKYGGKTSTTTPTSLLYPTSHFWHKNS
QGPKFTSTQKSPNESTPTRKMVELSTPSRKLPNQATTPIPAAKSPADIVLDSLSEVMRDATSGDKDRYREIATDLDILNK
QLAERGILIIHAEIDGKIIKLRNQTKGLSYDVSLAGGMDKRPSYVKGSDNFNESELESVLPQSLSSTDDSITTIFTPSDK
LEYDLVLKNDDDLIGSHDAGLSTTYYNVRNNEGLADQVNGISKGKIVKVPNQTTQKPTTKTEKVPSSSATNATSSEISIE
NLRNSGTSILRTRKVQRMPVERVNSSLVSTRLSSLDSENDSVDNKRDISASTSYANPVTTRTRTTLVPATETFDLKIAPL
NDLVMDTAGISETNSNGHSQEEEEDARTTKVKPSPH
>MicwahEVm000915t1 type=protein; aalen=583,99%,partial; clen=1752; offs=3-1751; organism=Micruropus_wahlii; evgclass=main; oid=Micruropus_wahlii_trinMicruropus_wahlii_LocDN85734c1g3t1; codepot=Code/0.027;
RRLPFPPRPSQNSSPSSSEGEFDSDREPVDVKNDPTSRFRQPLNNQKPLTGSDVVTESTSSDVIKSNFTSTVNDDSNLSA
VEKITSVVTPSPALSVSIPVRRRRPLRTRLTYVETNPKSEPNFSALSTRPTTAVPVTSATTRNLPVHTKSTTLTTASSSA
ATSTTTTSSTTTTTTTTPTPTTSTTPAPESTISPSTTTTSTVRRIHEFFKISPYRNVQKTTASTEVEESKPTTKYGGKTT
TTTPASLSYPTSHFWHKNSQGPKFTSTQKSPNVSTPSRKIVELSTPSRKLPNQATTPIPAAKSPADIVLDSLSEVMRDAT
SGDKDRYREIATDLDILNKQLAERGILIIHAEIDGKIIKLRNQTKGLSYDVSLAGGMDKRPSYVKGSDNFNESELESVLS
QSLSSTDDSITTIFTPSDKLEYDLVLKNDDDLIGSHDAGLSTTYYNVRNNENLADQVNGISRGKIIKVPSQTTQKPTTET
ERVPSSAAANATSSEISLENIRNSGSSILRTRNVQRIPVERVNSSLVSTRLSSFDSENDTVDKMSDISASTSYANPVTTR
TRTTMVPVTETFDLKTGALNDLV
>EulcruEVm001478t3 type=protein; aalen=356,100%,partial; clen=1068; offs=1-1068; organism=Eulimnogammarus_cruentus; evgclass=alt; oid=Eulimnogammarus_cruentus_trinEulimnogammaruscruentus_LocDN34183c0g2t2; codepot=Code/0.027;
ADKSTSIVTPSPALSVSIPVRRRRPLRTRLTYVETNPKSEPNFSALSTRPTTTAPLTSATTRKLPVQKKSTTSTTASPSA
APTTTAPTTTTSSTTTSTTTTTVTTPAPESTVSPSTTTTSTVRRIHEFFKISPYRNGQKTTASTEVEETKPTTKSGGKTT
TSTPASLLYPTSHFWHKNSQGPKFTSTQKSPNASTPTRKIVEISTPSRKLTNQATTPIPAAKSPADIVLDSLSEVMRDAT
SGDKDRYREIATDLDILNKQLAERGILIIHAEIDGKIIKLRNQTKGLSYDVSLAGGMDKRPSYVKGSGDNFNESELESVL
SQSLSSTDDSITTIFTPSDKLEYDLVLKNDDDLIGS
>MicwahEVm000915t2 type=protein; aalen=408,99%,partial; clen=1228; offs=3-1226; organism=Micruropus_wahlii; evgclass=alt; oid=Micruropus_wahlii_trinMicruropus_wahlii_LocDN85734c1g2t1; codepot=Code/0.019;
NDPTPRFRQPLNNQKPLTGSDVVTESTSSDVIKSNFTSTVNDDSNLSAVEKITSVATPSPALSVSIPVRRRRPLRTRLTY
VETNPKSEPNFSALSTRPTTAVPVTSATTRNLPVLTKSTTLTTASSSAATSTTITSSTTTTTTTTTTPTTSTTPAPESTI
SPSTTTTSTVRRIHEFFKISPYRNVQKTTASTEVEESKPTTKYGGKTSTTTPASLSYPTSHFWHKNSQGPKFTSTQKSPN
VSTPSRKIVELSTPSRKLPNQATTPIPAAKSPADIVLDSLSEVMRDATSGDKDRYREIATDLDILNKQLAERGILIIHAE
IDGKIIKLRNQTKGLSYDVSLAGGMDKRPSYVKGSDNFNESELESVLSQSLSSTDDSITTIFTPSDKLEYDLVLKNDDDL
IGSHDAGL
>EulcruEVm001478t2 type=protein; aalen=366,100%,partial; clen=1098; offs=1-1098; organism=Eulimnogammarus_cruentus; evgclass=alt; oid=Eulimnogammarus_cruentus_trinEulimnogammaruscruentus_LocDN34183c0g2t1; codepot=Code/0.027;
ADKSTSIVTPSPALSVSIPVRRRRPLRTRLTYVETNPKSEPNFSALSTRPTTTAPLTSATTRKLPVQKKSTTSTTASPSA
APTTTAPITTAPTTTAPTTTTSSTTTSTTTTTVTTPAPESTVSPSTTTTSTVRRIHEFFKISPYRNGQKTTASTEVEETK
PTTKSGGKTTTSTPASLLYPTSHFWHKNSQGPKFTSTQKSPNASTPTRKIVEISTPSRKLTNQATTPIPAAKSPADIVLD
SLSEVMRDATSGDKDRYREIATDLDILNKQLAERGILIIHAEIDGKIIKLRNQTKGLSYDVSLAGGMDKRPSYVKGSGDN
FNESELESVLSQSLSSTDDSITTIFTPSDKLEYDLVLKNDDDLIGS
>LinvorEVm002057t1 type=protein; aalen=378,99%,partial; clen=1136; offs=1-1134; organism=Linevichella_vortex; evgclass=main; oid=Linevichella_vortex_trinLinevichella_vortex_LocDN58006c0g1t1; codepot=Code/0.011;
VPPSVTSRRQGGPRRSASIPTSSPSYLRGWGRRIAPRADSRVGLHDDSEPSASDTLQTSDLEVIRRKKNQNSRITHFQEE
EGDGLNGNTDVSSGVSSRARSTSTAATPTATTESTTSETLSTTSIKIPVEIMEVHQNNDTLLLATKAPPLSNSTFRIPVV
NLRSSTALPHQPSTTEKLISTVEADDREAILRSVKSSRNGDRRPMPLPKPVQDILGHSSRISRTTITTTTIATPPTTTTT
TTPTAPTSTSSSTTETPVDAEEDDVNEDTATKSKSVRTGPRIPLLLRSRTSQTLRTTEEPPISEVFDHRLDLVQPLKPSN
HIVNTRRLPFPPRPSQNSSPSSSEGEFDSDREPVDVKNDPTSRFRQPLNNRKPLTESD
>HyacosEVm002015t1 type=protein; aalen=276,100%,partial; clen=828; offs=1-828; organism=Hyallelopsis_costata; evgclass=main; oid=Hyallelopsis_costata_trinHyallelopsiscostata_LocDN47863c0g3t1; codepot=Code/0.018;
VPIRLARIARSGAAFAKALHSSPLQSDAAPSRVSSRRGIRVPPSVTSRRQGGPRRSASIPTVAPSYLRGWGRRISPRADS
RVGLHDDSEPSASDTLQTSDQEVIRRKKNQNSRITHFQEDEDVADENTELSSGVSARARSTSTAATPTSTTESTTTETLS
TTSIKILAEAMEVHQDNASLLWTTKAPYLSNSTLRIPVVNLGSSTALPLQPTTAEKLISSVEANDREASLRSVKSSRNGD
RRPMPLPRPVQDILGHAVRISRPTTTTAATTTATTT
>Penmo2_EVm005407t1 type=protein; aalen=219,99%,partial; clen=661; offs=3-659; organism=Penaeus_monodon_Vietnam; evgclass=noclass; oid=Penaeus_monodon_Vietnam_trinLocDN69072c0g1t1; codepot=Code/0.056;
RLKCKPKVDYKLPRVVDFTWFYNDQVLEPGSNPRIKVSDNKEKARLRVNDVRHEDEGRYACHWNGSQYQGWVNYTLLVSE
DIPISTMPQALHADSKVLVPDAEDLESLKPKFIKTLKPLMIKPAGNVAELKCQANGSNLNITWLKNGAKPTRQYGDVRIK
GSTLKMEDLVPTDSGQYTCIVSNEHGSINHTYMLEVIEHIGSRPIFTKKLKNMTVIRGS
>Penmo1_EVm001558t1 type=protein; aalen=376,90%,partial3; clen=1249; offs=122-1249; organism=Penaeus_monodon; evgclass=noclass; oid=Penaeus_monodon_trinPenaeus_monodon_LocDN45738c0g1t1; codepot=Code/0.081;
MRWYVSGAGPRRQHLAHDCEDPRALRRPGGGDGGQEAALRRRTTGTGTVCGLGGRSGGGTLCSAPRHEGEGKRALASERA
RAMAELSSRRRRCRGRPYLIAAAALLLAGSVSSMPARNEEYDYDSGGGGGGGGRDFALDGVFGDVSTQRRATVGDSIRLK
CKPKVDYKLPRVVDFTWFYNDQVLEPGSNPRIKVSDNKEKARLRVNDVRHEDEGRYACHWNGSQYQGWVNYTLLVSEDIP
ISTMPQALHSDSKVLVPDAEDLESLKPKFIKTLKPLMIKPAGNVAELKCQANGSNLNITWLKNGAKPTRQYGDVRIKGST
LKMEDLVPTDSGQYTCIVSNEHGSINHTYMLEVIEHIGSRPIFTKKLKNMTVIRGS
>LigexoEVm002536t2 type=protein; aalen=272,91%,partial3; clen=889; offs=73-888; organism=Ligia_exotica; evgclass=alt; oid=Ligia_exotica_trinLigia_exotica_LocDN35426c0g1t1; codepot=Code/0.023;
MEETFWESGYETEMMEKKLKEKEGKKEMILKRNGESDEEVEYYEGETVRLRCRMPIEMDDPSVSLNISWHYNGSRIEESK
DTRIKSVVKRQLYRLRIKQVEVKDSGDYTCLWKAENGTWGWYSYTVLVLPKYVEYPEPQALTAHPEGDTAKQGDDDSLTS
QFPDLVIRPAGNVIDLKCNKGDSKDTVYDKIEWFKNGAKDFDRELGIVKFKGATLKMKNIIPSDSGNYSCIASNQYETFN
KTFSVKVVEHLASRPIFVQSLSNTTVAIGSNV
>LigexoEVm002536t3 type=protein; aalen=242,94%,partial3; clen=769; offs=44-769; organism=Ligia_exotica; evgclass=alt; oid=Ligia_exotica_trinLigia_exotica_LocDN34303c0g1t1; codepot=Code/0.024;
MEETFWESGYETKMEKKLKEKEGKKEIILKRNGESDEEVEYYEGETVRLRCRMPIEMDDPSVSLNISWHYNGSRIEESKE
TRIKSVVKRQLYRLRIKQVEVKDSGDYTCLWKAENGTWGWYSYTVLVLPKYVEYPEPQALTAPPEGDTAKQGDDDSLTSQ
FPDLVIRPAGNVIDLKCNKGDSKDTVYDKIEWFKNGAKDFNRELGIVKFKGATLKMKNIIPSDSGNYSCIASNQYETFNK
RF
>ScyparEVm009244t1 type=protein; aalen=202,73%,partial3; clen=824; offs=217-822; organism=Scylla_paramamosain; evgclass=noclass; oid=Scylla_paramamosain_trinLocDN29673c0g1t1; codepot=Code/0.035;
MIARGPGRLLLLPLAALLATGVCQGGAARFYTTNTLTEAEPRVGGDYDALLDQVSGDFGVRSEVLEAAGQEPEYRGADTM
VVPLYIPKGAVPIKVARIARSDSRDPVLEVVDLTMSPAADSVLIRRIGPVDRRRAASPPSRAAWRPPQRTRITRLTPVRR
SDSPRRRVPLPSSPSLPSLPSSSSSSSSSPSPPSPRSPPLQS
>Muntra_EVm005987t1 type=protein; aalen=300,90%,partial3; clen=998; offs=99-998; organism=HBG_Munidopsis_transtridens; evgclass=noclass; oid=HBG_Munidopsis_transtridens_trinHBG_Munidopsis_transtridens_Loc94253c0g1t1; codepot=Code/0.057;
MKSSFSFQTSSTPAVMEAARTNEVQTTTSEAGLSTTKPFPLYKAGVRPPLVSSHPPTLEPAYSPAANITQFGLSTIPIHT
TTSRSRPDQEGVHGSEILATTTIPVTVTTRTRSTTVPVTAHNSRLAPPSPSSHDNDTTGGPKTVSGVEKEESTSQPGSTT
IHPTAHNRPIALPPVLQADSPAFPGSAATVETVDDLGPTQPNPGSYTTMYVSSVMVIFLVAGLAVFMAKKFLKKTQKALP
ESEERGEGTTPVTHHARPPSHSATLESEESSSVEAKNPKFTPWEFPRSKLRLVSILGEGN
>Muntra_EVm004409t1 type=protein; aalen=369,100%,partial; clen=1107; offs=1-1107; organism=HBG_Munidopsis_transtridens; evgclass=main; oid=HBG_Munidopsis_transtridens_trinHBG_Munidopsis_transtridens_Loc115617c0g1t1; codepot=Code/0.047;
TTTETPSTTTTTTTTTTTSWPLRLRNKTRLYSRLRTGATKRPVDHNKSKSPDGPIQVSTNQTTTKPVSQPPARSPTIDLT
RRPSTGDSKRILPVRKMPSVSQILKGSGDDDLEASSQAEETLTLETKASDSKTTVVVKEETENEEEDKDVNEKRELESGK
EYGEGKRMRVRFQTEAPSVETVTPSTPRKFLRRRPPSSPLAGEREAQQGRGRVRTGEEASERVRTGEEMEGSVTTGEEKR
VETGEEGKGRVREEESQGKVMGEEGKEMVKTGEEGQGKVRGEGQVRTGPHRRRRPLRPRITLPPPITHARDYFRSPHDTV
AISTTTTRPGTTSSRSPTTSPRPPTISSGPPTTSRSTATSSRPPVTSSK
>Munsim_EVm001190t2 type=protein; aalen=748,99%,partial; clen=2246; offs=3-2246; organism=HBG_Munidopsis_similis; evgclass=althim; oid=HBG_Munidopsis_similis_trinHBG_Munidopsis_similis_Loc14459c0g1t1; codepot=Code/0.081;
DHTTTTGDTTTPTTLATFKHLTTKLLRQPLLRTITPPPTTTSTTTTPTTEKPSTTVPTTTTTTTTTIPPPTTTTTSTTTP
PPTTKPLTTTESTTTSTASPTTSTPTSTTTTTPTSTTTFNSATSDRRSVLFPRPVASVLKTSRGGQTTTTSTTTTTTSTT
TQATTGAKRLAPVRALPPWFTRSKPSSTTTTTETPSTTTTTSTTTTTSRSLRLRNKTRLYPRLRTGATKRPVDHNKSKSP
DGPIQVSTNQTTIKPESQPPARSPTIDLTRRPSIGDSKRILPVRKMPSVSQILKGSGDDDLEASSQAEETATLETKASNS
KTTVVVKEETKNEEEEEKDVNEKRELESGKEYGEGKRMRVRFQTEAPSVKNVTPSTPRKFLRRRPPSSPLAGVREAQQGK
GRVRTGEEASERVRTGEEMEGSVTTEEKRVQTGEEGKGRVRGEEESLGEEEGKEIVNTGTEGQGKVRGGGEGQVRTGPHR
RRRPLRPRITLPPPITHARDYFRSPHDTVAISTTTTRQGTTSSRSPTTSPRPPTISSKPPTISSRPTTSRSTPTSSMPPV
TSSKPITTSRSATTSFRFAITTSRPTTTYNIDTTWPPVITKRPGSSNTRLFTTTTRRATTTKPSTTTPRTTTRATRPTTT
TATAAAKPSTTATKPTTTTTSRPTKPTTKAITFTTSFPTSITTTAATSSITATTPPVTNPASTSGSVVGRGRSPEQVVIE
SLTEIMRAATNTSRSKDKVYNIAANLEA
>EupsupEVm004816t9 type=protein; aalen=286,99%,partial; clen=859; offs=2-859; organism=Euphausia_superba; evgclass=alt; oid=Euphausia_superba_trinEuphausia_superba_LocDN219720c0g2t1; codepot=Noncode/-0.0047;
DSKKDGNKPIRSDFTFTPTSIVSSIEYLSKDSVESNASDTLFRSTNKSQTQPIKTVIATHNPEIENPDESSIFISASTTV
PASVTTRTRSTTVPINPQRPTLRPLMVGLKDRYKNVNDNEKGEFSDEDLTISPENDSNEDQSSDLDAPSNLHPTSHLRPT
QENSPPASILSNTGIFFSSTTSIDPNSPFFSIKEVKTDPADLQVSAVDIIDYDSIPETKSSTTIYIVAVIGIIPGAVAIA
FFVRRYLNKDVKSLPDAEEQAEGSTPVTQHSRKHSQSNALPIAHES
>EupsupEVm004816t11 type=protein; aalen=232,100%,partial; clen=696; offs=1-696; organism=Euphausia_superba; evgclass=alt; oid=Euphausia_superba_trinEuphausia_superba_LocDN219720c0g2t2; codepot=Noncode/-0.0023;
TVIDTHNPDVESPDESSLFFSATTTVPASVTTRTRSTTVPINPHRPTLRPLMVGLKDRYKNVNDNEKGEFSDEDLTISPE
NDSNEDQSSDLDAPSNLHPTSHLRPTQENSPPASILSNTGFFFSSTTSIDPNSPFFSIKEVKTDPADLQVSAVDIIDYDS
IPETKSSTTIYIVAVIGIIPGAVAIAFFVRRYLNKDVKSLPDAEEQAEGSTPVTQHSRKHSQSNALPIAHES
>AcafosEVm004230t1 type=protein; aalen=658,99%,partial; clen=1975; offs=1-1974; organism=Acartia_fossae; evgclass=main; oid=Acartia_fossae_trinAcartia_fossae_LocDN249901c1g1t1; codepot=Code/0.097;
ADLRFPEFLRPREDLQKDLLEAIRRKIEQKKVASPSPETSDQPLQKPADKSQEPVTARPKPRISAERPAKEITSIRSILY
PDPDRSSTLKSLVLESNLTEFEGRRFAEGSRWTPSSNKVKQARKSDALLPNLPENLASSLGLNTTSVDNNGNNNNRLPAS
RPSASSGRVKSEPFTTTLRGDLLSANQQSTSDLRLLRAGGGVLPPKLRPAVGSPPSSRVQIFVNLPEGKPSPNAKPPNVS
KIQDKIARLNAAITEGLKLQRLKEEQERILEKKREQELIRRRTEQNSSSLKKQRVSIVTDDNKTAETDSFEGEIVGESVD
VSESEKDEEIVIDIKNENGDIGVQMEYTTVKTSTTLRTTPRPSTTARPPRTTTTTTEKSTRTTEHPSSHYRPTSSLPSRG
NNDNTDAATNGNAAVGNKNDDGNTYAYDHHDFVMPKSNSVTEESSYVLSSADTSRSLKTGNSTNSTPQPNQEEVLEEITN
TTIYVVAVIALIPVVAILAWVARTVVRRKILSGSELNSETGLHRPITEDDSLQVVGGRNYPAVTTSIPQHCFETIQEAPE
NIPKIDGETSDGGIWEFPRSSLRLQTVLGEGNFGKVWKAEAENICGFPGTSLVAVKTVKDNGGKEVEDLVQEMNIMKEIG
THPNIVTLLGVCTEQEPL
>MicwahEVm006004t2 type=protein; aalen=240,99%,partial; clen=722; offs=2-721; organism=Micruropus_wahlii; evgclass=althim; oid=Micruropus_wahlii_trinMicruropus_wahlii_LocDN83690c5g2t1; codepot=Code/0.0062;
TSRRQGGPRRTASIPTSSPSYLRGWGRRIAPRADSRVGLHDDSEPSASDTLQTSDLEVIRRKKNQNSRITHFQEEEDVLD
RNTDVSSGVSSRARSTSTAATPTATTESTTSETLSTTSIKIPVEIMEVHHNNDTLLLASKAPHLSNSTLRIPVVNLRSST
ALPHQSSTTEKLISTVEADDREAILRSVKSSRNGDRRPMPLPRPVQDILGHSSRISRTTITTTTTIAATTTTTTTTPTAP
>HyacosEVm002015t2 type=protein; aalen=214,99%,partial; clen=644; offs=2-643; organism=Hyallelopsis_costata; evgclass=alt; oid=Hyallelopsis_costata_trinHyallelopsiscostata_LocDN78848c0g1t1; codepot=Code/0.013;
WGRRISPRADSRVGLHDDSEPSASDTLQTSDQEVIRRKKNQNSRITHFQEDEDVADENTELSSGVSARARSTSTAATPTS
TTESTTTETLSTTSIKILAEAMEVHQDNASLLWTTKAPYLSNSTLRIPVVNLGSSTALPLQPTTAEKLISSVEANDREAS
LRSVKSSRNGDRRPMPLPRPVQDILGHAVRISRPTTTTAATTTATTTAAAAAAT
>AcafosEVm004230t3 type=protein; aalen=329,99%,partial; clen=989; offs=1-987; organism=Acartia_fossae; evgclass=alt; oid=Acartia_fossae_trinAcartia_fossae_LocDN249901c1g1t3; codepot=Code/0.055;
ADLRFPEFLRPREDLQKDLLEAIRRKIEQKKVASPSPETSDQPLQKPADKSQEPVTARPKPRISAERPAKEITSIRSILY
PDPDRSSTLKSLVLESNLTEFEGRRFAEGSRWTPSSNKVKQARKSDALLPNLPENLASSLGLNTTSVDNNGNNNNRLPAS
RPSASSGRVKSEPFTTTLRGDLLSANQQSTSDLRLLRAGGGVLPPKLRPAVGSPPSSRVQIFVNLPEGKPSPNAKPPNVS
KIQDKIARLNAAITEGLKLQRLKEEQERILEKKREQELIRRRTEQNSSSLKKQRVSVVNDKDKTSETDSFEGEIVGESVD
VSESEKDEE
>BAA03617.1 fibroblast growth factor receptor [Drosophila melanogaster]
MAAAWSWRASHSTITMTSGSVVVLFLLLTIWQPAVQVEGRRQMANSQEMIKDHLGARSQNKTPAITNNAN
QSSTSSADLDDGAADDDDNKADLPVNVSSKPYWRNPKKMSFLQTRPSGSLLTLNCHALGNPEPNITWYRN
GTVDWTRGYGSLKRNRWTLTMEDLVPGDCGNYTCKVCNSLGCIRHDTQVIVSDRVNHKPILMTGPLNLTL
VVNSTGSSHCKYLSDLTSKKAWIFVPVHGMTNCSNNRSIIAEDKDQLDFVNVRMEQEGWYTCVESNSLGQ
SNSTAYLRVVRSLHVLEAGVASGSLHSTSFVYIFVFGGLIFIFMTTLFVFYAIRKMKHEKVLKQRIETVH
QWTKKVIIIFKPEGGGDSSGSMDTMIMPVVRIQKQRTTVLQNGNEPAPFNEYEFPLDSNWELPRSHLVLG
ATLGEGAFGRVVMAEVNNAIVAVKMVKEGHTDDDIASLVREMEVMKIIGRHINIINLLGCCSQNGPLYVI
VEYAPHGNLKDFLYKNRPFGRDQDRDSSQPPPSPPAHVITEKDLIKFAHQIARGMDYLASRRCIHRDLAA
RNVLVSDDYVQKIADFGLARDIQSTDYYRKNTNGRLPIKWMAPESLQEKFYDSKSDVWSYGILLWEIMTY
GQQPYPTIMSAEELYTYLMSGQRMEKPAKCSMNIYILMRQCWHFNADDRPPFTEIVEYMDKLLQTKEDYL
DVDIANLDTPPSTSDEEEDETDNLQKWCNY

>XP_045029726.1 fibroblast growth factor receptor [Daphnia magna]
MEFFCILVWLISCWTIAQCNTPPTIVAERSWSLPENTAVGTRVNQFRGSDSDDDVLNFFVGSPSLLPGLR
FLDGSPFFRVDSRSGAVYLKEPINGMRGQRLMIGAGVNDGVYNAKMDIVIQVTSSDGSELPPLDNRFNSF
PLPASVNPPPILSSPISPGLPPRPPSPPALPGSSSKEVDFSNSFVAPPIKAVTERADWSITPSVPHKALA
SRMPQLGISETQPTEKTSTDDPGVVKADRIEPAITAVIVPVIVGVVLIVLAILGSSMIWMRSKRPRRASQ
GGPSSSINEEKETKIEAVKTISNTTTSSADQDEHALSLQHWTSKKAVSNRYESWHIGEIDQEWRNKNQTE
DGWEFPRHRLHVISILGEGCFGQVWKCQALNIAGLEGSSFVAVKTLKESAADKERQDLLKELQVMKTLKP
HPNIVTLLGCCTDKDPVFVIMEYVNGGKLQSFLRQSRADHYYGNLYGASSHLSSRDLTSFAYQVSRAMEF
LNSKGIIHRDLAARNVLINEERVCKVADFGFARDIMGNNIYERKSEGRLPIRWMAPESLYDNVFSSKSDV
WSFGVLLWEIVTLGSTPYPGMTADAVMRKVREGYRLEKPEHCKREVYNVMFYCWEKDADQRPAFTELVQL
LEQLLMSETDYIELERFPDHSYYNMVPPSDEKV

>XP_022243149.1 fibroblast growth factor receptor 1-like isoform X2 [Limulus polyphemus]
MVTCKALLVVCCAVFLAAPGEGFPGHNSPPVFDLTREWLIPENEPVGSRITTVRVRDDEKDDIEYGIKPA
VYLDGSSFFRINKRTGDVFLANPVTGEAGNDYYLFITANDGHQTSKIEVYVRILKPNDSPEEGYPIDDFS
IHGKPDKGTGRRPFPPYQPNPASYPFLPNPPTVVPSPIKPPQTISPITSQPPKITASTPSITSTSISSST
EGSGTTIHPGGSKEGTAGDGKNEGTQGINITATVLPIVAILGFAPLVAFLFWMFYRKCLNREKIKQHKKV
QDQTQSEVTDDLNLNLHPNTLYHQRSRRASSNRYESGELTGIIPEDRKWEFPRHHLRFLGILGEGCFGQV
WKCEALNIDNKDGACIVAVKTLKEHASEKEKKDLLSELEVMKLLDPHPNVVTLWGCCTERDPLFVIMEYV
MGGKLQSYLRESRAERFYGNLHGTSRHLTSRDLTSFAYQVSKGMEYLSTKRIIHRDLAARNILVDENKTC
KVADFGFARDVIVNHVYERKSEGRLPIRWMAPESLFDNIFTTKTDVWSFGILMWEIVTLGSTPYPGLAAA
EVMRRVRDGYRLEKPDHCKREMYNIMHYCWDNDPKERPSFSELVCLLDKLLISEHDYIELDRFPDHSYYN
ITNLSGEKL

>XP_008200974.1 PREDICTED: tyrosine kinase receptor Cad96Ca isoform X1 [Tribolium castaneum]
MFWNRCFVLISFTWIVGVECQLSDNTPPTMWLDRNWQIPESEPVGSKIIQAHGRDNEGGRVIYGLEPLQS
LGNEKPTEKLPFRIDPYTGIVYLNESLQGRGGQNVRLYVTASDGELAAKFEVFVNILKDSDPNSSLNFPG
SKQNGLVPPPFLTIPNFNQRPKSPTTATSRQPHFQPKPNVTTLLRPIKIEPVKNEIDEKEEATTRKITKT
TPTVQPLNKTIDQAVKTPPDLAVTVVPIISVCAVFLMVGIIAIVFRKKIHLGKPKSSKDDIRKPSSGAIV
LPEDTTIGMQQWRGPTAFNNRYELWEREVNRSQASHQISAPIKDSDHWEFPRHRLKFFNILGEGAFGQVW
KCEASDIDGKEGVSVVAVKTLKENANEKEKSDLLSELRVMKMLETHPNVVRLLGCCTDKEPIFLIMEYIS
KGKLQSYLRNSRAERYYNNMHGQSKSLTSRDLTSFVYQVAKGMEFLSANGIIHRDLAARNILITEEHTCK
VADFGFARDVIVSHVYERKSEGRLPIRWMAPESLYDNIFSVKSDVWSFGVLIWEVVTLGSTPYPGLSAAE
VMKKVRDGYRLDKPEHCRRELYNIMYYCWDKDPKQRPSFGECVQLLEKLLMTETDYIELERFPDHSYYNM
MSLSGEKL

>XP_023229084.1 tyrosine kinase receptor Cad96Ca-like [Centruroides sculpturatus]
MKCATLLLCIFVVKLKTGCCYPTHNTPPVFDFNRKWLIPENEPVGSRIITVRTNDDDNDPIEYSIEPALF
LDGSNYFRIDKKTGDVYLQASLAGQAGNDCYLFVSANDGHQTAKIEVYVRILEANSRPPLVPTIDVPFIT
INRAPTGGGKGKSKGSHSFPTTEGSLPAVVSTSLNTTTSPRATTKTTSKISATTTQSTRPSTPDTNNASD
TPAPTTETNNKRGFDMTSTVLPFLSILGFAPILGFVIWLFQKKCKKDEKLKPDEKIPERRDNDDSDELKI
NRHPCSLYLQRPKRAQSNRYESGEFYGPLTENRKWEFPRHHLRFIGILGEGCFGQVWKCEALNIYNKDGT
SLVAVKTLKENATEKERKDLLSELEVMKLLNPHPNVVTLLGCCTERNPIFVIMEYVNHGKLQSYLRESRA
ERFYGNLHGSSKHLTSRDLTLFAYQVAKGMEYLASKGIIHRDLAARNILVDDNKICKVADFGFARDVIVT
HVYERKSEGRLPIRWMAPESLFDNIFTSKTDVWSFGILMWEIVTLGSTPYPGLAAAEVMRRVRDGYRLEK
PEHCKREMYNIMFYCWDKDPAERPTFNELVLWLDKLLISENDYIELDRFPDHSYYNISNLSGEKL

>XP_054707143.1 tyrosine kinase receptor Cad96Ca-like [Uloborus diversus]
MLYLTTSVVLSLWSSGLCFSGQNTPPVFDMKREWLIPEDEPIGRRVTTVRTRDDENDPIEYGMEPAVFLD
GSSYFTIDKNTGEVFVASSLSGQAGSDYYLFITANDGHQTAKIEVLVRVLKPNNSSSQSIVDNPLRSHGP
PNRGSLIPHPPFHTLSRPPPGLFPDRPPPSSDRPRPNAPLMFPTSHIYPWTDKNSVEVTPSPPASSTEIS
GSEKSDAGKPDVDGKGETDKFDVSTLLPLLLTVAFAPVVVALLWILRVRCRNQEKLKAEKKLTDRRQSEL
SDDMEANPHISILYLQRPRMANSNRYESGESTGVIPENRKWEFPRHHLRFLGLLGEGCFGQVWKCEALNI
YNSDGAALVAVKTLKDNATEKEKKDLVNELEVMKLLDPHPNVVTLLGCCTDRDPLFLIMEYVHNGKLQTY
LRESRAERFYGNLHGSSRNLTSRDLTSFAYQVAKGMEYLSSKGIIHRDLAARNVLVADTKTCKVADFGFA
RDVIINHVYERKSEGRLPIRWMAPESLYDNIYTTKTDVWSFGVVMWEIVTLGSTPYPGMAASEVMRKVKE
GFRLEKPEHCKREVYNIMFYCWDKDSNKRPSFSELVLLLDKLLISENDYIELDRFPDHSYYNITSLSGEK
L

>XP_017781118.1 PREDICTED: tyrosine kinase receptor Cad96Ca [Nicrophorus vespilloides]
MELFWRLLSFSWIILHVRCQLNSPPSMSFNRLWTIEETESVGSVIIRIRAEDNEGDQLTYDIEPKYQGEH
IPFTIDAKSGVVYLNESLKGKAGKDINLYVKVSDGHLGAKSEVFARIVKDSSQPTNRSKIHPPGFLPYPP
GFNPPTSQIPTFPPRPSPGQVPHFQEKTYPEPVVSKNSTHLVPVGLQTSTPRVETTSFPQVIPLNETDSD
NELIPVDRPLKSVPDLAVTLVPVVSVCIIFVIVGSVALVFRKKLCAARAKKCKEDMKKDSGGIVIQEDLA
MQQWRGPRAFSNRYEQWDRDPNGNTTQAGNQTNSEPTESDRWEFPRHRLKFFNILGEGAFGQVWKCEALD
IDEKDGLSVVAVKTLKENATEKERSDLVSELQVMKMLEPHPNVVRLLGACTDKDPIFVVMEFVSKGKLQS
YLRNSRAERYYNNMHGQSKSLTSRDLTSFAYQVAKGMEFLSTKGIIHRDLAARNVLINDEHTCKVADFGF
ARDVIDSHVYERKSEGRLPIRWMAPESLYDNIFSTKSDVWSFGVLIWEIVTLGSTPYPGLSAAEVMRKVR
DGHRLDKPEHCRRELYNIMYYCWDKDPKQRPTFAECIELLEKLIMTETDYIELERFPDHSYYNMLNLSDE
KL

>KFM80217.1 Tyrosine kinase receptor Cad96Ca, partial [Stegodyphus mimosarum]
MLYFAASVVFGLWSSGLAFPGQNTPPVFDMKREWLIPEDEPVGRRVTTVRTRDIEGDPIEYGIESAVFLD
GSSYFTIDKKTGEVFVGSPLIGLAGNDYYLFITANDGHQTAKIEVYVRILKPNDSPPQSIVENPLHGHGP
PSSGLIPNPPFHTLSRHPGLFPDRPPPLRPRPKSTVRTSTSKNVIGIDDAVPATVVLDISPVNSVPSVSP
EVITSNISVVGDLEEDFKGSKKVEWTSTVFPLIATVAFAPVLVVILWLLHRRCKMQEKLKAEKKLSDRRE
SEMSDDMEANPHISILYLQRPRMANSNRYESGESTGIIPENRKWEFPRHHLRFLGLLGEGCFGQVWKCEA
LNLCTTDGAGLVAVKTLKENASEKEKLDLVNELEVMKLLDPHPNVVTLLGCCTDRDPMFLIMEYVQNGKL
QTYLRESRAERFYGNLHGSSRHLTSRDLTSFAYQVAKGMEYLSAKGIIHRDLAARNVLVGDNKTCKVADF
GFARDVIINHVYERKSEGRLPIRWMAPESLYDNIYTTKTDVWSFGVVMWEIVTLGSTPYPGMAAADVLRK
VKEGFRLEKPEHCKREVYNIMFYCWDRDSNKRPSFTELVQLLDKLLISENDYIELDRFPDHSYYNITSLS
GEKL

>XP_008200974.1 PREDICTED: tyrosine kinase receptor Cad96Ca isoform X1 [Tribolium castaneum]
MFWNRCFVLISFTWIVGVECQLSDNTPPTMWLDRNWQIPESEPVGSKIIQAHGRDNEGGRVIYGLEPLQS
LGNEKPTEKLPFRIDPYTGIVYLNESLQGRGGQNVRLYVTASDGELAAKFEVFVNILKDSDPNSSLNFPG
SKQNGLVPPPFLTIPNFNQRPKSPTTATSRQPHFQPKPNVTTLLRPIKIEPVKNEIDEKEEATTRKITKT
TPTVQPLNKTIDQAVKTPPDLAVTVVPIISVCAVFLMVGIIAIVFRKKIHLGKPKSSKDDIRKPSSGAIV
LPEDTTIGMQQWRGPTAFNNRYELWEREVNRSQASHQISAPIKDSDHWEFPRHRLKFFNILGEGAFGQVW
KCEASDIDGKEGVSVVAVKTLKENANEKEKSDLLSELRVMKMLETHPNVVRLLGCCTDKEPIFLIMEYIS
KGKLQSYLRNSRAERYYNNMHGQSKSLTSRDLTSFVYQVAKGMEFLSANGIIHRDLAARNILITEEHTCK
VADFGFARDVIVSHVYERKSEGRLPIRWMAPESLYDNIFSVKSDVWSFGVLIWEVVTLGSTPYPGLSAAE
VMKKVRDGYRLDKPEHCRRELYNIMYYCWDKDPKQRPSFGECVQLLEKLLMTETDYIELERFPDHSYYNM
MSLSGEKL

>S.paramamosainFGFR3 WBR64405.1 fibroblast growth factor receptor 3 protein [Scylla paramamosain]
MLEVENIHSSHQLRRVTVGERFRLKCRPENLVNAQLQDFAAVWYFNSEPLEDLQTPRIRITGPSRVWPRL
RVKEARLEDSGVWACRWRLAGPYRGWVNYTLDVVEPPVPSLPQALYADNKVLDEDVCVPPEFTKDLNLLT
IKPAGNVAELKCQARGTNLNTTWLKDGEKPVRQLGDVKIKGAMLKMENLVPADSGNYTCVVFNECGAINH
TYGLEVLEHIPSRPIITKRLENQTAYVGDRVEFKVDIWTENTLMPYVVWKRDLPFTWSRAMMDKLPRVVI
APEVLEAAVEGQEGRNITSSEDPQVLILSNVTERDAGWYTCIAANSLGTSFSTAYLSVIDAEPVMHDPEY
HAIMVLTVVLLSVMVIGSIVASFVWKKWQKEKRRAIELERAKAITQHWIKKVIVERQNSDASQEPLLVPT
IKIEHCQSRSRLGSEMTSISEYELPLDADWELPRAKLILGESLGEGAFGKVVRAEVQGVKRPGLASTVAV
KMLKEGHTDSELMDLVSEMEMMKMIGTHINIINLLGCCTQDGPLYVVVEYAAHGNLRDYLRNNRPSSGYE
RAIGQEMDAITQKDLVSFAFQVARGMEYLASKKCIHRDLAARNVLVSEDRIMKIADFGLARDIHSQDYYR
KTSEGRLPVKWMAPEALFHRVYTSQSDVWAFGILLWEIMTLGGTPYPTVPSVEKLFQLLREGHRMDKPSN
CSLEIYMIMRECWRYQPTQRPTFKELVEDFDRILTLSSTDDYLNLSLPHLDTPPSSCGSSLTSDVLSPH

>P.clarkiiFGFR4 WBR34634.1 fibroblast growth factor receptor 4 [Procambarus clarkii]
MTSHSSRRRWRSSSSYTLLVLVMLVLQSSASTAARNEEYDYDVGEGGRPGVEVVETAASEHSFHRERRVV
VGGRVSLKCRPDDIQEGSLDFGSWYFNDVPLDQLQNPRLKVVDTRNRLWPRIRVKAAKMEDEGLYSCKWS
STGYLHGWVNYTLIVEEDTPTPTLPQALYADSKVLEMEQGEYPADSAPVFTKDLNSLMMKPAGNVADLRC
QARGPNLNTTWLKNGEKPVRQLGIVRIKGPLLKMENLVPTDSGNYTCFVSNSHGTINHTYVLEVIERLPS
RPIINKELSNRTVVQGTEAKLQCSVISDQVPYITWLKHSTRYNGVDNEGNIDRLLIIKEGGNITSTEDPQ
VLVLTNVTEKDAGWYTCIAANSLGTSSSTAYLNVTDAEPILADAESHTILVLGVVLLSVMVIASIMASFV
WKKWQNEKRRAKELERAKEAISQQWIKKVIVERQNSDASQEPLLVPTIKIERCQSTSRLGSEMTSISEYE
LPLDAPWELPRSRLLMGESLGEGAFGKVVRAEVQGFLRPDMNTTVAVKMLKEGHTDSELMDLVSEMEMMK
MIGTHINIINLLGCCTQDGPLYVVVEYAAHGNLRDYLRNNRPSSGYERAIGQEPDTISQKDLVSFAYQVA
RGMEYLASRKCIHRDLAARNVLVSEDRIMKIADFGLARDIHSQDYYRKTSEGRLPVKWMAPEALFHRVYT
SQSDVWSFGILLWEIMTLGGTPYPAVPGVEKLFQLLREGHRMEKPSNCPIEIYLLMRNCWKGQAMQRPTF
KKLVEDLDQILTLSSTAEYLNLSMPHVDTPPTSCDSSLTSDALTLH
