# Supplementary material for: Phylogenetic and transcriptomic characterization of insulin and growth factor receptor tyrosine kinases in crustaceans
Source: Front Endocrinol (Lausanne). 2024 Apr 4;15:1379231. doi: 10.3389/fendo.2024.1379231 (PMC11024359; doi:10.3389/fendo.2024.1379231)
Supplement: Supplementary Material 1 — Crustacean RTK sequences and classification. [file DataSheet_1.zip › Supplementary_Material/Supplementary Material 2/Figure 3 input.fa]

>HypdujEVm000255t1/1-1980 type=protein; aalen=1980,100%,complete; clen=5943; offs=1-5943; organism=Hypsibius_dujardini; evgclass=main; oid=Hypsibius_dujardini_Hypsibius_dujardini_nHd.2.3.1.t10819_RA; codepot=Code/0.32; hypsibius_dujardini_nhd231_core_32_85_1 cds
MELGLPSWMHLVIFPVIVSLLFPGPRLWNGAAAVPVNPTIKTSEKLEFLTTDQEPAFIEVEERVCDGTNYML
SSNENKTHHLTRLRQRYENCTYVQGNLEITHIDANYDLRFLSQIREVTGYVLIARVDKEVVSLPNLRIIRGR
TLMENNGKKYALWVVANRDLRELGLSSLQEIMKGHIVFVDNPKLCHVEDSVDWFDILANNVTQSVRMDNSEQ
LNIQKRCPACSPSCEKSGDVAYCWGASSSSCQKRRCFGKGAQECCHRECAAGCFGPKPTECLACRKFDHLGA
CLQNCPSSKEYDQETMTWKEKASQSKLAYGNICVDKCPDNMLQDDGACVRECSDGKIAKNNSNICTLCDGPC
PKICRGFSKNNDQLRRNGHGFNFITGLNLQNFINCTIIEGDLVIMSQTFTELMEFNQDPSKNRIHPPVQPAE
LEQLSTIREITGYFRLDATHPDLRNLSFLRNLEIIHGRTLDEKFALIIIISKFLTSLGLDLLKRINGGGVLI
VENRQLCFANTVSWQRLGVSGSRLSPVVVRNNKLDEVCICDGTNYMLSSNENKTHHLTRLRQRYENCTYVQG
NLEITHIDANYDLRFLSQIREVTGYVLIARVDKEVVSLPNLRIIRGRTLMENNSKKYALWVVANQGLRELGL
SSLQEIMQGHISFVDNPRLCHVEDSVDWFDIVANNVTQSVRMDNSEQLNIQKRCPACSPSCEKTGNVAYCWG
ASSSSCQKRTKSTCASQCHPGRCFGKGAQECCHRECAAGCFGPKPTDCLACRKFDHSGVCVQDCPSSKEYDQ
ETMTWKEKANQSKLAYGNICVDKCPDNMLQDDGACVRECPNLKIAKNNSNICTFCDGPCPKICRGFSKNDEQ
SRRHGLGLNSLSGLNLQNFINCTIIEGDLVILSQTFTEAMEFNQDPSKNRLHPPVQPAELEQLSTIREITGY
FRLDAAHPDLRSLSFLRNLEFIHGRTLDEKFALSISTSQFLTSLGLDSLKRINGGGVRIVENRKLCFANTVS
WQRLGVSGSGLSPAVVRNNKPDEVCRVNGDTCHSECSSDGCWGKNATQCVSCANFRLDKTCINNCKEQPNYF
DAGGKVCQRCHAQCEGGCSGPSADNCTDCLNAREGQTCVATCGSTKYKDEQKNCRQCSALCLSCTGPGSFVG
EGGCQSCEAAVLTKNGSFTGVKCIKPIGDEKCPAQHYTQNLDLTEATKLKVVAMTGKVLCRPCHPLCTKCLS
DGVHCSECLHYREDEKCVLRCSLGNHYQKGSHCLPCSGECSPVHGCSGPHPTQCNKCKNKRDYYAGPHSKAF
NCTSTCPQERQYSTQKGYEDLEPSEAVCTVEDLAAAEEELFKRKRIILGCTLGLGLPAVCLIIYVCLSLKKA
KTQKATVKYISAINRIEDPGPFTPTDIKPNTSKLRTFSEKELRQGRLLGQGAFGYVYQAVLIPHKENKKIAV
AIKVLKEGMDPKANEEVFAEAQVMASVQNPFLVPLIGICMTSPMILITQLLPLGCLLDYVKKNEKCISSKNF
LAWCMQIAKGMKYLEDMRLLHRDLAARNVLVQTPNWVKVTDFGLAKMLGNNEDIYTASAGRMPIKWLAPECI
DRSIYSHKSDVWAYGVTIWEIMTYGGRPYENIPTKSLLDHLECGERLPHPPICSTDTYCLMLKCWQAQPDSR
PSFTDLASEFGKMAQDPGRYLIIPGDEFLRLPDYTNDDEQRMLRQIDDGGNEEFVTAEEYINPTQFGKFNPS
ITGTMRKNAYQNGGMHSQGPLSCQHSSLPTQFTHVSAPIIEQNRGAWSQDSPPHSRYAMDPVKRANRYGETA
PMIQPSIRKKSGGVLLGSDDYLIPTELSPMTEESYLDLTERDAALLQDYQKMPLMSGRRPSASTSKAYPPPL
SKNPSPGSAVRMASFQAATGPALVVNNPEYEHAATEPFFSSCASSTSTESAASQATSNTPMASLVDDEDDAG
SDHEYYNEFGPGRTQLQQEMIPLNATRPSRRNETTV
>AcafosEVm000311t1/1-1661 type=protein; aalen=1661,77%,complete; clen=6420; offs=511-5496; organism=Acartia_fossae; evgclass=main; oid=Acartia_fossae_trinAcartia_fossae_LocDN287116c0g1t2; codepot=Code/0.2;
MNIKFKMSAIQIVLIVLLVVPLYGQVLGRAREKEHKRHGKICIGTNGRMSVPSNKEHHYRNLRDRYTNCTYV
DGNLELTWLQDSSLDLSFLQHIREVTGYVLISHVDVRRIVLPSLQIIRGRDLFKLNVQNDAFALIVTLSKMH
NLELPALRDILHGSVGILNNYNLCHIKSIQWGEIITGPDAKYVYVYNFTEPERDCTPCHESCENGCWGEGKQ
NCQRFSKINCAAQCHSGRCFGPKPRECCHLFCAGGCTGPKQSDCLACKNFYDDGVCKQECPPMQIYNPTKYK
WEKNPEGKYAYGATCVKDCPEHLLKDNGACVRSCPAKKKADNGECVPCDGPCPKTCTFSDAVHQGNIVHSGN
IDMFRNCTVIEGSLTILDTTFNGFQTIYSNYSFGPRHPPMDPAKLEVFSTLKEVTGFINIQAHHPRFTNLSA
FRNLETVGGRHLTEYFSALYIVKTSLESLNLKSLRQIRSGAVAILENNDLCYAEKINWQKIMKSHQHNTLLQ
NNKSPELCIIEKKLCDDQCSAEGCWGPGNKLCLSCKKFQVGDECVGRCDDNLGFFQNLNTSQCMKCDAQCEL
TCTGPGSDKCTKCKNVKDGPFCVDACPSNKYSNKYGECQDCHRNCVGGCKGPENNIGPRGCNSCDKAIINLD
LEVVQCLHESEQCPEGYFYEWVGPAAQGKLAALAGKALCRPCHPLCKKCNGYGFHADVCFECKNYSQDQQCT
SQCSSEYFADNEQKKCVPCARECRGCIGPSASQCKACKNYKIYLNGGYAPEEENTPFNCTETCSGEYPYKNF
PEDSEGVPGDPFCSIEPSQFAGVPISAENSIPAIIGGIIGCIILLGIFLSVFGYQWRQRAQAKENTAKMTMV
MTGYEDNEPLRPTNIKPNLAKLRIVKEAELRKGGILGYGAFGTVYKGVWVPEGENVKIPVAIKVLREGTGNN
ANKEILEEAYIMASVEHQNLLQLLAVCMTSQMMLVTQLMPLGCLLDYVRNNKDKIGSKPLLNWCTQIARGMA
YLEERRLVHRDLAARNVLVQTPSCVKITDFGLAKLLDINEDEYKANGGKMPIKWLALECIQQRIFTHKSDVW
AFGVTVWELLTFGGRPYENVHARDVPDLLDKGERLPQPTICTIDVYMIMIKCWMLDADSRPSFKELSDEFAK
MARDPGRFLFIDGDKHMRLPSYTTQDERELIRNLSSAIGGNEVVMVAEEYLNPGRVTSTATLNTPVETPLPS
TPTQKFFPPNMMMPPPPPYSSHATNVGGHAAVMGGHVPTSSAGGGMVMPGGMLPGTSHRNSRYGSSHGVNEG
FSTLGSRNYRYSSSYFSQSCDPLKFLEDETDCHSATTAVVGSNGGVYPSGTIHPVSAQRPPPGPSGTSSRQT
HGGTSSRSASSHSKPRPPNVALPVDADDYLVPSPQSPPPPATPNTINNNNVNGSHNNNNKNPYMDLISDSNK
PSSGGGMSVISGASGSMSGGLPGNNGGMFVYPPPHGYITEEFQASYGRLCLPDFIPHNMVSLDNPEYILQET
KRRGMAPPTSGAATGTSNYQTLGIPVIPSPTSSLPAPPYTSLSSTASGSGVGPMQPPSSAVSNNGTLPSNVP
TTVTSHLPGLNGAITTASSHNVNGGGVNGTTAGTAGGGNIPPRSSDGESDHEYYNDVDRLKREMQPLHQPPR
NETTV-------------------------------------------------------------------
------------------------------------------------------------------------
------------------------------------------------------------------------
------------------------------------------------------------------------
------------------------------------
>GamcheEVm000206t2/1-1643 type=protein; aalen=1643,76%,complete; clen=6466; offs=445-5376; organism=Gammarus_chevreuxi; evgclass=althim; oid=Gammarus_chevreuxi_trinGammaruschevreuxi_LocDN75867c2g2t3; codepot=Code/0.27;
MLLLISPLAAAAADAKPAPTRDRLLFYLVFLFSCLEVISGTVFDGRICIGTNGRMSVPSNREHHYRNLRDRY
INCTYVDGNLELTWLQDEDLDLSFLRYIREVTGYVLISHVDVKRIVLPELQIIRGRTLFKLAVHDENFALLV
TLSKMHTLEMPKLRDILEGSVGLFNNYNLCHITTIVWKEIMSDPIAKDVFVYNFTQPERTCSCHSKCMKGCW
GPGEDNCQKFSKLTCSPQCHAGRCYGVGPRDCCHLFCAGGCTGPTQSECLACRNFYDDGECKQECPAMQRYN
TITYSWETNPSGKYAYGATCVKDCPEHLLKDNGACVRSCPPKFRPEGGVCVPCNGPCPKTCVSNDDVHAGNI
HNFTGCTIIEGSLTILDHSFDGFQQVHDDFTFGEKHPPMHPKDLEVFSTLTEVTGYINIQASHPEFANLSFL
RNLETIGGRDLTEYFSSLYIVKTSLRSLNLRSLKRIRAGKVYILENKDLCFAENITWKNIIRGQDSKTLLLE
NNRDYNQCKELGLICHDECSNEGCWGEGPEECLSCRNFKLGAKCVNNCKEPGMYEKESGMCGLCHDQCQDGC
TGPDPDDCNACKNVRDGPFCYERCPSTKYNDNGECKLCHHNCVKGCRGPENNIGLNGCISCEKVVLDKDLIN
VEYCLSDDEPCPDRYFSEWVMHQETGEFKRMAGKTICRQCHERCKSCSGMGFHTSVCHECVDYVSGEQCEVK
CPDLSYVDEVNHECFKCHQECSVGCKGLLSTDCFACRNYRIYMDPLPGSNETRFNCSDSCPKEMPYKIFPED
ASDPFCQSDPIPFFKDEDTLPAIIGGATACMSLILIVIIVCCYVCWKRNKTKEAALKMTISMMPFDDNEPLK
PTNIKPNLAKLRIVKEAELRKGGILGYGAFGTVFKGVWVPDGENVKIPVAIKVLREGTGSNMSREILEEAYI
MASVDHPNLLQLLAVCMTTQIMMVTQLMPLGCLLDYVRNNKDKIGSKPLLNWCTQIARGMNYLEDRRLVHRD
LAARNVLVQTPTCVKITDFGLAKLLENNEEEYKAAGGKMPIKWLALECIQHRIFTHMSDVWAFGVTVWEILT
YGGRPYDDISAREVPDLLEKGERLPQPPICTIDVYMIMIRCWTLEAEGRPTFKELTEEFAKMARDPGRFLVI
QGDKLMRLPSYTPQDEKELIRSLSSTIGGDGILMAAEEYLQPKYGVAVPNTTSSTSSEPVTPVKKHPGATYG
TCHEAYTGAGFAEAPQNRQNWQRELRCTRHHLWAPAINTAASSRLHTSREESLRYCSDPLRSLGKETDLGDD
DCFENSPSGDSDANSRPPGYGWVGNVRLDLPVDEDDYLMPSPQPGAASYGPSHQHYMDLLDAPHGTQQASDY
YRHLKKNGAPNNHLAMDNPEYHMMNRRNAAAAAAAAAAAGLALQQQRNGVPHRGHPDYPAITHPSQLYTSRR
RQSQRSSQSSQPHTPTEPYFPTSTSDPNYPGFPRTPTEHNSFAFRVPSHPGTPTDPHHPQSPMSHSSTEGNG
FNGYSGPVRNGSADPNRMFGMATGPQTVGVPVLEQHSRLPSYSSTGSSGPSSSTVHQNGGHYHHHPHHHPQQ
QQPQQQLQNNSNHHNPTRQPHHPPHVPSDASHEYYNDVSRGYSSLQSGHSGGSRSETTV-------------
------------------------------------------------------------------------
------------------------------------------------------------------------
------------------------------------------------------------------------
------------------------------------------------------------------------
------------------------------------
>DapmagEVm000483t1/1-1623 type=protein; aalen=1623,80%,complete; clen=6074; offs=312-5183; organism=Daphnia_magna; evgclass=main; oid=Daphnia_magna_Daphnia_magna_GDIP01018709.1; codepot=Code/0.32; TSA: Daphnia magna Dapma6txEVm000503t1 transcribed RNA sequence
MSLTRGPKLRWLSKAVFYLSVVLLLYRPISSAAGPAANATNPSPADKANDVFKGKICIGTNGRMSVPSNREH
HYRNLRDRYTNCTYVDGNLELTWLQDEHLDLTFLQHIREVTGYVLISHVDVKRIVLPALQIIRGRTLFKLSV
HDEEFALVVTLSKMHNLEMPALRDILAGSCGLFNNYNLCHMKTINWEEIITGTGSKIINVYNFTEPERECPA
CHESCEAGCWGEGPENCQKFSKINCSPQCHQGRCFGPRPRECCHLFCAGGCTGPKQSDCLACRNFFDDGVCN
QECPAITYRFDIANPIGDSYLLCTYWPSARPPVNVFPFVSICVSKLLVWLKNRSMHQQACRNFFDDGVCNQE
CPAMQRYNPITYSWETNPEGKYAYGATCVKTCPEHLLKDNGACVRICPAKKKAVNGECVVCDGPCPKTCQGV
DIVHAGNIESFRDCTVIEGSISILDHSFGGFQQIYPNFTFGPRYPRLHPDRLEIFSTLQEITGFINVQASHP
DFKNLSYFRNLETIGGRQLTEYFSALYIVKTSLNSLHLRSLKMIRAGSVTILENKELCFAESISWTKIIKSQ
LHGTLLQNNKVSQQCQESGLVCSAQCSVEGCWGLGPNECLSCAHFQLDETCVESCDLNLGIYELTPKLCKHC
HHECDETCTGPGPGNCTVCKHVKDGPYCVPACPTSKFNDSGECVSCHDNCVGGCTGPENNIGPRGCHSCEKA
VINGDVEVDHCLKKNETCPDGYYYEWVGPQEQGPLKPLAGKAVCRKCHPRCKRCIGYGFHEQVCQECVKYKR
GEQCEDECPQDHYADEERHECSRCASECRGCSGPNVNQCQSCRNYRVYLWPGVMEPLTNLTQFNCTANCPAE
APHKIFPADGGDPYCAKEPVVNPLVNGDEEHIAAILGGVIGCVTLLGVFLACFGYHWHQRAKSKENTAKMTM
VMSGYEDSEPLRPSHVKPNLAKLRIVKEAELRRGGILGYGAFGTVYKGVWVPEGENVKIPVAIKVLREGTGS
NTNREILDEAYIMASVEHPNLLQLLAVCMTSQMMLVTQLMPLGCLLDYVRNNRDKIGSKPLLNWCTQIARGM
AYLEERRLVHRDLAARNVLVQNPACVKITDFGLAKLLDINEDEYKAAGGKMPIKWLALECIQHRIFTHKSDV
WAFGVTVWELLTYGGRPYENVPAREVPDLLEKGERLPQPPTCTIDVYMIMIKCWMLDAESRPSFKELADEFA
KMARDPGRYLVIPGDKLMRLPSYSPQDEKELIRNLSSSMDGPEVIMDAEEYLQPKSRCPLPSGSNVTSDTPL
PPPTPVKKYAASSTGGGGGSSIANGSEHAGVYGAEGFSSQGSHRTASPSSSTRMGAVGQHHHPHHLTGLPVG
HHPGGFHPSQQLQQQHSRDSGGPSLRYCSDPLQLIGKELEAAMEDRRLPHYLPGVKTGARVGNLKLDLPVDE
DDYLMPSPQSTQPHHAGYMDLIGDAKLGDNGDLSSGDYHARSMPDFVKSLPAIKRMSGMHPTLPLSMDNPEY
HMMNNQDVNTLYNPSSPSYQLSPTSSVSSGLPVGNGATLGIPVNSLGVGTTASSSSSSSGSATVQFPTGAFG
PRYLTQRSSEEEGSDHDYYNDLQRELQPLQPLKRNETTV---------------------------------
------------------------------------------------------------------------
------------------------------------------------------------------------
------------------------------------------------------------------------
------------------------------------------------------------------------
------------------------------------

>LepsalEVm000309t1/1-1586 type=protein; aalen=1586,92%,complete; clen=5126; offs=221-4981; organism=Lepeophtheirus_salmonis; evgclass=main; oid=Lepeophtheirus_salmonis_trinLepeophtheirus_salmonis_LocDN74855c0g1t2; codepot=Noncode/-0.002;
MSIIFIHPPQFTKMRILLLLLCIVLWKNPSPVEASSLGGIKSHHFRFNSQPHGKICIGTKGRMSVPNNREHH
YRNLRDRYTNCTYVDGNLELTWLQDENLDLSFLQHIREVTGYVLISHVDVRKIVLPSLQIIRGRTLFKLSVR
DDKFSLMVTLSKMHYLEMPALRDILEGSVGILNNYNLCHIKTIEWEEIITGPRGKYVYVYNFNEPERDCTPC
HESCQSGCWGEGPSNCQKFSKINCSPQCHKGRCFGELPRECCHLFCAGGCTGPKQSDCLACRNFFDDGVCKQ
ECPPMQRYNPIKYRWEKNPEGKYAYGATCVKECPKHLLKDNGACVRICPPKKKTVNGECVPCDGPCPKTCHF
NEVMHAGNIDSFQNCTVIEGSITILDSTFNGFQEVYENYTFGNRYPAMDPKKLEVFTTLKEVTGYINIQGHH
PNFKNLNAFRNLEVIGGRTLTEYFSALYIVKTALTSLGLKSLRKIRSGAVSILENKDLCYAQEINWQKIMKS
PSHNTLLQNNKNPQECIRQDHMCDPQCSAEGCWGPGNNSCLSCKKFQVDSECISSCDPNLGLYKVKENKCMK
CHKECDLTCKGPGPGNCDKCKHTKDGPFCVSHCPDGKYHNSSFGTCKPCHENCVGGCDGPGNTIGPRGCKSC
EKAIVSNLGNILQCLEKDEHCPEAHFEEWVVRQTQGKLEPLAGKAICRPCHSLCKKCNGYGFHDDVCQECVH
FSQDQQCVPECDGDYYKDSTKCKPCSEECRGCYGMGPDKCLACKNYKVYLTGEFPGNINSSTAPFNCTHTCP
KERPNKILPEEGDADPFCSAEALHLGRTLTAQNSIPAIIGGLVGCIVLLGLFLSVFGYQWRQRAKAKENTAK
MTMVMTGYEDNEPLRPTNIKPNLAKLKIVREAELRCGGILGYGAFGTVYKGVWVPEGENVKIPVAVKVLREG
TGSNANKEILEEAYIMASVEHPNLLQLLAVCMTSQMMLVTQLMPLGCLLDYVRNNKDKIGSKPLLNWCTQIA
RGMAHLEERRLVHRDLAARNVLVQTPSCVKITDFGLAKLLDINEDEYKAAGGKMPIKWLALECIQHRIFTHK
SDVWAFGVTVWELLTYGGRPYENIPARDVPDLLEKGERLAQPPICTIDVYMILIKCWMVDSECRPLFKELGE
EFAKMAQDPGRYLVIPGDKLMRLPSYTTQDERELIRNLSSNIGGSKVVMGAEEYLNPGRLPPHHSPTDTNGP
TTPTQKFFPPNMPPPSYNDSTLHLQHSNHLRQSKYGSSSGVNDGFSTLGSRSCRFGSNFFSSSCDPLKLLED
DNVDSMPNPSTSTLQHNNSHKSTLPLGSTSNVNSNNTLSRRQVNGLRLNLPMDDEEYLVPSPHSPHSAAAAA
QQSNTTPNNNINNNTNAYMDLISDPKNPTMFPYPPPQGYFLTDNPPNYGRVPDFVDSSSTSSGNPNLTGRIG
NSVGGGFISMDNPEYILNNDQKPSRGDYHTLGIPFIPNSPSSSQGGPPSIAGSTASYPMPPPVSTASLVVAA
GSSANSTPPATQQQPSSAGLNGVINGYCRSSNPPRSSGEESDDHDYYNDFERLNRELQPLHPRNTLPSKHET
TV----------------------------------------------------------------------
------------------------------------------------------------------------
------------------------------------------------------------------------
------------------------------------------------------------------------
------------------------------------------------------------------------
------------------------------------
>GamcheEVm000206t4/1-1579 type=protein; aalen=1579,97%,complete; clen=4850; offs=58-4797; organism=Gammarus_chevreuxi; evgclass=alt; oid=Gammarus_chevreuxi_trinGammaruschevreuxi_LocDN75867c2g2t1; codepot=Code/0.27;
MAIAWSPVARKRRPSGGGGVSALLAASVFLLTVVCPCLLRSVDAIEERVCIGTNGRMSVPSNREHHYRNLRD
RYINCTYVDGNLELTWLQDEDLDLSFLRYIREVTGYVLISHVDVKRIVLPELQIIRGRTLFKLAVHDENFAL
LVTLSKMHTLEMPKLRDILEGSVGLFNNYNLCHITTIVWKEIMSDPIAKDVFVYNFTQPERTCSCHSKCMKG
CWGPGEDNCQKFSKLTCSPQCHAGRCYGVGPRDCCHLFCAGGCTGPTQSECLACRNFYDDGECKQECPAMQR
YNTITYSWETNPSGKYAYGATCVKDCPEHLLKDNGACVRSCPPKFRPEGGVCVPCNGPCPKTCVSNDDVHAG
NIHNFTGCTIIEGSLTILDHSFDGFQQVHDDFTFGEKHPPMHPKDLEVFSTLTEVTGYINIQASHPEFANLS
FLRNLETIGGRDLTEYFSSLYIVKTSLRSLNLRSLKRIRAGKVYILENKDLCFAENITWKNIIRGQDSKTLL
LENNRDYNQCKELGLICHDECSNEGCWGEGPEECLSCRNFKLGAKCVNNCKEPGMYEKESGMCGLCHDQCQD
GCTGPDPDDCNACKNVRDGPFCYERCPSTKYNDNGECKLCHHNCVKGCRGPENNIGLNGCISCEKVVLDKDL
INVEYCLSDDEPCPDRYFSEWVMHQETGEFKRMAGKTICRQCHERCKSCSGMGFHTSVCHECVDYVSGEQCE
VKCPDLSYVDEVNHECFKCHQECSVGCKGLLSTDCFACRNYRIYMDPLPGSNETRFNCSDSCPKEMPYKIFP
EDASDPFCQSDPIPFFKDEDTLPAIIGGATACMSLILIVIIVCCYVCWKRNKTKEAALKMTISMMPFDDNEP
LKPTNIKPNLAKLRIVKEAELRKGGILGYGAFGTVFKGVWVPDGENVKIPVAIKVLREGTGSNMSREILEEA
YIMASVDHPNLLQLLAVCMTTQIMMVTQLMPLGCLLDYVRNNKDKIGSKPLLNWCTQIARGMNYLEDRRLVH
RDLAARNVLVQTPTCVKITDFGLAKLLENNEEEYKAAGGKMPIKWLALECIQHRIFTHMSDVWAFGVTVWEI
LTYGGRPYDDISAREVPDLLEKGERLPQPPICTIDVYMIMIRCWTLEAEGRPTFKELTEEFAKMARDPGRFL
VIQGDKLMRLPSYTPQDEKELIRSLSSTIGGDGILMAAEEYLQPKYGVAVPNTTSSTSSEPVTPVKKHPGAT
YETDLGDDDCFENSPSGDSDANSRPPGYGWVGNVRLDLPVDEDDYLMPSPQPGAASYGPSHQHYMDLLDAPH
GTQQASDYYRHLKKNGAPNNHLAMDNPEYHMMNRRNAAAAAAAAAAAGLALQQQRNGVPHRGHPDYPAITHP
SQLYTSRRRQSQRSSQSSQPHTPTEPYFPTSTSDPNYPGFPRTPTEHNSFAFRVPSHPGTPTDPHHPQSPMS
HSSTEGNGFNGYSGPVRNGSADPNRMFGMATGPQTVGVPVLEQHSRLPSYSSTGSSGPSSSTVHQNGGHYHH
HPHHHPQQQQPQQQLQNNSNHHNPTRQPHHPPHVPSDASHEYYNDVSRGYSSLQSGHSGGSRSETTV-----
------------------------------------------------------------------------
------------------------------------------------------------------------
------------------------------------------------------------------------
------------------------------------------------------------------------
------------------------------------------------------------------------
------------------------------------
>GamcheEVm000206t3/1-1577 type=protein; aalen=1577,75%,complete; clen=6268; offs=445-5178; organism=Gammarus_chevreuxi; evgclass=alt; oid=Gammarus_chevreuxi_trinGammaruschevreuxi_LocDN75867c2g2t4; codepot=Code/0.27;
MLLLISPLAAAAADAKPAPTRDRLLFYLVFLFSCLEVISGTVFDGRICIGTNGRMSVPSNREHHYRNLRDRY
INCTYVDGNLELTWLQDEDLDLSFLRYIREVTGYVLISHVDVKRIVLPELQIIRGRTLFKLAVHDENFALLV
TLSKMHTLEMPKLRDILEGSVGLFNNYNLCHITTIVWKEIMSDPIAKDVFVYNFTQPERTCSCHSKCMKGCW
GPGEDNCQKFSKLTCSPQCHAGRCYGVGPRDCCHLFCAGGCTGPTQSECLACRNFYDDGECKQECPAMQRYN
TITYSWETNPSGKYAYGATCVKDCPEHLLKDNGACVRSCPPKFRPEGGVCVPCNGPCPKTCVSNDDVHAGNI
HNFTGCTIIEGSLTILDHSFDGFQQVHDDFTFGEKHPPMHPKDLEVFSTLTEVTGYINIQASHPEFANLSFL
RNLETIGGRDLTEYFSSLYIVKTSLRSLNLRSLKRIRAGKVYILENKDLCFAENITWKNIIRGQDSKTLLLE
NNRDYNQCKELGLICHDECSNEGCWGEGPEECLSCRNFKLGAKCVNNCKEPGMYEKESGMCGLCHDQCQDGC
TGPDPDDCNACKNVRDGPFCYERCPSTKYNDNGECKLCHHNCVKGCRGPENNIGLNGCISCEKVVLDKDLIN
VEYCLSDDEPCPDRYFSEWVMHQETGEFKRMAGKTICRQCHERCKSCSGMGFHTSVCHECVDYVSGEQCEVK
CPDLSYVDEVNHECFKCHQECSVGCKGLLSTDCFACRNYRIYMDPLPGSNETRFNCSDSCPKEMPYKIFPED
ASDPFCQSDPIPFFKDEDTLPAIIGGATACMSLILIVIIVCCYVCWKRNKTKEAALKMTISMMPFDDNEPLK
PTNIKPNLAKLRIVKEAELRKGGILGYGAFGTVFKGVWVPDGENVKIPVAIKVLREGTGSNMSREILEEAYI
MASVDHPNLLQLLAVCMTTQIMMVTQLMPLGCLLDYVRNNKDKIGSKPLLNWCTQIARGMNYLEDRRLVHRD
LAARNVLVQTPTCVKITDFGLAKLLENNEEEYKAAGGKMPIKWLALECIQHRIFTHMSDVWAFGVTVWEILT
YGGRPYDDISAREVPDLLEKGERLPQPPICTIDVYMIMIRCWTLEAEGRPTFKELTEEFAKMARDPGRFLVI
QGDKLMRLPSYTPQDEKELIRSLSSTIGGDGILMAAEEYLQPKYGVAVPNTTSSTSSEPVTPVKKHPGATYE
TDLGDDDCFENSPSGDSDANSRPPGYGWVGNVRLDLPVDEDDYLMPSPQPGAASYGPSHQHYMDLLDAPHGT
QQASDYYRHLKKNGAPNNHLAMDNPEYHMMNRRNAAAAAAAAAAAGLALQQQRNGVPHRGHPDYPAITHPSQ
LYTSRRRQSQRSSQSSQPHTPTEPYFPTSTSDPNYPGFPRTPTEHNSFAFRVPSHPGTPTDPHHPQSPMSHS
STEGNGFNGYSGPVRNGSADPNRMFGMATGPQTVGVPVLEQHSRLPSYSSTGSSGPSSSTVHQNGGHYHHHP
HHHPQQQQPQQQLQNNSNHHNPTRQPHHPPHVPSDASHEYYNDVSRGYSSLQSGHSGGSRSETTV-------
------------------------------------------------------------------------
------------------------------------------------------------------------
------------------------------------------------------------------------
------------------------------------------------------------------------
------------------------------------------------------------------------
------------------------------------
>DapmagEVm000483t2/1-1570 type=protein; aalen=1570,79%,complete; clen=5940; offs=323-5035; organism=Daphnia_magna; evgclass=alt; oid=Daphnia_magna_Daphnia_magna_GDIP01218056.1; codepot=Code/0.31; TSA: Daphnia magna Dapma6txEVm000503t3 transcribed RNA sequence
MSLTRGPKLRWLSKAVFYLSVVLLLYRPISSAAGPAANATNPSPADKANDVFKGKSKWIAFVFILVMIHFRQ
VCIGTNGRMSVPSNREHHYRNLRDRYTNCTYVDGNLELTWLQDEHLDLTFLQHIREVTGYVLISHVDVKRIV
LPALQIIRGRTLFKLSVHDEEFALVVTLSKMHNLEMPALRDILAGSCGLFNNYNLCHMKTINWEEIITGTGS
KIINVYNFTEPERECPACHESCEAGCWGEGPENCQKFSKINCSPQCHQGRCFGPRPRECCHLFCAGGCTGPK
QSDCLACRNFFDDGVCNQECPAMQRYNPITYSWETNPEGKYAYGATCVKTCPEHLLKDNGACVRICPAKKKA
VNGECVVCDGPCPKTCQGVDIVHAGNIESFRDCTVIEGSISILDHSFGGFQQIYPNFTFGPRYPRLHPDRLE
IFSTLQEITGFINVQASHPDFKNLSYFRNLETIGGRQLTEYFSALYIVKTSLNSLHLRSLKMIRAGSVTILE
NKELCFAESISWTKIIKSQLHGTLLQNNKVSQQCQESGLVCSAQCSVEGCWGLGPNECLSCAHFQLDETCVE
SCDLNLGIYELTPKLCKHCHHECDETCTGPGPGNCTVCKHVKDGPYCVPACPTSKFNDSGECVSCHDNCVGG
CTGPENNIGPRGCHSCEKAVINGDVEVDHCLKKNETCPDGYYYEWVGPQEQGPLKPLAGKAVCRKCHPRCKR
CIGYGFHEQVCQECVKYKRGEQCEDECPQDHYADEERHECSRCASECRGCSGPNVNQCQSCRNYRVYLWPGV
MEPLTNLTQFNCTANCPAEAPHKIFPADGGDPYCAKEPVVNPLVNGDEEHIAAILGGVIGCVTLLGVFLACF
GYHWHQRAKSKENTAKMTMVMSGYEDSEPLRPSHVKPNLAKLRIVKEAELRRGGILGYGAFGTVYKGVWVPE
GENVKIPVAIKVLREGTGSNTNREILDEAYIMASVEHPNLLQLLAVCMTSQMMLVTQLMPLGCLLDYVRNNR
DKIGSKPLLNWCTQIARGMAYLEERRLVHRDLAARNVLVQNPACVKITDFGLAKLLDINEDEYKAAGGKMPI
KWLALECIQHRIFTHKSDVWAFGVTVWELLTYGGRPYENVPAREVPDLLEKGERLPQPPTCTIDVYMIMIKC
WMLDAESRPSFKELADEFAKMARDPGRYLVIPGDKLMRLPSYSPQDEKELIRNLSSSMDGPEVIMDAEEYLQ
PKSRCPLPSGSNVTSDTPLPPPTPVKKYAASSTGGGGGSSIANGSEHAGVYGAEGFSSQGSHRTASPSSSTR
MGAVGQHHHPHHLTGLPVGHHPGGFHPSQQLQQQHSRDSGGPSLRYCSDPLQLIGKELEAAMEDRRLPHYLP
GVKTGARVGNLKLDLPVDEDDYLMPSPQSTQPHHAGYMDLIGDAKLGDNGDLSSGDYHARSMPDFVKSLPAI
KRMSGMHPTLPLSMDNPEYHMMNNQDVNTLYNPSSPSYQLSPTSSVSSGLPVGNGATLGIPVNSLGVGTTAS
SSSSSSGSATVQFPTGAFGPRYLTQRSSEEEGSDHDYYNDLQRELQPLQPLKRNETTV--------------
------------------------------------------------------------------------
------------------------------------------------------------------------
------------------------------------------------------------------------
------------------------------------------------------------------------
------------------------------------------------------------------------
------------------------------------
>LepsalEVm000309t2/1-1570 type=protein; aalen=1570,93%,complete; clen=5027; offs=170-4882; organism=Lepeophtheirus_salmonis; evgclass=alt; oid=Lepeophtheirus_salmonis_trinLepeophtheirus_salmonis_LocDN74855c0g1t1; codepot=Noncode/-0.0031;
MLISDITLRRRKPVMSLPLLIALLLSIHLPGATPLEEKVCIGTKGRMSVPNNREHHYRNLRDRYTNCTYVDG
NLELTWLQDENLDLSFLQHIREVTGYVLISHVDVRKIVLPSLQIIRGRTLFKLSVRDDKFSLMVTLSKMHYL
EMPALRDILEGSVGILNNYNLCHIKTIEWEEIITGPRGKYVYVYNFNEPERDCTPCHESCQSGCWGEGPSNC
QKFSKINCSPQCHKGRCFGELPRECCHLFCAGGCTGPKQSDCLACRNFFDDGVCKQECPPMQRYNPIKYRWE
KNPEGKYAYGATCVKECPKHLLKDNGACVRICPPKKKTVNGECVPCDGPCPKTCHFNEVMHAGNIDSFQNCT
VIEGSITILDSTFNGFQEVYENYTFGNRYPAMDPKKLEVFTTLKEVTGYINIQGHHPNFKNLNAFRNLEVIG
GRTLTEYFSALYIVKTALTSLGLKSLRKIRSGAVSILENKDLCYAQEINWQKIMKSPSHNTLLQNNKNPQEC
IRQDHMCDPQCSAEGCWGPGNNSCLSCKKFQVDSECISSCDPNLGLYKVKENKCMKCHKECDLTCKGPGPGN
CDKCKHTKDGPFCVSHCPDGKYHNSSFGTCKPCHENCVGGCDGPGNTIGPRGCKSCEKAIVSNLGNILQCLE
KDEHCPEAHFEEWVVRQTQGKLEPLAGKAICRPCHSLCKKCNGYGFHDDVCQECVHFSQDQQCVPECDGDYY
KDSTKCKPCSEECRGCYGMGPDKCLACKNYKVYLTGEFPGNINSSTAPFNCTHTCPKERPNKILPEEGDADP
FCSAEALHLGRTLTAQNSIPAIIGGLVGCIVLLGLFLSVFGYQWRQRAKAKENTAKMTMVMTGYEDNEPLRP
TNIKPNLAKLKIVREAELRCGGILGYGAFGTVYKGVWVPEGENVKIPVAVKVLREGTGSNANKEILEEAYIM
ASVEHPNLLQLLAVCMTSQMMLVTQLMPLGCLLDYVRNNKDKIGSKPLLNWCTQIARGMAHLEERRLVHRDL
AARNVLVQTPSCVKITDFGLAKLLDINEDEYKAAGGKMPIKWLALECIQHRIFTHKSDVWAFGVTVWELLTY
GGRPYENIPARDVPDLLEKGERLAQPPICTIDVYMILIKCWMVDSECRPLFKELGEEFAKMAQDPGRYLVIP
GDKLMRLPSYTTQDERELIRNLSSNIGGSKVVMGAEEYLNPGRLPPHHSPTDTNGPTTPTQKFFPPNMPPPS
YNDSTLHLQHSNHLRQSKYGSSSGVNDGFSTLGSRSCRFGSNFFSSSCDPLKLLEDDNVDSMPNPSTSTLQH
NNSHKSTLPLGSTSNVNSNNTLSRRQVNGLRLNLPMDDEEYLVPSPHSPHSAAAAAQQSNTTPNNNINNNTN
AYMDLISDPKNPTMFPYPPPQGYFLTDNPPNYGRVPDFVDSSSTSSGNPNLTGRIGNSVGGGFISMDNPEYI
LNNDQKPSRGDYHTLGIPFIPNSPSSSQGGPPSIAGSTASYPMPPPVSTASLVVAAGSSANSTPPATQQQPS
SAGLNGVINGYCRSSNPPRSSGEESDDHDYYNDFERLNRELQPLHPRNTLPSKHETTV--------------
------------------------------------------------------------------------
------------------------------------------------------------------------
------------------------------------------------------------------------
------------------------------------------------------------------------
------------------------------------------------------------------------
------------------------------------
>DapmagEVm000483t6/1-1554 type=protein; aalen=1554,94%,partial3; clen=4930; offs=269-4930; organism=Daphnia_magna; evgclass=alt; oid=Daphnia_magna_Daphnia_magna_GDIP01176359.1; codepot=Code/0.31; TSA: Daphnia magna Dapma6txEVm000503t24 transcribed RNA sequence
MSLTRGPKLRWLSKAVFYLSVVLLLYRPISSAAGPAANATNPSPADKANDVFKGKICIGTNGRMSVPSNREH
HYRNLRDRYTNCTYVDGNLELTWLQDEHLDLTFLQHIREVTGYVLISHVDVKRIVLPALQIIRGRTLFKLSV
HDEEFALVVTLSKMHNLEMPALRDILAGSCGLFNNYNLCHMKTINWEEIITGTGSKIINVYNFTEPERECPA
CHESCEAGCWGEGPENCQKFSKINCSPQCHQGRCFGPRPRECCHLFCAGGCTGPKQSDCLACRNFFDDGVCN
QECPAMQRYNPITYSWETNPEGKYAYGATCVKTCPEHLLKDNGACVRICPAKKKAVNGECVVCDGPCPKTCQ
GVDIVHAGNIESFRDCTVIEGSISILDHSFGGFQQIYPNFTFGPRYPRLHPDRLEIFSTLQEITGFINVQAS
HPDFKNLSYFRNLETIGGRQLTEYFSALYIVKTSLNSLHLRSLKMIRAGSVTILENKELCFAESISWTKIIK
SQLHGTLLQNNKVSQQCQESGLVCSAQCSVEGCWGLGPNECLSCAHFQLDETCVESCDLNLGIYELTPKLCK
HCHHECDETCTGPGPGNCTVCKHVKDGPYCVPACPTSKFNDSGECVSCHDNCVGGCTGPENNIGPRGCHSCE
KAVINGDVEVDHCLKKNETCPDGYYYEWVGPQEQGPLKPLAGKAVCRKCHPRCKRCIGYGFHEQVCQECVKY
KRGEQCEDECPQDHYADEERHECSRCASECRGCSGPNVNQCQSCRNYRVYLWPGVMEPLTNLTQFNCTANCP
AEAPHKIFPADGGDPYCAKEPVVNPLVNGDEEHIAAILGGVIGCVTLLGVFLACFGYHWHQRAKSKENTAKM
TMVMSGYEDSEPLRPSHVKPNLAKLRIVKEAELRRGGILGYGAFGTVYKGVWVPEGENVKIPVAIKVLREGT
GSNTNREILDEAYIMASVEHPNLLQLLAVCMTSQMMLVTQLMPLGCLLDYVRNNRDKIGSKPLLNWCTQIAR
GMAYLEERRLVHRDLAARNVLVQNPACVKITDFGLAKLLDINEDEYKAAGGKMPIKWLALECIQHRIFTHKS
DVWAFGVTVWELLTYGGRPYENVPAREVPDLLEKGERLPQPPTCTIDVYMIMIKCWMLDAESRPSFKELADE
FAKMARDPGRYLVIPGDKLMRLPSYSPQDEKELIRNLSSSMDGPEVIMDAEEYLQPKSRCPLPSGSNVTSDT
PLPPPTPVKKYAASSTGGGGGSSIANGSEHAGVYGAEGFSSQGSHRTASPSSSTRMGAVGQHHHPHHLTGLP
VGHHPGGFHPSQQLQQQHSRDSGGPSLRYCSDPLQLIGKELEAAMEDRRLPHYLPGVKTGARVGNLKLDLPV
DEDDYLMPSPQSTQPHHAGYMDLIGDAKLGDNGDLSSGDYHARSMPDFVKSLPAIKRMSGMHPTLPLSMDNP
EYHMMNNQDVNTLYNPSSPSYQLSPTSSVSSGLPVGNGATLGIPVNSLGVGTTASSSSSSSGSATVQFPTGA
FGPRYLTQRSSEEEGSDHDYYNDLQRELQPLQPLKRIQVQKV------------------------------
------------------------------------------------------------------------
------------------------------------------------------------------------
------------------------------------------------------------------------
------------------------------------------------------------------------
------------------------------------------------------------------------
------------------------------------
>DapmagEVm000483t27/1-1553 type=protein; aalen=1553,67%,complete; clen=6877; offs=1284-5945; organism=Daphnia_magna; evgclass=alt; oid=Daphnia_magna_Daphnia_magna_GDIP01121365.1; codepot=Code/0.32; TSA: Daphnia magna Dapma6txEVm000503t10 transcribed RNA sequence
MKQNTYTRSTRNCIPSPTMDKRRNVMSRALSFAIAAAFALLAVNIVDAASVIEERVCIGTNGRMSVPSNREH
HYRNLRDRYTNCTYVDGNLELTWLQDEHLDLTFLQHIREVTGYVLISHVDVKRIVLPALQIIRGRTLFKLSV
HDEEFALVVTLSKMHNLEMPALRDILAGSCGLFNNYNLCHMKTINWEEIITGTGSKIINVYNFTEPERECPA
CHESCEAGCWGEGPENCQKFSKINCSPQCHQGRCFGPRPRECCHLFCAGGCTGPKQSDCLACRNFFDDGVCN
QECPAMQRYNPITYSWETNPEGKYAYGATCVKTCPEHLLKDNGACVRICPAKKKAVNGECVVCDGPCPKTCQ
GVDIVHAGNIESFRDCTVIEGSISILDHSFGGFQQIYPNFTFGPRYPRLHPDRLEIFSTLQEITGFINVQAS
HPDFKNLSYFRNLETIGGRQLTEYFSALYIVKTSLNSLHLRSLKMIRAGSVTILENKELCFAESISWTKIIK
SQLHGTLLQNNKVSQQCQESGLVCSAQCSVEGCWGLGPNECLSCAHFQLDETCVESCDLNLGIYELTPKLCK
HCHHECDETCTGPGPGNCTVCKHVKDGPYCVPACPTSKFNDSGECVSCHDNCVGGCTGPENNIGPRGCHSCE
KAVINGDVEVDHCLKKNETCPDGYYYEWVGPQEQGPLKPLAGKAVCRKCHPRCKRCIGYGFHEQVCQECVKY
KRGEQCEDECPQDHYADEERHECSRCASECRGCSGPNVNQCQSCRNYRVYLWPGVMEPLTNLTQFNCTANCP
AEAPHKIFPADGGDPYCAKEPVVNPLVNGDEEHIAAILGGVIGCVTLLGVFLACFGYHWHQRAKSKENTAKM
TMVMSGYEDSEPLRPSHVKPNLAKLRIVKEAELRRGGILGYGAFGTVYKGVWVPEGENVKIPVAIKVLREGT
GSNPNREILDEAYIMASVEHPNLLQLLAVCMTSQMMLVTQLMPLGCLLDYVRNNRDKIGSKPLLNWCTQIAR
GMAYLEERRLVHRDLAARNVLVQNPACVKITDFGLAKLLDINEDEYKAAGGKMPIKWLALECIQHRIFTHKS
DVWAFGVTVWELLTYGGRPYENVPARGGPDLLEKGERLPQPPTCTIDVYMIMIKCWMLDAESRPSFKELADE
FAKMARDPGRYLVIPGDKLMRLPSYSPQDEKELIRNLSSSMDGPEVIMDAEEYLQPKSRCPLPSGSNVTSDT
PLPPPTPVKKYAASSTGGGGGSSIANGSEHAGVYGAEGFSSQGSHRTASPSSSTRMGAVGQHHHPHHLTGLP
VGHHPGGFHPSQQLQQQHSRDSGGPSLRYCSDPLQLIGKELEAAMEDRRLPHYLPGVKTGARVGNLKLDLPV
DEDDYLMPSPQSTQPHHAGYMDLIGDAKLGDNGDLSSGDYHARSMPDFVKSLPAIKRMSGMHPTLPLSMDNP
EYHMMNNQDVNTLYNPSSPSYQLSPTSSVSSGLPVGNGATLGIPVNSLGVGTTASSSSSSSGSATVQFPTGA
FGPRYLTQRSSEEEGSDHDYYNDLQRELQPLQPLKRNETTV-------------------------------
------------------------------------------------------------------------
------------------------------------------------------------------------
------------------------------------------------------------------------
------------------------------------------------------------------------
------------------------------------------------------------------------
------------------------------------
>LercypEVm000187t1/1-1550 type=protein; aalen=1550,86%,complete; clen=5404; offs=254-4906; organism=Lernaea_cyprinacea; evgclass=main; oid=Lernaea_cyprinacea_trinLernaeacyprinacea_LocDN92410c0g1t2; codepot=Code/0.31;
MKLTMLISALILLSAAHGLALRLEEKVCIGTNGRMSVPNNREHHYRNLRDRYTNCTYVDGNLELTWLQDENF
DLSFLQHIREVTGYVLISHVDVTRIVLPSLQIIRGRTLFKLSVHDDEFSLLVTLSKMHNLELPALRDILEGS
AGILNNYNLCHIKTIEWKEIITGQNAKYLYVYKFHEPERDCTPCHESCSSGCWGEGAHNCQKFSKINCSPQC
HQGRCFGPKPRECCHLFCAGGCTGPKQSDCLACRNFYDDGVCKQECPPMQRYNPIKYRWEKNPDGKYAYGAT
CVKDCPKHLLKDNGACVRSCPAKKKAENGECVPCDGPCPKTCIFSDTLHAGNIDSLQNCTVIEGSIFILDSS
FDGFLQIYDNFTFGPRFPAMDPDRLEVLSTIKEVTGYLNIQAHHSKFTTLNAFRNLETIGGRTLTEYFASLY
IVKTSLKSLDLRSLKSIQSGSVAILENRDLCFAQNVNWKKIMKSNNHNILLDNNKDVESCLQAGRVCDTQCS
ADGCWGPGNHLCLSCKTFKVGHECVSSCDPKMGLYSAGDRECMKCDVECDGTCTGPGPGNCHRCKNAKDGPF
CVDKCPDGKYQNRSMNGECLACHANCVGGCDGPENMVGPGGCNSCEKAIINTDLQVVQCLQEKDLCPEGFFY
EWVVPQVQGKLKPMAGKAICRPCHPLCKKCNGYGFHQDVCQECVHFNQDEQCTTDCSTDFYPSADTKQCLPC
ADECRGCRGPTPAHCISCKNFKVFPFGGDPSDNSTAFNCTKTCPADYPHKLFPDNGGDPYCSTEPVHLGEPL
IVSGLSFSGLVAIIVTTVIAICVLLAVSCYYWKQRAKAKENTAKMTMVMTGYDDNEPLRPTNIKPNLAKLNI
VKEQELRRGGILGYGAFGTVYKGVWIPEGKNVKIPVAVKVLHEGTDTNANQQILDEAYIMASVEHPNLLQLL
AVCMTSRLMLVTQLMPLGCLLDYVRNNKDKIGSKPLLNWCKQIASGMAYLEEKRLVHRDLAARNVLVQTPNC
VKITDFGLAKLLDINEDEYKAAGGKMPIKWLALECIQHRVFTHKSDVWSFGVTVWELLTYGGKPYENVPARD
IPDLLEKGERLSQPSICTIDVYMILIKCWMVEADNRPSFKWLAEEFSKMARDPGRYLVIPGDKLMRLPSYTT
QDEKVLIRNLSSTMGGSEIAITAEEYLNPARIPSQHTLNTPVDTPQPSTPTQKFFPPNMPPPSYNDSLRASH
FAGHRNSRYCSTIAINDGFSTLGSRSLRQTNFSNSCDPIKPSGDDEHGDKVSHLPNGGTIHSQKSSSHRHSV
MMAGHPRPPVTVSGLKLDLPVDDDDYLMPSPQSPFNNNHMAANGYMDLLSDPKASTTTMFQYPPPQNYFLTD
NPSNYGRVPDLTLHATGGGCFSMDNPEYILNEQRRCGDYHTLGIPLVHSNSPSSHSQAPSSIHSVHSINGGM
SAQPAASGTGLNGMINAAANSGRMSVTMRKSSGDESDGHDYYNDLERLKREMQPLQGLSSHTPSSPLSSNLT
SSSSITIRGSANHSASAGSASQPFKLLPPPASKHETTV----------------------------------
------------------------------------------------------------------------
------------------------------------------------------------------------
------------------------------------------------------------------------
------------------------------------------------------------------------
------------------------------------------------------------------------
------------------------------------
>EucserEVm000246t1/1-1533 type=protein; aalen=1533,88%,complete; clen=5182; offs=127-4728; organism=Eucyclops_serrulatus; evgclass=main; oid=Eucyclops_serrulatus_trinEucyclops_serrulatus_LocDN119357c1g1t1; codepot=Code/0.11;
MKTLSKTVCIGTTGRLSVPNNREHHYRNLRDRYTNCTYVDGNLELTWLEDENLDLSFLQHIREVTGYVLISH
VHVAKVVLPSLQIIRGRTLFKINVHDDEFALMVTLSKMHNLELPALRDILEGSVALLNNFNLCHIRTIDWKE
IITGTDAKFLYVYKFNEPERDCTPCHESCSNGCWGEGPQNCQKFSKVNCSPQCHQGRCFGPKPRECCHLFCA
GGCTGPKQSDCLACRNFYDDGVCKQECPPMQRYNTIKYRWEKNPDGKYAYGSTCVKDCPKHLLKDNGACVRA
CPDKKKAENGECVPCDGPCPKTCIFSDVLHSGNIDTLQNCTVIEGSITILDSSFAGFLMVHDNFTLGPKFAP
MDPAKLEVLSTIKEVTGYLNIQANHSDFTNLNAFRNLEIVGGRTLTEFFSSLYIVKTTLTSLDLKSLRKVQS
GSVAILENKDLCFADNINWKKIMMSKNHNTLLQNNKLPEKCHLEGHVCDDQCSGEGCWGPGNKMCLSCKTFK
ITDECVETCDPNLGRYITGVKECQRCDKECDTTCIGPGPGNCTKCKNTKDGPFCVEKCPEGKYDNQTLGECV
LCHENCLGGCTGPENTVGPNGCNSCEKAVINADLDVVNCLKEKEECPEGTFYEYVAPQVQAKLKPLAGHTIC
RPCHPLCKRCTGYGFHKDVCQECAGYLQDEQCTVECSSDFYGNPYKKECLPCSEECRGCHGPTAAQCTSCKN
YKILVYGGDPSDNATLFNCTKTCPQDIPHKLFPEDGGDPYCSMEPTHLGQPLIASGLSYPGLVGIIVATVIV
ISVLLAVSCYYWKQRAKAKENTAKMTLVMTGYGDDEPLQPTNIKPNLAKLNIVKEHELRRGGILGYGAFGTV
YKGVWVPEGKNVKIPVAVKELKEGTDKNANQQILDEAYIMASVEHPHLLQLLAVCMTSRLMLVTQLMPLGCL
LEYVRNNKDKIGSKPLLNWCRQIASGMAYLEEKRLVHRDLAARNVLVQTPHSIKITDFGLAKLLDINEDEYK
AQGGKMPIKWLALECIQHRIFTHKSDVWAFGVTVWELLTFGGKPYENVHPRDLPDLLEKGERLPNPEICTLD
VFMILIKCWMVEPATRPSFKALTEEFTKMCRDPGRYLFIPGDKLMRLPSYTTQDEKVLIRNLSATIGGSEIA
ITAEEYLNPTRIPSQHTLSTPVDTPQPSTPTQKFFPPNMPPPSYNDTIRGSVMHGGPAHRQSRYCSSIGIND
GFSTLGSKTIRHSNFSASCDPLKYGDESQCDGVSHMPNGTIHSQKSHRMSTMGPRPPGTTAGLNLDLPVDDE
DYLMPSPQSPQHLTTSSNVNNNHVTNGYMDLIADPKGSTLFQYPPPQNYFLTDYPSNYGRVPDHGMHTGGFS
MDNPEYILNEQRRHGDYHTLGIPIVNNSSPSSQGPSSIHSVHSNGQSANERPFHSLSSNGSAVPAGLNGVIN
GRPTHNGAVSHPGVYRKSSGEESDDHEYYNDLDRYKREIQPLKSAKTISPPQSASSASSSQTRPPSAAYSQQ
QQPQQPFKLLPPPASKHETTV---------------------------------------------------
------------------------------------------------------------------------
------------------------------------------------------------------------
------------------------------------------------------------------------
------------------------------------------------------------------------
------------------------------------------------------------------------
------------------------------------
>HyaaztEVm000298t3/1-1520 type=protein; aalen=1520,89%,partial3; clen=5084; offs=525-5084; organism=Hyallela_azteca; evgclass=althim; oid=Hyallela_azteca_trinHyallela_azteca_LocDN29088c3g1t3; codepot=Code/0.16;
MLLFHSKTFHHLKPVPTRDRFLNFLLLLFSYLEVTNATVFDGRICIGTNGRMSVPSNREHHYRNLRDRYLNC
TYVDGNLELTWLQDENLDLSFLQYIREVTGYVLISHVDVKRIALPSLQIIRGRTLFKLAVHDENFALLVTLS
KMHTLEMPALRDILEGTVGLFNNYNLCHITTIEWKEIMSDARAEHVFVYNFTEPERSCSCHDSCLKGCWGEG
PENCQKFSKLTCSPQCHAGRCYDDGPRDCCHLFCAGGCTGPTQSECLACRNFYDDGECKQECPAMQRYNTIT
YSWETNPNGKYAYGATCVKDCPEHLLKDNGACVRSCPPKFRAVNGECVPCNGPCPKTCVATDDVHAGNIHDF
AGCTILEGSLTILDHSFDGFQQVHDDFTFGEKLPEMHPRELEVFSTLTEVTGFINIQASHPEFTNLSFLRNL
ETIGGRDLTEYFSALYIVKTSLQSLNLRSLKRIRAGKVYILENKDLCFAANMTWKKLVKQQDTEALLLENNR
DYNECKQLGLVCNEECSDDGCWGAGPEECLSCRNFKLQDKCVNNCNEPGMYEKEPGVCSLCHDECLGGCTGP
SSSHCKSCRNVKDGPFCYARCPDTKFNEGGQCKPCHQNCVKGCRGPENNIGPRGCISCEKVIINDELEVEKC
LKDQESCPDGYFSEWVVHQETGDLQRMAGKTICRKCHPRCKNCSAYGFHTSVCHECLHYKRGEQCEERCPDD
HYADEEHHECFKCSSECSSGCRGPTVSDCNACRNYRIYLQPPPGTNLTRFNCSANCPAELPYKIFPEDASDP
YCGTDPVPYFLDEESLPAVVGGVIGCVFLFCLFVSVFCYIWWKRSKTKEAAMKMTISMMPFDDNEPLKPTNI
KPNLAKLRIVKEAELRKGSVLGYGAFGTVFKGVWVPDGENVKIPVAIKVLREGTDTNVSREILEEAYIMASV
DHPNLLQLLAVCMTTKIMMVTQLMPLGALLDYVRINRDKIGSKPLLNWCTQIARGMNYLEERRLVHRDLAAR
NVLVQTPNLVKITDFGLAKLLDGNEEEYKAAGGKMPIKWLALECIQHRIFTHKSDVWAFGVTVWEILTYGGR
PYDDVHAREVPEMLEKGERLPQPAICTIDVYVIMIRCWTLEAEERPTFKELTEDFAKMARDPGRFLVIPGDK
LMRLPSYTTQDERDFFRSLSSAIGGDGILMAAEEYLQPKYGIAVPNTSSSTSSEPITPVKKHPTPYDAEMGD
DDCFENSPSGDSDANSRPPGYGWVGNVRLDLPVDEDDYLMPSTQPPSSTASSSHQHYMDLLDSAPSGTQAAS
DYYKHLKNNGHSKKQIAMDNPEYHVMNKRNVAAAVQSANMPQRNGVQHRSYGEYPPITHPSQHYSSRRRPSQ
RSSHSSQPHTPTDTYFPTSTSDPNNFCAFQRTASDMNTFRVPSNPSNPSTPTDSNFPGFPATTNGGSFVGFH
NGLPATSNNSQILGPMFPGVQTVGVPVIDPHSRLPSYSSTGSSGPGSGGPSMGSNGPSMGSNGPSMGTNGHN
AGSNILNL----------------------------------------------------------------
------------------------------------------------------------------------
------------------------------------------------------------------------
------------------------------------------------------------------------
------------------------------------------------------------------------
------------------------------------------------------------------------
------------------------------------
>ParnanEVm000499t1/1-1515 type=protein; aalen=1515,92%,complete; clen=4899; offs=97-4644; organism=Paracyclopina_nana; evgclass=main; oid=Paracyclopina_nana_trinParacyclopina_nana_LocDN20233c0g2t1; codepot=Code/0.29;
MRAFLLGWLLHAAGLLALVRAKEGSLAENEPLRHGKICIGTNGRMSVPSNREHHYRNLRDRYTNCTYVDGNL
ELTWLQDENLDLSFLQHIREVTGYVLISHVDVTRIVLPSLQIIRGRTLFKLSVQDDEFALIVTLSKMNNLEL
PALRDILEGSVGILNNYNLCHIKTIEWKEIITGQNAKYLYVYKFQEAERDCTPCHETCEKGCWGEGPGNCQK
FSKINCSPQCHQGRCFGPQPRECCHLFCAGGCTGPKQSDCLACRNFYDDGVCKQECPPMQRYNPIKYKWEKN
PDGKYAYGATCVRDCPKHLLKDNGACVKFCPPKKKTVNGECVPCNGPCPKTCHFSDTIHAGNIDSLQNCTVI
EGSVTILDSSFSGFQQIYENFTFGPRYPAMDPIRLEALSTVKEVTGFMNIQAHHPNFTTLNAFRNLEVIGGR
HLTEYFSSLYIVKTSLSSLNMRSLKLIRSGSVAILENSELCYAQDINWQKIMKSTSHNTLLQNNRPAQKCIL
ESKVCDSQCSSDGCWGPGKGMCLACKTFSVENECVASCDPNLGLYKSSDRICMKCHQECALTCSGPGPGSCD
ACKNTKDGPFCVKECPDGKYDDGGECKPCHENCVGGCQGPQNTVGPQGCNSCEKAIINGQFQVEKCLEADED
CPEGYYLDWVSRQAASKTLQNLNLEGKAICRPCHPLCKKCTGYGFHKEVCLECLGLEQDEQCTQECSSDHFN
AANKTCLACHSECRGCHGPTSFDCNACMNFKVYSDESLVGQNGTAFNCTKTCPPEYPHKIFTPDESHQDPYC
STEAVVGQRLSSSAANSIPAIIGGLVGCILLLGLFLLVFGYQWRQRAKAKENTAKLALAMAGIEDNEPLRPT
NIKPNMAKLRIVREGELRKGSILGYGAFGTVFRGVWIPENENVKIPVAIKVLHAETGPNTNKEILEEAYMMA
SVEHVNLLRLLAVCMTSQLMLVTQLMPLGCLLDYVRNNKDKIGSKPLLNWCTQIARGMAYLEEKRLVHRDLA
ARNVLVQNPSCVKITDFGLAKYLDINEFEYKASGGKMPIKWLALECITKRVFTHKSDVWAFGVTVWELLTYG
GRPYENISPRDVPDLLQKGERLPQPQYCTIDVYMIMVKCWMADADSRPNFKELVDHFSKMARDPGRYLVIPG
DEHMRLPSFTTQDEKELIRSFGSNIGGSEVVMGAEEYLNPNGRMSSQHTLNTPVDTPLPPATPTQKFFPSGM
TLPSHEHSNRNSTMIPSRHSRYGSSAAIDGFSTLGSRSLRHSNFFSSSCDPLKALEDEGTMSSMPNGGTMFS
QRSSANQSHFSSHPRPPVNMTGLKLDLRLDDENYLVPQPESPAHGQQHNTPTNNNQINNPYMDLIPEAAGKT
SSNSTTSTSVFQYPPPQSYFLTDNPSNYGRVPDPMMMMPSMDNPEYILNKTSSVMGDYHTLGIPLVGGSNGS
PASSQGPSSIHSVTSNPPNSANNRPSGGLNGVINRNHMQLPHIEDQFEGHQHEYYNDFPPLKLQPPPAPRNE
TSV---------------------------------------------------------------------
------------------------------------------------------------------------
------------------------------------------------------------------------
------------------------------------------------------------------------
------------------------------------------------------------------------
------------------------------------------------------------------------
------------------------------------
>ParnanEVm000499t2/1-1508 type=protein; aalen=1508,89%,complete; clen=5066; offs=264-4790; organism=Paracyclopina_nana; evgclass=alt; oid=Paracyclopina_nana_trinParacyclopina_nana_LocDN20233c0g4t1; codepot=Code/0.29;
MGAIRETIVALIGLLTVLTSVKAIRIEEKVCIGTNGRMSVPSNREHHYRNLRDRYTNCTYVDGNLELTWLQD
ENLDLSFLQHIREVTGYVLISHVDVTRIVLPSLQIIRGRTLFKLSVQDDEFALIVTLSKMNNLELPALRDIL
EGSVGILNNYNLCHIKTIEWKEIITGQNAKYLYVYKFQEAERDCTPCHETCEKGCWGEGPGNCQKFSKINCS
PQCHQGRCFGPQPRECCHLFCAGGCTGPKQSDCLACRNFYDDGVCKQECPPMQRYNPIKYKWEKNPDGKYAY
GATCVRDCPKHLLKDNGACVKFCPPKKKTVNGECVPCNGPCPKTCHFSDTIHAGNIDSLQNCTVIEGSVTIL
DSSFSGFQQIYENFTFGPRYPAMDPIRLEALSTVKEVTGFMNIQAHHPNFTTLNAFRNLEVIGGRHLTEYFS
SLYIVKTSLSSLNMRSLKLIRSGSVAILENSELCYAQDINWQKIMKSTSHNTLLQNNRPAQKCILESKVCDS
QCSSDGCWGPGKGMCLACKTFSVENECVASCDPNLGLYKSSDRICMKCHQECALTCSGPGPGSCDACKNTKD
GPFCVKECPDGKYDDGGECKPCHENCVGGCQGPQNTVGPQGCNSCEKAIINGQFQVEKCLEADEDCPEGYYL
DWVSRQAASKTLQNLNLEGKAICRPCHPLCKKCTGYGFHKEVCLECLGLEQDEQCTQECSSDHFNAANKTCL
ACHSECRGCHGPTSFDCNACMNFKVYSDESLVGQNGTAFNCTKTCPPEYPHKIFTPDESHQDPYCSTEAVVG
QRLSSSAANSIPAIIGGLVGCILLLGLFLLVFGYQWRQRAKAKENTAKLALAMAGIEDNEPLRPTNIKPNMA
KLRIVREGELRKGSILGYGAFGTVFRGVWIPENENVKIPVAIKVLHAETGPNTNKEILEEAYMMASVEHVNL
LRLLAVCMTSQLMLVTQLMPLGCLLDYVRNNKDKIGSKPLLNWCTQIARGMAYLEEKRLVHRDLAARNVLVQ
NPSCVKITDFGLAKYLDINEFEYKASGGKMPIKWLALECITKRVFTHKSDVWAFGVTVWELLTYGGRPYENI
SPRDVPDLLQKGERLPQPQYCTIDVYMIMVKCWMADADSRPNFKELVDHFSKMARDPGRYLVIPGDEHMRLP
SFTTQDEKELIRSFGSNIGGSEVVMGAEEYLNPNGRMSSQHTLNTPVDTPLPPATPTQKFFPSGMTLPSHEH
SNRNSTMIPSRHSRYGSSAAIDGFSTLGSRSLRHSNFFSSSCDPLKALEDEGTMSSMPNGGTMFSQRSSANQ
SHFSSHPRPPVNMTGLKLDLRLDDENYLVPQPESPAHGQQHNTPTNNNQINNPYMDLIPEAAGKTSSNSTTS
TSVFQYPPPQSYFLTDNPSNYGRVPDPMMMMPSMDNPEYILNKTSSVMGDYHTLGIPLVGGSNGSPASSQGP
SSIHSVTSNPPNSANNRPSGGLNGVINRNHMQLPHIEDQFEGHQHEYYNDFPPLKLQPPPAPRNETSV----
------------------------------------------------------------------------
------------------------------------------------------------------------
------------------------------------------------------------------------
------------------------------------------------------------------------
------------------------------------------------------------------------
------------------------------------------------------------------------
------------------------------------
>DapmagEVm000483t12/1-1505 type=protein; aalen=1505,78%,complete; clen=5733; offs=311-4828; organism=Daphnia_magna; evgclass=alt; oid=Daphnia_magna_Daphnia_magna_GDIP01205913.1; codepot=Code/0.31; TSA: Daphnia magna Dapma6txEVm000503t20 transcribed RNA sequence
MSLTRGPKLRWLSKAVFYLSVVLLLYRPISSAAGPAANATNPSPADKANDVFKGKICIGTNGRMSVPSNREH
HYRNLRDRYTNCTYVDGNLELTWLQDEHLDLTFLQHIREVTGYVLISHVDVKRIVLPALQIIRGRTLFKLSV
HDEEFALVVTLSKMHNLEMPALRDILAGSCGLFNNYNLCHMKTINWEEIITGTGSKIINVYNFTEPERECPA
CHESCEAGCWGEGPENCQKFSKINCSPQCHQGRCFGPRPRECCHLFCAGGCTGPKQSDCLACRNFFDDGVCN
QECPAMQRYNPITYSWETNPEGKYAYGATCVKTCPEHLLKDNGACVRICPAKKKAVNGECVVCDGPCPKTCQ
GVDIVHAGNIESFRDCTVIEGSISILDHSFGGFQQIYPNFTFGPRYPRLHPDRLEIFSTLQEITGFINVQAS
HPDFKNLSYFRNLETIGGRQLTEYFSALYIVKTSLNSLHLRSLKMIRAGSVTILENKELCFAESISWTKIIK
SQLHGTLLQNNKVSQQCQESGLVCSAQCSVEGCWGLGPNECLSCAHFQLDETCVESCDLNLGIYELTPKLCK
HCHHECDETCTGPGPGNCTVCKHVKDGPYCVPACPTSKFNDSGECVSCHDNCVGGCTGPENNIGPRGCHSCE
KAVINGDVEVDHCLKKNETCPDGYYYEWVGPQEQGPLKPLAGKAVCRKCHPRCKRCIGYGFHEQVCQECVKY
KRGEQCEDECPQDHYADEERHECSRCASECRGCSGPNVNQCQSCRNYRVYLWPGVMEPLTNLTQFNCTANCP
AEAPHKIFPADGGDPYCAKEPVVNPLVNGDEEHIAAILGGVIGCVTLLGVFLACFGYHWHQRAKSKENTAKM
TMVMSGYEDSEPLRPSHVKPNLAKLRIVKEAELRRGGILGYGAFGTVYKGVWVPEGENVKIPVAIKVLREGT
GSNTNREILDEAYIMASVEHPNLLQLLAVCMTSQMMLVTQLMPLGCLLDYVRNNRDKIGSKPLLNWCTQIAR
GMAYLEERRLVHRDLAARNVLVQNPACVKITDFGLAKLLDINEDEYKAAGGKMPIKWLALECIQHRIFTHKS
DVWAFGVTVWELLTYGGRPYENVPAREVPDLLEKGERLPQPPTCTIDVYMIMIKCWMLDAESRPSFKELADE
FAKMARDPGRYLVIPGDKLMRLPSYSPQDEKELIRNLSSSMDGPEVIMDAEEYLQPKSRCPLPSGSNVTSDT
PLPPPTPVKKYAASSTGGGGGSSIANGSEHAGVYGAEGFSSQGSHRTASPSSSTRMGAVGQHHHPHHLTGLP
VGHHPGGFHPSQQLLGNLKLDLPVDEDDYLMPSPQSTQPHHAGYMDLIGDAKLGDNGDLSSGDYHARSMPDF
VKSLPAIKRMSGMHPTLPLSMDNPEYHMMNNQDVNTLYNPSSPSYQLSPTSSVSSGLPVGNGATLGIPVNSL
GVGTTASSSSSSSGSATVQFPTGAFGPRYLTQRSSEEEGSDHDYYNDLQRELQPLQPLKRNETTV-------
------------------------------------------------------------------------
------------------------------------------------------------------------
------------------------------------------------------------------------
------------------------------------------------------------------------
------------------------------------------------------------------------
------------------------------------------------------------------------
------------------------------------
>AseaqCEVm000494t1/1-1498 type=protein; aalen=1498,59%,complete-utrpoor; clen=7599; offs=124-4620; organism=Asellus_aquaticus_CAVE; evgclass=main; oid=Asellus_aquaticus_CAVE_trinAsellus_aquaticus_CAVE_LocDN20932c4g2t2; codepot=Code/0.055;
MSRHKSGGGSPLFEKRNSWINKSVLLLLTLIFHEAAPTIINERVCIGTNGRMSVPSNRDHHYRNLRDRYINC
TYVDGNLELTWLQDENLDLSFLQYIREVTGYVLISHVDVKRVVFPSLQIIRGRTLFKLSVADESFALLVMLS
KMNTLEMPALRDILEGSVSLFNNYNLCHIKSINWTEIMSDPKSKYFYTYNFTQPQRTCHCHDSCERGCWGEG
SENCQKFSKITCSPQCHDGRCYGPGPRDCCHLFCAGGCTGPTQSDCLACHNFYDDGECKQECPPMKRYNTIT
YSWEPNPNGKYAYGATCVRDCPGHLLKDSGACVRSCPAKKKAMDGECVRCNGPCPKTCQGVENVHSGNIDSF
KGCTIIEGSLIILDHSFDGFQHVYKNFTFGEKYPEMHPSKLEVFSTLKEVTGYISIQASHVEFTNLSFIRNL
ESIGGRATTEYFSSLYIVKTSLKSLGLRSLKRIRSGSVYILENNNLCFAENISWRKLIKGEDAKSQLLLQNN
KAASQCTAEGLVCHNECSKEGCWDKGEDQCLSCQNYKLEDKCVNNCRLPNIYEKNSKECSYCHEQCYGGCKG
ADSDSCFECKSVKDGPYCVDKCPQTKYNANGTCESCHENCVDGCSGPLNTVGDGGCNSCKKALVNSKNELEY
CLAQEQPCPIGYFSDILVRKESAGQLRSMAGNTICRKCHPRCKNCTAYGIHTSVCHECAMYRRKEHCEEECP
EDHYVNEVKKECIKCSSECSEGCSGPSESECKACRNYRIYYEGEPSVNNTNFNCTATCPPDFPFKVFPEDIS
DPYCAKDQLPLSLDDESMTAILGGTLGCFFLLVIFFLVLCFLWWQKNKTKEAALKMTMTMMPYDDNEPLKPT
NIKPNLAKLRIVKEAELRLGGLLGAGAFGVVNKGVWVPEGENVKIPVAIKVLKDGTGTNENKEILEEAYIMA
SVDHPNLLQLLAVCMTTQIMLVTQLMPLGCLLDYVRNNRHKIGSKPLLNWCTQIARGMHYLEERRLVHRDLA
ARNVLVQTPNCVKITDFGLAKLLDYNEDEYKAEGGKMPIKWLALECIQHRVFNHKSDVWAFGVTVWELLTYG
GKPYEDMPAREVPDFLEKGERLLQPETCTIELYVLLLKCWKIDADGRPSFRELSDEFAKMSRDPGRFLVIQG
DKLMRLPSYTPQDEHELIRCLSSAIDGDGVIMAAEEYLQPKYGSQLPHLHQHHNHHHTSSSSTSEPATPVKK
TIPHFSGGFSGGEYLSGQTESPQNRQNLQRERKYAHLEAAQNGSPSHRPRENSHRYCSDPLKMHDAEMGDDD
CFESEGAGASSSIRGVGYPDSARTGYGWVGDMRLHLPLDEDDYLMPSAQPAGIATVGPNHQHYMELVADEAD
NRNHRHPVSNYERHHNLCNRSHAPNSNGFAIGPGNGQWAGMDNPEYHLMNNAVRLYGNQMPNYYPTTQQTLG
VPVVRNCYPTYSTSSCNSGGSGASNHVHQPSSLPHGSPHEYYNEIPRLPSTPRSETTV--------------
------------------------------------------------------------------------
------------------------------------------------------------------------
------------------------------------------------------------------------
------------------------------------------------------------------------
------------------------------------------------------------------------
------------------------------------------------------------------------
------------------------------------
>AseaqSEVm000461t1/1-1498 type=protein; aalen=1498,73%,complete; clen=6122; offs=176-4672; organism=Asellus_aquaticus_SURFACE; evgclass=main; oid=Asellus_aquaticus_SURFACE_trinAsellus_aquaticus_SURFACE_LocDN10241c0g1t2; codepot=Code/0.053;
MSRHKSGGGSPLFEKRNSWINKSVLLLLTLIFHEAAPTIINERVCIGTNGRMSVPSNRDHHYRNLRDRYINC
TYVDGNLELTWLQDENLDLSFLQYIREVTGYVLISHVDVKRVVFPSLQIIRGRTLFKLSVADESFALLVMLS
KMNTLEMPALRDILEGSVSLFNNYNLCHIKSINWTEIMSDPKSKYFYTYNFTQPQRTCHCHDSCERGCWGEG
SENCQKFSKITCSPQCHDGRCYGPGPRDCCHLFCAGGCTGPTQSDCLACHNFYDDGECKQECPPMKRYNTIT
YSWEPNPNGKYAYGATCVRDCPGHLLKDSGACVRSCPAKKKAMDGECVRCNGPCPKTCQGVENVHSGNIDSF
KGCTIIEGSLIILDHSFDGFQHVYKNFTFGEKYPEMHPSKLEVFSTLKEVTGYISIQASHVEFTNLSFIRNL
ESIGGRATTEYFSSLYIVKTSLKSLGLRSLKRIRSGSVYILENNNLCFAENISWRKLIKGEDAKSQLLLQNN
KAASQCTAEGLVCHNECSKEGCWDKGEDQCLSCQNYKLEDKCVNNCRLPNIYEKNSKECSYCHEQCYGGCKG
ADSDSCFECKSVKDGPYCVDKCPQTKYNANGTCESCHENCVDGCSGPLNTVGDGGCNSCKKALVNSKNELEY
CLAQEQPCPIGYFSDILVRKESAGQLRSMAGNTICRKCHPRCKNCTAYGIHTSVCHECAMYRRKEHCEEECP
EDHYVNEVKKECIKCSSECSEGCSGPSESECKACRNYRIYYEGEPSVNNTNFNCTATCPPDFPFKVFPEDIS
DPYCAKDQLPLSLDDESMTAILGGTLGCFFLLVIFFLVLCFLWWQKNKTKEAALKMTMTMMPYDDNEPLKPT
NIKPNLAKLRIVKEAELRLGGLLGAGAFGVVNKGVWVPEGENVKIPVAIKVLKDGTGTNENKEILEEAYIMA
SVDHPNLLQLLAVCMTTQIMLVTQLMPLGCLLDYVRNNRHKIGSKPLLNWCTQIARGMHYLEERRLVHRDLA
ARNVLVQTPNCVKITDFGLAKLLDYNEDEYKAEGGKMPIKWLALECIQHRVFNHKSDVWAFGVTVWELLTYG
GKPYEDMPAREVPDFLEKGERLLQPETCTIELYVLLLKCWKIDADGRPSFRELSDEFAKMSRDPGRFLVIQG
DKLMRLPSYTPQDEHELIRCLSSAIDGDGVIMAAEEYLQPKYGSQLPHLHQHHNHHHTSSSSTSEPATPVKK
TIPHFSGGFSGGEYLSGQTESPQNRQNLQRERKYAHLEAAQNGSPSHRPRENSHRYCSDPLKMHDAEMGDDD
CFESEGAGASSSIRGVGYPDSARTGYGWVGDMRLHLPLDEDDYLMPSAQPAGIATVGPNHQHYMELVADEAD
NRNHRHPVSNYERHHNLCNRSHAPNSNGFAIGPGNGQWAGMDNPEYHLMNNAVRLYGNQMPNYYPTTQQTLG
VPVVRNCYPTYSTSSCNSGGSGASNHVHQPSSLPHGSPHEYYNEIPRLPSTPRSETTV--------------
------------------------------------------------------------------------
------------------------------------------------------------------------
------------------------------------------------------------------------
------------------------------------------------------------------------
------------------------------------------------------------------------
------------------------------------------------------------------------
------------------------------------
>EuraffEVm000667t1/1-1497 type=protein; aalen=1497,82%,complete; clen=5476; offs=615-5108; organism=Eurytemora_affinis; evgclass=noclass; oid=Eurytemora_affinis_trinEurytemora_affinis_LocDN83907c0g1t2; codepot=Code/0.12;
MRRVTIFLILLSVRGFCFQRTREKEHQRHGKICIGTNGRMSVPSNRDHHYRNLRDRYTNCTYVDGNLELTWL
QDENLDLSFLQHIREVTGYVLISHVDVRRIVLPSLQIVRGRDLFKLNVQNDEFALIVTLSKMNNLEMPALRD
ILHGSVGILNNYNLCHIKTIQWNEIITGPYSKYVYVYNFTEPERDCTPCHESCENGCWGEGASNCQKFSKIN
CAAQCHSGRCFGPKPRECCHLFCAGGCTGPKQSDCLACKNFYDDGVCKQECPPMQIYNPTKYRWERNPDGKY
AYGATCVKDCPEHLLKDNGACVRGCPPKKKAVDGECVPCDGPCPKTCTFSDIIHQGNIIHAGNINSFINCTV
VEGSLTILDSTFNGFQQIYSNFTFGPRHPAMDPSKLEVFSTLREVTGFINIQAHHPRFTNLSAFRNLEIVGG
RHLTEYFSSLYIVKTSLESLDLRSLRKIRSGGVSILENNDLCYAENINWQRIMKSPQHNTLLQNNKAPEQCI
IEKKQCDDQCTEDGCWGPGNKLCLSCKTFQVGEECVGSCDANQGLFQSPGDRQCMKCDQECDLTCTGAGPGN
CHKCKHVKDGPFCVEKCPLSKYNNSYGECQDCHRNCVGGCKGPANNIGALGCNSCDKAIINPELEVIQCLHE
SEVCPEGYFYEWLGPEGQGKLKALSGKALCRPCHPLCKRCNGYGFHEDVCQECKGFSQDQQCVQECSSDYFA
DQERKKCVPCARECRGCIGPSSAQCKACKNYKVYLNGGYAPDSETTPFNCTESCTGAHPYKNFPENSAGVPG
DPFCSVEPSLSGGVPLSAENSIPAIIGGIIGCIVLLGIFLSVFGYQWRQRARAKENTAKMTMVMTGYEDNEP
LRPTNIKPNLAKLRIVKEAELRKGGILGYGAFGTVYKGVWVPEGENVKIPVAIKVLREGTGNNASKEILEEA
YIMASVEHQNLLQLLAVCMTSQMMLVTQLMPLGCLLDYVRNNKDKIGSKPLLNWCTQIARGMAYLEERRLVH
RDLAARNVLVQTPSCVKITDFGLAKLLDINEDEYKATGGKMPIKWLALECIQQRVFTHKSDVWAFGVTVWEL
LTYGGRPYENVPARDVPDLLDKGERLPQPPICTIDVYMIMIKCWMLDADSRPGFKELAEEFAKMSRDPGRFL
VIPGDKLMRLPSYTTQDEKELIRNLSSAIGGNEIVMVAEEYLNPGRVASTNTLNTPVDTPLPSTPTQKFFPP
NLPPPPYSSQSGLVGTTHRSSRYGSTPGVNDAFSTLGSRSLRYGSTFFSQSCDPLKLLEDDPDGMPGHSGYP
SGSMYNTTRSTATSRSNGRQHKPRPPNVALPVDSDDYLVPSPQSPPPATPNTINNNKNPYMDLISDGKSGMF
VYPPPYPYMPDFHTNYGRLVLPDFIPHGMVSMDNPEYILQESKRRGMSNYQTLGIPIVPSPTSSLPAPPYTS
LSSTGSSHTNQTGLNGAISGSNPRSSDGESDHEYYNDLERLQREMQPLHQPRNETTV---------------
------------------------------------------------------------------------
------------------------------------------------------------------------
------------------------------------------------------------------------
------------------------------------------------------------------------
------------------------------------------------------------------------
------------------------------------------------------------------------
------------------------------------
>AseaqSEVm000461t2/1-1488 type=protein; aalen=1488,69%,complete; clen=6418; offs=502-4968; organism=Asellus_aquaticus_SURFACE; evgclass=alt; oid=Asellus_aquaticus_SURFACE_trinAsellus_aquaticus_SURFACE_LocDN10241c0g1t1; codepot=Code/0.058;
MGISLRTILKLLTIVALALASRVASSSELNKGKICIGTNGRMSVPSNRDHHYRNLRDRYINCTYVDGNLELT
WLQDENLDLSFLQYIREVTGYVLISHVDVKRVVFPSLQIIRGRTLFKLSVADESFALLVMLSKMNTLEMPAL
RDILEGSVSLFNNYNLCHIKSINWTEIMSDPKSKYFYTYNFTQPQRTCHCHDSCERGCWGEGSENCQKFSKI
TCSPQCHDGRCYGPGPRDCCHLFCAGGCTGPTQSDCLACHNFYDDGECKQECPPMKRYNTITYSWEPNPNGK
YAYGATCVRDCPGHLLKDSGACVRSCPAKKKAMDGECVRCNGPCPKTCQGVENVHSGNIDSFKGCTIIEGSL
IILDHSFDGFQHVYKNFTFGEKYPEMHPSKLEVFSTLKEVTGYISIQASHVEFTNLSFIRNLESIGGRATTE
YFSSLYIVKTSLKSLGLRSLKRIRSGSVYILENNNLCFAENISWRKLIKGEDAKSQLLLQNNKAASQCTAEG
LVCHNECSKEGCWDKGEDQCLSCQNYKLEDKCVNNCRLPNIYEKNSKECSYCHEQCYGGCKGADSDSCFECK
SVKDGPYCVDKCPQTKYNANGTCESCHENCVDGCSGPLNTVGDGGCNSCKKALVNSKNELEYCLAQEQPCPI
GYFSDILVRKESAGQLRSMAGNTICRKCHPRCKNCTAYGIHTSVCHECAMYRRKEHCEEECPEDHYVNEVKK
ECIKCSSECSEGCSGPSESECKACRNYRIYYEGEPSVNNTNFNCTATCPPDFPFKVFPEDISDPYCAKDQLP
LSLDDESMTAILGGTLGCFFLLVIFFLVLCFLWWQKNKTKEAALKMTMTMMPYDDNEPLKPTNIKPNLAKLR
IVKEAELRLGGLLGAGAFGVVNKGVWVPEGENVKIPVAIKVLKDGTGTNENKEILEEAYIMASVDHPNLLQL
LAVCMTTQIMLVTQLMPLGCLLDYVRNNRHKIGSKPLLNWCTQIARGMHYLEERRLVHRDLAARNVLVQTPN
CVKITDFGLAKLLDYNEDEYKAEGGKMPIKWLALECIQHRVFNHKSDVWAFGVTVWELLTYGGKPYEDMPAR
EVPDFLEKGERLLQPETCTIELYVLLLKCWKIDADGRPSFRELSDEFAKMSRDPGRFLVIQGDKLMRLPSYT
PQDEHELIRCLSSAIDGDGVIMAAEEYLQPKYGSQLPHLHQHHNHHHTSSSSTSEPATPVKKTIPHFSGGFS
GGEYLSGQTESPQNRQNLQRERKYAHLEAAQNGSPSHRPRENSHRYCSDPLKMHDAEMGDDDCFESEGAGAS
SSIRGVGYPDSARTGYGWVGDMRLHLPLDEDDYLMPSAQPAGIATVGPNHQHYMELVADEADNRNHRHPVSN
YERHHNLCNRSHAPNSNGFAIGPGNGQWAGMDNPEYHLMNNAVRLYGNQMPNYYPTTQQTLGVPVVRNCYPT
YSTSSCNSGGSGASNHVHQPSSLPHGSPHEYYNEIPRLPSTPRSETTV------------------------
------------------------------------------------------------------------
------------------------------------------------------------------------
------------------------------------------------------------------------
------------------------------------------------------------------------
------------------------------------------------------------------------
------------------------------------------------------------------------
------------------------------------
>AseaqCEVm000494t2/1-1488 type=protein; aalen=1488,56%,complete-utrpoor; clen=7944; offs=499-4965; organism=Asellus_aquaticus_CAVE; evgclass=alt; oid=Asellus_aquaticus_CAVE_trinAsellus_aquaticus_CAVE_LocDN20932c4g2t1; codepot=Code/0.06;
MGISLRTILKLLTIVALALVSRVASSSELNKGKICIGTNGRMSVPSNRDHHYRNLRDRYINCTYVDGNLELT
WLQDENLDLSFLQYIREVTGYVLISHVDVKRVVFPSLQIIRGRTLFKLSVADESFALLVMLSKMNTLEMPAL
RDILEGSVSLFNNYNLCHIKSINWTEIMSDPKSKYFYTYNFTQPQRTCHCHDSCERGCWGEGSENCQKFSKI
TCSPQCHDGRCYGPGPRDCCHLFCAGGCTGPTQSDCLACHNFYDDGECKQECPPMKRYNTITYSWEPNPNGK
YAYGATCVRDCPGHLLKDSGACVRSCPAKKKAMDGECVRCNGPCPKTCQGVENVHSGNIDSFKGCTIIEGSL
IILDHSFDGFQHVYKNFTFGEKYPEMHPSKLEVFSTLKEVTGYISIQASHVEFTNLSFIRNLESIGGRATTE
YFSSLYIVKTSLKSLGLRSLKRIRSGSVYILENNNLCFAENISWRKLIKGEDAKSQLLLQNNKAASQCTAEG
LVCHNECSKEGCWDKGEDQCLSCQNYKLEDKCVNNCRLPNIYEKNSKECSYCHEQCYGGCKGADSDSCFECK
SVKDGPYCVDKCPQTKYNANGTCESCHENCVDGCSGPLNTVGDGGCNSCKKALVNSKNELEYCLAQEQPCPI
GYFSDILVRKESAGQLRSMAGNTICRKCHPRCKNCTAYGIHTSVCHECAMYRRKEHCEEECPEDHYVNEVKK
ECIKCSSECSEGCSGPSESECKACRNYRIYYEGEPSVNNTNFNCTATCPPDFPFKVFPEDISDPYCAKDQLP
LSLDDESMTAILGGTLGCFFLLVIFFLVLCFLWWQKNKTKEAALKMTMTMMPYDDNEPLKPTNIKPNLAKLR
IVKEAELRLGGLLGAGAFGVVNKGVWVPEGENVKIPVAIKVLKDGTGTNENKEILEEAYIMASVDHPNLLQL
LAVCMTTQIMLVTQLMPLGCLLDYVRNNRHKIGSKPLLNWCTQIARGMHYLEERRLVHRDLAARNVLVQTPN
CVKITDFGLAKLLDYNEDEYKAEGGKMPIKWLALECIQHRVFNHKSDVWAFGVTVWELLTYGGKPYEDMPAR
EVPDFLEKGERLLQPETCTIELYVLLLKCWKIDADGRPSFRELSDEFAKMSRDPGRFLVIQGDKLMRLPSYT
PQDEHELIRCLSSAIDGDGVIMAAEEYLQPKYGSQLPHLHQHHNHHHTSSSSTSEPATPVKKTIPHFSGGFS
GGEYLSGQTESPQNRQNLQRERKYAHLEAAQNGSPSHRPRENSHRYCSDPLKMHDAEMGDDDCFESEGAGAS
SSIRGVGYPDSARTGYGWVGDMRLHLPLDEDDYLMPSAQPAGIATVGPNHQHYMELVADEADNRNHRHPVSN
YERHHNLCNRSHAPNSNGFAIGPGNGQWAGMDNPEYHLMNNAVRLYGNQMPNYYPTTQQTLGVPVVRNCYPT
YSTSSCNSGGSGASNHVHQPSSLPHGSPHEYYNEIPRLPSTPRSETTV------------------------
------------------------------------------------------------------------
------------------------------------------------------------------------
------------------------------------------------------------------------
------------------------------------------------------------------------
------------------------------------------------------------------------
------------------------------------------------------------------------
------------------------------------
>DapmagEVm000483t13/1-1487 type=protein; aalen=1487,77%,complete; clen=5777; offs=409-4872; organism=Daphnia_magna; evgclass=alt; oid=Daphnia_magna_Daphnia_magna_GDIP01205914.1; codepot=Code/0.32; TSA: Daphnia magna Dapma6txEVm000503t21 transcribed RNA sequence
MDKRRNVMSRALSFAIAAAFALLAVNIVDAASVIEERVCIGTNGRMSVPSNREHHYRNLRDRYTNCTYVDGN
LELTWLQDEHLDLTFLQHIREVTGYVLISHVDVKRIVLPALQIIRGRTLFKLSVHDEEFALVVTLSKMHNLE
MPALRDILAGSCGLFNNYNLCHMKTINWEEIITGTGSKIINVYNFTEPERECPACHESCEAGCWGEGPENCQ
KFSKINCSPQCHQGRCFGPRPRECCHLFCAGGCTGPKQSDCLACRNFFDDGVCNQECPAMQRYNPITYSWET
NPEGKYAYGATCVKTCPEHLLKDNGACVRICPAKKKAVNGECVVCDGPCPKTCQGVDIVHAGNIESFRDCTV
IEGSISILDHSFGGFQQIYPNFTFGPRYPRLHPDRLEIFSTLQEITGFINVQASHPDFKNLSYFRNLETIGG
RQLTEYFSALYIVKTSLNSLHLRSLKMIRAGSVTILENKELCFAESISWTKIIKSQLHGTLLQNNKVSQQCQ
ESGLVCSAQCSVEGCWGLGPNECLSCAHFQLDETCVESCDLNLGIYELTPKLCKHCHHECDETCTGPGPGNC
TVCKHVKDGPYCVPACPTSKFNDSGECVSCHDNCVGGCTGPENNIGPRGCHSCEKAVINGDVEVDHCLKKNE
TCPDGYYYEWVGPQEQGPLKPLAGKAVCRKCHPRCKRCIGYGFHEQVCQECVKYKRGEQCEDECPQDHYADE
ERHECSRCASECRGCSGPNVNQCQSCRNYRVYLWPGVMEPLTNLTQFNCTANCPAEAPHKIFPADGGDPYCA
KEPVVNPLVNGDEEHIAAILGGVIGCVTLLGVFLACFGYHWHQRAKSKENTAKMTMVMSGYEDSEPLRPSHV
KPNLAKLRIVKEAELRRGGILGYGAFGTVYKGVWVPEGENVKIPVAIKVLREGTGSNTNREILDEAYIMASV
EHPNLLQLLAVCMTSQMMLVTQLMPLGCLLDYVRNNRDKIGSKPLLNWCTQIARGMAYLEERRLVHRDLAAR
NVLVQNPACVKITDFGLAKLLDINEDEYKAAGGKMPIKWLALECIQHRIFTHKSDVWAFGVTVWELLTYGGR
PYENVPAREVPDLLEKGERLPQPPTCTIDVYMIMIKCWMLDAESRPSFKELADEFAKMARDPGRYLVIPGDK
LMRLPSYSPQDEKELIRNLSSSMDGPEVIMDAEEYLQPKSRCPLPSGSNVTSDTPLPPPTPVKKYAASSTGG
GGGSSIANGSEHAGVYGAEGFSSQGSHRTASPSSSTRMGAVGQHHHPHHLTGLPVGHHPGGFHPSQQLLGNL
KLDLPVDEDDYLMPSPQSTQPHHAGYMDLIGDAKLGDNGDLSSGDYHARSMPDFVKSLPAIKRMSGMHPTLP
LSMDNPEYHMMNNQDVNTLYNPSSPSYQLSPTSSVSSGLPVGNGATLGIPVNSLGVGTTASSSSSSSGSATV
QFPTGAFGPRYLTQRSSEEEGSDHDYYNDLQRELQPLQPLKRNETTV-------------------------
------------------------------------------------------------------------
------------------------------------------------------------------------
------------------------------------------------------------------------
------------------------------------------------------------------------
------------------------------------------------------------------------
------------------------------------------------------------------------
------------------------------------
>UXC84401.1/1-1480 epidermal growth factor receptor, partial [Penaeus merguiensis]
ERKVYIYLYKKSKVRRAAAKGMARVLETSSLLLAVCVAVALALDDRAADFGKGKICIGTTGRMSVPSNRDHH
YRNLHDRYINCTYVDGNLELTWLQDENLDLSFLQYIREVTGYVLISHVDVKKIVLPSLQIVRGQTLFKLSVH
EESFALLVTLSKMHTLEMPALRDILEGGVGVFNNYNLCHMETIEWKEIMTDPNYKYIFVYNFTEPQRVCSCH
KSCKKGCWGEGAHNCQKFSKLTCSPQCHQGRCYGPGPRDCCHLFCAGGCSGPTQSDCLACRNFYDDGECKQE
CPPMQKYDTISYSWVTNPYGKYAYGATCVKTCPEHLLRDNGACVRTCPKGKKAVDGECVPCNGPCPKTCLSD
QYIHAGNIDKFKGCTIIQGSMTILDHSFDGFQEVYDNFTFGDRYPKMKPSKLEVFSTLKEVTGHINIQASHP
EFTNLSFLRNLEVIGGRDLTEYFSSLYIVKTSLKSLNLRSLRKIRSGKVYILENKDLCFVNEINWKKLIENS
GDSSSELLLQNNRVSDQCMEEGLVCHSECSKEGCWGTLDDECLSCNSFKLGERCVNNCNMPGIYQMGSKECS
FCHSECDGSCHGPDSNDCDRCKNVMDGPYCVDRCPDTKFNDAGMCRACHENCVDGCTGPENTIGQNGCNSCE
KAVINGDLEVEYCLHENEVCPAGYFSEWVAHQETGALRRLAGKTICRRCHPRCKNCTANGFHISVCHECVSY
RRGEHCEDECPADHYADEKLHECFRCSPECSHGCTGPLESHCTACRNYRIYLDGEPGMNNTNFNCTASCPPE
LPYKIFPEDASDPYCGKDPLLLIDEESIPAILGGTLGCVFLLCIFLAVFCYLWWQRNKTKAAALKMTMTMMP
YDDNEPLKPTNIKPNLAKLRIVKEAELRKGGILGYGAFGTVYKGVWVPEGENVKIPVAIKVLREGTGTNVNK
EILEEAYIMASVDHPNLLQLLAVCMTTQIMLVTQLMPLGCLLDYVRNNKDKVGSKPLLNWCTQIARGMAYLE
ERRLVHRDLAARNVLVQTPNCVKITDFGLAKLLDYNEEEYKAAGGKMPIKWLALECIQHRIFTHKSDVWAFG
VTVWEILTYGGRPYEDIPAREVPDLLEKGERLPQPAICTIDVYMLMIRCWMLDAESRPSFRELAEEFAKMAR
DPGRFLVIPGDKLMRLPSYTPQDERELIRSLSSAIEGDGVVMAAEEYLQPKYGTGSVGVTGTTTTSSTSSSN
PTTPVKKTMGGYSTGAGAEYISDRAESPQNRHNLQRERKYAHLEAGAAGSPGQRPRGDSLTSRYCTDPLKML
GKDADVGDDECFNGHGPPPSAPGYGWVGDLRLDLPVDEDDYLMPSPQPSGLATVGPSHQHYMDLMADNPDGR
RNDHLRAYKGPNGTAGQWVGMDNPEYHMMNNRAQMHAGRRIHPQQTVGVPVLEPGRFSSYGGSSGHSSVSSN
GGPQQHQHHHPHPPEMAHEYYNEISSHTPHALAPRSETTV--------------------------------
------------------------------------------------------------------------
------------------------------------------------------------------------
------------------------------------------------------------------------
------------------------------------------------------------------------
------------------------------------------------------------------------
------------------------------------------------------------------------
------------------------------------
>ThyineEVm000626t1/1-1480 type=protein; aalen=1480,64%,complete; clen=6876; offs=590-5032; organism=Thysanoessa_inermis; evgclass=main; oid=Thysanoessa_inermis_trinThysanoessa_inermis_LocDN127717c3g1t2; codepot=Code/0.072;
MVGHQGLLSVLVVLVTLLHAVDCVSSAPKRLQAGKKDGKICIGTNGRMSVPSNRDHHYRNLRDRYINCTYVD
GNLELTWLQDEKFDLSFLQYIREVTGYVLISHVDVKHLLLPSLQIIRGRTNFKLNTNDEEFTLLVAYSKMHT
LEMPALRDILQGSVGLFNNYNLCHIQTIEWNEIMSDINARHNFVYNFTQPQRTCSCHNSCEKGCWGKGADNC
QKFSKVTCASQCHHGRCYGQGPRECCHLFCAGGCTGPTQSDCLACKNLYDDGECKQECPPMSRYNPITYSWE
TNPNGKFAYGATCVKNCPDHLLRDNGACVRSCPPGMKALNGECVHCNGPCPKTCSLMDSVHAGNIESFRDCT
VIQGNLQILDQSFDGFQEVFINGTFGLRHSKMHPLDLEIFSTLKEVTGYVNIQASHPEFTDLSFLRNLERIG
GRAYFDYFSSLYIVKTSLKSLNLRSLKQIRSGNVYILENANLCYANEINWKNFIRGRNLNSEILLQNNRAHE
VCVEEDKVCHAECSDDGCWGPGQEECMACRHFKLDNKCINNCNLPEIYEKDNKLCGKCHKQCGEGCHGPDAN
QCTRCKNVDDGPYCEAECPITKYDKNGTCQFCHGNCVGGCNGPDNTIGENGCNSCEKAIVNKEGILDYCLKE
EESCPSGYYSDWTPLNEKGHLRALAGKAICKNCHPRCKNCTSFGFHVSVCHECLNYRRGEHCEDECPRDHYA
DEKLNECQKCNAECSSIHGCIGPLESDCKQCRNFRIYLSGEPGLNNTHFTCAATCPLDLPYKIFPEDSSDPY
CWKDLLELNDESIPAILGGSLGSIFLLCIFLSVFCYLWWQRNKTKEAALKMTMTMMPYDDVEPLKPTNIKPN
LAKLRIVTEAELRRGSILGYGAFGTVYKSVWVPESENVKIPVAIKVLREGTGININKEILEEAYIMASVDHP
NLLQLLAVCMTTQIMLVTQLMPLGCLLDYVRYNKDKIGSKPLLNWCTQIARGMAYLEERLVVHRDLAARNVL
VQTPNCVKITDFGLAKLLDYNEEEYKAPGGKMPIKWLALESIHHRIFTHKSDVWAFGVTIWEILTYGGRPYE
DIPAREVPDLLEKGERLPQPSICTIDVYMLMIRCWMLDAESRPAHRELAEHFTKMAKDPGRFLVIPGDKVMR
LPSYTPQDEREMIRSLSSVIAGEGVIMGAEEYLHPKYDSSEGVMSTLTTTTTTSSTSTSDPITPVKKMSGYN
FGSINGISQHGSSLHITESPQNRQNLQIERKYTYLEGGKFVSPARQREDSVSTRYCSDPLNNLDLDIADDDI
FDSGVPGYGWIGDLRLDLPLDNDDYLVPQPPPPDIPTQHYMDLIKQGPRNHYGSSSGLQGQNGHVPKTSTGS
SNRGSNSHWIGMDNPEYMTNARNQMIYGNQVHTHRTVAVPELDSQSGHYNNYTISNSHSSMNSNNRVGASGS
QQQHQQQHQLPQHLAEATHEYYNELPRHPSNEPTKSETIV--------------------------------
------------------------------------------------------------------------
------------------------------------------------------------------------
------------------------------------------------------------------------
------------------------------------------------------------------------
------------------------------------------------------------------------
------------------------------------------------------------------------
------------------------------------
>CallaeEVm000135t1/1-1475 type=protein; aalen=1475,51%,complete-utrpoor; clen=8681; offs=749-5176; organism=Calcinus_laevimanus; evgclass=main; oid=Calcinus_laevimanus_trinLocDN21067c0g1t1; codepot=Code/0.15;
MRILYVWRRRGGGMELELGRVVYLLLSLCVTLAVGWADKSSDFHKGKICIGTTGRMSVPSNREHHYRNLRNR
FINCTYVDGNLELTWLQDEDLDLSFLQYIREVTGYLLISHVDVRRIVLPSLQIIRGRTLFDLSVNDESFALL
VTLSKMHTLEMPALRDILQGSVGVINNYNLCHMETIEWKEIMTDPEGQYIFVYNFSEPQRTCQCDKACKKGC
WGEGEHNCQKFSKITCPPQCAQGRCYGTGPRDCCHLFCAGGCTGPTQRDCLACRNFYDDGECKLECPPMQRY
DTISYSWVTNPSGKYAYGATCVKNCPEHLLKDNGACVRSCPKGKKAVEGECVPCVGPCPKTCPGAEFIHSGN
IDSFRGCTIFDGSLTIMDHSFDGYQHVYANYSFGDKYSRMHPSTLEVLSTLKEVTGYINIQATHPEFTNLSF
LRNLEVIGGRDTTEYFSSLYIIKTSLKSLNLRSLKRIRSGKVCILENKELCFVEKINWKKFMENKDNSKESN
PLTLLQNNADTNQCVAEGLVCHSECSDEGCWGTGDSECLSCRNFKLGDRCVNNCNRPGTYQMGPKTCGFCHK
ECDSSCTGPDSSHCDRCKNVKDGPYCVERCPDTKYDDDGVCMLCHENCVEGCSGPENTIGDRGCVSCKKAVI
DGELEVQYCLAENETCPPGYFSEWVVHQETGDLRMLAGKTICRRCHPRCKNCTSYGFHISVCNECVSYRRGE
HCEDECPQDHYANDKLHECLRCSAECSNGCSGPLESECKTCRNYRIYVEGEPGMNNTKFNCTATCPSNLPYK
IFPEDASDPYCGKDPLPLPLDDESIPAILGGTLGCIFLLCTFLAVFCYLWWQRNKTKEAAIKMTMTMMPYDD
NEPLKPTNIKPNLAKLRIVKEAELRKGGILGYGAFGTVYKGVWVPEGENVKIPVAIKVLREGTGTNVNKEIL
EEAYIMASVDHPYLLQLLAVCMTTQIMLVTQLMPLGCLLDYVRNNKDKIGSKPLLNWCTQIARGMAYLEERR
LVHRDLAARNVLVQTPNCVKITDFGLAKLLDYNEEEYKAAGGKMPIKWLALECIQHRIFTHKSDVWAFGVTV
WEILAYGGRPYEDIPAREVPDLLEKGERLPQPAICTIDVYMLMIRCWMLDAESRPSFRELAEEFAKMARDPG
RFLVIPGDKLMRLPSYTPQDERELIRSLSSVIEGEGVVMGAEEYLQPKYGSGMIGVTGTNSSTSTSDPTTPV
KKTPGGHSVGAGAEYVSGRAESPQNRHNLQRERKYAHLEAGAAGSPGQRPRGDSLTSRYCSDPLKMLEVGDD
DCFVDHAPPASAPGYGWVGDLRLDLPVDEDDYLMPSPQPSGMATVGPSHQHYMDLMPDAPDGRRSEGGHLRG
LKGPNGVAVQQWMGMDNPEYHMTNSRAQMYAGRRPHPQQTLGVPVLQPGRANGHGITSNGHPQHIPQHYPQQ
PLQNHPHMQELPHEYYNELASQAPLPLSTRSETTV-------------------------------------
------------------------------------------------------------------------
------------------------------------------------------------------------
------------------------------------------------------------------------
------------------------------------------------------------------------
------------------------------------------------------------------------
------------------------------------------------------------------------
------------------------------------
>JanspE_EVm000138t1/1-1473 type=protein; aalen=1473,83%,complete; clen=5269; offs=13-4434; organism=HBG3041_Janicella_spinicauda_eyes; evgclass=noclass; oid=HBG3041_Janicella_spinicauda_eyes_trinHBG3041.1_Janicella_spinicauda_eyes_Loc13747c1g1t1; codepot=Code/0.065;
MGTEGHHPTWISSSLFSVGVTCLLLLSFLQEGCLAVIEERVCIGTTGRMSVPSNRDHHYRNLRDRFINCTYV
DGNLELTWLQDENLDLSFLQYIREVTGYVLISHVDVKQIVLPSLQIIRGRTLFKLPVQDENFALLVTLSKMH
TLEMPALRDILEGSVGVINNYNLCHMETIEWKEIMTDLNGQYVFVYNFTEPRRICHCDKECEKGCWGEGEEN
CQKFSKLTCSPQCSQGRCYGPGPRDCCHLFCAGGCTGPTQRDCLACGNFYDDGECKLECPPMQRYNTITYSW
ETNPNGKYAYGATCVKDCPEHLLKDSGACVRSCPKGKKSVEGECVPCNGPCPKTCPGDQYIHAGNIESFKGC
TIIVGSLTILDHSFDGFQEVYPNFTFGEKHPKMHPSKLEVFSTLKEITGHINIQAAHPEFTELSFLRNLETI
GGRDLTEYFSSLYIVKTSLKSLNLRSLNRIRSGKVYILENKELCFVDKIDWKKLVGTGDSKNSKTEVLLQNN
NGDERCVREGLVCHSECSDEGCWGKGEDECLSCRNLKLGDQCINSCNRQGIYQMNSKMCGFCHSECGSNSCH
GPDSNDCGSCKNVKDGPYCVERCPETKFNDSGICRLCHSNCVGGCVGPKNTIGEDGCTSCKKAVIDKDLQVQ
KCLSEHEACPSGYFSEWVSNQETGDLLRLAGKSICRQCHQQCKNCTAYGFHISVCHECVNYRRGEHCEDKCP
QDHYADETHHECFKCSSECSNGCSGPRDSQCVACRNYRIYIEGEPGMNNTRFNCTANCPAELPYKIFPEDAS
DPYCGKDPLILPFDDESIPAILGGTLGCVFLVCIFMAVFCYLWWQRNKTKEAALKMTMTMMPYDDNEPLKPT
NIKPNLAKLHIVKEAELRKGGILGYGAFGTVYKGVWVPEGENVKIPVAIKVLREGTGTNVNKEILEEAYIMA
SVDHPNLLQLLAVCMTTQIMLVTQLMPLGCLLDYVRNNKDKVGSKPLLNWCTQIARGMAYLEERRLVHRDLA
ARNILVQTPNCVKITDFGLAKLLDYNEDEYKAAGGKMPIKWLALECIQHRIFTHKSDVWAFGVTVWEILTYG
GRPYEDILAREVPDLLEKGERLPQPAICTIDVYMLMIRCWMLDAESRPSFRELADEFAKMARDPGRFLVIPG
DRLMRLPSYTPQDERELIHSLSSAIEGEGIVMAAEEYLQPKCSSAMMGVTGTTTTSSTSTSDPTTPVKKSVG
GMNNIGAGAEYISGRAESPQNRHNLQRERKYAHLESGAAGSPQRPRGDSLTSRYCSDPLKMLGKDAEVGDDD
CFNDCGPPHSAPGYGWVGDLRLDLPVDEDDYLMPSPQPSGLATVGPSHQHYMDFSADNPDGHRHHDHIRGKG
VNGIPVGQINNQVVGMDNPEYHMMNARAHMYAGRRIHPQQMVGVPVLEPGRFSNYGGSSGHSSVSSNGFSQH
PQHPSPLDMPHDYYNELAPHAAHTLASRSETTV---------------------------------------
------------------------------------------------------------------------
------------------------------------------------------------------------
------------------------------------------------------------------------
------------------------------------------------------------------------
------------------------------------------------------------------------
------------------------------------------------------------------------
------------------------------------
>CarlonEVm000100t1/1-1472 type=protein; aalen=1472,68%,complete; clen=6438; offs=767-5185; organism=Carcinoplax_longimana; evgclass=noclass; oid=Carcinoplax_longimana_trinLocDN2039c0g2t1; codepot=Code/0.29;
MNVCKCDRSGMARVIEAAYLLLTLGAALASGWADKSTDFHKGQICIGTTGRMSVPSNRDHHYRNLRNRFINC
TYVDGNLELTWLQDENLDLSFLQYIREVTGYVLISHVDVRRIVLPSLQIIRGRTLFKVSVNDKSYALLVTLS
KMHTLEMPALRDILHGSVGVINNYNLCHIETIEWREIMTDSHATYNRMYNFSQPQRTCHCHSSCQKGCWGDG
EHNCQKFSKLTCPPQCAQGRCYDTGPRDCCHLFCAGGCTGPTQRDCLACRNFYDDGECKLECPLMQRYNPIT
YSWEANPNGKYAYGATCVKDCPEHLLKDNGACVRSCPKGKKAVEGECVPCSGPCPKTCPGPNVIHSGNIDDF
KGCTILEGWLTIMDHSFDGYQHVFPNYTFGAKYSRMHPSKLEVFSTLKEVTGFINIQANHPEFTNLNFLRNL
EYIGGRVTMEFSSLYIIKSSLKSLNLRSLNRIRSGKVYILENKDLCFVDKINWKKFIDSDGNSKANPMTLLE
NNADNEQCVAEGLVCHSECSDEGCWGPGDDECLSCRNFKLGNGCTNNCNSAGIYQMDSKTCGFCNKECASSC
TGPDSRHCNRCKHVKDGPFCLDKCPETKYNSSGECIQCHENCIKGCRGPENTIGPQGCESCAMAVIDEYLKV
QYCLPENSTCPTGYFSEWVVQQETGDLRLLAGKTICRRCHPRCKNCTSYGFHISVCHECVKYRRGEHCEDEC
PQDHYADNKLHECFKCSTECSNGCSGPLESQCKTCRNYRIYVEGKPGMNNTKFNCTATCPPDLPFKIFPEDA
SDPYCAKDPFPQSLDDESIPAILGGTLGCVFLLCTFLAVFCYLWWQRNKTKAAALKMTMTMMPYDDHEPLKP
TNIKPNLAKLRIVKEAELRKGGILGYGAFGTVYKGVWVPEGENVKIPVAIKVLREGTGTNVNKEILEEAYIM
ASVDHPNLLQLLAVCMTTQIMLVTQLMPLGCLLDYVRNNKDKIGSKPLLNWCTQIARGMAYLEGRRLVHRDL
AARNVLVQTPNCVKITDFGLAKLLDYNEEEYKAAGGKMPIKWLALECIQHRIFTHKSDVWAFGVTVWELLTY
GGRPYEDIPAREVPDLLEKGERLPQPAICTIDVYMLMIRCWMLDAESRPSFRELAEEFAKMARDPGRFLVIP
GDKLMRLPSYTPQDERELIRSLSSAIEGDGVVMAAEEYLQPKYGGVLGVSGTTTTTTSSTSTSDPTTPVKKT
PEGYNMAAGAEYISGRAESPQNRQNLQRERKYAHLEGGTTGSPGKRPRGDSLTSRYCSDPLKMLGKDVGEDD
CFTGQGPPPSAPGYGWVGGMRLDLPVDEDDYLMPSPQPSGLATVGPSHQHYMDLMADTADGRPGEPGWAISK
GPSNNGVAGQQWVGMDNPEYHMMNARAQMYAGRRLHPQQTVGVPVLDVAGRYGGYGNGLPQQSQHLPPGQRL
PSPSQEMPHEYYNELSSHVPHTSPSSRSETTV----------------------------------------
------------------------------------------------------------------------
------------------------------------------------------------------------
------------------------------------------------------------------------
------------------------------------------------------------------------
------------------------------------------------------------------------
------------------------------------------------------------------------
------------------------------------
>MetmagEVm000254t1/1-1472 type=protein; aalen=1472,71%,complete; clen=6220; offs=539-4957; organism=Metacarcinus_magister_YORGAN; evgclass=noclass; oid=Metacarcinus_magister_YORGAN_Metacarcinus_magister_YORGAN_GHOI01032075.1; codepot=Code/0.26; TSA: Metacarcinus magister TR30043_c10_g10_i1, transcribed RNA sequence
MNVCKRDRSGMARVMEAAYLLLTLGAALASGWADKPTDFHKGKICIGTTGRMSVPSNRDHHYRNLRNRFINC
TYVDGNLELTWLQDENLDLSFLQYIREVTGYVLISHVDVKKIVLPSLQIIRGRTLFKVSVNDKSYALLVTLS
KMHTLEMPALRDILHGSVGVINNYNLCHIETIEWEEIMTGPDANYTHMYNFSEPARTCQCHNSCQKGCWGEG
EKNCQKFSKLTCEPQCAQGRCYDTGPRDCCHMFCAGGCTGPTQRDCLACRNFYDDGECKLECPLMQRYDSIT
YSWVTNPNGKYAYGATCVKDCPEHLLKDNGACVRSCPKGKKAVDGECVPCRGPCPKTCPGPQVIHSGNIDDY
KGCTILDGWLTIMDHSFDGYQHVFPNYTFGAKYSRMPPSKLEVFSTLKEVTGYINIQANHPEFTNLNFLRNL
EYIGGRVTMEFSSLYIIKTSLKSLNLRSLKRIRSGKVYILENKDLCFVDKINWKKFIDNDDNSKANPMTLLE
NNADSEQCTAERLVCHSECSDEGCWGAGVNECLSCRNFQLEKNCSNNCNRAGIYQMDPKTCAFCHKECASSC
KGPDSNHCDHCKNVKDGPYCLDKCPDTKYNDSGECKLCHTNCEMGCRGPENNMGPQGCEVCEMAVMDETMKV
KYCLPQNSTCPTGYFSEWVSQQETGDLRLLAGKTMCRRCHPRCKNCTSYGFHISVCRECVKYRRGEHCEDEC
PQDHYADNKLHECLKCSSECSNSCSGPLESQCKTCRNYRIYVEGKPGMNNTKFNCTATCPHDLPYKIFPEDA
SDPYCGKDPFPVSLDDESVPAILGGTLGCVFLLCTFLAVFCYLWWQRNKTKAAALKMTMTMMPYDDHEPLKP
TNIKPNLAKLRIVKEAELRKGGILGYGAFGTVYKGVWVPEGENVKIPVAIKVLREGTGTNVNKEILEEAYIM
ASVDHPNLLQLLAVCMTTQIMLVTQLMPLGCLLDYVRNNKDKIGSKPLLNWCTQIARGMAYLEGRRLVHRDL
AARNVLVQTPNCVKITDFGLAKLLDYNEEEYKAAGGKMPIKWLALECIQHRIFTHKSDVWAFGVTVWELLTY
GGRPYEDIPAREVPDLLEKGERLPQPAICTIDVYMLMIRCWMLDAESRPSFRELAEEFAKMARDPGRFLVIH
GDKLMRLPSYTPQDERELIRSLSSAIDGDGVVMAAEEYLQPKYGGVLGVSGTTTTTTSSTSTSDPTTPVKKT
PEGYNIATGAEYISGRAESPQNRQNLQRERKYAHLEAGATGSPGKRPRGDSLTSRYCSDPLKMLGKDVGEDD
CFTGQGSPPSAPGYGWVGDLRLDLPVDEDDYLMPSPQPSGLATVGPSHQHYMDLMADAADGRRGEPGRGTCK
GLGNNGMAGQQWVGMDNPEYHMMNARAQMYAGRRLHPQQTVGVPVLDVAGRYGGYGNGFHQQPQHFPSGQRL
PSPSQEMPHEYYNELSSHVSHAPPSSRSETTV----------------------------------------
------------------------------------------------------------------------
------------------------------------------------------------------------
------------------------------------------------------------------------
------------------------------------------------------------------------
------------------------------------------------------------------------
------------------------------------------------------------------------
------------------------------------
>Minpug_EVm000673t1/1-1471 type=protein; aalen=1471,68%,complete; clen=6423; offs=781-5196; organism=Uca_pugnax; evgclass=main; oid=Uca_pugnax_velvLoc4282ct1; codepot=Code/0.32; cov=1426.6_g978_i1;
MCARDRGGMARVMEAAFLLLTLGAALAAGWAEKSTDFHKGKICIGTTGRMSVPSNRDHHYRNLRNRFINCTY
VDGNLELTWLQDENLDLSFLQYIREVTGYVLISHVDVKRIVLPSLQIIRGRTLFKVSVNDKSYSLLVTLSKM
HTLEMPALRDILHGSVGVINNYNLCHIETIEWNEIMTDPQATYTYLYNFSEPQRTCQCHNACHKGCWGEGER
NCQKFSKLTCPPQCAQGRCYDTGPRDCCHLFCAGGCTGPTQRDCLACRNFYDDGECKLECPLMQRYNPITYS
WEANPNGKYAYGATCVKDCPEHLLKDNGACVRSCPKGKKAVDGECVPCSGPCPKTCPGPKVIHSGNIDDFKG
CTILDGWLTIMDHSFDGYQHVYPNYTFGDKYSRMHPSKLEVFSTLKEVTGYINIQANHPEFTNLNFLRNLEV
IAGRVTMEFSSLYIIKTSLKSLNLRSLKRIRSGKVYILENKDLCFVDKINWKKFIDSGDNSKANPMTLLENN
ADQEQCVAEGLVCHRECSDEGCWGPGDNECLSCRNYKLGNRCTNNCNIPGIYKMGPKTCGFCHEECASSCRG
PESRHCDACKNVKDGPYCLDKCPDMKYNDNGECKLCHENCVKGCKGPENTISPQGCESCAMAVINEDLKVEY
CLPENSTCPAGYFSEWVVQQETGDLRLLAGKTICRRCHPRCKNCTSYGFHISVCHECVSYRRGEHCEDECPQ
DHYADNKLHECFKCSAECSNGCTGPLESQCKTCRNYRIYVEGKPGMNNTKFNCTATCPHDLPYKIFPEDASD
PYCGKDPFPLSLDEESIPAILGGTLGCVFLLCTFLAVFCYLWWQRNKTKEAALKMTMTMMPYDDHEPLKPTN
IKPNLAKLRIVKEAELRKGGILGYGAFGTVYKGVWVPEGENVKIPVAIKVLREGTGTNVNKEILEEAYIMAS
VDHPNLLQLLAVCMTTQIMLVTQLMPLGCLLDYVRNNKDKIGSKPLLNWCTQIARGMAYLEGRRLVHRDLAA
RNVLVQTPNCVKITDFGLAKLLDYNEDEYKAAGGKMPIKWLALECIQHRIFTHKSDVWAFGVTVWELLSYGG
RPYEDIPAREVPDLLEKGERLPQPAICTIDVYMLMIRCWMLDAESRPSFRELAEEFAKMARDPGRFLVIPGD
KLMRLPSYTPQDERELIRSLSSAIEGEGVVMAAEEYLQPKYGGCVLGVSGTTTTTTSSTSTSDPTTPVKKTP
GGDNMAAGAEYISGRAESPQNRHNLQRERKYAHLEGGATGSPGKRPRGDSLTSRYCSDPLKMLGKDVGEDDC
FTGQGPPPSAPGYGWVGDLRLDLPVDEDDYLMPSPQPSGLATVGPSHQHYMDLMADAPDGRRGEPSRGMPKG
PNNNGVAGQQWMGMDNPEYHMMNARAQMYAGRRLHPQQMLGVPVLEGAGRFGGYGNGLPQQPHHLAPGQRLP
SPTQELPHEYYNELSSHAPHNNVNSRSETTV-----------------------------------------
------------------------------------------------------------------------
------------------------------------------------------------------------
------------------------------------------------------------------------
------------------------------------------------------------------------
------------------------------------------------------------------------
------------------------------------------------------------------------
------------------------------------
>CalsaE_EVm000613t1/1-1469 type=protein; aalen=1469,53%,complete-utrpoor; clen=8306; offs=398-4807; organism=Callinectes_sapidus_EVG; evgclass=noclass; oid=Callinectes_sapidus_EVG_Callinectes_sapidus_EVG_evg1310160; codepot=Code/0.3;
MNVCKRERRGMARVIEAAYLLLTLGAALAPGWADKPTDFHKGKICIGTTGRMSVPSNRDHHYRNLRNRFINC
TYVDGNLELTWLQDENLDLSFLHYIREVTGYVLISHVDVKRIVLPSLQIIRGQTLFKVSVNDKSFALLVTLS
KMHTLEMPALRDILHGSVGVINNYNLCHIETIEWNEIMTDPLANYTYMYNFSEPQRTCQCHNSCQKGCWGAG
ETNCQKFSKLTCPPQCAQGRCYDTGPRDCCHLFCAGGCTGPTQRDCLACRNFHDDGECKLECPLMQRYNPIT
YSWEANPQGKYAYGATCVKDCPEHLLKDNGACVRSCPKGKKAVDGECVPCNGPCPKTCPGAEVIHSGNIDDF
KGCTILDGWLTIMDHSFDGYQHVYPNYTFGAKYSRMHPSKLEVFSTLKEVTAYINIQANHHDFTNLNFLRNL
EYIGGRETMEFSSLYIIKTSLKSLNLRSLKRIRSGKVYILENKDLCFVDKINWKKFIDTDDNSKSSPMTLLE
NNANSDQCVAEGLVCHSECSDEGCWGPGDNECLSCRNFKLGNRCTNNCNLAGIYQMGPKTCGFCHKECASSC
QGPESRHCDRCKNVKDGPYCLDKCPDTKYDDNGECKSCHENCIKGCRGPQNTLGPQGCNTCAMAVIDEDLRV
KHCLPENSTCPTGYFSEWVVQQETGDLSLLAGKTICRRCHPRCKNCTSYGFHISVCHECVRYRRGEHCEDEC
PQDHYADNKLHECFKCSSECSNGCSGPLESQCKTCRNYRIYVEGKPGMNNTKFNCTATCPNELPYKIFPEDA
SDPYCGKDPFPLSLDDESVPAILGGTLGCVFLLCTFLAVFCYLWWQRNKTKAAALKMTMTMMPYDDHEPLKP
TNIKPNLAKLRIVKEAELRKGGILGYGAFGTVYKGVWVPEGENVKIPVAIKVLREGTGTNVNKEILEEAYIM
ASVDHPNLLQLLAVCMTTQIMLVTQLMPLGCLLDYVRNNKDKIGSKPLLNWCTQIARGMAYLEGRRLVHRDL
AARNVLVQTPNCVKITDFGLAKLLDYNEEEYKAAGGKMPIKWLALECIQHRIFTHKSDVWAFGVTVWELLTY
GGRPYEDIPAREVPDLLEKGERLPQPAICTIDVYMLMIRCWMLDAESRPSFRELAEEFAKMARDPGRFLVIP
GDKLMRLPSYTPQDERELIRSLSSAIEGDGVVMAAEEYLQPKYGGILGVSGTTTTTTSSTSTSDPITPVKKT
PEGYNMATGAEYISGRAESPQNRQNLQRERKYAHLEAGATGSPGKRPRGDSLTSRYCSDPLKMLGKDVGEDD
CFAGPPPSAPGYGWVGDLRLDLPVDEDDYLMPSPQPSGLATVGPSHQHYMDLMADAPDGRRGEPSRGGSKGP
SNNGVAGQQWVGMDNPEYHMMNTRAQMYASRRLHPQQTVGVPVLDVAGRYGGYGNGLPQPQHFPQGQHLPSP
SQEMPHEYYNELSSHAPCATTSSRSETTV-------------------------------------------
------------------------------------------------------------------------
------------------------------------------------------------------------
------------------------------------------------------------------------
------------------------------------------------------------------------
------------------------------------------------------------------------
------------------------------------------------------------------------
------------------------------------
>CalsaY_EVm000251t1/1-1469 type=protein; aalen=1469,78%,complete; clen=5625; offs=370-4779; organism=Callinectes_sapidus_YORGAN; evgclass=main; oid=Callinectes_sapidus_YORGAN_trinCallinectes_sapidus_YORGAN_LocDN19249c0g1t3; codepot=Code/0.3;
MNVCKRERRGMARVIEAAYLLLTLGAALAPGWADKPTDFHKGKICIGTTGRMSVPSNRDHHYRNLRNRFINC
TYVDGNLELTWLQDENLDLSFLHYIREVTGYVLISHVDVKRIVLPSLQIIRGQTLFKVSVNDKSFALLVTLS
KMHTLEMPALRDILHGSVGVINNYNLCHIETIEWNEIMTDPLANYTYMYNFSEPQRTCQCHNSCQKGCWGAG
ETNCQKFSKLTCPPQCAQGRCYDTGPRDCCHLFCAGGCTGPTQRDCLACRNFHDDGECKLECPLMQRYNPIT
YSWEANPQGKYAYGATCVKDCPEHLLKDNGACVRSCPKGKKAVDGECVPCNGPCPKTCPGAEVIHSGNIDDF
KGCTILDGWLTIMDHSFDGYQHVYPNYTFGAKYSRMHPSKLEVFSTLKEVTAYINIQANHHDFTNLNFLRNL
EYIGGRETMEFSSLYIIKTSLKSLNLRSLKRIRSGKVYILENKDLCFVDKINWKKFIDTDDNSKSSPMTLLE
NNANSDQCVAEGLVCHSECSDEGCWGPGDNECLSCRNFKLGNRCTNNCNLAGIYQMGPKTCGFCHKECASSC
QGPESRHCDRCKNVKDGPYCLDKCPDTKYDDNGECKSCHENCIKGCRGPQNTLGPQGCNTCAMAVIDEDLRV
KHCLPENSTCPTGYFSEWVVQQETGDLSLLAGKTICRRCHPRCKNCTSYGFHISVCHECVRYRRGEHCEDEC
PQDHYADNKLHECFKCSSECSNGCSGPLESQCKTCRNYRIYVEGKPGMNNTKFNCTATCPNELPYKIFPEDA
SDPYCGKDPFPLSLDDESVPAILGGTLGCVFLLCTFLAVFCYLWWQRNKTKAAALKMTMTMMPYDDHEPLKP
TNIKPNLAKLRIVKEAELRKGGILGYGAFGTVYKGVWVPEGENVKIPVAIKVLREGTGTNVNKEILEEAYIM
ASVDHPNLLQLLAVCMTTQIMLVTQLMPLGCLLDYVRNNKDKIGSKPLLNWCTQIARGMAYLEGRRLVHRDL
AARNVLVQTPNCVKITDFGLAKLLDYNEEEYKAAGGKMPIKWLALECIQHRIFTHKSDVWAFGVTVWELLTY
GGRPYEDIPAREVPDLLEKGERLPQPAICTIDVYMLMIRCWMLDAESRPSFRELAEEFAKMARDPGRFLVIP
GDKLMRLPSYTPQDERELIRSLSSAIEGDGVVMAAEEYLQPKYGGILGVSGTTTTTTSSTSTSDPITPVKKT
PEGYNMATGAEYISGRAESPQNRQNLQRERKYAHLEAGATGSPGKRPRGDSLTSRYCSDPLKMLGKDVGEDD
CFAGPPPSAPGYGWVGDLRLDLPVDEDDYLMPSPQPSGLATVGPSHQHYMDLMADAPDGRRGEPSRGGSKGP
SNNGVAGQQWVGMDNPEYHMMNTRAQMYASRRLHPQQTVGVPVLDVAGRYGGYGNGLPQPQHFPQGQHLPSP
SQEMPHEYYNELSSHAPCATTSSRSETTV-------------------------------------------
------------------------------------------------------------------------
------------------------------------------------------------------------
------------------------------------------------------------------------
------------------------------------------------------------------------
------------------------------------------------------------------------
------------------------------------------------------------------------
------------------------------------

>CarmaY_EVm000552t1/1-1469 type=protein; aalen=1469,69%,complete; clen=6376; offs=812-5221; organism=Carcinus_maenas; evgclass=main; oid=CarmaY_velvLoc3645ct1; codepot=Code/0.28; cov=394.3_g1557_i0;
MNVCTRDRSGMARVMAAAYLLLTLGAALSSGWADKSTDFHKGKICIGTTGRMSVPSNRDHHYRNLRNRFINC
TYVDGNLELTWLQDENLDLSFLQYIREVTGYVLISHVDVKRIVLPSLQIIRGRTHFKVSVNDKNFALLVTLS
KMHTLEMPALRDILDGSVGVINNYNLCHIETIEWNEIMTDSKATYTYLYNFSEPQRTCQCHNSCQKGCWGPG
EHNCQKFSKLTCPPQCAQGRCYDTGPRDCCHLFCAGGCTGPTQRDCLACKNFYDDGECKLECPLMQRYNPIT
YSWEANPNGKYAYGATCVKDCPEHLLKDNGACVRSCPKGKKAVKGECVPCSGPCPKTCPGPKVIHSGNIDDF
KGCTILDGWLTIMDHSFDGYQHVFPNYTFGAKFSRMHPSKLEIFSTLKEVTGYINIQANHPEFTNLNFLRNL
EYIGGRVTMEFSSLYIIKTSLKSLNLRSLKRIRSGKVYILENKDLCFVDKINWKKFIDSDDNSKANPMTLLE
NNADDEQCVAERLVCHSECSDEGCWGAGDTECLSCQNFKLGNRCTNNCNVAGIYQMSPKTCGFCHKECASSC
KGPDSHHCDRCKNVKDGPYCLDKCPETKYDDNGECNLCHENCVKGCQGPENTVSPQGCKTCAMAVIDEDLQV
KYCLRENSTCPPGYFSEWVVQQETGDLGTLAGKTICRLCHPRCKNCTSYGFHISVCHECVRYRRGEHCEDEC
PQDHYADNKLHECFKCSSECSNGCSGPLDSQCKTCRNYRIYLEGKPGMNNTKFNCTATCPQDLPYKIFPEDA
SDPYCGKDPLTLSLDDESVPAILGGTLGCVFLLCTFLAVFCYLWWQRNKTKAAALKMTMTMMPYDDHEPLKP
TNIKPNLAKLRIVKEAELRKGGILGYGAFGTVYKGVWVPEGENVKIPVAIKVLREGTGTNVNKEILEEAYIM
ASVDHPNLLQLLAVCMTTQIMLVTQLMPLGCLLDYVRNNKDKIGSKPLLNWCTQIARGMAYLEGRRLVHRDL
AARNVLVQTPNCVKITDFGLAKLLDYNEEEYKAAGGKMPIKWLALECIQHRIFTHKSDVWAFGVTVWELLTY
GGRPYEDIPAREVPDLLEKGERLPQPAICTIDVYMLMIRCWMLDAESRPSFRELAEEFAKMARDPGRFLVIP
GDKLMRLPSYTPQDERELIRSLSSAIEGDGVVMAAEEYLQPKYGGVLGVSGTTTTTTSSTSTSDPTTPVKKT
PEGYNMAAGAEYISGRAESPQNRQNLQRERKYAHLEAGATGSPGKRPRGDSLTSRYCSDPLKMLGKDVGEDE
CFTGQGPPPSAPGYGWVGDLRLDLPVDEDDYLMPSPQPSGLATVGPSHQHYMDLMADAPDGRRGDGGRGSSK
GPNGVAGQQWVGMDNPEYHMMNARAQMYAGRRLHPQQTVGVPVLDVTGRYGGYGNGLPPPQHLPPGQRFPPP
PQEMPHEYYNELSSHAPCASPSSRSETTV-------------------------------------------
------------------------------------------------------------------------
------------------------------------------------------------------------
------------------------------------------------------------------------
------------------------------------------------------------------------
------------------------------------------------------------------------
------------------------------------------------------------------------
------------------------------------
>Erisi1_EVm000423t1/1-1468 type=protein; aalen=1468,67%,complete; clen=6558; offs=906-5312; organism=Eriocheir_sinensis; evgclass=main; oid=Eriocheir_sinensis_trinEriocheir_sinensis_LocDN207963c0g1t1; codepot=Code/0.38;
MCARDRGGMAHVKEAAFLLLTLGAALAAAWADKPTDFHKGKICIGTTGRMSVPSNRDHHYRNLRNRFINCTY
VDGNLELTWLQDENLDLSFLQYIREVTGYVLISHVDVKRIVLPSLQIIRGRTLFKVSVNDKSYSLLVTLSKM
HSLEMPALRDILHGSVGVINNYNLCHIETIEWNEIMTDPQATYTYLYNFSEPQRTCQCHNACHKGCWGEGER
NCQKFSKLTCPPQCAQGRCYDTGPRDCCHLFCAGGCTGPTQRDCLACRNFYDDGECKLECPLMQRYNQITYS
WEANPNGKYAYGATCVKDCPEHLLKDSGACVRSCPKGKKAVEGECVPCSGPCPKTCPGPKLIHSGNIDDFKG
CTILDGWLTIMDHSFDGYQHVYPNYTFGAKYSRMHPSKLEVFSTLKEVTGYINIQANHPEFTNLNFLRNLES
IGGRVTTEFSSLYVIKTSLKSLNLRSLRRIRSGKVYILENKELCFVDKINWKKFIVNGDTSKANPMTLLENN
ADPDQCVAEGLVCHSECSDEGCWGPGDNECLSCRNFKLGHRCTNNCNSPGIYKMGPKTCAFCHNECASSCRG
PESRHCDACKNVKDGPYCLDKCPDMKYAENGECMLCHENCVKGCKGPENTISPRGCESCAMAVINEDLKVEY
CLPENSTCPVGYFSEWVVQQETGDLRLLAGKTICRRCHPRCKNCTSYGFHISVCHECVSYRRGEHCEDECPQ
DHYADNKLHECFKCSSECSNGCSGPLESQCKTCRNYRIYVEGKPGMNNTKFNCTATCPDDLPYKIFPKDASD
PYCGKDSFPLSLDEESIPAILGGTLGCVFLLCTFLAVFCYLWWQRNKTKEAALKMTMTMMPYDDHEPLKPTN
IKPNLAKLRIVKEAELRKGGILGYGAFGTVYKGVWVPEGENVKIPVAIKVLREGTGTNVNKEILEEAYIMAS
VDHPNLLQLLAVCMTTQIMLVTQLMPLGCLLDYVRNNKDKIGSKPLLNWCTQIARGMAYLEGRRLVHRDLAA
RNVLVQTPNCVKITDFGLAKLLDYNEEEYKAAGGKMPIKWLALECIQHRIFTHKSDVWAFGVTVWELLAYGG
RPYEDIPAREVPDLLEKGERLPQPSICTIDVYMLMIRCWMLDAESRPSFRELAEEFAKMARDPGRFLVIPGD
KLMRLPSYTPQDERELIRSLSSAIEGEGIVMAAEEYLQPKYGGVLGVSGNTTTTTSSTSTSDPTTPVKKTPG
GYNMAAGAEYISGRAESPQNRHNLQRERKYAHLEGGAMGSPGKRPRGDSLTSRYCSDPLKMLDVGEDDCFTG
QGSPPSAPGYGWVGDLRLDLPVDEDDYLMPSPQPSGLATVGPSHQHYMDLMADAPDGRRGEPGRGGPKGPNN
NGMVGQQWVGMDNPEYHMMNARAQMYAGRRLHPQQMVGVPVLDGAGRFGAYGNGLPQQGQHLGPGQRLPSPT
QEMPHEYYNELSSHAPHNNLNSRSETTV--------------------------------------------
------------------------------------------------------------------------
------------------------------------------------------------------------
------------------------------------------------------------------------
------------------------------------------------------------------------
------------------------------------------------------------------------
------------------------------------------------------------------------
------------------------------------
>Styrich_EVm000199t1/1-1465 type=protein; aalen=1465,64%,complete; clen=6815; offs=244-4641; organism=HBG_Stylopandalus_richardi; evgclass=main; oid=HBG_Stylopandalus_richardi_trinHBG_Stylopandalus_richardi_Loc90147c0g1t1; codepot=Code/0.11;
MARLIAWINIVLALWVASAAAWAEKSSEFGKDKGKICIGTTGRMSVPSNREHHYRNLRDRFINCTYVDGNLE
LTWLQDENLDLSFLQYIREVTGYVLISHVDVKQIVLPALQIIRGRTLFKLPVNDASFALLVTLSKMHTLEMP
ALRDILEGSVGVINNYNLCHMRTIEWKEIMTDTNGKYVFVYNFTEAMRTCHCDKSCKKGCWGDGEANCQKFS
KLTCSPQCSQGRCYGPGPRDCCHLFCAGGCTGPTQRDCLACGNFYDDGECKLECPPMQRYNTITYSWETNPN
GKYAYGATCVKSCPEHLLKDSGACVRSCPQGKKSVDGECVPCNGPCPKTCPGDQYIHAGNIDSFKGCTIIVG
SLTILDHSFDGFQEVYPNFTFGEKHPKMHPSRLEVFSTLKEITGHINIQASHPEFTQLSFLRNLETIGGRDL
TEYFSSLYIVKTSLKSLNLRSLNRIRSGKVYILENKELCFVNKINWKKMVGNSADSKTEVLLQNNNHEDSCV
ADGLVCHSECSDEGCWGAGDDECLTCRNFKLGDRCINSCNHQGFYEMSSKTCGYCHKECENSCHGPDSNHCD
RCTNAKDGPYCVDRCPETKFNEQGTCRLCHPNCVDGCTGPNNTIGPNGCTSCRKAVIDRDLQVKYCLADIEP
CPNGYFSEWVGHQETGDLLRLAGKTICRQCHQRCKNCTAYGFHISVCHECVNYRRGEHCEEECPQDHYADDK
QHECFKCSSECSNGCTGPMDSQCVACRNYRIYLEGEPGMNNTKFNCTASCPAELPYKIFPEDASDPYCGRDP
LILPFDDESIPAILGGTLGCVFLLCIFLAVFCYLWWQRNKTKEAALKMTMTMMPYDDNEPLKPTNIKPNLAK
LHIVKEAELRKGGILGYGAFGTVYKGVWVPEGENVKIPVAIKVLREGTGTNVNKEILEEAYIMASVDHPNLL
QLLAVCMTTQIMLVTQLMPLGCLLDYVRNNKDKVGSKPLLNWCTQIARGMAYLEERRLVHRDLAARNILVQT
PNCVKITDFGLAKLLDYNEDEYKAAGGKMPIKWLALECIQHRIFTHKSDVWAFGVTVWEILTYGGRPYEDIL
AREVPDLLEKGERLPQPSICTIDVYMLMIRCWMLDAESRPSHRELADEFAKMARDPGRFLVIPGDRLMRLPS
YTPQDERELIHSLSSAIEGEGIVMAAEEYLQPKCSSAVMGVTGTTTTSSSSTSDPTTPVKKSMGGLNSIGAG
AEYISGRAESPQNRHNLQRERKYAHLESGVAGSPQRPRGDSLSSRYCSDPLKMLGKDADIGDDDCFNDCGPP
HSAPGYGWVGDLRLDLPVDEDDYLMPSPQPSGLATVGPSHQHYMDLTADIPDGRRHHDHFRGKGANGVPVGQ
INNQVVGMDNPEYHMMNARAHMYAGRRIHPQQMVGVPVLEPGRFSNYGGSSGHSSVSSNGISQHPQHPSPLD
MPHDYYNELAPHAAHSLASRSETTV-----------------------------------------------
------------------------------------------------------------------------
------------------------------------------------------------------------
------------------------------------------------------------------------
------------------------------------------------------------------------
------------------------------------------------------------------------
------------------------------------------------------------------------
------------------------------------
>Panar1_EVm000723t1/1-1464 type=protein; aalen=1464,70%,complete; clen=6236; offs=635-5029; organism=Panulirus_argus; evgclass=noclass; oid=Panulirus_argus_Panulirus_argus_evg11335303; codepot=Code/0.21;
MVPGGTGSCPIRLVLTYLLLLLPLLQEGAHAVIEERVCIGTTGRMSVPSNREHHYRNLRNRFINCTYVDGNL
ELTWLQDENLDLSFLQYIREVTGYLLISHVDVKRIVLPSLQIIRGRTLFKVSVKDESFALLVTLSKMHTLEM
PALRDILRGRVGVINNYNLCHMKTIEWKEIMSDPTAKYDFVYNFTQPQRTCQCDKACKKGCWGEGEHNCQKF
SKLTCSPQCSQGRCFGPGPRDCCHLFCAGGCTGPTQRDCLACGNFYDNGECKLECPPMQRYNPISYSWETNP
NGKYAYGATCVKSCPEHLLKDNGACVRSCPKGKKAVDGECVPCSGPCPKTCPGKKFIHAGNIDSFKGCTIIS
GSLTIMDHSFDGYQDIYPNFTLAEKYPRMHPSGLEVFSTLKEVTGYINIQATHPEFTNLSFLRNLEVIGGRD
LTEYFSSLYIIKTSLKSLNLRSLKRIRSGKVCILENKELCFVEKINWNKFIVKGDDSKTNPLTLLQNNADSE
ECVAEDLVCHDECSDEGCWGTGDNECLSCRNFQLGDRCVNNCSYPGIYQMGPKVCGFCHKECSSSCHGPDSN
DCDRCKNVKDGPFCLERCPSTKYNDNGECKLCHKNCEGGCKGPNNTIGDHGCTSCKKAVISGDLEVQYCLAE
NESCPNGYFSEWVVHQETGDLRRLAGKTICRRCHSLCKNCTAYGFHVSVCYECVSYRRGEHCEYECPQDHYA
DDKLNECFKCSAECSNGCTGPDESQCQTCRNYRIYVKGEPGMNNTKFNCTASCPPELPYKIFPEDASDPYCG
KDPLPLPLDDESIPAILGGTMGCLFLLCTFLAVFCYLWWQRNKTKEAALKMTMTMMPYDDNEPLKPTNIKPN
LAKLRIVKEAELRKGGILGYGAFGTVYKGVWVPEGENVKIPVAIKVLREGSGTNVNKEILEEAYIMASVDHP
NLLQLLAVCMTTQIMLVTQLMPLGCLLDYVRNNKDKIGSKPLLNWCTQIARGMAYLEEHRLVHRDLAARNVL
VQTPNCVKITDFGLAKLLDYNEDEYKAAGGKMPIKWLALECIQHRIFTHKSDVWAFGVTVWEILAYGGRPYE
DIPAREVPDLLEKGERLPQPAICTIDVYMLMIRCWMLDAESRPSFRELAEEFAKMARDPGRFLVISGDKLMR
LPSYTPQDERELIHSLSSAIEGDGIVMAAEEYLQPKYSSGMTGITGTTTTTTSSNSTSDPTTPVKKSVGGYS
LGAGAEYISGRAESPQNRHNLQRERKYAHLEAGAAGSPGQRPRGDSLTSRYCSDPLKMLDVGDDDCFNGHGP
PNSAPGYGWVGDLRLDLPVDEDDYLMPSPQPSGLATVGPSHQHYMDLMADAPDGRRNDNNQIRGFKGPNGTA
GQQWGGMDNPEYHMMNARAQMYAGRRIHPQQTVGVPVLEPGHFSSYGSSSGHSSVSSNGLPQHQPQLPQQEV
AHEYYNELLPHATHTLAARSETTV------------------------------------------------
------------------------------------------------------------------------
------------------------------------------------------------------------
------------------------------------------------------------------------
------------------------------------------------------------------------
------------------------------------------------------------------------
------------------------------------------------------------------------
------------------------------------
>XP_042221433.1/1-1463 epidermal growth factor receptor-like [Homarus americanus]
MARMVELPYVLLAFCAILAGSEAKSTDFIKDNREYICIGTTGRMSVPSNREHHYRNLRDRFINCTYVDGNLE
LTWLQDEDLDLSFLQYIREVTGYLLVSHVDVKRIVLPSLQIIRGRTLFKISVKDENFALLVTMSKMHTLEMP
ALRDILEGSVGIINNYNLCHMETILWPEIMSDAHARYDFVYNFSEPRRSCQCDQSCDKGCWGEGENNCQKFS
KLTCSPQCSQGRCYGPGPRDCCHLFCAGGCTGPTQRDCLACRNFYDDGECKLECPPMQRYNTITYSWEANPN
GKYAYGATCVKSCPEHLLKDNGACVRSCPTGKKVVNGECVPCSGPCPKTCPGTEFIHAGNIDDFKGCTIFDG
GLTVMDHSFAGYQYVFPNYTFGQKFPKMHPSKLEILSTLKEVTGFINIQATHPEFTNLSFLRNLEVIGGRDL
TEYFSSIYIIKTSLKSLNLRSLKRIRSGKVCILENKELCFVEKINWKKFLGNGDDTKTNPLTLLQANANNDH
CVEEGLVCHNECSDEGCWGIGDNECLSCRNFKLGNRCVNNCNNPGIYNTDDTECGFCHNQCDNSCYGPDSNH
CSSCKNVKDGPYCVERCPDTKYDGGGECILCHENCDGGCNGSQNTIGEDGCTSCKKAVIDENLEVQYCLSEN
EPCPNGYFSEWVVHQETGHLKRLAGKTVCRHCHPRCKNCTAYGFHVSVCHECVNYRRGEHCEDECPQDHYAD
DELHECLKCSSECSNGCSGPLESECQTCRNYRIYLVGEPRMNNTRFTCTASCPAELPYKIFPEDASDPYCGK
DPLPIPLDDESIPAILGGTLGCVFLLCTFLAVFCYLWWQRNKTKEAALKMTMTMMPYDDNEPLKPTNIKPNL
AKLRIVKEAELRKGGILGYGAFGTVYKGVWVPEGENVKIPVAIKVLREGTGTNVNKEILEEAYIMASVDHPN
LLQLLAVCMTTQIMLVTQLMPLGCLLDYVRNNKDKIGSKPLLNWCTQIARGMTYLEDRRLVHRDLAARNVLV
QTPNCVKITDFGLAKLLDYNEDEYKAAGGKMPIKWLALECIQHRIFTHKSDVWAFGVTVWEILAYGGRPYED
IPAREVPDLLEKGERLPQPAICTIDVYMLMIRCWMLDAESRPSFRELAEEFAKMARDPGRFLVIPGDKLMRL
PSYTPQDERELIRSLSSAIEGEGIVMAAEEYLQPKYSGGSIGLTATTTTSSTSTSDPTTPVKKTAGYAIGTG
AEYISGRAESPQNRHNLQRERKYAHLEAGAVGSPGQRPRGDSLTSRYCSDPLKMLGKDVGDDDCFNGHSPPA
STPGYGWVGDLRLDLPVDEDDYLMPSPQSSGLATIGPSHQHYMDLMPDAPDGRRHDHNQPCGFKGSNGTIGQ
QWVGMDNPEYHMMNARAQMYAGRRIHPQQTVGVPVLESGRFNSYGGGSSGHSSVSSNGLPHHQQQHPAQDLP
HEYYNELSPHSPHALVARSETTV-------------------------------------------------
------------------------------------------------------------------------
------------------------------------------------------------------------
------------------------------------------------------------------------
------------------------------------------------------------------------
------------------------------------------------------------------------
------------------------------------------------------------------------
------------------------------------
>HomameEVm000795t1/1-1463 type=protein; aalen=1463,78%,complete; clen=5606; offs=615-5006; organism=Homarus_americanus_EVG; evgclass=noclass; oid=Homarus_americanus_EVG_Homarus_americanus_EVG_evg11062820; codepot=Code/0.25;
MARMVELPYVLLAFCAILAGSEAKSTDFIKDNREYICIGTTGRMSVPSNREHHYRNLRDRFINCTYVDGNLE
LTWLQDEDLDLSFLQYIREVTGYLLVSHVDVKRIVLPSLQIIRGRTLFKISVKDENFALLVTMSKMHTLEMP
ALRDILEGSVGIINNYNLCHMETILWPEIMSDAHARYDFVYNFSEPRRSCQCDQSCDKGCWGEGENNCQKFS
KLTCSPQCSQGRCYGPGPRDCCHLFCAGGCTGPTQRDCLACRNFYDDGECKLECPPMQRYNTITYSWEANPN
GKYAYGATCVKSCPEHLLKDNGACVRSCPTGKKVVNGECVPCSGPCPKTCPGTEFIHAGNIDDFKGCTIFDG
GLTVMDHSFAGYQYVFPNYTFGQKFPKMHPSKLEILSTLKEVTGFINIQATHPEFTNLSFLRNLEVIGGRDL
TEYFSSIYIIKTSLKSLNLRSLKRIRSGKVCILENKELCFVEKINWKKFLGNGDDTKTNPLTLLQANANNDH
CVEEGLVCHNECSDEGCWGIGDNECLSCRNFKLGNRCVNNCNNPGIYNTDDTECGFCHNQCDNSCYGPDSNH
CSSCKNVKDGPYCVERCPDTKYDGGGECILCHENCDGGCNGSQNTIGEDGCTSCKKAVIDENLEVQYCLSEN
EPCPNGYFSEWVVHQETGHLKRLAGKTVCRHCHPRCKNCTAYGFHVSVCHECVNYRRGEHCEDECPQDHYAD
DELHECLKCSSECSNGCSGPLESECQTCRNYRIYLVGEPRMNNTRFTCTASCPAELPYKIFPEDASDPYCGK
DPLPIPLDDESIPAILGGTLGCVFLLCTFLAVFCYLWWQRNKTKEAALKMTMTMMPYDDNEPLKPTNIKPNL
AKLRIVKEAELRKGGILGYGAFGTVYKGVWVPEGENVKIPVAIKVLREGTGTNVNKEILEEAYIMASVDHPN
LLQLLAVCMTTQIMLVTQLMPLGCLLDYVRNNKDKIGSKPLLNWCTQIARGMTYLEDRRLVHRDLAARNVLV
QTPNCVKITDFGLAKLLDYNEDEYKAAGGKMPIKWLALECIQHRIFTHKSDVWAFGVTVWEILAYGGRPYED
IPAREVPDLLEKGERLPQPAICTIDVYMLMIRCWMLDAESRPSFRELAEEFAKMARDPGRFLVIPGDKLMRL
PSYTPQDERELIRSLSSAIEGEGIVMAAEEYLQPKYSGGSIGLTATTTTSSTSTSDPTTPVKKTAGYAIGTG
AEYISGRAESPQNRHNLQRERKYAHLEAGAVGSPGQRPRGDSLTSRYCSDPLKMLGKDVGDDDCFNGHSPPA
STPGYGWVGDLRLDLPVDEDDYLMPSPQSSGLATIGPSHQHYMDLMPDAPDGRRHDHNQPCGFKGSNGTIGQ
QWVGMDNPEYHMMNARAQMYAGRRIHPQQTVGVPVLESGRFNSYGGGSSGHSSVSSNGLPHHQQQHPAQDLP
HEYYNELSPHSPHALVARSETTV-------------------------------------------------
------------------------------------------------------------------------
------------------------------------------------------------------------
------------------------------------------------------------------------
------------------------------------------------------------------------
------------------------------------------------------------------------
------------------------------------------------------------------------
------------------------------------
>XP_042865528.1/1-1463 epidermal growth factor receptor-like isoform X1 [Penaeus japonicus]
MARVLERSYLLLAVCAAFALALDDKATDFGKGKICIGTTGRMSVPSNREHHYRNLRDRYINCTYVDGNLELT
WLQDENLDLSFLQYIREVTGYVLISHVDVKKIVLPSLQIVRGQMLFKLSVHDQSFALLVTLSKMHTLEMPAL
RDILEGGVGVFNNYNLCHMETIEWKEIMTDPNGKYIFVYNFTEPQRVCSCHKSCKKGCWGEGPHNCQKFSKL
TCSPQCHQGRCYGPGPRDCCHLFCAGGCSGPTQSDCLACRNFYDDGECKQECPPMQKYDTISYSWVTNPYGK
YAYGATCVKSCPEHLLRDNGACVRTCPKGKKAVDGECVPCNGPCPKTCFSEQYIHAGNIDSFKGCTIIQGSM
TILDHSFDGFQEVYDNFTFGQRYPKMKPSKLEVFSTLKEVTGHINIQASHPEFTNLSFLRNLEVIGGRDLTE
YFSSLYIVKTSLKSLNLRSLRKIRSGKVYILENKDLCFVDKINWKKLIEKSDDSSSELLLQNNRASEQCMAE
GLVCHSECSGEGCWGTRDDECLSCRSFKLGERCVNNCHIPGIYQMGPKECSFCHSECDGSCHGPDSNHCDRC
KNVMDGPYCVDRCPDTKFDDEGICRACHENCVGGCTGPENTIGEGGCNSCEKAVINGDLEVEYCLHEKEACP
TGYFSEWVAHLETGALRRLAGKTICRRCHPRCKNCTANGFHISVCHECVSYRRGEHCEDECPADHYADEKLH
ECFRCSPECSHGCTGPLESHCTACRNYRIYLDGEPGMNNTNFNCTASCPSELPYKIFPEDASDPYCGKDPLL
LIDEESIPAILGGTLGCVFLLCIFLAVFCYLWWQRNKTKAAALKMTMTMMPYDDNEPLKPTNIKPNLAKLRI
VKEAELRKGGILGYGAFGTVYKGVWVPEGENVKIPVAIKVLREGTGTNVNKEILEEAYIMASVDHPNLLQLL
AVCMTTQIMLVTQLMPLGCLLDYVRNNKDKVGSKPLLNWCTQIARGMAYLEDRRLVHRDLAARNVLVQTPNC
VKITDFGLAKLLDYNEEEYKAAGGKMPIKWLALECIQHRIFTHKSDVWAFGVTVWEILTYGGRPYEDIPARE
VPDLLEKGERLPQPAICTIDVYMLMIRCWMLDAESRPSFRELAEEFAKMARDPGRFLVIPGDKLMRLPSYTP
QDERELIRSLSSAIEGDGVVMAAEEYLQPKYGTGSVGVTGTTTTSSTSSSNPTTPVKKTMGGYSTGAGAEYI
SDRAESPQNRHNLQRERKYAHLEAGAAGSPGQRPRGDSLTSRYCTDPLKMLGKDADVGDDECFNGHGPPPSA
PGYGWVGDLRLDLPVDEDDYLMPSPQPSGLATMGPSHQHYMDLMADNPDGRRNDHMRAYKGPNGTAGQWVGM
DNPEYHMMNNRAQMHAAGRRIHPQQTVGVPVLEPGRFSSYGGSSGHSSVSSNGGPQQHQHHHPHPPEMAHEY
YNEISPHAPHTQHALAARSETTV-------------------------------------------------
------------------------------------------------------------------------
------------------------------------------------------------------------
------------------------------------------------------------------------
------------------------------------------------------------------------
------------------------------------------------------------------------
------------------------------------------------------------------------
------------------------------------
>XP_042890013.1/1-1463 epidermal growth factor receptor-like isoform X3 [Penaeus japonicus]
MARVLERSYLLLAVCAAFALALDDKATDFGKGKICIGTTGRMSVPSNREHHYRNLRDRYINCTYVDGNLELT
WLQDENLDLSFLQYIREVTGYVLISHVDVKKIVLPSLQIVRGQMLFKLSVHDQSFALLVTLSKMHTLEMPAL
RDILEGGVGVFNNYNLCHMETIEWKEIMTDPNGKYIFVYNFTEPQRVCSCHKSCKKGCWGEGPHNCQKFSKL
TCSPQCHQGRCYGPGPRDCCHLFCAGGCSGPTQSDCLACRNFYDDGECKQECPPMQKYDTISYSWVTNPYGK
YAYGATCVKSCPEHLLRDNGACVRTCPKGKKAVDGECVPCNGPCPKTCFSEQYIHAGNIDSFKGCTIIQGSM
TILDHSFDGFQEVYDNFTFGQRYPKMKPSKLEVFSTLKEVTGHINIQASHPEFTNLSFLRNLEVIGGRDLTE
YFSSLYIVKTSLKSLNLRSLRKIRSGKVYILENKDLCFVDKINWKKLIEKSDDSSSELLLQNNRASEQCMAE
GLVCHSECSGEGCWGTRDDECLSCRSFKLGERCVNNCHIPGIYQMGPKECSFCHSECDGSCHGPDSNHCDRC
KNVMDGPYCVDRCPDTKFDDEGICRACHENCVGGCTGPENTIGEGGCNSCEKAVINGDLEVEYCLHEKEACP
TGYFSEWVAHLETGALRRLAGKTICRRCHPRCKNCTANGFHISVCHECVSYRRGEHCEDECPADHYADEKLH
ECFRCSPECSHGCTGPLESHCTACRNYRIYLDGEPGMNNTNFNCTASCPSELPYKIFPEDASDPYCGKDPLL
LIDEESIPAILGGTLGCVFLLCIFLAVFCYLWWQRNKTKAAALKMTMTMMPYDDNEPLKPTNIKPNLAKLRI
VKEAELRKGGILGYGAFGTVYKGVWVPEGENVKIPVAIKVLREGTGTNVNKEILEEAYIMASVDHPNLLQLL
AVCMTTQIMLVTQLMPLGCLLDYVRNNKDKVGSKPLLNWCTQIARGMAYLEDRRLVHRDLAARNVLVQTPNC
VKITDFGLAKLLDYNEEEYKAAGGKMPIKWLALECIQHRIFTHKSDVWAFGVTVWEILTYGGRPYEDIPARE
VPDLLEKGERLPQPAICTIDVYMLMIRCWMLDAESRPSFRELAEEFAKMARDPGRFLVIPGDKLMRLPSYTP
QDERELIRSLSSAIEGDGVVMAAEEYLQPKYGTGSVGVTGTTTTSSTSSSNPTTPVKKTMGGYSTGAGAEYI
SDRAESPQNRHNLQRERKYAHLEAGAAGSPGQRPRGDSLTSRYCTDPLKMLGKDADVGDDECFNGHGPPPSA
PGYGWVGDLRLDLPVDEDDYLMPSPQPSGLATMGPSHQHYMDLMADNPDGRRNDHMRAYKGPNGTAGQWVGM
DNPEYHMMNNRAQMHAAGRRIHPQQTVGVPVLEPGRFSSYGGSSGHSSVSSNGGPQQHQHHHPHPPEMAHEY
YNEISPHAPHTQHALAARSETTV-------------------------------------------------
------------------------------------------------------------------------
------------------------------------------------------------------------
------------------------------------------------------------------------
------------------------------------------------------------------------
------------------------------------------------------------------------
------------------------------------------------------------------------
------------------------------------
>Erisi1_EVm000423t2/1-1462 type=protein; aalen=1462,71%,complete; clen=6101; offs=467-4855; organism=Eriocheir_sinensis; evgclass=alt; oid=Eriocheir_sinensis_trinEriocheir_sinensis_LocDN207963c0g1t3; codepot=Code/0.38;
MWPGGSAASLRLVVLVGLLLLLLQREGTDALREQKVCIGTTGRMSVPSNRDHHYRNLRNRFINCTYVDGNLE
LTWLQDENLDLSFLQYIREVTGYVLISHVDVKRIVLPSLQIIRGRTLFKVSVNDKSYSLLVTLSKMHSLEMP
ALRDILHGSVGVINNYNLCHIETIEWNEIMTDPQATYTYLYNFSEPQRTCQCHNACHKGCWGEGERNCQKFS
KLTCPPQCAQGRCYDTGPRDCCHLFCAGGCTGPTQRDCLACRNFYDDGECKLECPLMQRYNQITYSWEANPN
GKYAYGATCVKDCPEHLLKDSGACVRSCPKGKKAVEGECVPCSGPCPKTCPGPKLIHSGNIDDFKGCTILDG
WLTIMDHSFDGYQHVYPNYTFGAKYSRMHPSKLEVFSTLKEVTGYINIQANHPEFTNLNFLRNLESIGGRVT
TEFSSLYVIKTSLKSLNLRSLRRIRSGKVYILENKELCFVDKINWKKFIVNGDTSKANPMTLLENNADPDQC
VAEGLVCHSECSDEGCWGPGDNECLSCRNFKLGHRCTNNCNSPGIYKMGPKTCAFCHNECASSCRGPESRHC
DACKNVKDGPYCLDKCPDMKYAENGECMLCHENCVKGCKGPENTISPRGCESCAMAVINEDLKVEYCLPENS
TCPVGYFSEWVVQQETGDLRLLAGKTICRRCHPRCKNCTSYGFHISVCHECVSYRRGEHCEDECPQDHYADN
KLHECFKCSSECSNGCSGPLESQCKTCRNYRIYVEGKPGMNNTKFNCTATCPDDLPYKIFPKDASDPYCGKD
SFPLSLDEESIPAILGGTLGCVFLLCTFLAVFCYLWWQRNKTKEAALKMTMTMMPYDDHEPLKPTNIKPNLA
KLRIVKEAELRKGGILGYGAFGTVYKGVWVPEGENVKIPVAIKVLREGTGTNVNKEILEEAYIMASVDHPNL
LQLLAVCMTTQIMLVTQLMPLGCLLDYVRNNKDKIGSKPLLNWCTQIARGMAYLEGRRLVHRDLAARNVLVQ
TPNCVKITDFGLAKLLDYNEEEYKAAGGKMPIKWLALECIQHRIFTHKSDVWAFGVTVWELLAYGGRPYEDI
PAREVPDLLEKGERLPQPSICTIDVYMLMIRCWMLDAESRPSFRELAEEFAKMARDPGRFLVIPGDKLMRLP
SYTPQDERELIRSLSSAIEGEGIVMAAEEYLQPKYGGVLGVSGNTTTTTSSTSTSDPTTPVKKTPGGYNMAA
GAEYISGRAESPQNRHNLQRERKYAHLEGGAMGSPGKRPRGDSLTSRYCSDPLKMLDVGEDDCFTGQGSPPS
APGYGWVGDLRLDLPVDEDDYLMPSPQPSGLATVGPSHQHYMDLMADAPDGRRGEPGRGGPKGPNNNGMVGQ
QWVGMDNPEYHMMNARAQMYAGRRLHPQQMVGVPVLDGAGRFGAYGNGLPQQGQHLGPGQRLPSPTQEMPHE
YYNELSSHAPHNNLNSRSETTV--------------------------------------------------
------------------------------------------------------------------------
------------------------------------------------------------------------
------------------------------------------------------------------------
------------------------------------------------------------------------
------------------------------------------------------------------------
------------------------------------------------------------------------
------------------------------------
>CallaeEVm000135t2/1-1462 type=protein; aalen=1462,53%,complete-utrpoor; clen=8257; offs=364-4752; organism=Calcinus_laevimanus; evgclass=alt; oid=Calcinus_laevimanus_trinLocDN21067c0g1t2; codepot=Code/0.16;
MGVTGASTTAATLFRRWLLMLLLLLEGGRALEEKVCIGTTGRMSVPSNREHHYRNLRNRFINCTYVDGNLEL
TWLQDEDLDLSFLQYIREVTGYLLISHVDVRRIVLPSLQIIRGRTLFDLSVNDESFALLVTLSKMHTLEMPA
LRDILQGSVGVINNYNLCHMETIEWKEIMTDPEGQYIFVYNFSEPQRTCQCDKACKKGCWGEGEHNCQKFSK
ITCPPQCAQGRCYGTGPRDCCHLFCAGGCTGPTQRDCLACRNFYDDGECKLECPPMQRYDTISYSWVTNPSG
KYAYGATCVKNCPEHLLKDNGACVRSCPKGKKAVEGECVPCVGPCPKTCPGAEFIHSGNIDSFRGCTIFDGS
LTIMDHSFDGYQHVYANYSFGDKYSRMHPSTLEVLSTLKEVTGYINIQATHPEFTNLSFLRNLEVIGGRDTT
EYFSSLYIIKTSLKSLNLRSLKRIRSGKVCILENKELCFVEKINWKKFMENKDNSKESNPLTLLQNNADTNQ
CVAEGLVCHSECSDEGCWGTGDSECLSCRNFKLGDRCVNNCNRPGTYQMGPKTCGFCHKECDSSCTGPDSSH
CDRCKNVKDGPYCVERCPDTKYDDDGVCMLCHENCVEGCSGPENTIGDRGCVSCKKAVIDGELEVQYCLAEN
ETCPPGYFSEWVVHQETGDLRMLAGKTICRRCHPRCKNCTSYGFHISVCNECVSYRRGEHCEDECPQDHYAN
DKLHECLRCSAECSNGCSGPLESECKTCRNYRIYVEGEPGMNNTKFNCTATCPSNLPYKIFPEDASDPYCGK
DPLPLPLDDESIPAILGGTLGCIFLLCTFLAVFCYLWWQRNKTKEAAIKMTMTMMPYDDNEPLKPTNIKPNL
AKLRIVKEAELRKGGILGYGAFGTVYKGVWVPEGENVKIPVAIKVLREGTGTNVNKEILEEAYIMASVDHPY
LLQLLAVCMTTQIMLVTQLMPLGCLLDYVRNNKDKIGSKPLLNWCTQIARGMAYLEERRLVHRDLAARNVLV
QTPNCVKITDFGLAKLLDYNEEEYKAAGGKMPIKWLALECIQHRIFTHKSDVWAFGVTVWEILAYGGRPYED
IPAREVPDLLEKGERLPQPAICTIDVYMLMIRCWMLDAESRPSFRELAEEFAKMARDPGRFLVIPGDKLMRL
PSYTPQDERELIRSLSSVIEGEGVVMGAEEYLQPKYGSGMIGVTGTNSSTSTSDPTTPVKKTPGGHSVGAGA
EYVSGRAESPQNRHNLQRERKYAHLEAGAAGSPGQRPRGDSLTSRYCSDPLKMLEVGDDDCFVDHAPPASAP
GYGWVGDLRLDLPVDEDDYLMPSPQPSGMATVGPSHQHYMDLMPDAPDGRRSEGGHLRGLKGPNGVAVQQWM
GMDNPEYHMTNSRAQMYAGRRPHPQQTLGVPVLQPGRANGHGITSNGHPQHIPQHYPQQPLQNHPHMQELPH
EYYNELASQAPLPLSTRSETTV--------------------------------------------------
------------------------------------------------------------------------
------------------------------------------------------------------------
------------------------------------------------------------------------
------------------------------------------------------------------------
------------------------------------------------------------------------
------------------------------------------------------------------------
------------------------------------
>NeodenEVm000270t1/1-1462 type=protein; aalen=1462,65%,complete; clen=6723; offs=136-4524; organism=Neocaridina_denticulata; evgclass=main; oid=Neocaridina_denticulata_trinNeocaridina_denticulata_LocDN59751c0g1t2; codepot=Code/0.15;
MARLSDWWICFASLVTCLSLAYGFGDRSSGFGKDKGKICIGTTGRMSVPSNREHHYRNLRDRFVNCTYVDGN
LELTWLQDEMLDLSFLQYIREVTGYVLISHVDVKRIVLPALQIIRGRTLFKMPVNDESFALLVTLSKMHTLE
MPALRDILQGSVGVINNYNLCHMETIEWKEIMTDNTGKYVFVYNFTEPRRTCQCHKSCKKGCWGEGEENCQK
FSKLTCSPQCSQGRCYGPGPRDCCHLFCAGGCTGPTQRDCLACGNFYDDGECKLECPPMQMYNTITYSWETN
PNGKYAYGATCVKSCPEHLLKDSGACVRSCPKGKKSVDGECVPCGGPCPKTCPGDQYIHAGNIESFRGCTVI
EGSLTILDHSFDGFQEVYPNFTFGEKHPKLHPSKLEVFSTLKEITGYINIQASHPEFTQLSFLRNLETIGGR
DLTEYFSSLYIVKTSLKSLNLRSLKRIRSGKVYILENKDLCFVSKITWKKLVGSSADSKTEVLLQNNRQDDQ
CITEGLVCHSECSDEGCWGPGEDECLSCRNFKLGERCINNCNREGIYEMGGKICGFCHKECDSNCHGPDSNH
CSRCKNVKDGPYCVEKCPETKFNDSGSCRPCHENCVDGCTGPDNTIGPNGCNSCKKAVIDKNLQVQYCLPEH
EQCPNGFFSEWVGHQETGDLLRLAGKTICRQCHQRCKNCTAYGFHISVCHECVSYRRGEHCEDECPQDHYAD
DKLHECFKCSSECSNGCSGPLESQCVACRNYRIYMVGDPGMNNTKFNCTASCPSELPYKIFPEDASDPYCGK
DPLIIPFDDESIPAILGGTLGCVFLLCIFLAVFCYLWWQRNKTKEAALKMTMTMMPYDDNEPLKPTNIKPNL
AKLHIVKEAELRKGGILGYGAFGTVYKGVWVPEGENVKIPVAIKVLREGTGTNINKEILEEAYIMASVDHPN
LLQLLAVCMTTQIMLVTQLMPLGCLLDYVRNNKDKVGSKPLLNWCTQIARGMAYLEERRLVHRDLAARNILV
QTPNCVKITDFGLAKLLDYNEDEYKAAGGKMPIKWLALECIQHRIFTHKSDVWAFGVTVWEILTYGGRPYED
ILAREVPDLLEKGERLPQPSICTIDVYMLMIRCWMLDAESRPSFRELADEFAKMARDPGRFLVIPGDRLMRL
PSYTPQDERELIHSLSSAIEGEGIVMAAEEYLQPKCSSAMGVTGTTTTSSTSTSDPTTPVKKTMGGMNSLVA
GAEYISGRPESPQNRHNLQRERKYAHLESGMAGSPQRPRGDSLTSRYCSDPLKMLGKDADIGDDDCFNECGP
PHSAPGYGWVGDLRLDLPVDEDDYLMPSPQPSGLATMGPSHQHYMDLTGDIPDGHRHHDHIRAKGVNGIPIN
QVVGMDNPEYHMMNARAHMYGGRPIHPQQTVGVPVFEPSRFSNYGGSSGHSSVSSNGISQHPLHPSPLEPPH
EYYNELVPHAKHALASRSETTV--------------------------------------------------
------------------------------------------------------------------------
------------------------------------------------------------------------
------------------------------------------------------------------------
------------------------------------------------------------------------
------------------------------------------------------------------------
------------------------------------------------------------------------
------------------------------------
>XP_042865529.1/1-1461 epidermal growth factor receptor-like isoform X2 [Penaeus japonicus]
MARVLERSYLLLAVCAAFALALDDKATDFGKGKICIGTTGRMSVPSNREHHYRNLRDRYINCTYVDGNLELT
WLQDENLDLSFLQYIREVTGYVLISHVDVKKIVLPSLQIVRGQMLFKLSVHDQSFALLVTLSKMHTLEMPAL
RDILEGGVGVFNNYNLCHMETIEWKEIMTDPNGKYIFVYNFTEPQRVCSCHKSCKKGCWGEGPHNCQKFSKL
TCSPQCHQGRCYGPGPRDCCHLFCAGGCSGPTQSDCLACRNFYDDGECKQECPPMQKYDTISYSWVTNPYGK
YAYGATCVKSCPEHLLRDNGACVRTCPKGKKAVDGECVPCNGPCPKTCFSEQYIHAGNIDSFKGCTIIQGSM
TILDHSFDGFQEVYDNFTFGQRYPKMKPSKLEVFSTLKEVTGHINIQASHPEFTNLSFLRNLEVIGGRDLTE
YFSSLYIVKTSLKSLNLRSLRKIRSGKVYILENKDLCFVDKINWKKLIEKSDDSSSELLLQNNRASEQCMAE
GLVCHSECSGEGCWGTRDDECLSCRSFKLGERCVNNCHIPGIYQMGPKECSFCHSECDGSCHGPDSNHCDRC
KNVMDGPYCVDRCPDTKFDDEGICRACHENCVGGCTGPENTIGEGGCNSCEKAVINGDLEVEYCLHEKEACP
TGYFSEWVAHLETGALRRLAGKTICRRCHPRCKNCTANGFHISVCHECVSYRRGEHCEDECPADHYADEKLH
ECFRCSPECSHGCTGPLESHCTACRNYRIYLDGEPGMNNTNFNCTASCPSELPYKIFPEDASDPYCGKDPLL
LIDEESIPAILGGTLGCVFLLCIFLAVFCYLWWQRNKTKAAALKMTMTMMPYDDNEPLKPTNIKPNLAKLRI
VKEAELRKGGILGYGAFGTVYKGVWVPEGENVKIPVAIKVLREGTGTNVNKEILEEAYIMASVDHPNLLQLL
AVCMTTQIMLVTQLMPLGCLLDYVRNNKDKVGSKPLLNWCTQIARGMAYLEDRRLVHRDLAARNVLVQTPNC
VKITDFGLAKLLDYNEEEYKAAGGKMPIKWLALECIQHRIFTHKSDVWAFGVTVWEILTYGGRPYEDIPARE
VPDLLEKGERLPQPAICTIDVYMLMIRCWMLDAESRPSFRELAEEFAKMARDPGRFLVIPGDKLMRLPSYTP
QDERELIRSLSSAIEGDGVVMAAEEYLQPKYGTGSVGVTGTTTTSSTSSSNPTTPVKKTMGGYSTGAGAEYI
SDRAESPQNRHNLQRERKYAHLEAGAAGSPGQRPRGDSLTSRYCTDPLKMLDADVGDDECFNGHGPPPSAPG
YGWVGDLRLDLPVDEDDYLMPSPQPSGLATMGPSHQHYMDLMADNPDGRRNDHMRAYKGPNGTAGQWVGMDN
PEYHMMNNRAQMHAAGRRIHPQQTVGVPVLEPGRFSSYGGSSGHSSVSSNGGPQQHQHHHPHPPEMAHEYYN
EISPHAPHTQHALAARSETTV---------------------------------------------------
------------------------------------------------------------------------
------------------------------------------------------------------------
------------------------------------------------------------------------
------------------------------------------------------------------------
------------------------------------------------------------------------
------------------------------------------------------------------------
------------------------------------
>Canbo1_EVm000431t1/1-1461 type=protein; aalen=1461,51%,complete-utrpoor; clen=8466; offs=109-4494; organism=Cancer_borealis; evgclass=noclass; oid=Cancer_borealis_Cancer_borealis_GEFB01007501.1; codepot=Code/0.25; TSA: Cancer borealis DS01-Cborealis_contig_7412 transcribed RNA sequence
MWTEVSAASYRVVLATFLLLALLQEGANALQEQKVCIGTTGRMSVPSNRDHHYRNLRNRFINCTYVDGNLEL
TWLQDENLDLSFLQYIREVTGYVLISHVDVKKIVLPSLQIIRGRTLFKVSVNDKSYALLVTLSKMHTLEMPA
LRDILHGSVGVINNYNLCHIGTIEWQEIMTGPDANYTHMYNFSEPARTCQCHRSCHKGCWGEGEKNCQKFSK
LTCEPQCAQGRCYDTGPRDCCHLFCAGGCTGPTQRDCLACRNFYDDGECKLECPLMQRYDSITYSWETNPNG
KYAYGATCVKDCPEHLLKDNGACVRSCPKGKKAVEGECVPCRGPCPKTCPGPKVIHSGNIDDYKGCTILDGW
LTIMDHSFDGYQHVFPNYTFGAKYSRMHPSKLEVFNTLKEVTGYINIQANHPEFTNLNFLRNLEYIGGRVTM
EFSSLYIIKTSLKSLNLRSLKRIRSGKVYILENKDLCFVDKINWKKFIDNDDNSKANPMTLLENNADSEQCT
AERLVCHSECSDEGCWGAGVNECLSCRNFQLGKNCSNNCNRAGIYQMDPKTCAFCHKECDSSCKGPDSNHCD
HCKNVKDGPYCLDKCPDTKYNDNGECKLCHTNCEMGCRGPENNMGPQGCEICEMAVMDESMKVKYCLPQNST
CPTGYFSEWVSQQETGDLRLLAGKTMCRRCHPRCKNCTSYGFHISVCRECVKYRRGEHCEDECPQDHYADNK
LHECLKCSSECSNSCSGPLESQCKTCRNYRIYVEGKPGMNNTKFNCTATCPHDLPYKIFPEDASDPYCGKDP
FPLSLDDESVPAILGGTLGCVFLLCTFLAVFCYLWWQRNKTKAAALKMTMTMMPYDDHEPLKPTNIKPNLAK
LRIVKEAELRKGGILGYGAFGTVYKGVWVPEGENVKIPVAIKVLREGTGTNVNKEILEEAYIMASVDHPNLL
QLLAVCMTTQIMLVTQLMPLGCLLDYVRNNKDKIGSKPLLNWCTQIARGMAYLEGRRLVHRDLAARNVLVQT
PNCVKITDFGLAKLLDYNEEEYKAAGGKMPIKWLALECIQHRIFTHKSDVWAFGVTVWELLTYGGRPYEDIP
AREVPDLLEKGERLPQPAICTIDVYMLMIRCWMLDAESRPSFRELAEEFAKMARDPGRFLVIHGDKLMRLPS
YTPQDERELIRSLSSAIDGDGVVMAAEEYLQPKYGGVLGVSGTTTTTTSSTSTSDPTTPVKKTPEGYNIATG
AEYISGRAESPQNRQNLQRERKYAHLEAGATGSPGKRPRGDSLTSRYCSDPLKMLDVGEDDCFTSQGSPPSA
PGYGWVGDLRLDLPVDEDDYLMPSPQPSGLATVGPSHQHYMDLMADAADGRRGEPGRGTCKGPANNGMAGQQ
WVGMDNPEYHMMNARAQMYAGRRLHPQQTVGVPVLDVAGRYGGYGNGFHQQPQHFPPGQRLPSPSQEMPHEY
YNELSSHVSHAPPSSRSETTV---------------------------------------------------
------------------------------------------------------------------------
------------------------------------------------------------------------
------------------------------------------------------------------------
------------------------------------------------------------------------
------------------------------------------------------------------------
------------------------------------------------------------------------
------------------------------------
>CalphiEVm000040t1/1-1460 type=protein; aalen=1460,74%,complete; clen=5907; offs=347-4729; organism=Calappa_philargius; evgclass=noclass; oid=Calappa_philargius_trinLocDN3482c0g1t1; codepot=Code/0.35;
MARVIKAAYLLLTLGAALASGWADKSTDFHKGKICIGTTGRMSVPSNRDHHYRNLRNRFINCTYVDGNLELT
WLQDENLDLSFLKYIREVTGYVLISHVDVKKIVLPSLQIIRGRTLFKVSVNDKSFALLVTLSKMHTLEMPAL
RDILHGSVGVINNYNLCHIETIEWNEIMTDPHATYTYLYNFSEPQRTCQCHNACQKGCWGEGELNCQKFSKL
TCPPQCAQGRCYDTGPRDCCHLFCAGGCTGPTQRDCLACRNFYDDGECKLECPLMQRYNPITYSWEANPNGK
YAYGATCVKDCPEHLLKDNGACVRSCPKGKKAVAGECVPCGGPCPKTCPGPKVIHSGNIDDFKGCTILDGWL
TIMDHSFDGYQHVYPNYTFGAKYSRMHPSKLEVFSTLKEVTGYINIQANHPEFTNLNFLRNLEYIGGRVTTE
FSSLYIIKTSLKSLNLRSLKRIRSGKVYILENKDLCFVDKINWKKFIDSDDNSKANPMTLLENNADSEQCVA
EGLTCHSECSDEGCWGRGENECLSCRNFKLGNRCTNNCNSPGIYQMGPKTCGFCDKECASSCRGPESRHCDR
CKNVKDGPYCLDKCPDTKYDDNGECKTCHENCVKGCRGPENTIGPRGCESCAMAVIDEDLKVKYCLPENSTC
PAGYFSEWVVQQETGDLRLLAGKTICRRCHPRCKNCTSYGFHISVCHECVKYRRGEHCEDECPQDHYADDKL
HECFKCSSECSNGCSGPLESQCKTCRNYRIYVEGKPGMNNTKFNCTATCPHDLPYKIFPEDASDPYCGKDPF
PLSLDDESVPAILGGTLGCVFLLCTFLAVFCYLWWQRNKTKAAALKMTMTMMPYDDHEPLKPTNIKPNLAKL
RIVKEAELRKGGILGYGAFGTVYKGVWVPEGENVKIPVAIKVLREGTGTNVNKEILEEAYIMASVDHPNLLQ
LLAVCMTTQIMLVTQLMPLGCLLDYVRNNKDKIGSKPLLNWCTQIARGMAYLEGRRLVHRDLAARNVLVQTP
NCVKITDFGLAKLLDYNEEEYKAAGGKMPIKWLALECIQHRIFTHKSDVWAFGVTVWELLTYGGRPYEDIPA
REVPDLLEKGERLPQPAICTIDVYMLMIRCWMLDAESRPSFRELAEEFAKMARDPGRFLVIPGDKLMRLPSY
TPQDERELIRSLSSAIEGDGVVMAAEEYLQPKYGSGVLGVSGTTTTTTSSTSTSDPTTPVKKTPEGYNMAAG
AEYVSGRAESPQNRQNLQRERKYAHLEAGATGSPGKRPRGDSLTSRYCSDPLKMLDVGEDDCFTGQGPPPSA
PGYGWVGDLRLDLPVDEDDYLMPSPQPSGLATVGPSHQHYMDLMADTSDGRRGDPGRGGSKGPSNNGVAGQQ
WVGMDNPEYHMMNARAQMYAGRRLHPQQTVGVPVLDVTGRYGGYGNGLHQQPQHLPPGECLPAPSQEMPHEY
YNELSSHAPHASSSRSETTV----------------------------------------------------
------------------------------------------------------------------------
------------------------------------------------------------------------
------------------------------------------------------------------------
------------------------------------------------------------------------
------------------------------------------------------------------------
------------------------------------------------------------------------
------------------------------------
>Procl2_EVm000815t1/1-1460 type=protein; aalen=1460,48%,complete-utrpoor; clen=8958; offs=548-4930; organism=Procambarus_clarkii_EVG; evgclass=noclass; oid=Procambarus_clarkii_EVG_Procambarus_clarkii_EVG_evg169624; codepot=Code/0.18;
MGPGDAASSPCRMLLAGLMLLSMLQPGAQAVIEERVCIGTTGRMSVPSNRDHHYRNLRDRFINCTYVDGNLE
LTWLQDENLDLSFLQYIREVTGYLLISHVDVKKIVLPSLQIIRGRTLFKVSVNDESFALLVTLSKMHTLEMP
ALRDILQGSVGVINNYNLCHMETIVWKEIMSDASAQYMFVYNFTEPQRTCHCDKACKKGCWGEGEHNCQKFS
KLTCSPQCSQGRCYGPGPRDCCHLFCAGGCTGPTQRDCLACGNFYDDGECKLECPPMQRYNTITYSWETNPN
GKYAYGATCVKNCPEHLLKDNGACVRSCPKGKKAVDGECVPCSGPCPKTCPGDKFINAGNIDTFKGCTIFDG
SLTIMDHSFDGYQNVFPNYTFGEKYPRMHPSKLEVLSTLKEVTGYINIQATHPEFTNLSFLRNLEVIGGRVL
TEYFSSLYIIKTSLKSLNLRSLNRIRSGKVCILENKELCFIEKINWKKFIGNGDDTKANSLTLLQNNADSEQ
CMAEGLVCHNECSDEGCWGTGENECLSCRNFKLGERCLNNCNISGIYQIDKKVCGFCHEECASSCHGPDSSH
CNQCENVKDGPYCVERCPDTKYNDNGECRLCHENCVGGCNGPENTIGKHGCTSCKKAVINGDLEVQYCLSEN
ESCPNGYFSEWVVHQETGDLRRLAGKTICRRCHPRCKNCTAYGFHISVCHECVSYRRGEHCEDECPQDHYAD
EKLHECFKCSSECSNGCSGPLESECQTCRNYRIYLDGEPGMNNTKFTCTAFCPSELPYKIFPEDASDPYCGK
DPLPLPMDDESIPAILGGTLGCVFLLCTFLAVFCYLWWQRNKTKEAALKMTMTMMPYDDNEPLKPTNIKPNL
AKLRIVKEAELRKGGILGYGAFGTVYKGVWVPEGENVKIPVAIKVLREGTGTNVNKEILEEAYIMASVDHPN
LLQLLAVCMTTQIMLVTQLMPLGCLLDYVRNNKDKIGSKPLLNWCTQIARGMAYLEDRRLVHRDLAARNVLV
QTPNCVKITDFGLAKLLDYNEDEYKAAGGKMPIKWLALECIQHRIFTHKSDVWAFGVTVWEILAYGGRPYED
IPAREVPDLLEKGERLPQPAICTIDVYMLMIRCWMLDAESRPSFRELAEEFAKMARDPGRFLVIPGDKLMRL
PSYTPQDERELIRSLSSAIEGEGIVMAAEEYLQPKYGSGSVGVTGTTTTSSTSTSDPTTPVKKTAGGYTLGV
GAEYISGRAESPQNRHNLQRERKYAHLEAGAVGSPGQRPRGDSLTSRYCSDPLKMLGKDVGDDDCFNGHGPP
QSAPSYGWVGDLRLDLPVDEDDYLMPSPQPSGLATVGPSHQHYMDLMADAPDGRRNDHNQIRGFKGPNGTAG
QQWVGMDNPEYHMMNARAQMYAGRRIHPQQTVGVPVLEPGRFSSYGGSSGHSSVSSNGHTQHHPPQEMPHEY
YNELSPHSPHTLAARSETTV----------------------------------------------------
------------------------------------------------------------------------
------------------------------------------------------------------------
------------------------------------------------------------------------
------------------------------------------------------------------------
------------------------------------------------------------------------
------------------------------------------------------------------------
------------------------------------
>BlagerEVm000619t1/1-1459 type=protein; aalen=1459,50%,complete-utrpoor; clen=8732; offs=1171-5550; organism=Blatella_germanica; evgclass=main; oid=Blatella_germanica_trinLocDN4358c0g2t1; codepot=Code/0.12;
MTAAIRNNWLVLLFTTLALASTVILADKSSEFVKGKICIGTNGRMSVPSNREHHYRNLRDRYSNCTYVDGNL
ELTWLKDENQDLSFLQYIREVTGYVLISHVDVPRIVLPSLQIIRGRTLFKLNIHDKDFALLVTLSKMNNLEM
PALRDILSGSVGLFNNYNLCHIKTIDWDEIITGSDAKCVYVYNFSLPERSCPPCHSSCQKGCWGEGPENCQR
FSKINCSPQCWQGRCFGPNPRECCHLFCAGGCTGPKQSDCLACRNFYDDGMCTQECPAMQRYNPTTYSWEAN
PHGKYAYGATCVKKCPLHLLKDNGACVRSCPPKKKAENGECVPCDGPCPKTCEGVNEIHSGNIDSFKDCTII
EGSLTILDQSFRGFQQVYNNFSFGPRYQQMHPDRLEVFSTLKEVTGYVNIQGDHPDFTNLSYFRNLEIIGGR
ALTEYFASLYIVKTSLKSLGLQSLKKIHSGSVAILENKELCFAQGISWDKIKKSSEHETFLHNNKPPAECEK
AGLVCDSECSKDGCWGPGPDQCLSCAHFRLVNRCLPDCDSVSGMYKAAPNVCMLCHEECKSTCSGPGPGNCT
DCKNVKDGPFCTSVCPVSKYNASGECQPCHENCVDGCNGPDNTIGPNGCNSCEKAIINGDVNVDQCLRKNET
CPNGYYYEWVGPQEQGELKPLAGKAVCRKCHPRCRLCTGYGFHEQVCQECMNYKRGEQCEDECPQDHYADEE
SQECVKCHDECRGCHGPGNTSCDACRNYKVYVGGVRGDNTTAFNCTANCPADAPHKVFPQDGNDDPFCSTEP
IGPAFPIGEADSMPAILGGVLVFALLVMIFLTVLFCQWRQRAKDKENAVKMTMVLTGLEDNEPLRPTNVKPN
LAKLRIVKEAEMRKGGILGYGAFGTVFKGVWVPEGENVKIPVAIKVLRDGTGANSSNSSKEFLEEAFIMATV
EHPNLLKLLAVCMTSQMMLVTQLMPLGCLLDYVRTNRDKIGSKPLLNWCTQIARGMAYLEEKRLVHRDLAAR
NVLVQTPNCVKITDFGLAKLLDINEDEYKAAGGKMPIKWLALECIQHRIFTHKSDVWAFGVTIWELLTYGER
PYENVPARDVPELLEKGERLPQPSICTIDVYMIMIKCWMLDAESRPSFKELADEFAKMARDPGRYLVIQGDR
FMRLPSYSSQVRNDEKELICNLSSTVDGPEALVDADEYLQPKSRAPLAPALTTSSTSSSPPRTPIKTCWPAG
SPVPAESPTPQNQQNWDRELMRYGHHHDPTGAAVMRHPNGQATHHHHGSDSSSSRYCSDPLKMVGNRDCDVL
QDDCFDSGNSREAQVGTLKLDLPVDEDDYLMPSAQQNQASTTYMDLIGDSKVPENAEPRNGGFRNYPDFFPI
AGKMKTSVDNPEYHIMNSEVPIHTTVETLGIPTVQEPAQPACNGNVVGQRPYVTQQKSSEEESDHEYYNDFD
RLQRELQPLKPLRRNETTV-----------------------------------------------------
------------------------------------------------------------------------
------------------------------------------------------------------------
------------------------------------------------------------------------
------------------------------------------------------------------------
------------------------------------------------------------------------
------------------------------------------------------------------------
------------------------------------
>QZL09453.1/1-1458 epidermal growth factor receptor [Scylla paramamosain]
MWPWGSAASLRVVVACLLLLVLLQEGADALQEQKVCIGTTGRMSVPSNRDHHYRNLRNRFINCTYVDGNLEL
TWLQDENLDLSFLQYIREVTGYVLISHVDVKRIVLPSLQIIRGRTLFKVSVNDKSFALLVTLSKMHTLEMPS
LRDILHGSVGVINNYNLCHIETIEWNEIMTDPLANYTYMYNFSEPQRTCQCHTSCQKGCWGAGEHNCQKFSK
LTCPPQCAQGRCYDTGPRDCCHLFCAGGCTGPTQRDCLACRNFYDDGECKLECPLMQRYNPITYSWEANPKG
KYAYGATCVKDCPEHLLKDNGACVRSCPKGKKAVDGECVPCNGPCPKTCPGPEVIHSGNIDDFKGCTILDGW
LTIMDHSFDGYQHVYPNYTFGAKYSRMHPSKLEMLSTLKEVTAYINIQANHPDFTNLNFLRNLEYIGGRETM
EFSSLYIIKTSLKSLNLRSLKRIRSGKVYILENKDLCFVDKINWKKFIDTDDNSKTSPMTLLENNANSEQCV
AERLVCHTECSDEGCWGPGDNECLSCRNFKLGNRCTNNCNLAGTYQMGPKTCGFCHKECASSCQGPESRHCD
RCKNVKDGPYCLDKCPDTKYNDNGECKSCHENCIKGCRGPKNTLGPQGCNTCAMAVIDEDLRVKHCLPENST
CPTGYFSEWVVQQETGDLSLLAGKTICRRCHPRCKNCTSYGFHISVCHECVRYRRGEHCEDECPQDHYADDK
LHECFKCSSECSNGCSGPLESQCKTCRNYRIYVEGKPGMNNTKFNCTATCPNELPYKIFPEDASDPYCGKDP
FPLSLDDESVPAILGGTLGCVFLLCTFLAVFCYLWWQRNKTKAAALKMTMTMMPYDDHEPLKPTNIKPNLAK
LRIVKEAELRKGGILGYGAFGTVYKGVWVPEGENVKIPVAIKVLREGTGTNVNKEILEEAYIMASVDHPNLL
QLLAVCMTTQIMLVTQLMPLGCLLDYVRNNKDKIGSKPLLNWCTQIARGMAYLEGRRLVHRDLAARNVLVQT
PNCVKITDFGLAKLLDYNEEEYKAAGGKMPIKWLALECIQHRIFTHKSDVWAFGVTVWELLTYGGRPYEDIP
AREVPDLLEKGERLPQPAICTIDVYMLMIRCWMLDAESRPSFRELAEEFAKMARDPGRFLVIPGDKLMRLPS
YTPQDERELIRSLSSAIEGDGVVMAAEEYLQPKYGGVLGVSGTTTTTTSSTSTSDPTTPVKKTPEGYNMAAG
AEYISGRAESPQNRQNLQRERKYAHLEAGATGSPGKRPRGDSLTSRYCSDPLKMLDVGEDDCFVGPPPSAPG
YGWVGDLRLDLPVDEDDYLMPSPQPSGLATVGPSHQHYMDLMADAPDGRRGEPSRGGSKGPSNNGVAGQQWV
GMDNPEYHMMNARAQMYAGRRLHPQQTVGVPVLDAAGRYGGYGNGLPQPQHLPPGHCLPSPSQEMPHEYYNE
LSSHVPCAAASSRSETTV------------------------------------------------------
------------------------------------------------------------------------
------------------------------------------------------------------------
------------------------------------------------------------------------
------------------------------------------------------------------------
------------------------------------------------------------------------
------------------------------------------------------------------------
------------------------------------
>Procl1_EVm000313t1/1-1458 type=protein; aalen=1458,67%,complete; clen=6470; offs=43-4419; organism=Procambarus_clarkii; evgclass=main; oid=Procambarus_clarkii_trinProcambarusclarkii_LocDN51954c2g1t3; codepot=Code/0.18;
MARVLEPAYLLLALCAAFASGWADKSTDFIKGKICIGTTGRMSVPSNRDHHYRNLRDRFINCTYVDGNLELT
WLQDENLDLSFLQYIREVTGYLLISHVDVKKIVLPSLQIIRGRTLFKVSVNDESFALLVTLSKMHTLEMPAL
RDILQGSVGVINNYNLCHMETIVWKEIMSDASAQYMFVYNFTEPQRTCHCDKACKKGCWGEGEHNCQKFSKL
TCSPQCSQGRCYGPGPRDCCHLFCAGGCTGPTQRDCLACGNFYDDGECKLECPPMQRYNTITYSWETNPNGK
YAYGATCVKNCPEHLLKDNGACVRSCPKGKKAVDGECVPCSGPCPKTCPGDKFINAGNIDTFKGCTIFDGSL
TIMDHSFDGYQNVFPNYTFGEKYPRMHPSKLEVLSTLKEVTGYINIQATHPEFTNLSFLRNLEVIGGRVLTE
YFSSLYIIKTSLKSLNLRSLNRIRSGKVCILENKELCFIEKINWKKFIGNGDDTKANSLTLLQNNADSEQCM
AEGLVCHNECSDEGCWGTGENECLSCRNFKLGERCLNNCNISGIYQIDKKVCGFCHEECASSCHGPDSSHCN
QCENVKDGPYCVERCPDTKYNDNGECRLCHENCVGGCNGPENTIGKHGCTSCKKAVINGDLEVQYCLSENES
CPNGYFSEWVVHQETGDLRRLAGKTICRRCHPRCKNCTAYGFHISVCHECVSYRRGEHCEDECPQDHYADEK
LHECFKCSSECSNGCSGPLESECQTCRNYRIYLDGEPGMNNTKFTCTAFCPSELPYKIFPEDASDPYCGKDP
LPLPMDDESIPAILGGTLGCVFLLCTFLAVFCYLWWQRNKTKEAALKMTMTMMPYDDNEPLKPTNIKPNLAK
LRIVKEAELRKGGILGYGAFGTVYKGVWVPEGENVKIPVAIKVLREGTGTNVNKEILEEAYIMASVDHPNLL
QLLAVCMTTQIMLVTQLMPLGCLLDYVRNNKDKIGSKPLLNWCTQIARGMAYLEDRRLVHRDLAARNVLVQT
PNCVKITDFGLAKLLDYNEDEYKAAGGKMPIKWLALECIQHRIFTHKSDVWAFGVTVWEILAYGGRPYEDIP
AREVPDLLEKGERLPQPAICTIDVYMLMIRCWMLDAESRPSFRELAEEFAKMARDPGRFLVIPGDKLMRLPS
YTPQDERELIRSLSSAIEGEGIVMAAEEYLQPKYGSGSVGVTGTTTTSSTSTSDPTTPVKKTAGGYTLGVGA
EYISGRAESPQNRHNLQRERKYAHLEAGAVGSPGQRPRGDSLTSRYCSDPLKMLGKDVGDDDCFNGHGPPQS
APSYGWVGDLRLDLPVDEDDYLMPSPQPSGLATVGPSHQHYMDLMADAPDGRRNDHNQIRGFKGPNGTAGQQ
WVGMDNPEYHMMNARAQMYAGRRIHPQQTVGVPVLEPGRFSSYGGSSGHSSVSSNGHTQHHPPQEMPHEYYN
ELSPHSPHTLAARSETTV------------------------------------------------------
------------------------------------------------------------------------
------------------------------------------------------------------------
------------------------------------------------------------------------
------------------------------------------------------------------------
------------------------------------------------------------------------
------------------------------------------------------------------------
------------------------------------
>CarmaY_EVm000552t2/1-1457 type=protein; aalen=1457,73%,complete; clen=5983; offs=455-4828; organism=Carcinus_maenas; evgclass=alt; oid=CarmaY_velvLoc4413ct1; codepot=Code/0.28; cov=403.7_g1557_i2;
MWPGDGAPSFRVVLLLLLVLLQEANALQEQKVCIGTTGRMSVPSNRDHHYRNLRNRFINCTYVDGNLELTWL
QDENLDLSFLQYIREVTGYVLISHVDVKRIVLPSLQIIRGRTHFKVSVNDKNFALLVTLSKMHTLEMPALRD
ILDGSVGVINNYNLCHIETIEWNEIMTDSKATYTYLYNFSEPQRTCQCHNSCQKGCWGPGEHNCQKFSKLTC
PPQCAQGRCYDTGPRDCCHLFCAGGCTGPTQRDCLACKNFYDDGECKLECPLMQRYNPITYSWEANPNGKYA
YGATCVKDCPEHLLKDNGACVRSCPKGKKAVKGECVPCSGPCPKTCPGPKVIHSGNIDDFKGCTILDGWLTI
MDHSFDGYQHVFPNYTFGAKFSRMHPSKLEIFSTLKEVTGYINIQANHPEFTNLNFLRNLEYIGGRVTMEFS
SLYIIKTSLKSLNLRSLKRIRSGKVYILENKDLCFVDKINWKKFIDSDDNSKANPMTLLENNADDEQCVAER
LVCHSECSDEGCWGAGDTECLSCQNFKLGNRCTNNCNVAGIYQMSPKTCGFCHKECASSCKGPDSHHCDRCK
NVKDGPYCLDKCPETKYDDNGECNLCHENCVKGCQGPENTVSPQGCKTCAMAVIDEDLQVKYCLRENSTCPP
GYFSEWVVQQETGDLGTLAGKTICRLCHPRCKNCTSYGFHISVCHECVRYRRGEHCEDECPQDHYADNKLHE
CFKCSSECSNGCSGPLDSQCKTCRNYRIYLEGKPGMNNTKFNCTATCPQDLPYKIFPEDASDPYCGKDPLTL
SLDDESVPAILGGTLGCVFLLCTFLAVFCYLWWQRNKTKAAALKMTMTMMPYDDHEPLKPTNIKPNLAKLRI
VKEAELRKGGILGYGAFGTVYKGVWVPEGENVKIPVAIKVLREGTGTNVNKEILEEAYIMASVDHPNLLQLL
AVCMTTQIMLVTQLMPLGCLLDYVRNNKDKIGSKPLLNWCTQIARGMAYLEGRRLVHRDLAARNVLVQTPNC
VKITDFGLAKLLDYNEEEYKAAGGKMPIKWLALECIQHRIFTHKSDVWAFGVTVWELLTYGGRPYEDIPARE
VPDLLEKGERLPQPAICTIDVYMLMIRCWMLDAESRPSFRELAEEFAKMARDPGRFLVIPGDKLMRLPSYTP
QDERELIRSLSSAIEGDGVVMAAEEYLQPKYGGVLGVSGTTTTTTSSTSTSDPTTPVKKTPEGYNMAAGAEY
ISGRAESPQNRQNLQRERKYAHLEAGATGSPGKRPRGDSLTSRYCSDPLKMLGKDVGEDECFTGQGPPPSAP
GYGWVGDLRLDLPVDEDDYLMPSPQPSGLATVGPSHQHYMDLMADAPDGRRGDGGRGSSKGPNGVAGQQWVG
MDNPEYHMMNARAQMYAGRRLHPQQTVGVPVLDVTGRYGGYGNGLPPPQHLPPGQRFPPPPQEMPHEYYNEL
SSHAPCASPSSRSETTV-------------------------------------------------------
------------------------------------------------------------------------
------------------------------------------------------------------------
------------------------------------------------------------------------
------------------------------------------------------------------------
------------------------------------------------------------------------
------------------------------------------------------------------------
------------------------------------
>CarmaC_EVm000672t1/1-1455 type=protein; aalen=1455,76%,complete; clen=5744; offs=449-4816; organism=Carcinus_maenas; evgclass=main; oid=Carcinus_maenas_CNS_velvLoc4999ct1; codepot=Code/0.28; cov=440.8_g2143_i0;
MWPGDGAPSFRVVLLLLLVLLQEANALQEQKVCIGTTGRMSVPSNRDHHYRNLRNRFINCTYVDGNLELTWL
QDENLDLSFLQYIREVTGYVLISHVDVKRIVLPSLQIIRGRTHFKVSVNDKNFALLVTLSKMHTLEMPALRD
ILDGSVGVINNYNLCHIETIEWNEIMTDSKATYTYLYNFSEPQRTCQCHNSCQKGCWGPGEHNCQKFSKLTC
PPQCAQGRCYDTGPRDCCHLFCAGGCTGPTQRDCLACKNFYDDGECKLECPLMQRYNPITYSWEANPNGKYA
YGATCVKDCPEHLLKDNGACVRSCPKGKKAVKGECVPCSGPCPKTCPGPKVIHSGNIDDFKGCTILDGWLTI
MDHSFDGYQHVFPNYTFGAKFSRMHPSKLEIFSTLKEVTGYINIQANHPEFTNLNFLRNLEYIGGRVTMEFS
SLYIIKTSLKSLNLRSLKRIRSGKVYILENKDLCFVDKINWKKFIDSDDNSKANPMTLLENNADDEQCVAER
LVCHSECSDEGCWGAGDTECLSCQNFKLGNRCTNNCNVAGIYQMSPKTCGFCHKECASSCKGPDSHHCDRCK
NVKDGPYCLDKCPETKYDDNGECNLCHENCVKGCQGPENTVSPQGCKTCAMAVIDEDLQVKYCLRENSTCPP
GYFSEWVVQQETGDLGTLAGKTICRLCHPRCKNCTSYGFHISVCHECVRYRRGEHCEDECPQDHYADNKLHE
CFKCSSECSNGCSGPLDSQCKTCRNYRIYLEGKPGMNNTKFNCTATCPQDLPYKIFPEDASDPYCGKDPLTL
SLDDESVPAILGGTLGCVFLLCTFLAVFCYLWWQRNKTKAAALKMTMTMMPYDDHEPLKPTNIKPNLAKLRI
VKEAELRKGGILGYGAFGTVYKGVWVPEGENVKIPVAIKVLREGTGTNVNKEILEEAYIMASVDHPNLLQLL
AVCMTTQIMLVTQLMPLGCLLDYVRNNKDKIGSKPLLNWCTQIARGMAYLEGRRLVHRDLAARNVLVQTPNC
VKITDFGLAKLLDYNEEEYKAAGGKMPIKWLALECIQHRIFTHKSDVWAFGVTVWELLTYGGRPYEDIPARE
VPDLLEKGERLPQPAICTIDVYMLMIRCWMLDAESRPSFRELAEEFAKMARDPGRFLVIPGDKLMRLPSYTP
QDERELIRSLSSAIEGDGVVMAAEEYLQPKYGGVLGVSGTTTTTTSSTSTSDPTTPVKKTPEGYNMAAGAEY
ISGRAESPQNRQNLQRERKYAHLEAGATGSPGKRPRGDSLTSRYCSDPLKMLDVGEDECFTGQGPPPSAPGY
GWVGDLRLDLPVDEDDYLMPSPQPSGLATVGPSHQHYMDLMADAPDGRRGDGGRGSSKGPNGVAGQQWVGMD
NPEYHMMNARAQMYAGRRLHPQQTVGVPVLDVTGRYGGYGNGLPPPQHLPPGQRFPPPPQEMPHEYYNELSS
HAPCASPSSRSETTV---------------------------------------------------------
------------------------------------------------------------------------
------------------------------------------------------------------------
------------------------------------------------------------------------
------------------------------------------------------------------------
------------------------------------------------------------------------
------------------------------------------------------------------------
------------------------------------
>ParausEVm000628t1/1-1453 type=protein; aalen=1453,55%,complete-utrpoor; clen=7920; offs=983-5344; organism=Paratya_australensis; evgclass=main; oid=Paratya_australensis_trinParatya_australensis_LocDN52734c1g1t1; codepot=Code/0.084;
MARMFDLISIIALATCFSVAYSSEFGKDKGKICIGTTGRMSVPSNREHHYRNLRDRFINCTYVDGNLELTWL
QDENLDLSFLQYIREVTGYVLISHVDVKQIVLPSLQIIRGRTLFKLPVNDESFALLVTLSKMHTLEMPALRD
ILEGSVGVINNYNLCHMETIEWKEIMTDAHGKYVFVYNFTEPRRTCQCDKACKKGCWGEGEENCQKFSKLTC
SPQCSQGRCYGSGPRDCCHLFCAGGCTGPTQSDCLACGNFYDDGECKLECPPMQRYNTITYSWETNPNGKYA
YGATCVKSCPEHLLKDSGACVRSCPKDKKSVDGECVPCNGPCPKTCPGDQYIHAGNIESFRGCTIIVGSLTI
LDHSFDGFQEVYPNFTFGEKHPKMHPVQLEVFSTLKEITGHINIQASHPEFTNLNFLGKLETIGGRDLTEYF
SSLYIVKTSLKSLNLRSLKRIRSGKVYILENKELCFVDKINWKKLVGNSANSKTEVLLQNNNGDDRCVADGL
VCHSECSDEGCWGTGEEECLSCRNFKLGEHCVNSCNREGSYEMTAKTCGFCHKECDGNCHGPDPNHCSHCKN
VKDGPYCAEFCPETKFNDNGVCQFCHENCVDGCTGPENTIGPNGCASCRKAVIDRNLQVQYCLPESESCPSG
YFSEWVGHQETGDLLRLAGKTICRQCHQHCKNCTAYGFHISVCHECVSYRRGEHCEDECPQDHYADDKLHEC
FKCSSECSNGCSGPMDSQCVACRNYRIYLEGEPGMNNTKFNCTASCPADLPYKIFPEDASDPYCGKDPLILP
FDDESIPAILGGTLGCVFLLCIFLAVFCYLWWQRNKTKEAALKMTMTMMPYDDNEPLKPTNIKPNLAKLHIV
KEAELRKGGILGYGAFGTVYKGVWVPEGENVKIPVAIKVLREGTGTNVNKEILEEAYIMASVDHPNLLQLLA
VCMTTQIMLVTQLMPLGCLLDYVRNNKDKVGSKPLLNWCTQIARGMAYLEERRLVHRDLAARNILVQTPNCV
KITDFGLAKLLDYNEDEYKAAGGKMPIKWLALECIQHRIFTHKSDVWAFGVTVWEILTYGGRPYEDILAREV
PDLLEKGERLPQPSICTIDVYMLMIRCWMLDAESRPSFRELADEFAKMARDPGRFLVIPGDRLMRLPSYTPQ
DERELIHSLSSAIEGEGIVMAAEEYLQPKCTSAMGVTGTTTTSSTSTSDPTTPVKKTMSGMNNLGAGAEYIS
GRPESPQNRHNLQRERKYAHLESGVTGSPQRPRGDSLTSRYCSDPLKMLDPDIGDDDCFNECGPPHSGYGWV
GDLRLDLPVDEDDYLMPSPQPSGLATVGPSHQHYMDLTADIPDGHRHHDHHLRNKGVNGVPLSQVVGMDNPE
YHMMNARAHMYGGRPIHPQQMVGVPVLEPGRFSSYGGSSGHSSVSSNGISQHPQHPSPLDMPHDYYNELAPH
AKHALASRSETTV-----------------------------------------------------------
------------------------------------------------------------------------
------------------------------------------------------------------------
------------------------------------------------------------------------
------------------------------------------------------------------------
------------------------------------------------------------------------
------------------------------------------------------------------------
------------------------------------
>ParausEVm000628t2/1-1452 type=protein; aalen=1452,68%,complete; clen=6361; offs=542-4900; organism=Paratya_australensis; evgclass=alt; oid=Paratya_australensis_trinParatya_australensis_LocDN52734c1g1t2; codepot=Code/0.083;
MGKKGTALGIYCLLLLSFLPRDCSAVIEERVCIGTTGRMSVPSNREHHYRNLRDRFINCTYVDGNLELTWLQ
DENLDLSFLQYIREVTGYVLISHVDVKQIVLPSLQIIRGRTLFKLPVNDESFALLVTLSKMHTLEMPALRDI
LEGSVGVINNYNLCHMETIEWKEIMTDAHGKYVFVYNFTEPRRTCQCDKACKKGCWGEGEENCQKFSKLTCS
PQCSQGRCYGSGPRDCCHLFCAGGCTGPTQSDCLACGNFYDDGECKLECPPMQRYNTITYSWETNPNGKYAY
GATCVKSCPEHLLKDSGACVRSCPKDKKSVDGECVPCNGPCPKTCPGDQYIHAGNIESFRGCTIIVGSLTIL
DHSFDGFQEVYPNFTFGEKHPKMHPVQLEVFSTLKEITGHINIQASHPEFTNLNFLGKLETIGGRDLTEYFS
SLYIVKTSLKSLNLRSLKRIRSGKVYILENKELCFVDKINWKKLVGNSANSKTEVLLQNNNGDDRCVADGLV
CHSECSDEGCWGTGEEECLSCRNFKLGEHCVNSCNREGSYEMTAKTCGFCHKECDGNCHGPDPNHCSHCKNV
KDGPYCAEFCPETKFNDNGVCQFCHENCVDGCTGPENTIGPNGCASCRKAVIDRNLQVQYCLPESESCPSGY
FSEWVGHQETGDLLRLAGKTICRQCHQHCKNCTAYGFHISVCHECVSYRRGEHCEDECPQDHYADDKLHECF
KCSSECSNGCSGPMDSQCVACRNYRIYLEGEPGMNNTKFNCTASCPADLPYKIFPEDASDPYCGKDPLILPF
DDESIPAILGGTLGCVFLLCIFLAVFCYLWWQRNKTKEAALKMTMTMMPYDDNEPLKPTNIKPNLAKLHIVK
EAELRKGGILGYGAFGTVYKGVWVPEGENVKIPVAIKVLREGTGTNVNKEILEEAYIMASVDHPNLLQLLAV
CMTTQIMLVTQLMPLGCLLDYVRNNKDKVGSKPLLNWCTQIARGMAYLEERRLVHRDLAARNILVQTPNCVK
ITDFGLAKLLDYNEDEYKAAGGKMPIKWLALECIQHRIFTHKSDVWAFGVTVWEILTYGGRPYEDILAREVP
DLLEKGERLPQPSICTIDVYMLMIRCWMLDAESRPSFRELADEFAKMARDPGRFLVIPGDRLMRLPSYTPQD
ERELIHSLSSAIEGEGIVMAAEEYLQPKCTSAMGVTGTTTTSSTSTSDPTTPVKKTMSGMNNLGAGAEYISG
RPESPQNRHNLQRERKYAHLESGVTGSPQRPRGDSLTSRYCSDPLKMLDPDIGDDDCFNECGPPHSGYGWVG
DLRLDLPVDEDDYLMPSPQPSGLATVGPSHQHYMDLTADIPDGHRHHDHHLRNKGVNGVPLSQVVGMDNPEY
HMMNARAHMYGGRPIHPQQMVGVPVLEPGRFSSYGGSSGHSSVSSNGISQHPQHPSPLDMPHDYYNELAPHA
KHALASRSETTV------------------------------------------------------------
------------------------------------------------------------------------
------------------------------------------------------------------------
------------------------------------------------------------------------
------------------------------------------------------------------------
------------------------------------------------------------------------
------------------------------------------------------------------------
------------------------------------
>BlagerEVm000619t2/1-1452 type=protein; aalen=1452,54%,complete-utrpoor; clen=8030; offs=467-4825; organism=Blatella_germanica; evgclass=alt; oid=Blatella_germanica_trinLocDN4358c0g2t3; codepot=Code/0.12;
MKFKHLFIQLATIAVVLQCHPAMGVIEERVCIGTNGRMSVPSNREHHYRNLRDRYSNCTYVDGNLELTWLKD
ENQDLSFLQYIREVTGYVLISHVDVPRIVLPSLQIIRGRTLFKLNIHDKDFALLVTLSKMNNLEMPALRDIL
SGSVGLFNNYNLCHIKTIDWDEIITGSDAKCVYVYNFSLPERSCPPCHSSCQKGCWGEGPENCQRFSKINCS
PQCWQGRCFGPNPRECCHLFCAGGCTGPKQSDCLACRNFYDDGMCTQECPAMQRYNPTTYSWEANPHGKYAY
GATCVKKCPLHLLKDNGACVRSCPPKKKAENGECVPCDGPCPKTCEGVNEIHSGNIDSFKDCTIIEGSLTIL
DQSFRGFQQVYNNFSFGPRYQQMHPDRLEVFSTLKEVTGYVNIQGDHPDFTNLSYFRNLEIIGGRALTEYFA
SLYIVKTSLKSLGLQSLKKIHSGSVAILENKELCFAQGISWDKIKKSSEHETFLHNNKPPAECEKAGLVCDS
ECSKDGCWGPGPDQCLSCAHFRLVNRCLPDCDSVSGMYKAAPNVCMLCHEECKSTCSGPGPGNCTDCKNVKD
GPFCTSVCPVSKYNASGECQPCHENCVDGCNGPDNTIGPNGCNSCEKAIINGDVNVDQCLRKNETCPNGYYY
EWVGPQEQGELKPLAGKAVCRKCHPRCRLCTGYGFHEQVCQECMNYKRGEQCEDECPQDHYADEESQECVKC
HDECRGCHGPGNTSCDACRNYKVYVGGVRGDNTTAFNCTANCPADAPHKVFPQDGNDDPFCSTEPIGPAFPI
GEADSMPAILGGVLVFALLVMIFLTVLFCQWRQRAKDKENAVKMTMVLTGLEDNEPLRPTNVKPNLAKLRIV
KEAEMRKGGILGYGAFGTVFKGVWVPEGENVKIPVAIKVLRDGTGANSSNSSKEFLEEAFIMATVEHPNLLK
LLAVCMTSQMMLVTQLMPLGCLLDYVRTNRDKIGSKPLLNWCTQIARGMAYLEEKRLVHRDLAARNVLVQTP
NCVKITDFGLAKLLDINEDEYKAAGGKMPIKWLALECIQHRIFTHKSDVWAFGVTIWELLTYGERPYENVPA
RDVPELLEKGERLPQPSICTIDVYMIMIKCWMLDAESRPSFKELADEFAKMARDPGRYLVIQGDRFMRLPSY
SSQVRNDEKELICNLSSTVDGPEALVDADEYLQPKSRAPLAPALTTSSTSSSPPRTPIKTCWPAGSPVPAES
PTPQNQQNWDRELMRYGHHHDPTGAAVMRHPNGQATHHHHGSDSSSSRYCSDPLKMVGNRDCDVLQDDCFDS
GNSREAQVGTLKLDLPVDEDDYLMPSAQQNQASTTYMDLIGDSKVPENAEPRNGGFRNYPDFFPIAGKMKTS
VDNPEYHIMNSEVPIHTTVETLGIPTVQEPAQPACNGNVVGQRPYVTQQKSSEEESDHEYYNDFDRLQRELQ
PLKPLRRNETTV------------------------------------------------------------
------------------------------------------------------------------------
------------------------------------------------------------------------
------------------------------------------------------------------------
------------------------------------------------------------------------
------------------------------------------------------------------------
------------------------------------------------------------------------
------------------------------------
>Procl1_EVm000313t2/1-1448 type=protein; aalen=1448,67%,complete; clen=6411; offs=14-4360; organism=Procambarus_clarkii; evgclass=alt; oid=Procambarus_clarkii_trinProcambarusclarkii_LocDN51954c2g1t2; codepot=Code/0.18;
MLLAGLMLLSMLQPGAQAVIEERVCIGTTGRMSVPSNRDHHYRNLRDRFINCTYVDGNLELTWLQDENLDLS
FLQYIREVTGYLLISHVDVKKIVLPSLQIIRGRTLFKVSVNDESFALLVTLSKMHTLEMPALRDILQGSVGV
INNYNLCHMETIVWKEIMSDASAQYMFVYNFTEPQRTCHCDKACKKGCWGEGEHNCQKFSKLTCSPQCSQGR
CYGPGPRDCCHLFCAGGCTGPTQRDCLACGNFYDDGECKLECPPMQRYNTITYSWETNPNGKYAYGATCVKN
CPEHLLKDNGACVRSCPKGKKAVDGECVPCSGPCPKTCPGDKFINAGNIDTFKGCTIFDGSLTIMDHSFDGY
QNVFPNYTFGEKYPRMHPSKLEVLSTLKEVTGYINIQATHPEFTNLSFLRNLEVIGGRVLTEYFSSLYIIKT
SLKSLNLRSLNRIRSGKVCILENKELCFIEKINWKKFIGNGDDTKANSLTLLQNNADSEQCMAEGLVCHNEC
SDEGCWGTGENECLSCRNFKLGERCLNNCNISGIYQIDKKVCGFCHEECASSCHGPDSSHCNQCENVKDGPY
CVERCPDTKYNDNGECRLCHENCVGGCNGPENTIGKHGCTSCKKAVINGDLEVQYCLSENESCPNGYFSEWV
VHQETGDLRRLAGKTICRRCHPRCKNCTAYGFHISVCHECVSYRRGEHCEDECPQDHYADEKLHECFKCSSE
CSNGCSGPLESECQTCRNYRIYLDGEPGMNNTKFTCTAFCPSELPYKIFPEDASDPYCGKDPLPLPMDDESI
PAILGGTLGCVFLLCTFLAVFCYLWWQRNKTKEAALKMTMTMMPYDDNEPLKPTNIKPNLAKLRIVKEAELR
KGGILGYGAFGTVYKGVWVPEGENVKIPVAIKVLREGTGTNVNKEILEEAYIMASVDHPNLLQLLAVCMTTQ
IMLVTQLMPLGCLLDYVRNNKDKIGSKPLLNWCTQIARGMAYLEDRRLVHRDLAARNVLVQTPNCVKITDFG
LAKLLDYNEDEYKAAGGKMPIKWLALECIQHRIFTHKSDVWAFGVTVWEILAYGGRPYEDIPAREVPDLLEK
GERLPQPAICTIDVYMLMIRCWMLDAESRPSFRELAEEFAKMARDPGRFLVIPGDKLMRLPSYTPQDERELI
RSLSSAIEGEGIVMAAEEYLQPKYGSGSVGVTGTTTTSSTSTSDPTTPVKKTAGGYTLGVGAEYISGRAESP
QNRHNLQRERKYAHLEAGAVGSPGQRPRGDSLTSRYCSDPLKMLGKDVGDDDCFNGHGPPQSAPSYGWVGDL
RLDLPVDEDDYLMPSPQPSGLATVGPSHQHYMDLMADAPDGRRNDHNQIRGFKGPNGTAGQQWVGMDNPEYH
MMNARAQMYAGRRIHPQQTVGVPVLEPGRFSSYGGSSGHSSVSSNGHTQHHPPQEMPHEYYNELSPHSPHTL
AARSETTV----------------------------------------------------------------
------------------------------------------------------------------------
------------------------------------------------------------------------
------------------------------------------------------------------------
------------------------------------------------------------------------
------------------------------------------------------------------------
------------------------------------------------------------------------
------------------------------------
>CalsaY_EVm000251t2/1-1446 type=protein; aalen=1446,78%,complete; clen=5556; offs=370-4710; organism=Callinectes_sapidus_YORGAN; evgclass=alt; oid=Callinectes_sapidus_YORGAN_trinCallinectes_sapidus_YORGAN_LocDN19249c0g1t2; codepot=Code/0.3;
MNVCKRERRGMARVIEAAYLLLTLGAALAPGWADKPTDFHKGKICIGTTGRMSVPSNRDHHYRNLRNRFINC
TYVDGNLELTWLQDENLDLSFLHYIREVTGYVLISHVDVKRIVLPSLQIIRGQTLFKVSVNDKSFALLVTLS
KMHTLEMPALRDILHGSVGVINNYNLCHIETIEWNEIMTDPLANYTYMYNFSEPQRTCQCHNSCQKGCWGAG
ETNCQKFSKLTCPPQCAQGRCYDTGPRDCCHLFCAGGCTGPTQRDCLACRNFHDDGECKLECPLMQRYNPIT
YSWEANPQGKYAYGATCVKDCPEHLLKDNGACVRSCPKGKKAVDGECVPCNGPCPKTCPGAEVIHSGNIDDF
KGCTILDGWLTIMDHSFDGYQHVYPNYTFGAKYSRMHPSKLEVFSTLKEVTAYINIQANHHDFTNLNFLRNL
EYIGGRETMEFSSLYIIKTSLKSLNLRSLKRIRSGKVYILENKDLCFVDKINWKKFIDTDDNSKSSPMTLLE
NNANSDQCVAEGLVCHSECSDEGCWGPGDNECLSCRNFKLGNRCTNNCNLAGIYQMGPKTCGFCHKECASSC
QGPESRHCDRCKNVKDGPYCLDKCPDTKYDDNGECKSCHENCIKGCRGPQNTLGPQGCNTCAMAVIDEDLRV
KHCLPENSTCPTGYFSEWVVQQETGDLSLLAGKTICRRCHPRCKNCTSYGFHISVCHECVRYRRGEHCEDEC
PQDHYADNKLHECFKCSSECSNGCSGPLESQCKTCRNYRIYVEGKPGMNNTKFNCTATCPNELPYKIFPEDA
SDPYCGKDPFPLSLDDESVPAILGGTLGCVFLLCTFLAVFCYLWWQRNKTKAAALKMTMTMMPYDDHEPLKP
TNIKPNLAKLRIVKEAELRKGGILGYGAFGTVYKGVWVPEGENVKIPVAIKVLREGTGTNVNKEILEEAYIM
ASVDHPNLLQLLAVCMTTQIMLVTQLMPLGCLLDYVRNNKDKIGSKPLLNWCTQIARGMAYLEGRRLVHRDL
AARNVLVQTPNCVKITDFGLAKLLDYNEEEYKAAGGKMPIKWLALECIQHRIFTHKSDVWAFGVTVWELLTY
GGRPYEDIPAREVPDLLEKGERLPQPAICTIDVYMLMIRCWMLDAESRPSFRELAEEFAKMARDPGRFLVIP
GDKLMRLPSYTPQDERELIRSLSSAIEGDGVVMAAEEYLQPKYGGILGVSGTTTTTTSSTSTSDPITPVKKT
PEGYNMATGAEYISGRAESPQNRQNLQRERKYAHLEAGATGSPDVGEDDCFAGPPPSAPGYGWVGDLRLDLP
VDEDDYLMPSPQPSGLATVGPSHQHYMDLMADAPDGRRGEPSRGGSKGPSNNGVAGQQWVGMDNPEYHMMNT
RAQMYASRRLHPQQTVGVPVLDVAGRYGGYGNGLPQPQHFPQGQHLPSPSQEMPHEYYNELSSHAPCATTSS
RSETTV------------------------------------------------------------------
------------------------------------------------------------------------
------------------------------------------------------------------------
------------------------------------------------------------------------
------------------------------------------------------------------------
------------------------------------------------------------------------
------------------------------------------------------------------------
------------------------------------
>AseaqSEVm000461t3/1-1445 type=protein; aalen=1445,72%,complete; clen=5963; offs=176-4513; organism=Asellus_aquaticus_SURFACE; evgclass=alt; oid=Asellus_aquaticus_SURFACE_trinAsellus_aquaticus_SURFACE_LocDN10241c0g1t4; codepot=Code/0.053;
MSRHKSGGGSPLFEKRNSWINKSVLLLLTLIFHEAAPTIINERVCIGTNGRMSVPSNRDHHYRNLRDRYINC
TYVDGNLELTWLQDENLDLSFLQYIREVTGYVLISHVDVKRVVFPSLQIIRGRTLFKLSVADESFALLVMLS
KMNTLEMPALRDILEGSVSLFNNYNLCHIKSINWTEIMSDPKSKYFYTYNFTQPQRTCHCHDSCERGCWGEG
SENCQKFSKITCSPQCHDGRCYGPGPRDCCHLFCAGGCTGPTQSDCLACHNFYDDGECKQECPPMKRYNTIT
YSWEPNPNGKYAYGATCVRDCPGHLLKDSGACVRSCPAKKKAMDGECVRCNGPCPKTCQGVENVHSGNIDSF
KGCTIIEGSLIILDHSFDGFQHVYKNFTFGEKYPEMHPSKLEVFSTLKEVTGYISIQASHVEFTNLSFIRNL
ESIGGRATTEYFSSLYIVKTSLKSLGLRSLKRIRSGSVYILENNNLCFAENISWRKLIKGEDAKSQLLLQNN
KAASQCTAEGLVCHNECSKEGCWDKGEDQCLSCQNYKLEDKCVNNCRLPNIYEKNSKECSYCHEQCYGGCKG
ADSDSCFECKSVKDGPYCVDKCPQTKYNANGTCESCHENCVDGCSGPLNTVGDGGCNSCKKALVNSKNELEY
CLAQEQPCPIGYFSDILVRKESAGQLRSMAGNTICRKCHPRCKNCTAYGIHTSVCHECAMYRRKEHCEEECP
EDHYVNEVKKECIKCSSECSEGCSGPSESECKACRNYRIYYEGEPSVNNTNFNCTATCPPDFPFKVFPEDIS
DPYCAKDQLPLSLDDESMTAILGGTLGCFFLLVIFFLVLCFLWWQKNKTKEAALKMTMTMMPYDDNEPLKPT
NIKPNLAKLRIVKEAELRLGGLLGAGAFGVVNKGVWVPEGENVKIPVAIKVLKDGTGTNENKEILEEAYIMA
SVDHPNLLQLLAVCMTTQIMLVTQLMPLGCLLDYVRNNRHKIGSKPLLNWCTQIARGMHYLEERRLVHRDLA
ARNVLVQTPNCVKITDFGLAKLLDYNEDEYKAEGGKMPIKWLALECIQHRVFNHKSDVWAFGVTVWELLTYG
GKPYEDMPAREVPDFLEKGERLLQPETCTIELYVLLLKCWKIDADGRPSFRELSDEFAKMSRDPGRFLVIQG
DKLMRLPSYTPQDEHELIRCLSSAIDGDGVIMAAEEYLQPKYGSQLPHLHQHHNHHHTSSSSTSEPATPVKK
TIPHFSGGFSGDAEMGDDDCFESEGAGASSSIRGVGYPDSARTGYGWVGDMRLHLPLDEDDYLMPSAQPAGI
ATVGPNHQHYMELVADEADNRNHRHPVSNYERHHNLCNRSHAPNSNGFAIGPGNGQWAGMDNPEYHLMNNAV
RLYGNQMPNYYPTTQQTLGVPVVRNCYPTYSTSSCNSGGSGASNHVHQPSSLPHGSPHEYYNEIPRLPSTPR
SETTV-------------------------------------------------------------------
------------------------------------------------------------------------
------------------------------------------------------------------------
------------------------------------------------------------------------
------------------------------------------------------------------------
------------------------------------------------------------------------
------------------------------------------------------------------------
------------------------------------
>RamvarEVm000331t1/1-1445 type=protein; aalen=1445,100%,complete; clen=4338; offs=1-4338; organism=Ramazzottius_varieornatus; evgclass=main; oid=Ramazzottius_varieornatus_Ramazzottius_varieornatus_RvY_00994_1; codepot=Code/0.2; ramazzottius_varieornatus_v1_core_32_85_1 cds
MFIEDGMPCDFFADSEKMSSGFRHVKTALPFLLLLVLIGNTEGFGRPREQFPEKVCIGTNSRLSGAGDHARH
LETMRKRYENCTYVQGNLELIFLKPNDSISFLRQIREVTGYVLIFNVDREELLLPSLRIIRGRTLFENANDK
SALWVAANRGLRVLGLPALKEIMNGEIRFSDNPHLCHVADSIDWQDIVADSKKQKIILDTHEFSNNLSCAKC
SPICEGGLCWGPSSEMCQKRSKTNCAVQCNPGRCFGTGPAQCCHRDCVGGCYGPQETQCVACKNFDDEGKCV
ENCPVKMYDSERMVWVPSPNPKFAYGNVCVKECPAPFLRHDGGCVRSCPDGMIEQDNEESGAKECVPCDGPC
PKKCQGFSSDSPKDGPMGINMLTKETLRNFLNCTTVEGSLLILSDSFKGVQHFSPVIQYATFHPPVTPADLE
QLSTIKIVTGHIRIDGSHPDMTDLSFLRNLEVIHGRSLMNKNALMIIKNQYLTSLSLNSLKKIGTGGVQILE
NSELCYADSVDWKSMMAPNTVANVRKNKNAEACRAENKTCHSECSAAGCWGPGADQCLSCARYKDKNTCVES
CAARPMLYDAGNRTCETCDEQCLDGCHGPGPDKCTRCRNVKDGPNCQSTCPVFKFKNAEGVCQKCSKVCSQD
VGCTGPNSYLGEGGCRSCEFSSRSSQAESDLFNATKVECIAQTRCPPRSYGRNVQGADEGPLQYMRGKTICY
ACHDMCERCDGPSPTACPVCRFVKQNGECIGKCNNATHYQIGKECLACSPECSQRGCTGPLSTQCVSCKIYR
DEVDGKMNCTSTCPVERPYTTRLEHQDKLDPSEAICVKDEPTDQKAKRLGFGLGLGLGIPVVALAVFLAYHF
RSMKHRKRILQYQKQFLAIEESQPFTPTDNKPNTALIRFITENELRVGGLLGEGAFGCVYRGMWVPIKENKR
IPVAIKVLKTQDGTASAAVDDLLEEAKVMASVKNEFLVPMVGICMASPIMLISQLLPLGCLLNYIKKNERNI
SSRSFLNWCTQIAKGMKYLEDRHMIHRDLALRNVLVQTPMWVKITDFGLAKMLDCTQSAYKAGSGKMPIKWL
APECITNSVYSHKTDTWAFGVTVWEILSYGEKPYKDITPSHLLEKLLEGSRLPMPPISTVEIQAILIKCWTL
NPESRPNFTVLATEFGSMLRDPGRYLVIPGDQFLRLPDYTHEDEQRLVNDDSGPEELISAEEYTNPGMHRFD
HNALRDHKYQNGHMANGHGSKSSQHSSAPTFTNVSAPIPSRGAWSMDRQDSPPHSRYAHDPVKGIYKYGEAQ
AVPPRKQSEARLGPDGYLQPIDLLPAEVAYLEIADSVKERDALLEAEYRQMPLHSRRAEARRASQPFAAYPG
GARMVHNPEYNLISSGASNVSSTDSDPSRSDSGIQREEEDSDHEHYFSDTMTGSHKAHEMIPLSRTPHYLIR
NETTV-------------------------------------------------------------------
------------------------------------------------------------------------
------------------------------------------------------------------------
------------------------------------------------------------------------
------------------------------------------------------------------------
------------------------------------------------------------------------
------------------------------------------------------------------------
------------------------------------
>AseaqSEVm000461t4/1-1435 type=protein; aalen=1435,68%,complete; clen=6259; offs=502-4809; organism=Asellus_aquaticus_SURFACE; evgclass=alt; oid=Asellus_aquaticus_SURFACE_trinAsellus_aquaticus_SURFACE_LocDN10241c0g1t3; codepot=Code/0.058;
MGISLRTILKLLTIVALALASRVASSSELNKGKICIGTNGRMSVPSNRDHHYRNLRDRYINCTYVDGNLELT
WLQDENLDLSFLQYIREVTGYVLISHVDVKRVVFPSLQIIRGRTLFKLSVADESFALLVMLSKMNTLEMPAL
RDILEGSVSLFNNYNLCHIKSINWTEIMSDPKSKYFYTYNFTQPQRTCHCHDSCERGCWGEGSENCQKFSKI
TCSPQCHDGRCYGPGPRDCCHLFCAGGCTGPTQSDCLACHNFYDDGECKQECPPMKRYNTITYSWEPNPNGK
YAYGATCVRDCPGHLLKDSGACVRSCPAKKKAMDGECVRCNGPCPKTCQGVENVHSGNIDSFKGCTIIEGSL
IILDHSFDGFQHVYKNFTFGEKYPEMHPSKLEVFSTLKEVTGYISIQASHVEFTNLSFIRNLESIGGRATTE
YFSSLYIVKTSLKSLGLRSLKRIRSGSVYILENNNLCFAENISWRKLIKGEDAKSQLLLQNNKAASQCTAEG
LVCHNECSKEGCWDKGEDQCLSCQNYKLEDKCVNNCRLPNIYEKNSKECSYCHEQCYGGCKGADSDSCFECK
SVKDGPYCVDKCPQTKYNANGTCESCHENCVDGCSGPLNTVGDGGCNSCKKALVNSKNELEYCLAQEQPCPI
GYFSDILVRKESAGQLRSMAGNTICRKCHPRCKNCTAYGIHTSVCHECAMYRRKEHCEEECPEDHYVNEVKK
ECIKCSSECSEGCSGPSESECKACRNYRIYYEGEPSVNNTNFNCTATCPPDFPFKVFPEDISDPYCAKDQLP
LSLDDESMTAILGGTLGCFFLLVIFFLVLCFLWWQKNKTKEAALKMTMTMMPYDDNEPLKPTNIKPNLAKLR
IVKEAELRLGGLLGAGAFGVVNKGVWVPEGENVKIPVAIKVLKDGTGTNENKEILEEAYIMASVDHPNLLQL
LAVCMTTQIMLVTQLMPLGCLLDYVRNNRHKIGSKPLLNWCTQIARGMHYLEERRLVHRDLAARNVLVQTPN
CVKITDFGLAKLLDYNEDEYKAEGGKMPIKWLALECIQHRVFNHKSDVWAFGVTVWELLTYGGKPYEDMPAR
EVPDFLEKGERLLQPETCTIELYVLLLKCWKIDADGRPSFRELSDEFAKMSRDPGRFLVIQGDKLMRLPSYT
PQDEHELIRCLSSAIDGDGVIMAAEEYLQPKYGSQLPHLHQHHNHHHTSSSSTSEPATPVKKTIPHFSGGFS
GDAEMGDDDCFESEGAGASSSIRGVGYPDSARTGYGWVGDMRLHLPLDEDDYLMPSAQPAGIATVGPNHQHY
MELVADEADNRNHRHPVSNYERHHNLCNRSHAPNSNGFAIGPGNGQWAGMDNPEYHLMNNAVRLYGNQMPNY
YPTTQQTLGVPVVRNCYPTYSTSSCNSGGSGASNHVHQPSSLPHGSPHEYYNEIPRLPSTPRSETTV-----
------------------------------------------------------------------------
------------------------------------------------------------------------
------------------------------------------------------------------------
------------------------------------------------------------------------
------------------------------------------------------------------------
------------------------------------------------------------------------
------------------------------------------------------------------------
------------------------------------
>BommorEVm000104t1/1-1428 type=protein; aalen=1428,79%,complete; clen=5368; offs=100-4386; organism=Bombyx_mori; evgclass=noclass; oid=Bombyx_mori_Bombyx_mori_GFCY01004935.1; codepot=Code/0.031; TSA: Bombyx mori BmPG_Unigene_BMK.4946 transcribed RNA sequence
MWNLFVFVVVAAALVRAEIQERVCIGTNGRMSVPSNRDTHYRNLRDRFTNCTYVDGNLELTWLENESMDLSF
LKYIREVTGYVLISHVKVHKIVLPQLQIIRGRTLFKLNVREEEFALLVTMSTAFTLELPALRDVLQGSVGIY
SNFNLCHVKTINWDEIISGPNASYVYVYNFATRERECPRCHPACKMGCWGEGIENCQKFSKTICSPQCAQGR
CFGPNPRDCCNTFCAGGCTGPLPTQCLACRNFYDEGTCSQECPSMQIYNPTTYSWEPNPNGKYAYGATCVRN
CPEHLLKDNGACVRSCPPNKTAVNGECIPCVGTCPKTCRAEKPIHSGNIDSFKDCTIIDGSIEILEMTFTGF
QQVNQDYSFGERYPKMEPDALEVFSTVREVTGYLNVQAHHPNFTSLSYFRNLEVIGGRQVVENLFASLYIVK
TSLKSLGLKSLKKVNSGAIAIMENRNLCYADKIAWNKLVKSKDHKQIIQKNGDPRQCEKNNLVCDPQCSADG
CWGPGPDQCLSCQNYNFGEICIDNCSVHPGLYKADHKSCKQCHSECLDGCTGASRANCTSCKHVRDGPYCVA
QCPESRYASENGTCHPCHPNCNNGCTGPANTVGEGGCNSCNKAIISVEATVESCLKEDEPCPDGYYNEWVGN
VKPLEGKVKIACRKCHPLCIKCVGFGIHEQVCQVCNGFKRGDQCEDECPSDHFTDEIGRNCTPCHSECKGCT
GPGPTDCIKCKNLKIFLGGSDASDENAPFNCTDTCPDNIPNKIYFDEQLQDPIEEPYCSEHANDIPTATART
STVLVIILVIASLFLAVLAIIGYNFRQKAKAKKEAVKMTMVLTGCEDNEPLRPTNVKPNLAKLRIVKEAELR
RGGMLGFGAFGKVYKGVWVPEGENVKIPVAIKVLKETTGANTSKEFLEEAYIMASVEHPNLLQLLAVCMTNQ
MMLITQLMPLGCLVDYVRTHKEKIGSKAFLNWCTQIARGMAYLEEKRLVHRDLAARNVLVQTPNSVKITDFG
LAKLLDINEDEYKAAGGKMPIKWLALECIQHRIFTHKSDVWAFGVTIWEILSYGARPYENISARNVPELIEN
GLKLPQPSICTLDIYCVMVSCWMLDADSRPTFKQLADTFAEMARDPGRYLVIPGDKFMRLPSYSTQDEKEMI
RNLSSAMEGPESLVDADEYLQPKFKSMTGTVTTNSALSAGMETQTSSLKPCTSSSWPNNAGQDGVPDPSTKP
ENWDHEMLRYNNQLNPDGSEVRHYYNNGVCASDTSSSRYCSDPMKTRTEVSLEDNFDGMSKAKEAQVGNLKL
NLPLDEDDYLMPSPQHTQNASTYMDLISEGCEGQDVNDIRFGEFVSSKRCIDNPEYLMSEESVPPQTLGIPT
EPVPLESLSASEESADTTPRPGTSNYMPQRSVEEESMSDHEYYNDLQRELQPLRRNETTV------------
------------------------------------------------------------------------
------------------------------------------------------------------------
------------------------------------------------------------------------
------------------------------------------------------------------------
------------------------------------------------------------------------
------------------------------------------------------------------------
------------------------------------------------------------------------
------------------------------------
>DromelEVm000439t1/1-1426 type=protein; aalen=1426,75%,complete; clen=5646; offs=463-4743; organism=Drosophila_melanogaster; evgclass=main; oid=Drosophila_melanogaster_Drosophila_melanogaster_GHHI01011177.1; codepot=Code/0.31; TSA: Drosophila melanogaster TR4663_c3_g1_i3, transcribed RNA sequence
MLLRRRNGPCPFPLLLLLLAHCICIWPASAARDRYARQNNRQRHQDIDRDRDRDRFLYRSSSAQNRQRGGAN
FALGLGANGVTIPTSLEDKNKNEFVKGKICIGTKSRLSVPSNKEHHYRNLRDRYTNCTYVDGNLELTWLPNE
NLDLSFLDNIREVTGYILISHVDVKKVVFPKLQIIRGRTLFSLSVEEEKYALFVTYSKMYTLEIPDLRDVLN
GQVGFHNNYNLCHMRTIQWSEIVSNGTDAYYNYDFTAPERECPKCHESCTHGCWGEGPKNCQKFSKLTCSPQ
CAGGRCYGPKPRECCHLFCAGGCTGPTQKDCIACKNFFDEGVCKEECPPMRKYNPTTYVLETNPEGKYAYGA
TCVKECPGHLLRDNGACVRSCPQDKMDKGGECVPCNGPCPKTCPGVTVLHAGNIDSFRNCTVIDGNIRILDQ
TFSGFQDVYANYTMGPRYIPLDPERLEVFSTVKEITGYLNIEGTHPQFRNLSYFRNLETIHGRQLMESMFAA
LAIVKSSLYSLEMRNLKQISSGSVVIQHNRDLCYVSNIRWPAIQKEPEQKVWVNENLRADLCEKNGTICSDQ
CNEDGCWGAGTDQCLNCKNFNFNGTCIADCGYISNAYKFDNRTCKICHPECRTCNGAGADHCQECVHVRDGQ
HCVSECPKNKYNDRGVCRECHATCDGCTGPKDTIGIGACTTCNLAIINNDATVKRCLLKDDKCPDGYFWEYV
HPQEQGSLKPLAGRAVCRKCHPLCELCTNYGYHEQVCSKCTHYKRREQCETECPADHYTDEEQRECFQCHPE
CNGCTGPGADDCKSCRNFKLFDANETGPYVNSTMFNCTSKCPLEMRHVNYQYTAIGPYCAASPPRSSKITAN
LDVNMIFIITGAVLVPTICILCVVTYICRQKQKAKKETVKMTMALSGCEDSEPLRPSNIGANLCKLRIVKDA
ELRKGGVLGMGAFGRVYKGVWVPEGENVKIPVAIKELLKSTGAESSEEFLREAYIMASVEHVNLLKLLAVCM
SSQMMLITQLMPLGCLLDYVRNNRDKIGSKALLNWSTQIAKGMSYLEEKRLVHRDLAARNVLVQTPSLVKIT
DFGLAKLLSSDSNEYKAAGGKMPIKWLALECIRNRVFTSKSDVWAFGVTIWELLTFGQRPHENIPAKDIPDL
IEVGLKLEQPEICSLDIYCTLLSCWHLDAAMRPTFKQLTTVFAEFARDPGRYLAIPGDKFTRLPAYTSQDEK
DLIRKLAPTTDGSEAIAEPDDYLQPKAAPGPSHRTDCTDEIPKLNRYCKDPSNKNSSTGDDETDSSAREVGV
GNLRLDLPVDEDDYLMPTCQPGPNNNNNMNNPNQNNMAAVGVAAGYMDLIGVPVSVDNPEYLLNAQTLGVGE
SPIPTQTIGIPVMGVPGTMEVKVPMPGSEPTSSDHEYYNDTQRELQPLHRNRNTETRV--------------
------------------------------------------------------------------------
------------------------------------------------------------------------
------------------------------------------------------------------------
------------------------------------------------------------------------
------------------------------------------------------------------------
------------------------------------------------------------------------
------------------------------------------------------------------------
------------------------------------
>GeclaM_EVm000571t3/1-1420 type=protein; aalen=1420,76%,complete; clen=5550; offs=24-4286; organism=Gecarcinus_lateralis; evgclass=althim; oid=GlaE_velvLoc4185ct1; codepot=Code/0.32; cov=433.6_g2145_i0;
MSVPSNRDHHYRNLRNRFINCTYVDGNLELTWLQDENLDLSFLQYIREVTGYVLISHVDVKRIVLPSLQIIR
GRTLFKVSVNDKSYSLLVTLSKMHTLEMPALRDILHGSVGVINNYNLCHIETIEWNEIMTDPQATYTYLYNF
SEPQRTCQCHNACHKGCWGEGEHNCQKFSKLTCPPQCAQGRCYDTGPRDCCHLFCAGGCTGPTQRDCLACRN
FYDDGECKLECPLMQRYNPITYSWEANPNGKYAYGATCVKDCPEHLLKDNGACVRSCPKGKKAVDGECVPCS
GPCPKTCPGPGVIHSGNIDDFKGCTILDGWLTIMDHSFDGYQHVYPNYTFGAKYSRMHPSKLEVFSTLKEVT
GYINIQANHPEFTNLNFLRNLESIGGRVTMEFSSLYVIKTSLKSLNLRSLRRIRSGKVYILENKDLCFVDKI
NWKKFIDSGDNSKANPMTLLENNADPEQCVAEGLVCHSECSDEGCWGPGDNECLSCRNYKLGNRCTNNCNSP
GIYKMGPKTCGFCHKECASSCRGPESRHCDACKNVKDGPYCLDKCPDMKYNENGECKLCHENCVKGCRGPEN
TISPRGCESCAMAVISEDLKVEYCLPENSTCPAGYFSEWVVQQETGDLRLLAGKTICRRCHPRCKNCTSYGF
HISVCHECVSYRRGEHCEDECPQDHYADNKLHECFKCSSECSNGCSGPLESQCKTCRNYRIYVEGKPGMNNT
KFNCTATCPDDLPYKIFPEDASDPYCGKDPFPLSLDEESIPAILGGTLGCVFLLCTFLAVFCYLWWQRNKTK
EAALKMTMTMMPYDDHEPLKPTNIKPNLAKLRIVKEAELRKGGILGYGAFGTVYKGVWVPEGENVKIPVAIK
VLREGTGTNVNKEILEEAYIMASVDHPNLLQLLAVCMTTQIMLVTQLMPLGCLLDYVRNNKDKIGSKPLLNW
CTQIARGMAYLEGRRLVHRDLAARNVLVQTPNCVKITDFGLAKLLDYNEEEYKAAGGKMPIKWLALECIQHR
IFTHKSDVWAFGVTVWELLAYGGRPYEDIPAREVPDLLEKGERLPQPAICTIDVYMLMIRCWMLDAESRPSF
RELAEEFAKMARDPGRFLVIPGDKLMRLPSYTPQDERELIRSLSSAIEGEGVVMAAEEYLQPKYGSGVLGVS
GTTTTTTSSTSTSDPATPVKKTPGGYNMAAGAEYISGRAESPQNRHNLQRERKYAHLEAGATGSPGKRPRGD
SLTSRYCSDPLKMLDVGEDDCFTGQGPPPSAPGYGWVGDLRLDLPVDEDDYLMPSPQPSGLATVGPSHQHYM
DLMADAPDGRRGEPGRGISKGSNNNGVAGQQWVGMDNPEYHMMNARAQMYVGRRLHPQQMVGVPVLEAAGRF
GDYGNGLPQQAQHLAPGQRLPSPTQEMPHEYYNELSSHVPHNNLNSRSETTV--------------------
------------------------------------------------------------------------
------------------------------------------------------------------------
------------------------------------------------------------------------
------------------------------------------------------------------------
------------------------------------------------------------------------
------------------------------------------------------------------------
------------------------------------------------------------------------
------------------------------------
>Emetal_EVm000074t1/1-1408 type=protein; aalen=1408,95%,partial3; clen=4431; offs=208-4431; organism=HBG_Emerita_talpoidea; evgclass=noclass; oid=HBG_Emerita_talpoidea_trinHBG_Emerita_talpoidea_Loc18716c1g1t1; codepot=Code/0.4;
MAVTWMMLGLLLVWSSPCAATWSQKSSNFHKGKICIGTSGRMSVPSNREHHYRNLYNRYINCTYVDGNLELT
WVQDENFDLSFLQHIREVTGYVLVSHVDVTRIVLPSLQIIRGRTLFDLTVKNESYALMVTLCKMHSLEMPAL
RDILHGSVGVINNYNLCHIFTIEWKEIMSWPEAKYHFVYNFTEPERACQCDRACKRGCWGEGAHNCQNFSKL
TCPPQCTKGRCYGTGPRDCCHLFCAGGCTGPTQRDCLACLNFYDDGECKQDCPPMQSYDPITYSWVTNPNGK
YAYGATCVKNCPEHLLKDNGACVRSCPEGKKAVNGECIPCTGPCPKTCPVDRFIHAGNIDSFKGCTIFDGSL
TIMDHSFDGYQFVYPNYTFGEKYPRMHPSRLEALSTLKEVTGYINIQASHPEFTNLSFLRNLEVIGGRVTTE
FFSSLFIIKTSLNSLNLRSLKRIRSGNVCILENKDLCFVNTINWKKFIYSDDNSKNNLMALLENNADGGQCV
EDGRVCHRECSDEGCWGSGDSECLSCRNFNLGDRCINNCNQPGYYQMDRNLCGECHEECANSCTGPESRHCD
RCKNVKDGPYCLNRCPDTKYNESGECLLCHNNCIEGCTGPANTIGQGGCNSCKKAVIGEDYQVQYCLAENEP
CPTGYFFEWVGHQETGYLRALAGRTVCRRCHPLCKNCTTFGFHITVCNECTRYRRGEHCEDECPQDHYADDK
LHECFRCSSECSNGCTGPLESECRTCRNYRIYVEGEPGMNNTRFNCTATCPPGLPYKIFPEDASDPYCGRDP
LPLPLDDESIPAILGGTLGCVFLLCTFLAVFCYLWWQRNKTKEAAIKMTMTMMPYDDNEPLKPTNIKPNLAK
LRIVKEAELRKGGILGYGAFGTVYKGVWVPEGENVKIPVAIKVLREGTGTNVNKEILEEAYIMASVDHPYLL
QLLAVCMTTQIMLVTQLMPLGCLLDYVRNNKDKIGSKPLLNWCTQIARGMGYLEERRLVHRDLAARNVLVQT
PNCVKITDFGLAKLLDYNEEEYKAAGGKMPIKWLALECIQHRIFTHKSDVWAFGVTVWEILAYGGRPYEDIP
AREVPDLLEKGERLPQPAICTIDVYMLMIRCWMLDAESRPTFRELAEEFAKMARDPGRFLVIPGDKLMRLPS
YTPQDEKELIRSLSSVIDGDGVVMGAEEYLQPKHGGGLMPVTATTSSSSTSDPTTPVKKTPGAHVGGAGGVE
YISGRAESPQNRHNLQRERKYAHLEAGAAGSPSQRARGDSLKSRYSSDPLNMLGTEVGDDECFSEKGLPPSS
PGYGWVGNLRLDLPVDEDDYLMPSPQVMGPATLGPSHQGLGPLHQALGPSHQHYMDLLPDAPDGRRADGSHR
RAMKGPNGVMGQHQQQQQQQQHQHQQQQQQQQQQWLGMDN--------------------------------
------------------------------------------------------------------------
------------------------------------------------------------------------
------------------------------------------------------------------------
------------------------------------------------------------------------
------------------------------------------------------------------------
------------------------------------------------------------------------
------------------------------------------------------------------------
------------------------------------
>DapmagEVm000483t31/1-1403 type=protein; aalen=1403,68%,complete; clen=6143; offs=434-4645; organism=Daphnia_magna; evgclass=alt; oid=Daphnia_magna_Daphnia_magna_GDIP01121366.1; codepot=Code/0.28; TSA: Daphnia magna Dapma6txEVm000503t23 transcribed RNA sequence
MDKRRNVMSRALSFAIAAAFALLAVNIVDAASVIEERVCIGTNGRMSVPSNREHHYRNLRDRYTNCTYVDGN
LELTWLQDEHLDLTFLQHIREVTGYVLISHVDVKRIVLPALQIIRGRTLFKLSVHDEEFALVVTLSKMHNLE
MPALRDILAGSCGLFNNYNLCHMKTINWEEIITGTGSKIINVYNFTEPERECPACHESCEAGCWGEGPENCQ
KFSKINCSPQCHQGRCFGPRPRECCHLFCAGGCTGPKQSDCLACRNFFDDGVCNQECPAMQRYNPITYSWET
NPEGKYAYGATCVKTCPEHLLKDNGACVRICPAKKKAVNGECVVCDGPCPKTCQGVDIVHAGNIESFRDCTV
IEGSISILDHSFGGFQQIYPNFTFGPRYPRLHPDRLEIFSTLQEITGFINVQASHPDFKNLSYFRNLETIGG
RQLTEYFSALYIVKTSLNSLHLRSLKMIRAGSVTILENKELCFAESISWTKIIKSQLHGTLLQNNKVSQQCQ
ESGLVCSAQCSVEGCWGLGPNECLSCAHFQLDETCVESCDLNLGIYELTPKLCKHCHHECDETCTGPGPGNC
TVCKHVKDGPYCVPACPTSKFNDSGECVSCHDNCVGGCTGPENNIGPRGCHSCEKAVINGDVEVDHCLKKNE
TCPDGYYYEWVGPQEQGPLKPLAGKAVCRKCHPRCKRCIGYGFHEQVCQECVKYKRGEQCEDECPQDHYADE
ERHECSRCASECRGCSGPNVNQCQSCRNYRVYLWPGVMEPLTNLTQFNCTANCPAEAPHKIFPADGGDPYCA
KEPVVNPLVNGDEEHIAAILGGVIGCVTLLGVFLACFGYHWHQRAKSKENTAKMTMVMSGYEDSEPLRPSHV
KPNLAKLRIVKEAELRRGGILGYGAFGTVYKGVWVPEGENVKIPVAIKVLREGTGSNPNREILDEAYIMASV
EHPNLLQLLAVCMTSQMMLVTQLMPLGCLLDYVRNNRDKIGSKPLLNWCTQIARGMAYLEERRLVHRDLAAR
NVLVQNPACVKITDFGLAKLLDINEDEYKAAGGKMPIKWLALECIQHRIFTHKSDVWAFGVTVWELLTYGGR
PYENVPARGGPDLLEKGERLPQPPTCTIDVYMIMIKCWMLDAESRPSFKELADEFAKMARDPGRYLVIPGDK
LMRLPSYSPQDEKELIRNLSSSMDGPEVIMDAEEYLQPKSRCPLPSGSNVTSDTPLPPPTPVKKYAASSTGG
GGGSSIANGSEHAGVYGAEGFSSQGSHRTASPSSSTRMGAVGQHHHPHHLTGLPVGHHPGGFHPSQQLQQQH
SRDSGGPSLRYCSDPLQLIGKELEAAMEDRRLPHYLPGVKTGARVGNLKLDLPVDEDDYLMPSPQSTQPHHA
GYMDLIGDAKLGGNKSFHDRCFILFFFSFTRFNKN-------------------------------------
------------------------------------------------------------------------
------------------------------------------------------------------------
------------------------------------------------------------------------
------------------------------------------------------------------------
------------------------------------------------------------------------
------------------------------------------------------------------------
------------------------------------------------------------------------
------------------------------------
>RamvarEVm000331t2/1-1400 type=protein; aalen=1400,100%,complete; clen=4203; offs=1-4203; organism=Ramazzottius_varieornatus; evgclass=alt; oid=Ramazzottius_varieornatus_Ramazzottius_varieornatus_RvY_00994_2; codepot=Code/0.19; ramazzottius_varieornatus_v1_core_32_85_1 cds
MRNLVLWNLAAVMCLLVRPHSSAPLLRSLLPVTQNPSEPAENETGTPFPDYENDQEFIEIEERVCIGTNSRL
SGAGDHARHLETMRKRYENCTYVQGNLELIFLKPNDSISFLRQIREVTGYVLIFNVDREELLLPSLRIIRGR
TLFENANDKSALWVAANRGLRVLGLPALKEIMNGEIRFSDNPHLCHVADSIDWQDIVADSKKQKIILDTHEF
SNNLSCAKCSPICEGGLCWGPSSEMCQKRSKTNCAVQCNPGRCFGTGPAQCCHRDCVGGCYGPQETQCVACK
NFDDEGKCVENCPVKMYDSERMVWVPSPNPKFAYGNVCVKECPAPFLRHDGGCVRSCPDGMIEQDNEESGAK
ECVPCDGPCPKKCQGFSSDSPKDGPMGINMLTKETLRNFLNCTTVEGSLLILSDSFKGVQHFSPVIQYATFH
PPVTPADLEQLSTIKIVTGHIRIDGSHPDMTDLSFLRNLEVIHGRSLMNKNALMIIKNQYLTSLSLNSLKKI
GTGGVQILENSELCYADSVDWKSMMAPNTVANVRKNKNAEACRAENKTCHSECSAAGCWGPGADQCLSCARY
KDKNTCVESCAARPMLYDAGNRTCETCDEQCLDGCHGPGPDKCTRCRNVKDGPNCQSTCPVFKFKNAEGVCQ
KCSKVCSQDVGCTGPNSYLGEGGCRSCEFSSRSSQAESDLFNATKVECIAQTRCPPRSYGRNVQGADEGPLQ
YMRGKTICYACHDMCERCDGPSPTACPVCRFVKQNGECIGKCNNATHYQIGKECLACSPECSQRGCTGPLST
QCVSCKIYRDEVDGKMNCTSTCPVERPYTTRLEHQDKLDPSEAICVKDEPTDQKAKRLGFGLGLGLGIPVVA
LAVFLAYHFRSMKHRKRILQYQKQFLAIEESQPFTPTDNKPNTALIRFITENELRVGGLLGEGAFGCVYRGM
WVPIKENKRIPVAIKVLKTQDGTASAAVDDLLEEAKVMASVKNEFLVPMVGICMASPIMLISQLLPLGCLLN
YIKKNERNISSRSFLNWCTQIAKGMKYLEDRHMIHRDLALRNVLVQTPMWVKITDFGLAKMLDCTQSAYKAG
SGKMPIKWLAPECITNSVYSHKTDTWAFGVTVWEILSYGEKPYKDITPSHLLEKLLEGSRLPMPPISTVEIQ
AILIKCWTLNPESRPNFTVLATEFGSMLRDPGRYLVIPGDQFLRLPDYTHEDEQRLVNDDSGPEELISAEEY
TNPGMHRFDHNALRDHKYQNGHMANGHGSKSSQHSSAPTFTNVSAPIPSRGAWSMDRQDSPPHSRYAHDPVK
GIYKYGEAQAVPPRKQSEARLGPDGYLQPIDLLPAEVAYLEIADSVKERDALLEAEYRQMPLHSRRAEARRA
SQPFAAYPGGARMVHNPEYNLISSGASNALLQ----------------------------------------
------------------------------------------------------------------------
------------------------------------------------------------------------
------------------------------------------------------------------------
------------------------------------------------------------------------
------------------------------------------------------------------------
------------------------------------------------------------------------
------------------------------------------------------------------------
------------------------------------
>KAG0717022.1/1-1399 Epidermal growth factor receptor [Chionoecetes opilio]
MNVCKRRGGGMARVMQAACLLLMLGGALASGWADEPTDFHKGKICIGTTGRMSVPSNRDHHYRNLRNRFINC
TYVDGNLELTWLQDENLDLSFLQYIREVTGYVLISHVDVENIILPSLQIIRGRTLFKVSVNDKSFALLVTLS
KMHTLEMPALRDILHGSVGVINNYNLCHIKTIEWKEIMTDPQATYTYRYNFTQPERKCQCHSSCQKGCWGEG
PRNCQKFSKLTCPPQCAQGRCYDTGPRDCCHLFCAGGCTGPTQRDCLACRNFYDGGECKLECPLMQRYNPIT
YSWEANPKGKYAYGATCVKDCPEHLLKDNGACVRSCPKGKKAVDGECVPCSGPCPKTCPGPEVIHSDNIDQF
KGCTILDGWLTILDHSFEGYQDFFPNNTFGARYSSMHPSKLDVFSTLQEVTGYINIQANHPEFTNLNFLRNL
EYIGGRVTMEFSSLYIIKTSLKSLNLRSLKRIRSGKVYILENKDLCYVDKISWTKFIDSDDNSKSNPMTLLE
NNADREQCVAEGRACHSECSDEGCWGHGDNECLSCRNFKLGHRCTNNCNIAGIYQMGAKTKTCGFCHKECAS
SCKGGPESRHCDGCKHVKDGPFCLDQCPDTKYDDNGFCRMCHDNCVKGCRGPENTISPQGCKSCAMAVIDED
LKVKYCLPQNSTCPTGFFSEWVVQQETGDLKMLAGKTICRRCHPRCKNCTSYGFHISVCHECVRYRRGEHCE
DECPQDHYADNKLHECLKCSSECSNGCSGPSESECKTCRNYRIYVEGKPGMNNTKFNCTATCPSDLPYKIFP
EDASDPYCGKDPFPLSLDDENVPAILGGTLGCVFLLCTFLAVFCYLWWQRNKTNAAALKMTMTMMPYDDHEP
LKPTNIKPNLAKLRIVKEVELRKGGILGYGAFGTVYKGVWVPEGENVKIPVAIKVLREGSTHCPTPSYQRKL
THFFSPAGTGTNVNKEILEEAYIMASVDHPNLLQLLAVCMTTQIMLVTQLMPLGCLLDYVRNNKDKVGSKPL
LNWCTQIARGMAYLEGRRLVHRDLAARNVLVQTPNCVKITDFGLAKLLDYNEEEYKAAGGKMPIKWLALECI
QHRIFTHKSDVWAFGVTVWELLTYGGRPYEDIPAREVPDLLEKGERLPQPSICTIDVYMLMIRCWMLDADSR
PSFRELAEEFAKMARDPGRFLVIPGDKLMRLPSYTPQDERELIRSLSSAIEGDGIVMAAEEYLQPKYGGGML
GVSGTTTTTTSSTSTSDPTTPVKKTPDGYNMAAGAEYISGRAESPQNRQNLQRERKYAHLESGATGSPGKRP
RGDSLTSRYCSDPLKMLDVGDDDCFTGQGPLSAPGYGWVGGEGMVLPVDEDDYLMPSSPQPQQHYLDLMADT
PDGRRGEPGRGTTKGPGNGVAGTAVGGHGQP-----------------------------------------
------------------------------------------------------------------------
------------------------------------------------------------------------
------------------------------------------------------------------------
------------------------------------------------------------------------
------------------------------------------------------------------------
------------------------------------------------------------------------
------------------------------------------------------------------------
------------------------------------
>DromelEVm000439t2/1-1377 type=protein; aalen=1377,80%,complete; clen=5148; offs=112-4245; organism=Drosophila_melanogaster; evgclass=alt; oid=Drosophila_melanogaster_Drosophila_melanogaster_GHHI01011176.1; codepot=Code/0.29; TSA: Drosophila melanogaster TR4663_c3_g1_i2, transcribed RNA sequence
MMIISMWMSISRGLWDSSSILSVLLILACMASITTSSSVSNAGYVDNGNMKVCIGTKSRLSVPSNKEHHYRN
LRDRYTNCTYVDGNLELTWLPNENLDLSFLDNIREVTGYILISHVDVKKVVFPKLQIIRGRTLFSLSVEEEK
YALFVTYSKMYTLEIPDLRDVLNGQVGFHNNYNLCHMRTIQWSEIVSNGTDAYYNYDFTAPERECPKCHESC
THGCWGEGPKNCQKFSKLTCSPQCAGGRCYGPKPRECCHLFCAGGCTGPTQKDCIACKNFFDEGVCKEECPP
MRKYNPTTYVLETNPEGKYAYGATCVKECPGHLLRDNGACVRSCPQDKMDKGGECVPCNGPCPKTCPGVTVL
HAGNIDSFRNCTVIDGNIRILDQTFSGFQDVYANYTMGPRYIPLDPERLEVFSTVKEITGYLNIEGTHPQFR
NLSYFRNLETIHGRQLMESMFAALAIVKSSLYSLEMRNLKQISSGSVVIQHNRDLCYVSNIRWPAIQKEPEQ
KVWVNENLRADLCEKNGTICSDQCNEDGCWGAGTDQCLNCKNFNFNGTCIADCGYISNAYKFDNRTCKICHP
ECRTCNGAGADHCQECVHVRDGQHCVSECPKNKYNDRGVCRECHATCDGCTGPKDTIGIGACTTCNLAIINN
DATVKRCLLKDDKCPDGYFWEYVHPQEQGSLKPLAGRAVCRKCHPLCELCTNYGYHEQVCSKCTHYKRREQC
ETECPADHYTDEEQRECFQCHPECNGCTGPGADDCKSCRNFKLFDANETGPYVNSTMFNCTSKCPLEMRHVN
YQYTAIGPYCAASPPRSSKITANLDVNMIFIITGAVLVPTICILCVVTYICRQKQKAKKETVKMTMALSGCE
DSEPLRPSNIGANLCKLRIVKDAELRKGGVLGMGAFGRVYKGVWVPEGENVKIPVAIKELLKSTGAESSEEF
LREAYIMASVEHVNLLKLLAVCMSSQMMLITQLMPLGCLLDYVRNNRDKIGSKALLNWSTQIAKGMSYLEEK
RLVHRDLAARNVLVQTPSLVKITDFGLAKLLSSDSNEYKAAGGKMPIKWLALECIRNRVFTSKSDVWAFGVT
IWELLTFGQRPHENIPAKDIPDLIEVGLKLEQPEICSLDIYCTLLSCWHLDAAMRPTFKQLTTVFAEFARDP
GRYLAIPGDKFTRLPAYTSQDEKDLIRKLAPTTDGSEAIAEPDDYLQPKAAPGPSHRTDCTDEIPKLNRYCK
DPSNKNSSTGDDETDSSAREVGVGNLRLDLPVDEDDYLMPTCQPGPNNNNNMNNPNQNNMAAVGVAAGYMDL
IGVPVSVDNPEYLLNAQTLGVGESPIPTQTIGIPVMGVPGTMEVKVPMPGSEPTSSDHEYYNDTQRELQPLH
RNRNTETRV---------------------------------------------------------------
------------------------------------------------------------------------
------------------------------------------------------------------------
------------------------------------------------------------------------
------------------------------------------------------------------------
------------------------------------------------------------------------
------------------------------------------------------------------------
------------------------------------------------------------------------
------------------------------------
>DapmagEVm000483t29/1-1336 type=protein; aalen=1336,68%,complete; clen=5864; offs=312-4322; organism=Daphnia_magna; evgclass=alt; oid=Daphnia_magna_Daphnia_magna_GDIP01102667.1; codepot=Code/0.27; TSA: Daphnia magna Dapma6txEVm000503t27 transcribed RNA sequence
MSLTRGPKLRWLSKAVFYLSVVLLLYRPISSAAGPAANATNPSPADKANDVFKGKICIGTNGRMSVPSNREH
HYRNLRDRYTNCTYVDGNLELTWLQDEHLDLTFLQHIREVTGYVLISHVDVKRIVLPALQIIRGRTLFKLSV
HDEEFALVVTLSKMHNLEMPALRDILAGSCGLFNNYNLCHMKTINWEEIITGTGSKIINVYNFTEPERECPA
CHESCEAGCWGEGPENCQKFSKINCSPQCHQGRCFGPRPRECCHLFCAGGCTGPKQSDCLACRNFFDDGVCN
QECPAMQRYNPITYSWETNPEGKYAYGATCVKTCPEHLLKDNGACVRICPAKKKAVNGECVVCDGPCPKTCQ
GVDIVHAGNIESFRDCTVIEGSISILDHSFGGFQQIYPNFTFGPRYPRLHPDRLEIFSTLQEITGFINVQAS
HPDFKNLSYFRNLETIGGRQLTEYFSALYIVKTSLNSLHLRSLKMIRAGSVTILENKELCFAESISWTKIIK
SQLHGTLLQNNKVSQQCQESGLVCSAQCSVEGCWGLGPNECLSCAHFQLDETCVESCDLNLGIYELTPKLCK
HCHHECDETCTGPGPGNCTVCKHVKDGPYCVPACPTSKFNDSGECVSCHDNCVGGCTGPENNIGPRGCHSCE
KAVINGDVEVDHCLKKNETCPDGYYYEWVGPQEQGPLKPLAGKAVCRKCHPRCKRCIGYGFHEQVCQECVKY
KRGEQCEDECPQDHYADEERHECSRCASECRGCSGPNVNQCQSCRNYRVYLWPGVMEPLTNLTQFNCTANCP
AEAPHKIFPADGGDPYCAKEPVVNPLVNGDEEHIAAILGGVIGCVTLLGVFLACFGYHWHQRAKSKENTAKM
TMVMSGYEDSEPLRPSHVKPNLAKLRIVKEAELRRGGILGYGAFGTVYKGVWVPEGENVKIPVAIKVLREGT
GSNTNREILDEAYIMASVEHPNLLQLLAVCMTSQMMLVTQLMPLGCLLDYVRNNRDKIGSKPLLNWCTQIAR
GMAYLEERRLVHRDLAARNVLVQNPACVKITDFGLAKLLDINEDEYKAAGGKMPIKWLALECIQHRIFTHKS
DVWAFGVTVWELLTYGGRPDENVPAREVPDLLEKGERLPQPPTCTIDVYMIMIKCWMLDAESRPSFKELADE
FAKMARDPGRYLVIPGDKLMRLPSYSPQDEKELIRNLSSSMDGPEVIMDAEEYLQPKSRCPLPSGSNVTSDT
PLPPPTPVKKYAASSTGGGGGSSIANGSEHAGVYGAEGFSSQGSHRTASPSSSTRMGAVGQHHHPHHLTGLP
VGHHPGGFHPPMSCNNNIRVTAAGPVCATAAIRCSSSAKN--------------------------------
------------------------------------------------------------------------
------------------------------------------------------------------------
------------------------------------------------------------------------
------------------------------------------------------------------------
------------------------------------------------------------------------
------------------------------------------------------------------------
------------------------------------------------------------------------
------------------------------------------------------------------------
------------------------------------
>AmpampEVm000254t1/1-1326 type=protein; aalen=1326,85%,complete; clen=4654; offs=207-4187; organism=Amphibalanus_amphitrite; evgclass=main; oid=Amphibalanus_amphitrite_trinAmphibalanus_amphitrite_LocDN105995c1g1t2; codepot=Code/0.3;
MSKMYSLEMPALRDVLAGNAGVFDNYNLCHIKSINWTEILTGPGADIVYHYNLTQPERQCPGCDPSCSGGCW
GPGRENCQRLSKINCSPQCYGGRCFGPEPRQCCHLFCAGGCTGPTQSDCLACRNFYDNGICKQECPSMMRYN
SIKYSWEPNPDGKFAYGATCVRECPEHLLKDNSACVRACPANKKAKNGECVPCNGPCPKTCPVDKLEIIHAG
NIDKFKNCTILQGSLQILQHSFDGYQEIYENYTFGPHHGKMHPSKLEVFSTVKEITGFVNIDAYHPEFRDLG
FLRRLEVIGGRYLHEYFSALYVVKTSLESLRLDSLQKVRSGGVMIVENKRLCFAEGIKWQAFISREQKSQSY
DVMVDKNRNASECAADGQVCHEQCTEDGCWAAGADSCLHCKHFRVGERCVEKCDKTLGMYQKSKDTCAICHE
ECDGPCTGEGPGQCDRCKHVKDGPYCVAQCPSTKYNSSGECLPCHENCVGGCSGPANTVGEGGCFSCEGAIV
GPNEEVERCLNVNETCPMGTFLEFVAPQKQGRLRPLAGKNICRGCHPRCKNCTGFGFHINVCHECVHYRSGE
QCEDECDVDFYVDEERHECLRCAAECQGCYGPGQRCKTCRNYRIYLDSADGSSNSSAFNCTTHCPESHPHKI
FPGDDQPPYCSTEPGVLPLHGAEDSVTIIASSVSVTLVFLLVIVTFIICKCRSDRKKEDMLKMTMMMSKEGL
NEPLKVTNVKPNLAKLRIVKEIELRKGGILGFGAFGTVYKGVWVPEEENVKIPVAIKVLREGTGADTNKEIL
EEAYIMASLDHPNLLPLLAVCMTSQMMLVTQLMPLGCLLDYVRNNRSKIGSKPLLNWCTQIARGMAYLEDRR
LVHRDLAARNVLVQTPNSVKITDFGLAKLLDINEEEYKAAGGKMPIKWLALECIQHRIFNHKSDVWAFGVTV
WELLTYGGRPYENVPAKDVPDLLEKGERLPQPTSCSIEVYMIMIKCWMLDADSRPNFRELTAEFAKMSSDPG
RYLVIPGDRLMRLPSYTPQDERELMRSLAASALDSPADVLMAASEYLHPAGLHGTGFGSVGSGAIGSLGALD
ASRNGSLRTRQRRHTHEEAGRRRAGSAGSFRHNDLHRSLGEMGDDDCFESGSMLGAEAGGGTTLHLPLDEDD
YLMPSNGTPADSPPAYMDLIGDDPDSADGASPRLDQAASPFTFSMDNPEYHMVARNGGPHGPLLPTGGGNSL
SRGNSLSRGNSLSRGNSLSRGNSLSRGNSLSRGANGRHGSSGGFPRTAVPRPVALPAPPGGLSAPYPVGAGA
APRRPHHQYYNELDLLPAPPAGARRNETTV------------------------------------------
------------------------------------------------------------------------
------------------------------------------------------------------------
------------------------------------------------------------------------
------------------------------------------------------------------------
------------------------------------------------------------------------
------------------------------------------------------------------------
------------------------------------------------------------------------
------------------------------------------------------------------------
------------------------------------
>DapmagEVm000483t30/1-1318 type=protein; aalen=1318,66%,complete; clen=5932; offs=434-4390; organism=Daphnia_magna; evgclass=alt; oid=Daphnia_magna_Daphnia_magna_GDIP01102668.1; codepot=Code/0.28; TSA: Daphnia magna Dapma6txEVm000503t28 transcribed RNA sequence
MDKRRNVMSRALSFAIAAAFALLAVNIVDAASVIEERVCIGTNGRMSVPSNREHHYRNLRDRYTNCTYVDGN
LELTWLQDEHLDLTFLQHIREVTGYVLISHVDVKRIVLPALQIIRGRTLFKLSVHDEEFALVVTLSKMHNLE
MPALRDILAGSCGLFNNYNLCHMKTINWEEIITGTGSKIINVYNFTEPERECPACHESCEAGCWGEGPENCQ
KFSKINCSPQCHQGRCFGPRPRECCHLFCAGGCTGPKQSDCLACRNFFDDGVCNQECPAMQRYNPITYSWET
NPEGKYAYGATCVKTCPEHLLKDNGACVRICPAKKKAVNGECVVCDGPCPKTCQGVDIVHAGNIESFRDCTV
IEGSISILDHSFGGFQQIYPNFTFGPRYPRLHPDRLEIFSTLQEITGFINVQASHPDFKNLSYFRNLETIGG
RQLTEYFSALYIVKTSLNSLHLRSLKMIRAGSVTILENKELCFAESISWTKIIKSQLHGTLLQNNKVSQQCQ
ESGLVCSAQCSVEGCWGLGPNECLSCAHFQLDETCVESCDLNLGIYELTPKLCKHCHHECDETCTGPGPGNC
TVCKHVKDGPYCVPACPTSKFNDSGECVSCHDNCVGGCTGPENNIGPRGCHSCEKAVINGDVEVDHCLKKNE
TCPDGYYYEWVGPQEQGPLKPLAGKAVCRKCHPRCKRCIGYGFHEQVCQECVKYKRGEQCEDECPQDHYADE
ERHECSRCASECRGCSGPNVNQCQSCRNYRVYLWPGVMEPLTNLTQFNCTANCPAEAPHKIFPADGGDPYCA
KEPVVNPLVNGDEEHIAAILGGVIGCVTLLGVFLACFGYHWHQRAKSKENTAKMTMVMSGYEDSEPLRPSHV
KPNLAKLRIVKEAELRRGGILGYGAFGTVYKGVWVPEGENVKIPVAIKVLREGTGSNTNREILDEAYIMASV
EHPNLLQLLAVCMTSQMMLVTQLMPLGCLLDYVRNNRDKIGSKPLLNWCTQIARGMAYLEERRLVHRDLAAR
NVLVQNPACVKITDFGLAKLLDINEDEYKAAGGKMPIKWLALECIQHRIFTHKSDVWAFGVTVWELLTYGGR
PDENVPAREVPDLLEKGERLPQPPTCTIDVYMIMIKCWMLDAESRPSFKELADEFAKMARDPGRYLVIPGDK
LMRLPSYSPQDEKELIRNLSSSMDGPEVIMDAEEYLQPKSRCPLPSGSNVTSDTPLPPPTPVKKYAASSTGG
GGGSSIANGSEHAGVYGAEGFSSQGSHRTASPSSSTRMGAVGQHHHPHHLTGLPVGHHPGGFHPPMSCNNNI
RVTAAGPVCATAAIRCSSSAKN--------------------------------------------------
------------------------------------------------------------------------
------------------------------------------------------------------------
------------------------------------------------------------------------
------------------------------------------------------------------------
------------------------------------------------------------------------
------------------------------------------------------------------------
------------------------------------------------------------------------
------------------------------------------------------------------------
------------------------------------
>Minpug_EVm000673t2/1-1311 type=protein; aalen=1311,54%,complete-utrpoor; clen=7218; offs=416-4351; organism=Uca_pugnax; evgclass=alt; oid=Uca_pugnax_velvLoc3062ct1; codepot=Code/0.29; cov=832.3_g978_i0;
MWPGGSAASCRLVVLAGLLLLLQQDGIDALREQKVCIGTTGRMSVPSNRDHHYRNLRNRFINCTYVDGNLEL
TWLQDENLDLSFLQYIREVTGYVLISHVDVKRIVLPSLQIIRGRTLFKVSVNDKSYSLLVTLSKMHTLEMPA
LRDILHGSVGVINNYNLCHIETIEWNEIMTDPQATYTYLYNFSEPQRTCQCHNACHKGCWGEGERNCQKFSK
LTCPPQCAQGRCYDTGPRDCCHLFCAGGCTGPTQRDCLACRNFYDDGECKLECPLMQRYNPITYSWEANPNG
KYAYGATCVKDCPEHLLKDNGACVRSCPKGKKAVDGECVPCSGPCPKTCPGPKVIHSGNIDDFKGCTILDGW
LTIMDHSFDGYQHVYPNYTFGDKYSRMHPSKLEVFSTLKEVTGYINIQANHPEFTNLNFLRNLEVIAGRVTM
EFSSLYIIKTSLKSLNLRSLKRIRSGKVYILENKDLCFVDKINWKKFIDSGDNSKANPMTLLENNADQEQCV
AEGLVCHRECSDEGCWGPGDNECLSCRNYKLGNRCTNNCNIPGIYKMGPKTCGFCHEECASSCRGPESRHCD
ACKNVKDGPYCLDKCPDMKYNDNGECKLCHENCVKGCKGPENTISPQGCESCAMAVINEDLKVEYCLPENST
CPAGYFSEWVVQQETGDLRLLAGKTICRRCHPRCKNCTSYGFHISVCHECVSYRRGEHCEDECPQDHYADNK
LHECFKCSAECSNGCTGPLESQCKTCRNYRIYVEGKPGMNNTKFNCTATCPHDLPYKIFPEDASDPYCGKDP
FPLSLDEESIPAILGGTLGCVFLLCTFLAVFCYLWWQRNKTKEAALKMTMTMMPYDDHEPLKPTNIKPNLAK
LRIVKEAELRKGGILGYGAFGTVYKGVWVPEGENVKIPVAIKVLREGTGTNVNKEILEEAYIMASVDHPNLL
QLLAVCMTTQIMLVTQLMPLGCLLDYVRNNKDKIGSKPLLNWCTQIARGMAYLEGRRLVHRDLAARNVLVQT
PNCVKITDFGLAKLLDYNEDEYKAAGGKMPIKWLALECIQHRIFTHKSDVWAFGVTVWELLSYGGRPYEDIP
AREVPDLLEKGERLPQPAICTIDVYMLMIRCWMLDAESRPSFRELAEEFAKMARDPGRFLVIPGDKLMRLPS
YTPQDERELIRSLSSAIEGEGVVMAAEEYLQPKYGGCVLGVSGTTTTTTSSTSTSDPTTPVKKTPGGDNMAA
GAEYISGRAESPQNRHNLQRERKYAHLEGGATGSPGKRPRGDSLTSRYCSDPLKMLGKGVSLVHHGHAAPAH
CLVEHQCTLAPVFVM---------------------------------------------------------
------------------------------------------------------------------------
------------------------------------------------------------------------
------------------------------------------------------------------------
------------------------------------------------------------------------
------------------------------------------------------------------------
------------------------------------------------------------------------
------------------------------------------------------------------------
------------------------------------------------------------------------
------------------------------------
>HyaaztEVm000298t2/1-1288 type=protein; aalen=1288,87%,complete; clen=4401; offs=525-4391; organism=Hyallela_azteca; evgclass=alt; oid=Hyallela_azteca_trinHyallela_azteca_LocDN29088c3g1t4; codepot=Code/0.13;
MLLFHSKTFHHLKPVPTRDRFLNFLLLLFSYLEVTNATVFDGRICIGTNGRMSVPSNREHHYRNLRDRYLNC
TYVDGNLELTWLQDENLDLSFLQYIREVTGYVLISHVDVKRIALPSLQIIRGRTLFKLAVHDENFALLVTLS
KMHTLEMPALRDILEGTVGLFNNYNLCHITTIEWKEIMSDARAEHVFVYNFTEPERSCSCHDSCLKGCWGEG
PENCQKFSKLTCSPQCHAGRCYDDGPRDCCHLFCAGGCTGPTQSECLACRNFYDDGECKQECPAMQRYNTIT
YSWETNPNGKYAYGATCVKDCPEHLLKDNGACVRSCPPKFRAVNGECVPCNGPCPKTCVATDDVHAGNIHDF
AGCTILEGSLTILDHSFDGFQQVHDDFTFGEKLPEMHPRELEVFSTLTEVTGFINIQASHPEFTNLSFLRNL
ETIGGRDLTEYFSALYIVKTSLQSLNLRSLKRIRAGKVYILENKDLCFAANMTWKKLVKQQDTEALLLENNR
DYNECKQLGLVCNEECSDDGCWGAGPEECLSCRNFKLQDKCVNNCNEPGMYEKEPGVCSLCHDECLGGCTGP
SSSHCKSCRNVKDGPFCYARCPDTKFNEGGQCKPCHQNCVKGCRGPENNIGPRGCISCEKVIINDELEVEKC
LKDQESCPDGYFSEWVVHQETGDLQRMAGKTICRKCHPRCKNCSAYGFHTSVCHECLHYKRGEQCEERCPDD
HYADEEHHECFKCSSECSSGCRGPTVSDCNACRNYRIYLQPPPGTNLTRFNCSANCPAELPYKIFPEDASDP
YCGTDPVPYFLDEESLPAVVGGVIGCVFLFCLFVSVFCYIWWKRSKTKEAAMKMTISMMPFDDNEPLKPTNI
KPNLAKLRIVKEAELRKGSVLGYGAFGTVFKGVWVPDGENVKIPVAIKVLREGTDTNVSREILEEAYIMASV
DHPNLLQLLAVCMTTKIMMVTQLMPLGALLDYVRINRDKIGSKPLLNWCTQIARGMNYLEERRLVHRDLAAR
NVLVQTPNLVKITDFGLAKLLDGNEEEYKAAGGKMPIKWLALECIQHRIFTHKSDVWAFGVTVWEILTYGGR
PYDDVHAREVPEMLEKGERLPQPAICTIDVYVIMIRCWTLEAEERPTFKELTEDFAKMARDPGRFLVIPGDK
LMRLPSYTTQDERDFFRSLSSAIGGDGILMAAEEYLQPKYGIAVPNTSSSTSSEPITPVKKHPTPYGTLPHY
MYGEGEGSIAASESPQNRQNRQIELKYFNLRAATTGPDLRAREDSVTVRYCVDPLQVLFEGLCH--------
------------------------------------------------------------------------
------------------------------------------------------------------------
------------------------------------------------------------------------
------------------------------------------------------------------------
------------------------------------------------------------------------
------------------------------------------------------------------------
------------------------------------------------------------------------
------------------------------------------------------------------------
------------------------------------------------------------------------
------------------------------------
>GeclaM_EVm000571t2/1-1287 type=protein; aalen=1287,83%,partial3; clen=4597; offs=736-4596; organism=Gecarcinus_lateralis; evgclass=alt; oid=GlaE_velvLoc6677ct1; codepot=Code/0.29; cov=72.7_g2145_i2;
MRARDRGGMARVMEAAFLLLTLGAALAAGWADKSTDFHKGKICIGTTGRMSVPSNRDHHYRNLRNRFINCTY
VDGNLELTWLQDENLDLSFLQYIREVTGYVLISHVDVKRIVLPSLQIIRGRTLFKVSVNDKSYSLLVTLSKM
HTLEMPALRDILHGSVGVINNYNLCHIETIEWNEIMTDPQATYTYLYNFSEPQRTCQCHNACHKGCWGEGEH
NCQKFSKLTCPPQCAQGRCYDTGPRDCCHLFCAGGCTGPTQRDCLACRNFYDDGECKLECPLMQRYNPITYS
WEANPNGKYAYGATCVKDCPEHLLKDNGACVRSCPKGKKAVDGECVPCSGPCPKTCPGPGVIHSGNIDDFKG
CTILDGWLTIMDHSFDGYQHVYPNYTFGAKYSRMHPSKLEVFSTLKEVTGYINIQANHPEFTNLNFLRNLES
IGGRVTMEFSSLYVIKTSLKSLNLRSLRRIRSGKVYILENKDLCFVDKINWKKFIDSGDNSKANPMTLLENN
ADPEQCVAEGLVCHSECSDEGCWGPGDNECLSCRNYKLGNRCTNNCNSPGIYKMGPKTCGFCHKECASSCRG
PESRHCDACKNVKDGPYCLDKCPDMKYNENGECKLCHENCVKGCRGPENTISPRGCESCAMAVISEDLKVEY
CLPENSTCPAGYFSEWVVQQETGDLRLLAGKTICRRCHPRCKNCTSYGFHISVCHECVSYRRGEHCEDECPQ
DHYADNKLHECFKCSSECSNGCSGPLESQCKTCRNYRIYVEGKPGMNNTKFNCTATCPDDLPYKIFPEDASD
PYCGKDPFPLSLDEESIPAILGGTLGCVFLLCTFLAVFCYLWWQRNKTKEAALKMTMTMMPYDDHEPLKPTN
IKPNLAKLRIVKEAELRKGGILGYGAFGTVYKGVWVPEGENVKIPVAIKVLREGTGTNVNKEILEEAYIMAS
VDHPNLLQLLAVCMTTQIMLVTQLMPLGCLLDYVRNNKDKIGSKPLLNWCTQIARGMAYLEGRRLVHRDLAA
RNVLVQTPNCVKITDFGLAKLLDYNEEEYKAAGGKMPIKWLALECIQHRIFTHKSDVWAFGVTVWELLAYGG
RPYEDIPAREVPDLLEKGERLPQPAICTIDVYMLMIRCWMLDAESRPSFRELAEEFAKMARDPGRFLVIPGD
KLMRLPSYTPQDERELIRSLSSAIEGEGVVMAAEEYLQPKYGSGVLGVSGTTTTTTSSTSTSDPATPVKKTP
GGYNMAAGAEYISGRAESPQNRHNLQRERKYAHLEAGATGSPGKRPRGDSLTSRYCSDPLKML---------
------------------------------------------------------------------------
------------------------------------------------------------------------
------------------------------------------------------------------------
------------------------------------------------------------------------
------------------------------------------------------------------------
------------------------------------------------------------------------
------------------------------------------------------------------------
------------------------------------------------------------------------
------------------------------------------------------------------------
------------------------------------
>ScyparEVm000437t2/1-1283 type=protein; aalen=1283,90%,partial3; clen=4252; offs=404-4252; organism=Scylla_paramamosain; evgclass=althim; oid=Scylla_paramamosain_trinLocDN3390c2g1t2; codepot=Code/0.32;
MWPWGSAASLRVVVACLLLLVLLQEGADALQEQKVCIGTTGRMSVPSNRDHHYRNLRNRFINCTYVDGNLEL
TWLQDENLDLSFLQYIREVTGYVLISHVDVKRIVLPSLQIIRGRTLFKVSVNDKSFALLVTLSKMHTLEMPS
LRDILHGSVGVINNYNLCHIETIEWNEIMTDPLANYTYMYNFSEPQRTCQCHTSCQKGCWGAGEHNCQKFSK
LTCPPQCAQGRCYDTGPRDCCHLFCAGGCTGPTQRDCLACRNFYDDGECKLECPLMQRYNPITYSWEANPKG
KYAYGATCVKDCPEHLLKDNGACVRSCPKGKKAVDGECVPCNGPCPKTCPGPEVIHSGNIDDFKGCTILDGW
LTIMDHSFDGYQHVYPNYTFGAKYSRMHPSKLEMLSTLKEVTAYINIQANHPDFTNLNFLRNLEYIGGRETM
EFSSLYIIKTSLKSLNLRSLKRIRSGKVYILENKDLCFVDKINWKKFIDTDDNSKTSPMTLLENNANSEQCV
AERLVCHTECSDEGCWGPGDNECLSCRNFKLGNRCTNNCNLAGTYQMGPKTCGFCHKECASSCQGPESRHCD
RCKNVKDGPYCLDKCPDTKYNDNGECKSCHENCIKGCRGPKNTLGPQGCNTCAMAVIDEDLRVKHCLPENST
CPTGYFSEWVVQQETGDLSLLAGKTICRRCHPRCKNCTSYGFHISVCHECVRYRRGEHCEDECPQDHYADDK
LHECFKCSSECSNGCSGPLESQCKTCRNYRIYVEGKPGMNNTKFNCTATCPNELPYKIFPEDASDPYCGKDP
FPLSLDDESVPAILGGTLGCVFLLCTFLAVFCYLWWQRNKTKAAALKMTMTMMPYDDHEPLKPTNIKPNLAK
LRIVKEAELRKGGILGYGAFGTVYKGVWVPEGENVKIPVAIKVLREGTGTNVNKEILEEAYIMASVDHPNLL
QLLAVCMTTQIMLVTQLMPLGCLLDYVRNNKDKIGSKPLLNWCTQIARGMAYLEGRRLVHRDLAARNVLVQT
PNCVKITDFGLAKLLDYVRNNKDKIGSKPLLNWCTQIARGMAYLEGRRLVHRDLAARNVLVQTPNCVKITDF
GLAKLLDYNEEEYKAAGGKMPIKWLALECIQHRIFTHKSDVWAFGVTVWELLTYGGRPYEDIPAREVPDLLE
KGERLPQPAICTIDVYMLMIRCWMLDAESRPSFRELAEEFAKMARDPGRFLVIPGDKLMRLPSYTPQDEREL
IRSLSSAIEGDGVVMAAEEYLQPKYGGVLGVSGTTTTTTSSTSTSDPTTPVKKTPEGYN-------------
------------------------------------------------------------------------
------------------------------------------------------------------------
------------------------------------------------------------------------
------------------------------------------------------------------------
------------------------------------------------------------------------
------------------------------------------------------------------------
------------------------------------------------------------------------
------------------------------------------------------------------------
------------------------------------------------------------------------
------------------------------------
>GeclaM_EVm000571t1/1-1280 type=protein; aalen=1280,89%,partial3; clen=4280; offs=440-4279; organism=Gecarcinus_lateralis; evgclass=main; oid=GlaE_velvLoc7745ct1; codepot=Code/0.29; cov=79.1_g2145_i3;
MWPGGSAAFRRLVVLAGLLLFIQQEGTDALREQKVCIGTTGRMSVPSNRDHHYRNLRNRFINCTYVDGNLEL
TWLQDENLDLSFLQYIREVTGYVLISHVDVKRIVLPSLQIIRGRTLFKVSVNDKSYSLLVTLSKMHTLEMPA
LRDILHGSVGVINNYNLCHIETIEWNEIMTDPQATYTYLYNFSEPQRTCQCHNACHKGCWGEGEHNCQKFSK
LTCPPQCAQGRCYDTGPRDCCHLFCAGGCTGPTQRDCLACRNFYDDGECKLECPLMQRYNPITYSWEANPNG
KYAYGATCVKDCPEHLLKDNGACVRSCPKGKKAVDGECVPCSGPCPKTCPGPGVIHSGNIDDFKGCTILDGW
LTIMDHSFDGYQHVYPNYTFGAKYSRMHPSKLEVFSTLKEVTGYINIQANHPEFTNLNFLRNLESIGGRVTM
EFSSLYVIKTSLKSLNLRSLRRIRSGKVYILENKDLCFVDKINWKKFIDSGDNSKANPMTLLENNADPEQCV
AEGLVCHSECSDEGCWGPGDNECLSCRNYKLGNRCTNNCNSPGIYKMGPKTCGFCHKECASSCRGPESRHCD
ACKNVKDGPYCLDKCPDMKYNENGECKLCHENCVKGCRGPENTISPRGCESCAMAVISEDLKVEYCLPENST
CPAGYFSEWVVQQETGDLRLLAGKTICRRCHPRCKNCTSYGFHISVCHECVSYRRGEHCEDECPQDHYADNK
LHECFKCSSECSNGCSGPLESQCKTCRNYRIYVEGKPGMNNTKFNCTATCPDDLPYKIFPEDASDPYCGKDP
FPLSLDEESIPAILGGTLGCVFLLCTFLAVFCYLWWQRNKTKEAALKMTMTMMPYDDHEPLKPTNIKPNLAK
LRIVKEAELRKGGILGYGAFGTVYKGVWVPEGENVKIPVAIKVLREGTGTNVNKEILEEAYIMASVDHPNLL
QLLAVCMTTQIMLVTQLMPLGCLLDYVRNNKDKIGSKPLLNWCTQIARGMAYLEGRRLVHRDLAARNVLVQT
PNCVKITDFGLAKLLDYNEEEYKAAGGKMPIKWLALECIQHRIFTHKSDVWAFGVTVWELLAYGGRPYEDIP
AREVPDLLEKGERLPQPAICTIDVYMLMIRCWMLDAESRPSFRELAEEFAKMARDPGRFLVIPGDKLMRLPS
YTPQDERELIRSLSSAIEGEGVVMAAEEYLQPKYGSGVLGVSGTTTTTTSSTSTSDPATPVKKTPGGYNMAA
GAEYISGRAESPQNRHNLQRERKYAHLEAGATGSPGKRPRGDSLTSRYCSDPLKML----------------
------------------------------------------------------------------------
------------------------------------------------------------------------
------------------------------------------------------------------------
------------------------------------------------------------------------
------------------------------------------------------------------------
------------------------------------------------------------------------
------------------------------------------------------------------------
------------------------------------------------------------------------
------------------------------------------------------------------------
------------------------------------
>ProbetEVm000349t2/1-1270 type=protein; aalen=1270,89%,partial3; clen=4260; offs=450-4259; organism=Proasellus_beticus; evgclass=althim; oid=Proasellus_beticus_trinProasellus_beticus_LocDN81284c0g1t2; codepot=Noncode/-0.013;
MGISPTLLQLLTIVTLVFCTLCIVTTLAELNKGKICIGTNGRMSVPSNRDHHYRNLRDRYINCTYVDGNLEL
TWLQDENLDLSFLQYIREVTGYVLISHVDVKRVVFPSLQIIRGRTLFKLSVADESFALLVMLSKMNTLEMPA
LRDILEGSVSLFNNYNLCHVKSINWTEIMSDPNSKYFYTYNFTQPQRTCHCHESCERGCWGEGTDNCQKFSK
ITCSPQCHDGRCYGPGPRDCCHLFCAGGCSGPTQSDCLACHNFFDDGECKQECPPMKRYNTITYSWEPNPNG
KYAYGATCVRDCPGHLLKDSGACVRSCPAKKKAMDGECVRCNGPCPKTCQGVENVHSGNIDSFKGCTIIEGS
LIILDHSFDGFQHVYKNFTFGEKYPEMHPSKLEVFSTLKEVTGYISIQAYHLEFTNLSFLRNLEIIGGRATT
EYFSSLYIVKTSLKSLGLRSLKRIRSGSVYILENNNLCFAENINWRKLVKGDDAKSQLLLQNNRAANQCADE
GHVCHNECSKDGCWDRGEDQCLSCQNYKLEERCVNSCLAPNIYEKNSKECSYCHEQCYGGCNGADSDSCFQC
RNVKDGPYCVEKCPETKYNANGTCESCHENCVDGCTGSNNTVGFGGCNSCKKALLNSKNEVEYCLNIEESCP
SSYFSDILVRQESGQLRNMAGNTVCRKCHPRCKNCTAYGIHISVCQECSMYRRKEHCEEECPEDHYADENKK
ECVKCSSECSDGCTGPSESDCKACRNYRIYYEGLPGVNNTNFNCTATCPIEFPFKVFPEDISDPYCAKDQLP
LSMDDESMTAILGGTLGCFFLLVIFFLVLCYLWWQRNKTKAAALKMTMTMMPYDDNEPLKPTNIKPNLAKLR
IVKEAELRLGGLLGAGAFGVVNKGVWVPDGENVKIPVAIKVLKDRTGLSQNKEIFEEAYIMASVDHPNILQL
LAICMTSQIMLITQLMPLGCLLDYVRNNRLKIGSKPLLNWCTQIARGMHYLEERRLVHRDLAARNVLVQTPN
CVKITDFGLAKLLDYNEEEYKADGGKMPIKWLALECIQHRIFTHKSDVWAFGVTVWELLNYGGKPYEQMPAK
DVPDFLEKGERLAQPATCTMELYMILLQCWQLEANHRPSFRELAEEFAKFSRDPGRYLVIDGDKLMRLPSYT
PQDEHELIHSLSSGIDGDGVVMGAEEYLHPKYGTSQQNHYNHNNHTSSSSTSEPATPIKKIAPHYPGGEYLS
GQAESPQNRQNMQREKKYAHLEAVHNSPQRPRENSLRYCSDPRTLR--------------------------
------------------------------------------------------------------------
------------------------------------------------------------------------
------------------------------------------------------------------------
------------------------------------------------------------------------
------------------------------------------------------------------------
------------------------------------------------------------------------
------------------------------------------------------------------------
------------------------------------------------------------------------
------------------------------------------------------------------------
------------------------------------
>DapmagEVm000483t24/1-1260 type=protein; aalen=1260,64%,complete; clen=5834; offs=281-4063; organism=Daphnia_magna; evgclass=alt; oid=Daphnia_magna_Daphnia_magna_GDIP01220758.1; codepot=Code/0.27; TSA: Daphnia magna Dapma6txEVm000503t30 transcribed RNA sequence
MSLTRGPKLRWLSKAVFYLSVVLLLYRPISSAAGPAANATNPSPADKANDVFKGKICIGTNGRMSVPSNREH
HYRNLRDRYTNCTYVDGNLELTWLQDEHLDLTFLQHIREVTGYVLISHVDVKRIVLPALQIIRGRTLFKLSV
HDEEFALVVTLSKMHNLEMPALRDILAGSCGLFNNYNLCHMKTINWEEIITGTGSKIINVYNFTEPERECPA
CHESCEAGCWGEGPENCQKFSKINCSPQCHQGRCFGPRPRECCHLFCAGGCTGPKQSDCLACRNFFDDGVCN
QECPAMQRYNPITYSWETNPEGKYAYGATCVKTCPEHLLKDNGACVRICPAKKKAVNGECVVCDGPCPKTCQ
GVDIVHAGNIESFRDCTVIEGSISILDHSFGGFQQIYPNFTFGPRYPRLHPDRLEIFSTLQEITGFINVQAS
HPDFKNLSYFRNLETIGGRQLTEYFSALYIVKTSLNSLHLRSLKMIRAGSVTILENKELCFAESISWTKIIK
SQLHGTLLQNNKVSQQCQESGLVCSAQCSVEGCWGLGPNECLSCAHFQLDETCVESCDLNLGIYELTPKLCK
HCHHECDETCTGPGPGNCTVCKHVKDGPYCVPACPTSKFNDSGECVSCHDNCVGGCTGPENNIGPRGCHSCE
KAVINGDVEVDHCLKKNETCPDGYYYEWVGPQEQGPLKPLAGKAVCRKCHPRCKRCIGYGFHEQVCQECVKY
KRGEQCEDECPQDHYADEERHECSRCASECRGCSGPNVNQCQSCRNYRVYLWPGVMEPLTNLTQFNCTANCP
AEAPHKIFPADGGDPYCAKEPVVNPLVNGDEEHIAAILGGVIGCVTLLGVFLACFGYHWHQRAKSKENTAKM
TMVMSGYEDSEPLRPSHVKPNLAKLRIVKEAELRRGGILGYGAFGTVYKGVWVPEGENVKIPVAIKVLREGT
GSNTNREILDEAYIMASVEHPNLLQLLAVCMTSQMMLVTQLMPLGCLLDYVRNNRDKIGSKPLLNWCTQIAR
GMAYLEERRLVHRDLAARNVLVQNPACVKITDFGLAKLLDINEDEYKAAGGKMPIKWLALECIQHRIFTHKS
DVWAFGVTVWELLTYGGRPYENVPAREVPDLLEKGERLPQPPTCTIDVYMIMIKCWMLDAESRPSFKELADE
FAKMARDPGRYLVIPGDKLMRLPSYSPQDEKELIRNLSSSMDGPEVIMDAEEYLQPKSRCPLAFRFERDVRH
AATATYPRQEIRGQQHGRRRWQQHRQRVGTRWRLRR------------------------------------
------------------------------------------------------------------------
------------------------------------------------------------------------
------------------------------------------------------------------------
------------------------------------------------------------------------
------------------------------------------------------------------------
------------------------------------------------------------------------
------------------------------------------------------------------------
------------------------------------------------------------------------
------------------------------------------------------------------------
------------------------------------
>AnajapEVm000199t1/1-1259 type=protein; aalen=1259,97%,partial3; clen=3870; offs=92-3868; organism=Anatolikos_japonicus; evgclass=noclass; oid=Anatolikos_japonicus_trinLocDN10930c0g1t1; codepot=Code/0.22;
MNVCKRDRRGMARVMEAAYLLLTLGAALASGWADKPTDFHKGKICIGTTGRMSVPSNRDHHYRNLRNRFINC
TYVDGNLELTWLQDENLDLSFLQYIREVTGYVLISHVDVKKIMLPSLQIIRGRTLFKVSVNDKSYALLVTLS
KMHTLEMPALRDILHGSVGVINNYNLCHIETIEWEEIMTGPDANYTHMYNFSEPARTCQCHNSCQKGCWGEG
EKNCQKFSKLTCEPQCAQGRCYDTGPRDCCHLFCAGGCTGPTQRDCLACRNFYDDGECKLECPLMQRYDSIT
YSWVTNPNGKYAYGATCVKDCPEHLLKDNGACVRSCPKGKKAVEGECVPCRGPCPKTCPGPKVIHSGNIDDY
KGCTILDGWLTIMDHSFDGYQHVFPNYTFGAKYLRMHPSKLEVFSTLKEVTGYINIQANHPEFTNLNFLRNL
EYIGGRVTNEFSSLYIIKSSLKSLNLRSLKRIRSGKVYILENKDLCFVDKINWKKFIDNDDNSKANPMTLLE
NNADSEQCTAERLVCHSECSDEGCWGAGVNECLSCRNFQLGKNCSNNCNRAGIYQMDPKTCATCHNQCASSC
KGPDSNHCDHCKNVKDGPYCLDKCPDTKYNDSGECKLCHTNCEMGCRGPENNMDSQGCEICQMAVMDENMKV
KYCLPQNSTCPTGYFSEWVSQQETGDLRLLAGKTMCRRCHPRCKNCTSYGFHISVCRECVKYRRGEHCEDEC
PQDHYADNKLHECLKCSSECSNSCSGPLESQCKTCRNYRIYVEGKPGMNNTKFNCTATCPHDLPYKIFPEDA
SDPYCGKDPFPLSLDDESVPAILGGTLGCVFLLCTFLAVFCYLWWQRNKTKAAALKMTMTMMPYDDHEPLKP
TNIKPNLAKLRIVKEAELRKGGILGYGAFGTVYKGVWVPEGENVKIPVAIKVLREGTGTNVNKEILEEAYIM
ASVDHPNLLQLLAVCMTTQIMLVTQLMPLGCLLDYVRNNKDKIGSKPLLNWCTQIARGMAYLEGRRLVHRDL
AARNVLVQTPNCVKITDFGLAKLLDYNEEEYKAAGGKMPIKWLALECIQHRIFTHKSDVWAFGVTVWELLTY
GGRPYEDIPAREVPDLLEKGERLPQPAICTIDVYMLMIRCWMLDAESRPSFRELAEEFAKMARDPGRFLVIH
GDKLMRLPSYTPQDERELIRSLSSAIDGDGVVMAAEEYLQPKYGGVLGVSGTTTTTTSSTSTSDPTTPVKKT
PEGYNIATGAEYISGRAESPQNRQNLQRERKYAHL-------------------------------------
------------------------------------------------------------------------
------------------------------------------------------------------------
------------------------------------------------------------------------
------------------------------------------------------------------------
------------------------------------------------------------------------
------------------------------------------------------------------------
------------------------------------------------------------------------
------------------------------------------------------------------------
------------------------------------------------------------------------
------------------------------------
>GeclaM_EVm000571t4/1-1257 type=protein; aalen=1257,74%,complete; clen=5091; offs=24-3797; organism=Gecarcinus_lateralis; evgclass=alt; oid=GlaE_velvLoc5196ct1; codepot=Code/0.28; cov=64.5_g2145_i1;
MSVPSNRDHHYRNLRNRFINCTYVDGNLELTWLQDENLDLSFLQYIREVTGYVLISHVDVKRIVLPSLQIIR
GRTLFKVSVNDKSYSLLVTLSKMHTLEMPALRDILHGSVGVINNYNLCHIETIEWNEIMTDPQATYTYLYNF
SEPQRTCQCHNACHKGCWGEGEHNCQKFSKLTCPPQCAQGRCYDTGPRDCCHLFCAGGCTGPTQRDCLACRN
FYDDGECKLECPLMQRYNPITYSWEANPNGKYAYGATCVKDCPEHLLKDNGACVRSCPKGKKAVDGECVPCS
GPCPKTCPGPGVIHSGNIDDFKGCTILDGWLTIMDHSFDGYQHVYPNYTFGAKYSRMHPSKLEVFSTLKEVT
GYINIQANHPEFTNLNFLRNLESIGGRVTMEFSSLYVIKTSLKSLNLRSLRRIRSGKVYILENKDLCFVDKI
NWKKFIDSGDNSKANPMTLLENNADPEQCVAEGLVCHSECSDEGCWGPGDNECLSCRNYKLGNRCTNNCNSP
GIYKMGPKTCGFCHKECASSCRGPESRHCDACKNVKDGPYCLDKCPDMKYNENGECKLCHENCVKGCRGPEN
TISPRGCESCAMAVISEDLKVEYCLPENSTCPAGYFSEWVVQQETGDLRLLAGKTICRRCHPRCKNCTSYGF
HISVCHECVSYRRGEHCEDECPQDHYADNKLHECFKCSSECSNGCSGPLESQCKTCRNYRIYVEGKPGMNNT
KFNCTATCPDDLPYKIFPEDASDPYCGKDPFPLSLDEESIPAILGGTLGCVFLLCTFLAVFCYLWWQRNKTK
EAALKMTMTMMPYDDHEPLKPTNIKPNLAKLRIVKEAELRKGGILGYGAFGTVYKGVWVPEGENVKIPVAIK
VLREGTGTNVNKEILEEAYIMASVDHPNLLQLLAVCMTTQIMLVTQLMPLGCLLDYVRNNKDKIGSKPLLNW
CTQIARGMAYLEGRRLVHRDLAARNVLVQTPNCVKITDFGLAKLLDYNEEEYKAAGGKMPIKWLALECIQHR
IFTHKSDVWAFGVTVWELLAYGGRPYEDIPAREVPDLLEKGERLPQPAICTIDVYMLMIRCWMLDAESRPSF
RELAEEFAKMARDPGRFLVIPGDKLMRLPSYTPQDERELIRSLSSAIEGEGVVMAAEEYLQPKYGSGVLGVS
GTTTTTTSSTSTSDPATPVKKTPGGYNMAAGAEYISGRAESPQNRHNLQRERKYAHLEAGATGSPGKRPRGD
SLTSRYCSDPLKMLGKGVSLVHRGPAAPAHCPV---------------------------------------
------------------------------------------------------------------------
------------------------------------------------------------------------
------------------------------------------------------------------------
------------------------------------------------------------------------
------------------------------------------------------------------------
------------------------------------------------------------------------
------------------------------------------------------------------------
------------------------------------------------------------------------
------------------------------------------------------------------------
------------------------------------
>ScyparEVm000437t1/1-1229 type=protein; aalen=1229,82%,partial3; clen=4453; offs=767-4453; organism=Scylla_paramamosain; evgclass=main; oid=Scylla_paramamosain_trinLocDN7289c2g1t1; codepot=Code/0.3;
MNVCKRERSGMARVIEAAYLLLTLGAALAPGWADKPTDFHKGKICIGTTGRMSVPSNRDHHYRNLRNRFINC
TYVDGNLELTWLQDENLDLSFLQYIREVTGYVLISHVDVKRIVLPSLQIIRGRTLFKVSVNDKSFALLVTLS
KMHTLEMPSLRDILHGSVGVINNYNLCHIETIEWNEIMTDPLANYTYMYNFSEPQRTCQCHTSCQKGCWGAG
EHNCQKFSKLTCPPQCAQGRCYDTGPRDCCHLFCAGGCTGPTQRDCLACRNFYDDGECKLECPLMQRYNPIT
YSWEANPKGKYAYGATCVKDCPEHLLKDNGACVRSCPKGKKAVDGECVPCNGPCPKTCPGPEVIHSGNIDDF
KGCTILDGWLTIMDHSFDGYQHVYPNYTFGAKYSRMHPSKLEMLSTLKEVTAYINIQANHPDFTNLNFLRNL
EYIGGRETMEFSSLYIIKTSLKSLNLRSLKRIRSGKVYILENKDLCFVDKINWKKFIDTDDNSKTSPMTLLE
NNANSEQCVAERLVCHTECSDEGCWGPGDNECLSCRNFKLGNRCTNNCNLAGTYQMGPKTCGFCHKECASSC
QGPESRHCDRCKNVKDGPYCLDKCPDTKYNDNGECKSCHENCIKGCRGPKNTLGPQGCNTCAMAVIDEDLRV
KHCLPENSTCPTGYFSEWVVQQETGDLSLLAGKTICRRCHPRCKNCTSYGFHISVCHECVRYRRGEHCEDEC
PQDHYADDKLHECFKCSSECSNGCSGPLESQCKTCRNYRIYVEGKPGMNNTKFNCTATCPNELPYKIFPEDA
SDPYCGKDPFPLSLDDESVPAILGGTLGCVFLLCTFLAVFCYLWWQRNKTKAAALKMTMTMMPYDDHEPLKP
TNIKPNLAKLRIVKEAELRKGGILGYGAFGTVYKGVWVPEGENVKIPVAIKVLREGTGTNVNKEILEEAYIM
ASVDHPNLLQLLAVCMTTQIMLVTQLMPLGCLLDYVRNNKDKIGSKPLLNWCTQIARGMAYLEGRRLVHRDL
AARNVLVQTPNCVKITDFGLAKLLDYNEEEYKAAGGKMPIKWLALECIQHRIFTHKSDVWAFGVTVWELLTY
GGRPYEDIPAREVPDLLEKGERLPQPAICTIDVYMLMIRCWMLDAESRPSFRELAEEFAKMARDPGRFLVIP
GDKLMRLPSYTPQDERELIRSLSSAIEGDGVVMAAEEYLQPKYGGVLGVSGTTTTTTSSTSTSDPTTPVKKT
PEGYN-------------------------------------------------------------------
------------------------------------------------------------------------
------------------------------------------------------------------------
------------------------------------------------------------------------
------------------------------------------------------------------------
------------------------------------------------------------------------
------------------------------------------------------------------------
------------------------------------------------------------------------
------------------------------------------------------------------------
------------------------------------------------------------------------
------------------------------------
>ScyparEVm000437t3/1-1220 type=protein; aalen=1220,90%,partial3; clen=4065; offs=406-4065; organism=Scylla_paramamosain; evgclass=alt; oid=Scylla_paramamosain_trinLocDN7289c2g1t2; codepot=Code/0.3;
MWPWGSAASLRVVVACLLLLVLLQEGADALQEQKVCIGTTGRMSVPSNRDHHYRNLRNRFINCTYVDGNLEL
TWLQDENLDLSFLQYIREVTGYVLISHVDVKRIVLPSLQIIRGRTLFKVSVNDKSFALLVTLSKMHTLEMPS
LRDILHGSVGVINNYNLCHIETIEWNEIMTDPLANYTYMYNFSEPQRTCQCHTSCQKGCWGAGEHNCQKFSK
LTCPPQCAQGRCYDTGPRDCCHLFCAGGCTGPTQRDCLACRNFYDDGECKLECPLMQRYNPITYSWEANPKG
KYAYGATCVKDCPEHLLKDNGACVRSCPKGKKAVDGECVPCNGPCPKTCPGPEVIHSGNIDDFKGCTILDGW
LTIMDHSFDGYQHVYPNYTFGAKYSRMHPSKLEMLSTLKEVTAYINIQANHPDFTNLNFLRNLEYIGGRETM
EFSSLYIIKTSLKSLNLRSLKRIRSGKVYILENKDLCFVDKINWKKFIDTDDNSKTSPMTLLENNANSEQCV
AERLVCHTECSDEGCWGPGDNECLSCRNFKLGNRCTNNCNLAGTYQMGPKTCGFCHKECASSCQGPESRHCD
RCKNVKDGPYCLDKCPDTKYNDNGECKSCHENCIKGCRGPKNTLGPQGCNTCAMAVIDEDLRVKHCLPENST
CPTGYFSEWVVQQETGDLSLLAGKTICRRCHPRCKNCTSYGFHISVCHECVRYRRGEHCEDECPQDHYADDK
LHECFKCSSECSNGCSGPLESQCKTCRNYRIYVEGKPGMNNTKFNCTATCPNELPYKIFPEDASDPYCGKDP
FPLSLDDESVPAILGGTLGCVFLLCTFLAVFCYLWWQRNKTKAAALKMTMTMMPYDDHEPLKPTNIKPNLAK
LRIVKEAELRKGGILGYGAFGTVYKGVWVPEGENVKIPVAIKVLREGTGTNVNKEILEEAYIMASVDHPNLL
QLLAVCMTTQIMLVTQLMPLGCLLDYVRNNKDKIGSKPLLNWCTQIARGMAYLEGRRLVHRDLAARNVLVQT
PNCVKITDFGLAKLLDYNEEEYKAAGGKMPIKWLALECIQHRIFTHKSDVWAFGVTVWELLTYGGRPYEDIP
AREVPDLLEKGERLPQPAICTIDVYMLMIRCWMLDAESRPSFRELAEEFAKMARDPGRFLVIPGDKLMRLPS
YTPQDERELIRSLSSAIEGDGVVMAAEEYLQPKYGGVLGVSGTTTTTTSSTSTSDPTTPVKKTPEGYN----
------------------------------------------------------------------------
------------------------------------------------------------------------
------------------------------------------------------------------------
------------------------------------------------------------------------
------------------------------------------------------------------------
------------------------------------------------------------------------
------------------------------------------------------------------------
------------------------------------------------------------------------
------------------------------------------------------------------------
------------------------------------------------------------------------
------------------------------------
>ChequaEVm000706t1/1-1188 type=protein; aalen=1188,43%,complete-utrpoor; clen=8262; offs=1299-4865; organism=Cherax_quadricarinatus; evgclass=noclass; oid=Cherax_quadricarinatus_Cherax_quadricarinatus_HACB02045979.1; codepot=Code/0.12; TSA: Cherax quadricarinatus, contig c46534_g1_i2, transcribed RNA sequence
MQRYNTITYSWETNPNGKYAYGATCVKNCPEHLLKDNGACVRSCPKGKKAVDGECVPCSGPCPKTCPGDKFI
NAGNIDSFKGCTIFDGSLTIMDHSFDGYQHVFPNYTFGEKYPRMHPSKLEVLSTLKEVTGYINIQATHPEFT
NLSFLKNLEVIGGRVLTEYFSSLYIIKTSLKSLNLRSLNKIRSGKVCILENKELCFVEKINWLKFMRNGDDI
KANTHTLLQNNADREQCMREGLVCHNECSNEGCWGTGENECLSCSNFKLGERCVNNCNLPGIYQIDDKVCGF
CHKECDSSCHGPDSNHCDRCKNVKDGPYCVERCPDTKYNDNGECRLCHENCVGGCKGPENTIGEHGCMSCKK
AVINGDLEVQYCLSENESCPNGYFSEWVVHQETGDLRRLAGKTICRRCHPRCKNCTAYGFHISVCHECVSYR
RGEHCEDECPQDHYADEKLHVCYKCSSECSNGCSGPLESQCQTCRNYRIYLEGDPGMNNTKFNCTAFCPPAL
PYKIFPEDASDPYCGKDPLPLPLDDESIPAILGGTLGCVFLLCTFLAVFCYLWWQRNKTKEAALKMTMTMMP
YDDNEPLKPTNIKPNLAKLRIVKEAELRKGGILGYGAFGTVYKGVWVPEGENVKIPVAIKVLREGTGTNVNK
EILEEAYIMASVDHPNLLQLLAVCMTTQIMLVTQLMPLGCLLDYVRNNKDKIGSKPLLNWCTQIARGMAYLE
DRRLVHRDLAARNVLVQTPNCVKITDFGLAKLLDYNEDEYKAAGGKMPIKWLALECIQHRIFTHKSDVWAFG
VTVWEILAYGGRPYEDIPAREVPDLLEKGERLPQPPICTIDVYMLMIRCWMLDAESRPSFRELAEEFAKMAR
DPGRFLVIPGDKLMRLPSYTPQDERELIRSLSSAIEGEGIVMAAEEYLQPKYGSGSVAVTGTTTTSSTSTSD
PTTPVKKTAGGYSLGAGAEYISGRAESPQNRHNLQRERKYAHLEAGAVGSPGQRPRGDSLTSRYCSDPLKML
GKDVGDDDCFNGHGTPASAPSYGWVGDLRLDLPVDEDDYLMPSPQPSGLAKVGPSHQHYMDLMADAPDGRRN
DHNQSRGFKGPNGIAGQQWVGMDNPEYHMMNARAQMYAGRRIHPQQTVGVPVLEPGRFNSYGGSSGHSSVSS
NGHPQHHSPQEMPHEYYNELSPHSPHTLAPRSETTV------------------------------------
------------------------------------------------------------------------
------------------------------------------------------------------------
------------------------------------------------------------------------
------------------------------------------------------------------------
------------------------------------------------------------------------
------------------------------------------------------------------------
------------------------------------------------------------------------
------------------------------------------------------------------------
------------------------------------------------------------------------
------------------------------------------------------------------------
------------------------------------
>DapmagEVm000483t35/1-1187 type=protein; aalen=1187,86%,complete; clen=4103; offs=105-3668; organism=Daphnia_magna; evgclass=alt; oid=Daphnia_magna_Daphnia_magna_GDIP01176360.1; codepot=Code/0.24; TSA: Daphnia magna Dapma6txEVm000503t31 transcribed RNA sequence
MSLTRGPKLRWLSKAVFYLSVVLLLYRPISSAAGPAANATNPSPADKANDVFKGKICIGTNGRMSVPSNREH
HYRNLRDRYTNCTYVDGNLELTWLQDEHLDLTFLQHIREVTGYVLISHVDVKRIVLPALQIIRGRTLFKLSV
HDEEFALVVTLSKMHNLEMPALRDILAGSCGLFNNYNLCHMKTINWEEIITGTGSKIINVYNFTEPERECPA
CHESCEAGCWGEGPENCQKFSKINCSPQCHQGRCFGPRPRECCHLFCAGGCTGPKQSDCLACRNFFDDGVCN
QECPAMQRYNPITYSWETNPEGKYAYGATCVKTCPEHLLKDNGACVRICPAKKKAVNGECVVCDGPCPKTCQ
GVDIVHAGNIESFRDCTVIEGSISILDHSFGGFQQIYPNFTFGPRYPRLHPDRLEIFSTLQEITGFINVQAS
HPDFKNLSYFRNLETIGGRQLTEYFSALYIVKTSLNSLHLRSLKMIRAGSVTILENKELCFAESISWTKIIK
SQLHGTLLQNNKVSQQCQESGLVCSAQCSVEGCWGLGPNECLSCAHFQLDETCVESCDLNLGIYELTPKLCK
HCHHECDETCTGPGPGNCTVCKHVKDGPYCVPACPTSKFNDSGECVSCHDNCVGGCTGPENNIGPRGCHSCE
KAVINGDVEVDHCLKKNETCPDGYYYEWVGPQEQGPLKPLAGKAVCRKCHPRCKRCIGYGFHEQVCQECVKY
KRGEQCEDECPQDHYADEERHECSRCASECRGCSGPNVNQCQSCRNYRVYLWPGVMEPLTNLTQFNCTANCP
AEAPHKIFPADGGDPYCAKEPVVNPLVNGDEEHIAAILGGVIGCVTLLGVFLACFGYHWHQRAKSKENTAKM
TMVMSGYEDSEPLRPSHVKPNLAKLRIVKEAELRRGGILGYGAFGTVYKGVWVPEGENVKIPVAIKVLREGT
GSNTNREILDEAYIMASVEHPNLLQLLAVCMTSQMMLVTQLMPLGCLLDYVRNNRDKIGSKPLLNWCTQIAR
GMAYLEERRLVHRDLAARNVLVQNPACVKITDFGLAKLLDINEDEYKAAGGKMPIKWLALECIQHRIFTHKS
DVWAFGVVLWEICTLGGFPYANISDAQLMTYLLSGNRLMRPDNVSEKLYEVMLKCWSANPDDRPTFRELRCS
LEDFEAHHENYVDFSCSSSSQAHALPPTEEEITII-------------------------------------
------------------------------------------------------------------------
------------------------------------------------------------------------
------------------------------------------------------------------------
------------------------------------------------------------------------
------------------------------------------------------------------------
------------------------------------------------------------------------
------------------------------------------------------------------------
------------------------------------------------------------------------
------------------------------------------------------------------------
------------------------------------------------------------------------
------------------------------------
>DapmagEVm000483t36/1-1169 type=protein; aalen=1169,73%,complete; clen=4784; offs=840-4349; organism=Daphnia_magna; evgclass=alt; oid=Daphnia_magna_Daphnia_magna_GDIP01176361.1; codepot=Code/0.25; TSA: Daphnia magna Dapma6txEVm000503t33 transcribed RNA sequence
MDKRRNVMSRALSFAIAAAFALLAVNIVDAASVIEERVCIGTNGRMSVPSNREHHYRNLRDRYTNCTYVDGN
LELTWLQDEHLDLTFLQHIREVTGYVLISHVDVKRIVLPALQIIRGRTLFKLSVHDEEFALVVTLSKMHNLE
MPALRDILAGSCGLFNNYNLCHMKTINWEEIITGTGSKIINVYNFTEPERECPACHESCEAGCWGEGPENCQ
KFSKINCSPQCHQGRCFGPRPRECCHLFCAGGCTGPKQSDCLACRNFFDDGVCNQECPAMQRYNPITYSWET
NPEGKYAYGATCVKTCPEHLLKDNGACVRICPAKKKAVNGECVVCDGPCPKTCQGVDIVHAGNIESFRDCTV
IEGSISILDHSFGGFQQIYPNFTFGPRYPRLHPDRLEIFSTLQEITGFINVQASHPDFKNLSYFRNLETIGG
RQLTEYFSALYIVKTSLNSLHLRSLKMIRAGSVTILENKELCFAESISWTKIIKSQLHGTLLQNNKVSQQCQ
ESGLVCSAQCSVEGCWGLGPNECLSCAHFQLDETCVESCDLNLGIYELTPKLCKHCHHECDETCTGPGPGNC
TVCKHVKDGPYCVPACPTSKFNDSGECVSCHDNCVGGCTGPENNIGPRGCHSCEKAVINGDVEVDHCLKKNE
TCPDGYYYEWVGPQEQGPLKPLAGKAVCRKCHPRCKRCIGYGFHEQVCQECVKYKRGEQCEDECPQDHYADE
ERHECSRCASECRGCSGPNVNQCQSCRNYRVYLWPGVMEPLTNLTQFNCTANCPAEAPHKIFPADGGDPYCA
KEPVVNPLVNGDEEHIAAILGGVIGCVTLLGVFLACFGYHWHQRAKSKENTAKMTMVMSGYEDSEPLRPSHV
KPNLAKLRIVKEAELRRGGILGYGAFGTVYKGVWVPEGENVKIPVAIKVLREGTGSNTNREILDEAYIMASV
EHPNLLQLLAVCMTSQMMLVTQLMPLGCLLDYVRNNRDKIGSKPLLNWCTQIARGMAYLEERRLVHRDLAAR
NVLVQNPACVKITDFGLAKLLDINEDEYKAAGGKMPIKWLALECIQHRIFTHKSDVWAFGVVLWEICTLGGF
PYANISDAQLMTYLLSGNRLMRPDNVSEKLYEVMLKCWSANPDDRPTFRELRCSLEDFEAHHENYVDFSCSS
SSQAHALPPTEEEITII-------------------------------------------------------
------------------------------------------------------------------------
------------------------------------------------------------------------
------------------------------------------------------------------------
------------------------------------------------------------------------
------------------------------------------------------------------------
------------------------------------------------------------------------
------------------------------------------------------------------------
------------------------------------------------------------------------
------------------------------------------------------------------------
------------------------------------------------------------------------
------------------------------------
>DapmagEVm000483t28/1-1147 type=protein; aalen=1147,68%,complete; clen=5016; offs=281-3724; organism=Daphnia_magna; evgclass=alt; oid=Daphnia_magna_Daphnia_magna_GDIP01221809.1; codepot=Code/0.24; TSA: Daphnia magna Dapma6txEVm000503t34 transcribed RNA sequence
MSLTRGPKLRWLSKAVFYLSVVLLLYRPISSAAGPAANATNPSPADKANDVFKGKICIGTNGRMSVPSNREH
HYRNLRDRYTNCTYVDGNLELTWLQDEHLDLTFLQHIREVTGYVLISHVDVKRIVLPALQIIRGRTLFKLSV
HDEEFALVVTLSKMHNLEMPALRDILAGSCGLFNNYNLCHMKTINWEEIITGTGSKIINVYNFTEPERECPA
CHESCEAGCWGEGPENCQKFSKINCSPQCHQGRCFGPRPRECCHLFCAGGCTGPKQSDCLACRNFFDDGVCN
QECPAMQRYNPITYSWETNPEGKYAYGATCVKTCPEHLLKDNGACVRICPAKKKAVNGECVVCDGPCPKTCQ
GVDIVHAGNIESFRDCTVIEGSISILDHSFGGFQQIYPNFTFGPRYPRLHPDRLEIFSTLQEITGFINVQAS
HPDFKNLSYFRNLETIGGRQLTEYFSALYIVKTSLNSLHLRSLKMIRAGSVTILENKELCFAESISWTKIIK
SQLHGTLLQNNKVSQQCQESGLVCSAQCSVEGCWGLGPNECLSCAHFQLDETCVESCDLNLGIYELTPKLCK
HCHHECDETCTGPGPGNCTVCKHVKDGPYCVPACPTSKFNDSGECVSCHDNCVGGCTGPENNIGPRGCHSCE
KAVINGDVEVDHCLKKNETCPDGYYYEWVGPQEQGPLKPLAGKAVCRKCHPRCKRCIGYGFHEQVCQECVKY
KRGEQCEDECPQDHYADEERHECSRCASECRGCSGPNVNQCQSCRNYRVYLWPGVMEPLTNLTQFNCTANCP
AEAPHKIFPADGGDPYCAKEPVVNPLVNGDEEHIAAILGGVIGCVTLLGVFLACFGYHWHQRAKSKENTAKM
TMVMSGYEDSEPLRPSHVKPNLAKLRIVKEAELRRGGILGYGAFGTVYKGVWVPEGENVKIPVAIKVLREGT
GSNTNREILDEAYIMASVEHPNLLQLLAVCMTSQMMLVTQLMPLGCLLDYVRNNRDKIGSKPLLNWCTQIAR
GMAYLEERRLVHRDLAARNVLVQNPACVKITDFGLAKLLDINEDEYKAAGGKMPIKWLALECIQHRIFTHKS
DVWAFGVTVWELLTAVRERAGPRSARFAGERRTAAAAAHLHHRRLHDYDQVLDAGRRKPTQFQRAGR-----
------------------------------------------------------------------------
------------------------------------------------------------------------
------------------------------------------------------------------------
------------------------------------------------------------------------
------------------------------------------------------------------------
------------------------------------------------------------------------
------------------------------------------------------------------------
------------------------------------------------------------------------
------------------------------------------------------------------------
------------------------------------------------------------------------
------------------------------------------------------------------------
------------------------------------
>MacparEVm000094t1/1-1147 type=protein; aalen=1147,98%,partial3; clen=3509; offs=69-3509; organism=Macroperieopus_parvus; evgclass=main; oid=Macroperieopus_parvus_trinMacroperieopus_parvus_LocDN45977c0g1t1; codepot=Code/0.19;
MHTLEMPALRDILEGSVGLFNNYNLCHITTIVWKEIMSDPTAKDVFVYNFTQPERTCSCDNTCMKGCWGPGP
ENCQKFSKLTCSPQCHAGRCYGVGPRDCCHLFCAGGCTGPTQSECLACRNFYDDGECKQECPAMQRYNTITY
SWETNPNGKYAYGATCVKDCPEHLLKDNGACVRSCPPKFRPEGGVCVPCNGPCPKTCVSNDDVHAGNIHNFT
GCTIIEGSLTILDHSFDGFQQVHDDFSFGEKHPPMHPTDLEVFSTLTEVTGYINIQASHPEFTNLSFLRNLE
TIGGRDLTEYFSSLYIVKTSLRSLNLRSLRRIRAGKVYILENKDLCFAENITWKNIIRGQDSKTLLLENNRD
YGQCKELGLICHEECSNEGCWGEGPEECLTCRNFKLGARCVNNCKEPGMYEKESGVCGLCHDQCEGGCTGPN
PDQCTSCKNVRDGPFCYDRCPSTKYNDNGECNLCHKNCVKGCRGPENNIGLNGCISCEKVVLDKALINVEYC
LKDDETCPDRYFSEWVMHQETGQFKRMAGKTICRQCHERCKSCSGMGFHTSVCHECVDYVSGEQCEEKCPDL
SYVDDVKHECFKCHKECSVGCKGLLATDCFACRNYRIYMDPLPGSNETNFNCSDTCPPEMPYKIFPEDASDP
FCQSGPIPFFKDEDALPAIIGGATACLCLILIVIIFCCYVCWKRNKTKEAALKMTISMMPFDDNEPLKPTNI
KPNLAKLRIVKEAELRKGGILGYGAFGTVFKGVWVPDGENVKIPVAIKVLREGTGSNMSREILEEAYIMASV
DHPNLLQLLAVCMTTQIMMVTQLMPLGCLLDYVRNNKDKIGSKPLLNWCTQIARGMNYLEDRRLVHRDLAAR
NVLVQTPTCVKITDFGLAKLLENNEEEYKAAGGKMPIKWLALECIQHRIFTHMSDVWAFGVTVWEILTYGGR
PYDDISAREVPDLLEKGERLPQPPICTIDVYMIMIRCWTLEAEGRPTFKELTEEFAKMARDPGRFLVIQGDK
LMRLPSYTPQDEKELIRSLSSTIGGDGILMAAEEYLQPKYGVAVPNTTSSTSSEPVTPVKKHPGATYETDIG
DDDCFENSPSGDSDANSRPPGYGWVGNVRLDLPVDEDDYLMPSPQPGAASYGPSHQHYMDLLDAPQG-----
------------------------------------------------------------------------
------------------------------------------------------------------------
------------------------------------------------------------------------
------------------------------------------------------------------------
------------------------------------------------------------------------
------------------------------------------------------------------------
------------------------------------------------------------------------
------------------------------------------------------------------------
------------------------------------------------------------------------
------------------------------------------------------------------------
------------------------------------------------------------------------
------------------------------------
>ThyineEVm001265t1/1-1140 type=protein; aalen=1140,83%,complete; clen=4096; offs=249-3671; organism=Thysanoessa_inermis; evgclass=main; oid=Thysanoessa_inermis_trinThysanoessa_inermis_LocDN111410c1g1t4; codepot=Code/0.086;
MHPSALEVFSTLTEVTGFINIQASHPEFTDLSFLRNLEVIGGRDLTEYFSSLYIVKTSLRSLNLKKLRRIRS
GKVYILENNDLCFVDNIKWKKLIRGDDVKSQILLQNNRDQDLCLTDGEVCHSECSDDGCWGKGQEECLSCRN
LKLDETCVKSCNNVGIYKKDSKMCGRCDPQCDGGCHGPDANHCIRCKSVTDGPYCVADCPSTKYNDNGTCQL
CHENCVDGCGGPDNTIGNKGCKSCQKAVVTSDMHVEYCLKEDELCPEGFFSEWVSLHETGHMKVLAGNSICR
KCHPRCKNCSAYGFHSSVCHECKNYRRGEQCEDECPQDHYADDVAHECKKCNTECSSTHGCRGPIESDCNQC
RNFRIFLSGEQGPNNTHFTCAATCPEELPYKIFPEDTSDPYCGVDLLNLDEESIPAILGGTLGCVFLLCIFL
AVFCYLWWQRNKTKEAALKMTMTMMPYDDAEPLKPTNIKPNLAKLRIVKEAELRRGGILGYGAFGTVYKGVW
VPEGENVKIPVAIKVLREGTGTNISKEILEEAYIMASVDHPNLLQLLAVCMTTQIMLITQLMPLGCLLDYVR
NNKEKVGSKPLLNWCTQIARGMAYLEEKGVVHRDLAARNVLVQTPNCVKITDFGLAKLLEHNEEEYKAAGGK
MPIKWLALECIQHRIFTHKSDVWAFGVTVWEILTYGGRPYEDIPAREVPDLLEKGERLPQPPICTIDVYMLM
IRCWMLDAESRPSHRELAEHLAKMARDPGRFLVIPGDKLMRLPSYTPNDEKELINSLSSAIEGEGVVMAAEE
YLQPKYGNLSAFTSSGTITTSTSEPETPIKKAFSGYNIDTLNGGFHYGTTGRRREFSENRHNSQKEKKYTHL
DNCGTLNGSLKRQREDTKSLRYTQDPLKNLNLGKDLADESATANSSSAPSQSSVACSSGPSYGWVGDLRLDL
PLDEDDYLMPQQSQGPPSVGPSHQPYAHSVREAQKKLYDSYQRGQNGHLPRAVSNGSLQPGSAGPEISGNQR
VAMDNPEYHMMNQRTHMPPMYGNRSTPTSKQNVGVPVLDQPGYRNGYAGTISNSGHTSGSSYGMSGPSNNFI
SGSNSGPSSVTSNGHSNGHITPQQLPMPPPPEASATHEYYNEIGRITNGTLKKKKGQNCV------------
------------------------------------------------------------------------
------------------------------------------------------------------------
------------------------------------------------------------------------
------------------------------------------------------------------------
------------------------------------------------------------------------
------------------------------------------------------------------------
------------------------------------------------------------------------
------------------------------------------------------------------------
------------------------------------------------------------------------
------------------------------------------------------------------------
------------------------------------------------------------------------
------------------------------------
>ThyineEVm001265t3/1-1140 type=protein; aalen=1140,83%,complete; clen=4096; offs=249-3671; organism=Thysanoessa_inermis; evgclass=althim; oid=Thysanoessa_inermis_trinThysanoessa_inermis_LocDN111410c1g1t1; codepot=Code/0.077;
MHPSALEVFSTLTEVTGFINIQASHPEFTDLSFLRNLEVIGGRDLTEYFSSLYIVKTSLRSLNLKKLRRIRS
GKVYILENNDLCFVDNIKWKKLIRGDDVKSQILLQNNRDQDLCLTDGEVCHSECSDDGCWGKGQEECLSCRN
LKLDETCVKSCNNVGIYKKDSKMCGRCDPQCDGGCHGPDANHCIRCKSVTDGPYCVADCPSTKYNDNGTCQL
CHENCVDGCGGPDNTIGNKGCKSCQKAVVTSDMHVEYCLKEDELCPEGFFSEWVSLHETGHMKVLAGNSICR
KCHPRCKNCSAYGFHSSVCHECKNYRRGEQCEDECPQDHYADDVAHECKKCNTECSSTHGCRGPIESDCNQC
RNFRIFLSGEQGPNNTHFTCAATCPEELPYKIFPEDTSDPYCGVDLLNLDEESIPAILGGTLGCVFLLCIFL
AVFCYLWWQRNKTKEAALKMTMTMMPYDDAEPLKPTNIKPNLAKLRIVKEAELRRGGILGYGAFGTVYKGVW
VPEGENVKIPVAIKVLREGTGTNISKEILEEAYIMASVDHPNLLQLLAVCMTTQIMLITQLMPLGCLLDYVR
NNKEKVGSKPLLNWCTQMARGMAYLEGRGVVHRDLAARNVLVQTPNCIKITDFGLAKLLEHKEEGYKASGGK
MPIKWLALECIQHRIFTHKSDVWAFGVTMWELMTYGGRPYEDIPAREVPDLLEKGERLPQPPICTIDVYMLM
IRCWMLDAESRPSHRELAEHLAKMARDPGRFLVIPGDKLMRLPSYTPNDEKELINSLSSAIEGEGVVMAAEE
YLQPKYGNLSAFTSSGTITTSTSEPETPIKKAFSGYNIDTLNGGFHYGTTGRRREFSENRHNSQKEKKYTHL
DNCGTLNGSLKRQREDTKSLRYTQDPLKNLNLDLADESVTGNSSVAPNQSSIVGSSGPSYGWVGDLRLDLPL
DEDDYLMPQQPQGPPSVGPSHQPYAHSVREASQKHLYGSYQRGQNGHLPRTVSNGSMLPGCAGPESSSNQWG
AMDNPEYHMMNQKTHMPPMYGNRNAPTHQQIIGVPVLDQPGCRNGYASSNSNSGHTSSSSSYGMSGPSSNFI
SGSNSGPSSVTSNGHSNGHITPQQLPMPPPPEASATHEYYNEIGRITNGTLKKKKGQNCV------------
------------------------------------------------------------------------
------------------------------------------------------------------------
------------------------------------------------------------------------
------------------------------------------------------------------------
------------------------------------------------------------------------
------------------------------------------------------------------------
------------------------------------------------------------------------
------------------------------------------------------------------------
------------------------------------------------------------------------
------------------------------------------------------------------------
------------------------------------------------------------------------
------------------------------------
>BraherEVm000161t4/1-1111 type=protein; aalen=1111,82%,complete; clen=4064; offs=171-3506; organism=Branchinella_herrodi; evgclass=althim; oid=Branchinella_herrodi_trinLocDN4762c0g1t20; codepot=Code/0.081;
MTFGDRHPQMHPDRLNVFSTLKEITGFLNIQGHHPDFKNLLYFRNLEIIGGRTLTEYFSAIYIVKTSLQTLN
LKSLRKIRSGSVAILENKELCLAESINWNAIMESRTHGMLLQNNKQKNECRADGFVCHEQCANASCWGTGPN
HCYSCAHWQLDDTCVDRCDPALGTYESTDGICKRCDEECNFTCTGPGPGNCTSCKHVKDGPYCVSSCPAMKF
NDSGECIPCHENCVGGCQGPENNISVRGCNSCDKAIVNEEMEVERCLKKDESCPVGYFFEWVGPQEQGDLRH
LAGKAICRRCHPRCKKCTAFGFHEQVCLECVRYKRGEQCEDECPSDHYADEVKHECIRCAEECRGCTGPLSS
DCVTCRNYRIYTKGGPGDNDTRFNCTANCPPDYPHKIFPDGAGDPYCAKDPVVNHLLSEDQEHIAAILGGVF
GCFFIGGIFLACFGYQWHQRAKSKENTAKMTLVMSGRDDLEPLKPSNVKPNLAKLRIVKEAELRKGGILGYG
AFGTVYKGVWVPENENVKIPVAIKVLREGTASNANREILDEAYIMASVEHPNLLQLLAVCMTSQMMLVTQLM
PLGCLLDYVRNNKDKIGSKPLLNWCTQIARGMAYLEERRLVHRDLAARNVLVQNPGCVKITDFGLAKLLDIN
EDEYKAAGGKMPIKWLALECIQHRIFTHKSDVWAFGVTVWELLTYGCRPYEQYTAREVPDRLERGERLVQPP
ICTIDVYMLMVKCWMLDADSRPSFKELAEEFAKMARDPGRYLVIPGDKLMRLPSYSPQDEKELIRNLSSSMD
GPEIIMDAEEYLTPRARQPLSSTTTMTTNSSETPPPHTPTKKAPSLAGSDFSSAFPDSPGPLTGTLNSTLRD
RHRRAQRFRDSVPSMRYIGDPICGSEGEHVDDRHFLYPPPANLLRKGGLPKSVTKMGGEVLNLPVDEDDYLM
PSPSASQHPPLSAATASGYMDLIGDGKVLETDIDNCRHQRRPVLGMDNPEYHIMSKAESERYPSSPFSPGSF
IYPPSSPYAPAPYPTSQPPISPSAFKPHFRPGSASGPSTQAVYSSGPSSINVGGGAVLGIPVTGSYPARRTG
EEEAEHEYYNDLQRELQPLTPLKGNRSETTV-----------------------------------------
------------------------------------------------------------------------
------------------------------------------------------------------------
------------------------------------------------------------------------
------------------------------------------------------------------------
------------------------------------------------------------------------
------------------------------------------------------------------------
------------------------------------------------------------------------
------------------------------------------------------------------------
------------------------------------------------------------------------
------------------------------------------------------------------------
------------------------------------------------------------------------
------------------------------------
>CarmaC_EVm000672t2/1-1092 type=protein; aalen=1092,68%,complete; clen=4793; offs=449-3727; organism=Carcinus_maenas; evgclass=alt; oid=Carcinus_maenas_CNS_velvLoc8000ct1; codepot=Code/0.2; cov=2127.8_g2143_i1;
MWPGDGAPSFRVVLLLLLVLLQEANALQEQKVCIGTTGRMSVPSNRDHHYRNLRNRFINCTYVDGNLELTWL
QDENLDLSFLQYIREVTGYVLISHVDVKRIVLPSLQIIRGRTHFKVSVNDKNFALLVTLSKMHTLEMPALRD
ILDGSVGVINNYNLCHIETIEWNEIMTDSKATYTYLYNFSEPQRTCQCHNSCQKGCWGPGEHNCQKFSKLTC
PPQCAQGRCYDTGPRDCCHLFCAGGCTGPTQRDCLACKNFYDDGECKLECPLMQRYNPITYSWEANPNGKYA
YGATCVKDCPEHLLKDNGACVRSCPKGKKAVKGECVPCSGPCPKTCPGPKVIHSGNIDDFKGCTILDGWLTI
MDHSFDGYQHVFPNYTFGAKFSRMHPSKLEIFSTLKEVTGYINIQANHPEFTNLNFLRNLEYIGGRVTMEFS
SLYIIKTSLKSLNLRSLKRIRSGKVYILENKDLCFVDKINWKKFIDSDDNSKANPMTLLENNADDEQCVAER
LVCHSECSDEGCWGAGDTECLSCQNFKLGNRCTNNCNVAGIYQMSPKTCGFCHKECASSCKGPDSHHCDRCK
NVKDGPYCLDKCPETKYDDNGECNLCHENCVKGCQGPENTVSPQGCKTCAMAVIDEDLQVKYCLRENSTCPP
GYFSEWVVQQETGDLGTLAGKTICRLCHPRCKNCTSYGFHISVCHECVRYRRGEHCEDECPQDHYADNKLHE
CFKCSSECSNGCSGPLDSQCKTCRNYRIYLEGKPGMNNTKFNCTATCPQDLPYKIFPEDASDPYCGKDPLTL
SLDDESVPAILGGTLGCVFLLCTFLAVFCYLWWQRNKTKAAALKMTMTMMPYDDHEPLKPTNIKPNLAKLRI
VKEAELRKGGILGYGAFGTVYKGVWVPEGENVKIPVAIKVLREGTGTNVNKEILEEAYIMASVDHPNLLQLL
AVCMTTQIMLVTQLMPLGCLLDYVRNNKDKIGSKPLLNWCTQIARGMAYLEGRRLVHRDLAARNVLVQTPNC
VKITDFGLAKLLDYNEEEYKAAGGKMPIKWLALECIQHRIFTHKSDVWAFGECVDLPSCFDLVGVYRRESLS
KIVLSRLYIYSC------------------------------------------------------------
------------------------------------------------------------------------
------------------------------------------------------------------------
------------------------------------------------------------------------
------------------------------------------------------------------------
------------------------------------------------------------------------
------------------------------------------------------------------------
------------------------------------------------------------------------
------------------------------------------------------------------------
------------------------------------------------------------------------
------------------------------------------------------------------------
------------------------------------------------------------------------
------------------------------------

>PenvanEVm000428t1/1-1074 type=protein; aalen=1074,90%,complete; clen=3547; offs=15-3239; organism=Penaeus_vannamei; evgclass=main; oid=Penaeus_vannamei_trinPenaeus_vannamei_LocDN43579c0g1t1; codepot=Code/0.29;
MKPAKLEVFSTLKEVTGHINIQASHPEFTNLSFLRNLEVIGGRDLTEYFSSLYIVKTSLKSLNLRSLRKIRS
GKVYILENKDLCFVDKINWKKLIENSDDSSSELLLQNNRVSEQCVEEGLVCHSECSGEGCWGTRDDECLSCR
NFKLGERCVNNCNMPGIYQMGPKECSFCHSECDGSCHGPDSNDCDRCKNVMDGPYCVDRCPDTKFNDDGMCR
ACHENCVDGCTGPENTIGQNGCNSCEKAVINGDLEVEYCLHENEACPVGYFSEWLPHLETGALRRLAGKTIC
RRCHPRCKNCTANGFHISVCHECVSYRRGEHCEDECPADHYADEKLHECFRCSPECSHGCTGPLESHCTACR
NYRIYLDGEPGMNNTSFNCTASCPSELPFKIFPEDASDPYCGKDPLLIIDEESIPAILGGTLGCVFLLCIFL
AVFCYLWWQRNKTKAAALKMTMTMMPYDDNEPLKPTNIKPNLAKLRIVKEAELRKGGILGYGAFGTVYKGVW
VPEGENVKIPVAIKVLREGTGTNVNKEILEEAYIMASVDHPNLLQLLAVCMTTQIMLVTQLMPLGCLLDYVR
NNKDKVGSKPLLNWCTQIARGMAYLEERRLVHRDLAARNVLVQTPNCVKITDFGLAKLLDYNEEEYKAAGGK
MPIKWLALECIQHRIFTHKSDVWAFGVTVWEILTYGGRPYEDIPAREVPDLLEKGERLPQPAICTIDVYMLM
IRCWMLDAESRPSFRELAEEFAKMARDPGRFLVIPGDKLMRLPSYTPQDERELIRSLSSAIEGDGVVMAAEE
YLQPKYGTGSVGVTGTTTTSSTSSSNPTTPVKKTMGGYSTGAGAEYISDRAESPQNRHNLQRERKYAHLEAG
AAGSPGQRPRGDSLTSRYCTDPLKMLGKDADVGDDECFNGHGPPPSAPGYGWVGDLRLDLPVDEDDYLMPSP
QPSGLATVGPSHQHYMDLMADNPDGRRNDHLRAYKGPNGTAGQWVGMDNPEYHMMNNRAQMHAGRRIHPQQT
VGVPVLEPGRFSSYGGSSGHSSVSSNGGPQQHQHHHPHPPEMAHEYYNEISSHTPHTLAARSETTV------
------------------------------------------------------------------------
------------------------------------------------------------------------
------------------------------------------------------------------------
------------------------------------------------------------------------
------------------------------------------------------------------------
------------------------------------------------------------------------
------------------------------------------------------------------------
------------------------------------------------------------------------
------------------------------------------------------------------------
------------------------------------------------------------------------
------------------------------------------------------------------------
------------------------------------------------------------------------
------------------------------------

>PromerEVm000293t1/1-1041 type=protein; aalen=1041,99%,partial5; clen=3128; offs=2-3127; organism=Proasellus_meridianus; evgclass=main; oid=Proasellus_meridianus_trinProasellus_meridianus_LocDN50214c1g2t1; codepot=Code/0.00077;
SFSSLYIVKTSLKSLGVRSLKRIRSGSVYILENNNLCFAENINWRKLVKGDDAKSQLLLQNNRAANQCADEG
HVCHNECSKDGCWDRGEDQCLSCENYKLEERCVNSCLAPNIYEKNSKECSYCHEQCYGGCNGADSDSCFQCR
NVKDGPYCVEKCPETKYNANGTCESCHENCVDGCTGSNNTVGFGGCNSCKKALLNSKNEVEYCLNIEESCPS
SYFSDILVRQESGQLRNMAGNTVCRKCHPRCKNCTAYGIHISVCQECSMYRRKEHCEDECPEDHYANEIKKE
CVKCSSECSDGCTGPSESDCKACRNYRIYYEGQPGVNNTNFNCTATCPIEFPFKVFPEDVSDPYCAKDQLPL
SMDDESMTAILGGTLGCFFLLVIFFLVLCYLWWQRNKTKAAALKMTMTMMPYDDNEPLKPTNIKPNLAKLRI
VKEAELRLGGLLGAGAFGVVNKGVWVPDGENVKIPVAIKVLKDRSGLSQNKEIFEEAYIMASVDHPNILQLL
AICMTSQIMLITQLMPLGCLLDYVRNNRLKIGSKPLLNWCTQIARGMHYLEERRLVHRDLAARNVLVQTPNC
VKITDFGLAKLLDYNEEEYKAEGGKMPIKWLALECIQHRIFTHKSDVWAFGVTVWELLNYGGKPYEQMPAKD
VPDFLEKGERLAQPATCTMELYMILLQCWQLEANHRPSFRELAEEFAKFSRDPGRYLVIDGDKLMRLPSYTP
QDEHELIHSLSSGIDGDGVVMGAEEYLHPKYGTSQQNHYNHNHHTSSSSTSEPATPIKKIAPHYPGGEYLSG
QAESPQNRQNMQREKKYAHLEAVHNSPQRPRENSLRYCSDPLKMLDTEMGDDDCFEAENAGTSSNMRGVGYP
NSSRPGYGWVGDMRLHLPLDEDDYLMPSAQPNAMASVGPPQQHYMELVAEGMDNGHRHSTSNYERHHNVCNR
SHIPNGNGYANGARNGQWTGMDNPEYHLMNNNARMYGNQIPNYYPAVQQTVGVPVARNCYPTYSTSSCNSGG
SISSNHTQQIHQPSSLSHGSQHEYYNEIPRTLR---------------------------------------
------------------------------------------------------------------------
------------------------------------------------------------------------
------------------------------------------------------------------------
------------------------------------------------------------------------
------------------------------------------------------------------------
------------------------------------------------------------------------
------------------------------------------------------------------------
------------------------------------------------------------------------
------------------------------------------------------------------------
------------------------------------------------------------------------
------------------------------------------------------------------------
------------------------------------------------------------------------
------------------------------------
>ThyineEVm001609t3/1-1030 type=protein; aalen=1030,97%,partial5; clen=3164; offs=3-3095; organism=Thysanoessa_inermis; evgclass=althim; oid=Thysanoessa_inermis_trinThysanoessa_inermis_LocDN100962c0g3t3; codepot=Code/0.074;
IRSLKQIRSGNVYILENVNLCYADGINWKKLISQRNVNSEILFQNNRAHEVCVKEEKVCDAECSDDGCWGPG
QEECLACRNFKLDNECVNNCNLPGIYEKDSKLCSKCHEQCGKGCHGPDANHCTRCKNVNDGPYCEAKCPKTK
YNKNGTCQFCHDNCVDGCNGPDNTIGENGCNSCERAILNKDGIVDYCAKEDDSCPRSYYSDWAPINEKGHLR
ALAGKAICKRCHPRCKNCTSYGYHVSVCHECLNYRRGEHCEDECPRDHYADEILHECQKCNTECSSTHGCRG
PLESDCNQCHNFRIFLSGEPGLNNTHFTCAATCPKELPYKIFPEDTSDPYCWKDLMELDESIPAILGGTLGC
VFLLCIFLSVFCYLWWQRNKTKEAALKMTMTMMPYDDAEPMKPTNIKPNLAKLRIVKEADLLRGSILGYGAF
GTVYKGVWVPEGENVKIPVAIKVLREGTGININKEILEEAYIMASVDHPNLLQLLAVCMTTQIVLVTQLMPL
GCLLDYVRNNKDKVGSKPLLNWCTQIARGMAYLEERFVVHRDLAARNVLVQTPNCVKITDFGLAKLLDFNEE
VYKAPGGKMPIKWLALECIQHRIFTHKSDVWAFGVTIWEILTYGGRPYEDIPAREVPDLLEKGERLPQPPTC
TIDVYMLMIRCWMLDAESRPTHKELAEHFSKMARDPGRFLVIPGDKLMRLPSYTPQDEKKLIRSLSLAIEGD
GVIMGAEEYLQPKYDSSEGIMSTVTTTTTTSSTSTSDPITPIRKSSGYSFGSTNVISQHGNHSNRTEFPQNT
QNFQRERKYAYLEGGKIDSPARQREDSVTTRYCSDPLNNLGKDLDIGDDDCFDSAVPGYGWIGDLRLDLPLD
EDDYLMAQPPPSDIPTQHYLDLINEGPRNHYGTISGLQGQTCHVPKPLPESSKRDDNGHWVGMDNPEYHMMN
VRHQMMYGNQVQTQPTVGVPVLDLPSSYNINRGKSRMSCNKPVETQGSQHYQHQLPQQEAAHEYYNELPRAP
SEYFNNLPRATSNGPTRSETTV--------------------------------------------------
------------------------------------------------------------------------
------------------------------------------------------------------------
------------------------------------------------------------------------
------------------------------------------------------------------------
------------------------------------------------------------------------
------------------------------------------------------------------------
------------------------------------------------------------------------
------------------------------------------------------------------------
------------------------------------------------------------------------
------------------------------------------------------------------------
------------------------------------------------------------------------
------------------------------------------------------------------------
------------------------------------
>ThyineEVm001265t4/1-974 type=protein; aalen=974,80%,complete; clen=3614; offs=265-3189; organism=Thysanoessa_inermis; evgclass=alt; oid=Thysanoessa_inermis_trinThysanoessa_inermis_LocDN111410c1g1t3; codepot=Code/0.092;
MCGRCNPQCDGGCHGPDANHCIRCKSVTDGPYCVADCPSTKYNDNGTCQLCHENCVDGCGGPDNTIGNKGCK
SCQKAVVTSDMHVEYCLKEDELCPEGFFSEWVSLHETGHMKVLAGNSICRKCHPRCKNCSAYGFHSSVCHEC
KNYRRGEQCEDECPQDHYADDVAHECKKCNTECSSTHGCRGPIESDCNQCRNFRIFLSGEQGPNNTHFTCAA
TCPEELPYKIFPEDTSDPYCGVDLLNLDEESIPAILGGTLGCVFLLCIFLAVFCYLWWQRNKTKEAALKMTM
TMMPYDDAEPLKPTNIKPNLAKLRIVKEAELRRGGILGYGAFGTVYKGVWVPEGENVKIPVAIKVLREGTGT
NISKEILEEAYIMASVDHPNLLQLLAVCMTTQIMLITQLMPLGCLLDYVRNNKEKVGSKPLLNWCTQIARGM
AYLEEKGVVHRDLAARNVLVQTPNCVKITDFGLAKLLEHNEEEYKAAGGKMPIKWLALECIQHRIFTHKSDV
WAFGVTVWEILTYGGRPYEDIPAREVPDLLEKGERLPQPPICTIDVYMLMIRCWMLDAESRPSHRELAEHLA
KMARDPGRFLVIPGDKLMRLPSYTPNDEKELINSLSSAIEGEGVVMAAEEYLQPKYGNLSAFTSSGTITTST
SEPETPIKKAFSGYNIDTLNGGFHYGTTGRRREFSENRHNSQKEKKYTHLDNCGTLNGSLKRQREDTKSLRY
TQDPLKNLNLDLADESVTGNSSVAPNQSSIVGSSGPSYGWVGDLRLDLPLDEDDYLMPQQPQGPPSVGPSHQ
PYAHSVREASQKHLYGSYQRGQNGHLPRTVSNGSMLPGCAGPESSSNQWGAMDNPEYHMMNQKTHMPPMYGN
RNAPTHQQIIGVPVLDQPGCRNGYASSNSNSGHTSSSSSYGMSGPSSNFISGSNSGPSSVTSNGHSNGHITP
QQLPMPPPPEASATHEYYNEIGRITNGTLKKKKGQNCV----------------------------------
------------------------------------------------------------------------
------------------------------------------------------------------------
------------------------------------------------------------------------
------------------------------------------------------------------------
------------------------------------------------------------------------
------------------------------------------------------------------------
------------------------------------------------------------------------
------------------------------------------------------------------------
------------------------------------------------------------------------
------------------------------------------------------------------------
------------------------------------------------------------------------
------------------------------------------------------------------------
------------------------------------------------------------------------
------------------------------------
>ThyineEVm001265t2/1-974 type=protein; aalen=974,80%,complete; clen=3614; offs=265-3189; organism=Thysanoessa_inermis; evgclass=alt; oid=Thysanoessa_inermis_trinThysanoessa_inermis_LocDN111410c1g1t2; codepot=Code/0.082;
MCGRCNPQCDGGCHGPDANHCIRCKSVTDGPYCVADCPSTKYNDNGTCQLCHENCVDGCGGPDNTIGNKGCK
SCQKAVVTSDMHVEYCLKEDELCPEGFFSEWVSLHETGHMKVLAGNSICRKCHPRCKNCSAYGFHSSVCHEC
KNYRRGEQCEDECPQDHYADDVAHECKKCNTECSSTHGCRGPIESDCNQCRNFRIFLSGEQGPNNTHFTCAA
TCPEELPYKIFPEDTSDPYCGVDLLNLDEESIPAILGGTLGCVFLLCIFLAVFCYLWWQRNKTKEAALKMTM
TMMPYDDAEPLKPTNIKPNLAKLRIVKEAELRRGGILGYGAFGTVYKGVWVPEGENVKIPVAIKVLREGTGT
NISKEILEEAYIMASVDHPNLLQLLAVCMTTQIMLITQLMPLGCLLDYVRNNKEKVGSKPLLNWCTQMARGM
AYLEGRGVVHRDLAARNVLVQTPNCIKITDFGLAKLLEHKEEGYKASGGKMPIKWLALECIQHRIFTHKSDV
WAFGVTMWELMTYGGRPYEDIPAREVPDLLEKGERLPQPPICTIDVYMLMIRCWMLDAESRPSHRELAEHLA
KMARDPGRFLVIPGDKLMRLPSYTPNDEKELINSLSSAIEGEGVVMAAEEYLQPKYGNLSAFTSSGTITTST
SEPETPIKKAFSGYNIDTLNGGFHYGTTGRRREFSENRHNSQKEKKYTHLDNCGTLNGSLKRQREDTKSLRY
TQDPLKNLNLGKDLADESATANSSSAPSQSSVACSSGPSYGWVGDLRLDLPLDEDDYLMPQQSQGPPSVGPS
HQPYAHSVREAQKKLYDSYQRGQNGHLPRAVSNGSLQPGSAGPEISGNQRVAMDNPEYHMMNQRTHMPPMYG
NRSTPTSKQNVGVPVLDQPGYRNGYAGTISNSGHTSGSSYGMSGPSNNFISGSNSGPSSVTSNGHSNGHITP
QQLPMPPPPEASATHEYYNEIGRITNGTLKKKKGQNCV----------------------------------
------------------------------------------------------------------------
------------------------------------------------------------------------
------------------------------------------------------------------------
------------------------------------------------------------------------
------------------------------------------------------------------------
------------------------------------------------------------------------
------------------------------------------------------------------------
------------------------------------------------------------------------
------------------------------------------------------------------------
------------------------------------------------------------------------
------------------------------------------------------------------------
------------------------------------------------------------------------
------------------------------------------------------------------------
------------------------------------
>SysdeE_EVm000546t1/1-956 type=protein; aalen=956,61%,partial5; clen=4678; offs=1-2871; organism=HBG_Systellaspis_debilis_EYES; evgclass=noclass; oid=HBG_Systellaspis_debilis_EYES_trinHBG_Systellaspis_debilis_EYES_Loc213677c0g1t1; codepot=Code/0.053;
HTECSDEGCWGTGDEECLSCRNLKLGVKCINSCNRQGIYQVSSKICKFCHPECGSNSCHGPDSNDCGSCKNV
KDGPYCVERCPETKFNDSSVCRLCHSNCVGGCVGPENTIGDNGCTSCKKAVIDKDLQVQYCLSEQEPCPSVY
FSEWVSNQETGDLLRLAGKTICRQCHQQCKNCTAYGFHISVCHECVNYRRGEHCEDKCPQDHYADEKLHECF
KCSSECSNGCSGPRDSQCVACRNYRIYIAGEPGMNNTKFNCTANCPSELPYKIFPEDASDPYCGKDPLILPF
DDESIPAILGGTLGCVFLVCIFMAVFCYLWWQRNKTKEAALKMTMTMMPYDDNEPLKPTNIKPNLAKLHIVK
EAELRKGGILGYGAFGTVYKGVWVPEGENVKIPVAIKVLREGTGTNVNKEILEEAYIMASVDHPNLLQLLAV
CMTTQIMLVTQLMPLGCLLDYVRNNKDKVGSKPLLNWCTQIARGMAYLEERRLVHRDLAARNILVQTPNCVK
ITDFGLAKLLDYNEDEYKAAGGKMPIKWLALECIQHRIFTHKSDVWAFGVTVWEILTYGGRPYEDILAREVP
DLLEKGERLPQPSICTIDVYMLMIRCWMLDAESRPSFRELADEFAKMARDPGRFLVIPGDRLMRLPSYTPQD
ERELIHSLSSAIEGEGIVMAAEEYLQPKCSSAMMGVTGTTTTSSTSTSDPTTPVKKSVGGMNSIGAGAEYIS
GRAESPQNRHNLQRERKYAHLESGAAGSPQRPRGDSLTSRYCSDPLKMLGKDAEVGDDDCFNDCGPPHSAPG
YGWVGDLRLDLPVDEDDYLMPSPQPSGLATVGPSHQHYMDLTADIPDGRRHHDHIRGKGVNGIPVGQINNQV
VGMDNPEYHMMNARAHMYAGRRIHPQQMVGVPVLEPGRFSNYGGSSGHSSVSSNGFSQHPQHPSPLDMPHDY
YNELAPHVAHTLASRSETTV----------------------------------------------------
------------------------------------------------------------------------
------------------------------------------------------------------------
------------------------------------------------------------------------
------------------------------------------------------------------------
------------------------------------------------------------------------
------------------------------------------------------------------------
------------------------------------------------------------------------
------------------------------------------------------------------------
------------------------------------------------------------------------
------------------------------------------------------------------------
------------------------------------------------------------------------
------------------------------------------------------------------------
------------------------------------------------------------------------
------------------------------------

>Munser_EVm000758t1/1-908 type=protein; aalen=908,72%,complete; clen=3786; offs=254-2980; organism=HBG_Munidopsis_serricornis; evgclass=noclass; oid=HBG_Munidopsis_serricornis_trinHBG_Munidopsis_serricornis_Loc92139c0g2t1; codepot=Code/0.16;
MEPKTCGFCHKECANSCSGPDSDNCDRCKNVRDGPYCVDSCPDTKYNESGECILCHENCVEGCRGPENTISE
NGCNSCKKAVVDVNLKVQYCLPEHDACPIGFFSEWVVHHETGLLRMMAGKTICRRCHSRCKNCTSYGFHTSV
CHECVSYLRGEHCEDECPQDHYADDKVHMCFTCSAECSNGCTGSLESQCKTCRNYRIYLEGEPGMNNTKFTC
TANCPSDLPYKIFPDDASDPYCGKDPLPLPLDDERIPAILGGTLGGVFLLCTFLAVFCYLWWQRNKAKEAAI
KMTMTMMPYDDNEPLKPTNIKPNLAKLRIVKEAELRKGGILGYGAFGTVYKGVWVPEGENVKIPVAIKVLRE
GTGTNVNKEILEEAYIMASVDHPNLLQLLAVCMTTQIMLVTQLMPLGCLLDYVRNNKNKIGSKPLLNWCTQI
ARGMAYLEERRLVHRDLAARNVLVQTPSCVKITDFGLAKLLDYNEDEYKAAGGKMPIKWLALECIQHRIFTH
KSDVWAFGVTVWEILAYGGRPYEDIPAREVPDLLEKGERLPQPAICTIDVYMLMIRCWMLDALSRPRFIELA
EEFAKMARDPGRFLVIEGDKLMRLPSYTPQDERELIRSLSSVIEGEGIVMGAEEYLQPKYGAGTIGITGTNS
STSTSDPTTPVKKTPGGHIGGTGAEYISGRAESPQNRHNLQRERKYAHLEAGAAGSPGQRPRGDSLTSRYCS
DPLKMLGKEVGDDDCFSDQGPPSSAPGYGWVGDLRLDLPVDEDDYLMPSPQPSGLATVGPSHQHYMDLVQDA
PDGRRGDGGYGRGMKSPNGVAGQQQWMGMDNPEYHLTNARAQMYGNCRLHPQQTLGVPVLQQGRFPDYGHGG
VTSNGHPQHLPQQPQQQHPHPHDYYNELATHAPHSLTARSETTV----------------------------
------------------------------------------------------------------------
------------------------------------------------------------------------
------------------------------------------------------------------------
------------------------------------------------------------------------
------------------------------------------------------------------------
------------------------------------------------------------------------
------------------------------------------------------------------------
------------------------------------------------------------------------
------------------------------------------------------------------------
------------------------------------------------------------------------
------------------------------------------------------------------------
------------------------------------------------------------------------
------------------------------------------------------------------------
------------------------------------------------------------------------
------------------------------------
>Munmic_EVm000455t1/1-908 type=protein; aalen=908,94%,complete; clen=2885; offs=28-2754; organism=HBG_Munida_microphthalma; evgclass=main; oid=HBG_Munida_microphthalma_trinHBG_Munida_microphthalma_Loc30341c1g3t2; codepot=Code/0.16;
MGPKICGFCDKECLSSCNGPNSSNCDRCKNVKDGPYCVDSCPVTKYNDSGECILCHENCVEGCTGPENTISE
HGCNSCNKALIDADLIVQYCLPEHDACPIGYFSEWVVQHETGTLQMLAGKTICRRCHSRCKNCTSYGFHTSV
CHECVSYLRGEHCEDECPQDHYADDKVHMCFTCSSECSNGCTGPLESECKTCRNYRIYLEGEPGMNNTRFTC
TANCPPTLPYKIFPEDASDPYCGKDPLPLPLDDESIPAILGGTLGCVFLLCTFLAVFCYLWWQRNKTKEAAI
KMTMTMMPYDDNEPLKPTNIKPNLAKLRIVKEAELRKGGILGYGAFGTVYKGVWVPEGENVKIPVAIKVLRE
GTGTNNLNKEILEEAYIMASVDNQNLLQLLAVCMTNQIMLVTQLMPLGCLLDYVRNNKDKIGSKPLLNWCTQ
IAKGMAYLEERRLVHRDLAARNVLVQTPNCVKITDFGLAKLLDYNEDEYKAAGGKMPIKWLALECIQHRIFT
HKSDVWAFGVTVWEILAYGGRPYEDIPAREVPDLLEKGERLPQPSICTIDVYMLMIRCWMLDADSRPKFKEL
AEEFAKMARDPGRFLVIQGDKLMRLPSYTPQDERELIRSLSSVIEGEGVVMGAEEYLQPKYGGGMIGVTGTN
SSTSTSDPTTPVKKTPGGHLGGVGAEYISGRAESPQNRHNLQRERKYAHLEAGAAGSPGQRPRGDSLTSRYC
SDPLKMLEVGDDDCFSDPDPPSSAPGYGWVGDLRLDLPVDEDDYLMPSPQPSGLATVGPSHQHYMDLVSDAP
DGRRGDGGYGRGMKGPNGVAGGQQWLGMDNPEYHMTNARAQMYGGCRLHPQQTLGVPVLQQGRFQSYGHGGI
TSNGHPQHLPQQPQQQLPHPPHEYYNELATHVPHSLTTRSETTV----------------------------
------------------------------------------------------------------------
------------------------------------------------------------------------
------------------------------------------------------------------------
------------------------------------------------------------------------
------------------------------------------------------------------------
------------------------------------------------------------------------
------------------------------------------------------------------------
------------------------------------------------------------------------
------------------------------------------------------------------------
------------------------------------------------------------------------
------------------------------------------------------------------------
------------------------------------------------------------------------
------------------------------------------------------------------------
------------------------------------------------------------------------
------------------------------------
>LigexoEVm000377t1/1-859 type=protein; aalen=859,86%,complete; clen=2969; offs=139-2718; organism=Ligia_exotica; evgclass=noclass; oid=Ligia_exotica_trinLigia_exotica_LocDN35023c0g1t1; codepot=Code/0.065;
MAGNTVCRKCHPRCKNCTAYGVHISVCHECVRYRGDENCEEVCPKDHYADEDRHECLKCSSECSNGCHGPLE
SDCKSCRNYRIYLKGTPSANNTDFNCTASCPPDYPYKLFPEDNSDPYCAKDQHITALDDENFSAIMGGALGC
LFVFFMVFSVLCYLLWQRNKTKEAALKMTMTMMPYDDNEPLKPTNIKPNLAKLRIVKEAELRKGGILGYGAF
GTVYKGVWVPEGENVKIPVAIKVLRDGTGTNVNKEILEEAYIMASVDHPNLLQLLAVCMTTQIMLVTQLMPL
GCLLDYVRNNKDKIGSKPLLNWCTQIGRGMHYLEERRLVHRDLAARNVLVQTPNSVKITDFGLAKLLDYNED
EYKAAGGKMPIKWLALECIQHRIFTHKSDVWAFGVTVWEILTYGGRPYEDIPAREVPDLLEKGERLPQPPIC
TIDVYMLMIRCWMLDAESRPSFRELSEEFAKMSRDPGRFLVIQGDKLMRLPSYTPQDERELIRSLSSAIEGE
GVLMAAEEYLHPKYGCPPPTSTSTSAASEPATPVKKAPPQALNAGFHSREGASNQAESPQNRQNMQREKKYA
HLDTLPQSSSPTQRPRENSLNSRYCSDPLKILDSDMGDDDCFETESMGMNGGCGGVLEGVDPSYYDESKTSR
PGYGWVGDMRLDLPLDEDDYLMPSPPTSGLPTVGPSHHQHYMELMTDAPDGRGRHSNSNKTRENGYRRHNQT
NGCINGPQNAQQWVGMDNPEYHLMNSRAHMQQHPHARVHDQMYGSGYPHHTHPLAYGNQQTVGVPVIQHPSR
FTTYSTSSCSSGHSNSGSGSQQQHHHHNAKNQHLPQGQMHPVPQETPHEYYNEIPRMPSSPRSETTV-----
------------------------------------------------------------------------
------------------------------------------------------------------------
------------------------------------------------------------------------
------------------------------------------------------------------------
------------------------------------------------------------------------
------------------------------------------------------------------------
------------------------------------------------------------------------
------------------------------------------------------------------------
------------------------------------------------------------------------
------------------------------------------------------------------------
------------------------------------------------------------------------
------------------------------------------------------------------------
------------------------------------------------------------------------
------------------------------------------------------------------------
------------------------------------------------------------------------
------------------------------------
>Pleaca_EVm001154t1/1-854 type=protein; aalen=854,64%,partial5; clen=3952; offs=2-2566; organism=HBG_Plesionika_aconthonotus; evgclass=main; oid=HBG_Plesionika_aconthonotus_trinHBG_Plesionika_aconthonotus_Loc100210c3g1t1; codepot=Code/0.066;
VDGCKGPENTIGDHGCASCRKAVIDRDLQVKYCLPDSEPCPSGYFSEWVGHQETGDLLRLAGKTICRQCHQR
CKNCTAYGFHISVCHECVDYRRGEHCEEECPQDHYADDKLHECFKCSSECSNGCSGPYDSECVACRNYRIYL
EGEPGMNNTKFNCTASCPTDLPYKIFPEDASDPYCGRDPLILPFDDESIPAILGGTLGCVFLLCIFLAVFCY
LWWQRNKTKEAALKMTMTMMPYDDNEPLKPTNIKPNLAKLHIVKEAELRKGGILGYGAFGTVYKGVWVPEGE
NVKIPVAIKVLREGTGTNVNKEILEEAYIMASVDHPNLLQLLAVCMTTQIMLVTQLMPLGCLLDYVRNNKDK
VGSKPLLNWCTQIARGMAYLEERRLVHRDLAARNILVQTPNCVKITDFGLAKLLDYNEDEYKAAGGKMPIKW
LALECIQHRIFTHKSDVWAFGVTVWEILTYGGRPYEDILAREVPDLLEKGERLPQPSICTIDVYMLMIRCWM
LDAESRPSFRELADEFAKMARDPGRFLVIPGDRLMRLPSYTPQDERELIHSLSSAIEGEGIVMAAEEYLQPK
CSSAVMGVTGTTTTSSSSTSDPTTPVKKSMGGLNSIGAGAEYISGRAESPQNRHNLQRERKYAHLESGVAGS
PQRPRGDSLSSRYCSDPLKMLDADIGDDDCFNDCGPPHSAPGYGWVGDLRLDLPVDEDDYLMPSPQPSGVAK
VGPSHQHYMDLTADFPDGRRHHDHFRGKGANGVPVGQINTQVVGMDNPEYHMMNARAHMYAGRRIHPQQMVG
VPVLEPGRFSNYGGSSGHSSVSSNGISQHPQHPSPLDMPHDYYNELAPHAAHSLASRSETTV----------
------------------------------------------------------------------------
------------------------------------------------------------------------
------------------------------------------------------------------------
------------------------------------------------------------------------
------------------------------------------------------------------------
------------------------------------------------------------------------
------------------------------------------------------------------------
------------------------------------------------------------------------
------------------------------------------------------------------------
------------------------------------------------------------------------
------------------------------------------------------------------------
------------------------------------------------------------------------
------------------------------------------------------------------------
------------------------------------------------------------------------
------------------------------------------------------------------------
------------------------------------
>BraherEVm000161t1/1-845 type=protein; aalen=845,96%,complete; clen=2628; offs=61-2598; organism=Branchinella_herrodi; evgclass=main; oid=Branchinella_herrodi_trinLocDN4762c0g1t5; codepot=Code/0.039;
MPALRDILAGSVGLFNNYNLCHIRSINWEEIITGPGSKFMYIYNFTERERECSCHESCEKGCWGDGPENCQK
FSKVNCSPQCHQGRCFGPKPRECCHLFCAGGCTGPKQSDCLACRNFFDDGVCKQECPAMQRYNPITYSWETN
PDGKYAYGATCVKNCPEHLLKDNGACVRSCPNKKKALNGECIPCDGPCPKTCKGVDLVNAGNIDSFKDCTII
DGSLSILDHSFSGYQAFWPNMTFGDRHPQMHPDRLNVFSTLKEITGFLNIQGHHPDFKNLLYFRNLEIIGGR
TLTEYFSAIYIVKTSLQTLNLKSLRKIRSGSVAILENKELCLAESINWNAIMESRTHGMLLQNNKQKNECRA
DGFVCHEQCANASCWGTGPNHCYSCAHWQLDDTCVDRCDPALGTYESTDGICKRCDEECNFTCTGPGPGNCT
SCKHVKDGPYCVSSCPAMKFNDSGECIPCHENCVGGCQGPENNISVRGCNSCDKAIVNEEMEVERCLKKDES
CPVGYFFEWVGPQEQGDLRHLAGKAICRRCHPRCKKCTAFGFHEQVCLECVRYKRGEQCEDECPSDHYADEV
KHECIRCAEECRGCTGPLSSDCVTCRNYRIYTKGGPGDNDTRFNCTANCPPDYPHKIFPDGAGDPYCAKDPV
VNHLLSEDQEHIAAILGGVFGCFFIGGIFLACFGYQWHQRAKSKENTAKMTLVMSGRDDLEPLKPSNVKPNL
AKLRIVKEAELRKGGILGYGAFGTVYKGVWVPENENVKIPVAIKVLREGTASNANREILDEAYIMASVEHPN
LLQLLAVCMTSQMMLVTQLMPLGCLLDYVRNNKDKIGSKPLLWHGFKHLATLQ-------------------
------------------------------------------------------------------------
------------------------------------------------------------------------
------------------------------------------------------------------------
------------------------------------------------------------------------
------------------------------------------------------------------------
------------------------------------------------------------------------
------------------------------------------------------------------------
------------------------------------------------------------------------
------------------------------------------------------------------------
------------------------------------------------------------------------
------------------------------------------------------------------------
------------------------------------------------------------------------
------------------------------------------------------------------------
------------------------------------------------------------------------
------------------------------------------------------------------------
------------------------------------
>BraherEVm000161t2/1-822 type=protein; aalen=822,94%,partial3; clen=2613; offs=147-2612; organism=Branchinella_herrodi; evgclass=alt; oid=Branchinella_herrodi_trinLocDN4762c0g1t35; codepot=Code/0.017;
MEWRLWIFWMFCHLSVDGAHWIEEKVCIGTNGRMSVPSNREHHYRNLRDRYTNCTYVDGNLELTWLQDSSLN
LTFLQHIREVTGYVLVSHVDVKKIVLPSLQIIRGRTLFKLSIHDEEFSLMVTLSKTETLEMPALRDILAGSV
GLFNNYNLCHIRSINWEEIITGPGSKFMYIYNFTERERECSCHESCEKGCWGDGPENCQKFSKVNCSPQCHQ
GRCFGPKPRECCHLFCAGGCTGPKQSDCLACRNFFDDGVCKQECPAMQRYNPITYSWETNPDGKYAYGATCV
KNCPEHLLKDNGACVRSCPNKKKALNGECIPCDGPCPKTCKGVDLVNAGNIDSFKDCTIIDGSLSILDHSFS
GYQAFWPNMTFGDRHPQMHPDRLNVFSTLKEITGFLNIQGHHPDFKNLLYFRNLEIIGGRTLTEYFSAIYIV
KTSLQTLNLKSLRKIRSGSVAILENKELCLAESINWNAIMESRTHGMLLQNNKQKNECRADGFVCHEQCANA
SCWGTGPNHCYSCAHWQLDDTCVDRCDPALGTYESTDGICKRCDEECNFTCTGPGPGNCTSCKHVKDGPYCV
SSCPAMKFNDSGECIPCHENCVGGCQGPENNISVRGCNSCDKAIVNEEMEVERCLKKDESCPVGYFFEWVGP
QEQGDLRHLAGKAICRRCHPRCKKCTAFGFHEQVCLECVRYKRGEQCEDECPSDHYADEVKHECIRCAEECR
GCTGPLSSDCVTCRNYRIYTKGGPGDNDTRFNCTANCPPDYPHKIFPDGAGDPYCAKDPVVNHLLRYVRTSR
FYYYYFICIFYGSFSLLSSHFPSYITPPHL------------------------------------------
------------------------------------------------------------------------
------------------------------------------------------------------------
------------------------------------------------------------------------
------------------------------------------------------------------------
------------------------------------------------------------------------
------------------------------------------------------------------------
------------------------------------------------------------------------
------------------------------------------------------------------------
------------------------------------------------------------------------
------------------------------------------------------------------------
------------------------------------------------------------------------
------------------------------------------------------------------------
------------------------------------------------------------------------
------------------------------------------------------------------------
------------------------------------------------------------------------
------------------------------------
>BraherEVm000161t7/1-797 type=protein; aalen=797,81%,partial5; clen=2954; offs=3-2396; organism=Branchinella_herrodi; evgclass=alt; oid=Branchinella_herrodi_trinLocDN4762c0g1t2; codepot=Code/0.07;
TEIYTFRVLQSDDQDECPSDHYADEVKHECIRCAEECRGCTGPLSSDCVTCRNYRIYTKGGPGDNDTRFNCT
ANCPPDYPHKIFPDGAGDPYCAKDPVVNHLLSEDQEHIAAILGGVFGCFFIGGIFLACFGYQWHQRAKSKEN
TAKMTLVMSGRDDLEPLKPSNVKPNLAKLRIVKEAELRKGGILGYGAFGTVYKGVWVPENENVKIPVAIKVL
REGTASNANREILDEAYIMASVEHPNLLQLLAVCMTSQMMLVTQLMPLGCLLDYVRNNKDKIGSKPLLNWCT
QIARGMAYLEERRLVHRDLAARNVLVQNPGCVKITDFGLAKLLDINEDEYKAAGGKMPIKWLALECIQHRIF
THKSDVWAFGVTVWELLTYGCRPYEQYTAREVPDRLERGERLVQPPICTIDVYMLMVKCWMLDADSRPSFKE
LAEEFAKMARDPGRYLVIPGDKLMRLPSYSPQDEKELIRNLSSSMDGPEIIMDAEEYLTPRARQPLSSTTTM
TTNSSETPPPHTPTKKAPSLAGSDFSSAFPDSPGPLTGTLNSTLRDRHRRAQRFRDSVPSMRYIGDPICGSE
GEHVDDRHFLYPPPANLLRKGGLPKSVTKMGGEVLNLPVDEDDYLMPSPSASQHPPLSAATASGYMDLIGDG
KVLETDIDNCRHQRRPVLGMDNPEYHIMSKAESERYPSSPFSPGSFIYPPSSPYAPAPYPTSQPPISPSAFK
PHFRPGSASGPSTQAVYSSGPSSINVGGGAVLGIPVTGSYPARRTGEEEAEHEYYNDLQRELQPLTPLKGNR
SETTV-------------------------------------------------------------------
------------------------------------------------------------------------
------------------------------------------------------------------------
------------------------------------------------------------------------
------------------------------------------------------------------------
------------------------------------------------------------------------
------------------------------------------------------------------------
------------------------------------------------------------------------
------------------------------------------------------------------------
------------------------------------------------------------------------
------------------------------------------------------------------------
------------------------------------------------------------------------
------------------------------------------------------------------------
------------------------------------------------------------------------
------------------------------------------------------------------------
------------------------------------------------------------------------
------------------------------------

>AmpampEVm001533t1/1-772 type=protein; aalen=772,97%,partial3; clen=2373; offs=56-2371; organism=Amphibalanus_amphitrite; evgclass=main; oid=Amphibalanus_amphitrite_trinAmphibalanus_amphitrite_LocDN95805c0g2t4; codepot=Code/0.18;
MMRYNSIKYSWEPNPDGKFAYGATCVKECPEHLLTDGSACVRSCPPNKKAKNGECVACDGPCPKTCKVKKSE
IIHAGNIDRFRNCTILQGSLQILQHSFDGFQEIHENYTFGPHHPRLHPRRLEVFSDVQEITGYVNIDAYHKE
FLDLGFLRRLQVIGGRFLHEYFTALYIVKTSLQSLRLKSLQKIRSGGVLIVENSDLCFADGINWGTFISRDQ
KSQASYDVMVEKNRNSSSCAASGLFCHEQCTDDGCWGPGPDSCLKCRAFQVGRRCVERCDTSRGMYQSSSNT
CDLCHPECDGPCTGGGPDQCTGSCRHVKDGPYCVKKCPEAKYNASGVCLPCHPNCLGGCSGPKNTVGEGGCV
RCHTAVLDENDRVERCLAANETCPDGHFSDHARSQKQGRMESLAWKLCKKCHHRCKTCTGYGFHVLVCQECV
HYRNGEQCEDKCPEGSYSNEDTHECIRCAAECDGCTGPGQMCKECRNYRIYLDEDGPDGSPLFNCTAQCPPS
HPHKLFPSDGGDPFCSAEMGAGADYSSDESITIVIVSVVVTVVILLVVIICIVCKCRTDRKRQQMTMEMLMS
KEGLEPIEVTNVKPNMAMLRIVKEAELRKGGILGFGAFGTVYRGVWVPEGENVKIPVAIKVLREDTGADTNK
EILEEAYIMASLEHKNLLPLLAVCMTSQMMLVTQLMPLGCLVDYVRNNRTKIGSKPLLNWCTQIARGMAYLE
DRRLVHRDLAARNVLVQTPNLVKITDFGLAKLLDINEEEYKAAGGKMPIKWL--------------------
------------------------------------------------------------------------
------------------------------------------------------------------------
------------------------------------------------------------------------
------------------------------------------------------------------------
------------------------------------------------------------------------
------------------------------------------------------------------------
------------------------------------------------------------------------
------------------------------------------------------------------------
------------------------------------------------------------------------
------------------------------------------------------------------------
------------------------------------------------------------------------
------------------------------------------------------------------------
------------------------------------------------------------------------
------------------------------------------------------------------------
------------------------------------------------------------------------
------------------------------------------------------------------------
------------------------------------
>ThyineEVm001609t4/1-758 type=protein; aalen=758,99%,partial; clen=2277; offs=3-2276; organism=Thysanoessa_inermis; evgclass=alt; oid=Thysanoessa_inermis_trinThysanoessa_inermis_LocDN100962c0g4t1; codepot=Code/0.055;
YVNIQASHPEFTDLAFLRNLEEIGGRAYFDYFSSLYIVKTSLKSLKIRSLKQIRSGNVYILENVNLCYADGI
NWKKLISQRNVNSEILFQNNRAHEVCVKEEKVCDAECSDDGCWGPGQEECLACRNFKLDNECVNNCNLPGIY
EKDSKLCSKCHEQCGKGCHGPDANHCTRCKNVNDGPYCEAKCPKTKYNKNGTCQFCHDNCVDGCNGPDNTIG
ENGCNSCERAILNKDGIVDYCAKEDDSCPRSYYSDWAPINEKGHLRALAGKAICKRCHPRCKNCTSYGYHVS
VCHECLNYRRGEHCEDECPRDHYADEILHECQKCNTECSSTHGCRGPLESDCNQCHNFRIFLSGEPGLNNTH
FTCAATCPKELPYKIFPEDTSDPYCWKDLMELDESIPAILGGTLGCVFLLCIFLSVFCYLWWQRNKTKEAAL
KMTMTMMPYDDAEPMKPTNIKPNLAKLRIVKEADLLRGSILGYGAFGTVYKGVWVPEGENVKIPVAIKVLRE
GTGININKEILEEAYIMASVDHPNLLQLLAVCMTTQIVLVTQLMPLGCLLDYVRNNKDKVGSKPLLNWCTQI
ARGMAYLEERFVVHRDLAARNVLVQTPNCVKITDFGLAKLLDFNEEVYKAPGGKMPIKWLALECIQHRIFTH
KSDVWAFGVTIWEILTYGGRPYEDIPAREVPDLLEKGERLPQPPTCTIDVYMLMIRCWMLDAESRPTHKELA
EHFSKMARDPGRFLVIPGDKLMRLPSYTPQDEKKLIRS----------------------------------
------------------------------------------------------------------------
------------------------------------------------------------------------
------------------------------------------------------------------------
------------------------------------------------------------------------
------------------------------------------------------------------------
------------------------------------------------------------------------
------------------------------------------------------------------------
------------------------------------------------------------------------
------------------------------------------------------------------------
------------------------------------------------------------------------
------------------------------------------------------------------------
------------------------------------------------------------------------
------------------------------------------------------------------------
------------------------------------------------------------------------
------------------------------------------------------------------------
------------------------------------------------------------------------
------------------------------------
>AlpvirEVm001527t1/1-739 type=protein; aalen=739,75%,complete; clen=2929; offs=55-2274; organism=HBG_Alpheus_viridari; evgclass=main; oid=HBG_Alpheus_viridari_trinHBG_Alpheus_viridari_Loc172662c1g1t1; codepot=Code/0.067;
MCSSECSNGCRGPMDSQCVACRNYRIYLEGEPGMNNTKFNCTATCPPSLPYKIFPEDASDPYCGKDPLNLLD
DESIPAILGGTLGCVFLVCIFLAVFCYLWWQRNKTKEAALKMTMTMMPYDDNEPLKPTNIKPNLAKLHIVKE
AELRKGGILGYGAFGTVYKGVWVPEGENVKIPVAIKVLREGTGTNANKEILEEAYIMASVDHPNLLQLLAVC
MTTQIMLVTQLMPLGCLLDYVRNNKDKIGSKPLLNWCTQIARGMAYLEERRLVHRDLAARNILVQTPNCVKI
TDFGLAKLLDYNEDEYKAPGGKMPFKWLALECIQHRIFTHKSDVWAFGVTVWEILTYGGRPYDDIVAREVPD
LLEKGERLPQPTICTIDVYMLMIRCWIIEAEYRPSFRELADEFAKMARDPGRFLVIPGDRLMRLPSYTPQDE
RELIHSLSSAIEGEGVVMAAEEYLQPKSSNAVMGVTGTTTTSSSSTSDPTTPVKKSAPGLNSLGAGAEYIAG
RAESPQNRHNLQREKKYAHLESGAAGSPQRPRGDSLSSRYCSDPLKMLGKDADMGDDDCFNDCGPPHSAPGY
GWVGDLRLDLPVDEDDYLMPSPQPSGLATVGPSHQHYMDLTSDIPDGHRNHDHFRGKGSNGIPGGHIGNQVV
GMDNPEYHMMNNRAAHMYNGRRIHPQQMVGVPVFEPGRFGYGGSSGHSSVSSNGISQHPQHPSPLDLPHDYY
NELTPHAAHSLNSRSETTV-----------------------------------------------------
------------------------------------------------------------------------
------------------------------------------------------------------------
------------------------------------------------------------------------
------------------------------------------------------------------------
------------------------------------------------------------------------
------------------------------------------------------------------------
------------------------------------------------------------------------
------------------------------------------------------------------------
------------------------------------------------------------------------
------------------------------------------------------------------------
------------------------------------------------------------------------
------------------------------------------------------------------------
------------------------------------------------------------------------
------------------------------------------------------------------------
------------------------------------------------------------------------
------------------------------------------------------------------------
------------------------------------

>BraherEVm000161t3/1-717 type=protein; aalen=717,98%,partial5; clen=2186; offs=3-2156; organism=Branchinella_herrodi; evgclass=alt; oid=Branchinella_herrodi_trinLocDN4762c0g1t18; codepot=Code/0.042;
TEIYTFRVLQSDDQTNPDGKYAYGATCVKNCPEHLLKDNGACVRSCPNKKKALNGECIPCDGPCPKTCKGVD
LVNAGNIDSFKDCTIIDGSLSILDHSFSGYQAFWPNMTFGDRHPQMHPDRLNVFSTLKEITGFLNIQGHHPD
FKNLLYFRNLEIIGGRTLTEYFSAIYIVKTSLQTLNLKSLRKIRSGSVAILENKELCLAESINWNAIMESRT
HGMLLQNNKQKNECRADGFVCHEQCANASCWGTGPNHCYSCAHWQLDDTCVDRCDPALGTYESTDGICKRCD
EECNFTCTGPGPGNCTSCKHVKDGPYCVSSCPAMKFNDSGECIPCHENCVGGCQGPENNISVRGCNSCDKAI
VNEEMEVERCLKKDESCPVGYFFEWVGPQEQGDLRHLAGKAICRRCHPRCKKCTAFGFHEQVCLECVRYKRG
EQCEDECPSDHYADEVKHECIRCAEECRGCTGPLSSDCVTCRNYRIYTKGGPGDNDTRFNCTANCPPDYPHK
IFPDGAGDPYCAKDPVVNHLLSEDQEHIAAILGGVFGCFFIGGIFLACFGYQWHQRAKSKENTAKMTLVMSG
RDDLEPLKPSNVKPNLAKLRIVKEAELRKGGILGYGAFGTVYKGVWVPENENVKIPVAIKVLREGTASNANR
EILDEAYIMASVEHPNLLQLLAVCMTSQMMLVTQLMPLGCLLDYVRNNKDKIGSKPLLWHGFKHLATLQ---
------------------------------------------------------------------------
------------------------------------------------------------------------
------------------------------------------------------------------------
------------------------------------------------------------------------
------------------------------------------------------------------------
------------------------------------------------------------------------
------------------------------------------------------------------------
------------------------------------------------------------------------
------------------------------------------------------------------------
------------------------------------------------------------------------
------------------------------------------------------------------------
------------------------------------------------------------------------
------------------------------------------------------------------------
------------------------------------------------------------------------
------------------------------------------------------------------------
------------------------------------------------------------------------
------------------------------------------------------------------------
------------------------------------
>Lysamb_EVm000979t1/1-709 type=protein; aalen=709,45%,complete-utrbad; clen=4658; offs=90-2219; organism=HBG_Lysmata_amboinensis; evgclass=noclass; oid=HBG_Lysmata_amboinensis_trinHBG_Lysmata_amboinensis_Loc70831c0g1t1; codepot=Code/0.068;
MNNTKFNCTASCPVELPYKIFPEDASDPYCGKDQFTLLIDDESIPAILGGTLGCVFLLCSFLAVFCYLWWQR
NKTKEAALKMTMTMMPYDDNEPLKPTNIKPNLAKLHIVKEAELRKGGILGYGAFGTVYKGVWVPEGENVKIP
VAIKVLREGTGTNVNKEILEEAYIMASVDHPNLLQLLAVCMTTQIMLVTQLMPLGCLLDYVRNNKDKVGSKP
LLNWCTQIARGMAYLEERRLVHRDLAARNILVQTPNCVKITDFGLAKLLDYNEDEYKAAGGKMPIKWLALEC
IQHRIFTHKSDVWAFGVTVWEILTYGGRPYEDILAREVPDLLEKGERLPQPSICTIDVYMLMIRCWMLDAES
RPSFRELADEFAKMARDPGRFLVIPGDRLMRLPSYTPQDERELIHSLSSAIEGEGIVMAAEEYLQPKCSSGV
MGVTGTTTTSSSSTSDPTTPVKKSMGGLNSIGAGAEYVSGRAESPQNRHNLQRERKYAHLESGVAGSPQRPR
GDSLSSRYCSDPLKMLGKDAEIGDDDCFNDCGPPHSAPGYGWVGDLRLDLPVDEDDYLMPSPQPSGLATVGP
SHQHYMDLTGDIPDGHRHYNNHHFRGKGANGVPVGQFTNQVVGMDNPEYHMMNARAHMHAGHRIHPQQMVGV
PVLEPGRFSSYGGSSGHSSVSSNGISQHPQHPSPLDTPHDYYNELVPHAAHSLASRSETTV-----------
------------------------------------------------------------------------
------------------------------------------------------------------------
------------------------------------------------------------------------
------------------------------------------------------------------------
------------------------------------------------------------------------
------------------------------------------------------------------------
------------------------------------------------------------------------
------------------------------------------------------------------------
------------------------------------------------------------------------
------------------------------------------------------------------------
------------------------------------------------------------------------
------------------------------------------------------------------------
------------------------------------------------------------------------
------------------------------------------------------------------------
------------------------------------------------------------------------
------------------------------------------------------------------------
------------------------------------------------------------------------
------------------------------------
>SysdeP_EVm001211t1/1-707 type=protein; aalen=707,52%,complete-utrpoor; clen=4010; offs=86-2209; organism=HBG_Systellaspis_debilis_PHOTOPHORES; evgclass=noclass; oid=HBG_Systellaspis_debilis_PHOTOPHORES_trinHBG_Systellaspis_debilis_PHOTOPHORES_Loc107870c1g1t1; codepot=Code/0.045;
MNNTKFNCTANCPSELPYKIFPEDASDPYCGKDPLILPFDDESIPAILGGTLGCVFLVCIFMAVFCYLWWQR
NKTKEAALKMTMTMMPYDDNEPLKPTNIKPNLAKLHIVKEAELRKGGILGYGAFGTVYKGVWVPEGENVKIP
VAIKVLREGTGTNVNKEILEEAYIMASVDHPNLLQLLAVCMTTQIMLVTQLMPLGCLLDYVRNNKDKVGSKP
LLNWCTQIARGMAYLEERRLVHRDLAARNILVQTPNCVKITDFGLAKLLDYNEDEYKAAGGKMPIKWLALEC
IQHRIFTHKSDVWAFGVTVWEILTYGGRPYEDILAREVPDLLEKGERLPQPSICTIDVYMLMIRCWMLDAES
RPSFRELADEFAKMARDPGRFLVIPGDRLMRLPSYTPQDERELIHSLSSAIEGEGIVMAAEEYLQPKCSSAM
MGVTGTTTTSSTSTSDPTTPVKKSVGGMNSIGAGAEYISGRAESPQNRHNLQRERKYAHLESGAAGSPQRPR
GDSLTSRYCSDPLKMLGKDAEVGDDDCFNDCGPPHSAPGYGWVGDLRLDLPVDEDDYLMPSPQPSGLATVGP
SHQHYMDLTADIPDGRRHHDHIRGKGVNGIPVGQINNQVVGMDNPEYHMMNARAHMYAGRRIHPQQMVGVPV
LEPGRFSNYGGSSGHSSVSSNGFSQHPQHPSPLDMPHDYYNELAPHVAHTLASRSETTV-------------
------------------------------------------------------------------------
------------------------------------------------------------------------
------------------------------------------------------------------------
------------------------------------------------------------------------
------------------------------------------------------------------------
------------------------------------------------------------------------
------------------------------------------------------------------------
------------------------------------------------------------------------
------------------------------------------------------------------------
------------------------------------------------------------------------
------------------------------------------------------------------------
------------------------------------------------------------------------
------------------------------------------------------------------------
------------------------------------------------------------------------
------------------------------------------------------------------------
------------------------------------------------------------------------
------------------------------------------------------------------------
------------------------------------
>Cuaame_EVm001329t1/1-706 type=protein; aalen=706,48%,complete-utrpoor; clen=4374; offs=302-2422; organism=HBG_Cuapetes_americanus; evgclass=noclass; oid=HBG_Cuapetes_americanus_trinHBG_Cuapetes_americanus_Loc136411c1g1t1; codepot=Code/0.016;
MNNTNFNCTASCPSELPYKIFPEDASDPYCRKDPLVLIDDESIPAILGGTLGCVFLVCIFLAVFCYLWWQRN
KTKEAALKMTMTMMPYDDNEPLKPTNIKPNLAKLHIVKEAELRKGGILGYGAFGTVYKGVWVPEGENVKIPV
AIKVLREGTGTNVNKEILEEAYIMASVDHPNLLQLLAVCMTTQIMLVTQLMPLGCLLDYVRNNKDKVGSKPL
LNWCTQIARGMAYLEDRRLVHRDLAARNILVQTPNCVKITDFGLAKLLDYNEDEYKAAGGKMPIKWLALECI
QHRIFTHKSDVWAFGVTVWEILTYGGRPYEDILAREVPDLLEKGERLPQPSICTIDVYMLMIRCWMLDAESR
PSFRELADEFAKMARDPGRFLVIPGDRLMRLPSYTPQDERELIHSLSSAIEGEGIVMAAEEYLQPKCTSAVM
GVTGTTTTSSSSTSDPTTPVKKSMGGLNGIDAGAEYISGRAESPQNRHNLQRERKYAHLESGVAGSPQRPRG
DSLSSRYCSDPLKMLGKDADMGDDDCFNDCGPPHSVPGYGWVGDLRLDLPVDEDDYLMPSPQPSGLATMGPS
HQHYMDLTADLPDTRQYHDHYKGKGTNGIPAGQINNQVVGMDNPEYHIMNNRAQMYAGRRFHPQQMVGVPVL
EPGRFSNYGSSSGHSSVSSNGISQHPQLPSPLDTPHDYYNELAPHAAHSIASRSETTV--------------
------------------------------------------------------------------------
------------------------------------------------------------------------
------------------------------------------------------------------------
------------------------------------------------------------------------
------------------------------------------------------------------------
------------------------------------------------------------------------
------------------------------------------------------------------------
------------------------------------------------------------------------
------------------------------------------------------------------------
------------------------------------------------------------------------
------------------------------------------------------------------------
------------------------------------------------------------------------
------------------------------------------------------------------------
------------------------------------------------------------------------
------------------------------------------------------------------------
------------------------------------------------------------------------
------------------------------------------------------------------------
------------------------------------
>Thodob_EVm001449t1/1-703 type=protein; aalen=703,83%,complete; clen=2544; offs=181-2292; organism=HBG_Thor_dobkini; evgclass=noclass; oid=HBG_Thor_dobkini_trinHBG_Thor_dobkini_Loc3937c2g1t1; codepot=Code/0.036;
MNNTKFNCTASCPAELPYKIFPEDASDPYCGKDPLILPFDDESIPAILGGTLGCVFLLCIFLAVFCYLWWQR
NKTKEAALKMTMTMMPYDDNEPLKPTNIKPNLAKLHIVKEAELRKGGILGYGAFGTVYKGVWVPEGENVKIP
VAIKVLREGTGTNVNKEILEEAYIMASVDHPNLLQLLAVCMTTQIMLVTQLMPLGCLLDYVRNNKDKVGSKP
LLNWCTQIARGMAYLEERRLVHRDLAARNILVQTPNCVKITDFGLAKLLDYNEDEYKAAGGKMPIKWLALEC
IQHRIFTHKSDVWAFGVTVWEILTYGGRPYEDILAREVPDLLEKGERLPQPSICTIDVYMLMIRCWMLDAES
RPSFRELADEFAKMARDPGRFLVIPGDRLMRLPSYTPQDERELIHSLSSAIEGEGIVMAAEEYLQPKCSNGV
MGVTGTTTTSSSSTSDPTTPVKKSMGGPNSIGAGAEYISGRAESPQNRHNLQRERKYAHLESGVAGSPQRPR
GDSLSSRYCSDPLKMLGKDAEIGDDDCFNDNGPQTSAPGYGWVGDLRLDLPLDEDDYLMPSQPSGPATVGPS
HQHYMDLTADTPDGRRHHDHFRGKGVNGVHVSQVVGMDNPEYHIMNNARAAHMYGRRIHPQQMVGVPVLEPG
RFNSYGGSSGHSSVSSNGISQHPHPSSPVDVPHDYYNELAPHVAHTLASRSETTV-----------------
------------------------------------------------------------------------
------------------------------------------------------------------------
------------------------------------------------------------------------
------------------------------------------------------------------------
------------------------------------------------------------------------
------------------------------------------------------------------------
------------------------------------------------------------------------
------------------------------------------------------------------------
------------------------------------------------------------------------
------------------------------------------------------------------------
------------------------------------------------------------------------
------------------------------------------------------------------------
------------------------------------------------------------------------
------------------------------------------------------------------------
------------------------------------------------------------------------
------------------------------------------------------------------------
------------------------------------------------------------------------
------------------------------------
>ProracEVm000288t2/1-703 type=protein; aalen=703,99%,partial; clen=2112; offs=2-2110; organism=Proasellus_racovitzai; evgclass=althim; oid=Proasellus_racovitzai_trinProasellus_racovitzai_LocDN52024c0g2t6; codepot=Code/0.0033;
YGGNANGTCESCHENCVDGCTGSSNTVGFGGYNSCKKALLNSKNEVEYCLNIEESCPSSYFSDILVRQESGQ
LRNMAGNTVCRKCHPRCKNCTAYGIHISVCQECSMYRRKEHCEDECPEDHYADEIKKECVKCSSECSDGCTG
PSESDCKACRNYRIYYEGQPGVNNTNFNCTATCPVEFPFKVFPEDVSDPYCAKDQLPLSMDDESMTAILGGT
LGCFFLLVIFFLVLCYLWWQRNKTKAAALKMTMTMMPYDDNEPLKPTNIKPNLAKLRIVKEAELRLGGLLGA
GAFGVVNKGVWVPDGENVKIPVAIKVLKDRTGLSQNKEIFEEAYIMASVDHPNILQLLAICMTSQIMLITQL
MPLGCLLDYVRNNRLKIGSKPLLNWCTQIARGMHYLEERRLVHRDLAARNVLVQTPNCVKITDFGLAKLLDY
NEEEYKAEGGKMPIKWLALECIQHRIFTHKSDVWAFGVTVWELLNYGGKPYEQMPAKDVPDFLEKGERLAQP
ATCTMELYMILLQCWQLEANHRPSFRELAEEFAKFSRDPGRYLVIDGDKLMRLPSYTPQDEHELIHSLSSGI
DGDGVVMGAEEYLHPKYGTSPQNHYNHNHHTSSSSTSEPATPIKKIAPHYPGGEYLSGLAESPQNRQNMQRE
KKYAHLEAVHNSPQRPRENSLRYCSDPLKMLDTEMGDDDCFEAENAGTSSNMRVV-----------------
------------------------------------------------------------------------
------------------------------------------------------------------------
------------------------------------------------------------------------
------------------------------------------------------------------------
------------------------------------------------------------------------
------------------------------------------------------------------------
------------------------------------------------------------------------
------------------------------------------------------------------------
------------------------------------------------------------------------
------------------------------------------------------------------------
------------------------------------------------------------------------
------------------------------------------------------------------------
------------------------------------------------------------------------
------------------------------------------------------------------------
------------------------------------------------------------------------
------------------------------------------------------------------------
------------------------------------------------------------------------
------------------------------------
>ThyineEVm001265t7/1-689 type=protein; aalen=689,99%,partial; clen=2068; offs=2-2068; organism=Thysanoessa_inermis; evgclass=alt; oid=Thysanoessa_inermis_trinThysanoessa_inermis_LocDN100962c0g2t4; codepot=Code/0.048;
STLTEVTGFINIQASHPEFTDLSFLRNLEVIGGRDLTEYFSSLYIVKTSLRSLNLKKLRRIRSGKVYILENN
DLCFVDNMKWKKLIRGDDVKSQILLQNNRDQDLCLTDGEVCHSECSDDGCWGKGQEECLSCRNLKLDETCVK
SCNNVGIYKKDSKMCGRCDPQCDGGCHGPDANHCIRCKSVTDGPYCVADCPSTKYNDNGTCQLCHENCVDGC
GGPDNTIGNKGCKSCQKAVVTSDMHVEYCLKEDELCPEGFFSEWVSLHETGHMKVLAGNSICRKCHSRCKNC
TAYGFHSSVCHECKNYRRGEQCEDECPQDHYADEVAHECKKCNTECSSTHGCRGPLESDCNQCRNFRIFLSG
EPGPNNTHFTCSATCPEELPYKIFPEDTSDPYCGVDLLNLDEESIPAILGGTLGCVFLLCIFLAVFCYLWWQ
RNKTKEAALKMTMTMMPYDDAEPLKPTNIKPNLAKLRIVKEAELRRGGILGYGAFGTVYKGVWVPEGENVKI
PVAIKVLREGTGTNISKEILEEAYIMASVDHPNLLQLLAVCMTTQIMLITQLMPLGCLLDYVRNNKEKIGSK
PLLNWCTQMARGMAYLEGRGVVHRDLAARNVLVQTPNCIKITDFGLAKLLEHKEEGYKASGGKMPIKWLALE
CIQHRIFTHKSDVWAFGVTMWELMTYGGRPYEDIPAREVPD-------------------------------
------------------------------------------------------------------------
------------------------------------------------------------------------
------------------------------------------------------------------------
------------------------------------------------------------------------
------------------------------------------------------------------------
------------------------------------------------------------------------
------------------------------------------------------------------------
------------------------------------------------------------------------
------------------------------------------------------------------------
------------------------------------------------------------------------
------------------------------------------------------------------------
------------------------------------------------------------------------
------------------------------------------------------------------------
------------------------------------------------------------------------
------------------------------------------------------------------------
------------------------------------------------------------------------
------------------------------------------------------------------------
------------------------------------

>AllbanEVm000752t1/1-628 type=protein; aalen=628,93%,partial3; clen=2009; offs=126-2009; organism=Allobathynella_bangokensis; evgclass=main; oid=Allobathynella_bangokensis_trinAllobathynella_bangokensis_LocDN36803c0g1t1; codepot=Code/0.16;
MHPSMLEVFSTLQEVTGYINIQASHPEFTDLSFLRNLEVIGGRDLTEYFSSLYIVKSSLRSLNLRKLNKIRS
GKVYILENKELCFAEKINWTRLIRTDDSKSDTHQVLLQNNRPEEQCSTDRQVCHPECSSEGCWGPGADECLS
CQNLRLTDRCVNSCTSAGIYKKSAKECSFCHDECQSTCSGPDTNHCESCKHVKDGPYCVTACPDLKYNDSGV
CQPCHKNCVGKCYGPDNTISDSGCHSCEKAVINQDSAVEYCLLKNESCPTGYFSEWVVHQESGQLRRLAGKT
ACKRCHPRCRDCSSYGFHISVCHECAKYRRGEHCEDECPQDHYADESVHECFKCSPECSHGCTGPSESHCRA
CRNYRIYWQDEPGTNNSHFNCTPSCPKDLPYKIFPEDASDPYCGRDPVPYSLEDESVPAILGGTLGCIFLLC
IFLAVFCYLWWQRNKTKEAALKMTMTMMPYDDNEPMKPTNIKPNLAKLRIVKEAELRRGGILGYGAFGTVYK
GVWVPEGENVKIPVAIKVLREGTGTNVNKEILEEAYIMASVDHPNLLQLLAVCMTTQIMLVTQLMPLGCLLD
YVRNNRDKVGSKPLLNWCTQIARGMAYLEERRLVHRDLAARNVLVQTPNCVK--------------------
------------------------------------------------------------------------
------------------------------------------------------------------------
------------------------------------------------------------------------
------------------------------------------------------------------------
------------------------------------------------------------------------
------------------------------------------------------------------------
------------------------------------------------------------------------
------------------------------------------------------------------------
------------------------------------------------------------------------
------------------------------------------------------------------------
------------------------------------------------------------------------
------------------------------------------------------------------------
------------------------------------------------------------------------
------------------------------------------------------------------------
------------------------------------------------------------------------
------------------------------------------------------------------------
------------------------------------------------------------------------
------------------------------------------------------------------------
------------------------------------
>LigexoEVm000862t2/1-614 type=protein; aalen=614,98%,partial3; clen=1873; offs=32-1873; organism=Ligia_exotica; evgclass=althim; oid=Ligia_exotica_trinLigia_exotica_LocDN38741c3g1t3; codepot=Code/0.016;
MVLSREKHSPFWKKRICLVFFLFFEGVFPTIINETVCIGTNGRMSVPSNREHHYRNLRDRYINCTYVDGNLE
LTWLQDEDLDLSFLQYIREVTGYVLISHVDVKRVVLPSLQIIRGRTLFNLSVTDDSFALFVMLSKMSTLEMP
ALRDILQGSVNLFNNYNLCHVRSINWTEIMSDPSAKYLYTYNFTQPQRTCHCHESCERGCWGDGPENCQKFS
KITCSPQCHDGRCYGPGPRDCCHLFCAGGCTGPTQRECLACHNFNDDGECKQECPPMKIYNTITYSWEPNPN
GKFAYGATCVRDCPRHLLKDSGACVRSCPPKKKAVDGECVPCVGPCPKTCQGVENVHFGNIDSFTGCTIIEG
SLTILDHSFDGFLHVFRNYTFGDKYPEMHPSKLEVFSTLKEVTGYISIQASHQEFTSLSFLRNLEVIGGRET
TEYFSSLYIVKTSLKSLGLRSLKRIRSGSVYILENSNLCFADGIEWRKLIKGDDAKSQLLMQNNRKEDLCKL
EGFVCHKECSEDGCWDLGEDQCLSCRNFKLGERCVNNCSLPGIYEMDSKRCSYCHEECDGGCNGSDSSRCVR
CKNVKDGPYCVAKCPTSKYNNKGFCEKCHSNCIDGCKG----------------------------------
------------------------------------------------------------------------
------------------------------------------------------------------------
------------------------------------------------------------------------
------------------------------------------------------------------------
------------------------------------------------------------------------
------------------------------------------------------------------------
------------------------------------------------------------------------
------------------------------------------------------------------------
------------------------------------------------------------------------
------------------------------------------------------------------------
------------------------------------------------------------------------
------------------------------------------------------------------------
------------------------------------------------------------------------
------------------------------------------------------------------------
------------------------------------------------------------------------
------------------------------------------------------------------------
------------------------------------------------------------------------
------------------------------------------------------------------------
------------------------------------
>LigexoEVm000862t1/1-611 type=protein; aalen=611,79%,partial3; clen=2299; offs=467-2299; organism=Ligia_exotica; evgclass=main; oid=Ligia_exotica_trinLigia_exotica_LocDN38741c3g1t1; codepot=Code/0.017;
MGGSGQLHWVPLFIGLLSFFTPGLSTELAKGKICIGTNGRMSVPSNREHHYRNLRDRYINCTYVDGNLELTW
LQDEDLDLSFLQYIREVTGYVLISHVDVKRVVLPSLQIIRGRTLFNLSVTDDSFALFVMLSKMSTLEMPALR
DILQGSVNLFNNYNLCHVRSINWTEIMSDPSAKYLYTYNFTQPQRTCHCHESCERGCWGDGPENCQKFSKIT
CSPQCHDGRCYGPGPRDCCHLFCAGGCTGPTQRECLACHNFNDDGECKQECPPMKIYNTITYSWEPNPNGKF
AYGATCVRDCPRHLLKDSGACVRSCPPKKKAVDGECVPCVGPCPKTCQGVENVHFGNIDSFTGCTIIEGSLT
ILDHSFDGFLHVFRNYTFGDKYPEMHPSKLEVFSTLKEVTGYISIQASHQEFTSLSFLRNLEVIGGRETTEY
FSSLYIVKTSLKSLGLRSLKRIRSGSVYILENSNLCFADGIEWRKLIKGDDAKSQLLMQNNRKEDLCKLEGF
VCHKECSEDGCWDLGEDQCLSCRNFKLGERCVNNCSLPGIYEMDSKRCSYCHEECDGGCNGSDSSRCVRCKN
VKDGPYCVAKCPTSKYNNKGFCEKCHSNCIDGCKG-------------------------------------
------------------------------------------------------------------------
------------------------------------------------------------------------
------------------------------------------------------------------------
------------------------------------------------------------------------
------------------------------------------------------------------------
------------------------------------------------------------------------
------------------------------------------------------------------------
------------------------------------------------------------------------
------------------------------------------------------------------------
------------------------------------------------------------------------
------------------------------------------------------------------------
------------------------------------------------------------------------
------------------------------------------------------------------------
------------------------------------------------------------------------
------------------------------------------------------------------------
------------------------------------------------------------------------
------------------------------------------------------------------------
------------------------------------------------------------------------
------------------------------------

>AlpvirEVm002564t1/1-574 type=protein; aalen=574,98%,partial3; clen=1750; offs=28-1749; organism=HBG_Alpheus_viridari; evgclass=noclass; oid=HBG_Alpheus_viridari_trinHBG_Alpheus_viridari_Loc183510c0g1t1; codepot=Code/0.03;
MHTLEMPALRDILQGSVGVINNYNLCHMETIEWKEIMSDAKAVYQFVYNFTEPRRTCQCDKSCKRGCWGEGE
ENCQKFSKLLCSPQCSEGRCYGTGPRDCCHLFCAGGCTGPTQRDCLACGNFYDEGECKLECPPMQRYNTITY
SWETNPNGKYAYGATCVKSCPEHLLKDSGACVRSCPKGKKAVEGECVPCNGPCPKTCNGDQYIHAGNIDSFK
GCTIIVGSLTILDHSFDGFQEVFPNFTFGEKHPKMHPSKLEVFSTLKEITGHINIQASHPEFTELSFLRNLE
TIGGRDLTEYFSSLYIVKTSLRSLNLRSLNRIRSGKVYILENKHLCFVDKINWKKMVGNSADSKTEVLLQNN
NDKERCIADGLVCHSECSDEGCWGTGENECLSCRNFKLGDRCINSCSRPGIYEKSTNVCGFCHKECKSSCHG
SDSNHCDECKNAKDGPYCVESCPETKYNEKGICKPCHENCVDGCSGPENKIGPNGCNSCKKALIDRNLEVQY
CLPEHDPCPIGYFSEWVSHQETGNLLRLAGKTICRPCHQRCKNCTASGFHISVCHECVSYRRGEHCEDEC--
------------------------------------------------------------------------
------------------------------------------------------------------------
------------------------------------------------------------------------
------------------------------------------------------------------------
------------------------------------------------------------------------
------------------------------------------------------------------------
------------------------------------------------------------------------
------------------------------------------------------------------------
------------------------------------------------------------------------
------------------------------------------------------------------------
------------------------------------------------------------------------
------------------------------------------------------------------------
------------------------------------------------------------------------
------------------------------------------------------------------------
------------------------------------------------------------------------
------------------------------------------------------------------------
------------------------------------------------------------------------
------------------------------------------------------------------------
------------------------------------------------------------------------
------------------------------------
>Styrich_EVm000199t3/1-560 type=protein; aalen=560,43%,complete-utrbad; clen=3908; offs=52-1734; organism=HBG_Stylopandalus_richardi; evgclass=alt; oid=HBG_Stylopandalus_richardi_trinHBG_Stylopandalus_richardi_Loc90147c0g1t5; codepot=Code/0.033;
MFRILFLGTGTNVNKEILEEAYIMASVDHPNLLQLLAVCMTTQIMLVTQLMPLGCLLDYVRNNKDKVGSKPL
LNWCTQIARGMAYLEERRLVHRDLAARNILVQTPNCVKITDFGLAKLLDYNEDEYKAAGGKMPIKWLALECI
QHRIFTHKSDVWAFGVTVWEILTYGGRPYEDILAREVPDLLEKGERLPQPSICTIDVYMLMIRCWMLDAESR
PSHRELADEFAKMARDPGRFLVIPGDRLMRLPSYTPQDERELIHSLSSAIEGEGIVMAAEEYLQPKCSSAVM
GVTGTTTTSSSSTSDPTTPVKKSMGGLNSIGAGAEYISGRAESPQNRHNLQRERKYAHLESGVAGSPQRPRG
DSLSSRYCSDPLKMLDADIGDDDCFNDCGPPHSAPGYGWVGDLRLDLPVDEDDYLMPSPQPSGLATVGPSHQ
HYMDLTADIPDGRRHHDHFRGKGANGVPVGQINNQVVGMDNPEYHMMNARAHMYAGRRIHPQQMVGVPVLEP
GRFSNYGGSSGHSSVSSNGISQHPQHPSPLDMPHDYYNELAPHAAHSLASRSETTV----------------
------------------------------------------------------------------------
------------------------------------------------------------------------
------------------------------------------------------------------------
------------------------------------------------------------------------
------------------------------------------------------------------------
------------------------------------------------------------------------
------------------------------------------------------------------------
------------------------------------------------------------------------
------------------------------------------------------------------------
------------------------------------------------------------------------
------------------------------------------------------------------------
------------------------------------------------------------------------
------------------------------------------------------------------------
------------------------------------------------------------------------
------------------------------------------------------------------------
------------------------------------------------------------------------
------------------------------------------------------------------------
------------------------------------------------------------------------
------------------------------------------------------------------------
------------------------------------
>ProrecEVm001473t2/1-558 type=protein; aalen=558,76%,complete; clen=2190; offs=47-1723; organism=Proasellus_rectus; evgclass=althim; oid=Proasellus_rectus_trinProasellus_rectus_LocDN49692c0g1t5; codepot=Code/0.005;
MASVDHPNILQLLAICMTSQIMLITQLMPLGCLLDYVRNNRLKIGSKPLLNWCTQIARGMHYLEERRLVHRD
LAARNVLVQTPNCVKITDFGLAKLLDYNEEEYKAEGGKMPIKWLALECIQHRIFTHKSDVWAFGVTVWELLN
YGGKPYEQMPAKDVPDFLEKGERLAQPATCTMELYMILLQCWQLEANHRPSFRELAEEFAKFSRDPGRYLVI
DGDKLMRLPSYTPQDEHELIHSLSSGIDGDGVVMGAEEYLHPKYGTSQQNHYNHNHHTSSSSTSEPATPIKK
IAPHYPGGEYLSGQAESPQNRQNMQREKKYAHLEAVHNSPQRPRENSLRYCSDPLKMLDTEMGDDDCFEAEN
AGTSSNMRGVGYPNSSRPGYGWVGDMRLHLPLDEDDYLMPSAQPNAMARVGPPQQHYMELVAEGMDNSHCHS
TSNYERQHNVCNRSRIPNGNGYANGARNGQWTGMDNPEYHLMNNNARMYGNQIPNYYPAVQQTVGVPVARNC
YPTYSTSSCNSGGSISSNHTQQVHQPSSLSHGSQHEYYNEIPRLPSTPRSETTV------------------
------------------------------------------------------------------------
------------------------------------------------------------------------
------------------------------------------------------------------------
------------------------------------------------------------------------
------------------------------------------------------------------------
------------------------------------------------------------------------
------------------------------------------------------------------------
------------------------------------------------------------------------
------------------------------------------------------------------------
------------------------------------------------------------------------
------------------------------------------------------------------------
------------------------------------------------------------------------
------------------------------------------------------------------------
------------------------------------------------------------------------
------------------------------------------------------------------------
------------------------------------------------------------------------
------------------------------------------------------------------------
------------------------------------------------------------------------
------------------------------------------------------------------------
------------------------------------
>ProcavEVm002154t1/1-550 type=protein; aalen=550,98%,complete; clen=1682; offs=20-1672; organism=Proasellus_cavaticus; evgclass=main; oid=Proasellus_cavaticus_trinProaselluscavaticus_LocDN52071c0g1t4; codepot=Code/0.014;
MASVDHPNILQLLAICMTSQIMLITQLMPLGCLLDYVRNNRLKIGSKPLLNWCTQIARGMHYLEERRLVHRD
LAARNVLVQTPNCVKITDFGLAKLLDYNEEEYKAEGGKMPIKWLALECIQHRIFTHKSDVWAFGVTVWELLN
YGGKPYEQMPAKDVPDFLEKGERLSQPATCTMELYMILLQCWQLEANHRPSFRELAEEFAKFSRDPGRYLVI
DGDKLMRLPSYTPQDEHELIHSLSSGIDGDGVVMGAEEYLHPKYGTSQQNHHHHNHHTSSSSTSEPATPIKK
IAPHFSGGEYLSGQAESPQNRQNMQREKKYAHLEAVHNSPQRPRENSLRYCSDPLKMLDTEMGDDDCFEAEN
AGTSSNMRGVGYPNSSRPGYGWVGDMRLHLPLDEDDYLMPSAQPNAIASVGPPQQHYMELVAEGMDNGHRHS
TSNYERHHNICNRSRIPNGNGYANGSRNGQWAGMDNPEYHLMNNNARMYGNQIPNYYPAAQQTVGVPVARNC
YPTYSTSSCNSGGSISSNHAQQVHQPNSLSHGSQHEYYNEIPRTLR--------------------------
------------------------------------------------------------------------
------------------------------------------------------------------------
------------------------------------------------------------------------
------------------------------------------------------------------------
------------------------------------------------------------------------
------------------------------------------------------------------------
------------------------------------------------------------------------
------------------------------------------------------------------------
------------------------------------------------------------------------
------------------------------------------------------------------------
------------------------------------------------------------------------
------------------------------------------------------------------------
------------------------------------------------------------------------
------------------------------------------------------------------------
------------------------------------------------------------------------
------------------------------------------------------------------------
------------------------------------------------------------------------
------------------------------------------------------------------------
------------------------------------------------------------------------
------------------------------------
>BraherEVm000161t6/1-550 type=protein; aalen=550,99%,partial; clen=1651; offs=1-1650; organism=Branchinella_herrodi; evgclass=alt; oid=Branchinella_herrodi_trinLocDN4762c0g1t17; codepot=Code/0.014;
PPRSTRSEFYSPTICVKNCPEHLLKDNGACVRSCPNKKKALNGECIPCDGPCPKTCKGVDLVNAGNIDSFKD
CTIIDGSLSILDHSFSGYQAFWPNMTFGDRHPQMHPDRLNVFSTLKEITGFLNIQGHHPDFKNLLYFRNLEI
IGGRTLTEYFSAIYIVKTSLQTLNLKSLRKIRSGSVAILENKELCLAESINWNAIMESRTHGMLLQNNKQKN
ECRADGFVCHEQCANASCWGTGPNHCYSCAHWQLDDTCVDRCDPALGTYESTDGICKRCDEECNFTCTGPGP
GNCTSCKHVKDGPYCVSSCPAMKFNDSGECIPCHENCVGGCQGPENNISVRGCNSCDKAIVNEEMEVERCLK
KDESCPVGYFFEWVGPQEQGDLRHLAGKAICRRCHPRCKKCTAFGFHEQVCLECVRYKRGEQCEDECPSDHY
ADEVKHECIRCAEECRGCTGPLSSDCVTCRNYRIYTKGGPGDNDTRFNCTANCPPDYPHKIFPDGAGDPYCA
KDPVVNHLLRYVRTSRFYYYYFICIFYGSFSLLSSHFPSYITPPHL--------------------------
------------------------------------------------------------------------
------------------------------------------------------------------------
------------------------------------------------------------------------
------------------------------------------------------------------------
------------------------------------------------------------------------
------------------------------------------------------------------------
------------------------------------------------------------------------
------------------------------------------------------------------------
------------------------------------------------------------------------
------------------------------------------------------------------------
------------------------------------------------------------------------
------------------------------------------------------------------------
------------------------------------------------------------------------
------------------------------------------------------------------------
------------------------------------------------------------------------
------------------------------------------------------------------------
------------------------------------------------------------------------
------------------------------------------------------------------------
------------------------------------------------------------------------
------------------------------------
>EulvirEVm000752t1/1-538 type=protein; aalen=538,94%,partial3; clen=1707; offs=92-1705; organism=Eulimnogammarus_viridulus; evgclass=main; oid=Eulimnogammarus_viridulus_trinEulimnogammarus_viridulus_LocDN25164c0g1t1; codepot=Code/0.094;
MYEKESGVCGLCHDQCEGGCTGPNPDQCTSCKNVRDGPFCYDRCPSTKYNDNGECKLCHKNCVKGCRGPENN
IGLNGCISCEKVVLDKALINVEYCLKDDETCPDRYFSEWVMHQETGQFKRMAGKTICRQCHERCKSCSGMGF
HTSVCHECVDYVSGEQCEEKCPDLSYVDDVKHECFKCHKECSVGCKGLLSTDCFACRNYRIYMDPLPGSNET
KFNCSDTCPPEMPYKIFPEDASDPFCQSGPIPFFKDEDALPAIIGGATACLCLILIVIIFCCYVCWKRNKTK
EAALKMTISMMPFDDNEPLKPTNIKPNLAKLRIVKEAELRKGGILGYGAFGTVFKGVWVPDGENVKIPVAIK
VLREGTGSNMSREILEEAYIMASVDHPNLLQLLAVCMTTQIMMVTQLMPLGCLLDYVRNNKDKIGSKPLLNW
CTQIARGMNYLEDRRLVHRDLAARNVLVQTPTCVKITDFGLAKLLENNEEEYKAAGGKMPIKWLALECIQHR
IFTHMSDVWAFGVTVWEILTYGGRPYDDISAREV--------------------------------------
------------------------------------------------------------------------
------------------------------------------------------------------------
------------------------------------------------------------------------
------------------------------------------------------------------------
------------------------------------------------------------------------
------------------------------------------------------------------------
------------------------------------------------------------------------
------------------------------------------------------------------------
------------------------------------------------------------------------
------------------------------------------------------------------------
------------------------------------------------------------------------
------------------------------------------------------------------------
------------------------------------------------------------------------
------------------------------------------------------------------------
------------------------------------------------------------------------
------------------------------------------------------------------------
------------------------------------------------------------------------
------------------------------------------------------------------------
------------------------------------------------------------------------
------------------------------------
>ThyineEVm001609t2/1-534 type=protein; aalen=534,99%,partial; clen=1604; offs=1-1602; organism=Thysanoessa_inermis; evgclass=alt; oid=Thysanoessa_inermis_trinThysanoessa_inermis_LocDN100962c0g3t2; codepot=Code/0.055;
STHGCRGPLESDCNQCRNFRIFLSGEPLLNNTQFTCASTCPQNLPYKIFPEDTSDPYCWKDLMELDESIPAI
LGGTLGCVFLLCIFLSVFCYLWWQRNKTKEAALKMTMTMMPYDDAEPMKPTNIKPNLAKLRIVKEADLHSGS
ILGYGAFGTVYKGVWVPDGENVKIPVAIKVLREGTGININKEILEEAYIMASVDHPNLLQLLAVCMTTQIVL
VTQLMPLGCLLDYVRNNKDKVGSKPLLNWCTQIARGMAYLEERFVVHRDLAARNVLVQTPNCVKITDFGLAK
LLDFNEEVYKAPGGKMPIKWLALECIQHRIFTHKSDVWAFGVTIWEILTYGGRPYEDIPAREVPDLLEKGER
LPQPPTCTIDVYMLMIRCWMLDAESRPTHKELAEHFSKMARDPGRFLVIPGDKLMRLPSYTPQDEKKLIRSL
SLAIEGDGVIMGAEEYLQPKYDSSEGIMSTVTTTTTTSSTSTSDPITPVKKTAGYSLGSTNVISQHSNSLNR
TEFPQNTQYLHRERKYAYLEGGKIDSPARQ------------------------------------------
------------------------------------------------------------------------
------------------------------------------------------------------------
------------------------------------------------------------------------
------------------------------------------------------------------------
------------------------------------------------------------------------
------------------------------------------------------------------------
------------------------------------------------------------------------
------------------------------------------------------------------------
------------------------------------------------------------------------
------------------------------------------------------------------------
------------------------------------------------------------------------
------------------------------------------------------------------------
------------------------------------------------------------------------
------------------------------------------------------------------------
------------------------------------------------------------------------
------------------------------------------------------------------------
------------------------------------------------------------------------
------------------------------------------------------------------------
------------------------------------------------------------------------
------------------------------------
>Muntra_EVm002198t1/1-532 type=protein; aalen=532,68%,complete; clen=2335; offs=28-1626; organism=HBG_Munidopsis_transtridens; evgclass=main; oid=HBG_Munidopsis_transtridens_trinHBG_Munidopsis_transtridens_Loc119575c0g1t1; codepot=Code/0.095;
MASVDHPNLLQLLAVCMTTQIMLVTQLMPLGCLLDYVRNNKNKIGSKPLLNWCTQIARGMAYLEERRLVHRD
LAARNVLVQTPSCVKITDFGLAKLLDYNEDEYKAAGGKMPIKWLALECIQHRIFTHKSDVWAFGVTVWEILA
YGGRPYEDIPAREVPDLLEKGERLPQPAICTIDVYMLMIRCWMLDALSRPRFIELAEEFAKMARDPGRFLVI
EGDKLMRLPSYTPQDERELIRSLSSVIEGEGIVMGAEEYLQPKYGSGMIGVTGTNSSTSTSDPTTPVKKTPG
GHIGGTGAEYISGRAESPQNRHNLQRERKYAHLEAGAAGSPGQRPRGDSLTSRYCSDPLKMLGKEVGDDDCF
SDQGPPSSAPGYGWVGDLRLDLPVDEDDYLMPSPQPSGLATVGPSHQHYMDLVQDAPDGRRGDSGYGRGMKS
PNGVAGQQQWLGMDNPEYHMTNARAQMYGNCRLHPQQTLGVPVLQQGRFPDYGHGGVTSNGHPQHLPQQPQQ
QHPHPHDYYNELATHAPHSLTARSETTV--------------------------------------------
------------------------------------------------------------------------
------------------------------------------------------------------------
------------------------------------------------------------------------
------------------------------------------------------------------------
------------------------------------------------------------------------
------------------------------------------------------------------------
------------------------------------------------------------------------
------------------------------------------------------------------------
------------------------------------------------------------------------
------------------------------------------------------------------------
------------------------------------------------------------------------
------------------------------------------------------------------------
------------------------------------------------------------------------
------------------------------------------------------------------------
------------------------------------------------------------------------
------------------------------------------------------------------------
------------------------------------------------------------------------
------------------------------------------------------------------------
------------------------------------------------------------------------
------------------------------------
>EupsupEVm003760t1/1-504 type=protein; aalen=504,98%,partial3; clen=1528; offs=17-1528; organism=Euphausia_superba; evgclass=main; oid=Euphausia_superba_trinEuphausia_superba_LocDN196894c0g1t2; codepot=Code/0.047;
MDNFKWKKLIRGDDVKSQILLQNNRDHDLCISDNEVCHAECSDDGCWGQGQEECLSCRNFKLDENCVNRCNN
VGIYKKDNKMCGRCDPQCNGGCHGPDANHCIRCKSVTDGPYCVAECPSTKYNDNGSCQLCHENCDEGCNGPD
NTIGNNGCKSCQKAVVTSDMTVEYCLKEDEPCPEGFFSEWVSLQETGHMKVLAGKSICRKCHPRCKNCSAYG
FHSSVCHECKNYRRGEQCEDECPQDHYADEKAHECKKCNAECSSTHGCRGSVESDCNQCRNFRIFLSGEPSP
NNTHFTCAATCPEELPYKIFPEDTSDPYCGVDLLNMDEESIPAILGGTLSCVFLLCILLAVFCYLWWQRNKT
KEAALKMTMTMMPYDDAEPLKPTNIKPNLAKLRIVKEAELRRGGILGYGAFGTVYKGVWVPEGENVKIPVAI
KVLREGTGTNVSKEILEEAYIMASVDHPNLLQLLAVCMTTQIMLITQLMPLGCLLDYVRNNKEKIGSKALLN
------------------------------------------------------------------------
------------------------------------------------------------------------
------------------------------------------------------------------------
------------------------------------------------------------------------
------------------------------------------------------------------------
------------------------------------------------------------------------
------------------------------------------------------------------------
------------------------------------------------------------------------
------------------------------------------------------------------------
------------------------------------------------------------------------
------------------------------------------------------------------------
------------------------------------------------------------------------
------------------------------------------------------------------------
------------------------------------------------------------------------
------------------------------------------------------------------------
------------------------------------------------------------------------
------------------------------------------------------------------------
------------------------------------------------------------------------
------------------------------------------------------------------------
------------------------------------------------------------------------
------------------------------------
>PalgruEVm000746t1/1-484 type=protein; aalen=484,91%,partial3; clen=1579; offs=126-1577; organism=Pallasea_grubei; evgclass=main; oid=Pallasea_grubei_trinPallasea_grubei_LocDN35296c0g1t1; codepot=Code/0.062;
MHPKDLEVFSTLTEVTGYINIQASHPEFTNLSFLRNLETIGGRDLTEYFSSLYIVKTSLRSLNLRSLRRIRA
GKVYILENKDLCFAENITWKNIIRGQDSKTLLLENNRDYGQCKELGLICHEECSNEGCWGEGPEECLTCRNF
KLGARCVNNCKEPGMYEKESGVCGLCHDQCEGGCTGPNPDQCTSCKNVRDGPFCYDRCPSTKYNDNGECELC
HKNCVKGCRGPENNIGLNGCISCEKVVLDKALINVEYCLKDDETCPDRYFSEWVMHQETGQFKRMAGKTICR
QCHERCKSCSGMGFHTSVCHECVDYVSGEQCEEKCPDLSYVDDVKHECFKCHKECSLGCKGLLSTDCFACRN
YRIYMDPLPGSNETNFNCSDTCPPEMPYKIFPEDASDPFCQSGPIPFFKDEDALPAIIGGATACLCLILIVI
IFCCYVCWKRNKTKEAALKMTISMMPFDDNEPLKPTNIKPNLAKLRIVKDPS--------------------
------------------------------------------------------------------------
------------------------------------------------------------------------
------------------------------------------------------------------------
------------------------------------------------------------------------
------------------------------------------------------------------------
------------------------------------------------------------------------
------------------------------------------------------------------------
------------------------------------------------------------------------
------------------------------------------------------------------------
------------------------------------------------------------------------
------------------------------------------------------------------------
------------------------------------------------------------------------
------------------------------------------------------------------------
------------------------------------------------------------------------
------------------------------------------------------------------------
------------------------------------------------------------------------
------------------------------------------------------------------------
------------------------------------------------------------------------
------------------------------------------------------------------------
------------------------------------------------------------------------
------------------------------------
>Hetory_EVm002326t1/1-480 type=protein; aalen=480,41%,complete-utrbad; clen=3497; offs=71-1513; organism=HBG_Heterocarpus_oryx; evgclass=main; oid=HBG_Heterocarpus_oryx_trinHBG_Heterocarpus_oryx_Loc7913c0g1t3; codepot=Code/0.032;
MAYLEERRLVHRDLAARNILVQTPNCVKITDFGLAKLLDYNEDEYKAAGGKMPIKWLALECIQHRIFTHKSD
VWAFGVTVWEILTYGGRPYEDILAREVPDLLEKGERLPQPSICTIDVYMLMIRCWMLDAESRPSFRELADEF
AKMARDPGRFLVIPGDRLMRLPSYTPQDERELIHSLSSAIEGEGIVMAAEEYLQPKCSSAVMGVTGTTTTSS
SSTSDPTTPVKKSMGGLNSIGAGAEYISGRAESPQNRHNLQRERKYAHLESGVAGSPQRPRGDSLSSRYCSD
PLKMLGKDADIGDDDCFNDCGPPHSAPGYGWVGDLRLDLPVDEDDYLMPSPQPSGLATVGPSHQHYMDLTAD
IPDGRRHHDHFRGKGANGVPVGQINNQVVGMDNPEYHMMNARAHMYAGRRIHPQQMVGVPVLEPGRFSNYGG
SSGHSSVSSNGISQHPQHPSPLDMPHDYYNELAPHAAHSLASRSETTV------------------------
------------------------------------------------------------------------
------------------------------------------------------------------------
------------------------------------------------------------------------
------------------------------------------------------------------------
------------------------------------------------------------------------
------------------------------------------------------------------------
------------------------------------------------------------------------
------------------------------------------------------------------------
------------------------------------------------------------------------
------------------------------------------------------------------------
------------------------------------------------------------------------
------------------------------------------------------------------------
------------------------------------------------------------------------
------------------------------------------------------------------------
------------------------------------------------------------------------
------------------------------------------------------------------------
------------------------------------------------------------------------
------------------------------------------------------------------------
------------------------------------------------------------------------
------------------------------------------------------------------------
------------------------------------
>OraoraEVm002562t1/1-470 type=protein; aalen=470,97%,partial3; clen=1451; offs=41-1450; organism=Oratosquilla_oratoria; evgclass=main; oid=Oratosquilla_oratoria_trinOratosquilla_oratoria_LocDN18895c0g1t1; codepot=Code/0.079;
MHTLEMPALRDILRGNVGLYNNYNLCHVRTISWEEIMTDQKSKPIYVYNFTQPARTCSCDKSCTNGCWGDGP
HNCQEFSKLNCSPQCYRGRCYGTGPRDCCHLFCAGGCTGPTQSECLACKNFFDDGECKMECPAMQIYNPISY
SWDLNPNGKYAYGATCVKKCPEHLLKDNGACVRSCPANKKALNGECVDCNGPCPKTCDGVKNVHAGNIDSFK
DCTIIDGSITILHHSFDGFQQVYQNFSFGPRYPKMPPSKLEVFSTVEEVTGYINIQADHEEFTNLSFFRNLK
YIGGRDLTEYFSALYIVKTSLKSLNLRSLKRIRSGKVNILENKDLCFAENINWKKLMKNGEDAQIQVLLQNN
RAKQDCRKDGLVCHDECSDEGCWGVGDNECLSCRHFTLGDQCVNNCSLPGIYEQDSTKCARCDEECDGGCHG
PSSRNCTRCKNVLDGPFCVSMCPVNKFNDHGVCHSCHE----------------------------------
------------------------------------------------------------------------
------------------------------------------------------------------------
------------------------------------------------------------------------
------------------------------------------------------------------------
------------------------------------------------------------------------
------------------------------------------------------------------------
------------------------------------------------------------------------
------------------------------------------------------------------------
------------------------------------------------------------------------
------------------------------------------------------------------------
------------------------------------------------------------------------
------------------------------------------------------------------------
------------------------------------------------------------------------
------------------------------------------------------------------------
------------------------------------------------------------------------
------------------------------------------------------------------------
------------------------------------------------------------------------
------------------------------------------------------------------------
------------------------------------------------------------------------
------------------------------------------------------------------------
------------------------------------
>ThyineEVm007645t1/1-464 type=protein; aalen=464,97%,partial3; clen=1432; offs=41-1432; organism=Thysanoessa_inermis; evgclass=main; oid=Thysanoessa_inermis_trinThysanoessa_inermis_LocDN100962c0g2t3; codepot=Code/0.047;
MGCKSCQKAVVTSDMNVEYCLKEDELCPESFFSEWVSLHETGHMKVLAGNSICRKCHPRCKNCSAYGFHSSV
CHECKNYRRGEQCEDECPQDHYADDVAHECKKCNTECSSTHGCRGPIESDCNQCRNFRIFLSGEPGPNNTHF
TCSATCPEELPYKIFPEDTSDPYCGVDLLNLDEESIPAILGGTLGCVFLLCIFLAVFCYLWWQRNKTKEAAL
KMTMTMMPYDDAEPLKPTNIKPNLAKLRIVKEAELRRGGILGYGAFGTVYKSVWVPEGENVKIPVAIKVLRE
GTGTNISKEILEEAYIMASVDHPNLLQLLAVCMTTQIMLITQLMPLGCLLDYVRNNKEKIGSKPLLNWCTQM
ARGMAYLEGRGVVHRDLAARNVLVQTPNCIKITDFGLAKLLEHKEEGYKASGGKMPIKWLALECIQHRIFTH
KSDVWAFGVTMWELMTYGGRPYEDIPAREVPD----------------------------------------
------------------------------------------------------------------------
------------------------------------------------------------------------
------------------------------------------------------------------------
------------------------------------------------------------------------
------------------------------------------------------------------------
------------------------------------------------------------------------
------------------------------------------------------------------------
------------------------------------------------------------------------
------------------------------------------------------------------------
------------------------------------------------------------------------
------------------------------------------------------------------------
------------------------------------------------------------------------
------------------------------------------------------------------------
------------------------------------------------------------------------
------------------------------------------------------------------------
------------------------------------------------------------------------
------------------------------------------------------------------------
------------------------------------------------------------------------
------------------------------------------------------------------------
------------------------------------------------------------------------
------------------------------------
>EupsupEVm004732t1/1-451 type=protein; aalen=451,99%,partial; clen=1356; offs=3-1355; organism=Euphausia_superba; evgclass=main; oid=Euphausia_superba_trinEuphausia_superba_LocDN165219c0g1t1; codepot=Code/0.0035;
NINEVTGYVLISHVDVKRIVLPSLQIIRGRTLFELNTYTNSFALFVTLSKMHTLEMPALRDILTGNVGFFNN
YNLCHIQTIDWNEIRSQAVPKPIYVYNFTQPARTCDCHKSCEKGCWGEGADNCQKFSKVTCASQCHQGRCYG
RGPRKCCHLFCAGGCSGPTQSDCLACKNFYDEGECKQECPPMMRYNPITYSWEKNPNGKFAYGATCVKNCPA
HLLRDNGACVRSCPPEKKALNGECVHCNGPCPKTCTLTDWVHAGNIESFRDCTVIQGNLAILDQTFNGFQEV
FENSTFGRRHRKMKPTDLEVFSNLKEVTGFVNIQASHPEFTDLSFLRNLEVIGGRAYFDYFTSLYIVKTSLK
SLNMKSLKQIRSGSVYIIENADLCYADEINWKKLVKGHNDNSEILLQNNHGHTQCINEGKTCHAECSDDGCW
GLGQEECLSCRNFKLDNTC-----------------------------------------------------
------------------------------------------------------------------------
------------------------------------------------------------------------
------------------------------------------------------------------------
------------------------------------------------------------------------
------------------------------------------------------------------------
------------------------------------------------------------------------
------------------------------------------------------------------------
------------------------------------------------------------------------
------------------------------------------------------------------------
------------------------------------------------------------------------
------------------------------------------------------------------------
------------------------------------------------------------------------
------------------------------------------------------------------------
------------------------------------------------------------------------
------------------------------------------------------------------------
------------------------------------------------------------------------
------------------------------------------------------------------------
------------------------------------------------------------------------
------------------------------------------------------------------------
------------------------------------------------------------------------
------------------------------------
>ProracEVm000288t1/1-448 type=protein; aalen=448,79%,complete; clen=1704; offs=24-1370; organism=Proasellus_racovitzai; evgclass=main; oid=Proasellus_racovitzai_trinProasellus_racovitzai_LocDN52024c0g2t9; codepot=Code/0.0087;
MPIKWLALECIQHRIFTHKSDVWAFGVTVWELLNYGGKPYEQMPAKDVPDFLEKGERLAQPATCTMELYMIL
LQCWQLEANHRPSFRELAEEFAKFSRDPGRYLVIDGDKLMRLPSYTPQDEHELIHSLSSGIDGDGVVMGAEE
YLHPKYGTSPQNHYNHNHHTSSSSTSEPATPIKKIAPHYPGGEYLSGLAESPQNRQNMQREKKYAHLEAVHN
SPQRPRENSLRYCSDPLKMLDTEMGDDDCFEAENAGTSSNMRVVGYPNSSRPGYGWVGDMRLHLPLDEDDYL
MPSAQPNAIASVGPPQQHYMELVAEGMDNCHRHSNSNYERQHNVCNRSHIPNGNGYVNGTRNGQRTGMDNPE
YHLMNNNARMYGNQIPNYYPTVQQTVGVPVARNCYPTYSTSSCNSGGSISSNHTQQVHQPSSLSHGSQHEYY
NEIPRLPSTPRSETTV--------------------------------------------------------
------------------------------------------------------------------------
------------------------------------------------------------------------
------------------------------------------------------------------------
------------------------------------------------------------------------
------------------------------------------------------------------------
------------------------------------------------------------------------
------------------------------------------------------------------------
------------------------------------------------------------------------
------------------------------------------------------------------------
------------------------------------------------------------------------
------------------------------------------------------------------------
------------------------------------------------------------------------
------------------------------------------------------------------------
------------------------------------------------------------------------
------------------------------------------------------------------------
------------------------------------------------------------------------
------------------------------------------------------------------------
------------------------------------------------------------------------
------------------------------------------------------------------------
------------------------------------------------------------------------
------------------------------------
>EupsupEVm004876t5/1-444 type=protein; aalen=444,99%,partial; clen=1334; offs=1-1332; organism=Euphausia_superba; evgclass=althim; oid=Euphausia_superba_trinEuphausia_superba_LocDN178100c0g2t1; codepot=Code/0.039;
LCKNVKNGLHCVPDCPIAKYNKNGTCQLCHDNCVDSCNGPGNTIGEAGCNSCEKVILNKDGIVDYCLREDES
CPDGYYSDWAPHNDKGHLRAVAGKAICKHCHPRCKNCTSYGFHVSVCHECLNYRRGEHCEDECPRDHYANEE
LQECQKCNAECSSIHGCRGPLESDCNQCRNFRIFLSGKPGTNNTHFTCTATCPQDLPYKIFPEDMSDPYCWN
DLLELDEESMPAILGGSLGCVFLLCIFLAVFCYLWWQRNKTKEAALKMTMNMMPYDDDEPLKPTNIKPNLAK
LRIVKEAELRHGGILGYGAFGTVYKGVWVPEGENVKIPVAIKVLREGTGTNINKEILEEAYIMASVDHPNLL
QLLAVCMTTKIMLVTQLMPLGCLLDYVRNNRDKVGSKPLLNWCTQIARGMAYLEELSVVHRDLAARNVLVQT
PNCVKITDFGLA------------------------------------------------------------
------------------------------------------------------------------------
------------------------------------------------------------------------
------------------------------------------------------------------------
------------------------------------------------------------------------
------------------------------------------------------------------------
------------------------------------------------------------------------
------------------------------------------------------------------------
------------------------------------------------------------------------
------------------------------------------------------------------------
------------------------------------------------------------------------
------------------------------------------------------------------------
------------------------------------------------------------------------
------------------------------------------------------------------------
------------------------------------------------------------------------
------------------------------------------------------------------------
------------------------------------------------------------------------
------------------------------------------------------------------------
------------------------------------------------------------------------
------------------------------------------------------------------------
------------------------------------------------------------------------
------------------------------------
>ProspeEVm001978t1/1-430 type=protein; aalen=430,100%,partial; clen=1290; offs=1-1290; organism=Proasellus_spelaeus; evgclass=main; oid=Proasellus_spelaeus_trinProasellus_spelaeus_LocDN30024c0g1t2; codepot=Unknown/-6.5e-05;
YDDNEPLKPTNIKPNLAKLRIVKEAELRLGGLLGAGAFGVVNKGVWVPDGENVKIPVAIKVLKDRTGLSQNK
EIFEEAYIMASVDHPNILQLLAICMTSQIMLITQLMPLGCLLDYVRNNRLKIGSKPLLNWCTQIARGMHYLE
ERRLVHRDLAARNVLVQTPNCVKITDFGLAKLLDYNEEEYKAEGGKMPIKWLALECIQHRIFTHKSDVWAYG
VTVWELLNYGGKPYEQMPAKDVPDFLEKGERLAQPATCTMELYMILLQCWQLEANHRPSFRELAEEFAKFSR
DPGRYLVIDGDKLMRLPSYTPQDEHELIHSLSSGIDGDGVVMGAEEYLHPKYGTSQQNHYNHNHHTSSSSTS
EPATPIKKIAPHYPGGEYLSGQAESPQNRQNMQREKKYAHLEAVHNSPQRPRENSLRYCSDPPYSALIPL--
------------------------------------------------------------------------
------------------------------------------------------------------------
------------------------------------------------------------------------
------------------------------------------------------------------------
------------------------------------------------------------------------
------------------------------------------------------------------------
------------------------------------------------------------------------
------------------------------------------------------------------------
------------------------------------------------------------------------
------------------------------------------------------------------------
------------------------------------------------------------------------
------------------------------------------------------------------------
------------------------------------------------------------------------
------------------------------------------------------------------------
------------------------------------------------------------------------
------------------------------------------------------------------------
------------------------------------------------------------------------
------------------------------------------------------------------------
------------------------------------------------------------------------
------------------------------------------------------------------------
------------------------------------------------------------------------
------------------------------------
>Battex_EVm003628t1/1-428 type=protein; aalen=428,42%,complete-utrbad; clen=3063; offs=135-1421; organism=HBG_Bathypalaemonella_texana; evgclass=noclass; oid=HBG_Bathypalaemonella_texana_trinHBG_Bathypalaemonella_texana_Loc38358c0g1t1; codepot=Code/0.026;
MPIKWLALECIQHRIFTHKSDVWAFGVTVWEILTYGGRPYEDILAREVPDLLEKGERLPQPSICTIDVYMLM
IRCWMLDAESRPSFRELADEFAKMARDPGRFLVIPGDRLMRLPSYTPQDERELIHSLSSAIEGEGIVMAAEE
YLQPKCTTTMVGVTGTTTTTSSSSTSDPTTPVKKSVGGMNSIGAGAEYISGRAESPQNRHNLQRERKYAHLE
SGAAGSPQRPRGDSLTSRYCSDPLKMLGKDADIGDDDCFNECGPPHSAPGYGWVGDLRLDLPVDEDDYLMPS
PQPSGLATVGPSHQHYMDLTADIPDGRRHHDHIRGKGSNGVPVGQIPNHVVGMDNPEYHMMNRAHMYNGRRI
HPQQMIGVPVFEPGRYNNYGGSSGHSSVSSNGISQHPHPSPLDMPHDYYNELAPRSPHVLTSRSETTV----
------------------------------------------------------------------------
------------------------------------------------------------------------
------------------------------------------------------------------------
------------------------------------------------------------------------
------------------------------------------------------------------------
------------------------------------------------------------------------
------------------------------------------------------------------------
------------------------------------------------------------------------
------------------------------------------------------------------------
------------------------------------------------------------------------
------------------------------------------------------------------------
------------------------------------------------------------------------
------------------------------------------------------------------------
------------------------------------------------------------------------
------------------------------------------------------------------------
------------------------------------------------------------------------
------------------------------------------------------------------------
------------------------------------------------------------------------
------------------------------------------------------------------------
------------------------------------------------------------------------
------------------------------------------------------------------------
------------------------------------
>Gasfor_EVm003672t1/1-421 type=protein; aalen=421,48%,complete-utrbad; clen=2621; offs=76-1341; organism=HBG_Gastroptychus_formosus; evgclass=main; oid=HBG_Gastroptychus_formosus_trinHBG_Gastroptychus_formosus_Loc66046c0g4t1; codepot=Code/0.068;
MPIKWLALECIQHRIFTHKSDVWAFGVTVWEILAYGGRPYEDIPAREVPDLLEKGERLPQPAICTIDVYMLM
IRCWMLDAESRPSFRELAEEFAKMARDPGRFLVIPGDKLMRLPSYTPQDERELIHSLSSVIEGEGVVMAAEE
YLQPKYGGGMIGVTGTNSSTSTSDPTTPVKKTPGGHMGGVGGAEYISGRAESPQNRHNLQREKKYAHLEAGS
AGSPGQRPRGDSLTSRYCSVPLKMLEVGDDDCFSDQSPPASAPGYGWVGDLRLDLPVDEDDYLMPSPQPSGL
ATVGPSHQHYMDLMPDITDGRRGEGGHGRGMKGPNGIAGQQWLGMDNPEYHMTNARAQMYGGRRLHPQQTLG
VPVLQPGRVNGYPTSNGHPQQHLPQQQHKQLPHPQDMPHEYYNELASHVPHPLTTRSETTV-----------
------------------------------------------------------------------------
------------------------------------------------------------------------
------------------------------------------------------------------------
------------------------------------------------------------------------
------------------------------------------------------------------------
------------------------------------------------------------------------
------------------------------------------------------------------------
------------------------------------------------------------------------
------------------------------------------------------------------------
------------------------------------------------------------------------
------------------------------------------------------------------------
------------------------------------------------------------------------
------------------------------------------------------------------------
------------------------------------------------------------------------
------------------------------------------------------------------------
------------------------------------------------------------------------
------------------------------------------------------------------------
------------------------------------------------------------------------
------------------------------------------------------------------------
------------------------------------------------------------------------
------------------------------------------------------------------------
------------------------------------
>Hetory_EVm002997t1/1-415 type=protein; aalen=415,99%,partial; clen=1246; offs=1-1245; organism=HBG_Heterocarpus_oryx; evgclass=main; oid=HBG_Heterocarpus_oryx_trinHBG_Heterocarpus_oryx_Loc36426c0g1t1; codepot=Code/0.039;
NQQGFYELSSRTCGHCHSECKNSCHGPDSNHCDRCKNAKDGPYCVERCPETKFNENGICRLCHENCVDGCNG
PDNTIGPNGCTSCKKAVIDRDLQVKYCLPDSEPCPSGYFSEWVNHQETGDLLRLAGKTICRQCHQRCKNCTA
YGFHISVCHECVNYRRGEHCEEECPQDHFADEIVHECFKCSAECSNGCTGPLDSQCAACRNYRIYLEGEPGM
NNTEFNCTASCPAGLPYKIFPEDASDPYCGKDPLIIPFDDESIPAILGGTMGCVFLVCIFLAVFCYLWWQRN
KTKEAALKMTMTMMPYDDNEPLKPTNIKPNLAKLHIVKEAELRKGGILGYGAFGTVYKGVWVPEGENVKIPV
AIKVLREGTGTNVNKEILEEAYIMASVDHPNLLQLLAVCMTTQIMLVTQLMPLGC-----------------
------------------------------------------------------------------------
------------------------------------------------------------------------
------------------------------------------------------------------------
------------------------------------------------------------------------
------------------------------------------------------------------------
------------------------------------------------------------------------
------------------------------------------------------------------------
------------------------------------------------------------------------
------------------------------------------------------------------------
------------------------------------------------------------------------
------------------------------------------------------------------------
------------------------------------------------------------------------
------------------------------------------------------------------------
------------------------------------------------------------------------
------------------------------------------------------------------------
------------------------------------------------------------------------
------------------------------------------------------------------------
------------------------------------------------------------------------
------------------------------------------------------------------------
------------------------------------------------------------------------
------------------------------------------------------------------------
------------------------------------
>Eumpic_EVm001593t1/1-415 type=protein; aalen=415,92%,partial3; clen=1343; offs=99-1343; organism=HBG_Eumunida_picta; evgclass=noclass; oid=HBG_Eumunida_picta_trinHBG_Eumunida_picta_Loc38678c0g1t1; codepot=Code/0.059;
MASVDHPYLLQLLAVCMTTQIMLVTQLMPLGCLLDYVRNNKDKIGSKPLLNWCTQIARGMAYLEERRLVHRD
LAARNVLVQTPNCVKITDFGLAKLLEYNEDEYKAAGGKMPIKWLALECIQHRIFSHKSDVWAFGVTVWEILA
YGGRPYEDIPAREVPDLLEKGERLPQPAICTIDVYMFMIRCWMLDAEGRPSFRELAEQFAKFARDPGRFLVI
PGDKLMRLPSYTPQDERELIRSLSSVIEGDGVVMGAEEYLQPKYGGGMIGVPSTNSSTSTSDPTTPVKKTPG
GHIGGAGGAEYISGRAESPQNRHNLQRERKYAHLEAGSAGSPGQRPRGDSLTSRYCSDPLKMLEVGDDDCFN
DQGPPASVPGYGWVGDLRLDLPVDEDDYLMPSPQPSGLATVGPSHQHYMDVMPDV-----------------
------------------------------------------------------------------------
------------------------------------------------------------------------
------------------------------------------------------------------------
------------------------------------------------------------------------
------------------------------------------------------------------------
------------------------------------------------------------------------
------------------------------------------------------------------------
------------------------------------------------------------------------
------------------------------------------------------------------------
------------------------------------------------------------------------
------------------------------------------------------------------------
------------------------------------------------------------------------
------------------------------------------------------------------------
------------------------------------------------------------------------
------------------------------------------------------------------------
------------------------------------------------------------------------
------------------------------------------------------------------------
------------------------------------------------------------------------
------------------------------------------------------------------------
------------------------------------------------------------------------
------------------------------------------------------------------------
------------------------------------
>ProkarEVm002249t2/1-406 type=protein; aalen=406,79%,complete; clen=1545; offs=32-1252; organism=Proasellus_karamani; evgclass=althim; oid=Proasellus_karamani_trinProasellus_karamani_LocDN66414c0g1t2; codepot=Code/0.007;
MPAKDVPDFLEKGERLAQPATCTMELYMILLQCWQLEANHRPSFRELAEEFAKFSRDPGRYLVIDGDKLMRL
PSYTPQDEHELIHSLSSGIDGDGVVMGAEEYLHPKYGSSQQNHNHQHHHTSSSSTSEPATPIKHFAPRYSEG
EYLSGQAESPQNRQNLQREKKYAHLEAVHSSPQRPRENSLRYCSDPLKMLDTEMGDDDCFEAESAGTSSNMR
GVGYPNSSRPGYGWVGDMRLHLPLDEDDYLMPSAQPNAIASVGPPPQHYMELVAEGMDNGYRHSTSNYERHH
NLCNRSRVPNGNGYANGSRNGQWAGMDNPEYHLMNNNARMYGNQIPNYYPAAQQTVGVPVTRNCYPTYSTSS
CNSGGSMSSNHTQQVHQPSSLSHGSQHEYYNEIPRLPSTPRSETTV--------------------------
------------------------------------------------------------------------
------------------------------------------------------------------------
------------------------------------------------------------------------
------------------------------------------------------------------------
------------------------------------------------------------------------
------------------------------------------------------------------------
------------------------------------------------------------------------
------------------------------------------------------------------------
------------------------------------------------------------------------
------------------------------------------------------------------------
------------------------------------------------------------------------
------------------------------------------------------------------------
------------------------------------------------------------------------
------------------------------------------------------------------------
------------------------------------------------------------------------
------------------------------------------------------------------------
------------------------------------------------------------------------
------------------------------------------------------------------------
------------------------------------------------------------------------
------------------------------------------------------------------------
------------------------------------------------------------------------
------------------------------------
>ThyineEVm001265t5/1-395 type=protein; aalen=395,95%,partial3; clen=1235; offs=49-1233; organism=Thysanoessa_inermis; evgclass=alt; oid=Thysanoessa_inermis_trinThysanoessa_inermis_LocDN111410c1g2t3; codepot=Code/0.032;
MLMIRCWMLDAESRPSHRELAEHLAKMARDPGRFLVIPGDKLMRLPSYTPNDEKELINSLSSAIEGEGVVMA
AEEYLQPKYGNLSAFTSSGTITTSTSEPETPIKKAFSGYNIDTLNGGFHYGTTGRRREFSENRHNSQKEKKY
THLDNCGTLNGSLKRQREDTKSLRYTQDPLKNLNLDLADESATANSSSAPSQSSVACSSGPSYGWVGDLRLD
LPLDEDDYLMPQQSQGPPSVGPSHQPYAHSVREAQKKLYDSYQRGQNGHLPRAVSNGSLQPGSAGPEISGNQ
RVAMDNPEYHMMNQRTHMPPMYGNRSTPTSKQNVGVPVLDQPGYRNGYAGTISNSGHTSGSSYGMSGPSSNS
GPSSVTSNGHSNGHITPQQLPMPPPPEASATHEYY-------------------------------------
------------------------------------------------------------------------
------------------------------------------------------------------------
------------------------------------------------------------------------
------------------------------------------------------------------------
------------------------------------------------------------------------
------------------------------------------------------------------------
------------------------------------------------------------------------
------------------------------------------------------------------------
------------------------------------------------------------------------
------------------------------------------------------------------------
------------------------------------------------------------------------
------------------------------------------------------------------------
------------------------------------------------------------------------
------------------------------------------------------------------------
------------------------------------------------------------------------
------------------------------------------------------------------------
------------------------------------------------------------------------
------------------------------------------------------------------------
------------------------------------------------------------------------
------------------------------------------------------------------------
------------------------------------------------------------------------
------------------------------------
>ThyineEVm001265t8/1-395 type=protein; aalen=395,92%,partial3; clen=1281; offs=95-1279; organism=Thysanoessa_inermis; evgclass=alt; oid=Thysanoessa_inermis_trinThysanoessa_inermis_LocDN111410c1g2t1; codepot=Code/0.031;
MLMIRCWMLDADSRPSHKELAEHLAKMARDPGRFLVIPGDKLMRLPSYTPNDEKELINSLSSAIEGEGVVMA
AEEYLQPKYGNLSAFTSSGTITTSTSDPETPIKKAFSGHNIDTLNGGFHYGTTGRRREFSENRHNSQREKKY
AHLDNCGTLNGSLKRQREDTRSLRYTQDPLKNLNLDLADESATANSSSAPSQSSVACSSGPSYGWVGDLRLD
LPLDEDDYLMPQQSQGPPSVGPSHQPYAHSVREAQKKLYDSYQRGQNGHLPRAVSNGSLQPGSAGPEISGNQ
RVAMDNPEYHMMNQRTHMPPMYGNRSTPTSKQNVGVPVLDQPGYRNGYAGTISNSGHTSGSSYGMSGPSSNS
GPSSVTSNGHSNGHITPQQLPMPPPPEASATHEYY-------------------------------------
------------------------------------------------------------------------
------------------------------------------------------------------------
------------------------------------------------------------------------
------------------------------------------------------------------------
------------------------------------------------------------------------
------------------------------------------------------------------------
------------------------------------------------------------------------
------------------------------------------------------------------------
------------------------------------------------------------------------
------------------------------------------------------------------------
------------------------------------------------------------------------
------------------------------------------------------------------------
------------------------------------------------------------------------
------------------------------------------------------------------------
------------------------------------------------------------------------
------------------------------------------------------------------------
------------------------------------------------------------------------
------------------------------------------------------------------------
------------------------------------------------------------------------
------------------------------------------------------------------------
------------------------------------------------------------------------
------------------------------------
>ProparEVm002488t1/1-379 type=protein; aalen=379,100%,partial; clen=1137; offs=1-1137; organism=Proasellus_parvulus; evgclass=main; oid=Proasellus_parvulus_trinProasellus_parvulus_LocDN19558c0g1t1; codepot=Noncode/-0.002;
LCFAENINWRKLIKGDDAKSQLLLQNNRAANQCADESLVCHNECSKDGCWATGEDQCLSCQNYKLEEKCVNG
CRSPNIYEKNSKECSYCHEQCYGGCNGADSDSCFQCKSVKDGPYCIEKCPETKFNANGTCESCHENCVDGCT
GSANTVGYGGCNSCKKALLNSKNEVEYCLNIEESCPSSYFSDILVRQDSGQLRSMAGNTVCRKCHPRCKNCT
AYGIHISVCQECSMYRRKEHCEDECPEDHFADEIKKECVKCSSECSDGCNGPSESDCKACRNYRIYYEGQPG
VNNTNFNCTATCPAEFPFKVFPEDISDPYCAKDQLPLSMDDESMTAILGGTLGCFFLLLIFFLVLCFLWWQR
NKTKEAALKMTMTMMPYDD-----------------------------------------------------
------------------------------------------------------------------------
------------------------------------------------------------------------
------------------------------------------------------------------------
------------------------------------------------------------------------
------------------------------------------------------------------------
------------------------------------------------------------------------
------------------------------------------------------------------------
------------------------------------------------------------------------
------------------------------------------------------------------------
------------------------------------------------------------------------
------------------------------------------------------------------------
------------------------------------------------------------------------
------------------------------------------------------------------------
------------------------------------------------------------------------
------------------------------------------------------------------------
------------------------------------------------------------------------
------------------------------------------------------------------------
------------------------------------------------------------------------
------------------------------------------------------------------------
------------------------------------------------------------------------
------------------------------------------------------------------------
------------------------------------
>EulvioEVm000913t1/1-378 type=protein; aalen=378,85%,partial5; clen=1330; offs=3-1139; organism=Eulimnogammarus_violaceus; evgclass=noclass; oid=Eulimnogammarus_violaceus_trinEulimnogammarus_violaceus_LocDN24206c0g1t1; codepot=Code/0.047;
VAVPNTTSSTSSEPVTPVKKHPGATYETDIGDDDCFENSPSGDSDANSRPPGYGWVGNVRLDLPVDEDDYLM
PSPQPGAASYGPSHQHYMDLLDAPRTQQASDYYRHLKKNGAPNNHLAMDNPEYHMMNRRNAAVAVAAAAAAG
LALQQQRNGVPHRGHPDYPAITHPSQLYTSRRRQSQRSSQSSQPHTPTDPYFPTSTSDPNYPGFPRTPTEHN
SFAFRVPSHPGTPTDPHHPQAPMSHSSTEGIAVNGFPGPVRNGSADPNRMFGMTTGPQTVGVPVLEQHSRLP
SYSSTGSSGPSSSSVHQNGGHYHHHPHHHPQQQQPQPQQNGSNHHNPARQPHHPSQVPSDASHEYYNDVSRG
YSSLQSGHSGGSRSETTV------------------------------------------------------
------------------------------------------------------------------------
------------------------------------------------------------------------
------------------------------------------------------------------------
------------------------------------------------------------------------
------------------------------------------------------------------------
------------------------------------------------------------------------
------------------------------------------------------------------------
------------------------------------------------------------------------
------------------------------------------------------------------------
------------------------------------------------------------------------
------------------------------------------------------------------------
------------------------------------------------------------------------
------------------------------------------------------------------------
------------------------------------------------------------------------
------------------------------------------------------------------------
------------------------------------------------------------------------
------------------------------------------------------------------------
------------------------------------------------------------------------
------------------------------------------------------------------------
------------------------------------------------------------------------
------------------------------------------------------------------------
------------------------------------
>ProcoxEVm002667t1/1-374 type=protein; aalen=374,99%,partial; clen=1123; offs=2-1123; organism=Proasellus_coxalis; evgclass=main; oid=Proasellus_coxalis_trinProaselluscoxalis_LocDN103874c0g1t1; codepot=Noncode/-0.0036;
FLRNLEIIGGRATTEYFSSLYIVKTSLRSLGLRSLKRIRSGSVYILENNNLCFAENINWRKLIKGDDAKSQL
LLQNNRAANQCADEGLVCHNECSKDGCWDRGEDQCLSCQNYKLEEKCVNGCLSPNIYEKNSKECSYCHEQCY
GGCNGADSDSCFQCKSVKDGPYCVDKCPETKFNANGTCESCHENCVDGCTGSANTVGYGGCNSCKKALLNSK
NEVEYCLNIEESCPSSYFSDILVRQDSGQLRSMAGNTVCRKCHPRCKNCTAYGIHISVCQECSMYRRKEHCE
DECPEDHYADENKKECVKCSSECSDGCTGPSESDCKACRNYRIYYEGQPGVNNTNFNCTATCPPEFPFKVFP
EDISDPYSALIPLL----------------------------------------------------------
------------------------------------------------------------------------
------------------------------------------------------------------------
------------------------------------------------------------------------
------------------------------------------------------------------------
------------------------------------------------------------------------
------------------------------------------------------------------------
------------------------------------------------------------------------
------------------------------------------------------------------------
------------------------------------------------------------------------
------------------------------------------------------------------------
------------------------------------------------------------------------
------------------------------------------------------------------------
------------------------------------------------------------------------
------------------------------------------------------------------------
------------------------------------------------------------------------
------------------------------------------------------------------------
------------------------------------------------------------------------
------------------------------------------------------------------------
------------------------------------------------------------------------
------------------------------------------------------------------------
------------------------------------------------------------------------
------------------------------------
>ThyineEVm007645t2/1-372 type=protein; aalen=372,96%,partial3; clen=1158; offs=41-1156; organism=Thysanoessa_inermis; evgclass=alt; oid=Thysanoessa_inermis_trinThysanoessa_inermis_LocDN100962c0g2t2; codepot=Code/0.043;
MGCKSCQKAVVTSDMNVEYCLKEDELCPESFFSEWVSLHETGHMKVLAGNSICRKCHPRCKNCSAYGFHSSV
CHECKNYRRGEQCEDECPQDHYADDVAHECKKCNTECSSTHGCRGPIESDCNQCRNFRIFLSGEPGPNNTHF
TCSATCPEELPYKIFPEDTSDPYCGVDLLNLDEESIPAILGGTLGCVFLLCIFLAVFCYLWWQRNKTKEAAL
KMTMTMMPYDDAEPLKPTNIKPNLAKLRIVKEAELRRGGILGYGAFGTVYKSVWVPEGENVKIPVAIKVLRE
GTGTNISKEILEEAYIMASVDHPNLLQLLAVCMTTQIMLVTQLMPLGCLLDYVRNNKDKVGSKPLLNWCTQI
ARGMAYLEERLV------------------------------------------------------------
------------------------------------------------------------------------
------------------------------------------------------------------------
------------------------------------------------------------------------
------------------------------------------------------------------------
------------------------------------------------------------------------
------------------------------------------------------------------------
------------------------------------------------------------------------
------------------------------------------------------------------------
------------------------------------------------------------------------
------------------------------------------------------------------------
------------------------------------------------------------------------
------------------------------------------------------------------------
------------------------------------------------------------------------
------------------------------------------------------------------------
------------------------------------------------------------------------
------------------------------------------------------------------------
------------------------------------------------------------------------
------------------------------------------------------------------------
------------------------------------------------------------------------
------------------------------------------------------------------------
------------------------------------------------------------------------
------------------------------------
>ProherEVm004539t1/1-372 type=protein; aalen=372,97%,partial3; clen=1144; offs=29-1144; organism=Proasellus_hercegovinensis; evgclass=main; oid=Proasellus_hercegovinensis_trinProasellus_hercegovinensis_LocDN43218c0g2t1; codepot=Code/0.0092;
MELYMILLQCWQLEANHRPSFRELAEEFAKFSRDPGRYLVIDGDKLMRLPSYTPQDEHELIHSLSSGIDGDG
VVMGAEEYLHPKYGTSQQNHNSHHHTSSSSTSEPATPIKKIAPHYSGGEYLSGQAESPQNRQNLQREKKYAH
LEAVHSSPQRPRENSLRYCSDPLKMLDTEMGDDDCFEAENAGTSSNMRGVGYPNSSRPGYGWVGDMRLHLPL
DEDDYLMPSAQPNAIVSVGPPPQHYMELVAEGMDNGHHHSTSNYERHHNICNRSRVPNGNGYANGSRNGHWA
GMDNPEYHLMNNNARMYGNQIPNYYSTAQQTVGVPVTRNCYPTYSTSSCNSGGSLSSNHAQQVHQPSSLSHG
SQHEYYNEIPRT------------------------------------------------------------
------------------------------------------------------------------------
------------------------------------------------------------------------
------------------------------------------------------------------------
------------------------------------------------------------------------
------------------------------------------------------------------------
------------------------------------------------------------------------
------------------------------------------------------------------------
------------------------------------------------------------------------
------------------------------------------------------------------------
------------------------------------------------------------------------
------------------------------------------------------------------------
------------------------------------------------------------------------
------------------------------------------------------------------------
------------------------------------------------------------------------
------------------------------------------------------------------------
------------------------------------------------------------------------
------------------------------------------------------------------------
------------------------------------------------------------------------
------------------------------------------------------------------------
------------------------------------------------------------------------
------------------------------------------------------------------------
------------------------------------
>EupsupEVm003760t4/1-371 type=protein; aalen=371,98%,partial3; clen=1131; offs=17-1129; organism=Euphausia_superba; evgclass=alt; oid=Euphausia_superba_trinEuphausia_superba_LocDN196894c0g1t1; codepot=Code/0.022;
MDNFKWKKLIRGDDVKSQILLQNNRDHDLCISDNEVCHAECSDDGCWGQGQEECLSCRNFKLDENCVNRCNN
VGIYKKDNKMCGRCDPQCNGGCHGPDANHCIRCKSVTDGPYCVAECPSTKYNDNGSCQLCHENCDEGCNGPD
NTIGNNGCKSCQKAVVTSDMTVEYCLKEDEPCPEGFFSEWVSLQETGHMKVLAGKSICRKCHPRCKNCSAYG
FHSSVCHECKNYRRGEQCEDECPQDHYADEKAHECKKCNAECSSTHGCRGSVESDCNQCRNFRIFLSGEPSP
NNTHFTCAATCPEELPYKIFPEDTSDPYCGVDLLNMDEESIPAILGGTLSCVFLLCILLAVFCYLWWQRSKQ
GVQNGQIYQRH-------------------------------------------------------------
------------------------------------------------------------------------
------------------------------------------------------------------------
------------------------------------------------------------------------
------------------------------------------------------------------------
------------------------------------------------------------------------
------------------------------------------------------------------------
------------------------------------------------------------------------
------------------------------------------------------------------------
------------------------------------------------------------------------
------------------------------------------------------------------------
------------------------------------------------------------------------
------------------------------------------------------------------------
------------------------------------------------------------------------
------------------------------------------------------------------------
------------------------------------------------------------------------
------------------------------------------------------------------------
------------------------------------------------------------------------
------------------------------------------------------------------------
------------------------------------------------------------------------
------------------------------------------------------------------------
------------------------------------------------------------------------
------------------------------------
>EulvirEVm001864t1/1-368 type=protein; aalen=368,42%,partial5-utrbad; clen=2603; offs=3-1109; organism=Eulimnogammarus_viridulus; evgclass=noclass; oid=Eulimnogammarus_viridulus_trinEulimnogammarus_viridulus_LocDN42929c0g3t1; codepot=Code/0.046;
EPVTPVKKHPGATYETDIGDDDCFENSPSGDSDANSRPPGYGWVGNVRLDLPVDEDDYLMPSPQPGAASYGP
SHQHYMDLLDAPQGTQQASDYYRHLKKNGAPNNHLAMDNPEYHMMNRRNAAAAVAAAAAAGLALQQQRNGVP
HRGHPDYPAITHPSQLYTSRRRQSQRSSQSSQPHTPTDPYFPTSTSDPNYPGFPRTPTEHNSFAFRVPSHPG
TPTDPHHPQAPMSHSSTEGIGVNGFPGPVRNGSADPNRMFGMTTGPQTVGVPVLEQHSRLPSYSSTGSSGPS
STSVHQNGGHYHHHPHHHPQQQQQPQLQQNGSNHHNPARQPHHPSHVPSDASHEYYNDVSRGYSSLQSGHSG
GSRSETTV----------------------------------------------------------------
------------------------------------------------------------------------
------------------------------------------------------------------------
------------------------------------------------------------------------
------------------------------------------------------------------------
------------------------------------------------------------------------
------------------------------------------------------------------------
------------------------------------------------------------------------
------------------------------------------------------------------------
------------------------------------------------------------------------
------------------------------------------------------------------------
------------------------------------------------------------------------
------------------------------------------------------------------------
------------------------------------------------------------------------
------------------------------------------------------------------------
------------------------------------------------------------------------
------------------------------------------------------------------------
------------------------------------------------------------------------
------------------------------------------------------------------------
------------------------------------------------------------------------
------------------------------------------------------------------------
------------------------------------------------------------------------
------------------------------------
>ProkarEVm002249t3/1-368 type=protein; aalen=368,94%,complete; clen=1177; offs=61-1167; organism=Proasellus_karamani; evgclass=alt; oid=Proasellus_karamani_trinProasellus_karamani_LocDN66414c0g2t4; codepot=Code/0.011;
MLDTEMGDDDCFEAESAGTSSNMRGVGYPNSSRPGYGWVGDMRLHLPLDEDELIHSLSSGIDGDGVVMGAEE
YLHPKYGSSQQNHNHQHHHTSSSSTSEPATPIKHFAPRYSEGEYLSGQAESPQNRQNLQREKKYAHLEAVHS
SPQRPRENSLRYCSDPLKMLDTEMGDDDCFEAESAGTSSNMRGVGYPNSSRPGYGWVGDMRLHLPLDEDDYL
MPSAQPNAIASVGPPPQHYMELVAEGMDNGYRHSTSNYERHHNLCNRSRVPNGNGYANGSRNGQWAGMDNPE
YHLMNNNARMYGNQIPNYYPAAQQTVGVPVTRNCYPTYSTSSCNSGGSMSSNHTQQVHQPSSLSHGSQHEYY
NEIPRTLR----------------------------------------------------------------
------------------------------------------------------------------------
------------------------------------------------------------------------
------------------------------------------------------------------------
------------------------------------------------------------------------
------------------------------------------------------------------------
------------------------------------------------------------------------
------------------------------------------------------------------------
------------------------------------------------------------------------
------------------------------------------------------------------------
------------------------------------------------------------------------
------------------------------------------------------------------------
------------------------------------------------------------------------
------------------------------------------------------------------------
------------------------------------------------------------------------
------------------------------------------------------------------------
------------------------------------------------------------------------
------------------------------------------------------------------------
------------------------------------------------------------------------
------------------------------------------------------------------------
------------------------------------------------------------------------
------------------------------------------------------------------------
------------------------------------
>Batser_EVm003395t1/1-359 type=protein; aalen=359,27%,complete-utrbad; clen=3960; offs=62-1141; organism=HBG_Bathypalaemonella_serratipalma; evgclass=noclass; oid=HBG_Bathypalaemonella_serratipalma_trinHBG_Bathypalaemonella_serratipalma_Loc102791c1g1t1; codepot=Code/0.026;
MLMIRCWMLDAESRPSFRELADEFAKMARDPGRFLVIPGDRLMRLPSYTPQDERELIHSLSSAIEGEGIVMA
AEEYLQPKCTTTMVGVTGTTTTTSSSSTSDPTTPVKKSVGGMNSIGAGAEYISGRAESPQNRHNLQRERKYA
HLESGAAGSPQRPRGDSLTSRYCSDPLKMLGKDADIGDDDCFNECGPPHSAPGYGWVGDLRLDLPVDEDDYL
MPSPQPSGLATVGPSHQHYMDLTADIPDGRRHHDHIRGKGSNGVPVGQIPNHVVGMDNPEYHMMNRAHMYNG
RRIHPQQMIGVPVFEPGRYNNYGGSSGHSSVSSNGISQHPHPSPLDMPHDYYNELAPRSPHVLTSRSETTV-
------------------------------------------------------------------------
------------------------------------------------------------------------
------------------------------------------------------------------------
------------------------------------------------------------------------
------------------------------------------------------------------------
------------------------------------------------------------------------
------------------------------------------------------------------------
------------------------------------------------------------------------
------------------------------------------------------------------------
------------------------------------------------------------------------
------------------------------------------------------------------------
------------------------------------------------------------------------
------------------------------------------------------------------------
------------------------------------------------------------------------
------------------------------------------------------------------------
------------------------------------------------------------------------
------------------------------------------------------------------------
------------------------------------------------------------------------
------------------------------------------------------------------------
------------------------------------------------------------------------
------------------------------------------------------------------------
------------------------------------------------------------------------
------------------------------------
>Batser_EVm003396t1/1-358 type=protein; aalen=358,97%,partial3; clen=1102; offs=27-1100; organism=HBG_Bathypalaemonella_serratipalma; evgclass=noclass; oid=HBG_Bathypalaemonella_serratipalma_trinHBG_Bathypalaemonella_serratipalma_Loc102791c0g1t1; codepot=Code/0.015;
MDSQCVACRNYRIYLDGEPGSNTTKFNCTASCYADYPYKIFPKDASDPYCGKEPLIFPFDDESIPAILGGTL
GCVFLLCIFLAVFCYLWWQRNKTKEAALKMTMTMMPYDDNEPLKPTNIKPNLAKLHIVKEAELRKGGILGYG
AFGTVYKGVWVPEGENVKIPVAIKVLREGTGTNVNKEILEEAYIMASVDHPNLLQLLAVCMTTQIMLVTQLM
PLGCLLDYVRNNKDKVGSKPLLNWCTQIARGMAYLEDRRLVHRDLAARNILVQTPNCVKITDFGLAKLLDYN
EDEYKAAGGKMPIKWLALECIQHRIFTHKSDVWAFGVTVWEILTYGGRPYEDILAREVPDLLEKGERLPQ--
------------------------------------------------------------------------
------------------------------------------------------------------------
------------------------------------------------------------------------
------------------------------------------------------------------------
------------------------------------------------------------------------
------------------------------------------------------------------------
------------------------------------------------------------------------
------------------------------------------------------------------------
------------------------------------------------------------------------
------------------------------------------------------------------------
------------------------------------------------------------------------
------------------------------------------------------------------------
------------------------------------------------------------------------
------------------------------------------------------------------------
------------------------------------------------------------------------
------------------------------------------------------------------------
------------------------------------------------------------------------
------------------------------------------------------------------------
------------------------------------------------------------------------
------------------------------------------------------------------------
------------------------------------------------------------------------
------------------------------------------------------------------------
------------------------------------
>PromerEVm004999t1/1-358 type=protein; aalen=358,92%,partial3; clen=1159; offs=84-1157; organism=Proasellus_meridianus; evgclass=main; oid=Proasellus_meridianus_trinProasellus_meridianus_LocDN29861c0g1t1; codepot=Code/0.0063;
MGISPAHLQLLTIVTLVFCTLCIVPTLAELNKGKICIGTNGRMSVPSNRDHHYRNLRDRYINCTYVDGNLEL
TWLQDENLDLSFLQYIREVTGYVLISHVDVKRVVFPSLQIIRGRTLFKLSVADESFALLVMLSKMNTLEMPA
LRDILEGSVSLFNNYNLCHVKSINWTEIMSDPNSKYFYTYNFTQPQRTCHCHESCERGCWGEGTDNCQKFSK
ITCSPQCHDGRCYGPGPRDCCHLFCAGGCSGPTQSDCLACHNFFDDGECKQECPPMKRYNTITYSWEPNPNG
KYAYGATCVRDCPGHLLKDSGACVRSRPAKKKAMDGECVRCNGPCPKTCQGVENVHSGNIDSFKGCTIIE--
------------------------------------------------------------------------
------------------------------------------------------------------------
------------------------------------------------------------------------
------------------------------------------------------------------------
------------------------------------------------------------------------
------------------------------------------------------------------------
------------------------------------------------------------------------
------------------------------------------------------------------------
------------------------------------------------------------------------
------------------------------------------------------------------------
------------------------------------------------------------------------
------------------------------------------------------------------------
------------------------------------------------------------------------
------------------------------------------------------------------------
------------------------------------------------------------------------
------------------------------------------------------------------------
------------------------------------------------------------------------
------------------------------------------------------------------------
------------------------------------------------------------------------
------------------------------------------------------------------------
------------------------------------------------------------------------
------------------------------------------------------------------------
------------------------------------

>ProcoiEVm003309t1/1-352 type=protein; aalen=352,97%,complete; clen=1088; offs=25-1083; organism=Proasellus_coiffaiti; evgclass=main; oid=Proasellus_coiffaiti_trinProaselluscoiffaiti_LocDN44118c0g1t1; codepot=Code/0.011;
MTRCDDCDGGDFVAMFHTLDEGIPQLPSQHRPHQFRMTNCELIHAHLEVYTMVAEEYLHPKYGTSQQNHHHH
NHHTSSSSTSEPATPIKKIAPHYSGGEYLSGQAESPQNRQNMQREKKYAHLEAVHNSPQRPRENSLRYCSDP
LKMLDTEMGDDDCFEAENAGTSSNMRGVGYPNSSRPGYGWVGDMRLHLPLDEDDYLMPSAQPNAVANVGPPQ
QHYMELVAEGMDNGHRHSTANYERHHNICNRPRIPNGNGYANGSRNGQWAGMDNPEYHLMNNNARMYGNQIP
NYYPAAQQTVGVPVTRNCYPTYSTSSCNSGGSISSNHAQQVHQPPSLSHGSQHEYYNEIPRTLR--------
------------------------------------------------------------------------
------------------------------------------------------------------------
------------------------------------------------------------------------
------------------------------------------------------------------------
------------------------------------------------------------------------
------------------------------------------------------------------------
------------------------------------------------------------------------
------------------------------------------------------------------------
------------------------------------------------------------------------
------------------------------------------------------------------------
------------------------------------------------------------------------
------------------------------------------------------------------------
------------------------------------------------------------------------
------------------------------------------------------------------------
------------------------------------------------------------------------
------------------------------------------------------------------------
------------------------------------------------------------------------
------------------------------------------------------------------------
------------------------------------------------------------------------
------------------------------------------------------------------------
------------------------------------------------------------------------
------------------------------------------------------------------------
------------------------------------
>ProartEVm003724t2/1-346 type=protein; aalen=346,84%,complete; clen=1229; offs=178-1218; organism=Proasellus_arthrodilus; evgclass=althim; oid=Proasellus_arthrodilus_trinProasellus_arthrodilus_LocDN45745c0g1t1; codepot=Noncode/-0.0026;
MASVDHPNILQLLAICMTSQIMLITQLMPLGCLLDYVRNNRLKIGSKPLLNWCTQIARGMHYLEERRLVHRD
LAARNVLVQTPNCVKITDFGLAKLLDYNEEEYKAEGGKMPIKWLALECIQHRIFTHKSDVWAFGVTVWELLN
YGGKPYEQMPAKDVPDFLEKGERLAQPATCTMELYMILLQCWQLEANHRPSFRELAEEFAKFSRDPGRYLVI
DGDKLMRLPSYTPQDEHELIHSLSSGIDGDGVVMGAEEYLHPKYGTSQQNHYNHNHHTSSSSTSEPVTPIKK
IAPHYPGGEYLSGQAESPQNRQNMQREKKYAHLEAVHNSPQRPRENSLRYCSDPRTLR--------------
------------------------------------------------------------------------
------------------------------------------------------------------------
------------------------------------------------------------------------
------------------------------------------------------------------------
------------------------------------------------------------------------
------------------------------------------------------------------------
------------------------------------------------------------------------
------------------------------------------------------------------------
------------------------------------------------------------------------
------------------------------------------------------------------------
------------------------------------------------------------------------
------------------------------------------------------------------------
------------------------------------------------------------------------
------------------------------------------------------------------------
------------------------------------------------------------------------
------------------------------------------------------------------------
------------------------------------------------------------------------
------------------------------------------------------------------------
------------------------------------------------------------------------
------------------------------------------------------------------------
------------------------------------------------------------------------
------------------------------------------------------------------------
------------------------------------
>EupsupEVm003760t3/1-338 type=protein; aalen=338,98%,partial3; clen=1032; offs=17-1030; organism=Euphausia_superba; evgclass=alt; oid=Euphausia_superba_trinEuphausia_superba_LocDN196894c0g1t4; codepot=Code/0.02;
MDNFKWKKLIRGDDVKSQILLQNNRDHDLCISDNEVCHAECSDDGCWGQGQEECLSCRNFKLDENCVNRCNN
VGIYKKDNKMCGRCDPQCNGGCHGPDANHCIRCKSVTDGPYCVAECPSTKYNDDNGSCHLCHENCDEGCNGP
DNTIGNNGCKSCQKAVVTSDMTVEYCLKEDEPCPEGFFSEWVSLQETGHMKVLAGKSICRKCHPRCKNCSAY
GFHSSVCHECKNYRRGEQCEDECPQDHYADEKAHECKKCNAECSSTHGCRGSVESDCNQCRYFRIFLAGEPS
PNNTHFTCVATCPQELPYKIYLEDTLDPYCGVDLLNLDEEFIPALLGGTL----------------------
------------------------------------------------------------------------
------------------------------------------------------------------------
------------------------------------------------------------------------
------------------------------------------------------------------------
------------------------------------------------------------------------
------------------------------------------------------------------------
------------------------------------------------------------------------
------------------------------------------------------------------------
------------------------------------------------------------------------
------------------------------------------------------------------------
------------------------------------------------------------------------
------------------------------------------------------------------------
------------------------------------------------------------------------
------------------------------------------------------------------------
------------------------------------------------------------------------
------------------------------------------------------------------------
------------------------------------------------------------------------
------------------------------------------------------------------------
------------------------------------------------------------------------
------------------------------------------------------------------------
------------------------------------------------------------------------
------------------------------------------------------------------------
------------------------------------
>AcastyEVm006292t1/1-335 type=protein; aalen=335,36%,complete-utrbad; clen=2777; offs=56-1063; organism=HBG_Acanthephyra_stylorostrata; evgclass=noclass; oid=HBG_Acanthephyra_stylorostrata_trinHBG_Acanthephyra_stylorostrata_Loc144584c3g1t1; codepot=Code/0.027;
MARDPGRFLVIPGDRLMRLPSYTPQDERELIHSLSSAIEGEGIVMAAEEYLQPKCSSAMMGVTGTTTTSSTS
TSDPTTPVKKSVGGMMNSIGAGAEYISGRAESPQNRHNLQRERKYAHLESGAAGSPQRPRGDSLTSRYCSDP
LKMLGKDADVGDDDCFNDCGPPHSAPGYGWVGDLRLDLPVDEDDYLMPSPQPSGLATVGPSHQHYMDLTADT
PDGRRHHDHIRGKGVNGIPVGQVTNQVVGMDNPEYHMMNARAHMYAGRRIHPQQMVGVPVLEPGRFSNYGGS
SGHSSVSSNGFSQHPQHPSPLDMPHDYYNELAPHAAHTLASRSETTV-------------------------
------------------------------------------------------------------------
------------------------------------------------------------------------
------------------------------------------------------------------------
------------------------------------------------------------------------
------------------------------------------------------------------------
------------------------------------------------------------------------
------------------------------------------------------------------------
------------------------------------------------------------------------
------------------------------------------------------------------------
------------------------------------------------------------------------
------------------------------------------------------------------------
------------------------------------------------------------------------
------------------------------------------------------------------------
------------------------------------------------------------------------
------------------------------------------------------------------------
------------------------------------------------------------------------
------------------------------------------------------------------------
------------------------------------------------------------------------
------------------------------------------------------------------------
------------------------------------------------------------------------
------------------------------------------------------------------------
------------------------------------------------------------------------
------------------------------------
>SysdeE_EVm004558t1/1-333 type=protein; aalen=333,98%,partial3; clen=1015; offs=17-1015; organism=HBG_Systellaspis_debilis_EYES; evgclass=noclass; oid=HBG_Systellaspis_debilis_EYES_trinHBG_Systellaspis_debilis_EYES_Loc248933c0g1t1; codepot=Code/0.01;
MTDLNGKYVFVYNFTEPRRTCHCDKACKKGCWGEGEENCQKFSKLTCSPQCSQGRCYGPGPRDCCHLFCAGG
CTGPTQRDCLACGNFYDDGECKLECPPMQRYNTITYSWETNPNGKYAYGATCVKNCPEHLLKDSGACVRSCP
KGKKSVEGECVPCNGPCPKTCTGDQYIHAGNIETFKGCTIIVGSLTILDHSFDGFQEVYPNFTFGEKHPKMH
PSKLEVFSTLKEITGHINIQAAHPEFTQLSFLRNLETIGGRDLTEYFSSLYIVKTSLKSLNLRSLNRIRSGK
VYILENKELCFVDKIDWKKLVGTADSKTSKTEVLLQNNNGDERCV---------------------------
------------------------------------------------------------------------
------------------------------------------------------------------------
------------------------------------------------------------------------
------------------------------------------------------------------------
------------------------------------------------------------------------
------------------------------------------------------------------------
------------------------------------------------------------------------
------------------------------------------------------------------------
------------------------------------------------------------------------
------------------------------------------------------------------------
------------------------------------------------------------------------
------------------------------------------------------------------------
------------------------------------------------------------------------
------------------------------------------------------------------------
------------------------------------------------------------------------
------------------------------------------------------------------------
------------------------------------------------------------------------
------------------------------------------------------------------------
------------------------------------------------------------------------
------------------------------------------------------------------------
------------------------------------------------------------------------
------------------------------------------------------------------------
------------------------------------

>Lysamb_EVm004107t1/1-331 type=protein; aalen=331,92%,partial3; clen=1072; offs=80-1072; organism=HBG_Lysmata_amboinensis; evgclass=noclass; oid=HBG_Lysmata_amboinensis_trinHBG_Lysmata_amboinensis_Loc34521c0g1t1; codepot=Code/0.023;
MHPSKLEVFSTLKEITGYVNIQSTHPEFTELSFLRNLETIGGRDLTEYFSSLYIVKTSLKSLNLRSLNRIRS
GKVYILENKELCFVDKINWTKMMENSADSKIQVLLQNNNNEDQCVADGLVCHSECSDEGCWGTGEDECLSCR
NFKLGDRCINNCNRPGSYEVSSKTCGFCHDQCANSCHGPESDSCDSCKNAKDGPYCVERCPETKFNQNGVCT
LCSENCVEGCTGPRNTIGPNGCTSCKKALIDRNLQVQYCLSENEPCPSGYFAEFVSHQETGDLSRLAGKTIC
RQCHEQCKNCTAYGFHISVCHECVSYRRGEQCEDECPPDHYAE-----------------------------
------------------------------------------------------------------------
------------------------------------------------------------------------
------------------------------------------------------------------------
------------------------------------------------------------------------
------------------------------------------------------------------------
------------------------------------------------------------------------
------------------------------------------------------------------------
------------------------------------------------------------------------
------------------------------------------------------------------------
------------------------------------------------------------------------
------------------------------------------------------------------------
------------------------------------------------------------------------
------------------------------------------------------------------------
------------------------------------------------------------------------
------------------------------------------------------------------------
------------------------------------------------------------------------
------------------------------------------------------------------------
------------------------------------------------------------------------
------------------------------------------------------------------------
------------------------------------------------------------------------
------------------------------------------------------------------------
------------------------------------------------------------------------
------------------------------------
>Clivit_EVm004634t1/1-330 type=protein; aalen=330,39%,complete-utrbad; clen=2517; offs=22-1014; organism=HBG_Clibanarius_vittatus; evgclass=noclass; oid=HBG_Clibanarius_vittatus_trinHBG_Clibanarius_vittatus_Loc52593c0g1t1; codepot=Code/0.039;
MARDPGRFLVIPGDKLMRLPSYTPQDERELIRSLSSGIEGEGVVIGAEEYLQPKYGAGMIGVTGTNSSTSTS
DPTTPVKKTPGGHNPGAGAEYISGRAESPQNRHNLQRERKYAHLEAGAAGSPGQRPRGDSLTSRYCSDPLKM
LEVGDDDCFVDHAPLASAPGYGWVGDLRLDLPVDEDDYLMPSPQPSGVATVGPSHQHYMDLMQDVPDGRHGE
GGHVRGMKGPNGVAGGQHWMGMDNPEYHMTNSRAQMYGGRRPHPQQTLGVPVLQPGRANGHGITSNGHPQLI
PQHHLQQPQQNHPHMQDLPHEYYNELASQAPLPLTTRSETTV------------------------------
------------------------------------------------------------------------
------------------------------------------------------------------------
------------------------------------------------------------------------
------------------------------------------------------------------------
------------------------------------------------------------------------
------------------------------------------------------------------------
------------------------------------------------------------------------
------------------------------------------------------------------------
------------------------------------------------------------------------
------------------------------------------------------------------------
------------------------------------------------------------------------
------------------------------------------------------------------------
------------------------------------------------------------------------
------------------------------------------------------------------------
------------------------------------------------------------------------
------------------------------------------------------------------------
------------------------------------------------------------------------
------------------------------------------------------------------------
------------------------------------------------------------------------
------------------------------------------------------------------------
------------------------------------------------------------------------
------------------------------------------------------------------------
------------------------------------
>ProartEVm003724t1/1-329 type=protein; aalen=329,90%,complete; clen=1091; offs=84-1073; organism=Proasellus_arthrodilus; evgclass=main; oid=Proasellus_arthrodilus_trinProasellus_arthrodilus_LocDN45745c0g2t1; codepot=Code/0.012;
MRLPSYTPQDEHELIHSLSSGIDGDGVVMGAEEYLHPKYGTSQQNHYNHNHHTSSSSTSEPVTPIKKIAPHY
PGGEYLSGQAESPQNRQNMQREKKYAHLEAVHNSPQRPRENSLRYCSDPLKMLDTEMGDDDCFEAESAGTSS
NMRGVGYPNSSRPGYGWVGDMRLHLPLDEDDYLMPSAQSNAMASVGPPQQHYMELVAEGMDNGHRHSTSNYE
RQHNVCNRSRIPNGNGYANGARNGQWTGMDNPEYHLMNNNARMYGNQIPNYYPAVQQTVGVPVARNCYPTYS
TSSCNSGGSISSNHTQQVHQPSSLSHGSQHEYYNEIPRTLR-------------------------------
------------------------------------------------------------------------
------------------------------------------------------------------------
------------------------------------------------------------------------
------------------------------------------------------------------------
------------------------------------------------------------------------
------------------------------------------------------------------------
------------------------------------------------------------------------
------------------------------------------------------------------------
------------------------------------------------------------------------
------------------------------------------------------------------------
------------------------------------------------------------------------
------------------------------------------------------------------------
------------------------------------------------------------------------
------------------------------------------------------------------------
------------------------------------------------------------------------
------------------------------------------------------------------------
------------------------------------------------------------------------
------------------------------------------------------------------------
------------------------------------------------------------------------
------------------------------------------------------------------------
------------------------------------------------------------------------
------------------------------------------------------------------------
------------------------------------
>HyasetEVm002187t3/1-328 type=protein; aalen=328,99%,partial; clen=985; offs=1-984; organism=Hyallelopsis_setosa; evgclass=althim; oid=Hyallelopsis_setosa_trinHyallelopsis_setosa_LocDN73968c0g1t1; codepot=Code/0.039;
CTIIEGSLTILDHSFDGFQQVHDDFSFGEKHPPMHPKDLEVFSTLTEVTGYINIQASHPEFTNLSFLRNLET
IGGRDLTEYFSSLYIVKTSLRSLNLRSLRRIRAGKVYILENKDLCFAENITWKNIIRGQDSKTLLLENNRDY
GQCKELGLICHEECSNEGCWGEGPEECLTCRNFKLGARCVNNCKEPGMYEKDSGVCGLCHDQCEGGCTGPNP
DQCTSCKNVRDGPFCYDRCPSTKYNDNGECKLCHKNCVKGCRGPENNIGLNGCISCEKVVLDKALINVEYCL
KDDETCPDRYFSEWVMHQETGQFKRMAGKTICRQCHERCK--------------------------------
------------------------------------------------------------------------
------------------------------------------------------------------------
------------------------------------------------------------------------
------------------------------------------------------------------------
------------------------------------------------------------------------
------------------------------------------------------------------------
------------------------------------------------------------------------
------------------------------------------------------------------------
------------------------------------------------------------------------
------------------------------------------------------------------------
------------------------------------------------------------------------
------------------------------------------------------------------------
------------------------------------------------------------------------
------------------------------------------------------------------------
------------------------------------------------------------------------
------------------------------------------------------------------------
------------------------------------------------------------------------
------------------------------------------------------------------------
------------------------------------------------------------------------
------------------------------------------------------------------------
------------------------------------------------------------------------
------------------------------------------------------------------------
------------------------------------
>ProibeEVm001491t1/1-327 type=protein; aalen=327,96%,complete; clen=1019; offs=29-1012; organism=Proasellus_ibericus; evgclass=main; oid=Proasellus_ibericus_trinProasellus_ibericus_LocDN57006c0g1t5; codepot=Code/0.013;
MLDTEMEDEHELIHSLSSGIDGDGVVMGAEEYLHPKYGTSQQNHYNHNHHTSSSSTSEPATPIKKIDPHYPG
GEYLSGQAESPQNRQNMQREKKYAHLEAVHNSPQRPRENSLRYCSDPLKMLDTEMGDDDCFEAENAGPSSNM
RGVGYPNSSRPGYGWVGDMRLHLPLDEDDYLMPSAQPNAMACVGPPQQHYMELVAEGMDNGHRHSTSNYERQ
HNLCNRSRIPNGNGYANGARNGQWTGMDNPEYHLMNNNVRMYGNQIPNYYPAVQQTVGVPVARNCYPTYSTS
SCNSGGSISSNHTQQVHQPSSLSHSSQHEYYNEIPRTLR---------------------------------
------------------------------------------------------------------------
------------------------------------------------------------------------
------------------------------------------------------------------------
------------------------------------------------------------------------
------------------------------------------------------------------------
------------------------------------------------------------------------
------------------------------------------------------------------------
------------------------------------------------------------------------
------------------------------------------------------------------------
------------------------------------------------------------------------
------------------------------------------------------------------------
------------------------------------------------------------------------
------------------------------------------------------------------------
------------------------------------------------------------------------
------------------------------------------------------------------------
------------------------------------------------------------------------
------------------------------------------------------------------------
------------------------------------------------------------------------
------------------------------------------------------------------------
------------------------------------------------------------------------
------------------------------------------------------------------------
------------------------------------------------------------------------
------------------------------------
>EupsupEVm008333t1/1-322 type=protein; aalen=322,99%,partial; clen=969; offs=3-968; organism=Euphausia_superba; evgclass=main; oid=Euphausia_superba_trinEuphausia_superba_LocDN187069c0g1t1; codepot=Code/0.028;
WEILTYGGRPYEDIPAREVPDLLEKGERLPQPPICTIDVYMLMIRCWMLDAESRPTHRELCEHFAKMARDPG
RFLVIPGDKLMRLPSYTPNDEKELINSLSSAIEGEGIVMAAEEYLQPKYGNLSAFTSMGTTTSTSDPETPIK
KAFSGHNIDTLNGGFNYSTTGRRREFSENRHNSQREKKYAHLDSCGTLNGSLKKQHEDTKSLRYTQDPLKNL
GKDVADESGAGRSSNGPSQSSGVSGPHYGWVGDLRLDLPLDEDDYLMPQQTQGGPPSHGPSHQPYAQSVREA
QKQLYGTHRRGQNGHLPRAMSNGNLPPGYPTVPP--------------------------------------
------------------------------------------------------------------------
------------------------------------------------------------------------
------------------------------------------------------------------------
------------------------------------------------------------------------
------------------------------------------------------------------------
------------------------------------------------------------------------
------------------------------------------------------------------------
------------------------------------------------------------------------
------------------------------------------------------------------------
------------------------------------------------------------------------
------------------------------------------------------------------------
------------------------------------------------------------------------
------------------------------------------------------------------------
------------------------------------------------------------------------
------------------------------------------------------------------------
------------------------------------------------------------------------
------------------------------------------------------------------------
------------------------------------------------------------------------
------------------------------------------------------------------------
------------------------------------------------------------------------
------------------------------------------------------------------------
------------------------------------------------------------------------
------------------------------------
>ProracEVm000288t3/1-321 type=protein; aalen=321,54%,complete-utrpoor; clen=1759; offs=515-1480; organism=Proasellus_racovitzai; evgclass=alt; oid=Proasellus_racovitzai_trinProasellus_racovitzai_LocDN52024c0g2t2; codepot=Code/0.0032;
MSPTHPYPGLEELGYPTTLILEEVPAFSASKQSSSPISVSSILRGSEQYRREFSLGLCGELWTASRWAYFFS
RCIFCLFWGDSASPLKYSPQRPRENSLRYCSDPLKMLDTEMGDDDCFEAENAGTSSNMRVVGYPNSSRPGYG
WVGDMRLHLPLDEDDYLMPSAQPNAIASVGPPQQHYMELVAEGMDNCHRHSNSNYERQHNVCNRSHIPNGNG
YVNGTRNGQRTGMDNPEYHLMNNNARMYGNQIPNYYPTVQQTVGVPVARNCYPTYSTSSCNSGGSISSNHTQ
QVHQPSSLSHGSQHEYYNEIPRLPSTPRSETTV---------------------------------------
------------------------------------------------------------------------
------------------------------------------------------------------------
------------------------------------------------------------------------
------------------------------------------------------------------------
------------------------------------------------------------------------
------------------------------------------------------------------------
------------------------------------------------------------------------
------------------------------------------------------------------------
------------------------------------------------------------------------
------------------------------------------------------------------------
------------------------------------------------------------------------
------------------------------------------------------------------------
------------------------------------------------------------------------
------------------------------------------------------------------------
------------------------------------------------------------------------
------------------------------------------------------------------------
------------------------------------------------------------------------
------------------------------------------------------------------------
------------------------------------------------------------------------
------------------------------------------------------------------------
------------------------------------------------------------------------
------------------------------------------------------------------------
------------------------------------
>EupsupEVm004876t6/1-320 type=protein; aalen=320,99%,partial; clen=963; offs=3-962; organism=Euphausia_superba; evgclass=alt; oid=Euphausia_superba_trinEuphausia_superba_LocDN165037c0g1t1; codepot=Code/0.014;
INWKKLVKGHNDNSEILLQSNHGHTQCINEGKTCHAECSDDGCWGPGQEDCVACRNFKLDNTCVHNCNLPGI
YEKDSQFCGKCHDQCEKGCHGPDANHCTRCKNVKKGLHCVPDCPIAKYNKNGTCQLCHDNCVDSCNGPGNTI
GEAGCNSCEKVILNKDGIVDYCLREDESCPDGYYSDWAPHNDKGHLRAVAGKAICKHCHPRCKNCTSYGFHV
SVCHECLNYRRGEHCEDECPRDHYANEELQECQKCNAECSSIHGCRGPLESDCNQCRNFRIFLSGKPGTNNT
HFTCTATCPQDLPYKIFPEDMSDPYCWNDLLE----------------------------------------
------------------------------------------------------------------------
------------------------------------------------------------------------
------------------------------------------------------------------------
------------------------------------------------------------------------
------------------------------------------------------------------------
------------------------------------------------------------------------
------------------------------------------------------------------------
------------------------------------------------------------------------
------------------------------------------------------------------------
------------------------------------------------------------------------
------------------------------------------------------------------------
------------------------------------------------------------------------
------------------------------------------------------------------------
------------------------------------------------------------------------
------------------------------------------------------------------------
------------------------------------------------------------------------
------------------------------------------------------------------------
------------------------------------------------------------------------
------------------------------------------------------------------------
------------------------------------------------------------------------
------------------------------------------------------------------------
------------------------------------------------------------------------
------------------------------------
>ProebrEVm000393t1/1-316 type=protein; aalen=316,92%,partial3; clen=1026; offs=77-1024; organism=Proasellus_ebrensis; evgclass=main; oid=Proasellus_ebrensis_trinProasellus_ebrensis_LocDN25685c0g1t1; codepot=Noncode/-0.0016;
MTSQIMLITQLMPLGCLLDYVRNNRLKIGSKPLLNWCTQIARGMHYLEERRLVHRDLAARNVLVQTPNCVKI
TDFGLAKLLDYNEEEYKAEGGKMPIKWLALECIQHRIFTHKSDVWAFGVTVWELLNYGGKPYEQMPAKDVPD
FLEKGERLAQPATCTMELYMILLQCWQLEANHRPSFRELAEEFAKFSRDPGRYLVIDGDKLMRLPSYTPQDE
HELIHSLSSGIDGDGVVMGAEEYLHPKYGTSQQNHYNHNHLTSSSSTSEPATPIKKIAPHYPGGEYLSGQAE
SPQNRQNMQREKKYAHLEAVHNSPQRPR--------------------------------------------
------------------------------------------------------------------------
------------------------------------------------------------------------
------------------------------------------------------------------------
------------------------------------------------------------------------
------------------------------------------------------------------------
------------------------------------------------------------------------
------------------------------------------------------------------------
------------------------------------------------------------------------
------------------------------------------------------------------------
------------------------------------------------------------------------
------------------------------------------------------------------------
------------------------------------------------------------------------
------------------------------------------------------------------------
------------------------------------------------------------------------
------------------------------------------------------------------------
------------------------------------------------------------------------
------------------------------------------------------------------------
------------------------------------------------------------------------
------------------------------------------------------------------------
------------------------------------------------------------------------
------------------------------------------------------------------------
------------------------------------------------------------------------
------------------------------------
>Thodob_EVm005996t1/1-313 type=protein; aalen=313,97%,partial3; clen=965; offs=26-964; organism=HBG_Thor_dobkini; evgclass=main; oid=HBG_Thor_dobkini_trinHBG_Thor_dobkini_Loc3937c0g1t1; codepot=Noncode/-0.0074;
MHPSKLEVFSTLKEITGNINIQASHPEFTQLSFLRNLETIGGRDLTEYFSSLYIVKTSLKSLNLRSLNRIRS
GKVYILENKELCFVDKINWRKMVGSSADSKTEVLLQNNNGEDRCVADGLVCHSECSDEGCWGTGEDECLSCK
NFKLGDRCINSCNGQGIYEMSSKTCGYCDKECENSCSGPDSNHCDRCKNAKDGPYCVERCPETKFLTNGVCE
LCHENCVDGCSGPENTIGPNGCSSCKKAVLDRHLQVKYCLPENHSCPSGYFSEWVGHQETGDLLRLAGKTIC
RQCHHRCKNCTAFGFHTSVCHECVS-----------------------------------------------
------------------------------------------------------------------------
------------------------------------------------------------------------
------------------------------------------------------------------------
------------------------------------------------------------------------
------------------------------------------------------------------------
------------------------------------------------------------------------
------------------------------------------------------------------------
------------------------------------------------------------------------
------------------------------------------------------------------------
------------------------------------------------------------------------
------------------------------------------------------------------------
------------------------------------------------------------------------
------------------------------------------------------------------------
------------------------------------------------------------------------
------------------------------------------------------------------------
------------------------------------------------------------------------
------------------------------------------------------------------------
------------------------------------------------------------------------
------------------------------------------------------------------------
------------------------------------------------------------------------
------------------------------------------------------------------------
------------------------------------------------------------------------
------------------------------------
>PalcarEVm002987t1/1-313 type=protein; aalen=313,95%,partial3; clen=988; offs=48-986; organism=Palaemon_carinicauda; evgclass=main; oid=Palaemon_carinicauda_trinPalaemoncarinicauda_LocDN95744c0g1t1; codepot=Code/0.011;
MRLPSYTPQDEKELIHSLSSAIEGEGIVMAAEEYLQPKCSSTIMGVTGTTTTTSSSTSDPTTPVKKSISGLN
SIDAGAEYISGRAESPQNRHNLQRERKYAHLESGAAGSPQRPRGDSLSSRYCSDPLKMLGKDADIGDDDCFN
DCGPPHSVPGYGWVGDLRLDLPVDEDDYLMPSPQPSGLATMGPSHQHYMDLSADLSDCRQYHDHYKGKGTNG
IPTGHINNQVVGMDNPEYHIMNNRAHMYAGRRIHPQQMVGVPVLEPGRFSNYGSSSGHSSVSSNGISQHPSP
LDIPHDYYNELAPHATHSLASRSET-----------------------------------------------
------------------------------------------------------------------------
------------------------------------------------------------------------
------------------------------------------------------------------------
------------------------------------------------------------------------
------------------------------------------------------------------------
------------------------------------------------------------------------
------------------------------------------------------------------------
------------------------------------------------------------------------
------------------------------------------------------------------------
------------------------------------------------------------------------
------------------------------------------------------------------------
------------------------------------------------------------------------
------------------------------------------------------------------------
------------------------------------------------------------------------
------------------------------------------------------------------------
------------------------------------------------------------------------
------------------------------------------------------------------------
------------------------------------------------------------------------
------------------------------------------------------------------------
------------------------------------------------------------------------
------------------------------------------------------------------------
------------------------------------------------------------------------
------------------------------------
>MicwahEVm003950t1/1-308 type=protein; aalen=308,97%,partial3; clen=949; offs=25-948; organism=Micruropus_wahlii; evgclass=main; oid=Micruropus_wahlii_trinMicruropus_wahlii_LocDN71095c0g1t1; codepot=Code/0.057;
MHQETGQFKRMAGKTICRQCHERCKSCSGMGFHTSVCHECVDYVSGEQCEEKCPDLSYVDDVKHECFKCHKE
CSLGCKGLLSSDCFACRNYRIYMDPLPGSNETRFNCSDTCPPEMPYKIFPEDASDPFCQSDPIPFFKDEDTL
PAIIGGATACLSLILIVIIVCCYVCWKRNKTKEAALKMTISMMPFDDNEPLKPTNIKPNLAKLRIVKEAELR
KGGILGYGAFGTVFKGVWVPDGENVKIPVAIKVLREGTGSNMSREILEEAYIMASVDHPNLLQLLAVCMTTQ
IMMVTQLMPLGCLLDYVRNN----------------------------------------------------
------------------------------------------------------------------------
------------------------------------------------------------------------
------------------------------------------------------------------------
------------------------------------------------------------------------
------------------------------------------------------------------------
------------------------------------------------------------------------
------------------------------------------------------------------------
------------------------------------------------------------------------
------------------------------------------------------------------------
------------------------------------------------------------------------
------------------------------------------------------------------------
------------------------------------------------------------------------
------------------------------------------------------------------------
------------------------------------------------------------------------
------------------------------------------------------------------------
------------------------------------------------------------------------
------------------------------------------------------------------------
------------------------------------------------------------------------
------------------------------------------------------------------------
------------------------------------------------------------------------
------------------------------------------------------------------------
------------------------------------------------------------------------
------------------------------------
>PalgruEVm001902t1/1-308 type=protein; aalen=308,39%,complete-utrbad; clen=2362; offs=145-1071; organism=Pallasea_grubei; evgclass=main; oid=Pallasea_grubei_trinPallasea_grubei_LocDN39117c0g2t2; codepot=Code/0.031;
MPSPQPGAASYGPSHQHYMDLLDAPQGTQQASDYYRHLKKNGAPNNHLAMDNPEYHMMNRRNAAAAVAAAAA
AGLALQQQRNGVPHRGHPDYPAITHPSQLYTSRRRQSQRSSQSSQPHTPTDPYFPTSTSDPNYPGFPRTPTE
HTSFAFRVPSHPGTPTDPHHPQAPMSHSSTEGIGVNGFPGPVRNGSADPNRMFGMTTGPQTVGVPVLEQHSR
LPSYSSTGSSGPSSSSVHQNGGHYHHHPHHHPQQQQPQPQQNGSNHHNPARQPHHPSHVPSDASHEYYNDVS
RGYSSLQSGHSGGSRSETTV----------------------------------------------------
------------------------------------------------------------------------
------------------------------------------------------------------------
------------------------------------------------------------------------
------------------------------------------------------------------------
------------------------------------------------------------------------
------------------------------------------------------------------------
------------------------------------------------------------------------
------------------------------------------------------------------------
------------------------------------------------------------------------
------------------------------------------------------------------------
------------------------------------------------------------------------
------------------------------------------------------------------------
------------------------------------------------------------------------
------------------------------------------------------------------------
------------------------------------------------------------------------
------------------------------------------------------------------------
------------------------------------------------------------------------
------------------------------------------------------------------------
------------------------------------------------------------------------
------------------------------------------------------------------------
------------------------------------------------------------------------
------------------------------------------------------------------------
------------------------------------
>ProartEVm003724t3/1-306 type=protein; aalen=306,95%,complete; clen=960; offs=29-949; organism=Proasellus_arthrodilus; evgclass=alt; oid=Proasellus_arthrodilus_trinProasellus_arthrodilus_LocDN45745c0g1t3; codepot=Code/0.011;
MLDTEMGAEEYLHPKYGTSQQNHYNHNHHTSSSSTSEPVTPIKKIAPHYPGGEYLSGQAESPQNRQNMQREK
KYAHLEAVHNSPQRPRENSLRYCSDPLKMLDTEMGDDDCFEAESAGTSSNMRGVGYPNSSRPGYGWVGDMRL
HLPLDEDDYLMPSAQSNAMASVGPPQQHYMELVAEGMDNGHRHSTSNYERQHNVCNRSRIPNGNGYANGARN
GQWTGMDNPEYHLMNNNARMYGNQIPNYYPAVQQTVGVPVARNCYPTYSTSSCNSGGSISSNHTQQVHQPSS
LSHGSQHEYYNEIPRTLR------------------------------------------------------
------------------------------------------------------------------------
------------------------------------------------------------------------
------------------------------------------------------------------------
------------------------------------------------------------------------
------------------------------------------------------------------------
------------------------------------------------------------------------
------------------------------------------------------------------------
------------------------------------------------------------------------
------------------------------------------------------------------------
------------------------------------------------------------------------
------------------------------------------------------------------------
------------------------------------------------------------------------
------------------------------------------------------------------------
------------------------------------------------------------------------
------------------------------------------------------------------------
------------------------------------------------------------------------
------------------------------------------------------------------------
------------------------------------------------------------------------
------------------------------------------------------------------------
------------------------------------------------------------------------
------------------------------------------------------------------------
------------------------------------------------------------------------
------------------------------------
>AcafosEVm000311t3/1-298 type=protein; aalen=298,97%,partial3; clen=920; offs=26-919; organism=Acartia_fossae; evgclass=alt; oid=Acartia_fossae_trinAcartia_fossae_LocDN287004c0g1t3; codepot=Code/0.038;
MCKNIKAKNGEYMPCDRPCPKTCTFSDAVHQGNIVHSGNIDMFRNCTVIEGSLTILDTTFNGFQTIYSNYSF
GPRHPPMDPAKLEVFSTLKEVTGFINIQAHHPRFTNLSAFRNLETVGGRHLTEYFSALYIVKTSLESLNLKS
LRQIRSGAVAILENNDLCYAEKINWQKIMKSHQHNTLLQNNKSPELCIIEKKLCDDQCSAEGCWGPGNKLCL
SCKKFQVGDECVGRCDDNLGFFQNLNTSQCMKCDAQCELTCTGPGSDKCTKCKNVKDGPFCVDACPSNKYSN
KYGECQDCHR--------------------------------------------------------------
------------------------------------------------------------------------
------------------------------------------------------------------------
------------------------------------------------------------------------
------------------------------------------------------------------------
------------------------------------------------------------------------
------------------------------------------------------------------------
------------------------------------------------------------------------
------------------------------------------------------------------------
------------------------------------------------------------------------
------------------------------------------------------------------------
------------------------------------------------------------------------
------------------------------------------------------------------------
------------------------------------------------------------------------
------------------------------------------------------------------------
------------------------------------------------------------------------
------------------------------------------------------------------------
------------------------------------------------------------------------
------------------------------------------------------------------------
------------------------------------------------------------------------
------------------------------------------------------------------------
------------------------------------------------------------------------
------------------------------------------------------------------------
------------------------------------
>ProcavEVm006967t2/1-297 type=protein; aalen=297,91%,partial3; clen=969; offs=78-968; organism=Proasellus_cavaticus; evgclass=althim; oid=Proasellus_cavaticus_trinProaselluscavaticus_LocDN69692c0g1t1; codepot=Unknown/1.1e-05;
MGISPTILQHLTIVTLVFCTLCIVALAELNKGKICIGTNGRMSVPSNRDHHYRNLRDRYVNCTYVDGNLELT
WLQDENLDLSFLQYIREVTGYVLISHVDVKRVVFPSLQIIRGRTLFKLSVADESFALLVMLSKMNTLEMPAL
RDILEGSVSLFNNYNLCHVKSINWTEIMSDPNSKYFYTYNFTQPQRTCHCHESCERGCWGEGPDNCQKFSKI
TCSPQCHDGRCYGPGPRDCCHLFCAGGCSGPTQSDCLACHNFFDDGECKQECPPMKRYNTITYSWEPNPNGK
YAYGATCVR---------------------------------------------------------------
------------------------------------------------------------------------
------------------------------------------------------------------------
------------------------------------------------------------------------
------------------------------------------------------------------------
------------------------------------------------------------------------
------------------------------------------------------------------------
------------------------------------------------------------------------
------------------------------------------------------------------------
------------------------------------------------------------------------
------------------------------------------------------------------------
------------------------------------------------------------------------
------------------------------------------------------------------------
------------------------------------------------------------------------
------------------------------------------------------------------------
------------------------------------------------------------------------
------------------------------------------------------------------------
------------------------------------------------------------------------
------------------------------------------------------------------------
------------------------------------------------------------------------
------------------------------------------------------------------------
------------------------------------------------------------------------
------------------------------------------------------------------------
------------------------------------
>PalgruEVm002022t1/1-296 type=protein; aalen=296,97%,partial3; clen=910; offs=23-910; organism=Pallasea_grubei; evgclass=main; oid=Pallasea_grubei_trinPallasea_grubei_LocDN25779c0g1t1; codepot=Code/0.068;
MSREILEEAYIMASVDHPNLLQLLAVCMTTQIMMVTQLMPLGCLLDYVRNNKDKIGSKPLLNWCTQIARGMN
YLEDRRLVHRDLAARNVLVQTPTCVKITDFGLAKLLENNEEEYKAAGGKMPIKWLALECIQHRIFTHMSDVW
AFGVTVWEILTYGGRPYDDISAREVPDLLEKGERLPQPPICTIDVYMIMIRCWTLEAEGRPTFKELTEEFAK
MARDPGRFLVIQGDKLMRLPSYTPQDEKELIRSLSSTIGGDGILMAAEEYLQPKYGVAVPNTTSSTSSEPVT
PVKKHPGA----------------------------------------------------------------
------------------------------------------------------------------------
------------------------------------------------------------------------
------------------------------------------------------------------------
------------------------------------------------------------------------
------------------------------------------------------------------------
------------------------------------------------------------------------
------------------------------------------------------------------------
------------------------------------------------------------------------
------------------------------------------------------------------------
------------------------------------------------------------------------
------------------------------------------------------------------------
------------------------------------------------------------------------
------------------------------------------------------------------------
------------------------------------------------------------------------
------------------------------------------------------------------------
------------------------------------------------------------------------
------------------------------------------------------------------------
------------------------------------------------------------------------
------------------------------------------------------------------------
------------------------------------------------------------------------
------------------------------------------------------------------------
------------------------------------------------------------------------
------------------------------------
>ProcoiEVm004635t2/1-290 type=protein; aalen=290,97%,partial3; clen=896; offs=26-895; organism=Proasellus_coiffaiti; evgclass=althim; oid=Proasellus_coiffaiti_trinProaselluscoiffaiti_LocDN48071c4g9t1; codepot=Code/0.0062;
MSRYKAGGWSSPFEKGCQWMNIKLLFVIVMVFHEVTPAVINERVCIGTNGRMSVPSNRDHHYRNLRDRYINC
TYVDGNLELTWLQDENLDLSFLQYIREVTGYVLISHVDVKRVVFPSLQIIRGRTLFKLSVADESFALLVMLS
KMNTLEMPALRDILEGSVSLFNNYNLCHVKSINWTEIMSDPDSKYFYTYNFTQPQRTCHCHESCERGCWGEG
ADNCQKFSKITCSPQCHDGRCYGPGPRDCCHLFCAGGCSGPTQSDCLACHNFFDDGECKQECPPYSALIPLL
RS----------------------------------------------------------------------
------------------------------------------------------------------------
------------------------------------------------------------------------
------------------------------------------------------------------------
------------------------------------------------------------------------
------------------------------------------------------------------------
------------------------------------------------------------------------
------------------------------------------------------------------------
------------------------------------------------------------------------
------------------------------------------------------------------------
------------------------------------------------------------------------
------------------------------------------------------------------------
------------------------------------------------------------------------
------------------------------------------------------------------------
------------------------------------------------------------------------
------------------------------------------------------------------------
------------------------------------------------------------------------
------------------------------------------------------------------------
------------------------------------------------------------------------
------------------------------------------------------------------------
------------------------------------------------------------------------
------------------------------------------------------------------------
------------------------------------------------------------------------
------------------------------------
>OdocalEVm002371t1/1-290 type=protein; aalen=290,63%,complete; clen=1370; offs=17-889; organism=Odontogammarus_calcaratus; evgclass=noclass; oid=Odontogammarus_calcaratus_trinOdontogammaruscalcaratus_LocDN25594c0g1t1; codepot=Code/0.029;
MDLLDAPQGTQQASDYYRHLKKNGAPNNHLALDNPEYHMMNRRNAAVAVAAAAAAGLALQQQRNGVPHRGHP
DYPAITHPSQLYTSRRRQSQRSSQSSQPHTPTDPYFPTSTSDPNYPGFPRTPTEHNSFAFRVPSHPGTPTDP
HHPQAPMSHSSTEGIGVNGFPGPVRNGSADPNRMFGMTTGPQTVGVPVLEQHSRLPSYSSTGSSGPSSSSVH
QNGGHYHHHPHHHPQQQQPQPQQNGSNHHNPARQPHHPSHVPSDASHEYYNDVSRGYSSLQSGHSGGSRSET
TV----------------------------------------------------------------------
------------------------------------------------------------------------
------------------------------------------------------------------------
------------------------------------------------------------------------
------------------------------------------------------------------------
------------------------------------------------------------------------
------------------------------------------------------------------------
------------------------------------------------------------------------
------------------------------------------------------------------------
------------------------------------------------------------------------
------------------------------------------------------------------------
------------------------------------------------------------------------
------------------------------------------------------------------------
------------------------------------------------------------------------
------------------------------------------------------------------------
------------------------------------------------------------------------
------------------------------------------------------------------------
------------------------------------------------------------------------
------------------------------------------------------------------------
------------------------------------------------------------------------
------------------------------------------------------------------------
------------------------------------------------------------------------
------------------------------------------------------------------------
------------------------------------
>Nemens_EVm003948t1/1-290 type=protein; aalen=290,69%,complete; clen=1263; offs=61-933; organism=HBG_Nematocarcinus_ensifer; evgclass=noclass; oid=HBG_Nematocarcinus_ensifer_trinHBG_Nematocarcinus_ensifer_Loc77582c0g1t1; codepot=Code/0.024;
MAAEEYLQPKCSSAMMGVTGTTTTSSTSTSDPTTPVKKSMPGMNSIGAGAEYISGRAESPQNRHNMQRERKY
AHLESGVTGSPQRPRGDSLTSRYCSDPLKMLGKDAEVGDDDCFSECGPPYSAPGYGWVGDLRLDLPVDEDDY
LMPSPQPSGLATVGPSHQHYMDLTADLPDGRRHHDHIRGKGTNGIPAGQVANQFVGMDNPEYHMMNARARMY
AGRRIHPQQMVGVPVLEPGRFSNYGGSSGHSSVSSNGISQHPQHPSPLDMPHDYYNELAPHAAHTLASRSET
TV----------------------------------------------------------------------
------------------------------------------------------------------------
------------------------------------------------------------------------
------------------------------------------------------------------------
------------------------------------------------------------------------
------------------------------------------------------------------------
------------------------------------------------------------------------
------------------------------------------------------------------------
------------------------------------------------------------------------
------------------------------------------------------------------------
------------------------------------------------------------------------
------------------------------------------------------------------------
------------------------------------------------------------------------
------------------------------------------------------------------------
------------------------------------------------------------------------
------------------------------------------------------------------------
------------------------------------------------------------------------
------------------------------------------------------------------------
------------------------------------------------------------------------
------------------------------------------------------------------------
------------------------------------------------------------------------
------------------------------------------------------------------------
------------------------------------------------------------------------
------------------------------------
>PalgruEVm000746t2/1-289 type=protein; aalen=289,99%,partial; clen=868; offs=1-867; organism=Pallasea_grubei; evgclass=alt; oid=Pallasea_grubei_trinPallasea_grubei_LocDN30658c0g1t1; codepot=Code/0.03;
CTIIEGSLTILDHSFDGFQQVHDDFSFGEKHPPMHPKDLEVFSTLTEVTGYINIQASHPEFTNLSFLRNLET
IGGRDLTEYFSSLYIVKTSLRSLNLRSLRRIRAGKVYILENKDLCFAENITWKNIIRGQDSKTLLLENNRDY
GQCKELGLICHEECSNEGCWGEGPEECLTCRNFKLGARCVNNCKEPGMYEKESGVCGLCHDQCEGGCTGPNP
DQCTSCKNVRDGPFCYDRCPSTKYNDNGECELCHKNCVKGCRGPENNIGLNGCISCEKVVLDKALINVEYCL
K-----------------------------------------------------------------------
------------------------------------------------------------------------
------------------------------------------------------------------------
------------------------------------------------------------------------
------------------------------------------------------------------------
------------------------------------------------------------------------
------------------------------------------------------------------------
------------------------------------------------------------------------
------------------------------------------------------------------------
------------------------------------------------------------------------
------------------------------------------------------------------------
------------------------------------------------------------------------
------------------------------------------------------------------------
------------------------------------------------------------------------
------------------------------------------------------------------------
------------------------------------------------------------------------
------------------------------------------------------------------------
------------------------------------------------------------------------
------------------------------------------------------------------------
------------------------------------------------------------------------
------------------------------------------------------------------------
------------------------------------------------------------------------
------------------------------------------------------------------------
------------------------------------
>ProortEVm000854t1/1-289 type=protein; aalen=289,98%,partial3; clen=878; offs=12-878; organism=Proasellus_ortizi; evgclass=main; oid=Proasellus_ortizi_trinProasellus_ortizi_LocDN26868c3g1t1; codepot=Noncode/-0.0041;
MLITQLMPLGCLLDYVRNNRLKIGSKPLLNWCTQIARGMHYLEERRLVHRDLAARNVLVQTPNCVKITDFGL
AKLLDYNEEEYKAEGGKMPIKWLALECIQHRIFTHKSDVWAFGVTVWELLNYGGKPYEQMPAKDVPDFLEKG
ERLAQPATCTMELYMILLQCWQLEANHRPSFRELAEEFAKFSRDPGRYLVIDGDKLMRLPSYTPQDEHELIH
SLSSGIDGDGVVMGAEEYLHPKYGTSQQNHYNHNHHTSSSSTSEPATPIKKIAPHYPGGEYLSGQAESPQNR
Q-----------------------------------------------------------------------
------------------------------------------------------------------------
------------------------------------------------------------------------
------------------------------------------------------------------------
------------------------------------------------------------------------
------------------------------------------------------------------------
------------------------------------------------------------------------
------------------------------------------------------------------------
------------------------------------------------------------------------
------------------------------------------------------------------------
------------------------------------------------------------------------
------------------------------------------------------------------------
------------------------------------------------------------------------
------------------------------------------------------------------------
------------------------------------------------------------------------
------------------------------------------------------------------------
------------------------------------------------------------------------
------------------------------------------------------------------------
------------------------------------------------------------------------
------------------------------------------------------------------------
------------------------------------------------------------------------
------------------------------------------------------------------------
------------------------------------------------------------------------
------------------------------------
>Nemrot_EVm004253t1/1-288 type=protein; aalen=288,68%,complete; clen=1259; offs=46-912; organism=HBG_Nematocarcinus_rotundus; evgclass=noclass; oid=HBG_Nematocarcinus_rotundus_trinHBG_Nematocarcinus_rotundus_Loc31696c0g1t1; codepot=Code/0.024;
MAAEEYLQPKCSSAMMGVTGTTTTSSTSTSDPTTPVKKSMPGMNSIGAGAEYISGRAESPQNRHNMQRERKY
AHLESGVTGSPQRPRGDSLTSRYCSDPLKMLDAEVGDDDCFSECGPPYSAPGYGWVGDLRLDLPVDEDDYLM
PSPQPSGLATVGPSHQHYMDLTADLPDGRRHHDHIRGKGTNGIPAGQVANQFVGMDNPEYHMMNARARMYAG
RRIHPQQMVGVPVLEPGRFSNYGGSSGHSSVSSNGISQHPQHPSPLDMPHDYYNELAPHAAHTLASRSETTV
[truncated: 155,900 more chars]
