# Supplementary material for: Phylogenetic and transcriptomic characterization of insulin and growth factor receptor tyrosine kinases in crustaceans
Source: Front Endocrinol (Lausanne). 2024 Apr 4;15:1379231. doi: 10.3389/fendo.2024.1379231 (PMC11024359; doi:10.3389/fendo.2024.1379231)
Supplement: Supplementary Material 1 — Crustacean RTK sequences and classification. [file DataSheet_1.zip › Supplementary_Material/Supplementary Material 2/Figure4.treefile]

#NEXUS
begin taxa;
	dimensions ntax=363;
	taxlabels
	AcafosEVm001083t1[&!color=#000000]
	AcafosEVm001083t2[&!color=#000000]
	AcafosEVm002284t1[&!color=#000000]
	AcafosEVm002284t2[&!color=#000000]
	AcafosEVm002284t3[&!color=#000000]
	AcafosEVm004230t1[&!color=#000000]
	AcafosEVm004230t2[&!color=#000000]
	AcafosEVm004230t3[&!color=#000000]
	AcafosEVm014153t1[&!color=#000000]
	AcafosEVm017478t2[&!color=#000000]
	AcapurEVm000901t1[&!color=#000000]
	AcastyEVm002107t1[&!color=#000000]
	AllbanEVm001210t1[&!color=#000000]
	AllbanEVm004279t1[&!color=#000000]
	AllbanEVm006714t1[&!color=#000000]
	AlpvirEVm000534t1[&!color=#000000]
	AlpvirEVm003336t1[&!color=#000000]
	AnajapEVm000936t1[&!color=#000000]
	AnajapEVm004371t1[&!color=#000000]
	AnoinsEVm000989t1[&!color=#000000]
	AseaqCEVm000583t1[&!color=#000000]
	AseaqCEVm001992t1[&!color=#000000]
	AseaqCEVm001992t2[&!color=#000000]
	AseaqCEVm002501t1[&!color=#000000]
	AseaqSEVm000560t1[&!color=#000000]
	AseaqSEVm001974t1[&!color=#000000]
	AseaqSEVm001974t2[&!color=#000000]
	AseaqSEVm002406t1[&!color=#000000]
	'BAA03617.1'[&!color=#000000]
	Batser_EVm000593t1[&!color=#000000]
	Battex_EVm001334t1[&!color=#000000]
	BlagerEVm000554t1[&!color=#000000]
	BlagerEVm001666t1[&!color=#000000]
	BlagerEVm001666t2[&!color=#000000]
	BlagerEVm003364t1[&!color=#000000]
	BommorEVm002986t1[&!color=#000000]
	BommorEVm003711t1[&!color=#000000]
	BraherEVm000739t1[&!color=#000000]
	BraherEVm001226t1[&!color=#000000]
	BralatEVm002887t1[&!color=#000000]
	BramolEVm003932t2[&!color=#000000]
	CalfinEVm001045t1[&!color=#000000]
	CalfinEVm020640t1[&!color=#000000]
	CalphiEVm002660t1[&!color=#000000]
	CalphiEVm005293t1[&!color=#000000]
	CalsaE_EVm000558t1[&!color=#000000]
	CalsaE_EVm002184t1[&!color=#000000]
	CalsaE_EVm003010t1[&!color=#000000]
	CalsaY_EVm001592t1[&!color=#000000]
	CalsaY_EVm001657t1[&!color=#000000]
	CalsaY_EVm008188t1[&!color=#000000]
	CalsinEVm001066t1[&!color=#000000]
	CalsinEVm009756t1[&!color=#000000]
	CalsinEVm012645t1[&!color=#000000]
	CalsinEVm012645t3[&!color=#000000]
	Canbo1_EVm001234t1[&!color=#000000]
	Canbo1_EVm001941t1[&!color=#000000]
	Canbo1_EVm008362t1[&!color=#000000]
	CarlonEVm001564t1[&!color=#000000]
	CarlonEVm001564t2[&!color=#000000]
	CarlonEVm001599t1[&!color=#000000]
	CarmaC_EVm000598t1[&!color=#000000]
	CarmaC_EVm002432t1[&!color=#000000]
	CarmaC_EVm003254t1[&!color=#000000]
	CarmaY_EVm000502t1[&!color=#000000]
	CarmaY_EVm002162t1[&!color=#000000]
	CarmaY_EVm002842t1[&!color=#000000]
	ChequaEVm002011t1[&!color=#000000]
	ChequaEVm002757t1[&!color=#000000]
	Cliant_EVm000965t1[&!color=#000000]
	Clitri_EVm000738t1[&!color=#000000]
	Clivit_EVm003721t1[&!color=#000000]
	Coecly_EVm005255t1[&!color=#000000]
	Cuaame_EVm000087t1[&!color=#000000]
	Cuaame_EVm006658t1[&!color=#000000]
	DapmagEVm001379t3[&!color=#000000]
	DapmagEVm001379t5[&!color=#000000]
	DapmagEVm001379t7[&!color=#000000]
	DapmagEVm001379t8[&!color=#000000]
	DapmagEVm001834t10[&!color=#000000]
	DapmagEVm001834t11[&!color=#000000]
	DapmagEVm001834t7[&!color=#000000]
	DapmagEVm002905t11[&!color=#000000]
	DapmagEVm002905t17[&!color=#000000]
	DapmagEVm002905t18[&!color=#000000]
	DapmagEVm002905t19[&!color=#000000]
	DapmagEVm002905t2[&!color=#000000]
	DapmagEVm002905t7[&!color=#000000]
	DromelEVm000962t1[&!color=#000000]
	DromelEVm001832t1[&!color=#000000]
	DromelEVm001832t2[&!color=#000000]
	DromelEVm001832t3[&!color=#000000]
	DromelEVm002024t1[&!color=#000000]
	Emetal_EVm005457t1[&!color=#000000]
	Erisi1_EVm001548t4[&!color=#000000]
	Erisi1_EVm001548t5[&!color=#000000]
	Erisi1_EVm002432t1[&!color=#000000]
	Erisi1_EVm002489t1[&!color=#000000]
	Erisi1_EVm006998t2[&!color=#000000]
	EucserEVm001948t1[&!color=#000000]
	EucserEVm002457t1[&!color=#000000]
	EucserEVm006522t1[&!color=#000000]
	EucserEVm007874t1[&!color=#000000]
	EucserEVm012001t2[&!color=#000000]
	EulcruEVm001038t1[&!color=#000000]
	EulcruEVm001478t1[&!color=#000000]
	EulcruEVm001478t2[&!color=#000000]
	EulcruEVm001478t3[&!color=#000000]
	EulcruEVm001478t4[&!color=#000000]
	EulsimEVm002767t1[&!color=#000000]
	EulsimEVm002767t2[&!color=#000000]
	EulsimEVm004400t1[&!color=#000000]
	EulvioEVm001746t1[&!color=#000000]
	EulvirEVm001510t1[&!color=#000000]
	EulvirEVm001510t2[&!color=#000000]
	EulvirEVm002389t1[&!color=#000000]
	EupsupEVm001217t1[&!color=#000000]
	EupsupEVm004816t1[&!color=#000000]
	EupsupEVm004816t10[&!color=#000000]
	EupsupEVm004816t11[&!color=#000000]
	EupsupEVm004816t2[&!color=#000000]
	EupsupEVm004816t4[&!color=#000000]
	EupsupEVm004816t5[&!color=#000000]
	EupsupEVm004816t6[&!color=#000000]
	EupsupEVm004816t8[&!color=#000000]
	EupsupEVm004816t9[&!color=#000000]
	EupsupEVm006177t1[&!color=#000000]
	EupsupEVm006177t2[&!color=#000000]
	EupsupEVm006177t3[&!color=#000000]
	EupsupEVm010784t1[&!color=#000000]
	EuraffEVm001200t1[&!color=#000000]
	EuraffEVm001391t1[&!color=#000000]
	EuraffEVm002697t2[&!color=#000000]
	EuraffEVm002697t3[&!color=#000000]
	EuraffEVm005550t1[&!color=#000000]
	GamcheEVm000235t1[&!color=#000000]
	GamcheEVm001640t1[&!color=#000000]
	GamcheEVm001640t5[&!color=#000000]
	GamcheEVm003679t1[&!color=#000000]
	GamlacEVm000080t1[&!color=#000000]
	GamlacEVm000080t2[&!color=#000000]
	GamlacEVm002676t1[&!color=#000000]
	GarderEVm001847t1[&!color=#000000]
	Gasfor_EVm000745t1[&!color=#000000]
	GeclaM_EVm002487t1[&!color=#000000]
	GeclaM_EVm002929t1[&!color=#000000]
	GeclaM_EVm002929t2[&!color=#000000]
	GeclaM_EVm004876t1[&!color=#000000]
	Glyacu_EVm001042t1[&!color=#000000]
	GmefasEVm003425t1[&!color=#000000]
	Hetory_EVm003652t1[&!color=#000000]
	Hetory_EVm006166t1[&!color=#000000]
	HetsopEVm002980t1[&!color=#000000]
	HetsopEVm002980t2[&!color=#000000]
	HomameEVm000587t1[&!color=#000000]
	HomameEVm002650t1[&!color=#000000]
	HomameEVm003113t1[&!color=#000000]
	HyaaztEVm000356t1[&!color=#000000]
	HyaaztEVm003149t1[&!color=#000000]
	HyaaztEVm003149t2[&!color=#000000]
	HyaaztEVm003809t1[&!color=#000000]
	HyacosEVm000049t1[&!color=#000000]
	HyacosEVm000049t2[&!color=#000000]
	HyacosEVm000049t3[&!color=#000000]
	HyacosEVm000049t4[&!color=#000000]
	HyacosEVm000643t1[&!color=#000000]
	HyacosEVm000643t2[&!color=#000000]
	HyacosEVm000643t3[&!color=#000000]
	HyacosEVm002015t1[&!color=#000000]
	HyacosEVm002015t2[&!color=#000000]
	HypdujEVm002403t1[&!color=#000000]
	HypdujEVm002474t1[&!color=#000000]
	'KFM80217.1'[&!color=#000000]
	LasentEVm002643t1[&!color=#000000]
	LasentEVm003265t1[&!color=#000000]
	LasentEVm003265t2[&!color=#000000]
	LepsalEVm001560t1[&!color=#000000]
	LepsalEVm002104t1[&!color=#000000]
	LercypEVm001177t1[&!color=#000000]
	LercypEVm007454t1[&!color=#000000]
	LercypEVm009652t1[&!color=#000000]
	LigexoEVm002023t1[&!color=#000000]
	LigexoEVm002152t1[&!color=#000000]
	LigexoEVm002152t2[&!color=#000000]
	LigexoEVm002536t1[&!color=#000000]
	LigexoEVm002536t2[&!color=#000000]
	LigexoEVm002536t3[&!color=#000000]
	LinvorEVm000430t1[&!color=#000000]
	LinvorEVm000430t3[&!color=#000000]
	LinvorEVm002057t1[&!color=#000000]
	LinvorEVm003044t1[&!color=#000000]
	LinvorEVm003127t3[&!color=#000000]
	Lysamb_EVm002947t1[&!color=#000000]
	MacparEVm004546t1[&!color=#000000]
	MacparEVm004546t2[&!color=#000000]
	MetmagEVm000676t1[&!color=#000000]
	MetmagEVm001560t1[&!color=#000000]
	MetmagEVm002444t1[&!color=#000000]
	MetmagEVm006962t1[&!color=#000000]
	MicglaEVm002586t1[&!color=#000000]
	MicparEVm000045t1[&!color=#000000]
	MicparEVm002543t1[&!color=#000000]
	MicparEVm002983t2[&!color=#000000]
	MicwahEVm000915t1[&!color=#000000]
	MicwahEVm000915t2[&!color=#000000]
	MicwahEVm001419t1[&!color=#000000]
	MicwahEVm004731t1[&!color=#000000]
	MicwahEVm004731t2[&!color=#000000]
	MicwahEVm006004t2[&!color=#000000]
	Minpug_EVm000609t1[&!color=#000000]
	Minpug_EVm002168t1[&!color=#000000]
	Minpug_EVm002168t3[&!color=#000000]
	Minpug_EVm002882t1[&!color=#000000]
	Munmic_EVm008092t1[&!color=#000000]
	Munser_EVm000665t1[&!color=#000000]
	Munser_EVm008415t1[&!color=#000000]
	Munsim_EVm001190t2[&!color=#000000]
	Munsim_EVm004163t1[&!color=#000000]
	Munsim_EVm007867t1[&!color=#000000]
	Muntra_EVm001931t1[&!color=#000000]
	Muntra_EVm004409t1[&!color=#000000]
	Muntra_EVm005987t1[&!color=#000000]
	Muntra_EVm007652t1[&!color=#000000]
	Nemens_EVm004938t2[&!color=#000000]
	Nemrot_EVm005709t1[&!color=#000000]
	NeoawaEVm002632t1[&!color=#000000]
	NeodenEVm000368t1[&!color=#000000]
	NeodenEVm002231t1[&!color=#000000]
	NeodenEVm002231t2[&!color=#000000]
	NeodenEVm005019t1[&!color=#000000]
	NeodenEVm009129t1[&!color=#000000]
	OdocalEVm000062t2[&!color=#000000]
	OdocalEVm000449t1[&!color=#000000]
	OmmflaEVm000567t1[&!color=#000000]
	OplsP2_EVm003826t1[&!color=#000000]
	'P.clarkiiFGFR4'[&!color=#000000]
	Palcau_EVm000729t1[&!color=#000000]
	Palcau_EVm002740t1[&!color=#000000]
	PalpuzEVm003522t2[&!color=#000000]
	Panar1_EVm000497t1[&!color=#000000]
	Panar1_EVm009277t1[&!color=#000000]
	Panar1_EVm012817t1[&!color=#000000]
	ParausEVm000432t1[&!color=#000000]
	ParausEVm002280t1[&!color=#000000]
	ParausEVm002280t2[&!color=#000000]
	ParausEVm002746t1[&!color=#000000]
	ParnanEVm001125t1[&!color=#000000]
	ParnanEVm001708t1[&!color=#000000]
	ParnanEVm003033t1[&!color=#000000]
	ParnanEVm003033t4[&!color=#000000]
	ParnanEVm003033t5[&!color=#000000]
	ParnanEVm003929t1[&!color=#000000]
	ParnanEVm003929t3[&!color=#000000]
	Penmo1_EVm001505t1[&!color=#000000]
	Penmo1_EVm001536t1[&!color=#000000]
	Penmo1_EVm001558t1[&!color=#000000]
	Penmo1_EVm002024t1[&!color=#000000]
	Penmo2_EVm001533t1[&!color=#000000]
	Penmo2_EVm002477t1[&!color=#000000]
	Penmo2_EVm005407t1[&!color=#000000]
	Penmo2_EVm005498t1[&!color=#000000]
	PenvanEVm000438t1[&!color=#000000]
	PenvanEVm002603t1[&!color=#000000]
	PenvanEVm002603t2[&!color=#000000]
	PenvanEVm002603t3[&!color=#000000]
	PenvanEVm006460t1[&!color=#000000]
	Pleaca_EVm000588t1[&!color=#000000]
	Pleaca_EVm010391t1[&!color=#000000]
	PortriEVm001411t1[&!color=#000000]
	PortriEVm004801t1[&!color=#000000]
	ProaraEVm001164t2[&!color=#000000]
	ProaraEVm001164t3[&!color=#000000]
	ProartEVm001127t1[&!color=#000000]
	ProartEVm001127t2[&!color=#000000]
	ProbetEVm000250t1[&!color=#000000]
	ProbetEVm001447t1[&!color=#000000]
	ProbetEVm001826t1[&!color=#000000]
	ProcavEVm000567t1[&!color=#000000]
	ProcavEVm005278t1[&!color=#000000]
	ProcavEVm007880t1[&!color=#000000]
	ProcavEVm007880t2[&!color=#000000]
	ProcavEVm007927t1[&!color=#000000]
	Procl1_EVm001692t1[&!color=#000000]
	Procl1_EVm001839t1[&!color=#000000]
	Procl1_EVm001839t3[&!color=#000000]
	Procl1_EVm001839t4[&!color=#000000]
	Procl1_EVm007195t1[&!color=#000000]
	Procl2_EVm000653t1[&!color=#000000]
	Procl2_EVm003254t1[&!color=#000000]
	Procl2_EVm007823t1[&!color=#000000]
	Procl2_EVm011635t1[&!color=#000000]
	ProcoiEVm005686t1[&!color=#000000]
	ProcoxEVm001560t1[&!color=#000000]
	ProcoxEVm001560t2[&!color=#000000]
	ProcoxEVm001560t3[&!color=#000000]
	ProcoxEVm002985t1[&!color=#000000]
	ProcoxEVm007248t1[&!color=#000000]
	Progrf_EVm001631t1[&!color=#000000]
	ProherEVm001358t1[&!color=#000000]
	ProherEVm002592t1[&!color=#000000]
	ProherEVm009174t1[&!color=#000000]
	ProherEVm009174t2[&!color=#000000]
	ProibeEVm003395t1[&!color=#000000]
	ProjalEVm000935t1[&!color=#000000]
	ProjalEVm000935t2[&!color=#000000]
	ProjalEVm000935t3[&!color=#000000]
	ProjalEVm001363t1[&!color=#000000]
	ProkarEVm002210t1[&!color=#000000]
	ProkarEVm006767t1[&!color=#000000]
	PromarEVm003489t1[&!color=#000000]
	PromarEVm003489t2[&!color=#000000]
	PromerEVm000939t1[&!color=#000000]
	PromerEVm002808t1[&!color=#000000]
	ProparEVm007854t1[&!color=#000000]
	ProracEVm002772t1[&!color=#000000]
	ProracEVm002772t2[&!color=#000000]
	ProracEVm002772t4[&!color=#000000]
	ProracEVm002772t6[&!color=#000000]
	ProracEVm005084t1[&!color=#000000]
	ProracEVm005084t2[&!color=#000000]
	ProsolEVm002280t1[&!color=#000000]
	ProsolEVm005183t1[&!color=#000000]
	ProspeEVm002780t2[&!color=#000000]
	ProspeEVm002780t3[&!color=#000000]
	ProspeEVm002826t1[&!color=#000000]
	ProspeEVm002826t2[&!color=#000000]
	RamvarEVm001431t1[&!color=#000000]
	RamvarEVm002262t1[&!color=#000000]
	RanranEVm001613t1[&!color=#000000]
	'S.paramamosainFGFR3'[&!color=#000000]
	ScyparEVm001242t1[&!color=#000000]
	ScyparEVm001242t2[&!color=#000000]
	ScyparEVm001242t4[&!color=#000000]
	ScyparEVm001704t1[&!color=#000000]
	ScyparEVm009244t1[&!color=#000000]
	SpecanEVm000641t1[&!color=#000000]
	Styrich_EVm002303t1[&!color=#000000]
	Styrich_EVm003840t1[&!color=#000000]
	Styrich_EVm010671t1[&!color=#000000]
	SysdeE_EVm004331t1[&!color=#000000]
	SysdeP_EVm002801t1[&!color=#000000]
	Thodob_EVm001088t1[&!color=#000000]
	Thodob_EVm005400t1[&!color=#000000]
	ThyineEVm002540t1[&!color=#000000]
	ThyineEVm002540t2[&!color=#000000]
	ThyineEVm002540t3[&!color=#000000]
	ThyineEVm002687t1[&!color=#000000]
	ThyineEVm003411t1[&!color=#000000]
	ThyineEVm003411t2[&!color=#000000]
	ThyineEVm003411t5[&!color=#000000]
	ThyineEVm007008t1[&!color=#000000]
	ThyineEVm007008t2[&!color=#000000]
	ThyineEVm017936t1[&!color=#000000]
	Uronit_EVm001245t1[&!color=#000000]
	Uronit_EVm005067t1[&!color=#000000]
	Uronit_EVm005067t2[&!color=#000000]
	Uronit_EVm006232t1[&!color=#000000]
	'XP_008200974.1'[&!color=#000000]
	'XP_017781118.1'[&!color=#000000]
	'XP_022243149.1'[&!color=#000000]
	'XP_023229084.1'[&!color=#000000]
	'XP_045029726.1'[&!color=#000000]
	'XP_054707143.1'[&!color=#000000]
;
end;
begin trees;
	tree tree_1 = [&R] (DromelEVm002024t1[&!name="Hexapoda"]:2.0E-6,(DromelEVm000962t1[&!name="Hexapoda"]:0.640902,((((((BlagerEVm001666t2:0.026102,BlagerEVm001666t1:0.031323)[&label="/1/100"]:0.310843,BommorEVm002986t1:0.704947)[&label="/1/98"]:0.216479,LasentEVm002643t1:0.49898)[&label="/0.865/71"]:0.086655,((((((((((NeodenEVm002231t1:2.0E-6,NeodenEVm002231t2:0.105717)[&label="/1/96"]:0.03857,Styri…
end;
begin figtree;
	set appearance.backgroundColorAttribute="Default";
	set appearance.backgroundColour=#ffffff;
	set appearance.branchColorAttribute="User selection";
	set appearance.branchColorGradient=false;
	set appearance.branchLineWidth=2.0;
	set appearance.branchMinLineWidth=0.0;
	set appearance.branchWidthAttribute="Fixed";
	set appearance.foregroundColour=#000000;
	set appearance.hilightingGradient=false;
	set appearance.selectionColour=#2d3680;
	set branchLabels.colorAttribute="User selection";
	set branchLabels.displayAttribute="Branch times";
	set branchLabels.fontName="sansserif";
	set branchLabels.fontSize=8;
	set branchLabels.fontStyle=0;
	set branchLabels.isShown=false;
	set branchLabels.significantDigits=4;
	set layout.expansion=0;
	set layout.layoutType="RECTILINEAR";
	set layout.zoom=0;
	set legend.attribute="label";
	set legend.fontSize=10.0;
	set legend.isShown=false;
	set legend.significantDigits=4;
	set nodeBars.barWidth=4.0;
	set nodeBars.displayAttribute=null;
	set nodeBars.isShown=false;
	set nodeLabels.colorAttribute="User selection";
	set nodeLabels.displayAttribute="label";
	set nodeLabels.fontName="sansserif";
	set nodeLabels.fontSize=8;
	set nodeLabels.fontStyle=0;
	set nodeLabels.isShown=true;
	set nodeLabels.significantDigits=4;
	set nodeShapeExternal.colourAttribute="User selection";
	set nodeShapeExternal.isShown=false;
	set nodeShapeExternal.minSize=10.0;
	set nodeShapeExternal.scaleType=Width;
	set nodeShapeExternal.shapeType=Circle;
	set nodeShapeExternal.size=4.0;
	set nodeShapeExternal.sizeAttribute="Fixed";
	set nodeShapeInternal.colourAttribute="User selection";
	set nodeShapeInternal.isShown=false;
	set nodeShapeInternal.minSize=10.0;
	set nodeShapeInternal.scaleType=Width;
	set nodeShapeInternal.shapeType=Circle;
	set nodeShapeInternal.size=4.0;
	set nodeShapeInternal.sizeAttribute="Fixed";
	set polarLayout.alignTipLabels=false;
	set polarLayout.angularRange=0;
	set polarLayout.rootAngle=0;
	set polarLayout.rootLength=100;
	set polarLayout.showRoot=true;
	set radialLayout.spread=0.0;
	set rectilinearLayout.alignTipLabels=false;
	set rectilinearLayout.curvature=0;
	set rectilinearLayout.rootLength=100;
	set scale.offsetAge=0.0;
	set scale.rootAge=1.0;
	set scale.scaleFactor=1.0;
	set scale.scaleRoot=false;
	set scaleAxis.automaticScale=true;
	set scaleAxis.fontSize=8.0;
	set scaleAxis.isShown=false;
	set scaleAxis.lineWidth=1.0;
	set scaleAxis.majorTicks=1.0;
	set scaleAxis.minorTicks=0.5;
	set scaleAxis.origin=0.0;
	set scaleAxis.reverseAxis=false;
	set scaleAxis.showGrid=true;
	set scaleBar.automaticScale=true;
	set scaleBar.fontSize=10.0;
	set scaleBar.isShown=true;
	set scaleBar.lineWidth=1.0;
	set scaleBar.scaleRange=0.0;
	set tipLabels.colorAttribute="User selection";
	set tipLabels.displayAttribute="Names";
	set tipLabels.fontName="sansserif";
	set tipLabels.fontSize=12;
	set tipLabels.fontStyle=0;
	set tipLabels.isShown=true;
	set tipLabels.significantDigits=4;
	set trees.order=true;
	set trees.orderType="decreasing";
	set trees.rooting=true;
	set trees.rootingType="Midpoint";
	set trees.transform=false;
	set trees.transformType="cladogram";
end;
