# Supplementary material for: Phylogenetic and transcriptomic characterization of insulin and growth factor receptor tyrosine kinases in crustaceans
Source: Front Endocrinol (Lausanne). 2024 Apr 4;15:1379231. doi: 10.3389/fendo.2024.1379231 (PMC11024359; doi:10.3389/fendo.2024.1379231)
Supplement: Supplementary Material 1 — Crustacean RTK sequences and classification. [file DataSheet_1.zip › Supplementary_Material/Supplementary Material 2/Figure2.treefile]

#NEXUS
begin taxa;
	dimensions ntax=232;
	taxlabels
	'AAC47458.1'
	'AIW65594.1'
	'AKF17681.1'[&!color=#cc0000]
	'ANC28181.1'[&!color=#cc0000]
	'AVU05021.1'[&!color=#cc0000]
	'AcafosEVm000311t1/1-1661'
	'AcastyEVm005330t1/1-373'
	'AllbanEVm000752t1/1-628'
	'AlpvirEVm001527t1/1-739'
	'AlpvirEVm002564t1/1-574'
	'AmpampEVm000254t1/1-1326'
	'AmpampEVm001533t1/1-772'
	'AnajapEVm000199t1/1-1259'
	'AnajapEVm001003t1/1-675'
	'AnajapEVm001701t1/1-538'
	'AseaqCEVm000494t1/1-1498'
	'AseaqCEVm000494t2/1-1488'
	'AseaqCEVm001956t1/1-836'
	'AseaqCEVm004070t1/1-573'
	'AseaqSEVm000461t1/1-1498'
	'AseaqSEVm000461t2/1-1488'
	'AseaqSEVm000461t3/1-1445'
	'AseaqSEVm000461t4/1-1435'
	'AseaqSEVm000510t1/1-1401'
	'AseaqSEVm000510t2/1-1446'
	'AseaqSEVm000510t3/1-808'
	'AseaqSEVm000510t4/1-808'
	'AseaqSEVm000510t5/1-1410'
	'Batser_EVm003395t1/1-359'
	'Batser_EVm003396t1/1-358'
	'Battex_EVm000707t1/1-942'
	'Battex_EVm003628t1/1-428'
	'BlagerEVm000619t1/1-1459'
	'BlagerEVm000619t2/1-1452'
	'BommorEVm000104t1/1-1428'
	'BraherEVm000161t1/1-845'
	'BraherEVm000161t2/1-822'
	'BraherEVm000161t3/1-717'
	'BraherEVm000161t4/1-1111'
	'BraherEVm000161t6/1-550'
	'BraherEVm000161t7/1-797'
	'CallaeEVm000135t1/1-1475'
	'CallaeEVm000135t2/1-1462'
	'CalphiEVm000040t1/1-1460'
	'CalphiEVm000055t1/1-1362'
	'CalsaE_EVm000607t1/1-1476'
	'CalsaE_EVm000613t1/1-1469'
	'CalsaE_EVm008364t1/1-384'
	'CalsaY_EVm000251t1/1-1469'
	'CalsaY_EVm000251t2/1-1446'
	'Canbo1_EVm000431t1/1-1461'
	'Canbo1_EVm002105t1/1-747'
	'Canbo1_EVm002658t1/1-662'
	'Canbo1_EVm004089t1/1-511'
	'Canbo1_EVm005343t1/1-427'
	'Canbo1_EVm005946t1/1-396'
	'CarlonEVm000100t1/1-1472'
	'CarmaC_EVm000618t1/1-1501'
	'CarmaC_EVm000618t3/1-759'
	'CarmaC_EVm000672t1/1-1455'
	'CarmaC_EVm000672t2/1-1092'
	'CarmaC_EVm001651t1/1-999'
	'CarmaC_EVm002785t1/1-787'
	'CarmaY_EVm000552t1/1-1469'
	'CarmaY_EVm000552t2/1-1457'
	'CarmaY_EVm006907t1/1-451'
	'ChequaEVm000369t1/1-1557'
	'ChequaEVm000706t1/1-1188'
	'ChequaEVm001693t1/1-808'
	'ChequaEVm003885t1/1-510'
	'Clivit_EVm001923t1/1-471'
	'Clivit_EVm001923t2/1-509'
	'Cuaame_EVm001329t1/1-706'
	'DapmagEVm000483t1/1-1623'
	'DapmagEVm000483t12/1-1505'
	'DapmagEVm000483t13/1-1487'
	'DapmagEVm000483t2/1-1570'
	'DapmagEVm000483t24/1-1260'
	'DapmagEVm000483t27/1-1553'
	'DapmagEVm000483t28/1-1147'
	'DapmagEVm000483t29/1-1336'
	'DapmagEVm000483t30/1-1318'
	'DapmagEVm000483t31/1-1403'
	'DapmagEVm000483t33/1-1087'
	'DapmagEVm000483t35/1-1187'
	'DapmagEVm000483t36/1-1169'
	'DapmagEVm000483t42/1-721'
	'DapmagEVm000483t43/1-679'
	'DapmagEVm000483t5/1-1601'
	'DapmagEVm000483t6/1-1554'
	'DromelEVm000439t1/1-1426'
	'DromelEVm000439t2/1-1377'
	'Emetal_EVm000074t1/1-1408'
	'Erisi1_EVm000423t1/1-1468'
	'Erisi1_EVm000423t2/1-1462'
	'Erisi1_EVm000629t2/1-781'
	'Erisi1_EVm000629t3/1-1291'
	'EucserEVm000246t1/1-1533'
	'EulvirEVm000752t1/1-538'
	'Eumpic_EVm001593t1/1-415'
	'EupsupEVm000433t1/1-1140'
	'EupsupEVm000433t2/1-1114'
	'EupsupEVm003760t1/1-504'
	'EupsupEVm003760t4/1-371'
	'EupsupEVm004732t1/1-451'
	'EupsupEVm004876t5/1-444'
	'EuraffEVm000667t1/1-1497'
	'GamcheEVm000206t2/1-1643'
	'GamcheEVm000206t3/1-1577'
	'GamcheEVm000206t4/1-1579'
	'Gasfor_EVm003672t1/1-421'
	'GeclaM_EVm000571t1/1-1280'
	'GeclaM_EVm000571t2/1-1287'
	'GeclaM_EVm000571t3/1-1420'
	'GeclaM_EVm000571t4/1-1257'
	'GeclaM_EVm001193t2/Merge218-839'
	'GeclaM_EVm001193t4/1-577'
	'GeclaM_EVm001193t7/1-424'
	'GeclaM_EVm006589t1/1-413'
	'Hetory_EVm002326t1/1-480'
	'Hetory_EVm002997t1/1-415'
	'HomameEVm000579t1/1-1650'
	'HomameEVm000721t1/1-1521'
	'HomameEVm000795t1/1-1463'
	'HomameEVm000930t1/1-1367'
	'HyaaztEVm000298t2/1-1288'
	'HyaaztEVm000298t3/1-1520'
	'JanspE_EVm000138t1/1-1473'
	'KAG1673627.1'
	'LepsalEVm000309t1/1-1586'
	'LepsalEVm000309t2/1-1570'
	'LercypEVm000187t1/1-1550'
	'LigexoEVm000377t1/1-859'
	'LigexoEVm000862t1/1-611'
	'LigexoEVm000862t2/1-614'
	'Lysamb_EVm000979t1/1-709'
	'MacparEVm000094t1/1-1147'
	'MetmagEVm000254t1/1-1472'
	'Minpug_EVm000673t1/1-1471'
	'Minpug_EVm000673t2/1-1311'
	'Minpug_EVm000699t1/1-1448'
	'Munmic_EVm000455t1/1-908'
	'Munmic_EVm001113t1/1-657'
	'Munser_EVm000758t1/1-908'
	'Munser_EVm001661t1/1-660'
	'Munser_EVm004782t1/1-378'
	'Munsim_EVm000143t1/1-1416'
	'Muntra_EVm002198t1/1-532'
	'Muntra_EVm003399t1/1-428'
	'NP_001138093.1'
	'NP_001138094.1'
	'NP_001138095.1'
	'NP_524436.2'
	'NeodenEVm000270t1/1-1462'
	'NeodenEVm002839t1/1-545'
	'NeodenEVm005847t1/1-358'
	'OraoraEVm002562t1/1-470'
	'PalgruEVm000746t1/1-484'
	'Panar1_EVm000239t1/1-2220'
	'Panar1_EVm000601t1/1-1583'
	'Panar1_EVm000723t1/1-1464'
	'Panar1_EVm002773t1/1-771'
	'Panar1_EVm005782t1/1-482'
	'Panar2_EVm000381t1/1-1583'
	'ParausEVm000628t1/1-1453'
	'ParausEVm000628t2/1-1452'
	'ParausEVm001813t1/1-947'
	'ParausEVm002232t1/1-861'
	'ParausEVm003829t1/1-641'
	'ParnanEVm000499t1/1-1515'
	'ParnanEVm000499t2/1-1508'
	'PenvanEVm000428t1/1-1074'
	'Pleaca_EVm000907t3/1-936'
	'Pleaca_EVm000907t4/1-633'
	'Pleaca_EVm001154t1/1-854'
	'PortriEVm000310t1/1-965'
	'PortriEVm000310t2/1-928'
	'PortriEVm003000t1/1-393'
	'ProbetEVm000349t2/1-1270'
	'ProcavEVm002154t1/1-550'
	'Procl1_EVm000313t1/1-1458'
	'Procl1_EVm000313t2/1-1448'
	'Procl2_EVm000815t1/1-1460'
	'Procl2_EVm001850t1/1-1014'
	'Procl2_EVm001850t2/1-790'
	'Procl2_EVm004951t1/1-575'
	'Procl2_EVm006327t1/1-484'
	'ProcoiEVm003309t1/1-352'
	'ProcoxEVm002667t1/1-374'
	'ProherEVm004539t1/1-372'
	'ProkarEVm002249t2/1-406'
	'ProkarEVm002249t3/1-368'
	'PromerEVm000293t1/1-1041'
	'PromerEVm001220t1/1-686'
	'PromerEVm004999t1/1-358'
	'ProparEVm002488t1/1-379'
	'ProracEVm000288t1/1-448'
	'ProracEVm000288t2/1-703'
	'ProrecEVm001473t2/1-558'
	'ProspeEVm001978t1/1-430'
	'QMU23626.1'
	'QMU23626.1/1-1190'
	'ROT67026.1'
	'ScyparEVm000437t1/1-1229'
	'ScyparEVm000437t2/1-1283'
	'ScyparEVm000437t3/1-1220'
	'Styrich_EVm000199t1/1-1465'
	'Styrich_EVm000199t3/1-560'
	'Styrich_EVm002823t1/1-566'
	'Styrich_EVm002999t1/1-546'
	'Styrich_EVm005089t1/1-400'
	'SysdeE_EVm000546t1/1-956'
	'SysdeP_EVm001211t1/1-707'
	'Thodob_EVm001449t1/1-703'
	'Thodob_EVm004893t1/1-363'
	'ThyineEVm000626t1/1-1480'
	'ThyineEVm001265t1/1-1140'
	'ThyineEVm001265t2/1-974'
	'ThyineEVm001265t3/1-1140'
	'ThyineEVm001265t4/1-974'
	'ThyineEVm001265t5/1-395'
	'ThyineEVm001265t7/1-689'
	'ThyineEVm001265t8/1-395'
	'ThyineEVm001609t2/1-534'
	'ThyineEVm001609t3/1-1030'
	'ThyineEVm001609t4/1-758'
	'ThyineEVm007645t1/1-464'
	'ThyineEVm007645t2/1-372'
	'ThyineEVm008755t1/1-424'
	'ThyineEVm008755t2/1-413'
	'WMX18616.1'[&!color=#cc0000]
	'XP_037302260.1'
;
end;
begin trees;
	tree tree_1 = [&R] ('AAC47458.1':0.003961,('XP_037302260.1':1.083502,('KAG1673627.1':1.173347,(((('ROT67026.1':4.710524,(((((((((((((((((((('QMU23626.1':2.0E-6,'QMU23626.1/1-1190':3.0E-6)[&label="/0.999/85"]:0.002338,'Erisi1_EVm000423t2/1-1462':0.023418)[&label="/0.334/100"]:1.6E-5,'Erisi1_EVm000423t1/1-1468':2.0E-6)[&label="/1/100"]:0.03528,(((('GeclaM_EVm000571t1/1-1280':3.0E-6,'GeclaM_EVm00057…
end;
begin figtree;
	set appearance.backgroundColorAttribute="Default";
	set appearance.backgroundColour=#ffffff;
	set appearance.branchColorAttribute="User selection";
	set appearance.branchColorGradient=false;
	set appearance.branchLineWidth=2.0;
	set appearance.branchMinLineWidth=0.0;
	set appearance.branchWidthAttribute="Fixed";
	set appearance.foregroundColour=#000000;
	set appearance.hilightingGradient=false;
	set appearance.selectionColour=#2d3680;
	set branchLabels.colorAttribute="User selection";
	set branchLabels.displayAttribute="Branch times";
	set branchLabels.fontName="sansserif";
	set branchLabels.fontSize=8;
	set branchLabels.fontStyle=0;
	set branchLabels.isShown=false;
	set branchLabels.significantDigits=4;
	set layout.expansion=740;
	set layout.layoutType="RECTILINEAR";
	set layout.zoom=0;
	set legend.attribute="label";
	set legend.fontSize=10.0;
	set legend.isShown=false;
	set legend.significantDigits=4;
	set nodeBars.barWidth=4.0;
	set nodeBars.displayAttribute=null;
	set nodeBars.isShown=false;
	set nodeLabels.colorAttribute="User selection";
	set nodeLabels.displayAttribute="label";
	set nodeLabels.fontName="sansserif";
	set nodeLabels.fontSize=8;
	set nodeLabels.fontStyle=0;
	set nodeLabels.isShown=true;
	set nodeLabels.significantDigits=4;
	set nodeShapeExternal.colourAttribute="User selection";
	set nodeShapeExternal.isShown=false;
	set nodeShapeExternal.minSize=10.0;
	set nodeShapeExternal.scaleType=Width;
	set nodeShapeExternal.shapeType=Circle;
	set nodeShapeExternal.size=4.0;
	set nodeShapeExternal.sizeAttribute="Fixed";
	set nodeShapeInternal.colourAttribute="User selection";
	set nodeShapeInternal.isShown=false;
	set nodeShapeInternal.minSize=10.0;
	set nodeShapeInternal.scaleType=Width;
	set nodeShapeInternal.shapeType=Circle;
	set nodeShapeInternal.size=4.0;
	set nodeShapeInternal.sizeAttribute="Fixed";
	set polarLayout.alignTipLabels=false;
	set polarLayout.angularRange=0;
	set polarLayout.rootAngle=0;
	set polarLayout.rootLength=100;
	set polarLayout.showRoot=true;
	set radialLayout.spread=0.0;
	set rectilinearLayout.alignTipLabels=false;
	set rectilinearLayout.curvature=0;
	set rectilinearLayout.rootLength=100;
	set scale.offsetAge=0.0;
	set scale.rootAge=1.0;
	set scale.scaleFactor=1.0;
	set scale.scaleRoot=false;
	set scaleAxis.automaticScale=true;
	set scaleAxis.fontSize=8.0;
	set scaleAxis.isShown=false;
	set scaleAxis.lineWidth=1.0;
	set scaleAxis.majorTicks=1.0;
	set scaleAxis.minorTicks=0.5;
	set scaleAxis.origin=0.0;
	set scaleAxis.reverseAxis=false;
	set scaleAxis.showGrid=true;
	set scaleBar.automaticScale=true;
	set scaleBar.fontSize=10.0;
	set scaleBar.isShown=true;
	set scaleBar.lineWidth=1.0;
	set scaleBar.scaleRange=0.0;
	set tipLabels.colorAttribute="User selection";
	set tipLabels.displayAttribute="Names";
	set tipLabels.fontName="sansserif";
	set tipLabels.fontSize=12;
	set tipLabels.fontStyle=0;
	set tipLabels.isShown=true;
	set tipLabels.significantDigits=4;
	set trees.order=true;
	set trees.orderType="decreasing";
	set trees.rooting=true;
	set trees.rootingType="Midpoint";
	set trees.transform=false;
	set trees.transformType="cladogram";
end;
