# Supplementary material for: Phylogenetic and transcriptomic characterization of insulin and growth factor receptor tyrosine kinases in crustaceans
Source: Front Endocrinol (Lausanne). 2024 Apr 4;15:1379231. doi: 10.3389/fendo.2024.1379231 (PMC11024359; doi:10.3389/fendo.2024.1379231)
Supplement: Supplementary Material 1 — Crustacean RTK sequences and classification. [file DataSheet_1.zip › Supplementary_Material/Supplementary Material 2/Cmaenas Alignments/GreenAA/PVR/alignmentPVRgreen2.fa]

>CarmaC_EVm001015t1 type=protein; aalen=1239,87%,partial3; clen=4259; offs=541-4257; organism=Carcinus_maenas; evgclass=main; oid=Carcinus_maenas_CNS_velvLoc10359ct1; codepot=Code/0.073; cov=1290.3_g66_i26;
MTIKMRLFYLLLLLFCKVLAVWSIRPPQIDGEDELVVEEGSPFTLRCQGAQPVNWYKEGI
MFDGYRSTSLNSTQDDKDFPYVVIANIMNSYPDDTGYFYCKYNDTTDLSDNGVDSVYVYV
HSEYEPFVKHYLNQQQLNVSQKLQLECMTTHPNTSVTLLKDQKNITHKEGVKFDPKKGFV
IENVTEDDQGVYICLAKDAENYPVELKQKVKVIAKQLKPPSIEVGKNQQFVIGEKFSLVC
SVRDHEDIKFNWTYPNKAIKHEQTSSVAPRNETTYHKSTLMVLNASEAETGIYTCSIFSQ
NAKSNKNFYNITVKEHVASFVELDSSNKIPEIEGQNAKWKTTVRCYPCPPNITYTDWRGQ
TMSSTDRIKIEYEDHEGLSWLRINNISSSDFGHYTITAVTFDGTKKDSRTTLFEVKSPLH
MKVKDILPYFVKGEKVNVTFSAQGFPICNISVLFQNCSNTHTSSCSDISSIQPLWQETDF
PAQGNIIEKSITIAPDTSGLLWFITEEEDCGSQNKSAVIKISDIKGVFVFWHSGPDNITD
VVREESIIVVENDEFSLMCGGIKYDYKSVDLSVDSGFPNSFRVDSEFSWQTNIIVEKATK
NLAGNYTCTAYHHGEKKPDVKNIIITVDDEKLVQFDNKTNMNNQSVEVEDDKQFSLECIV
TGSPTPTIQWLKDKKNLTINSKNFDKNMMYFSNDMMNLTFKHVSEKHEGEYTCMAKNRLN
EVSRFLTLKKPVPGLGTTAKVILIIAFVGILILFIVVCLLMCRVKNERKKSESFRKSQRI
HFDEGNIDSLNPDATVDGQAEMLPYNKSKWEVPRANITFGKQLGAGAFGRVIKALVKGLE
GPATTTVAIKMSKNAVDVSQMHALVSELKIMSNLGKHLNIVNLMGANTEKYNIGELWILT
EYCRFGNILNFIQKHRRKFTSQICPVTGKINPNLALNSPMSPTINESYPSSPPVDQDGYL
ATGAKQFVLSDPPAGHSTGSDSSSAMLTSSAKDPISLGPSGHFATNPLYDMKIGTATANP
KGKPEGCEDSTNSSIFQRKGSRLLSIGSITLSDGSSVSYPLRHQDTGQQSSCQSPLASSE
SFFMGENYSDFLHEIGSVPGVTAPFTTSDLICWGWQMANGMNYLSRRKILHGDLAARNLL
LADNNVVKISDFGLSRNMYRNDNYIKKGDDSLPVKWMSIEAIRDKMFSVESDVWAFGITL
WEIFSLGSSPYAGIAVDIEFVDQLANGYRMSCPKYGNEE
>CarmaY_EVm000863t2 type=protein; aalen=1239,91%,partial3; clen=4083; offs=365-4081; organism=Carcinus_maenas; evgclass=althim; oid=CarmaY_velvLoc11055ct1; codepot=Code/0.074; cov=731.3_g82_i74;
MTIKMRLFYLLLLLFCKVLAVWSIRPPQIDGEDELVVEEGSPFTLRCQGAQPVNWYKEGI
MFDGYRSTSLNSTQDDKDFPYVVIANIMNSYPDDTGYFYCKYNDTTDLSDNGVDSVYVYV
HSEYEPFVKHYLNQQQLNVSQKLQLECMTTHPNTSVTLLKDQKNITHKEGVKFDPKKGFV
IENVTEDDQGVYICLAKDAENYPVELKQKVKVIAKQLKPPSIEVGKNQQFVIGEKFSLVC
SVRDQEDIKFNWTYPNKAIKHEQTSSVAPRNETTYHKSTLMVLNASEAETGIYTCSIFSQ
NAKSNKNFYNIKVKEHVASFVKLDSSNKIPEIEGQNAKWKTTVRCYPCPPNITYTDWRGQ
TMSSTDRIKIEYEDHEGLSWLRINNISSSDFGHYTITAVTFDGTKKDSRTTLFEVKSPLH
MKVKDILPYFVKGEKVNVTFSAQGFPICNISVLFQNCSNTHTSSCSDISSIQPLWQETDF
PAQGNIIEKSITIAPDTSGLLWFITEEEDCGSQNKSAVIKISDIKGVFVFWHSGPDNITD
VVREESIIVVENDEFSLMCGGIKYDYKSVDLSVDSGFPNSFRVDSEFSWQTNIIVEKATK
NLAGNYTCTAYHHGEKKPDVKNIIITVDDEKLVQFDNKTNMNNQSVEVEDDKQFSLECIV
TGSPTPTIQWLKDKKNLTINSKNFDKNMMYFSNDMMNLTFKHVSEKHEGEYTCMAKNRLN
EVSRFLTLKKPVPGLGTTAKVILIIAFVGILILFIVVCLLMCRVKNERKKSESFRKSQRI
HFDEGNIDSLNPDATVDGQAEMLPYNKSKWEVPRANITFGKQLGAGAFGRVIKALVKGLE
GPATTTVAIKMSKNAVDVSQMHALVSELKIMSNLGKHLNIVNLMGANTEKYNIGELWILT
EYCRFGNILNFIQKHRRKFTSQICPVTGKINPNLALNSPMSPTINESYPSSPPVDQDGYL
ATGAKQFVLYDPPAGHSTGSDSSSAMLTSSAKDPISLGPSGHFATNPLYDMKIGTATANP
KGKPEGCEDSTNSSIFQRKGSRLLSIGSITLSDGSSVSYPLRHQDTGQQSSCQSPLASSE
SFFMGENYSDFLHEIGSVPGVTAPFTTSDLICWGWQMANGMNYLSRRKILHGDLAARNLL
LADNNVVKISDFGLSRNMYRNDNYIKKGDDSLPVKWMSIEAIRDKMFSVESDVWAFGITL
WEIFSLGSSPYAGIAVDIEFVDQLANGYRMSCPKYGNEE
>CarmaY_EVm000863t1 type=protein; aalen=1186,77%,complete; clen=4581; offs=365-3925; organism=Carcinus_maenas; evgclass=main; oid=CarmaY_velvLoc8650ct1; codepot=Code/0.069; cov=668.7_g82_i60;
MTIKMRLFYLLLLLFCKVLAVWSIRPPQIDGEDELVVEEGSPFTLRCQGAQPVNWYKEGI
MFDGYRSTSLNSTQDDKDFPYVVIANIMNSYPDDTGYFYCKYNDTTDLSDNGVDSVYVYV
HSEYEPFVKHYLNQQQLNVSQKLQLECMTTHPNTSVTLLKDQKNITHKEGVKFDPKKGFV
IENVTEDDQGVYICLAKDAENYPVELKQKVKVIAKQLKPPSIEVGKNQQFVIGEKFSLVC
SVRDQEDIKFNWTYPNKAIKHEQTSSVAPRNETTYHKSTLMVLNASEAETGIYTCSIFSQ
NAKSNKNFYNIKVKEHVASFVKLDSSNKIPEIEGQNAKWKTTVRCYPCPPNITYTDWRGQ
TMSSTDRIKIEYEDHEGLSWLRINNISSSDFGHYTITAVTFDGTKKDSRTTLFEVKSPLH
MKVKDILPYFVKGEKVNVTFSAQGFPICNISVLFQNCSNTHTSSCSDISSIQPLWQETDF
PAQGNIIEKSITIAPDTSGLLWFITEEEDCGSQNKSAVIKISDIKGVFVFWHSGPDNITD
VVREESIIVVENDEFSLMCGGIKYDYKSVDLSVDSGFPNSFRVDSEFSWQTNIIVEKATK
NLAGNYTCTAYHHGEKKPDVKNIIITVDDEKLVQFDNKTNMNNQSVEVEDDKQFSLECIV
TGSPTPTIQWLKDKKNLTINSKNFDKNMMYFSNDMMNLTFKHVSEKHEGEYTCMAKNRLN
EVSRFLTLKKPVPGLGTTAKVILIIAFVGILILFIVVCLLMCRVKNERKKSESFRKSQRI
HFDEGNIDSLNPDATVDGQAEMLPYNKSKWEVPRANITFGKQLGAGAFGRVIKALVKGLE
GPATTTVAIKMSKNAVDVSQMHALVSELKIMSNLGKHLNIVNLMGANTEKYNIGELWILT
EYCRFGNILNFIQKHRRKFTSQICPVTGKINPNLALNSPMSPTINESYPSSPPVDQDGYL
ATGAKQFVLYDPPAGHSTGSDSSSAMLTSSAKDPISLGPSGHFATNPLYDMKIGTATANP
KGKPEGCEDSTNSSIFQRKGSRLLSIGSITLSDGSSVSYPLRHQDTGQQSSCQSPLASSE
SFFMGENYSDFLHEIGSVPGVTAPFTTSDLICWGWQMANGMNYLSRRKILHGDLAARNLL
LADNNVVKISDFGLSRNMYRNDNYIKKGDVS---------------------VYQFDLYV
LVVIYLL--------------------------------
