# Supplementary material for: Phylogenetic and transcriptomic characterization of insulin and growth factor receptor tyrosine kinases in crustaceans
Source: Front Endocrinol (Lausanne). 2024 Apr 4;15:1379231. doi: 10.3389/fendo.2024.1379231 (PMC11024359; doi:10.3389/fendo.2024.1379231)
Supplement: Supplementary Material 1 — Crustacean RTK sequences and classification. [file DataSheet_1.zip › Supplementary_Material/Supplementary Material 2/Cmaenas Alignments/GreenAA/PVR/alignmentPVRgreen1.fa]

>CarmaC_EVm000535t6 type=protein; aalen=1367,94%,complete; clen=4339; offs=108-4211; organism=Carcinus_maenas; evgclass=alt; oid=Carcinus_maenas_CNS_velvLoc9947ct1; codepot=Code/0.19; cov=2785.2_g2739_i4;
M-----------QNLLVAWDVMPLTLVDIMVVVTTTTI---GVFAT--------------
----------TSPDPKPCPKMTLHTLPTLINSSDGCVQANNLRLHHENGNIR--IELTTH
HMVFCIKKGYCQSPFGRRLFSKGGECVVPDDFLNQLVNKDYLFCGKFLD-----------
---TTYRKMVLTAMPT--------------------------------------------
----EYKEDIANQIFK-IYATQTSLQQPSVGMDGAWQENTLVHPNVYYVMEGNTVTLTCN
YDFQNGDQPQHMVLKINKISSKQKSPL---------KTKKKGTRSVKCTINNLQLQDSGM
YECLSTLKNHSSSAPNLVNITVVAKNDTYLTTTISHPNVTKAEENGKVQWEIHFIAHPEP
VFIWMKEGNVLRDSRLPTSRDHTMNHNMIIVVEKASLILSMHQAILDDNGMYTLKASIPG
TTINTTTTMFLMIPGKPQDVQIKSSNDNVLTINECESFSITCTAKGYPKPVLSLNFIPEN
SFPDYAEDNSTYNELDERG--TADNGMSIVERKVHWMGVAEEPGRYQCMAENYLGVVNSS
HIMFRVT-----------------------------------------------------
------------------------------------------------------------
-EMVKPVWKVKPERKDYSKIKNDNLTLSCPAEGTPDPEIIWKKGDQLVTKNNNRNIRNNY
QLYFEELSSKDAGKYTCEISNRAGNLSATFHVSVYDPEDQKTMIILIIVGLLIAALVVIS
VFFCRKIYQARKETLDLQLREQKMFMDGDPNNLNPDIPLEQQAELLPYNTKYEVSRDSII
FDKLLGTGAFGRVYRATALNLRPGEARTTVAVKMMKSRTDCAQLKALRSEVKIMIHIGRH
ANIVNLLGACSKDLASKGELLLLVEYCRHGNILDYMRRHRREYVNQINDEDKIDPTFREP
RPRHRSDSSSRSHTSRGLKYAHLNFHQDNVFYGTNHTSDGASATSPNLLSPCTPTDSYAG
ARPFRARTESASSS-NHHVASDNSYLPCETSTGTSDGYLCAQALNSSQ-VLCSTSLLEWA
YQIAKGMEYLAFKKVLHGDLAARNVLLDENNVVKISDFGLAKDIYKNNNYKKSSSGPVPV
KWLAVECLRDGVFSTQSDVWSFGVVLWEIFTLGQIPYSCSEFDESFILKLEKGIRLEQPR
YATYGLYRLMLECWNTDPMDRPSFTILEASLGEMLGEAQRQNYLQLSEAYHQENGSSEFL
DLLPSQDYSAKVRQTTPPFTDDGYEMPFSPGVPPQVMVQSDRFSSPSRLTNKQKNYFRCA
DGEDASSSYIPMSADRTDSHTVFDFDNETVASIMGRPDKEEYGNQDLYLKMDKTPHHSPE
PDSPNNIQEEQERSSRHIVLKRVSSQESQRSRHRELTKHDSGVYSPTVLAHTNPEYLAMS
ALLSTDDNNYINTQPSEANSRVYANFETGNQSKARQYLADSKCSTEYANLLPQDSGCDRT
ESETSSGVGSVEGGSPPRGSEIDKFNVSPIPEEAMVV
>CarmaY_EVm000455t4 type=protein; aalen=973,97%,partial3; clen=3000; offs=80-2998; organism=Carcinus_maenas; evgclass=alt; oid=CarmaY_velvLoc19361ct1; codepot=Code/0.13; cov=470.5_g2767_i4;
M-----------QNLLVAWDVMPLTLVDIMVVVTTTTI---GVFAT--------------
----------TSPDPKPCPKMTLHTLPTLINSSDGCVQANNLRLHHENGNIR--IELTTH
HMVFCIKKGYCQSPFGRRLFSKGGECVVPDDFLNQLVNKDYLFCGKFLD-----------
---TTYRKMVLTAMPT--------------------------------------------
----EYKEDIANQIFK-IYATQTSLQQPSVGMDGAWQENTLVHPNVYYVMEGNTVTLTCN
YDFQNGDQPQHMVLKINKISSKQKSPL---------KTKKKGTRSVKCTINNLQLQDSGM
YECLSTLKNHSSSAPNLVNITVVAKNDTYLTTTISHPNVTKAEENGKVQWEIHFIAHPEP
VFIWMKEGNVLRDSRLPTSRDHTMNHNMIIVVEKASLILSMHQAILDDNGMYTLKASIPG
TTINTTTTMFLMIPGKPQDVQIKSSNDNVLTINECESFSITCTAKGYPKPVLSLNFIPEN
SFPDYAEDNSTYNELDERG--TADNGMSIVERKVHWMGVAEEPGRYQCMAENYLGVVNSS
HIMFRVT-----------------------------------------------------
------------------------------------------------------------
-EMVKPVWKVKPERKDYSKIKNDNLTLSCPAEGTPDPEIIWKKGDQLVTKNNNRNIRNNY
QLYFEELSSKDAGKYTCEISNRAGNLSATFHVSVYDPEDQKTMIILIIVGLLIAALVVIS
VFFCRKIYQARKETLDLQLREQKMFMDGDPNNLNPDIPLEQQAELLPYNTKYEVSRDSII
FDKLLGTGAFGRVYRATALNLRPGEARTTVAVKMMKSRTDCAQLKALRSEVKIMIHIGRH
ANIVNLLGACSKDLASKGELLLLVEYCRHGNILDYMRRHRREYVNQINDEDKIDPTFREP
RPRHRSDSSSRSHTSRGLKYAHLNFHQDNVFYGTNHTSDGASATSPNLLSPCTPTDSYAG
ARPFRARTESASSS-NHHVASDNSYLPCETSTGTSDGYLCAQALNSSQ-VLCSTSLLEWA
YQIAKGMEYLAFKKVLHGDLAARNVLLDENNVVKISDFGLAKDIYKNNNYKKSSSGPVPV
KWL---------------------------------------------------------
------------------------------------------------------------
------------------------------------------------------------
------------------------------------------------------------
------------------------------------------------------------
------------------------------------------------------------
-------------------------------------
>CarmaC_EVm000535t1 type=protein; aalen=1575,91%,complete; clen=5188; offs=333-5060; organism=Carcinus_maenas; evgclass=main; oid=Carcinus_maenas_CNS_velvLoc6559ct1; codepot=Code/0.26; cov=2796.6_g2739_i0;
MWRRTTSCSPVSKKVCSSSPAMSPSLHLFLLLFFVSSIFLPGVWGTVLGRPEIFPNQDQL
VLDAGDTLNLTCRAPHPVAWCTDHTFLTENNSPH-----NYYEERYEEGHEKPYVSIITI
EGVNASHVGYFSCVFNTSENKEKNNCDVSDPAITSL----YLYV-KDLDQLMMAIPNSVV
IQATVGQSTLLPCKPTFPEVNITLLKNYEIHDCLTCMYDPREGYTIWILDTHTFFTCHAE
YNSSKYKQDV---IFRGQKPTTKKPNQPTVNVEGAWQEDGLQEPVVYYVREGSTVNLTCI
YPFQ--EIPDSLKLEWRENESLNKSGTHRIIRQPNNKIQYKGRYY---EINNAILEDSEI
YTCQAK-NNMQYSDDSSLNISVVAKNDKYLTTNIFHPNVTEEVANQPIQWEILFIAHPEP
FFKWMQDGELLRDSSTSTSRDQFRNYEMNVTVEEASLSLYLYHPTLDDNGMYTLEASIPG
TNIVTTTTMFLMIPGKPQNVQIKSPNDKQM-FKENQTFSITCTAKGYPKPVLTLGFIPEN
SFLDHAEDNRDYNDLKKETGMGEDDDTSMVERKVHWMGVAKEPGSYQCMGKNIWGEDYSS
RKLFLVTDGDLTLPISLKLEIDGKKKNLIGKAVTVVEESNFKLTCRANKASTKAPLIWTL
NDVPLNQINKEKWGMEVIETETRLSFISTVRATSLHRNAANFSIRCKDETSNHTDLIVNV
QEMVKPVWKVKPERKDYSKIKNDNLTLSCPAEGTPDPEIIWKKGDQLVTKNNNRNIRNNY
QLYFEELSSKDAGKYTCEISNRAGNLSATFHVSVYDPEDQKTMIILIIVGLLIAALVVIS
VFFCRKIYQARKETLDLQLREQKMFMDGDPNNLNPDIPLEQQAELLPYNTKYEVSRDSII
FDKLLGTGAFGRVYRATALNLRPGEARTTVAVKMMKSRTDCAQLKALRSEVKIMIHIGRH
ANIVNLLGACSKDLASKGELLLLVEYCRHGNILDYMRRHRREYVNQINDEDKIDPTFREP
RPRHRSDSSSRSHTSRGLKYAHLNFHQDNVFYGTNHTSDGASATSPNLLSPCTPTDSYAG
ARPFRARTESASSS-NHHVASDNSYLPCETSTGTSDGYLCAQALNSSQ-VLCSTSLLEWA
YQIAKGMEYLAFKKVLHGDLAARNVLLDENNVVKISDFGLAKDIYKNNNYKKSSSGPVPV
KWLAVECLRDGVFSTQSDVWSFGVVLWEIFTLGQIPYSCSEFDESFILKLEKGIRLEQPR
YATYGLYRLMLECWNTDPMDRPSFTILEASLGEMLGEAQRQNYLQLSEAYHQENGSSEFL
DLLPSQDYSAKVRQTTPPFTDDGYEMPFSPGVPPQVMVQSDRFSSPSRLTNKQKNYFRCA
DGEDASSSYIPMSADRTDSHTVFDFDNETVASIMGRPDKEEYGNQDLYLKMDKTPHHSPE
PDSPNNIQEEQERSSRHIVLKRVSSQESQRSRHRELTKHDSGVYSPTVLAHTNPEYLAMS
ALLSTDDNNYINTQPSEANSRVYANFETGNQSKARQYLADSKCSTEYANLLPQDSGCDRT
ESETSSGVGSVEGGSPPRGSEIDKFNVSPIPEEAMVV
>CarmaY_EVm000455t1 type=protein; aalen=1575,93%,complete; clen=5077; offs=321-5048; organism=Carcinus_maenas; evgclass=main; oid=CarmaY_velvLoc6915ct1; codepot=Code/0.26; cov=900.6_g2767_i0;
MWRRTTSCSPVSKKVCSSSPAMSPSLHLFLLLFFVSSIFLPGVWGTVLGRPEIFPNQDQL
VLDAGDTLNLTCRAPHPVAWCTDHTFLTENNSPH-----NYYEERYEEGHEKPYVSIITI
EGVNASHVGYFSCVFNTSENKEKNNCDVSDPAITSL----YLYV-KDLDQLMMAIPNSVV
IQATVGQSTLLPCKPTFPEVNITLLKNYEIHDCLTCMYDPREGYTIWILDTHTFFTCHAE
YNSSKYKQDV---IFRGQKPTTKKPNQPTVNVEGAWQEDGLQEPVVYYVREGSTVNLTCI
YPFQ--KIPDSLKLEWRENESLNKSGTHRIIRQPNNKIQYKGRYY---EINNAILEDSEI
YTCQAK-NNMQYSDDSSLNISVVAKNDKYLTTNIFHPNVTEEVANQPIQWEILFIAHPEP
FFKWMQDGELLRDSSTSTSRDQFRNYEMNVTVEEASLSLYLYHPTLDDNGMYTLEASIPG
TNIVTTTTMFLMIPGKPQNVQIKSPNDKQM-FKENQTFSITCTAKGYPKPVLTLGFIPEN
SFLDHAEDNRDYNDLKKETGMGEDDDTSMVERKVHWMGVAKEPGSYQCMGKNIWGEDYSS
RKLFLVTDGDLTLPISLKLEIDGKKKNLIGKAVTVVEESNFKLTCRANKASTKAPLIWTL
NDVPLNQINKEKWGMEVIETETRLSFISTVRATSLHRNAANFSIRCKDETSNHTDLIVNV
QEMVKPVWKVKPERKDYSKIKNDNLTLSCPAEGTPDPEIIWKKGDQLVTKNNNRNIRNNY
QLYFEELSSKDAGKYTCEISNRAGNLSATFHVSVYDPEDQKTMIILIIVGLLIAALVVIS
VFFCRKIYQARKETLDLQLREQKMFMDGDPNNLNPDIPLEQQAELLPYNTKYEVSRDSII
FDKLLGTGAFGRVYRATALNLRPGEARTTVAVKMMKSRTDCAQLKALRSEVKIMIHIGRH
ANIVNLLGACSKDLASKGELLLLVEYCRHGNILDYMRRHRREYVNQINDEDKIDPTFREP
RPRHRSDSSSRSHTSRGLKYAHLNFHQDNVFYGTNHTSDGASATSPNLLSPCTPTDSYAG
ARPFRARTESASSS-NHHVASDNSYLPCETSTGTSDGYLCAQALNSSQ-VLCSTSLLEWA
YQIAKGMEYLAFKKVLHGDLAARNVLLDENNVVKISDFGLAKDIYKNNNYKKSSSGPVPV
KWLAVECLRDGVFSTQSDVWSFGVVLWEIFTLGQIPYSCSEFDESFILKLEKGIRLEQPR
YATYGLYRLMLECWNTDPMDRPSFTILEASLGEMLGEAQRQNYLQLSEAYHQENGSSEFL
DLLPSQDYSAKVRQTTPPFTDDGYEMPFSPGVPPQVMVQSDRFSSPSRLTNKQKNYFRYA
DGEDASSSYIPMSADRTDSHTVFDFDNETVASIMGRPDKEEYGNQDLYLKMDKTPHHSPE
PDSPNNIQEEQERSSRHIVIKRVSSQESQRSRHRELTKHDSGVYSPTVLAHTNPEYLAMS
ALLSTDDNNYINTQPSEANSRVYANFETGNQSKARQYLADSKCSTEYANLLPQDSGCDRT
ESETSSGVGSVEGGSPPRGSEIDKFNVSPIPEEAMVV
>CarmaY_EVm000455t5 type=protein; aalen=836,80%,complete; clen=3102; offs=563-3073; organism=Carcinus_maenas; evgclass=alt; oid=CarmaY_velvLoc18264ct1; codepot=Code/0.12; cov=783.4_g2767_i3;
------------------------------------------------------------
------------------------------------------------------------
------------------------------------------------------------
------------------------------------------------------------
------------------------------------------------------------
------------------------------------------------------------
------------------------------------------------------------
------------------------------------------------------------
--------MF------------------------------------YP------------
------------------------------------------------------------
------------------------------------------------------------
------------------------------------------------------------
-----------------------------------------QQGDQLVTKNNNRNIRNNY
QLYFEELSSKDAGKYTCEISNRAGNLSATFHVSVYDPEDQKTMIILIIVGLLIAALVVIS
VFFCRKIYQARKETLDLQLREQKMFMDGDPNNLNPDIPLEQQAELLPYNTKYEVSRDSII
FDKLLGTGAFGRVYRATALNLRPGEARTTVAVKMMKSRTDCAQLKALRSEVKIMIHIGRH
ANIVNLLGACSKDLASKGELLLLVEYCRHGNILDYMRRHRREYVNQINDEDKIDPTFREP
RPRHRSDSSSRSHTSRGLKYAHLNFHQDNVFYGTNHTSDGASATSPNLLSPCTPTDSYAG
ARPFRARTASASSSTNYNIASDNS----ATSAITWISNISNRSTNYLQPSFCSTDLFGWA
YQIAKGMEYLAFKKVLHGDLAARNILLDKNNIVKISDFGLAKDIYNNKNYKKKTEGPVPV
KWLAVECLRDGVFSTQSDVWSFGVVLWEIFTLGQIPYSCSEFDESFILKLEKGIRLEQPR
YATYGLYRLMLECWNTDPMDRPSFTILEASLGEMLGEAQRQNYLQLSEAYHQENGSSEFL
DLLPSQDYSAKVRQTTPPFTDDGYEMPFSPGVPPQVMVQSDRFSSPSRLTNKQKNYFRYA
DGEDASSSYIPMSADRTDSHTVFDFDNETVASIMGRPDKEEYGNQDLYLKMDKTPHHSPE
PDSPNNIQEEQERSSRHIVIKRVSSQESQRSRHRELTKHDSGVYSPTVLAHTNPEYLAMS
ALLSTDDNNYINTQPSEANSRVYANFETGNQSKARQYLADSKCSTEYANLLPQDSGCDRT
ESETSSGVGSVEGGSPPRGSEIDKFNVSPIPEEAMVV
>CarmaY_EVm000455t3 type=protein; aalen=1104,77%,complete; clen=4265; offs=321-3635; organism=Carcinus_maenas; evgclass=alt; oid=CarmaY_velvLoc10097ct1; codepot=Code/0.18; cov=708.2_g2767_i1;
MWRRTTSCSPVSKKVCSSSPAMSPSLHLFLLLFFVSSIFLPGVWGTVLGRPEIFPNQDQL
VLDAGDTLNLTCRAPHPVAWCTDHTFLTENNSPH-----NYYEERYEEGHEKPYVSIITI
EGVNASHVGYFSCVFNTSENKEKNNCDVSDPAITSL----YLYV-KDLDQLMMAIPNSVV
IQATVGQSTLLPCKPTFPEVNITLLKNYEIHDCLTCMYDPREGYTIWILDTHTFFTCHAE
YNSSKYKQDV---IFRGQKPTTKKPNQPTVNVEGAWQEDGLQEPVVYYVREGSTVNLTCI
YPFQ--KIPDSLKLEWRENESLNKSGTHRIIRQPNNKIQYKGRYY---EINNAILEDSEI
YTCQAK-NNMQYSDDSSLNISVVAKNDKYLTTNIFHPNVTEEVANQPIQWEILFIAHPEP
FFKWMQDGELLRDSSTSTSRDQFRNYEMNVTVEEASLSLYLYHPTLDDNGMYTLEASIPG
TNIVTTTTMFLMIPGKPQNVQIKSPNDKQM-FKENQTFSITCTAKGYPKPVLTLGFIPEN
SFLDHAEDNRDYNDLKKETGMGEDDDTSMVERKVHWMGVAKEPGSYQCMGKNIWGEDYSS
RKLFLVTDGDLTLPISLKLEIDGKKKNLIGKAVTVVEESNFKLTCRANKASTKAPLIWTL
NDVPLNQINKEKWGMEVIETETRLSFISTVRATSLHRNAANFSIRCKDETSNHTDLIVNV
QEMVKPVWKVKPERKDYSKIKNDNLTLSCPAEGTPDPEIIWKKGDQLVTKNNNRNIRNNY
QLYFEELSSKDAGKYTCEISNRAGNLSATFHVSVYDPEDQKTMIILIIVGLLIAALVVIS
VFFCRKIYQARKETLDLQLREQKMFMDGDPNNLNPDIPLEQQAELLPYNTKYEVSRDSII
FDKLLGTGAFGRVYRATALNLRPGEARTTVAVKMMKSRTDCAQLKALRSEVKIMIHIGRH
ANIVNLLGACSKDLASKGELLLLVEYCRHGNILDYMRRHRREYVNQINDEDKIDPTFREP
RPRHRSDSSSRSHTSRGLKYAHLNFHQDNVFYGTNHTSDGASATSPNLLSPCTPTDSYAG
ARPFRARTESASSS-NHHVASDNSYLPC--------------------------------
------------------------------------------------------------
----------------------GKVV----------------------------------
------------------------------------------------------------
-------------------------------LPLQVLL----------------------
------------------------------------------------------------
------------------------------------------------------------
------------------------------------LLIRSK------------------
-------------------------------------
>CarmaC_EVm000535t4 type=protein; aalen=1104,67%,complete; clen=4939; offs=333-3647; organism=Carcinus_maenas; evgclass=alt; oid=Carcinus_maenas_CNS_velvLoc7409ct1; codepot=Code/0.18; cov=879.3_g2739_i1;
MWRRTTSCSPVSKKVCSSSPAMSPSLHLFLLLFFVSSIFLPGVWGTVLGRPEIFPNQDQL
VLDAGDTLNLTCRAPHPVAWCTDHTFLTENNSPH-----NYYEERYEEGHEKPYVSIITI
EGVNASHVGYFSCVFNTSENKEKNNCDVSDPAITSL----YLYV-KDLDQLMMAIPNSVV
IQATVGQSTLLPCKPTFPEVNITLLKNYEIHDCLTCMYDPREGYTIWILDTHTFFTCHAE
YNSSKYKQDV---IFRGQKPTTKKPNQPTVNVEGAWQEDGLQEPVVYYVREGSTVNLTCI
YPFQ--EIPDSLKLEWRENESLNKSGTHRIIRQPNNKIQYKGRYY---EINNAILEDSEI
YTCQAK-NNMQYSDDSSLNISVVAKNDKYLTTNIFHPNVTEEVANQPIQWEILFIAHPEP
FFKWMQDGELLRDSSTSTSRDQFRNYEMNVTVEEASLSLYLYHPTLDDNGMYTLEASIPG
TNIVTTTTMFLMIPGKPQNVQIKSPNDKQM-FKENQTFSITCTAKGYPKPVLTLGFIPEN
SFLDHAEDNRDYNDLKKETGMGEDDDTSMVERKVHWMGVAKEPGSYQCMGKNIWGEDYSS
RKLFLVTDGDLTLPISLKLEIDGKKKNLIGKAVTVVEESNFKLTCRANKASTKAPLIWTL
NDVPLNQINKEKWGMEVIETETRLSFISTVRATSLHRNAANFSIRCKDETSNHTDLIVNV
QEMVKPVWKVKPERKDYSKIKNDNLTLSCPAEGTPDPEIIWKKGDQLVTKNNNRNIRNNY
QLYFEELSSKDAGKYTCEISNRAGNLSATFHVSVYDPEDQKTMIILIIVGLLIAALVVIS
VFFCRKIYQARKETLDLQLREQKMFMDGDPNNLNPDIPLEQQAELLPYNTKYEVSRDSII
FDKLLGTGAFGRVYRATALNLRPGEARTTVAVKMMKSRTDCAQLKALRSEVKIMIHIGRH
ANIVNLLGACSKDLASKGELLLLVEYCRHGNILDYMRRHRREYVNQINDEDKIDPTFREP
RPRHRSDSSSRSHTSRGLKYAHLNFHQDNVFYGTNHTSDGASATSPNLLSPCTPTDSYAG
ARPFRARTESASSS-NHHVASDNSYLPC--------------------------------
------------------------------------------------------------
----------------------GKVV----------------------------------
------------------------------------------------------------
-------------------------------LPLQVLL----------------------
------------------------------------------------------------
------------------------------------------------------------
------------------------------------LLIRSK------------------
-------------------------------------
