# Supplementary material for: Phylogenetic and transcriptomic characterization of insulin and growth factor receptor tyrosine kinases in crustaceans
Source: Front Endocrinol (Lausanne). 2024 Apr 4;15:1379231. doi: 10.3389/fendo.2024.1379231 (PMC11024359; doi:10.3389/fendo.2024.1379231)
Supplement: Supplementary Material 1 — Crustacean RTK sequences and classification. [file DataSheet_1.zip › Supplementary_Material/Supplementary Material 2/Cmaenas Alignments/GreenAA/PVR/alignmentPVRgreen3.fa]

>CarmaY_EVm000567t1 type=protein; aalen=1451,83%,complete; clen=5218; offs=293-4648; organism=Carcinus_maenas; evgclass=main; oid=CarmaY_velvLoc6465ct1; codepot=Code/0.17; cov=649.0_g35_i151;
MQSLCVLLVVCCVSSLVSSLAPRLDVEDLWVIRTYEQDYFELLCEGDKPLKWSWNSSLHK
DDAEIHDAQQEIQQYPYKSTLSVFEVRAGDTGFYNCYYEDTTDIHTGSDSVASTYIYVYD
GETIFVNPNSFVSVSVKTNEKLVLDCRTTLPNVTLLLEKNEQPFNMDSYNVRWDPKIGFV
LLSLTIHDTGIYKCVSESTHEQRHIHVTVNRASSELASPIIDEGVNPNYVLGHPFSLKCI
LKGNISASLEWSYPNATVYKTTQVKDYDDDADKNSSSSSLVSTLHVANATLDHTGTYTCT
AATLLESKQHSLYIQVLDSLKPYVRIRSPEEILVNLENTTTVKWKAEVFSFPQNPTIVYK
NWRGDVLTDNERMEIKFESADAFSWFFLHNITAADFGRYTLTATNGDNTATETAAVNLNI
MSAPEVEIEGVPEFVWPQSKVEVTCLAQGFPLPDVVWEFQPCVSGHPSCSNYQQVKVDGE
SMSTPGPGNIMVSSFLFSPQSSGYLRCVANNSLATLNHTVPLLISDVGGVYMLNHTVHNT
TTVIASSAVLTVITNDDFRLTCAANKLIYNKVTLHTPQSYVGEVKQQESTYSLLQETTLQ
RVSVAVQGKYSCSAQSYQQHQDVHAKTVTINVLEEAKVKFLQDSNMKENKTVIVKETPFF
LNCTVAGTPQPTITWKKDGKPLTHTSAFFDNKTTFLWSDSQRIEFKYEFKEKHVGRYTCT
ANNRLNTLIRTLVLTVPAAGLSTPAKIGLTVACLGIGILIITVVVLFKRVKTERKFRKSF
RANELYLFEKGNIGQLNPDCSADEQAELLPYGQEWEVPREQISLGKQLGSGAFGRVVKAK
VVGLEGPATTTTTVAIKMCKSQADQAQIRALALELKIMIHLGKHLNIVNLMGANTTHIGK
GELWILVEYCRFGNLLVFMHRHRNNFINQIDANTGHIDTTKLMPHFVAAAANTATLSSPG
GSWRDVNSRGSVSQDVVPATPTTPLILSPPPSGHTRPAPQAHNPTYNPMSPSHTPPHSPL
HSPHNTTQATSSHECCSGELKTPSTTATSDGRVQNVYFTSTSDSSGSHAPLSPTESSLLD
SEGKMLLVPEVGSVPGVNCAFTTTHLVCWAWQVAQGMDYLASRKVLHGDLAARNLLLADD
NVVKISDFGLSRDMYKKDIYMKKTDDLMPIKWISVEAIRDRIFSVQSDVWAFGVALWEIF
SLGSNPYPGIQVNMDFLPLLEQGYRMDCPKYANQDIYELMLECWEGEPMNRPSFREAVHR
LDSLLQPELKGEYLSMNDQYVRMNEERFKEQPDYLNMFTPPDYENMTNKADEDLKPQYIN
LQVAGSVARDTTDAAQQHTTIQSPEVVSYCNTPLSPSPASLSSTSNPHYLPMDCTRHSPN
PEKKEEEEVFSPDPSQAPRFTFTQDQDNMMTTQKDNKQPYLNSTQQQQLNPHSQHSTLIT
KNNNKDTSSNI
>CarmaC_EVm000679t1 type=protein; aalen=1450,83%,complete; clen=5240; offs=263-4615; organism=Carcinus_maenas; evgclass=main; oid=Carcinus_maenas_CNS_velvLoc6384ct1; codepot=Code/0.17; cov=745.5_g2677_i0;
MQSLCVLLVVCCVSSLVSSLAPRLDVEDLWVIRTYEQDYFELLCEGDKPLKWSWNSSLHK
DDAEIHDAQQEIQQYPYKSTLSVFEVRAGDTGFYNCYYEDTTDIHTGSDSVASTYIYVYD
GETIFVNPNSFVSVSVKTNEKLVLDCRTTLPNVTLLLEKNEQPFNMDSYNVRWDPKIGFV
LLSLTIHDTGIYKCVSESTHEQRHIHVTVNRASSELASPIIDEGVNPNYVLGHPFSLKCI
LKGNISASLEWSYPNATVYKTTQVKDYDDDADKNSSSSSLVSTLHVANATLDHTGTYTCT
AATLLESKQHSLYIQVLDSLKPYVRIRSPQEILVNLENTTTVKWKAEVFSFPQNPTIVYK
NWRGDVLTDNERMEIKFESADAFSWFFLHNITAADFGRYTLTATNGDNTATETAAVNLNI
MSAPEVEIEGVPEFVWPQSKVEVTCLAQGFPLPDVVWEFQPCVSGHPSCSNYQQVKVDGE
SMSTPGPGNIMVSSFLFSPQSSGYLRCVANNSLATLNHTVPLLISDVGGVYMLNHTVHNT
TTVIASSAVLTVITNDDFRLTCAANKLIYNKVTLHTPQSYVGEVKQQESTYSLLQETTLQ
RVSVAVQGKYSCSAQSYQQHQDVHAKTVTINVLEEAKVKFLQDSNMKENKTVIVKETPFF
LNCTVAGTPQPTITWKKDGKPLTHTSAFFDNKTTFLWSDSQRIEFKYEFKEKHVGRYTCT
ANNRLNTLIRTLVLTVPAAGLSTPAKIGLTVACLGIGILIITVVVLFKRVKTERKFRKSF
RANELYLFEKGNIGQLNPDCSADEQAELLPYGQEWEVPREQISLGKQLGSGAFGRVVKAK
VVGLEGPATTTTTVAIKMCKSQADQAQIRALALELKIMIHLGKHLNIVNLMGANTTHIGK
GELWILVEYCRFGNLLVFMHRHRNNFINQIDANTGHIDTTKLMPHFVAAAANTATLSSPG
GSWRDVNSRGSVSQDVVPATPTTPLILSPPPSGHTRPAPQAHNPTYNPMSPSHTPPHSPL
HSPHNTTQATSSHECCSGELKTPSTTATSDGRVQNVYFTSTSDSSGSHAPLSPTESSLLD
SEGKMLLVPEVGSVPGVNCAFTTTHLVCWAWQVAQGMDYLASRKVLHGDLAARNLLLADD
NVVKISDFGLSRDMYKKDIYMKKTDDLMPIKWISVEAIRDRIFSVQSDVWAFGVALWEIF
SLGSNPYPGIQVNMDFLPLLEQGYRMDCPKYANQDIYELMLECWEGEPMNRPSFREAVHR
LDSLLQPELKGEYLSMNDQYVRMNEERFKEQPDYLNMFTPPDYENMTNKADEDLKPQYIN
LQVAGSVARDTTDAAQQHTTIQSPEVVSYCNTPLSPSPASLSSTSNPHYLPMDCTRHSPN
PE-KEEEEVFSPDPSQAPRFTFTQDQDNMMTTQKDNKQPYLNSTQQQQLNPHSQHSTLIT
KNNNKDTSSNI
>CarmaC_EVm000679t4 type=protein; aalen=876,84%,partial3; clen=3101; offs=472-3099; organism=Carcinus_maenas; evgclass=alt; oid=Carcinus_maenas_CNS_velvLoc18589ct1; codepot=Code/0.11; cov=3755.5_g2677_i10;
MVVLC-------------------------------------------------------
------------------------------------------------------------
----------------------------------LMFEK---------------------
------------------------------------------------------------
------------------YKTTQVKDYDDDADKNSSSSSLVSTLHVANATLDHTGTYTCT
AATLLESKQHSLYIQVLDSLKPYVRIRSPQEILVNLENTTTVKWKAEVFSFPQNPTIVYK
NWRGDVLTDNERMEIKFESADAFSWFFLHNITAADFGRYTLTATNGDNTATETAAVNLNI
MSAPEVEIEGVPEFVWPQSKVEVTCLAQGFPLPDVVWEFQPCVSGHPSCSNYQQVKVDGE
SMSTPGPGNIMVSSFLFSPQSSGYLRCVANNSLATLNHTVPLLISDVGGVYMLNHTVHNT
TTVIASSAVLTVITNDDFRLTCAANKLIYNKVTLHTPQSYVGEVKQQESTYSLLQETTLQ
RVSVAVQGKYSCSAQSYQQHQDVHAKTVTINVLEEAKVKFLQDSNMKENKTVIVKETPFF
LNCTVAGTPQPTITWKKDGKPLTHTSAFFDNKTTFLWSDSQRIEFKYEFKEKHVGRYTCT
ANNRLNTLIRTLVLTVPAAGLSTPAKIGLTVACLGIGILIITVVVLFKRVKTERKFRKSF
RANELYLFEKGNIGQLNPDCSADEQAELLPYGQEWEVPREQISLGKQLGSGAFGRVVKAK
VVGLEGPATTTTTVAIKMCKSQADQAQIRALALELKIMIHLGKHLNIVNLMGANTTHIGK
GELWILVEYCRFGNLLVFMHRHRNNFINQIDANTGHIDTTKLMPHFVAAAANTATLSSPG
GSWRDVNSRGSVSQDVVPATPTTPLILSPPPSGHTRPAPQAHNPTYNPMSPSHTPPHSPL
HSPHNTTQATSSHECCSGELKTPSTTATSDGRVQNVYFTSTSDSSGSHAPLSPTESSLLD
SEGKMLLVPEVGSVPGVNCAFTTTHLVCWAWQVAQGMDYLASRK----------------
------------------------------------------------------------
------------------------------------------------------------
------------------------------------------------------------
------------------------------------------------------------
------------------------------------------------------------
-----------
>CarmaC_EVm000679t3 type=protein; aalen=929,88%,partial3; clen=3139; offs=351-3137; organism=Carcinus_maenas; evgclass=alt; oid=Carcinus_maenas_CNS_velvLoc18194ct1; codepot=Code/0.11; cov=585.1_g2677_i9;
MHIL--------------------------------------------------------
----------------YQLILAVFFVSG--------------------------------
------------------------------------------------------------
-------------------------------ASSELASPIIDEGVNPNYVLGHPFSLKCI
LKGNISASLEWSYPNATVYKTTQVKDYDDDADKNSSSSSLVSTLHVANATLDHTGTYTCT
AATLLESKQHSLYIQVLDSLKPYVRIRSPQEILVNLENTTTVKWKAEVFSFPQNPTIVYK
NWRGDVLTDNERMEIKFESADAFSWFFLHNITAADFGRYTLTATNGDNTATETAAVNLNI
MSAPEVEIEGVPEFVWPQSKVEVTCLAQGFPLPDVVWEFQPCVSGHPSCSNYQQVKVDGE
SMSTPGPGNIMVSSFLFSPQSSGYLRCVANNSLATLNHTVPLLISDVGGVYMLNHTVHNT
TTVIASSAVLTVITNDDFRLTCAANKLIYNKVTLHTPQSYVGEVKQQESTYSLLQETTLQ
RVSVAVQGKYSCSAQSYQQHQDVHAKTVTINVLEEAKVKFLQDSNMKENKTVIVKETPFF
LNCTVAGTPQPTITWKKDGKPLTHTSAFFDNKTTFLWSDSQRIEFKYEFKEKHVGRYTCT
ANNRLNTLIRTLVLTVPAAGLSTPAKIGLTVACLGIGILIITVVVLFKRVKTERKFRKSF
RANELYLFEKGNIGQLNPDCSADEQAELLPYGQEWEVPREQISLGKQLGSGAFGRVVKAK
VVGLEGPATTTTTVAIKMCKSQADQAQIRALALELKIMIHLGKHLNIVNLMGANTTHIGK
GELWILVEYCRFGNLLVFMHRHRNNFINQIDANTGHIDTTKLMPHFVAAAANTATLSSPG
GSWRDVNSRGSVSQDVVPATPTTPLILSPPPSGHTRPAPQAHNPTYNPMSPSHTPPHSPL
HSPHNTTQATSSHECCSGELKTPSTTATSDGRVQNVYFTSTSDSSGSHAPLSPTESSLLD
SEGKMLLVPEVGSVPGVNCAFTTTHLVCWAWQVAQGMDYLASRK----------------
------------------------------------------------------------
------------------------------------------------------------
------------------------------------------------------------
------------------------------------------------------------
------------------------------------------------------------
-----------
>CarmaC_EVm000679t5 type=protein; aalen=764,72%,partial3; clen=3167; offs=874-3165; organism=Carcinus_maenas; evgclass=alt; oid=Carcinus_maenas_CNS_velvLoc17912ct1; codepot=Code/0.097; cov=1283.1_g2677_i8;
M-----------------------------------------------------------
------------------------------------------------------------
---------------------------------AL-------------------------
------------------------------------------------------------
------------------------------------------------------------
--------------------------------------------------------ILLH
HW-------CPQMEIKFESADAFSWFFLHNITAADFGRYTLTATNGDNTATETAAVNLNI
MSAPEVEIEGVPEFVWPQSKVEVTCLAQGFPLPDVVWEFQPCVSGHPSCSNYQQVKVDGE
SMSTPGPGNIMVSSFLFSPQSSGYLRCVANNSLATLNHTVPLLISDVGGVYMLNHTVHNT
TTVIASSAVLTVITNDDFRLTCAANKLIYNKVTLHTPQSYVGEVKQQESTYSLLQETTLQ
RVSVAVQGKYSCSAQSYQQHQDVHAKTVTINVLEEAKVKFLQDSNMKENKTVIVKETPFF
LNCTVAGTPQPTITWKKDGKPLTHTSAFFDNKTTFLWSDSQRIEFKYEFKEKHVGRYTCT
ANNRLNTLIRTLVLTVPAAGLSTPAKIGLTVACLGIGILIITVVVLFKRVKTERKFRKSF
RANELYLFEKGNIGQLNPDCSADEQAELLPYGQEWEVPREQISLGKQLGSGAFGRVVKAK
VVGLEGPATTTTTVAIKMCKSQADQAQIRALALELKIMIHLGKHLNIVNLMGANTTHIGK
GELWILVEYCRFGNLLVFMHRHRNNFINQIDANTGHIDTTKLMPHFVAAAANTATLSSPG
GSWRDVNSRGSVSQDVVPATPTTPLILSPPPSGHTRPAPQAHNPTYNPMSPSHTPPHSPL
HSPHNTTQATSSHECCSGELKTPSTTATSDGRVQNVYFTSTSDSSGSHAPLSPTESSLLD
SEGKMLLVPEVGSVPGVNCAFTTTHLVCWAWQVAQGMDYLASRK----------------
------------------------------------------------------------
------------------------------------------------------------
------------------------------------------------------------
------------------------------------------------------------
------------------------------------------------------------
-----------
