# Supplementary material for: Phylogenetic and transcriptomic characterization of insulin and growth factor receptor tyrosine kinases in crustaceans
Source: Front Endocrinol (Lausanne). 2024 Apr 4;15:1379231. doi: 10.3389/fendo.2024.1379231 (PMC11024359; doi:10.3389/fendo.2024.1379231)
Supplement: Supplementary Material 1 — Crustacean RTK sequences and classification. [file DataSheet_1.zip › Supplementary_Material/Supplementary Material 2/Cmaenas Alignments/GreenAA/PVR/PVRgreeninput3.fa]

>CarmaY_EVm000567t1 type=protein; aalen=1451,83%,complete; clen=5218; offs=293-4648; organism=Carcinus_maenas; evgclass=main; oid=CarmaY_velvLoc6465ct1; codepot=Code/0.17; cov=649.0_g35_i151;
MQSLCVLLVVCCVSSLVSSLAPRLDVEDLWVIRTYEQDYFELLCEGDKPLKWSWNSSLHKDDAEIHDAQQEIQQYPYKST
LSVFEVRAGDTGFYNCYYEDTTDIHTGSDSVASTYIYVYDGETIFVNPNSFVSVSVKTNEKLVLDCRTTLPNVTLLLEKN
EQPFNMDSYNVRWDPKIGFVLLSLTIHDTGIYKCVSESTHEQRHIHVTVNRASSELASPIIDEGVNPNYVLGHPFSLKCI
LKGNISASLEWSYPNATVYKTTQVKDYDDDADKNSSSSSLVSTLHVANATLDHTGTYTCTAATLLESKQHSLYIQVLDSL
KPYVRIRSPEEILVNLENTTTVKWKAEVFSFPQNPTIVYKNWRGDVLTDNERMEIKFESADAFSWFFLHNITAADFGRYT
LTATNGDNTATETAAVNLNIMSAPEVEIEGVPEFVWPQSKVEVTCLAQGFPLPDVVWEFQPCVSGHPSCSNYQQVKVDGE
SMSTPGPGNIMVSSFLFSPQSSGYLRCVANNSLATLNHTVPLLISDVGGVYMLNHTVHNTTTVIASSAVLTVITNDDFRL
TCAANKLIYNKVTLHTPQSYVGEVKQQESTYSLLQETTLQRVSVAVQGKYSCSAQSYQQHQDVHAKTVTINVLEEAKVKF
LQDSNMKENKTVIVKETPFFLNCTVAGTPQPTITWKKDGKPLTHTSAFFDNKTTFLWSDSQRIEFKYEFKEKHVGRYTCT
ANNRLNTLIRTLVLTVPAAGLSTPAKIGLTVACLGIGILIITVVVLFKRVKTERKFRKSFRANELYLFEKGNIGQLNPDC
SADEQAELLPYGQEWEVPREQISLGKQLGSGAFGRVVKAKVVGLEGPATTTTTVAIKMCKSQADQAQIRALALELKIMIH
LGKHLNIVNLMGANTTHIGKGELWILVEYCRFGNLLVFMHRHRNNFINQIDANTGHIDTTKLMPHFVAAAANTATLSSPG
GSWRDVNSRGSVSQDVVPATPTTPLILSPPPSGHTRPAPQAHNPTYNPMSPSHTPPHSPLHSPHNTTQATSSHECCSGEL
KTPSTTATSDGRVQNVYFTSTSDSSGSHAPLSPTESSLLDSEGKMLLVPEVGSVPGVNCAFTTTHLVCWAWQVAQGMDYL
ASRKVLHGDLAARNLLLADDNVVKISDFGLSRDMYKKDIYMKKTDDLMPIKWISVEAIRDRIFSVQSDVWAFGVALWEIF
SLGSNPYPGIQVNMDFLPLLEQGYRMDCPKYANQDIYELMLECWEGEPMNRPSFREAVHRLDSLLQPELKGEYLSMNDQY
VRMNEERFKEQPDYLNMFTPPDYENMTNKADEDLKPQYINLQVAGSVARDTTDAAQQHTTIQSPEVVSYCNTPLSPSPAS
LSSTSNPHYLPMDCTRHSPNPEKKEEEEVFSPDPSQAPRFTFTQDQDNMMTTQKDNKQPYLNSTQQQQLNPHSQHSTLIT
KNNNKDTSSNI

>CarmaC_EVm000679t1 type=protein; aalen=1450,83%,complete; clen=5240; offs=263-4615; organism=Carcinus_maenas; evgclass=main; oid=Carcinus_maenas_CNS_velvLoc6384ct1; codepot=Code/0.17; cov=745.5_g2677_i0;
MQSLCVLLVVCCVSSLVSSLAPRLDVEDLWVIRTYEQDYFELLCEGDKPLKWSWNSSLHKDDAEIHDAQQEIQQYPYKST
LSVFEVRAGDTGFYNCYYEDTTDIHTGSDSVASTYIYVYDGETIFVNPNSFVSVSVKTNEKLVLDCRTTLPNVTLLLEKN
EQPFNMDSYNVRWDPKIGFVLLSLTIHDTGIYKCVSESTHEQRHIHVTVNRASSELASPIIDEGVNPNYVLGHPFSLKCI
LKGNISASLEWSYPNATVYKTTQVKDYDDDADKNSSSSSLVSTLHVANATLDHTGTYTCTAATLLESKQHSLYIQVLDSL
KPYVRIRSPQEILVNLENTTTVKWKAEVFSFPQNPTIVYKNWRGDVLTDNERMEIKFESADAFSWFFLHNITAADFGRYT
LTATNGDNTATETAAVNLNIMSAPEVEIEGVPEFVWPQSKVEVTCLAQGFPLPDVVWEFQPCVSGHPSCSNYQQVKVDGE
SMSTPGPGNIMVSSFLFSPQSSGYLRCVANNSLATLNHTVPLLISDVGGVYMLNHTVHNTTTVIASSAVLTVITNDDFRL
TCAANKLIYNKVTLHTPQSYVGEVKQQESTYSLLQETTLQRVSVAVQGKYSCSAQSYQQHQDVHAKTVTINVLEEAKVKF
LQDSNMKENKTVIVKETPFFLNCTVAGTPQPTITWKKDGKPLTHTSAFFDNKTTFLWSDSQRIEFKYEFKEKHVGRYTCT
ANNRLNTLIRTLVLTVPAAGLSTPAKIGLTVACLGIGILIITVVVLFKRVKTERKFRKSFRANELYLFEKGNIGQLNPDC
SADEQAELLPYGQEWEVPREQISLGKQLGSGAFGRVVKAKVVGLEGPATTTTTVAIKMCKSQADQAQIRALALELKIMIH
LGKHLNIVNLMGANTTHIGKGELWILVEYCRFGNLLVFMHRHRNNFINQIDANTGHIDTTKLMPHFVAAAANTATLSSPG
GSWRDVNSRGSVSQDVVPATPTTPLILSPPPSGHTRPAPQAHNPTYNPMSPSHTPPHSPLHSPHNTTQATSSHECCSGEL
KTPSTTATSDGRVQNVYFTSTSDSSGSHAPLSPTESSLLDSEGKMLLVPEVGSVPGVNCAFTTTHLVCWAWQVAQGMDYL
ASRKVLHGDLAARNLLLADDNVVKISDFGLSRDMYKKDIYMKKTDDLMPIKWISVEAIRDRIFSVQSDVWAFGVALWEIF
SLGSNPYPGIQVNMDFLPLLEQGYRMDCPKYANQDIYELMLECWEGEPMNRPSFREAVHRLDSLLQPELKGEYLSMNDQY
VRMNEERFKEQPDYLNMFTPPDYENMTNKADEDLKPQYINLQVAGSVARDTTDAAQQHTTIQSPEVVSYCNTPLSPSPAS
LSSTSNPHYLPMDCTRHSPNPEKEEEEVFSPDPSQAPRFTFTQDQDNMMTTQKDNKQPYLNSTQQQQLNPHSQHSTLITK
NNNKDTSSNI

>CarmaC_EVm000679t4 type=protein; aalen=876,84%,partial3; clen=3101; offs=472-3099; organism=Carcinus_maenas; evgclass=alt; oid=Carcinus_maenas_CNS_velvLoc18589ct1; codepot=Code/0.11; cov=3755.5_g2677_i10;
MVVLCLMFEKYKTTQVKDYDDDADKNSSSSSLVSTLHVANATLDHTGTYTCTAATLLESKQHSLYIQVLDSLKPYVRIRS
PQEILVNLENTTTVKWKAEVFSFPQNPTIVYKNWRGDVLTDNERMEIKFESADAFSWFFLHNITAADFGRYTLTATNGDN
TATETAAVNLNIMSAPEVEIEGVPEFVWPQSKVEVTCLAQGFPLPDVVWEFQPCVSGHPSCSNYQQVKVDGESMSTPGPG
NIMVSSFLFSPQSSGYLRCVANNSLATLNHTVPLLISDVGGVYMLNHTVHNTTTVIASSAVLTVITNDDFRLTCAANKLI
YNKVTLHTPQSYVGEVKQQESTYSLLQETTLQRVSVAVQGKYSCSAQSYQQHQDVHAKTVTINVLEEAKVKFLQDSNMKE
NKTVIVKETPFFLNCTVAGTPQPTITWKKDGKPLTHTSAFFDNKTTFLWSDSQRIEFKYEFKEKHVGRYTCTANNRLNTL
IRTLVLTVPAAGLSTPAKIGLTVACLGIGILIITVVVLFKRVKTERKFRKSFRANELYLFEKGNIGQLNPDCSADEQAEL
LPYGQEWEVPREQISLGKQLGSGAFGRVVKAKVVGLEGPATTTTTVAIKMCKSQADQAQIRALALELKIMIHLGKHLNIV
NLMGANTTHIGKGELWILVEYCRFGNLLVFMHRHRNNFINQIDANTGHIDTTKLMPHFVAAAANTATLSSPGGSWRDVNS
RGSVSQDVVPATPTTPLILSPPPSGHTRPAPQAHNPTYNPMSPSHTPPHSPLHSPHNTTQATSSHECCSGELKTPSTTAT
SDGRVQNVYFTSTSDSSGSHAPLSPTESSLLDSEGKMLLVPEVGSVPGVNCAFTTTHLVCWAWQVAQGMDYLASRK

>CarmaC_EVm000679t3 type=protein; aalen=929,88%,partial3; clen=3139; offs=351-3137; organism=Carcinus_maenas; evgclass=alt; oid=Carcinus_maenas_CNS_velvLoc18194ct1; codepot=Code/0.11; cov=585.1_g2677_i9;
MHILYQLILAVFFVSGASSELASPIIDEGVNPNYVLGHPFSLKCILKGNISASLEWSYPNATVYKTTQVKDYDDDADKNS
SSSSLVSTLHVANATLDHTGTYTCTAATLLESKQHSLYIQVLDSLKPYVRIRSPQEILVNLENTTTVKWKAEVFSFPQNP
TIVYKNWRGDVLTDNERMEIKFESADAFSWFFLHNITAADFGRYTLTATNGDNTATETAAVNLNIMSAPEVEIEGVPEFV
WPQSKVEVTCLAQGFPLPDVVWEFQPCVSGHPSCSNYQQVKVDGESMSTPGPGNIMVSSFLFSPQSSGYLRCVANNSLAT
LNHTVPLLISDVGGVYMLNHTVHNTTTVIASSAVLTVITNDDFRLTCAANKLIYNKVTLHTPQSYVGEVKQQESTYSLLQ
ETTLQRVSVAVQGKYSCSAQSYQQHQDVHAKTVTINVLEEAKVKFLQDSNMKENKTVIVKETPFFLNCTVAGTPQPTITW
KKDGKPLTHTSAFFDNKTTFLWSDSQRIEFKYEFKEKHVGRYTCTANNRLNTLIRTLVLTVPAAGLSTPAKIGLTVACLG
IGILIITVVVLFKRVKTERKFRKSFRANELYLFEKGNIGQLNPDCSADEQAELLPYGQEWEVPREQISLGKQLGSGAFGR
VVKAKVVGLEGPATTTTTVAIKMCKSQADQAQIRALALELKIMIHLGKHLNIVNLMGANTTHIGKGELWILVEYCRFGNL
LVFMHRHRNNFINQIDANTGHIDTTKLMPHFVAAAANTATLSSPGGSWRDVNSRGSVSQDVVPATPTTPLILSPPPSGHT
RPAPQAHNPTYNPMSPSHTPPHSPLHSPHNTTQATSSHECCSGELKTPSTTATSDGRVQNVYFTSTSDSSGSHAPLSPTE
SSLLDSEGKMLLVPEVGSVPGVNCAFTTTHLVCWAWQVAQGMDYLASRK

>CarmaC_EVm000679t5 type=protein; aalen=764,72%,partial3; clen=3167; offs=874-3165; organism=Carcinus_maenas; evgclass=alt; oid=Carcinus_maenas_CNS_velvLoc17912ct1; codepot=Code/0.097; cov=1283.1_g2677_i8;
MALILLHHWCPQMEIKFESADAFSWFFLHNITAADFGRYTLTATNGDNTATETAAVNLNIMSAPEVEIEGVPEFVWPQSK
VEVTCLAQGFPLPDVVWEFQPCVSGHPSCSNYQQVKVDGESMSTPGPGNIMVSSFLFSPQSSGYLRCVANNSLATLNHTV
PLLISDVGGVYMLNHTVHNTTTVIASSAVLTVITNDDFRLTCAANKLIYNKVTLHTPQSYVGEVKQQESTYSLLQETTLQ
RVSVAVQGKYSCSAQSYQQHQDVHAKTVTINVLEEAKVKFLQDSNMKENKTVIVKETPFFLNCTVAGTPQPTITWKKDGK
PLTHTSAFFDNKTTFLWSDSQRIEFKYEFKEKHVGRYTCTANNRLNTLIRTLVLTVPAAGLSTPAKIGLTVACLGIGILI
ITVVVLFKRVKTERKFRKSFRANELYLFEKGNIGQLNPDCSADEQAELLPYGQEWEVPREQISLGKQLGSGAFGRVVKAK
VVGLEGPATTTTTVAIKMCKSQADQAQIRALALELKIMIHLGKHLNIVNLMGANTTHIGKGELWILVEYCRFGNLLVFMH
RHRNNFINQIDANTGHIDTTKLMPHFVAAAANTATLSSPGGSWRDVNSRGSVSQDVVPATPTTPLILSPPPSGHTRPAPQ
AHNPTYNPMSPSHTPPHSPLHSPHNTTQATSSHECCSGELKTPSTTATSDGRVQNVYFTSTSDSSGSHAPLSPTESSLLD
SEGKMLLVPEVGSVPGVNCAFTTTHLVCWAWQVAQGMDYLASRK
