# Supplementary material for: Phylogenetic and transcriptomic characterization of insulin and growth factor receptor tyrosine kinases in crustaceans
Source: Front Endocrinol (Lausanne). 2024 Apr 4;15:1379231. doi: 10.3389/fendo.2024.1379231 (PMC11024359; doi:10.3389/fendo.2024.1379231)
Supplement: Supplementary Material 1 — Crustacean RTK sequences and classification. [file DataSheet_1.zip › Supplementary_Material/Supplementary Material 2/Cmaenas Alignments/GreenAA/PVR/PVRgreeninput1.fa]

>CarmaC_EVm000535t6 type=protein; aalen=1367,94%,complete; clen=4339; offs=108-4211; organism=Carcinus_maenas; evgclass=alt; oid=Carcinus_maenas_CNS_velvLoc9947ct1; codepot=Code/0.19; cov=2785.2_g2739_i4;
MQNLLVAWDVMPLTLVDIMVVVTTTTIGVFATTSPDPKPCPKMTLHTLPTLINSSDGCVQANNLRLHHENGNIRIELTTH
HMVFCIKKGYCQSPFGRRLFSKGGECVVPDDFLNQLVNKDYLFCGKFLDTTYRKMVLTAMPTEYKEDIANQIFKIYATQT
SLQQPSVGMDGAWQENTLVHPNVYYVMEGNTVTLTCNYDFQNGDQPQHMVLKINKISSKQKSPLKTKKKGTRSVKCTINN
LQLQDSGMYECLSTLKNHSSSAPNLVNITVVAKNDTYLTTTISHPNVTKAEENGKVQWEIHFIAHPEPVFIWMKEGNVLR
DSRLPTSRDHTMNHNMIIVVEKASLILSMHQAILDDNGMYTLKASIPGTTINTTTTMFLMIPGKPQDVQIKSSNDNVLTI
NECESFSITCTAKGYPKPVLSLNFIPENSFPDYAEDNSTYNELDERGTADNGMSIVERKVHWMGVAEEPGRYQCMAENYL
GVVNSSHIMFRVTEMVKPVWKVKPERKDYSKIKNDNLTLSCPAEGTPDPEIIWKKGDQLVTKNNNRNIRNNYQLYFEELS
SKDAGKYTCEISNRAGNLSATFHVSVYDPEDQKTMIILIIVGLLIAALVVISVFFCRKIYQARKETLDLQLREQKMFMDG
DPNNLNPDIPLEQQAELLPYNTKYEVSRDSIIFDKLLGTGAFGRVYRATALNLRPGEARTTVAVKMMKSRTDCAQLKALR
SEVKIMIHIGRHANIVNLLGACSKDLASKGELLLLVEYCRHGNILDYMRRHRREYVNQINDEDKIDPTFREPRPRHRSDS
SSRSHTSRGLKYAHLNFHQDNVFYGTNHTSDGASATSPNLLSPCTPTDSYAGARPFRARTESASSSNHHVASDNSYLPCE
TSTGTSDGYLCAQALNSSQVLCSTSLLEWAYQIAKGMEYLAFKKVLHGDLAARNVLLDENNVVKISDFGLAKDIYKNNNY
KKSSSGPVPVKWLAVECLRDGVFSTQSDVWSFGVVLWEIFTLGQIPYSCSEFDESFILKLEKGIRLEQPRYATYGLYRLM
LECWNTDPMDRPSFTILEASLGEMLGEAQRQNYLQLSEAYHQENGSSEFLDLLPSQDYSAKVRQTTPPFTDDGYEMPFSP
GVPPQVMVQSDRFSSPSRLTNKQKNYFRCADGEDASSSYIPMSADRTDSHTVFDFDNETVASIMGRPDKEEYGNQDLYLK
MDKTPHHSPEPDSPNNIQEEQERSSRHIVLKRVSSQESQRSRHRELTKHDSGVYSPTVLAHTNPEYLAMSALLSTDDNNY
INTQPSEANSRVYANFETGNQSKARQYLADSKCSTEYANLLPQDSGCDRTESETSSGVGSVEGGSPPRGSEIDKFNVSPI
PEEAMVV

>CarmaY_EVm000455t4 type=protein; aalen=973,97%,partial3; clen=3000; offs=80-2998; organism=Carcinus_maenas; evgclass=alt; oid=CarmaY_velvLoc19361ct1; codepot=Code/0.13; cov=470.5_g2767_i4;
MQNLLVAWDVMPLTLVDIMVVVTTTTIGVFATTSPDPKPCPKMTLHTLPTLINSSDGCVQANNLRLHHENGNIRIELTTH
HMVFCIKKGYCQSPFGRRLFSKGGECVVPDDFLNQLVNKDYLFCGKFLDTTYRKMVLTAMPTEYKEDIANQIFKIYATQT
SLQQPSVGMDGAWQENTLVHPNVYYVMEGNTVTLTCNYDFQNGDQPQHMVLKINKISSKQKSPLKTKKKGTRSVKCTINN
LQLQDSGMYECLSTLKNHSSSAPNLVNITVVAKNDTYLTTTISHPNVTKAEENGKVQWEIHFIAHPEPVFIWMKEGNVLR
DSRLPTSRDHTMNHNMIIVVEKASLILSMHQAILDDNGMYTLKASIPGTTINTTTTMFLMIPGKPQDVQIKSSNDNVLTI
NECESFSITCTAKGYPKPVLSLNFIPENSFPDYAEDNSTYNELDERGTADNGMSIVERKVHWMGVAEEPGRYQCMAENYL
GVVNSSHIMFRVTEMVKPVWKVKPERKDYSKIKNDNLTLSCPAEGTPDPEIIWKKGDQLVTKNNNRNIRNNYQLYFEELS
SKDAGKYTCEISNRAGNLSATFHVSVYDPEDQKTMIILIIVGLLIAALVVISVFFCRKIYQARKETLDLQLREQKMFMDG
DPNNLNPDIPLEQQAELLPYNTKYEVSRDSIIFDKLLGTGAFGRVYRATALNLRPGEARTTVAVKMMKSRTDCAQLKALR
SEVKIMIHIGRHANIVNLLGACSKDLASKGELLLLVEYCRHGNILDYMRRHRREYVNQINDEDKIDPTFREPRPRHRSDS
SSRSHTSRGLKYAHLNFHQDNVFYGTNHTSDGASATSPNLLSPCTPTDSYAGARPFRARTESASSSNHHVASDNSYLPCE
TSTGTSDGYLCAQALNSSQVLCSTSLLEWAYQIAKGMEYLAFKKVLHGDLAARNVLLDENNVVKISDFGLAKDIYKNNNY
KKSSSGPVPVKWL

>CarmaC_EVm000535t1 type=protein; aalen=1575,91%,complete; clen=5188; offs=333-5060; organism=Carcinus_maenas; evgclass=main; oid=Carcinus_maenas_CNS_velvLoc6559ct1; codepot=Code/0.26; cov=2796.6_g2739_i0;
MWRRTTSCSPVSKKVCSSSPAMSPSLHLFLLLFFVSSIFLPGVWGTVLGRPEIFPNQDQLVLDAGDTLNLTCRAPHPVAW
CTDHTFLTENNSPHNYYEERYEEGHEKPYVSIITIEGVNASHVGYFSCVFNTSENKEKNNCDVSDPAITSLYLYVKDLDQ
LMMAIPNSVVIQATVGQSTLLPCKPTFPEVNITLLKNYEIHDCLTCMYDPREGYTIWILDTHTFFTCHAEYNSSKYKQDV
IFRGQKPTTKKPNQPTVNVEGAWQEDGLQEPVVYYVREGSTVNLTCIYPFQEIPDSLKLEWRENESLNKSGTHRIIRQPN
NKIQYKGRYYEINNAILEDSEIYTCQAKNNMQYSDDSSLNISVVAKNDKYLTTNIFHPNVTEEVANQPIQWEILFIAHPE
PFFKWMQDGELLRDSSTSTSRDQFRNYEMNVTVEEASLSLYLYHPTLDDNGMYTLEASIPGTNIVTTTTMFLMIPGKPQN
VQIKSPNDKQMFKENQTFSITCTAKGYPKPVLTLGFIPENSFLDHAEDNRDYNDLKKETGMGEDDDTSMVERKVHWMGVA
KEPGSYQCMGKNIWGEDYSSRKLFLVTDGDLTLPISLKLEIDGKKKNLIGKAVTVVEESNFKLTCRANKASTKAPLIWTL
NDVPLNQINKEKWGMEVIETETRLSFISTVRATSLHRNAANFSIRCKDETSNHTDLIVNVQEMVKPVWKVKPERKDYSKI
KNDNLTLSCPAEGTPDPEIIWKKGDQLVTKNNNRNIRNNYQLYFEELSSKDAGKYTCEISNRAGNLSATFHVSVYDPEDQ
KTMIILIIVGLLIAALVVISVFFCRKIYQARKETLDLQLREQKMFMDGDPNNLNPDIPLEQQAELLPYNTKYEVSRDSII
FDKLLGTGAFGRVYRATALNLRPGEARTTVAVKMMKSRTDCAQLKALRSEVKIMIHIGRHANIVNLLGACSKDLASKGEL
LLLVEYCRHGNILDYMRRHRREYVNQINDEDKIDPTFREPRPRHRSDSSSRSHTSRGLKYAHLNFHQDNVFYGTNHTSDG
ASATSPNLLSPCTPTDSYAGARPFRARTESASSSNHHVASDNSYLPCETSTGTSDGYLCAQALNSSQVLCSTSLLEWAYQ
IAKGMEYLAFKKVLHGDLAARNVLLDENNVVKISDFGLAKDIYKNNNYKKSSSGPVPVKWLAVECLRDGVFSTQSDVWSF
GVVLWEIFTLGQIPYSCSEFDESFILKLEKGIRLEQPRYATYGLYRLMLECWNTDPMDRPSFTILEASLGEMLGEAQRQN
YLQLSEAYHQENGSSEFLDLLPSQDYSAKVRQTTPPFTDDGYEMPFSPGVPPQVMVQSDRFSSPSRLTNKQKNYFRCADG
EDASSSYIPMSADRTDSHTVFDFDNETVASIMGRPDKEEYGNQDLYLKMDKTPHHSPEPDSPNNIQEEQERSSRHIVLKR
VSSQESQRSRHRELTKHDSGVYSPTVLAHTNPEYLAMSALLSTDDNNYINTQPSEANSRVYANFETGNQSKARQYLADSK
CSTEYANLLPQDSGCDRTESETSSGVGSVEGGSPPRGSEIDKFNVSPIPEEAMVV


>CarmaY_EVm000455t1 type=protein; aalen=1575,93%,complete; clen=5077; offs=321-5048; organism=Carcinus_maenas; evgclass=main; oid=CarmaY_velvLoc6915ct1; codepot=Code/0.26; cov=900.6_g2767_i0;
MWRRTTSCSPVSKKVCSSSPAMSPSLHLFLLLFFVSSIFLPGVWGTVLGRPEIFPNQDQLVLDAGDTLNLTCRAPHPVAW
CTDHTFLTENNSPHNYYEERYEEGHEKPYVSIITIEGVNASHVGYFSCVFNTSENKEKNNCDVSDPAITSLYLYVKDLDQ
LMMAIPNSVVIQATVGQSTLLPCKPTFPEVNITLLKNYEIHDCLTCMYDPREGYTIWILDTHTFFTCHAEYNSSKYKQDV
IFRGQKPTTKKPNQPTVNVEGAWQEDGLQEPVVYYVREGSTVNLTCIYPFQKIPDSLKLEWRENESLNKSGTHRIIRQPN
NKIQYKGRYYEINNAILEDSEIYTCQAKNNMQYSDDSSLNISVVAKNDKYLTTNIFHPNVTEEVANQPIQWEILFIAHPE
PFFKWMQDGELLRDSSTSTSRDQFRNYEMNVTVEEASLSLYLYHPTLDDNGMYTLEASIPGTNIVTTTTMFLMIPGKPQN
VQIKSPNDKQMFKENQTFSITCTAKGYPKPVLTLGFIPENSFLDHAEDNRDYNDLKKETGMGEDDDTSMVERKVHWMGVA
KEPGSYQCMGKNIWGEDYSSRKLFLVTDGDLTLPISLKLEIDGKKKNLIGKAVTVVEESNFKLTCRANKASTKAPLIWTL
NDVPLNQINKEKWGMEVIETETRLSFISTVRATSLHRNAANFSIRCKDETSNHTDLIVNVQEMVKPVWKVKPERKDYSKI
KNDNLTLSCPAEGTPDPEIIWKKGDQLVTKNNNRNIRNNYQLYFEELSSKDAGKYTCEISNRAGNLSATFHVSVYDPEDQ
KTMIILIIVGLLIAALVVISVFFCRKIYQARKETLDLQLREQKMFMDGDPNNLNPDIPLEQQAELLPYNTKYEVSRDSII
FDKLLGTGAFGRVYRATALNLRPGEARTTVAVKMMKSRTDCAQLKALRSEVKIMIHIGRHANIVNLLGACSKDLASKGEL
LLLVEYCRHGNILDYMRRHRREYVNQINDEDKIDPTFREPRPRHRSDSSSRSHTSRGLKYAHLNFHQDNVFYGTNHTSDG
ASATSPNLLSPCTPTDSYAGARPFRARTESASSSNHHVASDNSYLPCETSTGTSDGYLCAQALNSSQVLCSTSLLEWAYQ
IAKGMEYLAFKKVLHGDLAARNVLLDENNVVKISDFGLAKDIYKNNNYKKSSSGPVPVKWLAVECLRDGVFSTQSDVWSF
GVVLWEIFTLGQIPYSCSEFDESFILKLEKGIRLEQPRYATYGLYRLMLECWNTDPMDRPSFTILEASLGEMLGEAQRQN
YLQLSEAYHQENGSSEFLDLLPSQDYSAKVRQTTPPFTDDGYEMPFSPGVPPQVMVQSDRFSSPSRLTNKQKNYFRYADG
EDASSSYIPMSADRTDSHTVFDFDNETVASIMGRPDKEEYGNQDLYLKMDKTPHHSPEPDSPNNIQEEQERSSRHIVIKR
VSSQESQRSRHRELTKHDSGVYSPTVLAHTNPEYLAMSALLSTDDNNYINTQPSEANSRVYANFETGNQSKARQYLADSK
CSTEYANLLPQDSGCDRTESETSSGVGSVEGGSPPRGSEIDKFNVSPIPEEAMVV

>CarmaY_EVm000455t5 type=protein; aalen=836,80%,complete; clen=3102; offs=563-3073; organism=Carcinus_maenas; evgclass=alt; oid=CarmaY_velvLoc18264ct1; codepot=Code/0.12; cov=783.4_g2767_i3;
MFYPQQGDQLVTKNNNRNIRNNYQLYFEELSSKDAGKYTCEISNRAGNLSATFHVSVYDPEDQKTMIILIIVGLLIAALV
VISVFFCRKIYQARKETLDLQLREQKMFMDGDPNNLNPDIPLEQQAELLPYNTKYEVSRDSIIFDKLLGTGAFGRVYRAT
ALNLRPGEARTTVAVKMMKSRTDCAQLKALRSEVKIMIHIGRHANIVNLLGACSKDLASKGELLLLVEYCRHGNILDYMR
RHRREYVNQINDEDKIDPTFREPRPRHRSDSSSRSHTSRGLKYAHLNFHQDNVFYGTNHTSDGASATSPNLLSPCTPTDS
YAGARPFRARTASASSSTNYNIASDNSATSAITWISNISNRSTNYLQPSFCSTDLFGWAYQIAKGMEYLAFKKVLHGDLA
ARNILLDKNNIVKISDFGLAKDIYNNKNYKKKTEGPVPVKWLAVECLRDGVFSTQSDVWSFGVVLWEIFTLGQIPYSCSE
FDESFILKLEKGIRLEQPRYATYGLYRLMLECWNTDPMDRPSFTILEASLGEMLGEAQRQNYLQLSEAYHQENGSSEFLD
LLPSQDYSAKVRQTTPPFTDDGYEMPFSPGVPPQVMVQSDRFSSPSRLTNKQKNYFRYADGEDASSSYIPMSADRTDSHT
VFDFDNETVASIMGRPDKEEYGNQDLYLKMDKTPHHSPEPDSPNNIQEEQERSSRHIVIKRVSSQESQRSRHRELTKHDS
GVYSPTVLAHTNPEYLAMSALLSTDDNNYINTQPSEANSRVYANFETGNQSKARQYLADSKCSTEYANLLPQDSGCDRTE
SETSSGVGSVEGGSPPRGSEIDKFNVSPIPEEAMVV

>CarmaY_EVm000455t3 type=protein; aalen=1104,77%,complete; clen=4265; offs=321-3635; organism=Carcinus_maenas; evgclass=alt; oid=CarmaY_velvLoc10097ct1; codepot=Code/0.18; cov=708.2_g2767_i1;
MWRRTTSCSPVSKKVCSSSPAMSPSLHLFLLLFFVSSIFLPGVWGTVLGRPEIFPNQDQLVLDAGDTLNLTCRAPHPVAW
CTDHTFLTENNSPHNYYEERYEEGHEKPYVSIITIEGVNASHVGYFSCVFNTSENKEKNNCDVSDPAITSLYLYVKDLDQ
LMMAIPNSVVIQATVGQSTLLPCKPTFPEVNITLLKNYEIHDCLTCMYDPREGYTIWILDTHTFFTCHAEYNSSKYKQDV
IFRGQKPTTKKPNQPTVNVEGAWQEDGLQEPVVYYVREGSTVNLTCIYPFQKIPDSLKLEWRENESLNKSGTHRIIRQPN
NKIQYKGRYYEINNAILEDSEIYTCQAKNNMQYSDDSSLNISVVAKNDKYLTTNIFHPNVTEEVANQPIQWEILFIAHPE
PFFKWMQDGELLRDSSTSTSRDQFRNYEMNVTVEEASLSLYLYHPTLDDNGMYTLEASIPGTNIVTTTTMFLMIPGKPQN
VQIKSPNDKQMFKENQTFSITCTAKGYPKPVLTLGFIPENSFLDHAEDNRDYNDLKKETGMGEDDDTSMVERKVHWMGVA
KEPGSYQCMGKNIWGEDYSSRKLFLVTDGDLTLPISLKLEIDGKKKNLIGKAVTVVEESNFKLTCRANKASTKAPLIWTL
NDVPLNQINKEKWGMEVIETETRLSFISTVRATSLHRNAANFSIRCKDETSNHTDLIVNVQEMVKPVWKVKPERKDYSKI
KNDNLTLSCPAEGTPDPEIIWKKGDQLVTKNNNRNIRNNYQLYFEELSSKDAGKYTCEISNRAGNLSATFHVSVYDPEDQ
KTMIILIIVGLLIAALVVISVFFCRKIYQARKETLDLQLREQKMFMDGDPNNLNPDIPLEQQAELLPYNTKYEVSRDSII
FDKLLGTGAFGRVYRATALNLRPGEARTTVAVKMMKSRTDCAQLKALRSEVKIMIHIGRHANIVNLLGACSKDLASKGEL
LLLVEYCRHGNILDYMRRHRREYVNQINDEDKIDPTFREPRPRHRSDSSSRSHTSRGLKYAHLNFHQDNVFYGTNHTSDG
ASATSPNLLSPCTPTDSYAGARPFRARTESASSSNHHVASDNSYLPCGKVVLPLQVLLLLIRSK

>CarmaC_EVm000535t4 type=protein; aalen=1104,67%,complete; clen=4939; offs=333-3647; organism=Carcinus_maenas; evgclass=alt; oid=Carcinus_maenas_CNS_velvLoc7409ct1; codepot=Code/0.18; cov=879.3_g2739_i1;
MWRRTTSCSPVSKKVCSSSPAMSPSLHLFLLLFFVSSIFLPGVWGTVLGRPEIFPNQDQLVLDAGDTLNLTCRAPHPVAW
CTDHTFLTENNSPHNYYEERYEEGHEKPYVSIITIEGVNASHVGYFSCVFNTSENKEKNNCDVSDPAITSLYLYVKDLDQ
LMMAIPNSVVIQATVGQSTLLPCKPTFPEVNITLLKNYEIHDCLTCMYDPREGYTIWILDTHTFFTCHAEYNSSKYKQDV
IFRGQKPTTKKPNQPTVNVEGAWQEDGLQEPVVYYVREGSTVNLTCIYPFQEIPDSLKLEWRENESLNKSGTHRIIRQPN
NKIQYKGRYYEINNAILEDSEIYTCQAKNNMQYSDDSSLNISVVAKNDKYLTTNIFHPNVTEEVANQPIQWEILFIAHPE
PFFKWMQDGELLRDSSTSTSRDQFRNYEMNVTVEEASLSLYLYHPTLDDNGMYTLEASIPGTNIVTTTTMFLMIPGKPQN
VQIKSPNDKQMFKENQTFSITCTAKGYPKPVLTLGFIPENSFLDHAEDNRDYNDLKKETGMGEDDDTSMVERKVHWMGVA
KEPGSYQCMGKNIWGEDYSSRKLFLVTDGDLTLPISLKLEIDGKKKNLIGKAVTVVEESNFKLTCRANKASTKAPLIWTL
NDVPLNQINKEKWGMEVIETETRLSFISTVRATSLHRNAANFSIRCKDETSNHTDLIVNVQEMVKPVWKVKPERKDYSKI
KNDNLTLSCPAEGTPDPEIIWKKGDQLVTKNNNRNIRNNYQLYFEELSSKDAGKYTCEISNRAGNLSATFHVSVYDPEDQ
KTMIILIIVGLLIAALVVISVFFCRKIYQARKETLDLQLREQKMFMDGDPNNLNPDIPLEQQAELLPYNTKYEVSRDSII
FDKLLGTGAFGRVYRATALNLRPGEARTTVAVKMMKSRTDCAQLKALRSEVKIMIHIGRHANIVNLLGACSKDLASKGEL
LLLVEYCRHGNILDYMRRHRREYVNQINDEDKIDPTFREPRPRHRSDSSSRSHTSRGLKYAHLNFHQDNVFYGTNHTSDG
ASATSPNLLSPCTPTDSYAGARPFRARTESASSSNHHVASDNSYLPCGKVVLPLQVLLLLIRSK
