# Supplementary material for: Phylogenetic and transcriptomic characterization of insulin and growth factor receptor tyrosine kinases in crustaceans
Source: Front Endocrinol (Lausanne). 2024 Apr 4;15:1379231. doi: 10.3389/fendo.2024.1379231 (PMC11024359; doi:10.3389/fendo.2024.1379231)
Supplement: Supplementary Material 1 — Crustacean RTK sequences and classification. [file DataSheet_1.zip › Supplementary_Material/Supplementary Material 2/Cmaenas Alignments/GreenAA/EGFR/EGFRgreeninput.fa]

>CarmaY_EVm000552t1/1-1469 type=protein; aalen=1469,69%,complete; clen=6376; offs=812-5221; organism=Carcinus_maenas; evgclass=main; oid=CarmaY_velvLoc3645ct1; codepot=Code/0.28; cov=394.3_g1557_i0;
MNVCTRDRSGMARVMAAAYLLLTLGAALSSGWADKSTDFHKGKICIGTTGRMSVPSNRDHHYRNLRNRFINC
TYVDGNLELTWLQDENLDLSFLQYIREVTGYVLISHVDVKRIVLPSLQIIRGRTHFKVSVNDKNFALLVTLS
KMHTLEMPALRDILDGSVGVINNYNLCHIETIEWNEIMTDSKATYTYLYNFSEPQRTCQCHNSCQKGCWGPG
EHNCQKFSKLTCPPQCAQGRCYDTGPRDCCHLFCAGGCTGPTQRDCLACKNFYDDGECKLECPLMQRYNPIT
YSWEANPNGKYAYGATCVKDCPEHLLKDNGACVRSCPKGKKAVKGECVPCSGPCPKTCPGPKVIHSGNIDDF
KGCTILDGWLTIMDHSFDGYQHVFPNYTFGAKFSRMHPSKLEIFSTLKEVTGYINIQANHPEFTNLNFLRNL
EYIGGRVTMEFSSLYIIKTSLKSLNLRSLKRIRSGKVYILENKDLCFVDKINWKKFIDSDDNSKANPMTLLE
NNADDEQCVAERLVCHSECSDEGCWGAGDTECLSCQNFKLGNRCTNNCNVAGIYQMSPKTCGFCHKECASSC
KGPDSHHCDRCKNVKDGPYCLDKCPETKYDDNGECNLCHENCVKGCQGPENTVSPQGCKTCAMAVIDEDLQV
KYCLRENSTCPPGYFSEWVVQQETGDLGTLAGKTICRLCHPRCKNCTSYGFHISVCHECVRYRRGEHCEDEC
PQDHYADNKLHECFKCSSECSNGCSGPLDSQCKTCRNYRIYLEGKPGMNNTKFNCTATCPQDLPYKIFPEDA
SDPYCGKDPLTLSLDDESVPAILGGTLGCVFLLCTFLAVFCYLWWQRNKTKAAALKMTMTMMPYDDHEPLKP
TNIKPNLAKLRIVKEAELRKGGILGYGAFGTVYKGVWVPEGENVKIPVAIKVLREGTGTNVNKEILEEAYIM
ASVDHPNLLQLLAVCMTTQIMLVTQLMPLGCLLDYVRNNKDKIGSKPLLNWCTQIARGMAYLEGRRLVHRDL
AARNVLVQTPNCVKITDFGLAKLLDYNEEEYKAAGGKMPIKWLALECIQHRIFTHKSDVWAFGVTVWELLTY
GGRPYEDIPAREVPDLLEKGERLPQPAICTIDVYMLMIRCWMLDAESRPSFRELAEEFAKMARDPGRFLVIP
GDKLMRLPSYTPQDERELIRSLSSAIEGDGVVMAAEEYLQPKYGGVLGVSGTTTTTTSSTSTSDPTTPVKKT
PEGYNMAAGAEYISGRAESPQNRQNLQRERKYAHLEAGATGSPGKRPRGDSLTSRYCSDPLKMLGKDVGEDE
CFTGQGPPPSAPGYGWVGDLRLDLPVDEDDYLMPSPQPSGLATVGPSHQHYMDLMADAPDGRRGDGGRGSSK
GPNGVAGQQWVGMDNPEYHMMNARAQMYAGRRLHPQQTVGVPVLDVTGRYGGYGNGLPPPQHLPPGQRFPPP
PQEMPHEYYNELSSHAPCASPSSRSETTV

>CarmaC_EVm000672t2/1-1092 type=protein; aalen=1092,68%,complete; clen=4793; offs=449-3727; organism=Carcinus_maenas; evgclass=alt; oid=Carcinus_maenas_CNS_velvLoc8000ct1; codepot=Code/0.2; cov=2127.8_g2143_i1;
MWPGDGAPSFRVVLLLLLVLLQEANALQEQKVCIGTTGRMSVPSNRDHHYRNLRNRFINCTYVDGNLELTWL
QDENLDLSFLQYIREVTGYVLISHVDVKRIVLPSLQIIRGRTHFKVSVNDKNFALLVTLSKMHTLEMPALRD
ILDGSVGVINNYNLCHIETIEWNEIMTDSKATYTYLYNFSEPQRTCQCHNSCQKGCWGPGEHNCQKFSKLTC
PPQCAQGRCYDTGPRDCCHLFCAGGCTGPTQRDCLACKNFYDDGECKLECPLMQRYNPITYSWEANPNGKYA
YGATCVKDCPEHLLKDNGACVRSCPKGKKAVKGECVPCSGPCPKTCPGPKVIHSGNIDDFKGCTILDGWLTI
MDHSFDGYQHVFPNYTFGAKFSRMHPSKLEIFSTLKEVTGYINIQANHPEFTNLNFLRNLEYIGGRVTMEFS
SLYIIKTSLKSLNLRSLKRIRSGKVYILENKDLCFVDKINWKKFIDSDDNSKANPMTLLENNADDEQCVAER
LVCHSECSDEGCWGAGDTECLSCQNFKLGNRCTNNCNVAGIYQMSPKTCGFCHKECASSCKGPDSHHCDRCK
NVKDGPYCLDKCPETKYDDNGECNLCHENCVKGCQGPENTVSPQGCKTCAMAVIDEDLQVKYCLRENSTCPP
GYFSEWVVQQETGDLGTLAGKTICRLCHPRCKNCTSYGFHISVCHECVRYRRGEHCEDECPQDHYADNKLHE
CFKCSSECSNGCSGPLDSQCKTCRNYRIYLEGKPGMNNTKFNCTATCPQDLPYKIFPEDASDPYCGKDPLTL
SLDDESVPAILGGTLGCVFLLCTFLAVFCYLWWQRNKTKAAALKMTMTMMPYDDHEPLKPTNIKPNLAKLRI
VKEAELRKGGILGYGAFGTVYKGVWVPEGENVKIPVAIKVLREGTGTNVNKEILEEAYIMASVDHPNLLQLL
AVCMTTQIMLVTQLMPLGCLLDYVRNNKDKIGSKPLLNWCTQIARGMAYLEGRRLVHRDLAARNVLVQTPNC
VKITDFGLAKLLDYNEEEYKAAGGKMPIKWLALECIQHRIFTHKSDVWAFGECVDLPSCFDLVGVYRRESLS
KIVLSRLYIYSC

>CarmaY_EVm000552t2/1-1457 type=protein; aalen=1457,73%,complete; clen=5983; offs=455-4828; organism=Carcinus_maenas; evgclass=alt; oid=CarmaY_velvLoc4413ct1; codepot=Code/0.28; cov=403.7_g1557_i2;
MWPGDGAPSFRVVLLLLLVLLQEANALQEQKVCIGTTGRMSVPSNRDHHYRNLRNRFINCTYVDGNLELTWL
QDENLDLSFLQYIREVTGYVLISHVDVKRIVLPSLQIIRGRTHFKVSVNDKNFALLVTLSKMHTLEMPALRD
ILDGSVGVINNYNLCHIETIEWNEIMTDSKATYTYLYNFSEPQRTCQCHNSCQKGCWGPGEHNCQKFSKLTC
PPQCAQGRCYDTGPRDCCHLFCAGGCTGPTQRDCLACKNFYDDGECKLECPLMQRYNPITYSWEANPNGKYA
YGATCVKDCPEHLLKDNGACVRSCPKGKKAVKGECVPCSGPCPKTCPGPKVIHSGNIDDFKGCTILDGWLTI
MDHSFDGYQHVFPNYTFGAKFSRMHPSKLEIFSTLKEVTGYINIQANHPEFTNLNFLRNLEYIGGRVTMEFS
SLYIIKTSLKSLNLRSLKRIRSGKVYILENKDLCFVDKINWKKFIDSDDNSKANPMTLLENNADDEQCVAER
LVCHSECSDEGCWGAGDTECLSCQNFKLGNRCTNNCNVAGIYQMSPKTCGFCHKECASSCKGPDSHHCDRCK
NVKDGPYCLDKCPETKYDDNGECNLCHENCVKGCQGPENTVSPQGCKTCAMAVIDEDLQVKYCLRENSTCPP
GYFSEWVVQQETGDLGTLAGKTICRLCHPRCKNCTSYGFHISVCHECVRYRRGEHCEDECPQDHYADNKLHE
CFKCSSECSNGCSGPLDSQCKTCRNYRIYLEGKPGMNNTKFNCTATCPQDLPYKIFPEDASDPYCGKDPLTL
SLDDESVPAILGGTLGCVFLLCTFLAVFCYLWWQRNKTKAAALKMTMTMMPYDDHEPLKPTNIKPNLAKLRI
VKEAELRKGGILGYGAFGTVYKGVWVPEGENVKIPVAIKVLREGTGTNVNKEILEEAYIMASVDHPNLLQLL
AVCMTTQIMLVTQLMPLGCLLDYVRNNKDKIGSKPLLNWCTQIARGMAYLEGRRLVHRDLAARNVLVQTPNC
VKITDFGLAKLLDYNEEEYKAAGGKMPIKWLALECIQHRIFTHKSDVWAFGVTVWELLTYGGRPYEDIPARE
VPDLLEKGERLPQPAICTIDVYMLMIRCWMLDAESRPSFRELAEEFAKMARDPGRFLVIPGDKLMRLPSYTP
QDERELIRSLSSAIEGDGVVMAAEEYLQPKYGGVLGVSGTTTTTTSSTSTSDPTTPVKKTPEGYNMAAGAEY
ISGRAESPQNRQNLQRERKYAHLEAGATGSPGKRPRGDSLTSRYCSDPLKMLGKDVGEDECFTGQGPPPSAP
GYGWVGDLRLDLPVDEDDYLMPSPQPSGLATVGPSHQHYMDLMADAPDGRRGDGGRGSSKGPNGVAGQQWVG
MDNPEYHMMNARAQMYAGRRLHPQQTVGVPVLDVTGRYGGYGNGLPPPQHLPPGQRFPPPPQEMPHEYYNEL
SSHAPCASPSSRSETTV

>CarmaC_EVm000672t1/1-1455 type=protein; aalen=1455,76%,complete; clen=5744; offs=449-4816; organism=Carcinus_maenas; evgclass=main; oid=Carcinus_maenas_CNS_velvLoc4999ct1; codepot=Code/0.28; cov=440.8_g2143_i0;
MWPGDGAPSFRVVLLLLLVLLQEANALQEQKVCIGTTGRMSVPSNRDHHYRNLRNRFINCTYVDGNLELTWL
QDENLDLSFLQYIREVTGYVLISHVDVKRIVLPSLQIIRGRTHFKVSVNDKNFALLVTLSKMHTLEMPALRD
ILDGSVGVINNYNLCHIETIEWNEIMTDSKATYTYLYNFSEPQRTCQCHNSCQKGCWGPGEHNCQKFSKLTC
PPQCAQGRCYDTGPRDCCHLFCAGGCTGPTQRDCLACKNFYDDGECKLECPLMQRYNPITYSWEANPNGKYA
YGATCVKDCPEHLLKDNGACVRSCPKGKKAVKGECVPCSGPCPKTCPGPKVIHSGNIDDFKGCTILDGWLTI
MDHSFDGYQHVFPNYTFGAKFSRMHPSKLEIFSTLKEVTGYINIQANHPEFTNLNFLRNLEYIGGRVTMEFS
SLYIIKTSLKSLNLRSLKRIRSGKVYILENKDLCFVDKINWKKFIDSDDNSKANPMTLLENNADDEQCVAER
LVCHSECSDEGCWGAGDTECLSCQNFKLGNRCTNNCNVAGIYQMSPKTCGFCHKECASSCKGPDSHHCDRCK
NVKDGPYCLDKCPETKYDDNGECNLCHENCVKGCQGPENTVSPQGCKTCAMAVIDEDLQVKYCLRENSTCPP
GYFSEWVVQQETGDLGTLAGKTICRLCHPRCKNCTSYGFHISVCHECVRYRRGEHCEDECPQDHYADNKLHE
CFKCSSECSNGCSGPLDSQCKTCRNYRIYLEGKPGMNNTKFNCTATCPQDLPYKIFPEDASDPYCGKDPLTL
SLDDESVPAILGGTLGCVFLLCTFLAVFCYLWWQRNKTKAAALKMTMTMMPYDDHEPLKPTNIKPNLAKLRI
VKEAELRKGGILGYGAFGTVYKGVWVPEGENVKIPVAIKVLREGTGTNVNKEILEEAYIMASVDHPNLLQLL
AVCMTTQIMLVTQLMPLGCLLDYVRNNKDKIGSKPLLNWCTQIARGMAYLEGRRLVHRDLAARNVLVQTPNC
VKITDFGLAKLLDYNEEEYKAAGGKMPIKWLALECIQHRIFTHKSDVWAFGVTVWELLTYGGRPYEDIPARE
VPDLLEKGERLPQPAICTIDVYMLMIRCWMLDAESRPSFRELAEEFAKMARDPGRFLVIPGDKLMRLPSYTP
QDERELIRSLSSAIEGDGVVMAAEEYLQPKYGGVLGVSGTTTTTTSSTSTSDPTTPVKKTPEGYNMAAGAEY
ISGRAESPQNRQNLQRERKYAHLEAGATGSPGKRPRGDSLTSRYCSDPLKMLDVGEDECFTGQGPPPSAPGY
GWVGDLRLDLPVDEDDYLMPSPQPSGLATVGPSHQHYMDLMADAPDGRRGDGGRGSSKGPNGVAGQQWVGMD
NPEYHMMNARAQMYAGRRLHPQQTVGVPVLDVTGRYGGYGNGLPPPQHLPPGQRFPPPPQEMPHEYYNELSS
HAPCASPSSRSETTV
