# Supplementary material for: Phylogenetic and transcriptomic characterization of insulin and growth factor receptor tyrosine kinases in crustaceans
Source: Front Endocrinol (Lausanne). 2024 Apr 4;15:1379231. doi: 10.3389/fendo.2024.1379231 (PMC11024359; doi:10.3389/fendo.2024.1379231)
Supplement: Supplementary Material 1 — Crustacean RTK sequences and classification. [file DataSheet_1.zip › Supplementary_Material/Supplementary Material 2/Cmaenas Alignments/GreenAA/GreenAA Instructions]

#InsR2
mafft --dash --originalseqonly --genafpair --maxiterate 10000 --thread 10 INSRgreeninput2.fa > alignmentINSRgreen2.fa

#InsR3
mafft --dash --originalseqonly --genafpair --maxiterate 10000 --thread 10 INSRgreeninput3.fa > alignmentINSRgreen3.fa

#EGFR
mafft --dash --originalseqonly --genafpair --maxiterate 10000 --thread 10 EGFRgreeninput.fa > alignmentEGFRgreen.fa


#FGFR1
mafft --dash --originalseqonly --genafpair --maxiterate 10000 --thread 10 FGFRgreeninput1.fa > alignmentFGFRgreen1.fa

#FGFR2
mafft --dash --originalseqonly --genafpair --maxiterate 10000 --thread 10 FGFRgreeninput2.fa > alignmentFGFRgreen2.fa


#FGFR3
mafft --dash --originalseqonly --genafpair --maxiterate 10000 --thread 10 FGFRgreeninput3.fa > alignmentFGFRgreen3.fa


#PVR1
mafft --dash --originalseqonly --genafpair --maxiterate 10000 --thread 10 PVRgreeninput1.fa > alignmentPVRgreen1.fa

#PVR2
mafft --dash --originalseqonly --genafpair --maxiterate 10000 --thread 10 PVRgreeninput2.fa > alignmentPVRgreen2.fa


#PVR3
mafft --dash --originalseqonly --genafpair --maxiterate 10000 --thread 10 PVRgreeninput3.fa > alignmentPVRgreen3.fa
