# Supplementary material for: Phylogenetic and transcriptomic characterization of insulin and growth factor receptor tyrosine kinases in crustaceans
Source: Front Endocrinol (Lausanne). 2024 Apr 4;15:1379231. doi: 10.3389/fendo.2024.1379231 (PMC11024359; doi:10.3389/fendo.2024.1379231)
Supplement: Supplementary Material 1 — Crustacean RTK sequences and classification. [file DataSheet_1.zip › Supplementary_Material/Supplementary Material 2/Cmaenas Alignments/GreenAA/FGFR/FGFRgreeninput1.fa]

>CarmaY_EVm002162t1 type=protein; aalen=834,41%,complete-utrbad; clen=6033; offs=163-2667; organism=Carcinus_maenas; evgclass=main; oid=CarmaY_velvLoc4302ct1; codepot=Code/0.2; cov=1557.0_g1292_i3;
MVDEGGVSQELPPITMSTSTSRRGGRGGGGRWRKVCLSLLLFVSLLHTSTCLAIDYYDDNGGGGGGGGSGEVVEEVEKES
IHSSHQQRKVTVGDRFHLKCRPENVIIDPPQDFSAVWYFNSEPLEELQTPRIRVIGTSRVWPKLRVKEALLEDSGVWACR
WQWAGRHKGWVNYTLSVVEPPGPSLPQALYADSKVLDEDEDVCVPPEFTKDLGLLTIKPAGNVAELKCQARGTHLNTTWF
KNGERPVRQLGDVKIRGSMLKMENLVPADTGNYTCVVLNECGRVTHTFGLEVLERLPSRPIINKELSNMTVVQGSEVKLM
CSVISDLVPYITWVKHSTRYNGVDNKGNIIDRVFIVKEGRNITSSEDPQVLILSNVTEKDAGWYTCIAANSLGTSFSTAY
LSVADAEPILHDPEYHAIMVLAVVLLSVMVITSIVGSFAWKKWQKEKRRASELERAKVITQHWIKKVIVERQNSDASQEP
LLIPTIKIEHCQSRSRLGSEMTSISEYELPLDADWELPRAKLILGESLGEGAFGKVLRAEVQGVKRPDLASSVAVKMLKE
GHTDSELMDLVSEMEMMKMIGTHINIINLLGCCTQDGPLYVVVEYAAHGNLRDYLRNNRPSSGYERAIGQEMDAITQKDL
VSFAFQVARGMEYLASKKCIHRDLAARNVLVSEDRIMKIADFGLARDIHSQDYYRKTSEGRLPVKWMAPEALFHRVYTSQ
SDVWAFGILLWEIMTLGGTPYPAVPSVEKLFQLLREGHRMDKPSNCSLEIYMIMRECWRYQPTQRPTFRDLVEDFDRILT
LSSTEDYLNLSLPHLDTPPSSCGSSLTSDVLSPH

>CarmaC_EVm002432t1 type=protein; aalen=845,42%,complete-utrbad; clen=6003; offs=163-2700; organism=Carcinus_maenas; evgclass=main; oid=Carcinus_maenas_CNS_velvLoc4355ct1; codepot=Code/0.2; cov=1693.7_g1708_i1;
MVDEGGVSQELPPITMSTSTSRRGGRGGGGRWRKVCLSLLLFVSLLHTSTCLAIDYYDDNGGGGGGGGSGEVVEEVEKES
IHSSHQQRKVTVGDRFHLKCRPENVIIDPPQDFSAVWYFNSEPLEELQTPRIRVIGTSRVWPKLRVKEALLEDSGVWACR
WQWAGRHKGWVNYTLSVVEPPGPSLPQALYADSKVLDEDEDVCVPPEFTKDLGLLTIKPAGNVAELKCQARGTHLNTTWF
KNGERPVRQLGDVKIRGSMLKMENLVPADTGNYTCVVLNECGRVTHTFGLEVLEHIPSRPIFMKRLENITAYQGDEVEFK
VEILLENTLSPYLVWKRDLPFTWSTPKPDKPPEVVIAQDILELAMEGKEGRNITSSEDPQVLILSNVTEKDAGWYTCIAA
NSLGTSFSTAYLSVADAEPILHDPEYHAIMVLAVVLLSVMVITSIVGSFAWKKWQKEKRRASELERAKVITQHWIKKVIV
ERQNSDASQEPLLIPTIKIEHCQSRSRLGSEMTSISEYELPLDADWELPRAKLILGESLGEGAFGKVLRAEVQGVKRPDL
ASSVAVKMLKEGHTDSELMDLVSEMEMMKMIGTHINIINLLGCCTQDGPLYVVVEYAAHGNLRDYLRNNRPSSGYERAIG
QEMDAITQKDLVSFAFQVARGMEYLASKKCIHRDLAARNVLVSEDRIMKIADFGLARDIHSQDYYRKTSEGRLPVKWMAP
EALFHRVYTSQSDVWAFGILLWEIMTLGGTPYPAVPSVEKLFQLLREGHRMDKPSNCSLEIYMIMRECWRYQPTQRPTFR
DLVEDFDRILTLSSTEDYLNLSLPHLDTPPSSCGSSLTSDVLSPH
