# Supplementary material for: Phylogenetic and transcriptomic characterization of insulin and growth factor receptor tyrosine kinases in crustaceans
Source: Front Endocrinol (Lausanne). 2024 Apr 4;15:1379231. doi: 10.3389/fendo.2024.1379231 (PMC11024359; doi:10.3389/fendo.2024.1379231)
Supplement: Supplementary Material 1 — Crustacean RTK sequences and classification. [file DataSheet_1.zip › Supplementary_Material/Supplementary Material 2/Cmaenas Alignments/GreenAA/FGFR/alignmentFGFRgreen2.fa]

>CarmaY_EVm002842t1 type=protein; aalen=728,67%,complete; clen=3263; offs=667-2853; organism=Carcinus_maenas; evgclass=main; oid=CarmaY_velvLoc16810ct1; codepot=Code/0.1; cov=961.6_g84_i68;
MAPWHVLKVTLHLILFLLLIPQDTLANNSPPGLKSEKDWFVWEDEGVGAVVTRLVTFNEQ
NNTVTFQLEPNTDADTIHEYFAVDAQRRVVVAKNLTGLLRPGEKKRSYMLRVKLVDGKFN
PVIVVRLQVAKPGEVPSHPTGRVFEGPPIFRGEQPYEFGRGSLPPITPEPMIVPLLHVNR
TWYVREDAPVGTLVDTVDVHDLAENGYILQLSDPSGLLQINSKTGRVTVAASPTTHQIGS
FIVKVTAKSPQGTAQEEMQLFVLASHSTSTIRPGQINQLDLHVVQSGEVSDSTVSGTSSI
EPPSAGHAGGSLTIITILVVVGVVPVVGALLWCWNRNRKLVAGKSKKSAVMYDKEKEAAA
TVEDEEQSDNESQQRGSIAGLAARWWRRASSNTYEDSLRDSKEKQESESVSSSSADIWEF
PRHRLKFMGILGEGCFGQVWKCEATGLKGEKSMLVAVKTLKESAGERERKDLVQELKVLK
SLGQHPNVLSMLACCTEKDPLFIVLEYMVIGKLQSYLRSSRADTPYNNLHGSSSSLTPKD
LIMFTYQTARGMEFLCRNGIVHRDLATRNVLLGEDNVCKVADFGLARDVANNRIYERKSD
GRLPVRWMAPESLFDNIFSAKSDVWSFGVLLWEIVTLGSTPYPGMGAVEVMRKVREGYRM
EKPDHCRREIYNIMYYCWDKDPNERPCFTELVHTLEGLLMTEVEYIELDRFPDHNYYNFV
QGKTDELL
>CarmaC_EVm003254t1 type=protein; aalen=728,45%,complete-utrbad; clen=4843; offs=90-2276; organism=Carcinus_maenas; evgclass=noclass; oid=Carcinus_maenas_CNS_velvLoc7799ct1; codepot=Code/0.1; cov=224.5_g3201_i0;
MAPWHVLKVTLHLILFLLLIPQDTLANNSPPGLKSEKDWFVWEDEGVGAVVTRLVTFNEQ
NNTVTFQLEPNTDADTIHEYFAVDAQRRVVVAKNLTGLLRPGEKKRSYMLRVKLVDGKFN
PVIVVRLQVAKPGEVPSHPTGRVFEGPPIFRGEQPYEFGRGSLPPITPEPMIVPLLHVNR
TWYVREDAPVGTLVDTVDVHDLAENGYILQLSDPSGLLQINSKTGRVTVAASPTTHQIGS
FIVKVTAKSPQGTAQEEMQLFVLASHSTSTIRPGQINQLDLHVVQSGEVSDSTVSGTSSI
EPPSAGHAGGSLTIITILVVVGVVPVVGALLWCWNRNRKLVAGKSKKSAVMYDKEKEAAA
TVEDEEQSDNESQQRGSIAGLAARWWRRASSNTYEDSLRDSKEKQESESVSSSSADIWEF
PRHRLKFMGILGEGCFGQVWKCEATGLKGEKSMLVAVKTLKESAGERERKDLVQELKVLK
SLGQHPNVLSMLACCTEKDPLFIVLEYMVIGKLQSYLRSSRADTPYNNLHGSSSSLTPKD
LIMFTYQTARGMEFLCRNGIVHRDLATRNVLLGEDNVCKVADFGLARDVANNRIYERKSD
GRLPVRWMAPESLFDNIFSAKSDVWSFGVLLWEIVTLGSTPYPGMGAVEVMRKVREGYRM
EKPDHCRREIYNIMYYCWDKDPNERPCFTELVHTLEGLLMTEVEYIELDRFPDHNYYNFV
QGKTDELL
