# Supplementary material for: Phylogenetic and transcriptomic characterization of insulin and growth factor receptor tyrosine kinases in crustaceans
Source: Front Endocrinol (Lausanne). 2024 Apr 4;15:1379231. doi: 10.3389/fendo.2024.1379231 (PMC11024359; doi:10.3389/fendo.2024.1379231)
Supplement: Supplementary Material 1 — Crustacean RTK sequences and classification. [file DataSheet_1.zip › Supplementary_Material/Supplementary Material 2/Cmaenas Alignments/GreenAA/FGFR/alignmentFGFRgreen3.fa]

>CarmaC_EVm000598t1 type=protein; aalen=1524,71%,complete; clen=6384; offs=414-4988; organism=Carcinus_maenas; evgclass=noclass; oid=Carcinus_maenas_CNS_velvLoc3579ct1; codepot=Code/0.22; cov=8.2_g1597_i0;
MIVRGPAGLLVLPLAALLAATGVCRGGAARFYTTNTLTEAEPRLGGDYDALLDQMSGDFG
VRSEVLEAAGQEPEYRGSDTMVVPLYIPKGAVPIKVARIARSDSRDPVLEVVDLTMSPAA
DSVLIRRIGPVDRRRGAPPPNRAAWRSPQRTRITRLTPVRRSDSPRRRVSSSHTPPLSSS
SSSSARVLPTLQSEFGKRLHLSQTDSPNPPSQSDTDTATKRAKKNELSKDSQFPDELHTT
TLPTTTTTTAAAPTTTTATSTSPTPSENRVKATTRRFSTHLTSSTSTTTTTAATTTATDS
TSTTTESPSTTTASSTTSTTTTPTTPTTTTTQPPSSTTEKKVPTTTTTTTTPPTTTTTSP
TTQKASHTPSSTSSTTERRSIIFPRPVERVLNSRDKDTTPPTTTTTTITTTATPSTTTTT
TTPSTTTTTTPSTTTLKAVTSGRSFPVPVRNLPAWVTRPRTSPPQSPPPPLPPRRLSTIT
PTTTTTTTPTERPRRIRDKLRRLSRLRGGVDKEVVSTTTTSTTTTTTTTTTTERSQSTTP
TTTTSKRTLGTTSRPSTTTRRTSTVRKMPSVSEILKSRTEEEEENLKEEEEEKEVLKEVD
SASETTIGRPSTTEAYVKSTTSRSEQDSTTQRILKEAERSQLHVATETSSVEHKTPSGTS
RKFVRRPRPQQDSGTPEGVRPSAPRRRRPLRPRIKLPLPITYHRAPTTPQETVASTTPPQ
ETFASTSTTTTTTTTQRPRTTTITVTSPTTPRVVLTTTTTTTTTAPPTTTTVRTPAQVVI
DSLTEIMKDATNTSRSKDKVYNITANLESLNRRLAEQGIHIIHAEVDGVKIKLDNRMIIR
PRPPPPPVTTFRPSTSLASTLPSPRPSGPSFPSSPSTSFSFFTPASDSDVQNKEIHTSIR
SSFSFHTSHSPDTANEVQTTTRVTLPTTNKPVEARKPDNPFLAPSRLPTALEGEEHPPRN
RSDTRAPQSPSVSITGTRSGLNLEDHERAPTSILATATVPATVTTRTRSTTVPITTHHAA
TTPSLRLHPVTTSTHDGGEESKLHNDFGAPTTVHPTSHHRPTFFPPPTDHSHADNIPRPT
RIPTIQVISILKDNELPGSPATVEDAEGDLNDSQDLRNTPRASYTAIYVISIIGVIPAAG
LAFFIARRFLKKTQKALPESEERGEGFTPITHHHSRKTQSSAHATTMDGESPSSVEAKNP
RFTPWEFPRSKLRLASILGQGNFGVVWKAEARDLCACEGSQGGPTVLVAVKGVKEGAGQK
EKQDLLKELGIMQHLGHNDNVVTLLGCCTQQEPYFVIMEYVMFGKLLTFLRDHRTRQNYY
NFSSDTAALTSHDLTRFACQVASGCEYIQSRGIIHRDLASRNILVDHNKVCKIADFGLAR
SVKDLGSDIYEQKSRGALPIRWMAPESLYMSIFTHKSDVWSLGILCWEIVTLGSTPYPGM
TAREVMRRVREGYRLERPEHCHQELYHIVTRCWHQDLNQRPSFAEIKEDLQELLDNSPTG
YIDLENFPESSYYSMHENTDEEKL
>CarmaY_EVm000502t1 type=protein; aalen=1522,71%,complete; clen=6433; offs=466-5034; organism=Carcinus_maenas; evgclass=main; oid=CarmaY_velvLoc3546ct1; codepot=Code/0.22; cov=420.9_g1521_i0;
MIVRGPAGLLVLPLAALLAATGVCRGGAARFYTTNTLTEAEPRLGGDYDALLDQMSGDFG
VRSEVLEAAGQEPEYRGSDTMVVPLYIPKGAVPIKVARIARSDSRDPVLEVVDLTMSPAA
DSVLIRRIGPVDRRRGAPPPNRAAWRSPQRTRITRLTPVRRSDSPRRRVSSSHTPPLSSS
SSSSARVLPTLQSEFGKRLHLSQTDSPNPPSQSDTDTATKRAKKNELSKDSQFPDELHTT
TLPTTTTTTAAAPTTTTATSTSPTPIENRVKATTRRFSTHLTSSTSTTTTTAATTTATDS
TSTTTESPSTTTASSTTSTTTTPTTPTTTTTQPPSSTTEKKVP--TTTTTTPPTTTTTSP
TTQKASHTPSSTSSTTERRSIIFPRPVERVLNSRDKDTTPPTTTTTTITTTATPSTTTTT
TTPSTTTTTTPSTTTLKAVTSGRSFPVPVRNLPAWVTRPRTSPPQSPPPPLPPRRLSTIT
PTTTTTTTPTERPRRIRDKLRRLSRLRGGVDKEVVSTTTTSTTTTTTTTTTTERSQSTTP
TTTTSKRTLGTTSRPSTTTRRTSTVRKMPSVSEILKSRTEEEEENLKEEEEEKEVLKEVD
SASETTIGRPSTTEAYVKSTTSRSEQDSTTQRILKEAERSQLHVATETSSVEHKTPSGTS
RKFVRRPRPQQDSGTPEGVRPSAPRRRRPLRPRIKLPLPITYHRAPTTPQETVASTTPPQ
ETFASTSTTTTTTTTQRPRTTTITVTSPTTPRVVLTTTTTTTTTAPPTTTTVRTPAQVVI
DSLTEIMKDATNTSRSKDKVYNITANLESLNRRLAEQGIHIIHAEVDGVKIKLDNRMIIR
PRPPPPPVTTFRPSTSLASTLPSPRPSGPSFPSSPSTSFSFFTPASDSDVQNKEIHTSIR
SSFSFHTSHSPDTANEVQTTTRVTLPTTNKPVEARKPDNPFLAPSRLPTALEGEEHPPRN
RSDTRAPQSPSVSITGTRSGLNLEDHERAPTSILATATVPATVTTRTRSTTVPITTHHAA
TTPSLRLHPVTTSTHDGGEESKLHNDFGAPTTVHPTSHHRPTFFPPPTDHSHADNIPRPT
RIPTIQVISILKDNELPGSPATVEDAEGDLNDSQDLRNTPRASYTAIYVISIIGVIPAAG
LAFFIARRFLKKTQKALPESEERGEGFTPITHHHSRKTQSSAHATTMDGESPSSVEAKNP
RFTPWEFPRSKLRLASILGQGNFGVVWKAEARDLCACEGSQGGPTVLVAVKGVKEGAGQK
EKQDLLKELGIMQHLGHNDNVVTLLGCCTQQEPYFVIMEYVMFGKLLTFLRDHRTRQNYY
NFSSDTAALTSHDLTRFACQVASGCEYIQSRGIIHRDLASRNILVDHNKVCKIADFGLAR
SVKDLGSDIYEQKSRGALPIRWMAPESLYMSIFTHKSDVWSLGILCWEIVTLGSTPYPGM
TAREVMRRVREGYRLERPEHCHQELYHIVTRCWHQDLNQRPSFAEIKEDLQELLDNSPTG
YIDLENFPESSYYSMHENTDEEKL
