# Supplementary material for: Phylogenetic and transcriptomic characterization of insulin and growth factor receptor tyrosine kinases in crustaceans
Source: Front Endocrinol (Lausanne). 2024 Apr 4;15:1379231. doi: 10.3389/fendo.2024.1379231 (PMC11024359; doi:10.3389/fendo.2024.1379231)
Supplement: Supplementary Material 1 — Crustacean RTK sequences and classification. [file DataSheet_1.zip › Supplementary_Material/Supplementary Material 2/Cmaenas Alignments/GreenAA/FGFR/FGFRgreeninput3.fa]

>CarmaC_EVm000598t1 type=protein; aalen=1524,71%,complete; clen=6384; offs=414-4988; organism=Carcinus_maenas; evgclass=noclass; oid=Carcinus_maenas_CNS_velvLoc3579ct1; codepot=Code/0.22; cov=8.2_g1597_i0;
MIVRGPAGLLVLPLAALLAATGVCRGGAARFYTTNTLTEAEPRLGGDYDALLDQMSGDFGVRSEVLEAAGQEPEYRGSDT
MVVPLYIPKGAVPIKVARIARSDSRDPVLEVVDLTMSPAADSVLIRRIGPVDRRRGAPPPNRAAWRSPQRTRITRLTPVR
RSDSPRRRVSSSHTPPLSSSSSSSARVLPTLQSEFGKRLHLSQTDSPNPPSQSDTDTATKRAKKNELSKDSQFPDELHTT
TLPTTTTTTAAAPTTTTATSTSPTPSENRVKATTRRFSTHLTSSTSTTTTTAATTTATDSTSTTTESPSTTTASSTTSTT
TTPTTPTTTTTQPPSSTTEKKVPTTTTTTTTPPTTTTTSPTTQKASHTPSSTSSTTERRSIIFPRPVERVLNSRDKDTTP
PTTTTTTITTTATPSTTTTTTTPSTTTTTTPSTTTLKAVTSGRSFPVPVRNLPAWVTRPRTSPPQSPPPPLPPRRLSTIT
PTTTTTTTPTERPRRIRDKLRRLSRLRGGVDKEVVSTTTTSTTTTTTTTTTTERSQSTTPTTTTSKRTLGTTSRPSTTTR
RTSTVRKMPSVSEILKSRTEEEEENLKEEEEEKEVLKEVDSASETTIGRPSTTEAYVKSTTSRSEQDSTTQRILKEAERS
QLHVATETSSVEHKTPSGTSRKFVRRPRPQQDSGTPEGVRPSAPRRRRPLRPRIKLPLPITYHRAPTTPQETVASTTPPQ
ETFASTSTTTTTTTTQRPRTTTITVTSPTTPRVVLTTTTTTTTTAPPTTTTVRTPAQVVIDSLTEIMKDATNTSRSKDKV
YNITANLESLNRRLAEQGIHIIHAEVDGVKIKLDNRMIIRPRPPPPPVTTFRPSTSLASTLPSPRPSGPSFPSSPSTSFS
FFTPASDSDVQNKEIHTSIRSSFSFHTSHSPDTANEVQTTTRVTLPTTNKPVEARKPDNPFLAPSRLPTALEGEEHPPRN
RSDTRAPQSPSVSITGTRSGLNLEDHERAPTSILATATVPATVTTRTRSTTVPITTHHAATTPSLRLHPVTTSTHDGGEE
SKLHNDFGAPTTVHPTSHHRPTFFPPPTDHSHADNIPRPTRIPTIQVISILKDNELPGSPATVEDAEGDLNDSQDLRNTP
RASYTAIYVISIIGVIPAAGLAFFIARRFLKKTQKALPESEERGEGFTPITHHHSRKTQSSAHATTMDGESPSSVEAKNP
RFTPWEFPRSKLRLASILGQGNFGVVWKAEARDLCACEGSQGGPTVLVAVKGVKEGAGQKEKQDLLKELGIMQHLGHNDN
VVTLLGCCTQQEPYFVIMEYVMFGKLLTFLRDHRTRQNYYNFSSDTAALTSHDLTRFACQVASGCEYIQSRGIIHRDLAS
RNILVDHNKVCKIADFGLARSVKDLGSDIYEQKSRGALPIRWMAPESLYMSIFTHKSDVWSLGILCWEIVTLGSTPYPGM
TAREVMRRVREGYRLERPEHCHQELYHIVTRCWHQDLNQRPSFAEIKEDLQELLDNSPTGYIDLENFPESSYYSMHENTD
EEKL

>CarmaY_EVm000502t1 type=protein; aalen=1522,71%,complete; clen=6433; offs=466-5034; organism=Carcinus_maenas; evgclass=main; oid=CarmaY_velvLoc3546ct1; codepot=Code/0.22; cov=420.9_g1521_i0;
MIVRGPAGLLVLPLAALLAATGVCRGGAARFYTTNTLTEAEPRLGGDYDALLDQMSGDFGVRSEVLEAAGQEPEYRGSDT
MVVPLYIPKGAVPIKVARIARSDSRDPVLEVVDLTMSPAADSVLIRRIGPVDRRRGAPPPNRAAWRSPQRTRITRLTPVR
RSDSPRRRVSSSHTPPLSSSSSSSARVLPTLQSEFGKRLHLSQTDSPNPPSQSDTDTATKRAKKNELSKDSQFPDELHTT
TLPTTTTTTAAAPTTTTATSTSPTPIENRVKATTRRFSTHLTSSTSTTTTTAATTTATDSTSTTTESPSTTTASSTTSTT
TTPTTPTTTTTQPPSSTTEKKVPTTTTTTPPTTTTTSPTTQKASHTPSSTSSTTERRSIIFPRPVERVLNSRDKDTTPPT
TTTTTITTTATPSTTTTTTTPSTTTTTTPSTTTLKAVTSGRSFPVPVRNLPAWVTRPRTSPPQSPPPPLPPRRLSTITPT
TTTTTTPTERPRRIRDKLRRLSRLRGGVDKEVVSTTTTSTTTTTTTTTTTERSQSTTPTTTTSKRTLGTTSRPSTTTRRT
STVRKMPSVSEILKSRTEEEEENLKEEEEEKEVLKEVDSASETTIGRPSTTEAYVKSTTSRSEQDSTTQRILKEAERSQL
HVATETSSVEHKTPSGTSRKFVRRPRPQQDSGTPEGVRPSAPRRRRPLRPRIKLPLPITYHRAPTTPQETVASTTPPQET
FASTSTTTTTTTTQRPRTTTITVTSPTTPRVVLTTTTTTTTTAPPTTTTVRTPAQVVIDSLTEIMKDATNTSRSKDKVYN
ITANLESLNRRLAEQGIHIIHAEVDGVKIKLDNRMIIRPRPPPPPVTTFRPSTSLASTLPSPRPSGPSFPSSPSTSFSFF
TPASDSDVQNKEIHTSIRSSFSFHTSHSPDTANEVQTTTRVTLPTTNKPVEARKPDNPFLAPSRLPTALEGEEHPPRNRS
DTRAPQSPSVSITGTRSGLNLEDHERAPTSILATATVPATVTTRTRSTTVPITTHHAATTPSLRLHPVTTSTHDGGEESK
LHNDFGAPTTVHPTSHHRPTFFPPPTDHSHADNIPRPTRIPTIQVISILKDNELPGSPATVEDAEGDLNDSQDLRNTPRA
SYTAIYVISIIGVIPAAGLAFFIARRFLKKTQKALPESEERGEGFTPITHHHSRKTQSSAHATTMDGESPSSVEAKNPRF
TPWEFPRSKLRLASILGQGNFGVVWKAEARDLCACEGSQGGPTVLVAVKGVKEGAGQKEKQDLLKELGIMQHLGHNDNVV
TLLGCCTQQEPYFVIMEYVMFGKLLTFLRDHRTRQNYYNFSSDTAALTSHDLTRFACQVASGCEYIQSRGIIHRDLASRN
ILVDHNKVCKIADFGLARSVKDLGSDIYEQKSRGALPIRWMAPESLYMSIFTHKSDVWSLGILCWEIVTLGSTPYPGMTA
REVMRRVREGYRLERPEHCHQELYHIVTRCWHQDLNQRPSFAEIKEDLQELLDNSPTGYIDLENFPESSYYSMHENTDEE
KL
