# Supplementary material for: Phylogenetic and transcriptomic characterization of insulin and growth factor receptor tyrosine kinases in crustaceans
Source: Front Endocrinol (Lausanne). 2024 Apr 4;15:1379231. doi: 10.3389/fendo.2024.1379231 (PMC11024359; doi:10.3389/fendo.2024.1379231)
Supplement: Supplementary Material 1 — Crustacean RTK sequences and classification. [file DataSheet_1.zip › Supplementary_Material/Supplementary Material 2/Cmaenas Alignments/GreenAA/InsR/alignmentINSRgreen2.fa]

>CarmaC_EVm001651t1/1-999 type=protein; aalen=999,96%,complete; clen=3097; offs=11-3010; organism=Carcinus_maenas; evgclass=noclass; oid=Carcinus_maenas_CNS_velvLoc18640ct1; codepot=Code/0.078; cov=6.9_g7102_i0;
MVMVHGSDENILKVFASPDSDLVIHLETSDTSLILHHLRHFSVYTVAITACLQPRICIRT
PSSVGLNTTTLNMNKTVNCKLCSTVPAVVTALTDASPAADIIPEHSLTVLQNNGSSSVVM
SWLPPSSINGRIMHYILRCLTPHDESYERIVNPTSQKHEEERLRFSLDDLEPGNYSCKLA
ARSSIGYGNFTQPISFVVMSSSSFSGENDSRAWWATLLGVAALLVVVVVVVPLWWWRWRS
TINIPDKIAITDNPHYDDLHERIRKGMILKRDNLHITENVPPLGSGAYGLVLAGELRKDG
QVWRVAIKTHSNFMSKEWSKHLIKEAEIMQNLECHHIVQLMGVVGDCLPVYLVMELMEGG
DLKTYLKRYKRCVTNQTIMEMAVQAADGMTYLASKRVVHRDLAARNCFLDRSLIVKIGDF
GLARILESDSNYNVRRYPETPVRWMAPESLLGKHSIQSDVWSYGVLLWEMVTRGNRPYEH
NSCTEVKRLVTGMDKNPGVPRPCPRPLGAVMTCAWASQPSHRPTFKIITAFLLQYVSPEF
QRRMEQVSFIHTLKTEIASDEDNVQLLRLMNASTTNEDSSQWSSASHSLSATTPSHPVWQ
RQSFHTPNTEADNSSQRRQLHTHTTDNSDTEFSRQIKSFHMQDNVPCSSNVQTSCLFQVT
PHTWQLDTLDVVSGTRQSGSGLPLSLVHYKNTDKKRFTSLPKNSRGSASKPSLQSVASSY
SPPSVVTHAVPFTSFTPHITSCHSSTPPTSRSVCSSFLPSSSGSTALELSCNFSTPPSSL
SLHTLHNPQLAASLAHDSTSKLQGSSPLHCTAATSLTLARAFPGLSEASVHSSVHLAAGN
PSVPQRPAIFSCCIANIRSLAQSRPSLAASEPLLSHQESPIESPFPSSSVDHLPTTPESD
STTSLLSTKHPSIMKSFITKLPHCEGQKQSTSFPISCSSTDPSNSGAAFLARPVSGSAPP
TLLLKRKTQVFSATSDLGTGRHRRSRRYTSLSESGGDRQ
>CarmaY_EVm006907t1/1-451 type=protein; aalen=451,97%,partial3; clen=1384; offs=32-1384; organism=Carcinus_maenas; evgclass=noclass; oid=CarmaY_velvLoc52360ct1; codepot=Code/0.016; cov=5.6_g23067_i0;
------------------------------------------------------------
------------------------------------------------------------
------------------------------------------------------------
------------------------------------------------------------
------------------------------------------------------------
------------------------------------------------------------
------------------------------------------------------------
------------------------------------------------------------
------------------------------MTCAWASQPSHRPTFKIITAFLLQYVSPEF
QRRMEQVSFIHTLKTEIASDEDNVQLLRLMNASTTNEDSSQWSSASHSLSATTPSHPVWQ
RQSFHTPNTEADNSSQRRQLHTHTTDNSDTEFSRQIKSFHMQDNVPCSSNVQTSCLFQVT
PHTWQLDTLDVVSGTRQSGSGLPLSLVHYKNTDKKRFTSLPKNSRGSASKPSLQSVASSY
SPPSVVTHAVPFTSFTPHITSCHSSTPPTSRSVCSSFLPSSSGSTALELSCNFSTPPSSL
SLHTLHNPQLAASLAHDSTSKLQGSSPLHCTAATSLTLARAFPGLSEASVHSSVHLAAGN
PSVPQRPAIFSCCIANIRSLAQSRPSLAASEPLLSHQESPIESPFPSSSVDHLPTTPESD
STTSLLSTKHPSIMKSFITKLPHCEGQKQSTSFPISCSSTDPSNSGAAFLARPVSGSAPP
T--------------------------------------
