# Supplementary material for: Phylogenetic and transcriptomic characterization of insulin and growth factor receptor tyrosine kinases in crustaceans
Source: Front Endocrinol (Lausanne). 2024 Apr 4;15:1379231. doi: 10.3389/fendo.2024.1379231 (PMC11024359; doi:10.3389/fendo.2024.1379231)
Supplement: Supplementary Material 1 — Crustacean RTK sequences and classification. [file DataSheet_1.zip › Supplementary_Material/Supplementary Material 2/Cmaenas Alignments/GreenAA/InsR/alignmentINSRgreen3.fa]

>CarmaC_EVm000618t1/1-1501 type=protein; aalen=1501,76%,complete; clen=5900; offs=564-5069; organism=Carcinus_maenas; evgclass=main; oid=Carcinus_maenas_CNS_velvLoc4604ct1; codepot=Code/0.26; cov=326.5_g1851_i1;
MNATIPDGESHCSRLDGEHLDGDARRRIVKVVAGMRAAVTAVVVVLILVLVTVLVTAGNK
LHHDAAHGKICGSVEITGDQTVLEDYTSCVTIEGNLRIQLIEYNETRPFVGLSNLVQVTG
YVIIYRLSHVRTLRHLLPRLAVIRGRELFHGYSLVIFGNIFLQEANLWNLTHVLRGAVRV
EKNLCSGPPNRWDLLSPSPALNVIQDYGVCIYPVCEEERDCENVTTTIHTHCTTYGGCYQ
GPQCHEECVGGCHLPHDPDACVACKNYRDGHSCVPDCSKSATNKVHHLDYRCIPENECAQ
EPWKLDTKDGPQGTERLVCVRCNDNCYGTCRGTKVTNANLGRQVHNCQRLEGNLEIMVSG
GSNLTQQLEENLGQLQVVTGYLKVYGSNTLFSLNFLSNLEKIGGDDLVHGRYSLYVLDNE
KLQELWDWKHRSRSLKITRGMLFFQHNPSLCRELINELASRAQLTQASRVHVSPAEDTGP
CYTSDLQVDCVPRRHGKLNVSWKYHYYGRDDRFVIGYYLYYREAPKKITLYQDRDACNDN
ILWERLFREYERNKRYEVSVDNLKPYTQYALYVDVYYTDAVKNASRSTIQYVTTTMDKPS
PVREVKATLGKNISTQLLSWREPAVPNGVLKMYQVKYGRLKLSRLHLQEDRHDVCEDMRE
EPQSKTPPSMQNGGEEDKGTGCCACPGSAVSLSKEDRRFDHQLDINFQTFIWQNLLCKRV
SDANENKPIPASVSLSKPLTQERKNFTSSREASMNQTDITAIPASQAAAFLASEKRHGSR
QRKRRSSFHPAVTQDGIDKQMSAEETETGREQREEVEEEEEEEEEYKEEEEEEEEDDDDE
LEEEMVEDEECENIDTNGNDTALCDVRTMTTINTHVTLMGLAYFTQYRVLVRACNGEDSD
CSDWSVLDITTPPDMSIYKIKNFKAQQIKINETKQSAVKSKSNSSEVVTLPRPTDAMLLL
SWDPPIAPKEDILAYIIEYQIGETPKKKICLPQEKLLDPTYRFPLQKFGTYTLQIRVRSP
SGDGPPTTQTVRVEKHNVYWAVLVAFLCGGLLGICIMEVALWTRRRRTVPETPTHNHTYG
ERLLEQGLERLDKDFVIGSDTLKVELNRKLGQGFFGKVYLGLLKLPAGKEQQVAVKTPNA
EATYTDKKRFLDEAVVMQHIRSNFMVRLIGVVDSYPPIYVVMEYMELGDLKSFLITNEGK
SLTDEKMVEMAVEAADGMAYLEAKNWVHRDLAARNCMLGIVEQRLTLKIGDFGLTRYVTA
DYYKKQSGGMLPFRWMAPESLVYCRYSSRSDVWSYGVLLWELATGGRQPYEGNLEEEVGD
FILSGKRLGPPDKGPDFFYPLMLRCWKAVPKQRPTFKRIVQRLLPMTSKKYLEYFQRVSF
FHNSGSSDHESPVDIDEGFNASGSSQEDAEAGYSGSLSSSVPPFHYFNQESQAENEDFVS
WSSGGDTAVEENLVCMTPEDPYERSSSVPLSCITSHVGRLTPSSDVPNKKLFFRTNCVAE
T
>CarmaC_EVm000618t3/1-759 type=protein; aalen=759,37%,complete-utrbad; clen=6047; offs=564-2843; organism=Carcinus_maenas; evgclass=alt; oid=Carcinus_maenas_CNS_velvLoc4248ct1; codepot=Code/0.11; cov=317.5_g1851_i0;
MNATIPDGESHCSRLDGEHLDGDARRRIVKVVAGMRAAVTAVVVVLILVLVTVLVTAGNK
LHHDAAHGKICGSVEITGDQTVLEDYTSCVTIEGNLRIQLIEYNETRPFVGLSNLVQVTG
YVIIYRLSHVRTLRHLLPRLAVIRGRELFHGYSLVIFGNIFLQEANLWNLTHVLRGAVRV
EKNLCSGPPNRWDLLSPSPALNVIQDYGVCIYPVCEEERDCENVTTTIHTHCTTYGGCYQ
GPQCHEECVGGCHLPHDPDACVACKNYRDGHSCVPDCSKSATNKVHHLDYRCIPENECAQ
EPWKLDTKDGPQGTERLVCVRCNDNCYGTCRGTKVTNANLGRQVHNCQRLEGNLEIMVSG
GSNLTQQLEENLGQLQVVTGYLKVYGSNTLFSLNFLSNLEKIGGDDLVHGRYSLYVLDNE
KLQELWDWKHRSRSLKITRGMLFFQHNPSLCRELINELASRAQLTQASRVHVSPAEDTGP
CYTSDLQVDCVPRRHGKLNVSWKYHYYGRDDRFVIGYYLYYREAPKKITLYQDRDACNDN
ILWERLFREYERNKRYEVSVDNLKPYTQYALYVDVYYTDAVKNASRSTIQYVTTTMDKPS
PVREVKATLGKNISTQLLSWREPAVPNGVLKMYQVKYGRLKLSRLHLQEDRHDVCEDMRE
EPQSKTPPSMQNGGEEDKGTGCCACPGSAVSLSKEDRRFDHQLDINFQTFIWQNLLCKRL
V-----------------------------------------------------------
------------------------------------------------------------
------------------------------------------------------------
------------------------------------------------------------
------------------------------------------------------------
------------------------------------------------------------
------------------------------------------------------------
------------------------------------------------------------
--------------------------------------------------DYSLTQVNLS
QYLKNR-----------------CR---------------EL------------------
FILS------------FLYYLVL---------------LLHGL-----------------
------------------------------------------------------------
---------------------Y--------------------------------------
T
