# Supplementary material for: Phylogenetic and transcriptomic characterization of insulin and growth factor receptor tyrosine kinases in crustaceans
Source: Front Endocrinol (Lausanne). 2024 Apr 4;15:1379231. doi: 10.3389/fendo.2024.1379231 (PMC11024359; doi:10.3389/fendo.2024.1379231)
Supplement: Supplementary Material 1 — Crustacean RTK sequences and classification. [file DataSheet_1.zip › Supplementary_Material/Supplementary Material 2/Cmaenas Alignments/GreenAA/InsR/INSRgreeninput3.fa]

>CarmaC_EVm000618t1/1-1501 type=protein; aalen=1501,76%,complete; clen=5900; offs=564-5069; organism=Carcinus_maenas; evgclass=main; oid=Carcinus_maenas_CNS_velvLoc4604ct1; codepot=Code/0.26; cov=326.5_g1851_i1;
MNATIPDGESHCSRLDGEHLDGDARRRIVKVVAGMRAAVTAVVVVLILVLVTVLVTAGNKLHHDAAHGKICG
SVEITGDQTVLEDYTSCVTIEGNLRIQLIEYNETRPFVGLSNLVQVTGYVIIYRLSHVRTLRHLLPRLAVIR
GRELFHGYSLVIFGNIFLQEANLWNLTHVLRGAVRVEKNLCSGPPNRWDLLSPSPALNVIQDYGVCIYPVCE
EERDCENVTTTIHTHCTTYGGCYQGPQCHEECVGGCHLPHDPDACVACKNYRDGHSCVPDCSKSATNKVHHL
DYRCIPENECAQEPWKLDTKDGPQGTERLVCVRCNDNCYGTCRGTKVTNANLGRQVHNCQRLEGNLEIMVSG
GSNLTQQLEENLGQLQVVTGYLKVYGSNTLFSLNFLSNLEKIGGDDLVHGRYSLYVLDNEKLQELWDWKHRS
RSLKITRGMLFFQHNPSLCRELINELASRAQLTQASRVHVSPAEDTGPCYTSDLQVDCVPRRHGKLNVSWKY
HYYGRDDRFVIGYYLYYREAPKKITLYQDRDACNDNILWERLFREYERNKRYEVSVDNLKPYTQYALYVDVY
YTDAVKNASRSTIQYVTTTMDKPSPVREVKATLGKNISTQLLSWREPAVPNGVLKMYQVKYGRLKLSRLHLQ
EDRHDVCEDMREEPQSKTPPSMQNGGEEDKGTGCCACPGSAVSLSKEDRRFDHQLDINFQTFIWQNLLCKRV
SDANENKPIPASVSLSKPLTQERKNFTSSREASMNQTDITAIPASQAAAFLASEKRHGSRQRKRRSSFHPAV
TQDGIDKQMSAEETETGREQREEVEEEEEEEEEYKEEEEEEEEDDDDELEEEMVEDEECENIDTNGNDTALC
DVRTMTTINTHVTLMGLAYFTQYRVLVRACNGEDSDCSDWSVLDITTPPDMSIYKIKNFKAQQIKINETKQS
AVKSKSNSSEVVTLPRPTDAMLLLSWDPPIAPKEDILAYIIEYQIGETPKKKICLPQEKLLDPTYRFPLQKF
GTYTLQIRVRSPSGDGPPTTQTVRVEKHNVYWAVLVAFLCGGLLGICIMEVALWTRRRRTVPETPTHNHTYG
ERLLEQGLERLDKDFVIGSDTLKVELNRKLGQGFFGKVYLGLLKLPAGKEQQVAVKTPNAEATYTDKKRFLD
EAVVMQHIRSNFMVRLIGVVDSYPPIYVVMEYMELGDLKSFLITNEGKSLTDEKMVEMAVEAADGMAYLEAK
NWVHRDLAARNCMLGIVEQRLTLKIGDFGLTRYVTADYYKKQSGGMLPFRWMAPESLVYCRYSSRSDVWSYG
VLLWELATGGRQPYEGNLEEEVGDFILSGKRLGPPDKGPDFFYPLMLRCWKAVPKQRPTFKRIVQRLLPMTS
KKYLEYFQRVSFFHNSGSSDHESPVDIDEGFNASGSSQEDAEAGYSGSLSSSVPPFHYFNQESQAENEDFVS
WSSGGDTAVEENLVCMTPEDPYERSSSVPLSCITSHVGRLTPSSDVPNKKLFFRTNCVAET

>CarmaC_EVm000618t3/1-759 type=protein; aalen=759,37%,complete-utrbad; clen=6047; offs=564-2843; organism=Carcinus_maenas; evgclass=alt; oid=Carcinus_maenas_CNS_velvLoc4248ct1; codepot=Code/0.11; cov=317.5_g1851_i0;
MNATIPDGESHCSRLDGEHLDGDARRRIVKVVAGMRAAVTAVVVVLILVLVTVLVTAGNKLHHDAAHGKICG
SVEITGDQTVLEDYTSCVTIEGNLRIQLIEYNETRPFVGLSNLVQVTGYVIIYRLSHVRTLRHLLPRLAVIR
GRELFHGYSLVIFGNIFLQEANLWNLTHVLRGAVRVEKNLCSGPPNRWDLLSPSPALNVIQDYGVCIYPVCE
EERDCENVTTTIHTHCTTYGGCYQGPQCHEECVGGCHLPHDPDACVACKNYRDGHSCVPDCSKSATNKVHHL
DYRCIPENECAQEPWKLDTKDGPQGTERLVCVRCNDNCYGTCRGTKVTNANLGRQVHNCQRLEGNLEIMVSG
GSNLTQQLEENLGQLQVVTGYLKVYGSNTLFSLNFLSNLEKIGGDDLVHGRYSLYVLDNEKLQELWDWKHRS
RSLKITRGMLFFQHNPSLCRELINELASRAQLTQASRVHVSPAEDTGPCYTSDLQVDCVPRRHGKLNVSWKY
HYYGRDDRFVIGYYLYYREAPKKITLYQDRDACNDNILWERLFREYERNKRYEVSVDNLKPYTQYALYVDVY
YTDAVKNASRSTIQYVTTTMDKPSPVREVKATLGKNISTQLLSWREPAVPNGVLKMYQVKYGRLKLSRLHLQ
EDRHDVCEDMREEPQSKTPPSMQNGGEEDKGTGCCACPGSAVSLSKEDRRFDHQLDINFQTFIWQNLLCKRL
VDYSLTQVNLSQYLKNRCRELFILSFLYYLVLLLHGLYT
