# Supplementary material for: Phylogenetic and transcriptomic characterization of insulin and growth factor receptor tyrosine kinases in crustaceans
Source: Front Endocrinol (Lausanne). 2024 Apr 4;15:1379231. doi: 10.3389/fendo.2024.1379231 (PMC11024359; doi:10.3389/fendo.2024.1379231)
Supplement: Supplementary Material 1 — Crustacean RTK sequences and classification. [file DataSheet_1.zip › Supplementary_Material/Supplementary Material 2/Cmaenas Alignments/FGFR/dnaFGFRgreen1.fasta]

>CarmaY_EVm002162t1 type=mRNA; aalen=834,41%,complete-utrbad; clen=6033; offs=163-2667; organism=Carcinus_maenas; evgclass=main; oid=CarmaY_velvLoc4302ct1; cov=1557.0_g1292_i3;
ACTACTACTACTACTACTACTACTACTACTACTACTACTACTACTACTACTACTGCCAAGCAACTGAAAGATACGCACGC
AAGATTACAAAAGCATCACCATCATCGTCACTATCATCATAATCACGAGTCACTGGATGTCAAGAGACTAAACCGATGGG
TGATGGTGGATGAAGGTGGAGTCAGCCAGGAGCTTCCACCCATCACCATGAGCACCTCCACCAGCAGAAGGGGTGGACGA
GGTGGAGGGGGACGGTGGAGGAAGGTCTGTCTCTCCCTGTTGCTGTTTGTCTCCCTCCTGCATACCTCCACTTGTCTGGC
TATCGATTACTACGATGACAACGGAGGAGGAGGAGGAGGAGGAGGCAGCGGCGAGGTAGTGGAGGAGGTGGAGAAGGAAA
GCATACACTCTTCCCATCAACAGCGTAAAGTCACAGTCGGGGATCGGTTCCATCTGAAGTGCCGCCCTGAGAATGTGATC
ATCGACCCACCTCAGGACTTCAGCGCCGTTTGGTACTTCAACAGTGAGCCGCTGGAGGAGCTGCAAACACCCCGCATCAG
AGTAATAGGCACAAGCCGAGTGTGGCCCAAGCTGCGGGTGAAGGAGGCTCTGCTGGAGGACTCCGGGGTGTGGGCGTGCA
GGTGGCAGTGGGCGGGGCGTCACAAGGGCTGGGTCAACTATACCCTTAGTGTTGTGGAGCCACCGGGACCATCACTACCT
CAGGCCTTGTACGCAGACAGCAAGGTGTTGGACGAGGACGAGGACGTGTGTGTGCCGCCAGAGTTCACGAAGGACCTCGG
CCTGCTCACCATCAAACCAGCTGGCAACGTGGCGGAGCTCAAGTGTCAGGCCCGGGGCACACACCTCAACACAACCTGGT
TCAAGAACGGGGAGAGACCAGTGAGGCAGCTCGGAGACGTGAAGATCAGGGGCTCCATGTTGAAGATGGAGAACCTGGTA
CCAGCAGACACCGGGAACTATACCTGTGTGGTGTTAAATGAGTGTGGCCGTGTCACTCACACCTTCGGGCTGGAAGTGTT
AGAGCGCCTCCCCAGCCGGCCAATCATTAACAAGGAGCTGAGTAACATGACGGTGGTTCAGGGCAGCGAGGTGAAGCTGA
TGTGCTCGGTCATTTCGGACTTGGTACCTTACATCACCTGGGTCAAGCACTCCACTCGCTATAATGGTGTGGACAACAAG
GGCAATATTATAGACAGAGTGTTTATTGTCAAGGAGGGACGTAACATCACCAGCTCGGAGGACCCTCAGGTGTTGATCTT
GTCTAATGTGACGGAGAAGGACGCCGGTTGGTACACCTGTATTGCTGCCAACAGTCTGGGCACCTCCTTCTCCACCGCCT
ACCTGAGTGTGGCTGATGCTGAGCCCATCCTGCATGACCCTGAGTACCACGCCATCATGGTGCTGGCGGTGGTGCTGCTC
TCAGTGATGGTCATCACCAGCATTGTGGGGTCCTTTGCGTGGAAGAAGTGGCAGAAGGAGAAGCGGCGAGCCAGTGAACT
GGAGAGAGCAAAGGTCATCACTCAACACTGGATCAAGAAGGTGATAGTTGAGCGTCAGAACTCTGATGCCTCTCAAGAGC
CTCTGTTAATACCAACCATCAAGATTGAACACTGCCAGTCCAGGTCACGTCTTGGCTCAGAGATGACCAGCATCTCTGAG
TATGAGTTGCCCCTTGATGCTGACTGGGAACTGCCTCGTGCCAAACTCATCCTGGGAGAGTCTCTGGGTGAGGGAGCCTT
TGGTAAGGTGTTGAGAGCCGAGGTGCAGGGGGTGAAGCGGCCAGACCTTGCCTCCAGTGTTGCTGTCAAGATGCTGAAAG
AGGGCCACACCGACTCAGAACTGATGGACTTAGTGTCGGAGATGGAGATGATGAAGATGATTGGAACACACATCAACATC
ATCAACCTGCTTGGCTGCTGTACCCAGGATGGTCCGCTGTACGTGGTGGTGGAGTACGCAGCTCACGGCAACCTGAGGGA
CTACCTGCGCAACAACCGGCCGTCCTCGGGCTATGAGAGAGCCATTGGGCAGGAAATGGACGCCATCACGCAAAAGGATC
TGGTCAGCTTTGCCTTCCAAGTGGCTCGTGGCATGGAGTACCTCGCCTCTAAGAAGTGCATCCATCGCGATCTTGCTGCA
CGGAACGTTCTAGTCAGTGAGGACAGGATCATGAAGATTGCTGACTTTGGCCTGGCCCGGGACATCCACAGCCAAGATTA
TTACCGCAAGACTAGTGAAGGCCGCCTCCCTGTCAAGTGGATGGCTCCCGAGGCTCTGTTCCACCGTGTCTACACCTCAC
AGTCTGATGTGTGGGCTTTTGGTATCCTGCTGTGGGAGATCATGACCCTGGGTGGCACTCCCTACCCTGCCGTGCCCTCG
GTGGAGAAACTCTTCCAGCTGCTGCGGGAAGGACACAGGATGGACAAACCTTCAAACTGCTCCCTTGAAATCTACATGAT
CATGAGGGAGTGTTGGCGCTACCAACCCACCCAGCGACCCACCTTCAGGGATCTGGTGGAGGACTTTGACCGCATCCTCA
CCCTTTCCTCCACTGAGGACTACCTGAACCTGTCCCTGCCTCACCTGGACACTCCCCCAAGCAGCTGTGGCTCCTCCCTT
ACTTCAGACGTCCTCTCCCCACACTGAGCCTCGGCGTCATCCACCCACACCAGCACCAACAATGCATAGGGAGAGGCTGT
GGCAAGGGTCATGTTGTGGTGACGTGTACAGGGTCACTCTATCTCTATCCTTGCTGATGGATGACTGCAGAACATGATAT
GCAAAGTTTGATGAAGTGTGTGAAGTGAGAAGTGTGAGTAGTGTGTGTGTGTGTGTGTGTGATGACTTTGTAAATGAGAA
CTTCATGATGATGTACACTAAAGGGTTAAGGATGGAATCATTTGACAATACAATATTAGAAAAGGACCGATGCAGAATCG
TGAAAGGACAATGATAAAAGACAAGTGAAGTGTTTGTGCGAAGTGTGAGGTGAGACAATAATTCCCTCCTGTGTGTCGTA
AATACTTAGTGTTTTGAAAGAATGTTCAGAACTGAAAGATGCTTATACTTTTATTCTTTTATCTTGAAATGATGACTCCC
AACCTATACATATAAGTCACTGTATGAGCACAAAGAGTGGATCTTTTCTGTGTACTGAAAGAAAACTATAAACTATATAT
ATTTGCTTGGTGTTGCCTCAAAATGACATGCAAAGTGTCATGCATAATACTTGTGCTGGATCTTCATGCTTGTCAATCAC
CTGAAATACTATGATCAAAGAAGTGTATGATTTATTTTTATTCATATTTATGTCTGTGTGGTCCATAGATGTGCTATGGA
TATTAGATTAGTGACAACAAACAGTGTTCATGTACTTAATTTATTAGGGTTTTTTGTACAAGTTCTCTTTGTAATATTGT
CACTGTATTATTGAGTAGTCTTTGTCAAGCTATAGTTTTATCTATAGTTTTTGTGCCATATCTTGAGAGTCTCCCCTCTG
CCAACAAGCGTCTGTGTCATAAAGTGTGTTTTGAGGGGGTGAGGTGAGCTGTGAGGAGCAGCTACGTGTAGGGGGGTGGT
GGCAGCAGCAGCAGCAGTTCTCAGGGTAGAGACGCATGGCAGACGGGGACGCTGGAATCTGCATTTATGACTGTACAAGT
GTAGTGACTGAACAGTCTGGATCAACTGAACACTTATCAAGGCATAATGATCATCATGAGCCAGGTGGAGTTAATTTGAC
CTTGATTGTCTTGCCACTACACAAGGTTGCAGAGTAGAGTGCTTGTGAGACTTGTTCAGGGAAAACACAGGGTCGATTCA
GCTGTCAGAGTAGTTTTGTAAGGTATTTATTTACCGACCCAAGGGCTTAAATCTTTAGGTAAACTTTAGTATTGCCTGGA
TGGCTGTGGGCAACCTAGTGACAGGTGATAGGAGACAATCCCTGTGTAGTTGGGAGATACATCTTTTGTATGAGGCTTTG
ATTAGGGCACAAAGATGTAGTAAGAATGACACTTGCTGGCCATTGAAGGTTGGGTCCAAAGGAATGGAGCACAACACCAA
TCAGTTATTTTTGTTTTTACTTCTTGAACAAAACAAGGTACAAATGAGGAAACTCCTCATTGTCAGTAGAACAAAATATT
TTTTTATGTAAATCCCAGTCAGAATAGAATGTTTTACCATAATTGTTAAGAGTCAACTATGGTGCTAGTAGTTTTTAGTT
ATGCTGAAAGATGCTGAGAGGCAGACAGGTGACAGCAGCACACATTACTCTGTGCCTTATAATGTTCCACAAATTCTCAA
TGGTAACATGTTCACCACAATCAGGTGTTGCTGAATGGCTGTTGCAGGGAAATTCTTTCTCCGTTAACCAAATGTTAATT
TTTTTTCACACAGAAAATGTTTTATGTTTTTACTGCAATGTGTTTGCTTCCTCAAGTATGTGGAAGGCGTGCCTTAGCCC
CGAGTGAGGCCAGGCCAGGGTAGCCGTGTGGGGCGGCTGCCGACAGGTGTATTGAGAGCGGGTGGCTGATGGCAGGTGTG
TCCTCACAGGTACACATTGGGAAGTGTTTGCTGTAGCTCCCACAAGTTCTCATGTACTAGTCACCCACTGTAACCTGAAC
CATCCCTGGACATCCTGCCTGCCTCACTCTTTCACGGTACTATTTTCTTTAAATTTTTCTTCCCTTTTCTTTTCCATTCT
CCTCCGTGGCTCATGTAATGCTGCCCACCAGTGAATTTGTATCTAGGAAAGGCTTGAAAGTATTATGCTCATCACTATCT
CCTGCAGCTGCTGTACAAATTATGCCATTCATGATGAGAAAGTCTTACTTAAATATAAACTTGAATACAGAACTTTGTTC
TTATATATTATTACTTTTTATAATAATTTATGGAACAAAATCAGTACTTGATGAATTTTTCATAATGATGAACCAAAGTT
ATGTCACTGACATAATCAATGCATTTTCTTGCCTTATTTCATGTTCAAATTATTGAAAACTTGTTTCTTCAGATTGACAT
TATCTTGATTGAAGGAGAGATGTGTGTCAGATGCTTTTAAAGATGAGTGAGATGTTTGATGTTATTCGTGGTGAGGTAGC
CAAGCATTGTTGCCTCCAGGAGGGTAGTCTCAGTGAGGGGGGAGGCAGACAGGACTTCTAGGAGGTCAGAGATTCAAGTG
CCAAGAGTTAAGTGATGCCAAAGGCTTACACACGTCCAGGTCAGTGACAGAGTGTGGCACCTGGCACTGACCTTCACTAA
CATTCTCAAACACGTCTATACTGTAAGGCAAGGTCTAGGAGGGTGTATCACTTAGCGGTCGTTGCACTTTTTAGACTTCC
ATCTTAGTCATTAACTTTATGTACCATAATATGTGTGGATGGTGATAGGAATATGACATTTATGTACTCCAAATGTTATG
AAAATTGAAATCTTTCTTCTTTCACTTTATCATTCATGAAAAATTGAAGATGTATTATTTTTCCACTCAGAATGGTTAGA
CATTTTTTTTCATGACAGTCTAAATTCATAGATTGTTTAATGAAATGTGAAATTTCTTTACCCGATAGATGTAGAAATTG
TCTGGTCCTCAAACATGAAATATTTGGTAAAATGTAAATAAATCAGTTTCTGTAAAAACTTTTGAGCCCACAGTTTTCAA
TGGTCAGATATCAATACAGAGTTATAGCCACTATCAGTGTGTGGTCAAACTTCAACTAAAACAATTCATACTAAATGCAA
GATGTGAGCAGCTGAGTTTGGAATACAAGTTAGCATTCCCAAGTAAAGGAAGGGAAGTGTTAGATCAAGATACTTATCAT
AACTGTAATGGTTTATAGCATATAGATAGACTGACCCAGAGATGGTGGCTTGAGTTTTATAACAAAATGTGTACATGTGA
ATCAATGCATGTAGCAATACACAGAATAAATATTTGTTGTCTTATTATTATTGTTACAATGTCCTTACAAAACACTATTT
TTTTTTATTCTTATTATTGTACAGTGAAAGGAG
>CarmaC_EVm002432t1 type=mRNA; aalen=845,42%,complete-utrbad; clen=6003; offs=163-2700; organism=Carcinus_maenas; evgclass=main; oid=Carcinus_maenas_CNS_velvLoc4355ct1; cov=1693.7_g1708_i1;
ACTACTACTACTACTACTACTACTACTACTACTACTACTACTACTACTACTACTGCCAAGCAACTGAAAGATACGCACGC
AAGATTACAAAAGCATCACCATCATCGTCACTATCATCATAATCACGAGTCACTGGATGTCAAGAGACTAAACCGATGGG
TGATGGTGGATGAAGGTGGAGTCAGCCAGGAGCTTCCACCCATCACCATGAGCACCTCCACCAGCAGAAGGGGTGGACGA
GGTGGAGGGGGACGGTGGAGGAAGGTCTGTCTCTCCCTGTTGCTGTTTGTCTCCCTCCTGCATACCTCCACTTGTCTGGC
TATCGATTACTACGATGACAACGGAGGAGGAGGAGGAGGAGGAGGCAGCGGCGAGGTAGTGGAGGAGGTGGAGAAGGAAA
GCATACACTCTTCCCATCAACAGCGTAAAGTCACAGTCGGGGATCGGTTCCATCTGAAGTGCCGCCCTGAGAATGTGATC
ATCGACCCACCTCAGGACTTCAGCGCCGTTTGGTACTTCAACAGTGAGCCGCTGGAGGAGCTGCAAACACCCCGCATCAG
AGTAATAGGCACAAGCCGAGTGTGGCCCAAGCTGCGGGTGAAGGAGGCTCTGCTGGAGGACTCCGGGGTGTGGGCGTGCA
GGTGGCAGTGGGCGGGGCGTCACAAGGGCTGGGTCAACTATACCCTTAGTGTTGTGGAGCCACCGGGACCATCACTACCT
CAGGCCTTGTACGCAGACAGCAAGGTGTTGGACGAGGACGAGGACGTGTGTGTGCCGCCAGAGTTCACGAAGGACCTCGG
CCTGCTCACCATCAAACCAGCTGGCAACGTGGCGGAGCTCAAGTGTCAGGCCCGGGGCACACACCTCAACACAACCTGGT
TCAAGAACGGGGAGAGACCAGTGAGGCAGCTCGGAGACGTGAAGATCAGGGGCTCCATGTTGAAGATGGAGAACCTGGTA
CCAGCAGACACCGGGAACTATACCTGTGTGGTGTTAAATGAGTGTGGCCGTGTCACTCACACCTTCGGGCTGGAAGTGTT
AGAGCACATCCCTTCACGGCCCATCTTCATGAAACGCCTGGAGAACATAACAGCTTACCAAGGTGATGAGGTGGAGTTCA
AGGTGGAGATCTTACTTGAGAACACCTTGAGTCCCTATTTGGTGTGGAAAAGAGACCTTCCCTTCACTTGGTCCACCCCC
AAGCCAGACAAACCCCCTGAGGTGGTGATAGCACAAGATATACTGGAGTTGGCGATGGAGGGCAAGGAGGGACGTAACAT
CACCAGCTCGGAGGACCCTCAGGTGTTGATCTTGTCTAATGTGACGGAGAAGGACGCCGGTTGGTACACCTGTATTGCTG
CCAACAGTCTGGGCACCTCCTTCTCCACCGCCTACCTGAGTGTGGCTGATGCTGAGCCCATCCTGCATGACCCTGAGTAC
CACGCCATCATGGTGCTGGCGGTGGTGCTGCTCTCAGTGATGGTCATCACCAGCATTGTGGGGTCCTTTGCGTGGAAGAA
GTGGCAGAAGGAGAAGCGGCGAGCCAGTGAACTGGAGAGAGCAAAGGTCATCACTCAACACTGGATCAAGAAGGTGATAG
TTGAGCGTCAGAACTCTGATGCCTCTCAAGAGCCTCTGTTAATACCAACCATCAAGATTGAACACTGCCAGTCCAGGTCA
CGTCTTGGCTCAGAGATGACCAGCATCTCTGAGTATGAGTTGCCCCTTGATGCTGACTGGGAACTGCCTCGTGCCAAACT
CATCCTGGGAGAGTCTCTGGGTGAGGGAGCCTTTGGTAAGGTGTTGAGAGCCGAGGTGCAGGGGGTGAAGCGGCCAGACC
TTGCCTCCAGTGTTGCTGTCAAGATGCTGAAAGAGGGCCACACTGACTCAGAACTGATGGACTTAGTGTCGGAGATGGAG
ATGATGAAGATGATTGGAACACACATCAACATCATCAACCTGCTTGGCTGCTGTACCCAGGATGGTCCGCTGTACGTGGT
GGTGGAGTACGCAGCTCACGGCAACCTGAGGGACTACCTGCGCAACAACCGGCCGTCCTCGGGCTATGAGAGAGCCATTG
GGCAGGAAATGGACGCCATCACGCAAAAGGATCTGGTCAGCTTTGCCTTCCAAGTGGCTCGTGGCATGGAGTACCTCGCC
TCTAAGAAGTGCATCCATCGCGATCTTGCTGCACGGAACGTTCTAGTCAGTGAGGACAGGATCATGAAGATTGCTGACTT
TGGCCTGGCCCGGGACATCCACAGCCAAGATTATTACCGCAAGACTAGTGAAGGCCGCCTCCCTGTCAAGTGGATGGCTC
CCGAGGCTCTGTTCCACCGTGTCTACACCTCACAGTCTGATGTGTGGGCTTTTGGTATCCTGCTGTGGGAGATCATGACC
CTGGGTGGCACTCCCTACCCTGCCGTGCCCTCGGTGGAGAAACTCTTCCAGCTGCTGCGGGAAGGACACAGGATGGACAA
ACCTTCAAACTGCTCCCTTGAAATCTACATGATCATGAGGGAGTGTTGGCGCTACCAACCCACCCAGCGACCCACCTTCA
GGGATCTGGTGGAGGACTTTGACCGCATCCTCACCCTTTCCTCCACTGAGGACTACCTGAACCTGTCCCTGCCTCACCTG
GACACTCCCCCAAGCAGCTGTGGCTCCTCCCTTACTTCAGACGTCCTCTCCCCACACTGAGCCTCGGCGTCATCCACCCA
CACCAGCACCAACAATGCATAGGGAGAGGCTGTGGCAAGGGTCATGTTGTGGTGACGTGTACAGGGTCACTCTATCTCTA
TCCTTGCTGATGGATGACTGCAGAACATGATATGCAAAGTTTGATGAAGTGTGTGAAGTGAGAAGTGTGAGTAGTGTGTG
TGTGTGTGTGTGTGATGACTTTGTAAATGAGAACTTCATGATGATGTACACTAAAGGGTTAAGGATGGAATCATTTGACA
ATACAATATTAGAAAAGGACCGATGCAGAATCGTGAAAGGACAATGATAAAAGACAAGTGAAGTGTTTGTGCGAAGTGTG
AGGTGAGACAATAATTCCCTCCTGTGTGTCGTAAATACTTAGTGTTTTGAAAGAATGTTCAGAACTGAAAGATGCTTATA
CTTTTATTCTTTTATCTTGAAATGATGACTCCCAACCTATACATATAAGTCACTGTATGAGCACAAAGAGTGGATCTTTT
CTGTGTACTGAAAGAAAACTATAAACTATATATATTTGCTTGGTGTTGCCTCAAAATGACATGCAAAGTGTCATGCATAA
TACTTGTGCTGGATCTTCATGCTTGTCAATCACCTGAAATACTATGATCAAAGAAGTGTATGATTTATTTTTATTCATAT
TTATGTCTGTGTGGTCCATAGATGTGCTATGGATATTAGATTAGTGACAACAAACAGTGTTCATGTACTTAATTTATTAG
GGTTTTTTGTACAAGTTCTCTTTGTAATATTGTCACTGTATTATTGAGTAGTCTTTGTCAAGCTATAGTTTTATCTATAG
TTTTTGTGCCATATCTTGAGAGTCTCCCCTCTGCCAACAAGCGTCTGTGTCATAAAGTGTGTTTTGAGGGGGTGAGGTGA
GCTGTGAGGAGCAGCTACGTGTAGGGGGGTGGTGGCAGCAGCAGCAGCAGTTCTCAGGGTAGAGACGCATGGCAGACGGG
GACGCTGGAATCTGCATTTATGACTGTACAAGTGTAGTGACTGAACAGTCTGGATCAACTGAACACTTATCAAGGCATAA
TGATCATCATGAGCCAGGTGGAGTTAATTTGACCTTGATTGTCTTGCCACTACACAAGGTTGCAGAGTAGAGTGCTTGTG
AGACTTGTTCAGGGAAAACACAGGGTCGATTCAGCTGTCAGAGTAGTTTTGTAAGGTATTTATTTACCGACCCAAGGGCT
TAAATCTTTAGGTAAACTTTAGTATTGCCTGGATGGCTGTGGGCAACCTAGTGACAGGTGATAGGAGACAATCCCTGTGT
AGTTGGGAGATACATCTTTTGTATGAGGCTTTGATTAGGGCACAAAGATGTAGTAAGAATGACACTTGCTGGCCATTGAA
GGTTGGGTCCAAAGGAATGGAGCACAACACCAATCAGTTATTTTTGTTTTTACTTCTTGAACAAAACAAGGTACAAATGA
GGAAACTCCTCATTGTCAGTAGAACAAAATATTTTTTTATGTAAATCCCAGTCAGAATAGAATGTTTTACCATAATTGTT
AAGAGTCAACTATGGTGCTAGTAGTTTTTAGTTATGCTGAAAGATGCTGAGAGGCAGACAGGTGACAGCAGCACACATTA
CTCTGTGCCTTATAATGTTCCACAAATTCTCAATGGTAACATGTTCACCACAATCAGGTGTTGCTGAATGGCTGTTGCAG
GGAAATTCTTTCTCCGTTAACCAAATGTTAATTTTTTTTCACACAGAAAATGTTTTATGTTTTTACTGCAATGTGTTTGC
TTCCTCAAGTATGTGGAAGGCGTGCCTTAGCCCCGAGTGAGGCCAGGCCAGGGTAGCCGTGTGGGGCGGCTGCCGACAGG
TGTATTGAGAGCGGGTGGCTGATGGCAGGTGTGTCCTCACAGGTACACATTGGGAAGTGTTTGCTGTAGCTCCCACAAGT
TCTCATGTACTAGTCACCCACTGTAACCTGAACCATCCCTGGACATCCTGCCTGCCTCACTCTTTCACGGTACTATTTTC
TTTAAATTTTTCTTCCCTTTTCTTTTCCATTCTCCTCCGTGGCTCATGTAATGCTGCCCACCAGTGAATTTGTATCTAGG
AAAGGCTTGAAAGTATTATGCTCATCACTATCTCCTGCAGCTGCTGTACAAATTATGCCATTCATGATGAGAAAGTCTTA
CTTAAATATAAACTTGAATACAGAACTTTGTTCTTATATATTATTACTTTTTATAATAATTTATGGAACAAAATCAGTAC
TTGATGAATTTTTCATAATGATGAACCAAAGTTATGTCACTGACATAATCAATGCATTTTCTTGCCTTATTTCATGTTCA
AATTATTGAAAACTTGTTTCTTCAGATTGACATTATCTTGATTGAAGGAGAGATGTGTGTCAGATGCTTTTAAAGATGAG
TGAGATGTTTGATGTTATTCGTGGTGAGGTAGCCAAGCATTGTTGCCTCCAGGAGGGTAGTCTCAGTGAGGGGGGAGGCA
GACAGGACTTCTAGGAGGTCAGAGATTCAAGTGCCAAGAGTTAAGTGATGCCAAAGGCTTACACACGTCCAGGTCAGTGA
CAGAGTGTGGCACCTGGCACTGACCTTCACTAACATTCTCAAACACGTCTATACTGTAAGGCAAGGTCTAGGAGGGTGTA
TCACTTAGCGGTCGTTGCACTTTTTAGACTTCCATCTTAGTCATTAACTTTATGTACCATAATATGTGTGGATGGTGATA
GGAATATGACATTTATGTACTCCAAATGTTATGAAAATTGAAATCTTTCTTCTTTCACTTTATCATTCATGAAAAATTGA
AGATGTATTATTTTTCCACTCAGAATGGTTAGACATTTTTTTTCATGACAGTCTAAATTCATAGATTGTTTAATGAAATG
TGAAATTTCTTTACCCGATAGATGTAGAAATTGTCTGGTCCTCAAACATGAAATATTTGGTAAAATGTAAATAAATCAGT
TTCTGTAAAAACTTTTGAGCCCACAGTTTTCAATGGTCAGATATCAATACAGAGTTATAGCCACTATCAGTGTGTGGTCA
AACTTCAACTAAAACAATTCATACTAAATGCAAGATGTGAGCAGCTGAGTTTGGAATACAAGTTAGCATTCCCAAGTAAA
GGAAGGGAAGTGTTAGATCAAGATACTTATCATAACTGTAATGGTTTATAGCATATAGATAGACTGACCCAGAGATGGTG
GCTTGAGTTTTATAACAAAATGTGTACATGTGAATCAATGCATGTAGCAATACACAGAATAAATATTTGTTGTCTTATAA
AAA
