# Supplementary material for: Phylogenetic and transcriptomic characterization of insulin and growth factor receptor tyrosine kinases in crustaceans
Source: Front Endocrinol (Lausanne). 2024 Apr 4;15:1379231. doi: 10.3389/fendo.2024.1379231 (PMC11024359; doi:10.3389/fendo.2024.1379231)
Supplement: Supplementary Material 1 — Crustacean RTK sequences and classification. [file DataSheet_1.zip › Supplementary_Material/Supplementary Material 2/Cmaenas Alignments/FGFR/dnaFGFRgreen2.fasta]

>CarmaY_EVm002842t1 type=mRNA; aalen=728,67%,complete; clen=3263; offs=667-2853; organism=Carcinus_maenas; evgclass=main; oid=CarmaY_velvLoc16810ct1; cov=961.6_g84_i68;
ATGATCAGGTAGACTATCCCGTTAATGTTCAAACACTCCTCACCTCTCTCCTTGCCTCCACACTGCCTGTATAATCCATT
TAGTTTATCTTGAGAAGATAAGGAACAGAATGACCTTGTAATGACATATCAAATTCGTTTGTTGTGGTTGGCGTGAATAC
TTTTACTCACTGGATGGCAAGATTCCAGCAGGCGGATCTTAGACCCTTAGCCTTGATGTCCAACACATCTTGAGCTGTAG
TGTGGGAGTCCCGTGCTACAGATGTCGTGAATGTATAGCGCCCTTTAGTGTTCTTGGCCCTACCTAGACCATGCACATCT
TCCTTACGTTGACCTGCACACAAGGCTTGAATTGTGAATAGAACTGTTTACTCATGCATGAGCAGGCAAGGGGGAGTGGA
GGTGAAACCAGCCTGGACCAGTGAATGAGGCAAGGCAGGTGCGCGTGAGAAAAGTGTCGGGAAGAGACTTGTACGTGACT
CGCCGTGGCTCACCTAAATGTGGTTGTCTACTCGTGAGGATAATAGTGATTCGCTTTGCCTCCTTGCTAGGACCCGAGGA
TGTAAACTGCACCTGTAGGGGCCGTGGTGAAGTGTGTGTGTGTGTGTGTGTGTGTGTGTCTCGGTGTGGGTGTATGAAGC
TTGGGGCCTGTGCTGTGTGACTCACCATGGCTCCCTGGCATGTACTCAAAGTTACTCTGCACCTCATCCTTTTCCTCCTC
CTGATTCCTCAAGACACTCTTGCTAACAACTCCCCACCGGGCCTCAAGTCAGAGAAGGACTGGTTTGTATGGGAAGATGA
GGGTGTGGGAGCGGTGGTGACTCGTCTTGTTACCTTTAATGAGCAGAATAACACCGTCACCTTCCAACTTGAGCCTAACA
CGGACGCAGACACTATTCATGAGTACTTTGCAGTAGACGCCCAGCGGAGAGTGGTAGTGGCCAAGAATCTCACTGGTTTG
TTACGGCCTGGGGAGAAGAAGAGATCATATATGTTACGTGTGAAGCTGGTGGATGGCAAATTCAACCCTGTGATTGTGGT
GAGGCTTCAAGTAGCCAAGCCTGGAGAGGTTCCCAGCCACCCCACGGGGAGAGTTTTTGAAGGCCCTCCAATATTCAGGG
GTGAACAGCCTTATGAGTTTGGTAGAGGCAGCTTGCCACCCATCACACCAGAACCCATGATTGTGCCCCTGTTGCATGTC
AACCGGACCTGGTATGTTCGGGAGGATGCACCAGTGGGCACCCTAGTTGACACAGTAGATGTACATGACCTGGCAGAGAA
TGGTTACATTTTACAACTCAGTGACCCCAGTGGCCTCCTGCAGATCAACAGCAAGACAGGACGTGTCACTGTGGCTGCTT
CACCTACTACTCACCAGATTGGATCCTTTATTGTGAAGGTGACAGCCAAAAGTCCACAAGGCACTGCCCAGGAAGAGATG
CAGTTGTTTGTGCTTGCATCCCATTCTACCTCAACCATCAGACCAGGTCAAATAAATCAACTGGATCTCCATGTGGTGCA
AAGTGGCGAAGTGTCAGATAGCACAGTGTCAGGAACCAGCAGTATAGAGCCTCCCAGTGCAGGACATGCAGGAGGCAGTT
TGACAATCATCACCATTCTGGTAGTGGTGGGAGTAGTGCCTGTGGTAGGGGCCCTGTTGTGGTGTTGGAATAGAAACCGC
AAACTGGTGGCTGGAAAGTCTAAGAAAAGTGCAGTTATGTATGACAAAGAAAAGGAAGCAGCAGCCACTGTGGAAGATGA
GGAGCAGAGTGACAATGAGTCACAGCAGCGTGGTAGCATTGCAGGCTTGGCAGCACGGTGGTGGCGACGGGCCTCCAGTA
ACACATATGAGGACTCTTTGAGGGACAGCAAAGAAAAACAGGAAAGCGAGAGTGTGTCATCATCCTCTGCAGACATTTGG
GAGTTTCCACGTCACCGCCTTAAGTTTATGGGTATCCTTGGGGAGGGATGCTTCGGTCAGGTATGGAAGTGTGAGGCAAC
AGGCCTGAAGGGTGAGAAGAGCATGTTGGTGGCAGTTAAGACCCTGAAGGAGTCTGCTGGGGAGCGGGAAAGGAAGGACT
TGGTGCAAGAGCTGAAGGTGTTAAAGAGCCTTGGTCAACACCCCAATGTTCTCAGCATGCTGGCTTGCTGCACTGAAAAA
GACCCGCTGTTCATTGTTCTGGAGTACATGGTTATCGGCAAGTTGCAGAGTTACCTGAGGTCTTCTCGTGCAGACACACC
ATACAACAATCTACATGGATCCTCCTCTTCCCTCACTCCAAAGGACTTGATTATGTTCACCTACCAAACAGCTAGAGGGA
TGGAGTTCCTGTGTAGAAATGGGATTGTACATAGAGATCTAGCAACAAGAAATGTGCTGCTAGGGGAGGATAACGTTTGC
AAGGTCGCAGACTTTGGTCTTGCAAGAGATGTGGCCAATAATCGAATCTATGAAAGAAAAAGTGATGGTCGGCTGCCTGT
CAGATGGATGGCTCCTGAGTCTCTCTTTGACAATATATTCTCTGCAAAGTCTGATGTTTGGAGCTTTGGTGTTCTTCTAT
GGGAAATTGTTACTTTGGGTTCAACGCCCTACCCTGGAATGGGGGCTGTTGAAGTCATGAGGAAAGTACGGGAAGGTTAC
CGGATGGAGAAACCTGACCATTGTCGCCGGGAGATCTACAACATCATGTATTACTGCTGGGACAAAGACCCTAATGAGCG
GCCATGCTTTACTGAGCTGGTTCACACCCTAGAAGGCTTACTCATGACGGAAGTGGAATATATTGAACTGGACCGGTTTC
CAGATCACAACTACTACAACTTCGTACAAGGAAAGACGGATGAGCTTTTATAGAGATATTTTAGTTTCCTGGATGGGGAC
TGTTAGAAGGTAAGCACCGAAGAAGGTAGTAGTAGGTTCAAGTAGTTGTAGGTTGATGCACTGTAGAACATTGAACATGA
AAACACAAAACATGTTCTTATTGCCAACTGATGGATGTAAACAGTATCTTCAGTGTTATTCACCATGTCTGCAATTCATG
TATTTACCCAGTTGTGTTTACCTAGTTGTGGTTTACGGGAGGGAAAGTCCACGCTCATGCTGTCCCGTCTCTATATTTAC
TCCTGTCCAATCTTTCCTTAAAGTCATGTATTGACTTCGCGTTTACTTCTTCTTTTTCCAATTTGTTCTCTCAGTTCTAT
AGTCCTATGCGGAAAATTGTGTGTGTGTGTGTGTGTGTGTGTGTGTGTGTGTGTGTGTGTGTG
>CarmaC_EVm003254t1 type=mRNA; aalen=728,45%,complete-utrbad; clen=4843; offs=90-2276; organism=Carcinus_maenas; evgclass=noclass; oid=Carcinus_maenas_CNS_velvLoc7799ct1; cov=224.5_g3201_i0;
TGTAGGGGCCGTGGTGAAGTGTGTGTGTGTGTGTGTGTGTGTCTCGGTGTGGGTGTATGAAGCTTGGGGCCTGTGCTGTG
TGACTCACCATGGCTCCCTGGCATGTACTCAAAGTTACTCTGCACCTCATCCTTTTCCTCCTCCTGATTCCTCAAGACAC
TCTTGCTAACAACTCCCCACCGGGCCTCAAGTCAGAGAAGGACTGGTTTGTATGGGAAGATGAGGGTGTGGGAGCGGTGG
TGACTCGTCTTGTTACCTTTAATGAGCAGAATAACACCGTCACCTTCCAACTTGAGCCTAACACGGACGCAGACACTATT
CATGAGTACTTTGCAGTAGACGCCCAGCGGAGAGTGGTAGTGGCCAAGAATCTCACTGGTTTGTTACGGCCTGGGGAGAA
GAAGAGATCATATATGTTACGTGTGAAGCTGGTGGATGGCAAATTCAACCCTGTGATTGTGGTGAGGCTTCAAGTAGCCA
AGCCTGGAGAGGTTCCCAGCCACCCCACGGGGAGAGTTTTTGAAGGCCCTCCAATATTCAGGGGTGAACAGCCTTATGAG
TTTGGTAGAGGCAGCTTGCCACCCATCACACCAGAACCCATGATTGTGCCCCTGTTGCATGTCAACCGGACCTGGTATGT
TCGGGAGGATGCACCAGTGGGCACCCTAGTTGACACAGTAGATGTACATGACCTGGCAGAGAATGGTTACATTTTACAAC
TCAGTGACCCCAGTGGCCTCCTGCAGATCAACAGCAAGACAGGACGTGTCACTGTGGCTGCTTCACCTACTACTCACCAG
ATTGGATCCTTTATTGTGAAGGTGACAGCCAAAAGTCCACAAGGCACTGCCCAGGAAGAGATGCAGTTGTTTGTGCTTGC
ATCCCATTCTACCTCAACCATCAGACCAGGTCAAATAAATCAACTGGATCTCCATGTGGTGCAAAGTGGCGAAGTGTCAG
ATAGCACAGTGTCAGGAACCAGCAGTATAGAGCCTCCCAGTGCAGGACATGCAGGAGGCAGTTTGACAATCATCACCATT
CTGGTAGTGGTGGGAGTAGTGCCTGTGGTAGGGGCCCTGTTGTGGTGTTGGAATAGAAACCGCAAACTGGTGGCTGGAAA
GTCTAAGAAAAGTGCAGTTATGTATGACAAAGAAAAGGAAGCAGCAGCCACTGTGGAAGATGAGGAGCAGAGTGACAATG
AGTCACAGCAGCGTGGTAGCATTGCAGGCTTGGCAGCACGGTGGTGGCGACGGGCCTCCAGTAACACATATGAGGACTCT
TTGAGGGACAGCAAAGAAAAACAGGAAAGCGAGAGTGTGTCATCATCCTCTGCAGACATTTGGGAGTTTCCACGTCACCG
CCTTAAGTTTATGGGTATCCTTGGGGAGGGATGCTTCGGTCAGGTATGGAAGTGTGAGGCAACAGGCCTGAAGGGTGAGA
AGAGCATGTTGGTGGCAGTTAAGACCCTGAAGGAGTCTGCTGGGGAGCGGGAAAGGAAGGACTTGGTGCAAGAGCTGAAG
GTGTTAAAGAGCCTTGGTCAACACCCCAATGTTCTCAGCATGCTGGCTTGCTGCACTGAAAAAGACCCGCTGTTCATTGT
TCTGGAGTACATGGTTATCGGCAAGTTGCAGAGTTACCTGAGGTCTTCTCGTGCAGACACACCATACAACAATCTACATG
GATCCTCCTCTTCCCTCACTCCAAAGGACTTGATTATGTTCACCTACCAAACAGCTAGAGGGATGGAGTTCCTGTGTAGA
AATGGGATTGTACATAGAGATCTAGCAACAAGAAATGTGCTGCTAGGGGAGGATAACGTTTGCAAGGTCGCAGACTTTGG
TCTTGCAAGAGATGTGGCCAATAATCGAATCTATGAAAGAAAAAGTGATGGTCGGCTGCCTGTCAGATGGATGGCTCCTG
AGTCTCTCTTTGACAATATATTCTCTGCAAAGTCTGATGTTTGGAGCTTTGGTGTTCTTCTATGGGAAATTGTTACTTTG
GGTTCAACGCCCTACCCTGGAATGGGGGCTGTTGAAGTCATGAGGAAAGTACGGGAAGGTTACCGGATGGAGAAACCTGA
CCATTGTCGCCGGGAGATCTACAACATCATGTATTACTGCTGGGACAAAGACCCTAATGAGCGGCCATGCTTTACTGAGC
TGGTTCACACCCTAGAAGGCTTACTCATGACGGAAGTGGAATATATTGAACTGGACCGGTTTCCAGATCACAACTACTAC
AACTTCGTACAAGGAAAGACGGATGAGCTTTTATAGAGATATTTTAGTTTCCTGGATGGGGACTGTTAGAAGGTAAGCAC
CGAAGAAGGTAGTAGTAGGTTCAAGTAGTTGTAGGTTGATGCACTGTAGAACATTGAACATGAAAACACAAAACATGTTC
TTATTGCCAACTGATGGATGTAAACAGTATCTTCAGTGTTATTCACCATGTCTGCAATTCATGTATTTACCCAGTTGTGT
TTACCTAGTTGTGGTTTACGGGAGGGAGAGTCTAAGCTCATGCTGTCCCATCTCTGTATCTACTCTTATCCAGTGTATCC
GTAAAATTGTGTATTGTTTTAGCAGTTACGACTTCACTTTCCAACTTGTTCCATACATCTATAGTCCTATGCAGGAAACT
GTTTTTCTTGATATCCTTCAAGCACATTTCCTTTGTGTGTGTAGTCTGAAGCTTCTCCCATCACCTAGCAGCTGCCTTGC
CTCCCTACTGAAGCCTCAACACAGGAGAAAGGAAGCCAATGTCACAGGCAGCCGGAGATCAAAGCAATGAGGAAGTTTTA
GTCCAGTATTCTCAAATGTCTCGTCTTATCACCGCTACTTTTAACAAGCTCTAATGCATGTTAACACAACTTTCAGGGAT
GTTTTTTATGATTCTAGTGATAGTTTAACACGAGGTTTGTATCACTGATCAGGAAAAGCATCCATGAGAACCCAATTAAT
CATCCTTGTCACTTTTAAAAATAGGCTGTGAAAGTTTGGAGCATTTAAGAATACGAGAGTTAGTGTTGAGCGAGTAGAAA
AGCCTCGAGCCGAAGCAATAATGAAGCCTTGAAGTATAAAGCCTCAATGTGAAGGTGAGTAGTGGTGTAGTGGTAGAGGG
GCCAGTGGTGATGGTGGTGGAAACCCTCTACCACTAGCACTGAAAATGTCAAAGAGCTGTCTTGCTAACATCATGTACCA
TCTTCTCCAGCTCCAAGTCAACCATCAGCTGCTCCAGAGGCTCCACTCCAGCTTGTTTGATGGAGGGATGGTCACACTCT
GCCTCGGAAAACTCCAGTGTGTGGCGTCTGCTGTATGTCGTCTGGCTGCCCTCACCATACTCAGCACTATTGCTTTCAGT
GGAGGACATAGGAGGAGGAGGAGGGCACTGCTTCTTCACAGGTCGGGCATAGCTGTAATCCGGGTCACCTCGGGATGGCC
TGTGACCGTGCCTGAACTGTAGCTCCTGACCTCTTGACCTGCGATGGGATGATGCACTCCTGGCTTCGTCTGAACTCTCC
TCATGGCTTGTGGTTGACTCTGTCCTGGACCGGCCGCCACCAACCATGTCGGCCACTGTCTGGTAATCTCCGTCTGGCTT
GAAGAGGGCAGGGACACGCAGGGCTCGGTTGTTGCCCAGCGCGGCACAGAAGGACACAAGGTCAGGCTCGGCAGGTGTGT
CAGATTCTGTGGTGATCTCACTGCTCGTCACCACACCACACTTGTTCCTGCGGCCAGACTCAGGTGTGGTGGGGCCTCCG
TTGGTGTGGCTGTGGGCGTGGTAGGCGCGCACCAACTCCTCGTGGTTGGAGCTGACCGAGGTAACGGATGATCCACTCGC
CTCCTTGCTGGCTGTACCTTTCTCAGCGTTGCCGTTGGTCCTGGCTGCTCCCTTCCCCTTGGCCCCCTTAGTGGTCTTCT
CCGGGGGGTGGTCACTGGGGGTGGGGCGGGAGGGGTTCGGGACGCCTGCAAAATGTGGCCACTTGAGACTTGGGAGAACC
GGTCCTTGAGCAGTTAACCGGCCAATTAGCCAGTTAGCCAACCAGAAAGCCAGCCAGCCAGTCAGCCAGTCAACCGGGCA
TCCAACCAGCCAGTCAGAAAGCCAGCCAGCCAGTCACTCAGCCAGCCTGTCTTCAAAGGCTTCTTAGGTTCAGCATGCAA
GCAAGGTGGTGGTAGTGGTGGTGGTGGTGGTGGTGAAGACAAATTGTTGTAGTGGTGGTAGTGGTGGTGGTGGTGGTGGT
GGTTACAGCAGGATGGTAGTGGTGGAGGGAGTGGTGGTTAGTTGGGTGGTTGCTGGTAGTGGTGGAAGTTGCAGCAAAGA
GTGGTTAGTGGTGGAGGTGGTGGTGGTTGTGGAGGCAGGGTGGTGGTGGTGGAGGTGCCAGTGGTGGAGGCAGAGTGGTG
GTGGTGGTGGCTTCAAGAGGACAATTCTTGCTCTTGTGGAGAATTTAAAGGAAGCAGTGGTGGTGGTGGTGGTGGTGGTG
AGTACCTTTGATCCAAGGGCCAACCACTTGTGAGAAGAGGAGGAAGAGGAGAACCAGGTGGAGCAGGAGAAGGAGGAGGA
GGAGCAGGAGGAGGAGGAGAAAGAAATGGCAGTGGCAGATGAGGACATGGAGGAAGAGGAAGAGGAGGAAAATGACTATT
AAGGCAGAAATTAATAAAAATGAACATGCTTTATGGTGTTTGAGGAGGAGGAGGAGTGACATGAGTTGGGTGGCTGAGGA
AGATTGAGAATGAAGGAGAGAAAAATCGCTAACTTATTATTGCGTGGGGGAGGAAGAAGAGGAGGAGGAGGAAGAAGAAG
AAGAAGAAGAGATGATGTGCATGGTTGAAATAGGAGGTAGAAG
