# Supplementary material for: Phylogenetic and transcriptomic characterization of insulin and growth factor receptor tyrosine kinases in crustaceans
Source: Front Endocrinol (Lausanne). 2024 Apr 4;15:1379231. doi: 10.3389/fendo.2024.1379231 (PMC11024359; doi:10.3389/fendo.2024.1379231)
Supplement: Supplementary Material 1 — Crustacean RTK sequences and classification. [file DataSheet_1.zip › Supplementary_Material/Supplementary Material 2/Cmaenas Alignments/FGFR/alignmentFGFRdnaGREEN1.fa]

>CarmaY_EVm002162t1 type=mRNA; aalen=834,41%,complete-utrbad; clen=6033; offs=163-2667; organism=Carcinus_maenas; evgclass=main; oid=CarmaY_velvLoc4302ct1; cov=1557.0_g1292_i3;
actactactactactactactactactactactactactactactactactactgccaag
caactgaaagatacgcacgcaagattacaaaagcatcaccatcatcgtcactatcatcat
aatcacgagtcactggatgtcaagagactaaaccgatgggtgatggtggatgaaggtgga
gtcagccaggagcttccacccatcaccatgagcacctccaccagcagaaggggtggacga
ggtggagggggacggtggaggaaggtctgtctctccctgttgctgtttgtctccctcctg
catacctccacttgtctggctatcgattactacgatgacaacggaggaggaggaggagga
ggaggcagcggcgaggtagtggaggaggtggagaaggaaagcatacactcttcccatcaa
cagcgtaaagtcacagtcggggatcggttccatctgaagtgccgccctgagaatgtgatc
atcgacccacctcaggacttcagcgccgtttggtacttcaacagtgagccgctggaggag
ctgcaaacaccccgcatcagagtaataggcacaagccgagtgtggcccaagctgcgggtg
aaggaggctctgctggaggactccggggtgtgggcgtgcaggtggcagtgggcggggcgt
cacaagggctgggtcaactatacccttagtgttgtggagccaccgggaccatcactacct
caggccttgtacgcagacagcaaggtgttggacgaggacgaggacgtgtgtgtgccgcca
gagttcacgaaggacctcggcctgctcaccatcaaaccagctggcaacgtggcggagctc
aagtgtcaggcccggggcacacacctcaacacaacctggttcaagaacggggagagacca
gtgaggcagctcggagacgtgaagatcaggggctccatgttgaagatggagaacctggta
ccagcagacaccgggaactatacctgtgtggtgttaaatgagtgtggccgtgtcactcac
accttcgggctggaagtgttagagcgcctccccagccggccaatcattaacaaggagctg
agtaacatgacggtggttcagggcagcgaggtgaag------------------------
-----ctgatgtgctcggtcatttcggacttggtaccttacatcacctgggtcaagcact
ccactcgctataatggtgtggacaacaagggca----atattatagacagagtgtttatt
gtcaaggagggacgtaacatcaccagctcggaggaccctcaggtgttgatcttgtctaat
gtgacggagaaggacgccggttggtacacctgtattgctgccaacagtctgggcacctcc
ttctccaccgcctacctgagtgtggctgatgctgagcccatcctgcatgaccctgagtac
cacgccatcatggtgctggcggtggtgctgctctcagtgatggtcatcaccagcattgtg
gggtcctttgcgtggaagaagtggcagaaggagaagcggcgagccagtgaactggagaga
gcaaaggtcatcactcaacactggatcaagaaggtgatagttgagcgtcagaactctgat
gcctctcaagagcctctgttaataccaaccatcaagattgaacactgccagtccaggtca
cgtcttggctcagagatgaccagcatctctgagtatgagttgccccttgatgctgactgg
gaactgcctcgtgccaaactcatcctgggagagtctctgggtgagggagcctttggtaag
gtgttgagagccgaggtgcagggggtgaagcggccagaccttgcctccagtgttgctgtc
aagatgctgaaagagggccacaccgactcagaactgatggacttagtgtcggagatggag
atgatgaagatgattggaacacacatcaacatcatcaacctgcttggctgctgtacccag
gatggtccgctgtacgtggtggtggagtacgcagctcacggcaacctgagggactacctg
cgcaacaaccggccgtcctcgggctatgagagagccattgggcaggaaatggacgccatc
acgcaaaaggatctggtcagctttgccttccaagtggctcgtggcatggagtacctcgcc
tctaagaagtgcatccatcgcgatcttgctgcacggaacgttctagtcagtgaggacagg
atcatgaagattgctgactttggcctggcccgggacatccacagccaagattattaccgc
aagactagtgaaggccgcctccctgtcaagtggatggctcccgaggctctgttccaccgt
gtctacacctcacagtctgatgtgtgggcttttggtatcctgctgtgggagatcatgacc
ctgggtggcactccctaccctgccgtgccctcggtggagaaactcttccagctgctgcgg
gaaggacacaggatggacaaaccttcaaactgctcccttgaaatctacatgatcatgagg
gagtgttggcgctaccaacccacccagcgacccaccttcagggatctggtggaggacttt
gaccgcatcctcaccctttcctccactgaggactacctgaacctgtccctgcctcacctg
gacactcccccaagcagctgtggctcctcccttacttcagacgtcctctccccacactga
gcctcggcgtcatccacccacaccagcaccaacaatgcatagggagaggctgtggcaagg
gtcatgttgtggtgacgtgtacagggtcactctatctctatccttgctgatggatgactg
cagaacatgatatgcaaagtttgatgaagtgtgtgaagtgagaagtgtgagtagtgtgtg
tgtgtgtgtgtgtgatgactttgtaaatgagaacttcatgatgatgtacactaaagggtt
aaggatggaatcatttgacaatacaatattagaaaaggaccgatgcagaatcgtgaaagg
acaatgataaaagacaagtgaagtgtttgtgcgaagtgtgaggtgagacaataattccct
cctgtgtgtcgtaaatacttagtgttttgaaagaatgttcagaactgaaagatgcttata
cttttattcttttatcttgaaatgatgactcccaacctatacatataagtcactgtatga
gcacaaagagtggatcttttctgtgtactgaaagaaaactataaactatatatatttgct
tggtgttgcctcaaaatgacatgcaaagtgtcatgcataatacttgtgctggatcttcat
gcttgtcaatcacctgaaatactatgatcaaagaagtgtatgatttatttttattcatat
ttatgtctgtgtggtccatagatgtgctatggatattagattagtgacaacaaacagtgt
tcatgtacttaatttattagggttttttgtacaagttctctttgtaatattgtcactgta
ttattgagtagtctttgtcaagctatagttttatctatagtttttgtgccatatcttgag
agtctcccctctgccaacaagcgtctgtgtcataaagtgtgttttgagggggtgaggtga
gctgtgaggagcagctacgtgtaggggggtggtggcagcagcagcagcagttctcagggt
agagacgcatggcagacggggacgctggaatctgcatttatgactgtacaagtgtagtga
ctgaacagtctggatcaactgaacacttatcaaggcataatgatcatcatgagccaggtg
gagttaatttgaccttgattgtcttgccactacacaaggttgcagagtagagtgcttgtg
agacttgttcagggaaaacacagggtcgattcagctgtcagagtagttttgtaaggtatt
tatttaccgacccaagggcttaaatctttaggtaaactttagtattgcctggatggctgt
gggcaacctagtgacaggtgataggagacaatccctgtgtagttgggagatacatctttt
gtatgaggctttgattagggcacaaagatgtagtaagaatgacacttgctggccattgaa
ggttgggtccaaaggaatggagcacaacaccaatcagttatttttgtttttacttcttga
acaaaacaaggtacaaatgaggaaactcctcattgtcagtagaacaaaatatttttttat
gtaaatcccagtcagaatagaatgttttaccataattgttaagagtcaactatggtgcta
gtagtttttagttatgctgaaagatgctgagaggcagacaggtgacagcagcacacatta
ctctgtgccttataatgttccacaaattctcaatggtaacatgttcaccacaatcaggtg
ttgctgaatggctgttgcagggaaattctttctccgttaaccaaatgttaattttttttc
acacagaaaatgttttatgtttttactgcaatgtgtttgcttcctcaagtatgtggaagg
cgtgccttagccccgagtgaggccaggccagggtagccgtgtggggcggctgccgacagg
tgtattgagagcgggtggctgatggcaggtgtgtcctcacaggtacacattgggaagtgt
ttgctgtagctcccacaagttctcatgtactagtcacccactgtaacctgaaccatccct
ggacatcctgcctgcctcactctttcacggtactattttctttaaatttttcttcccttt
tcttttccattctcctccgtggctcatgtaatgctgcccaccagtgaatttgtatctagg
aaaggcttgaaagtattatgctcatcactatctcctgcagctgctgtacaaattatgcca
ttcatgatgagaaagtcttacttaaatataaacttgaatacagaactttgttcttatata
ttattactttttataataatttatggaacaaaatcagtacttgatgaatttttcataatg
atgaaccaaagttatgtcactgacataatcaatgcattttcttgccttatttcatgttca
aattattgaaaacttgtttcttcagattgacattatcttgattgaaggagagatgtgtgt
cagatgcttttaaagatgagtgagatgtttgatgttattcgtggtgaggtagccaagcat
tgttgcctccaggagggtagtctcagtgaggggggaggcagacaggacttctaggaggtc
agagattcaagtgccaagagttaagtgatgccaaaggcttacacacgtccaggtcagtga
cagagtgtggcacctggcactgaccttcactaacattctcaaacacgtctatactgtaag
gcaaggtctaggagggtgtatcacttagcggtcgttgcactttttagacttccatcttag
tcattaactttatgtaccataatatgtgtggatggtgataggaatatgacatttatgtac
tccaaatgttatgaaaattgaaatctttcttctttcactttatcattcatgaaaaattga
agatgtattatttttccactcagaatggttagacattttttttcatgacagtctaaattc
atagattgtttaatgaaatgtgaaatttctttacccgatagatgtagaaattgtctggtc
ctcaaacatgaaatatttggtaaaatgtaaataaatcagtttctgtaaaaacttttgagc
ccacagttttcaatggtcagatatcaatacagagttatagccactatcagtgtgtggtca
aacttcaactaaaacaattcatactaaatgcaagatgtgagcagctgagtttggaataca
agttagcattcccaagtaaaggaagggaagtgttagatcaagatacttatcataactgta
atggtttatagcatatagatagactgacccagagatggtggcttgagttttataacaaaa
tgtgtacatgtgaatcaatgcatgtagcaatacacagaataaatatttgttgtcttatta
ttattgttacaatgtccttacaaaacactatttttttttattcttattattgtacagtga
aaggag
>CarmaC_EVm002432t1 type=mRNA; aalen=845,42%,complete-utrbad; clen=6003; offs=163-2700; organism=Carcinus_maenas; evgclass=main; oid=Carcinus_maenas_CNS_velvLoc4355ct1; cov=1693.7_g1708_i1;
actactactactactactactactactactactactactactactactactactgccaag
caactgaaagatacgcacgcaagattacaaaagcatcaccatcatcgtcactatcatcat
aatcacgagtcactggatgtcaagagactaaaccgatgggtgatggtggatgaaggtgga
gtcagccaggagcttccacccatcaccatgagcacctccaccagcagaaggggtggacga
ggtggagggggacggtggaggaaggtctgtctctccctgttgctgtttgtctccctcctg
catacctccacttgtctggctatcgattactacgatgacaacggaggaggaggaggagga
ggaggcagcggcgaggtagtggaggaggtggagaaggaaagcatacactcttcccatcaa
cagcgtaaagtcacagtcggggatcggttccatctgaagtgccgccctgagaatgtgatc
atcgacccacctcaggacttcagcgccgtttggtacttcaacagtgagccgctggaggag
ctgcaaacaccccgcatcagagtaataggcacaagccgagtgtggcccaagctgcgggtg
aaggaggctctgctggaggactccggggtgtgggcgtgcaggtggcagtgggcggggcgt
cacaagggctgggtcaactatacccttagtgttgtggagccaccgggaccatcactacct
caggccttgtacgcagacagcaaggtgttggacgaggacgaggacgtgtgtgtgccgcca
gagttcacgaaggacctcggcctgctcaccatcaaaccagctggcaacgtggcggagctc
aagtgtcaggcccggggcacacacctcaacacaacctggttcaagaacggggagagacca
gtgaggcagctcggagacgtgaagatcaggggctccatgttgaagatggagaacctggta
ccagcagacaccgggaactatacctgtgtggtgttaaatgagtgtggccgtgtcactcac
accttcgggctggaagtgttagagcacatcccttcacggcccatcttcatgaaacgcctg
gagaacataacagcttaccaaggtgatgaggtggagttcaaggtggagatcttacttgag
aacaccttgagtccctatttggtgtggaaaagagaccttcccttcacttggtccaccccc
aagccagacaaaccccctgaggtggtgatagcacaagatatactggagttggcgatggag
ggcaaggagggacgtaacatcaccagctcggaggaccctcaggtgttgatcttgtctaat
gtgacggagaaggacgccggttggtacacctgtattgctgccaacagtctgggcacctcc
ttctccaccgcctacctgagtgtggctgatgctgagcccatcctgcatgaccctgagtac
cacgccatcatggtgctggcggtggtgctgctctcagtgatggtcatcaccagcattgtg
gggtcctttgcgtggaagaagtggcagaaggagaagcggcgagccagtgaactggagaga
gcaaaggtcatcactcaacactggatcaagaaggtgatagttgagcgtcagaactctgat
gcctctcaagagcctctgttaataccaaccatcaagattgaacactgccagtccaggtca
cgtcttggctcagagatgaccagcatctctgagtatgagttgccccttgatgctgactgg
gaactgcctcgtgccaaactcatcctgggagagtctctgggtgagggagcctttggtaag
gtgttgagagccgaggtgcagggggtgaagcggccagaccttgcctccagtgttgctgtc
aagatgctgaaagagggccacactgactcagaactgatggacttagtgtcggagatggag
atgatgaagatgattggaacacacatcaacatcatcaacctgcttggctgctgtacccag
gatggtccgctgtacgtggtggtggagtacgcagctcacggcaacctgagggactacctg
cgcaacaaccggccgtcctcgggctatgagagagccattgggcaggaaatggacgccatc
acgcaaaaggatctggtcagctttgccttccaagtggctcgtggcatggagtacctcgcc
tctaagaagtgcatccatcgcgatcttgctgcacggaacgttctagtcagtgaggacagg
atcatgaagattgctgactttggcctggcccgggacatccacagccaagattattaccgc
aagactagtgaaggccgcctccctgtcaagtggatggctcccgaggctctgttccaccgt
gtctacacctcacagtctgatgtgtgggcttttggtatcctgctgtgggagatcatgacc
ctgggtggcactccctaccctgccgtgccctcggtggagaaactcttccagctgctgcgg
gaaggacacaggatggacaaaccttcaaactgctcccttgaaatctacatgatcatgagg
gagtgttggcgctaccaacccacccagcgacccaccttcagggatctggtggaggacttt
gaccgcatcctcaccctttcctccactgaggactacctgaacctgtccctgcctcacctg
gacactcccccaagcagctgtggctcctcccttacttcagacgtcctctccccacactga
gcctcggcgtcatccacccacaccagcaccaacaatgcatagggagaggctgtggcaagg
gtcatgttgtggtgacgtgtacagggtcactctatctctatccttgctgatggatgactg
cagaacatgatatgcaaagtttgatgaagtgtgtgaagtgagaagtgtgagtagtgtgtg
tgtgtgtgtgtgtgatgactttgtaaatgagaacttcatgatgatgtacactaaagggtt
aaggatggaatcatttgacaatacaatattagaaaaggaccgatgcagaatcgtgaaagg
acaatgataaaagacaagtgaagtgtttgtgcgaagtgtgaggtgagacaataattccct
cctgtgtgtcgtaaatacttagtgttttgaaagaatgttcagaactgaaagatgcttata
cttttattcttttatcttgaaatgatgactcccaacctatacatataagtcactgtatga
gcacaaagagtggatcttttctgtgtactgaaagaaaactataaactatatatatttgct
tggtgttgcctcaaaatgacatgcaaagtgtcatgcataatacttgtgctggatcttcat
gcttgtcaatcacctgaaatactatgatcaaagaagtgtatgatttatttttattcatat
ttatgtctgtgtggtccatagatgtgctatggatattagattagtgacaacaaacagtgt
tcatgtacttaatttattagggttttttgtacaagttctctttgtaatattgtcactgta
ttattgagtagtctttgtcaagctatagttttatctatagtttttgtgccatatcttgag
agtctcccctctgccaacaagcgtctgtgtcataaagtgtgttttgagggggtgaggtga
gctgtgaggagcagctacgtgtaggggggtggtggcagcagcagcagcagttctcagggt
agagacgcatggcagacggggacgctggaatctgcatttatgactgtacaagtgtagtga
ctgaacagtctggatcaactgaacacttatcaaggcataatgatcatcatgagccaggtg
gagttaatttgaccttgattgtcttgccactacacaaggttgcagagtagagtgcttgtg
agacttgttcagggaaaacacagggtcgattcagctgtcagagtagttttgtaaggtatt
tatttaccgacccaagggcttaaatctttaggtaaactttagtattgcctggatggctgt
gggcaacctagtgacaggtgataggagacaatccctgtgtagttgggagatacatctttt
gtatgaggctttgattagggcacaaagatgtagtaagaatgacacttgctggccattgaa
ggttgggtccaaaggaatggagcacaacaccaatcagttatttttgtttttacttcttga
acaaaacaaggtacaaatgaggaaactcctcattgtcagtagaacaaaatatttttttat
gtaaatcccagtcagaatagaatgttttaccataattgttaagagtcaactatggtgcta
gtagtttttagttatgctgaaagatgctgagaggcagacaggtgacagcagcacacatta
ctctgtgccttataatgttccacaaattctcaatggtaacatgttcaccacaatcaggtg
ttgctgaatggctgttgcagggaaattctttctccgttaaccaaatgttaattttttttc
acacagaaaatgttttatgtttttactgcaatgtgtttgcttcctcaagtatgtggaagg
cgtgccttagccccgagtgaggccaggccagggtagccgtgtggggcggctgccgacagg
tgtattgagagcgggtggctgatggcaggtgtgtcctcacaggtacacattgggaagtgt
ttgctgtagctcccacaagttctcatgtactagtcacccactgtaacctgaaccatccct
ggacatcctgcctgcctcactctttcacggtactattttctttaaatttttcttcccttt
tcttttccattctcctccgtggctcatgtaatgctgcccaccagtgaatttgtatctagg
aaaggcttgaaagtattatgctcatcactatctcctgcagctgctgtacaaattatgcca
ttcatgatgagaaagtcttacttaaatataaacttgaatacagaactttgttcttatata
ttattactttttataataatttatggaacaaaatcagtacttgatgaatttttcataatg
atgaaccaaagttatgtcactgacataatcaatgcattttcttgccttatttcatgttca
aattattgaaaacttgtttcttcagattgacattatcttgattgaaggagagatgtgtgt
cagatgcttttaaagatgagtgagatgtttgatgttattcgtggtgaggtagccaagcat
tgttgcctccaggagggtagtctcagtgaggggggaggcagacaggacttctaggaggtc
agagattcaagtgccaagagttaagtgatgccaaaggcttacacacgtccaggtcagtga
cagagtgtggcacctggcactgaccttcactaacattctcaaacacgtctatactgtaag
gcaaggtctaggagggtgtatcacttagcggtcgttgcactttttagacttccatcttag
tcattaactttatgtaccataatatgtgtggatggtgataggaatatgacatttatgtac
tccaaatgttatgaaaattgaaatctttcttctttcactttatcattcatgaaaaattga
agatgtattatttttccactcagaatggttagacattttttttcatgacagtctaaattc
atagattgtttaatgaaatgtgaaatttctttacccgatagatgtagaaattgtctggtc
ctcaaacatgaaatatttggtaaaatgtaaataaatcagtttctgtaaaaacttttgagc
ccacagttttcaatggtcagatatcaatacagagttatagccactatcagtgtgtggtca
aacttcaactaaaacaattcatactaaatgcaagatgtgagcagctgagtttggaataca
agttagcattcccaagtaaaggaagggaagtgttagatcaagatacttatcataactgta
atggtttatagcatatagatagactgacccagagatggtggcttgagttttataacaaaa
tgtgtacatgtgaatcaatgcatgtagcaatacacagaataaatatttgttgtcttataa
------------------------------------------------------------
---aaa
