# Supplementary material for: Phylogenetic and transcriptomic characterization of insulin and growth factor receptor tyrosine kinases in crustaceans
Source: Front Endocrinol (Lausanne). 2024 Apr 4;15:1379231. doi: 10.3389/fendo.2024.1379231 (PMC11024359; doi:10.3389/fendo.2024.1379231)
Supplement: Supplementary Material 1 — Crustacean RTK sequences and classification. [file DataSheet_1.zip › Supplementary_Material/Supplementary Material 2/Cmaenas Alignments/FGFR/alignmentFGFRdnaGREEN2.fa]

>CarmaY_EVm002842t1 type=mRNA; aalen=728,67%,complete; clen=3263; offs=667-2853; organism=Carcinus_maenas; evgclass=main; oid=CarmaY_velvLoc16810ct1; cov=961.6_g84_i68;
atgatcaggtagactatcccgttaatgttcaaacactcctcacctctctccttgcctcca
cactgcctgtataatccatttagtttatcttgagaagataaggaacagaatgaccttgta
atgacatatcaaattcgtttgttgtggttggcgtgaatacttttactcactggatggcaa
gattccagcaggcggatcttagacccttagccttgatgtccaacacatcttgagctgtag
tgtgggagtcccgtgctacagatgtcgtgaatgtatagcgccctttagtgttcttggccc
tacctagaccatgcacatcttccttacgttgacctgcacacaaggcttgaattgtgaata
gaactgtttactcatgcatgagcaggcaagggggagtggaggtgaaaccagcctggacca
gtgaatgaggcaaggcaggtgcgcgtgagaaaagtgtcgggaagagacttgtacgtgact
cgccgtggctcacctaaatgtggttgtctactcgtgaggataatagtgattcgctttgcc
tccttgctaggacccgaggatgtaaactgcacctgtaggggccgtggtgaagtgtgtgtg
tgtgtgtgtgtgtgtgtgtctcggtgtgggtgtatgaagcttggggcctgtgctgtgtga
ctcaccatggctccctggcatgtactcaaagttactctgcacctcatccttttcctcctc
ctgattcctcaagacactcttgctaacaactccccaccgggcctcaagtcagagaaggac
tggtttgtatgggaagatgagggtgtgggagcggtggtgactcgtcttgttacctttaat
gagcagaataacaccgtcaccttccaacttgagcctaacacggacgcagacactattcat
gagtactttgcagtagacgcccagcggagagtggtagtggccaagaatctcactggtttg
ttacggcctggggagaagaagagatcatatatgttacgtgtgaagctggtggatggcaaa
ttcaaccctgtgattgtggtgaggcttcaagtagccaagcctggagaggttcccagccac
cccacggggagagtttttgaaggccctccaatattcaggggtgaacagccttatgagttt
ggtagaggcagcttgccacccatcacaccagaacccatgattgtgcccctgttgcatgtc
aaccggacctggtatgttcgggaggatgcaccagtgggcaccctagttgacacagtagat
gtacatgacctggcagagaatggttacattttacaactcagtgaccccagtggcctcctg
cagatcaacagcaagacaggacgtgtcactgtggctgcttcacctactactcaccagatt
ggatcctttattgtgaaggtgacagccaaaagtccacaaggcactgcccaggaagagatg
cagttgtttgtgcttgcatcccattctacctcaaccatcagaccaggtcaaataaatcaa
ctggatctccatgtggtgcaaagtggcgaagtgtcagatagcacagtgtcaggaaccagc
agtatagagcctcccagtgcaggacatgcaggaggcagtttgacaatcatcaccattctg
gtagtggtgggagtagtgcctgtggtaggggccctgttgtggtgttggaatagaaaccgc
aaactggtggctggaaagtctaagaaaagtgcagttatgtatgacaaagaaaaggaagca
gcagccactgtggaagatgaggagcagagtgacaatgagtcacagcagcgtggtagcatt
gcaggcttggcagcacggtggtggcgacgggcctccagtaacacatatgaggactctttg
agggacagcaaagaaaaacaggaaagcgagagtgtgtcatcatcctctgcagacatttgg
gagtttccacgtcaccgccttaagtttatgggtatccttggggagggatgcttcggtcag
gtatggaagtgtgaggcaacaggcctgaagggtgagaagagcatgttggtggcagttaag
accctgaaggagtctgctggggagcgggaaaggaaggacttggtgcaagagctgaaggtg
ttaaagagccttggtcaacaccccaatgttctcagcatgctggcttgctgcactgaaaaa
gacccgctgttcattgttctggagtacatggttatcggcaagttgcagagttacctgagg
tcttctcgtgcagacacaccatacaacaatctacatggatcctcctcttccctcactcca
aaggacttgattatgttcacctaccaaacagctagagggatggagttcctgtgtagaaat
gggattgtacatagagatctagcaacaagaaatgtgctgctaggggaggataacgtttgc
aaggtcgcagactttggtcttgcaagagatgtggccaataatcgaatctatgaaagaaaa
agtgatggtcggctgcctgtcagatggatggctcctgagtctctctttgacaatatattc
tctgcaaagtctgatgtttggagctttggtgttcttctatgggaaattgttactttgggt
tcaacgccctaccctggaatgggggctgttgaagtcatgaggaaagtacgggaaggttac
cggatggagaaacctgaccattgtcgccgggagatctacaacatcatgtattactgctgg
gacaaagaccctaatgagcggccatgctttactgagctggttcacaccctagaaggctta
ctcatgacggaagtggaatatattgaactggaccggtttccagatcacaactactacaac
ttcgtacaaggaaagacggatgagcttttatagagatattttagtttcctggatggggac
tgttagaaggtaagcaccgaagaaggtagtagtaggttcaagtagttgtaggttgatgca
ctgtagaacattgaacatgaaaacacaaaacatgttcttattgccaactgatggatgtaa
acagtatcttcagtgttattcaccatgtctgcaattcatgtatttacccagttgtgttta
cctagttgtggtttacgggagggaaagtccacgctcatgctgtcccgtctctatatttac
tcctgtccaatctttccttaaagtcatgtattgacttcgcgtttacttcttctttttcca
atttgttctctcagttctatagtcctatgcggaaaattgtgtgtgt--------------
------------------------------------------------------------
------------------------------------------------------------
------------------------------------------------------------
------------------------------------------------------------
------------------------------------------------------------
------------------------------------------------------------
------------------------------------------------------------
------------------------------------------------------------
------------------------------------------------------------
------------------------------------------------------------
------------------------------------------------------------
------------------------------------------------------------
------------------------------------------------------------
------------------------------------------------------------
------------------------------------------------------------
------------------------------------------------------------
------------------------------------------------------------
------------------------------------------------------------
-gtgtgtgtgtgtgtgtgtgtgtgtgtgtgtgtgtgtg----------------------
------------------------------------------------------------
------------------------------------------------------------
------------------------------------------------------------
------------------------------------------------------------
------------------------------------------------------------
------------------------------------------------------------
------------------------------------------------------------
------------------------------------------------------------
------------------------------------------------------------
------------------------------------------------------------
------------------------------------------------------------
------------------------------------------------------------
------------------------------------------------------------
------------------------------------------------------------
------------------------------------------------------------
------------------------------------------------------------
------------------------------------------------------------
---------------------
>CarmaC_EVm003254t1 type=mRNA; aalen=728,45%,complete-utrbad; clen=4843; offs=90-2276; organism=Carcinus_maenas; evgclass=noclass; oid=Carcinus_maenas_CNS_velvLoc7799ct1; cov=224.5_g3201_i0;
------------------------------------------------------------
------------------------------------------------------------
------------------------------------------------------------
------------------------------------------------------------
------------------------------------------------------------
------------------------------------------------------------
------------------------------------------------------------
------------------------------------------------------------
------------------------------------------------------------
---------------------------------tgtaggggccgtggtgaa----gtgtg
tgtgtgtgtgtgtgtgtgtctcggtgtgggtgtatgaagcttggggcctgtgctgtgtga
ctcaccatggctccctggcatgtactcaaagttactctgcacctcatccttttcctcctc
ctgattcctcaagacactcttgctaacaactccccaccgggcctcaagtcagagaaggac
tggtttgtatgggaagatgagggtgtgggagcggtggtgactcgtcttgttacctttaat
gagcagaataacaccgtcaccttccaacttgagcctaacacggacgcagacactattcat
gagtactttgcagtagacgcccagcggagagtggtagtggccaagaatctcactggtttg
ttacggcctggggagaagaagagatcatatatgttacgtgtgaagctggtggatggcaaa
ttcaaccctgtgattgtggtgaggcttcaagtagccaagcctggagaggttcccagccac
cccacggggagagtttttgaaggccctccaatattcaggggtgaacagccttatgagttt
ggtagaggcagcttgccacccatcacaccagaacccatgattgtgcccctgttgcatgtc
aaccggacctggtatgttcgggaggatgcaccagtgggcaccctagttgacacagtagat
gtacatgacctggcagagaatggttacattttacaactcagtgaccccagtggcctcctg
cagatcaacagcaagacaggacgtgtcactgtggctgcttcacctactactcaccagatt
ggatcctttattgtgaaggtgacagccaaaagtccacaaggcactgcccaggaagagatg
cagttgtttgtgcttgcatcccattctacctcaaccatcagaccaggtcaaataaatcaa
ctggatctccatgtggtgcaaagtggcgaagtgtcagatagcacagtgtcaggaaccagc
agtatagagcctcccagtgcaggacatgcaggaggcagtttgacaatcatcaccattctg
gtagtggtgggagtagtgcctgtggtaggggccctgttgtggtgttggaatagaaaccgc
aaactggtggctggaaagtctaagaaaagtgcagttatgtatgacaaagaaaaggaagca
gcagccactgtggaagatgaggagcagagtgacaatgagtcacagcagcgtggtagcatt
gcaggcttggcagcacggtggtggcgacgggcctccagtaacacatatgaggactctttg
agggacagcaaagaaaaacaggaaagcgagagtgtgtcatcatcctctgcagacatttgg
gagtttccacgtcaccgccttaagtttatgggtatccttggggagggatgcttcggtcag
gtatggaagtgtgaggcaacaggcctgaagggtgagaagagcatgttggtggcagttaag
accctgaaggagtctgctggggagcgggaaaggaaggacttggtgcaagagctgaaggtg
ttaaagagccttggtcaacaccccaatgttctcagcatgctggcttgctgcactgaaaaa
gacccgctgttcattgttctggagtacatggttatcggcaagttgcagagttacctgagg
tcttctcgtgcagacacaccatacaacaatctacatggatcctcctcttccctcactcca
aaggacttgattatgttcacctaccaaacagctagagggatggagttcctgtgtagaaat
gggattgtacatagagatctagcaacaagaaatgtgctgctaggggaggataacgtttgc
aaggtcgcagactttggtcttgcaagagatgtggccaataatcgaatctatgaaagaaaa
agtgatggtcggctgcctgtcagatggatggctcctgagtctctctttgacaatatattc
tctgcaaagtctgatgtttggagctttggtgttcttctatgggaaattgttactttgggt
tcaacgccctaccctggaatgggggctgttgaagtcatgaggaaagtacgggaaggttac
cggatggagaaacctgaccattgtcgccgggagatctacaacatcatgtattactgctgg
gacaaagaccctaatgagcggccatgctttactgagctggttcacaccctagaaggctta
ctcatgacggaagtggaatatattgaactggaccggtttccagatcacaactactacaac
ttcgtacaaggaaagacggatgagcttttatagagatattttagtttcctggatggggac
tgttagaaggtaagcaccgaagaaggtagtagtaggttcaagtagttgtaggttgatgca
ctgtagaacattgaacatgaaaacacaaaacatgttcttattgccaactgatggatgtaa
acagtatcttcagtgttattcaccatgtctgcaattcatgtatttacccagttgtgttta
cctagttgtggtttacgggagggagagtctaagctcatgctgtcccatctctgtatctac
tcttatccagtgtatccgtaaaattgtgtattgttttagcagttacgacttcactttcca
acttgttc-catacatctatagtcctatgcaggaaactgtttttcttgatatccttcaag
cacatttcctttgtgtgtgtagtctgaagcttctcccatcacctagcagctgccttgcct
ccctactgaagcctcaacacaggagaaaggaagccaatgtcacaggcagccggagatcaa
agcaatgaggaagttttagtccagtattctcaaatgtctcgtcttatcaccgctactttt
aacaagctctaatgcatgttaacacaactttcagggatgttttttatgattctagtgata
gtttaacacgaggtttgtatcactgatcaggaaaagcatccatgagaacccaattaatca
tccttgtcacttttaaaaataggctgtgaaagtttggagcatttaagaatacgagagtta
gtgttgagcgagtagaaaagcctcgagccgaagcaataatgaagccttgaagtataaagc
ctcaatgtgaaggtgagtagtggtgtagtggtagaggggccagtggtgatggtggtggaa
accctctaccactagcactgaaaatgtcaaagagctgtcttgctaacatcatgtaccatc
ttctccagctccaagtcaaccatcagctgctccagaggctccactccagcttgtttgatg
gagggatggtcacactctgcctcggaaaactccagtgtgtggcgtctgctgtatgtcgtc
tggctgccctcaccatactcagcactattgctttcagtggaggacataggaggaggagga
gggcactgcttcttcacaggtcgggcatagctgtaatccgggtcacctcgggatggcctg
tgaccgtgcctgaactgtagctcctgacctcttgacctgcgatgggatgatgcactcctg
gcttcgtctgaactctcctcatggcttgtggttgactctgtcctggaccggccgccacca
accatgtcggccactgtctggtaatctccgtctggcttgaagagggcagggacacgcagg
gctcggttgttgcccagcgcggcacagaaggacacaaggtcaggctcggcaggtgtgtca
gattctgtggtgatctcactgctcgtcaccacaccacacttgttcctgcggccagactca
ggtgtggtggggcctccgttggtgtggctgtgggcgtggtaggcgcgcaccaactcctcg
tggttggagctgaccgaggtaacggatgatccactcgcctccttgctggctgtacctttc
tcagcgttgccgttggtcctggctgctcccttccccttggcccccttagtggtcttctcc
ggggggtggtcactgggggtggggcgggaggggttcgggacgcctgcaaaatgtggccac
ttgagacttgggagaaccggtccttgagcagttaaccggccaattagccagttagccaac
cagaaagccagccagccagtcagccagtcaaccgggcatccaaccagccagtcagaaagc
cagccagccagtcactcagccagcctgtcttcaaaggcttcttaggttcagcatgcaagc
aaggtggtggtagtggtggtggtggtggtggtgaagacaaattgttgtagtggtggtagt
ggtggtggtggtggtggtggttacagcaggatggtagtggtggagggagtggtggttagt
tgggtggttgctggtagtggtggaagttgcagcaaagagtggttagtggtggaggtggtg
gtggttgtggaggcagggtggtggtggtggaggtgccagtggtggaggcagagtggtggt
ggtggtggcttcaagaggacaattcttgctcttgtggagaatttaaaggaagcagtggtg
gtggtggtggtggtggtgagtacctttgatccaagggccaaccacttgtgagaagaggag
gaagaggagaaccaggtggagcaggagaaggaggaggaggagcaggaggaggaggagaaa
gaaatggcagtggcagatgaggacatggaggaagaggaagaggaggaaaatgactattaa
ggcagaaattaataaaaatgaacatgctttatggtgtttgaggaggaggaggagtgacat
gagttgggtggctgaggaagattgagaatgaaggagagaaaaatcgctaacttattattg
cgtgggggaggaagaagaggaggaggaggaagaagaagaagaagaagagatgatgtgcat
ggttgaaataggaggtagaag
