# Supplementary material for: Phylogenetic and transcriptomic characterization of insulin and growth factor receptor tyrosine kinases in crustaceans
Source: Front Endocrinol (Lausanne). 2024 Apr 4;15:1379231. doi: 10.3389/fendo.2024.1379231 (PMC11024359; doi:10.3389/fendo.2024.1379231)
Supplement: Supplementary Material 1 — Crustacean RTK sequences and classification. [file DataSheet_1.zip › Supplementary_Material/Supplementary Material 2/Cmaenas Alignments/FGFR/dnaFGFRgreen3.fasta]

>CarmaC_EVm000598t1 type=mRNA; aalen=1524,71%,complete; clen=6384; offs=414-4988; organism=Carcinus_maenas; evgclass=noclass; oid=Carcinus_maenas_CNS_velvLoc3579ct1; cov=8.2_g1597_i0;
TGCTCTTCCGATCTAAGAAACGAGTGAGGGTGTGTGTCGCAGCCATGAACCTCCACGGGACTATTTCAACCACGTGAAAT
GGAAAAGTTATTGAGAATATCCACCTGAAAACAGGTGAAGGTGACACATGGAGTCATAGAAATATCCCAGTGTGGAGATA
AACTCACGGTGAGGGAGAATATACACTAGGCACTAAAGCTTACGGTACTGAAACCCTGAAACCTTCGCGCAGTGACAAGA
TAGTGCGAGAGAGAAAATCTTGACTCCAACAAACAGGGGACGGGACGGACTTGAGTGCATGGACAGTGAACTATAGAGAG
TCTTGAGTGTGACAGAGTGGCGGGGAAAGATCTCAAGGAAAGGAATGTGTGATGGGAATTGTAATAGGTTTGTGGATCAC
CTAGTCTCCCGCCATGATCGTGAGGGGCCCTGCGGGACTCCTTGTACTCCCCCTCGCTGCCCTCCTCGCGGCCACAGGTG
TGTGTCGCGGTGGGGCGGCGAGGTTCTACACAACCAACACCTTGACCGAAGCCGAGCCGCGTCTGGGAGGTGACTACGAT
GCTCTTCTTGACCAGATGAGCGGTGACTTCGGCGTGAGATCGGAGGTGCTGGAGGCGGCAGGACAGGAGCCGGAATACCG
AGGCTCAGACACCATGGTAGTGCCTTTGTATATCCCCAAGGGCGCCGTGCCGATCAAAGTAGCACGTATAGCTAGGTCAG
ATTCCCGCGACCCTGTGTTAGAGGTAGTTGATCTGACCATGTCCCCAGCAGCTGATTCCGTCCTGATTCGAAGGATAGGA
CCCGTGGACAGAAGGAGAGGCGCCCCACCACCTAATAGAGCTGCCTGGAGATCGCCACAGAGGACAAGGATTACTAGATT
AACTCCTGTAAGACGATCTGATTCTCCTCGTCGACGTGTTTCCTCGTCCCACACGCCTCCCTTGTCCTCGTCCTCGTCCT
CGTCAGCTCGTGTTCTCCCCACCTTGCAGTCTGAGTTCGGGAAAAGGCTTCATTTATCACAGACTGACTCGCCGAATCCA
CCGTCGCAAAGTGATACGGACACGGCCACGAAGAGAGCTAAGAAGAATGAGCTCAGTAAGGATTCGCAGTTTCCGGATGA
GTTGCACACGACTACACTCCCTACTACGACTACTACTACTGCTGCTGCTCCTACTACTACTACTGCTACTTCTACGTCCC
CAACACCAAGTGAAAATAGAGTTAAAGCCACGACTCGTAGATTTTCCACTCATTTAACCTCGTCTACTTCTACTACTACT
ACTACTGCTGCTACTACTACTGCTACGGACTCTACCTCCACTACCACTGAGTCCCCATCAACTACCACTGCGTCTTCTAC
TACGTCTACCACTACTACACCCACCACCCCCACTACTACTACCACACAACCACCATCCTCAACGACAGAGAAAAAGGTAC
CTACCACCACCACCACCACCACCACACCACCCACAACCACTACCACATCTCCTACCACACAGAAGGCAAGCCACACTCCC
TCCTCCACATCCTCCACCACAGAGCGTCGATCTATCATCTTCCCTCGACCGGTGGAAAGGGTTTTGAATAGTAGAGATAA
AGACACAACCCCACCTACCACTACCACCACCACCATCACCACCACTGCCACACCCTCCACCACCACAACCACTACCACGC
CTTCCACCACAACCACCACCACACCCTCCACCACAACCCTAAAAGCGGTAACTAGTGGTCGTAGTTTCCCAGTGCCAGTG
AGAAATTTACCTGCTTGGGTGACCCGGCCCAGGACATCACCACCACAGTCACCACCACCACCACTACCACCACGACGACT
CTCCACCATCACCCCTACCACTACCACCACCACCACCCCTACAGAACGACCTCGTAGGATCAGAGACAAGCTAAGACGAC
TCAGTAGGCTTCGAGGTGGTGTTGATAAGGAAGTCGTTTCTACTACCACTACAAGTACGACCACCACCACCACCACCACC
ACCACTACCGAGAGGAGTCAAAGTACCACACCCACGACTACTACTTCTAAGAGGACGCTAGGGACCACATCACGACCCTC
TACGACCACCAGACGAACCTCCACCGTCAGGAAAATGCCGAGTGTGAGTGAGATTTTGAAATCAAGGACGGAGGAGGAGG
AGGAAAACCTGAAGGAGGAGGAGGAGGAGAAGGAGGTACTGAAGGAGGTGGATAGTGCCTCTGAGACCACAATTGGACGA
CCTTCAACGACTGAGGCATACGTTAAGAGTACGACCTCAAGGAGTGAACAGGACTCAACCACACAAAGAATCCTGAAGGA
GGCGGAGAGGAGTCAGCTTCACGTGGCGACAGAAACTTCGTCAGTAGAGCACAAAACTCCCTCAGGCACCTCCAGGAAGT
TCGTGAGACGCCCTCGACCTCAACAGGACAGTGGGACGCCAGAGGGAGTTAGACCTTCAGCCCCTCGTCGGCGTCGCCCT
CTGAGACCACGAATTAAACTCCCACTACCAATCACCTACCACAGGGCACCCACTACACCACAGGAAACCGTCGCGTCCAC
CACACCACCACAGGAAACCTTCGCCTCCACCTCCACCACTACCACCACCACTACCACACAACGCCCACGTACAACCACAA
TCACAGTGACTTCACCAACCACCCCACGTGTCGTCCTAACCACCACTACCACTACTACCACCACAGCGCCTCCCACGACC
ACTACTGTTAGGACCCCGGCGCAGGTAGTAATCGACAGCCTGACGGAGATCATGAAGGATGCAACGAACACCAGCAGGAG
TAAGGACAAGGTGTACAACATCACCGCTAACCTGGAGAGCCTCAACAGACGTCTGGCAGAGCAGGGCATCCACATCATTC
ACGCAGAAGTAGATGGGGTGAAAATTAAACTGGATAATAGGATGATAATAAGACCCAGACCACCTCCACCTCCAGTCACC
ACTTTCAGACCGTCCACATCCCTCGCCTCCACACTTCCATCACCACGACCCTCAGGACCCTCATTCCCATCCTCCCCCTC
CACCTCCTTCTCCTTCTTCACGCCGGCAAGTGATTCAGACGTGCAGAACAAGGAGATCCACACCTCCATCAGATCCTCCT
TCTCCTTCCACACGTCACACTCCCCGGACACGGCTAATGAGGTGCAAACGACGACCAGGGTCACGCTTCCCACCACCAAC
AAGCCCGTGGAAGCCAGGAAGCCAGACAACCCCTTCCTCGCCCCCTCCAGACTCCCGACGGCCCTGGAAGGCGAGGAACA
CCCACCCAGGAATCGCTCCGACACAAGGGCACCTCAGTCTCCCTCCGTCAGTATCACCGGAACGAGATCTGGTTTGAACT
TGGAGGATCATGAAAGGGCGCCTACTTCTATCTTAGCTACCGCCACTGTTCCAGCCACGGTCACTACACGCACTAGGTCC
ACCACCGTGCCCATCACCACACACCACGCAGCTACCACACCGTCCCTCCGTCTGCACCCGGTCACCACCTCCACACATGA
CGGAGGGGAGGAGTCGAAGCTTCATAACGATTTCGGAGCACCCACCACCGTCCACCCGACCTCCCATCACCGACCAACCT
TCTTCCCGCCGCCCACCGACCATAGCCACGCCGATAACATTCCCAGGCCTACTCGCATCCCGACCATCCAAGTCATTTCC
ATCCTGAAGGACAATGAACTTCCAGGGTCTCCCGCTACTGTAGAAGACGCCGAAGGAGACCTGAATGACTCGCAGGACCT
CAGGAACACCCCAAGAGCCTCCTACACTGCTATCTACGTCATTAGTATCATTGGTGTCATCCCGGCGGCTGGTCTTGCCT
TCTTCATCGCTCGCAGGTTCCTGAAGAAGACGCAGAAGGCGCTGCCGGAGAGTGAGGAGAGAGGGGAAGGATTCACGCCC
ATCACTCACCATCACTCCAGGAAGACTCAATCATCAGCCCACGCCACGACTATGGATGGTGAGAGCCCTTCGTCAGTAGA
AGCCAAGAACCCTCGCTTCACACCCTGGGAGTTTCCACGTTCTAAGCTTCGCCTCGCCTCCATCTTGGGGCAGGGAAACT
TTGGAGTGGTGTGGAAAGCTGAGGCGCGAGATTTGTGTGCCTGCGAGGGTTCCCAGGGCGGCCCGACTGTGCTTGTGGCG
GTCAAGGGCGTGAAGGAAGGCGCGGGGCAGAAGGAGAAGCAGGATCTACTGAAGGAGCTGGGGATCATGCAACATTTGGG
ACACAATGATAATGTTGTCACTCTTCTTGGTTGTTGTACCCAGCAAGAGCCTTACTTTGTCATCATGGAGTACGTCATGT
TCGGGAAGCTGCTCACTTTCCTCCGTGATCACCGCACGCGACAGAACTACTACAACTTCTCGTCCGACACAGCTGCTCTC
ACCTCTCATGACCTCACCCGCTTCGCCTGCCAAGTGGCTTCTGGCTGCGAGTACATCCAGAGCCGTGGGATCATCCACCG
AGACTTAGCTTCCCGTAACATCCTCGTCGATCATAACAAAGTGTGCAAGATTGCGGACTTCGGGCTGGCGAGGAGCGTGA
AGGACCTGGGCAGCGACATCTATGAGCAGAAGAGCAGGGGAGCGTTGCCTATTAGATGGATGGCTCCGGAGTCTCTCTAC
ATGAGTATCTTCACCCACAAGTCAGATGTGTGGAGTCTTGGTATCCTGTGCTGGGAGATTGTCACTCTTGGCTCCACCCC
GTACCCCGGCATGACAGCAAGAGAGGTGATGAGGAGAGTGCGAGAAGGGTACCGTCTGGAGAGGCCCGAGCACTGCCACC
AAGAACTGTACCACATTGTAACTCGCTGCTGGCACCAGGACCTGAACCAGCGGCCCTCCTTCGCTGAGATCAAAGAGGAC
CTTCAGGAACTCCTCGATAACTCTCCGACAGGTTATATTGACCTTGAAAACTTCCCCGAGAGCAGCTATTACTCCATGCA
TGAGAATACCGATGAGGAGAAGCTGTAACAAGGACACATGCACACACATACACACTTATGCTATTACACAGACACACACG
TCCAGAATGAAGTTACGGTTTTGTTCTGAAATAGTTTGTCTTCAAGTTTTCTGCAAGTGTGTTTTGTTATGTTTAACGTA
TGATTGTAGTCATTATGTTAATGGGATAGTGTTCTGAGTTGAAGGAAAGGTTTGTTTATCGTGGTGTTTTGGTATAGGCT
GACTGGGTTACGTATTAGGTGCGTAAAATACAAATAATATACGGTAATACGAAAGATTATATATATTAAACATCATAGAA
AACGTACTACAGTGCTCCCAACAGTGCGGAACAATAACAATTTACTTCCGGCCACTTTTCTTTTTCTAAACAGGAGTTAA
CGCTAAACTTATATAATATTTCTATTAACAATACACATATATCACTTCAAAATAACAATCTAGACTCCCAGCATAATGAC
AGTGCAATGCAAACATAACACTTCTCTACGCATAGGTTGGTGAGCCTTAGCTGGGGACATCACTTTCTGAGCGCGGGTGC
TGTCATCTCGCCTCTCGTTATTTACCTCATTTTAACTGTCCCCAAGCGTTAACTATGTTCCCCAAAGCGAGTATTCATTT
AATAGTGCTTTTTCTATCTGGTGCAGGCTTCAGGGGCGTGAAGAACAGGTATGTAACACTTAAATTACTTAAAATATTTT
GTCATGCACCAGGTAGGCTGCCAGGTGGAGACTGCCGACATGGTGCACTAACTGGTTATTCAACTATACTCTTTATTCAT
CAGTTTTGAGTAGCAGCCATTCTTGTGTATTGTCTTGGTATGAGTTAGGGTAGTATGAGGTGAAGTGTAGCCTCGTTAGT
TTGCTAGGTCAAGCGAGAGGAGGCGTTTGCGGAGTGAGAATTTTGGCGCCAAAAATACTGTACCGTACATCACCTGATAT
ACCCGTACATTAACACAAACTGCATATAGAGTATTTGTATTAGGCCAAACAGATTATATAAACTACCTATACAATTACAG
AACGTTACCAACAGCCTAGTTAATCATTAAAGCGAAGATTAGTGAAGTGAAGAACTGGGTAGCCTAGGTCGGTGGTGCAA
GTCTGTACAGGTCTAACCAATGCTGTGTTGCCGCTGTTAACTCCTGAACATAGAATTAACAAGTAACTTCAATATGTCAT
TACGGCGGGTTGAATTGTACTGATAAGGATTCCAATACCTTTTCAATACCACTTCGATGAGGCTATAGAGTGAACAGTAT
CTTAACCAGGCTACATGAATACCAACCCTGCCGCATTATAACAGCAATACATCACCACGTGTATAAGATGAAAGATGTCA
CTGAGCTTTGTGTTACGTTTTGTGCGAGAGAGAGAGAGAGAGAGAGAGAGAGAGAGAGAGAGAG
>CarmaY_EVm000502t1 type=mRNA; aalen=1522,71%,complete; clen=6433; offs=466-5034; organism=Carcinus_maenas; evgclass=main; oid=CarmaY_velvLoc3546ct1; cov=420.9_g1521_i0;
ACTCCACTACCCAAGATGGAAGTGAAGGAAGATGATGATGATGATGAGGTGGAAGATCCATGAAGCAAGAAACGAGTGAG
GGTGTGTGCCGCAGCCATGAACCTCCACGGGACTATTTCAACCACGTGAAATGGAAAAGTTATTGAGAATATCCACCTGA
AAACAGGTGAAGGTGACACATGGAGTCATAGAAATATCCCAGTGTGGAGATAAACTCACGGTGAGGGAGAATATACACTA
GGCACTAAAGCTTACGGTACTGAAACCCTGAAACCTTCGCGCAGTGACAAGATAGTGCGAGAGAGAAAATCTTGACTCCA
ACAAACAGGGGACGGGACGGACTTGAGTGCATGGACAGTGAACTATAGAGAGTCTTGAGTGTGACAGAGTGGCGGGGAAA
GATCTCAAGGAAAGGAATGTGTGATGGGAATTGTAATAGGTTTGTGGATCACCTAGTCTCCCGCCATGATCGTGAGGGGC
CCTGCGGGACTCCTTGTACTCCCCCTCGCTGCCCTCCTCGCGGCCACAGGTGTGTGTCGCGGTGGGGCGGCGAGGTTCTA
CACAACCAACACCTTGACCGAAGCTGAGCCGCGTCTGGGAGGTGACTACGATGCTCTTCTTGACCAGATGAGCGGTGACT
TCGGCGTGAGATCGGAGGTGCTGGAGGCGGCAGGACAGGAGCCGGAATACCGAGGCTCAGACACCATGGTAGTGCCTTTG
TATATCCCCAAGGGCGCCGTGCCGATCAAAGTAGCACGTATAGCTAGGTCAGATTCCCGCGACCCTGTGTTAGAGGTAGT
TGATCTGACCATGTCCCCAGCAGCTGATTCCGTCCTGATTCGAAGGATAGGACCCGTGGACAGAAGGAGAGGCGCCCCAC
CACCTAATAGAGCTGCCTGGAGATCGCCACAGAGGACAAGGATTACTAGATTAACTCCTGTAAGACGATCTGATTCTCCT
CGTCGACGTGTTTCCTCGTCCCACACGCCTCCCTTGTCCTCGTCCTCGTCCTCGTCAGCTCGTGTTCTCCCCACCTTGCA
GTCTGAGTTCGGGAAAAGGCTTCATTTATCACAGACTGACTCGCCGAATCCACCGTCGCAAAGTGATACGGACACGGCCA
CGAAGAGAGCTAAGAAGAATGAGCTCAGTAAGGATTCGCAGTTTCCGGATGAGTTGCACACGACTACACTCCCTACTACG
ACTACTACTACTGCTGCTGCTCCTACTACTACTACTGCTACTTCTACGTCCCCAACACCAATTGAAAATAGAGTTAAAGC
CACGACTCGTAGATTTTCCACTCATTTAACCTCGTCTACTTCTACTACTACTACTACTGCTGCTACTACTACTGCTACGG
ACTCTACCTCCACTACCACTGAGTCCCCATCAACTACCACTGCGTCTTCTACTACGTCTACCACTACTACACCCACCACC
CCCACTACTACTACCACACAACCACCATCCTCAACGACAGAGAAAAAGGTACCTACCACCACCACCACCACACCACCCAC
AACCACTACCACATCTCCTACCACACAGAAGGCAAGCCACACTCCCTCCTCCACATCCTCCACCACAGAGCGTCGATCTA
TCATCTTCCCTCGACCGGTGGAAAGGGTTTTGAATAGTAGAGATAAAGACACAACCCCACCTACCACTACCACCACCACC
ATCACCACCACTGCCACACCCTCCACCACCACAACCACTACCACGCCTTCCACCACAACCACCACCACACCCTCCACCAC
AACCCTAAAAGCGGTAACTAGTGGTCGTAGTTTCCCAGTGCCAGTGAGAAATTTACCTGCTTGGGTGACCCGGCCCAGGA
CATCACCACCACAGTCACCACCACCACCACTACCACCACGACGACTCTCCACCATCACCCCTACCACTACCACCACCACC
ACCCCTACAGAACGACCTCGTAGGATCAGAGACAAGCTAAGACGACTCAGTAGGCTTCGAGGTGGTGTTGATAAGGAAGT
CGTTTCTACTACCACTACAAGTACGACCACCACCACCACCACCACCACCACTACCGAGAGGAGTCAAAGTACCACACCCA
CGACTACTACTTCTAAGAGGACGCTAGGGACCACATCACGACCCTCTACGACCACCAGACGAACCTCCACCGTCAGGAAA
ATGCCGAGTGTGAGTGAGATTTTGAAATCAAGGACGGAGGAGGAGGAGGAAAACCTGAAGGAGGAGGAGGAGGAGAAGGA
GGTACTGAAGGAGGTGGATAGTGCCTCTGAGACCACAATTGGACGACCTTCAACGACTGAGGCATACGTTAAGAGTACGA
CCTCAAGGAGTGAACAGGACTCAACCACACAAAGAATCCTGAAGGAGGCGGAGAGGAGTCAGCTTCACGTGGCGACAGAA
ACTTCGTCAGTAGAGCACAAAACTCCCTCAGGCACCTCCAGGAAGTTCGTGAGACGCCCTCGACCTCAACAGGACAGTGG
GACGCCAGAGGGAGTTAGACCTTCAGCCCCTCGTCGGCGTCGCCCTCTGAGACCACGAATTAAACTCCCACTACCAATCA
CCTACCACAGGGCACCCACTACACCACAGGAAACCGTCGCGTCCACCACACCACCACAGGAAACCTTCGCCTCCACCTCC
ACCACTACCACCACCACTACCACACAACGCCCACGTACAACCACAATCACAGTGACTTCACCAACCACCCCACGTGTCGT
CCTAACCACCACTACCACTACTACCACCACAGCGCCTCCCACGACCACTACTGTTAGGACCCCGGCGCAGGTAGTAATCG
ACAGCCTGACGGAGATCATGAAGGATGCAACGAACACCAGCAGGAGTAAGGACAAGGTGTACAACATCACCGCTAACCTG
GAGAGCCTCAACAGACGTCTGGCAGAGCAGGGCATCCACATCATTCACGCAGAAGTAGATGGGGTGAAAATTAAACTGGA
TAATAGGATGATAATAAGACCCAGACCACCTCCACCTCCAGTCACCACTTTCAGACCGTCCACATCCCTCGCCTCCACAC
TTCCATCACCACGACCCTCAGGACCCTCATTCCCATCCTCCCCCTCCACCTCCTTCTCCTTCTTCACGCCGGCAAGTGAT
TCAGACGTGCAGAACAAGGAGATCCACACCTCCATCAGATCCTCCTTCTCCTTCCACACGTCACACTCCCCGGACACGGC
TAATGAGGTGCAAACGACGACCAGGGTCACGCTTCCCACCACCAACAAGCCCGTGGAAGCCAGGAAGCCAGACAACCCCT
TCCTCGCCCCCTCCAGACTCCCGACGGCCCTGGAAGGCGAGGAACACCCACCCAGGAATCGCTCCGACACAAGGGCACCT
CAGTCTCCCTCCGTCAGTATCACCGGAACGAGATCTGGTTTGAACTTGGAGGATCATGAAAGGGCGCCTACTTCTATCTT
AGCTACCGCCACTGTTCCAGCCACGGTCACTACACGCACTAGGTCCACCACCGTGCCCATCACCACACACCACGCAGCTA
CCACACCGTCCCTCCGTCTGCACCCAGTCACCACCTCCACACATGACGGAGGGGAGGAGTCGAAGCTTCATAACGATTTC
GGAGCACCCACCACCGTCCACCCGACCTCCCATCACCGACCAACCTTCTTCCCGCCGCCCACCGACCATAGCCACGCCGA
TAACATTCCCAGGCCTACTCGCATCCCGACCATCCAAGTCATTTCCATCCTGAAGGACAATGAACTTCCAGGGTCTCCCG
CTACTGTAGAAGACGCCGAAGGAGACCTGAATGACTCGCAGGACCTCAGGAACACCCCAAGAGCCTCCTACACTGCTATC
TACGTCATTAGTATCATTGGTGTCATCCCGGCGGCTGGTCTTGCCTTCTTCATCGCTCGCAGGTTCCTGAAGAAGACGCA
GAAGGCGCTGCCGGAGAGTGAGGAGAGAGGGGAAGGATTCACGCCCATCACTCACCATCACTCCAGGAAGACTCAATCAT
CAGCCCACGCCACGACTATGGATGGTGAGAGCCCTTCGTCAGTAGAAGCCAAGAACCCTCGCTTCACACCCTGGGAGTTT
CCACGTTCTAAGCTTCGCCTCGCCTCCATCTTGGGGCAGGGAAACTTTGGAGTGGTGTGGAAAGCTGAGGCGCGAGATTT
GTGTGCCTGCGAGGGTTCCCAGGGCGGCCCGACTGTGCTTGTGGCGGTCAAGGGCGTGAAGGAAGGCGCGGGGCAGAAGG
AGAAGCAGGATCTACTGAAGGAGCTGGGGATCATGCAACATCTGGGACACAATGATAATGTTGTCACTCTTCTTGGTTGT
TGTACGCAGCAAGAGCCTTACTTTGTCATCATGGAGTACGTCATGTTCGGGAAGCTGCTCACTTTCCTCCGTGATCACCG
CACGCGACAGAACTACTACAACTTCTCGTCCGACACAGCTGCTCTCACCTCTCATGACCTCACCCGCTTCGCCTGCCAAG
TGGCTTCTGGCTGCGAGTACATCCAGAGCCGTGGGATCATCCACCGAGACTTAGCTTCCCGTAACATCCTCGTCGATCAT
AACAAAGTGTGCAAGATTGCGGACTTCGGGCTGGCGAGGAGCGTGAAGGACCTGGGCAGCGACATCTATGAGCAGAAGAG
CAGGGGAGCGTTGCCTATTAGATGGATGGCTCCGGAGTCTCTCTACATGAGTATCTTCACCCACAAGTCAGATGTGTGGA
GTCTTGGTATCCTGTGCTGGGAGATTGTCACTCTTGGCTCCACCCCGTACCCCGGCATGACAGCAAGAGAGGTGATGAGG
AGAGTGCGAGAAGGGTACCGTCTGGAGAGGCCCGAGCACTGCCACCAAGAACTGTACCACATTGTAACTCGCTGCTGGCA
CCAGGACCTGAACCAGCGGCCCTCCTTCGCTGAGATCAAAGAGGACCTTCAGGAACTCCTCGATAACTCTCCGACAGGTT
ATATTGACCTTGAAAACTTCCCCGAGAGCAGCTATTACTCCATGCATGAGAATACCGATGAGGAGAAGCTGTAACAAGGA
CACATGCACACACATACACACTTATGCTATTACACAGACACACACGTCCAGAATGAAGTTACGGTTTTGTTCTGAAATAG
TTTGTCTTCAAGTTTTCTGCAAGTGTGTTTTGTTATGTTTAACGTATGATTGTAGTCATTATGTTAATGGGATAGTGTTC
TGAGTTGAAGGAAAGGTTTGTTTATCGTGGTGTTTTGGTATAGGCTGACTGGGTTACGTATTAGGTGCGTAAAATACAAA
TAATATACGGTAATACGAAAGATTATATATATTAAACATCATAGAAAACGTACTACAGTGCTCCCAACAGTGCGGAACAA
TAACAATTTACTTCCGGCCACTTTTCTTTTTCTAAACAGGAGTTAACGCTAAACTTATATAATATTTCTATTAACAATAC
ACATATATCACTTCAAAATAACAATCTAGACTCCCAGCATAATGACAGTGCAATGCAAACATAACACTTCTCTACGCATA
GGTTGGTGAGCCTTAGCTGGGGACATCACTTTCTGAGCGCGGGTGCTGTCATCTCGCCTCTCGTTATTTACCTCATTTTA
ACTGTCCCCAAGCGTTAACTATGTTCCCCAAAGCGAGTATTCATTTAATAGTGCTTTTTCTATCTGGTGCAGGCTTCAGG
GGCGTGAAGAACAGGTATGTAACACTTAAATTACTTAAAATATTTTGTCATGCACCAGGTAGGCTGCCAGGTGGACTGCC
GACATGGTGCACTAACTGGTTATTCCACTATACTCTTTATTCATCAGTTTTGAGTAGCAGGCATTCTTGTGTATTGTCTT
GGTATGAGTTAGGGTAGTATGAGGTGAAGTGTAGCCTCGTTAGTTTGCTAGGTCAAGCGAGAGGAGGCGTTTGCGGAGTG
AGAATTTTGGCGCCAAAAATACTGTACCGTACATCACCTGATATACCCGTACATTAACACAAACTGCATATAGAGTATTT
GTATTAGGCCAAACAGATTATATAAACTACCTATACAATTACAGAACGTTACCAACAGCCTAGTTAATCATTAAAGCGAA
GATTAGTGAAGTGAAGAACTGGGTAGCCTAGCTCGGTGGTGCAAGTCTGTACAGGTCTAACCAATGCTGTGTTGCCGCTG
TTAACTCCTGAACATAGAATTAACAAGTAACTTCAATATGTCATTACGGCGGGTTGAATTGTACTGATAAGGATTCCAAT
ACCTTTTCAATACCACTTCGATGAGGCTATAGAGTGAACAGTATCTTAACCAGGCTACATGAATACCAACCCTGCCGCAT
TATAACAGCAATACATCACCACGTGTATAAGATGAAAGATGTCACTGAGCTTTGTGTTACGTGTTATGAGAGAGAGAGAG
AGAGAGAGAGAGAGAGAGAGAGAGAGAGAGAGA
