# Supplementary material for: Phylogenetic and transcriptomic characterization of insulin and growth factor receptor tyrosine kinases in crustaceans
Source: Front Endocrinol (Lausanne). 2024 Apr 4;15:1379231. doi: 10.3389/fendo.2024.1379231 (PMC11024359; doi:10.3389/fendo.2024.1379231)
Supplement: Supplementary Material 1 — Crustacean RTK sequences and classification. [file DataSheet_1.zip › Supplementary_Material/Supplementary Material 2/Cmaenas Alignments/FGFR/alignmentFGFRdnaGREEN3.fa]

>CarmaC_EVm000598t1 type=mRNA; aalen=1524,71%,complete; clen=6384; offs=414-4988; organism=Carcinus_maenas; evgclass=noclass; oid=Carcinus_maenas_CNS_velvLoc3579ct1; cov=8.2_g1597_i0;
tgct----------------------------------------------------cttc
cgatctaagaaacgagtgagggtgtgtgtcgcagccatgaacctccacgggactatttca
accacgtgaaatggaaaagttattgagaatatccacctgaaaacaggtgaaggtgacaca
tggagtcatagaaatatcccagtgtggagataaactcacggtgagggagaatatacacta
ggcactaaagcttacggtactgaaaccctgaaaccttcgcgcagtgacaagatagtgcga
gagagaaaatcttgactccaacaaacaggggacgggacggacttgagtgcatggacagtg
aactatagagagtcttgagtgtgacagagtggcggggaaagatctcaaggaaaggaatgt
gtgatgggaattgtaataggtttgtggatcacctagtctcccgccatgatcgtgaggggc
cctgcgggactccttgtactccccctcgctgccctcctcgcggccacaggtgtgtgtcgc
ggtggggcggcgaggttctacacaaccaacaccttgaccgaagccgagccgcgtctggga
ggtgactacgatgctcttcttgaccagatgagcggtgacttcggcgtgagatcggaggtg
ctggaggcggcaggacaggagccggaataccgaggctcagacaccatggtagtgcctttg
tatatccccaagggcgccgtgccgatcaaagtagcacgtatagctaggtcagattcccgc
gaccctgtgttagaggtagttgatctgaccatgtccccagcagctgattccgtcctgatt
cgaaggataggacccgtggacagaaggagaggcgccccaccacctaatagagctgcctgg
agatcgccacagaggacaaggattactagattaactcctgtaagacgatctgattctcct
cgtcgacgtgtttcctcgtcccacacgcctcccttgtcctcgtcctcgtcctcgtcagct
cgtgttctccccaccttgcagtctgagttcgggaaaaggcttcatttatcacagactgac
tcgccgaatccaccgtcgcaaagtgatacggacacggccacgaagagagctaagaagaat
gagctcagtaaggattcgcagtttccggatgagttgcacacgactacactccctactacg
actactactactgctgctgctcctactactactactgctacttctacgtccccaacacca
agtgaaaatagagttaaagccacgactcgtagattttccactcatttaacctcgtctact
tctactactactactactgctgctactactactgctacggactctacctccactaccact
gagtccccatcaactaccactgcgtcttctactacgtctaccactactacacccaccacc
cccactactactaccacacaaccaccatcctcaacgacagagaaaaaggtacctaccacc
accaccaccaccaccacaccacccacaaccactaccacatctcctaccacacagaaggca
agccacactccctcctccacatcctccaccacagagcgtcgatctatcatcttccctcga
ccggtggaaagggttttgaatagtagagataaagacacaaccccacctaccactaccacc
accaccatcaccaccactgccacaccctccaccaccacaaccactaccacgccttccacc
acaaccaccaccacaccctccaccacaaccctaaaagcggtaactagtggtcgtagtttc
ccagtgccagtgagaaatttacctgcttgggtgacccggcccaggacatcaccaccacag
tcaccaccaccaccactaccaccacgacgactctccaccatcacccctaccactaccacc
accaccacccctacagaacgacctcgtaggatcagagacaagctaagacgactcagtagg
cttcgaggtggtgttgataaggaagtcgtttctactaccactacaagtacgaccaccacc
accaccaccaccaccactaccgagaggagtcaaagtaccacacccacgactactacttct
aagaggacgctagggaccacatcacgaccctctacgaccaccagacgaacctccaccgtc
aggaaaatgccgagtgtgagtgagattttgaaatcaaggacggaggaggaggaggaaaac
ctgaaggaggaggaggaggagaaggaggtactgaaggaggtggatagtgcctctgagacc
acaattggacgaccttcaacgactgaggcatacgttaagagtacgacctcaaggagtgaa
caggactcaaccacacaaagaatcctgaaggaggcggagaggagtcagcttcacgtggcg
acagaaacttcgtcagtagagcacaaaactccctcaggcacctccaggaagttcgtgaga
cgccctcgacctcaacaggacagtgggacgccagagggagttagaccttcagcccctcgt
cggcgtcgccctctgagaccacgaattaaactcccactaccaatcacctaccacagggca
cccactacaccacaggaaaccgtcgcgtccaccacaccaccacaggaaaccttcgcctcc
acctccaccactaccaccaccactaccacacaacgcccacgtacaaccacaatcacagtg
acttcaccaaccaccccacgtgtcgtcctaaccaccactaccactactaccaccacagcg
cctcccacgaccactactgttaggaccccggcgcaggtagtaatcgacagcctgacggag
atcatgaaggatgcaacgaacaccagcaggagtaaggacaaggtgtacaacatcaccgct
aacctggagagcctcaacagacgtctggcagagcagggcatccacatcattcacgcagaa
gtagatggggtgaaaattaaactggataataggatgataataagacccagaccacctcca
cctccagtcaccactttcagaccgtccacatccctcgcctccacacttccatcaccacga
ccctcaggaccctcattcccatcctccccctccacctccttctccttcttcacgccggca
agtgattcagacgtgcagaacaaggagatccacacctccatcagatcctccttctccttc
cacacgtcacactccccggacacggctaatgaggtgcaaacgacgaccagggtcacgctt
cccaccaccaacaagcccgtggaagccaggaagccagacaaccccttcctcgccccctcc
agactcccgacggccctggaaggcgaggaacacccacccaggaatcgctccgacacaagg
gcacctcagtctccctccgtcagtatcaccggaacgagatctggtttgaacttggaggat
catgaaagggcgcctacttctatcttagctaccgccactgttccagccacggtcactaca
cgcactaggtccaccaccgtgcccatcaccacacaccacgcagctaccacaccgtccctc
cgtctgcacccggtcaccacctccacacatgacggaggggaggagtcgaagcttcataac
gatttcggagcacccaccaccgtccacccgacctcccatcaccgaccaaccttcttcccg
ccgcccaccgaccatagccacgccgataacattcccaggcctactcgcatcccgaccatc
caagtcatttccatcctgaaggacaatgaacttccagggtctcccgctactgtagaagac
gccgaaggagacctgaatgactcgcaggacctcaggaacaccccaagagcctcctacact
gctatctacgtcattagtatcattggtgtcatcccggcggctggtcttgccttcttcatc
gctcgcaggttcctgaagaagacgcagaaggcgctgccggagagtgaggagagaggggaa
ggattcacgcccatcactcaccatcactccaggaagactcaatcatcagcccacgccacg
actatggatggtgagagcccttcgtcagtagaagccaagaaccctcgcttcacaccctgg
gagtttccacgttctaagcttcgcctcgcctccatcttggggcagggaaactttggagtg
gtgtggaaagctgaggcgcgagatttgtgtgcctgcgagggttcccagggcggcccgact
gtgcttgtggcggtcaagggcgtgaaggaaggcgcggggcagaaggagaagcaggatcta
ctgaaggagctggggatcatgcaacatttgggacacaatgataatgttgtcactcttctt
ggttgttgtacccagcaagagccttactttgtcatcatggagtacgtcatgttcgggaag
ctgctcactttcctccgtgatcaccgcacgcgacagaactactacaacttctcgtccgac
acagctgctctcacctctcatgacctcacccgcttcgcctgccaagtggcttctggctgc
gagtacatccagagccgtgggatcatccaccgagacttagcttcccgtaacatcctcgtc
gatcataacaaagtgtgcaagattgcggacttcgggctggcgaggagcgtgaaggacctg
ggcagcgacatctatgagcagaagagcaggggagcgttgcctattagatggatggctccg
gagtctctctacatgagtatcttcacccacaagtcagatgtgtggagtcttggtatcctg
tgctgggagattgtcactcttggctccaccccgtaccccggcatgacagcaagagaggtg
atgaggagagtgcgagaagggtaccgtctggagaggcccgagcactgccaccaagaactg
taccacattgtaactcgctgctggcaccaggacctgaaccagcggccctccttcgctgag
atcaaagaggaccttcaggaactcctcgataactctccgacaggttatattgaccttgaa
aacttccccgagagcagctattactccatgcatgagaataccgatgaggagaagctgtaa
caaggacacatgcacacacatacacacttatgctattacacagacacacacgtccagaat
gaagttacggttttgttctgaaatagtttgtcttcaagttttctgcaagtgtgttttgtt
atgtttaacgtatgattgtagtcattatgttaatgggatagtgttctgagttgaaggaaa
ggtttgtttatcgtggtgttttggtataggctgactgggttacgtattaggtgcgtaaaa
tacaaataatatacggtaatacgaaagattatatatattaaacatcatagaaaacgtact
acagtgctcccaacagtgcggaacaataacaatttacttccggccacttttctttttcta
aacaggagttaacgctaaacttatataatatttctattaacaatacacatatatcacttc
aaaataacaatctagactcccagcataatgacagtgcaatgcaaacataacacttctcta
cgcataggttggtgagccttagctggggacatcactttctgagcgcgggtgctgtcatct
cgcctctcgttatttacctcattttaactgtccccaagcgttaactatgttccccaaagc
gagtattcatttaatagtgctttttctatctggtgcaggcttcaggggcgtgaagaacag
gtatgtaacacttaaattacttaaaatattttgtcatgcaccaggtaggctgccaggtgg
agactgccgacatggtgcactaactggttattcaactatactctttattcatcagttttg
agtagcagccattcttgtgtattgtcttggtatgagttagggtagtatgaggtgaagtgt
agcctcgttagtttgctaggtcaagcgagaggaggcgtttgcggagtgagaattttggcg
ccaaaaatactgtaccgtacatcacctgatatacccgtacattaacacaaactgcatata
gagtatttgtattaggccaaacagattatataaactacctatacaattacagaacgttac
caacagcctagttaatcattaaagcgaagattagtgaagtgaagaactgggtagcctagg
tcggtggtgcaagtctgtacaggtctaaccaatgctgtgttgccgctgttaactcctgaa
catagaattaacaagtaacttcaatatgtcattacggcgggttgaattgtactgataagg
attccaataccttttcaataccacttcgatgaggctatagagtgaacagtatcttaacca
ggctacatgaataccaaccctgccgcattataacagcaatacatcaccacgtgtataaga
tgaaagatgtcactgagctttgtgttacgttttgtgcgagagagagagagagagagagag
agagagagagagagag-----
>CarmaY_EVm000502t1 type=mRNA; aalen=1522,71%,complete; clen=6433; offs=466-5034; organism=Carcinus_maenas; evgclass=main; oid=CarmaY_velvLoc3546ct1; cov=420.9_g1521_i0;
actccactacccaagatggaagtgaaggaagatgatgatgatgatgaggtggaagatcca
tgaagcaagaaacgagtgagggtgtgtgccgcagccatgaacctccacgggactatttca
accacgtgaaatggaaaagttattgagaatatccacctgaaaacaggtgaaggtgacaca
tggagtcatagaaatatcccagtgtggagataaactcacggtgagggagaatatacacta
ggcactaaagcttacggtactgaaaccctgaaaccttcgcgcagtgacaagatagtgcga
gagagaaaatcttgactccaacaaacaggggacgggacggacttgagtgcatggacagtg
aactatagagagtcttgagtgtgacagagtggcggggaaagatctcaaggaaaggaatgt
gtgatgggaattgtaataggtttgtggatcacctagtctcccgccatgatcgtgaggggc
cctgcgggactccttgtactccccctcgctgccctcctcgcggccacaggtgtgtgtcgc
ggtggggcggcgaggttctacacaaccaacaccttgaccgaagctgagccgcgtctggga
ggtgactacgatgctcttcttgaccagatgagcggtgacttcggcgtgagatcggaggtg
ctggaggcggcaggacaggagccggaataccgaggctcagacaccatggtagtgcctttg
tatatccccaagggcgccgtgccgatcaaagtagcacgtatagctaggtcagattcccgc
gaccctgtgttagaggtagttgatctgaccatgtccccagcagctgattccgtcctgatt
cgaaggataggacccgtggacagaaggagaggcgccccaccacctaatagagctgcctgg
agatcgccacagaggacaaggattactagattaactcctgtaagacgatctgattctcct
cgtcgacgtgtttcctcgtcccacacgcctcccttgtcctcgtcctcgtcctcgtcagct
cgtgttctccccaccttgcagtctgagttcgggaaaaggcttcatttatcacagactgac
tcgccgaatccaccgtcgcaaagtgatacggacacggccacgaagagagctaagaagaat
gagctcagtaaggattcgcagtttccggatgagttgcacacgactacactccctactacg
actactactactgctgctgctcctactactactactgctacttctacgtccccaacacca
attgaaaatagagttaaagccacgactcgtagattttccactcatttaacctcgtctact
tctactactactactactgctgctactactactgctacggactctacctccactaccact
gagtccccatcaactaccactgcgtcttctactacgtctaccactactacacccaccacc
cccactactactaccacacaaccaccatcctcaacgacagagaaaaaggtacct------
accaccaccaccaccacaccacccacaaccactaccacatctcctaccacacagaaggca
agccacactccctcctccacatcctccaccacagagcgtcgatctatcatcttccctcga
ccggtggaaagggttttgaatagtagagataaagacacaaccccacctaccactaccacc
accaccatcaccaccactgccacaccctccaccaccacaaccactaccacgccttccacc
acaaccaccaccacaccctccaccacaaccctaaaagcggtaactagtggtcgtagtttc
ccagtgccagtgagaaatttacctgcttgggtgacccggcccaggacatcaccaccacag
tcaccaccaccaccactaccaccacgacgactctccaccatcacccctaccactaccacc
accaccacccctacagaacgacctcgtaggatcagagacaagctaagacgactcagtagg
cttcgaggtggtgttgataaggaagtcgtttctactaccactacaagtacgaccaccacc
accaccaccaccaccactaccgagaggagtcaaagtaccacacccacgactactacttct
aagaggacgctagggaccacatcacgaccctctacgaccaccagacgaacctccaccgtc
aggaaaatgccgagtgtgagtgagattttgaaatcaaggacggaggaggaggaggaaaac
ctgaaggaggaggaggaggagaaggaggtactgaaggaggtggatagtgcctctgagacc
acaattggacgaccttcaacgactgaggcatacgttaagagtacgacctcaaggagtgaa
caggactcaaccacacaaagaatcctgaaggaggcggagaggagtcagcttcacgtggcg
acagaaacttcgtcagtagagcacaaaactccctcaggcacctccaggaagttcgtgaga
cgccctcgacctcaacaggacagtgggacgccagagggagttagaccttcagcccctcgt
cggcgtcgccctctgagaccacgaattaaactcccactaccaatcacctaccacagggca
cccactacaccacaggaaaccgtcgcgtccaccacaccaccacaggaaaccttcgcctcc
acctccaccactaccaccaccactaccacacaacgcccacgtacaaccacaatcacagtg
acttcaccaaccaccccacgtgtcgtcctaaccaccactaccactactaccaccacagcg
cctcccacgaccactactgttaggaccccggcgcaggtagtaatcgacagcctgacggag
atcatgaaggatgcaacgaacaccagcaggagtaaggacaaggtgtacaacatcaccgct
aacctggagagcctcaacagacgtctggcagagcagggcatccacatcattcacgcagaa
gtagatggggtgaaaattaaactggataataggatgataataagacccagaccacctcca
cctccagtcaccactttcagaccgtccacatccctcgcctccacacttccatcaccacga
ccctcaggaccctcattcccatcctccccctccacctccttctccttcttcacgccggca
agtgattcagacgtgcagaacaaggagatccacacctccatcagatcctccttctccttc
cacacgtcacactccccggacacggctaatgaggtgcaaacgacgaccagggtcacgctt
cccaccaccaacaagcccgtggaagccaggaagccagacaaccccttcctcgccccctcc
agactcccgacggccctggaaggcgaggaacacccacccaggaatcgctccgacacaagg
gcacctcagtctccctccgtcagtatcaccggaacgagatctggtttgaacttggaggat
catgaaagggcgcctacttctatcttagctaccgccactgttccagccacggtcactaca
cgcactaggtccaccaccgtgcccatcaccacacaccacgcagctaccacaccgtccctc
cgtctgcacccagtcaccacctccacacatgacggaggggaggagtcgaagcttcataac
gatttcggagcacccaccaccgtccacccgacctcccatcaccgaccaaccttcttcccg
ccgcccaccgaccatagccacgccgataacattcccaggcctactcgcatcccgaccatc
caagtcatttccatcctgaaggacaatgaacttccagggtctcccgctactgtagaagac
gccgaaggagacctgaatgactcgcaggacctcaggaacaccccaagagcctcctacact
gctatctacgtcattagtatcattggtgtcatcccggcggctggtcttgccttcttcatc
gctcgcaggttcctgaagaagacgcagaaggcgctgccggagagtgaggagagaggggaa
ggattcacgcccatcactcaccatcactccaggaagactcaatcatcagcccacgccacg
actatggatggtgagagcccttcgtcagtagaagccaagaaccctcgcttcacaccctgg
gagtttccacgttctaagcttcgcctcgcctccatcttggggcagggaaactttggagtg
gtgtggaaagctgaggcgcgagatttgtgtgcctgcgagggttcccagggcggcccgact
gtgcttgtggcggtcaagggcgtgaaggaaggcgcggggcagaaggagaagcaggatcta
ctgaaggagctggggatcatgcaacatctgggacacaatgataatgttgtcactcttctt
ggttgttgtacgcagcaagagccttactttgtcatcatggagtacgtcatgttcgggaag
ctgctcactttcctccgtgatcaccgcacgcgacagaactactacaacttctcgtccgac
acagctgctctcacctctcatgacctcacccgcttcgcctgccaagtggcttctggctgc
gagtacatccagagccgtgggatcatccaccgagacttagcttcccgtaacatcctcgtc
gatcataacaaagtgtgcaagattgcggacttcgggctggcgaggagcgtgaaggacctg
ggcagcgacatctatgagcagaagagcaggggagcgttgcctattagatggatggctccg
gagtctctctacatgagtatcttcacccacaagtcagatgtgtggagtcttggtatcctg
tgctgggagattgtcactcttggctccaccccgtaccccggcatgacagcaagagaggtg
atgaggagagtgcgagaagggtaccgtctggagaggcccgagcactgccaccaagaactg
taccacattgtaactcgctgctggcaccaggacctgaaccagcggccctccttcgctgag
atcaaagaggaccttcaggaactcctcgataactctccgacaggttatattgaccttgaa
aacttccccgagagcagctattactccatgcatgagaataccgatgaggagaagctgtaa
caaggacacatgcacacacatacacacttatgctattacacagacacacacgtccagaat
gaagttacggttttgttctgaaatagtttgtcttcaagttttctgcaagtgtgttttgtt
atgtttaacgtatgattgtagtcattatgttaatgggatagtgttctgagttgaaggaaa
ggtttgtttatcgtggtgttttggtataggctgactgggttacgtattaggtgcgtaaaa
tacaaataatatacggtaatacgaaagattatatatattaaacatcatagaaaacgtact
acagtgctcccaacagtgcggaacaataacaatttacttccggccacttttctttttcta
aacaggagttaacgctaaacttatataatatttctattaacaatacacatatatcacttc
aaaataacaatctagactcccagcataatgacagtgcaatgcaaacataacacttctcta
cgcataggttggtgagccttagctggggacatcactttctgagcgcgggtgctgtcatct
cgcctctcgttatttacctcattttaactgtccccaagcgttaactatgttccccaaagc
gagtattcatttaatagtgctttttctatctggtgcaggcttcaggggcgtgaagaacag
gtatgtaacacttaaattacttaaaatattttgtcatgcaccaggtaggctgccaggtg-
-gactgccgacatggtgcactaactggttattccactatactctttattcatcagttttg
agtagcaggcattcttgtgtattgtcttggtatgagttagggtagtatgaggtgaagtgt
agcctcgttagtttgctaggtcaagcgagaggaggcgtttgcggagtgagaattttggcg
ccaaaaatactgtaccgtacatcacctgatatacccgtacattaacacaaactgcatata
gagtatttgtattaggccaaacagattatataaactacctatacaattacagaacgttac
caacagcctagttaatcattaaagcgaagattagtgaagtgaagaactgggtagcctagc
tcggtggtgcaagtctgtacaggtctaaccaatgctgtgttgccgctgttaactcctgaa
catagaattaacaagtaacttcaatatgtcattacggcgggttgaattgtactgataagg
attccaataccttttcaataccacttcgatgaggctatagagtgaacagtatcttaacca
ggctacatgaataccaaccctgccgcattataacagcaatacatcaccacgtgtataaga
tgaaagatgtcactgagctttgtgttacgtgttatgagagagagagagagagagagagag
agagagagagagagagagaga
