# Supplementary material for: Phylogenetic and transcriptomic characterization of insulin and growth factor receptor tyrosine kinases in crustaceans
Source: Front Endocrinol (Lausanne). 2024 Apr 4;15:1379231. doi: 10.3389/fendo.2024.1379231 (PMC11024359; doi:10.3389/fendo.2024.1379231)
Supplement: Supplementary Material 1 — Crustacean RTK sequences and classification. [file DataSheet_1.zip › Supplementary_Material/Supplementary Material 2/Cmaenas Alignments/PVR/alignmentPVRdnaGREEN2.fa]

>CarmaC_EVm001015t1 type=mRNA; aalen=1239,87%,partial3; clen=4259; offs=541-4257; organism=Carcinus_maenas; evgclass=main; oid=Carcinus_maenas_CNS_velvLoc10359ct1; cov=1290.3_g66_i26;
atattcctattgtgaacatgagtacagggattaagtacaatacaaagtataacaaagtga
gagtaagaagactgttttataaagtgagtgtatataatgaatgttcattatacgttgcaa
tgggcacttgagatctgccaagtaacagttacagcatagtgatttcgtgaatcacagaac
aacaaaaacacacaagaaaaaagctgcacatttatcaaaagtgagcatcttatcaaaaag
ccaatatttcttgggttgtttttagtggttttagttcggcccttgacgctggtaacaata
attgcgaacgtgtggcaactatacgctccaatagtggcactaccctccactgacactgtg
agtgactgagaagagatcagttagtagcagcggtggagatggacagcctatagtgctcat
agtgttggataatattgtatcaactcttgcaagcagatctaacatactcatacattagag
tgcagaacagctactttcttggttctgcttcatgctgatcaatgacgttgtgtcggactt
atgactatcaagatgaggctcttttaccttctgctgttgctattttgtaaagttctggct
gtgtggagcattagaccaccacaaattgatggtgaggatgaattggttgtcgaggaaggc
agtcccttcaccctacgctgtcaaggagctcaacccgtcaactggtacaaggaagggata
atgtttgatggatatcgttcaacttccctaaattcgacacaagatgacaaagattttccc
tatgtggtcatagctaatataatgaattcatatcctgacgacactggctatttctattgc
aagtacaatgatacaacagacctcagcgacaatggagtggactctgtctacgtatatgtg
cattcggaatacgaaccttttgtgaaacattacttaaatcagcagcagctgaatgtttca
cagaagttgcagttggaatgcatgactacacaccctaacacgagtgtcaccctactgaaa
gatcaaaaaaatatcactcacaaggaaggagttaagtttgaccctaaaaaaggatttgta
atcgaaaatgttacagaggatgatcaaggggtatatatctgtttggcaaaagatgcagaa
aattatcctgtagagctcaaacaaaaagtcaaagttattgcaaagcagctgaaaccacca
agtattgaagtaggaaaaaaccaacagtttgtcataggggaaaagttctccctggtatgc
agtgtgagggatcatgaagatataaaatttaactggacatacccaaataaagcaattaaa
catgaacaaacttcttctgttgctccaaggaatgaaaccacgtatcacaagagcaccctc
atggtattaaatgcctcagaagctgaaactggtatttacacttgctccatcttctctcaa
aatgccaaatcaaacaagaatttttataatatcacggttaaggaacatgtggcatcattt
gtcgaactcgacagcagtaacaaaattccggaaatagaagggcagaatgccaagtggaag
actacagtgaggtgttacccatgtccccccaatatcacctacactgattggagaggacaa
actatgtcttcaacagacaggatcaaaattgaatatgaagaccatgaaggattatcatgg
cttaggataaataacatatccagcagtgattttggacattataccatcacagcagttacc
tttgatgggacaaaaaaagattcacgtacaacactgttcgaagttaagagtcctcttcac
atgaaggtgaaagatattcttccatattttgtcaaaggagagaaagtaaatgttactttt
tcggcccaaggcttccccatatgtaacatcagtgtgctgtttcaaaactgttccaataca
catacatcctcctgcagtgacatcagttccattcagcctctatggcaggaaactgatttc
cctgctcaagggaacataattgagaaatcaataactatcgctcctgacacatcgggattg
ttgtggttcatcacagaggaggaagattgtggatctcaaaacaaatcagctgttatcaaa
atatctgacattaaaggcgtctttgtcttttggcattctggacccgataacattactgat
gttgtccgtgaggaatctatcattgttgtggagaatgatgaattttcattgatgtgtggt
ggaattaagtatgattacaagagtgttgatctcagtgtggattcaggctttccaaattca
tttcgagtggattcggaattctcctggcaaacaaatataattgttgaaaaggcaacaaaa
aaccttgcaggaaattatacctgcactgcttatcatcatggggagaaaaaaccagatgtc
aagaatattatcatcactgtagatgatgaaaaacttgtgcaatttgacaacaaaaccaat
atgaacaaccaatcagtggaagtggaggatgataagcaattcagccttgagtgtattgtg
acgggcagtccaacaccaaccatccaatggctgaaggacaagaagaatctcaccatcaac
tcaaagaattttgataagaatatgatgtacttctccaatgacatgatgaacctgacattc
aaacacgtgagtgagaagcatgagggagagtatacctgtatggcaaaaaaccgattgaat
gaggtcagcagattccttactctcaaaaagccagttccaggcctgggtacgactgccaag
gtgatcctgatcatagcctttgtgggtatacttatcctttttattgtggtttgtttactc
atgtgtcgagtgaagaatgagcggaagaaaagtgaatcctttagaaagagtcaaagaatt
cattttgatgagggaaacattgactcattgaatcctgatgccacagttgatggtcaagca
gagatgttgccttacaataaatcaaagtgggaggtgccccgagcgaacatcacctttgga
aagcaattgggagcaggtgcctttggtcgagtgataaaggcacttgtgaagggtctggag
ggccccgccaccaccactgttgctatcaagatgtccaaaaatgctgttgatgtttcacaa
atgcatgccctcgtttcggagctcaagattatgtcgaatctgggcaagcatctcaacata
gtcaatctgatgggagccaacacagaaaaatacaatataggagagctctggatcctgact
gagtactgccgctttggtaacatcttgaacttcatacaaaaacaccgcagaaagtttacc
agccagatttgtcctgtaaccggcaagattaatcccaacttggctcttaactctccaatg
tcacctaccattaatgaaagttacccatcatcacctcctgttgatcaagatgggtacctg
gctactggtgccaaacagtttgtactctctgatcctccagcgggtcattccactggatct
gattcttcctctgctatgttgacttcatctgcaaaagaccccatctcacttggaccatct
gggcactttgccactaatcctttgtatgatatgaagataggtactgcaactgcaaatcca
aagggaaaacctgaaggctgtgaggactccacaaattcaagcatttttcagcggaaaggc
tccagactcctgagcattggctccattactctatctgatggtagctcagtcagctatcca
ctgagacaccaagacactggccaacaatcttcctgtcaatctccgttggcctcatcagag
tcatttttcatgggagaaaattattcagacttcttgcatgaaattggaagtgtgccaggg
gtcactgcacctttcaccacatctgatctcatctgttggggatggcaaatggccaatggc
atgaattacctgtccagaagaaagatcctgcatggagatttggctgcccgtaaccttctc
ctcgctgacaataatgtggtgaaaatcagcgactttggtctgtctcgcaatatgtataga
aatgataattatataaaaaaaggagat---------------------------------
------------------------------------------------------------
------------------------------------------------------------
------------------------------------------------------------
------------------------------------------------------------
------------------------------------------------------------
------------------------------------------------------------
------------------------------------------------------------
---------------------------------------------gactcattgccagtc
aagtggatgtcaatagaagccattcgcgacaaaatgttcagtgtagagagtgatgtatgg
gcatttggtatcacgctgtgggaaatattttccctgggtagctcaccatacgcaggcata
gcggttgacatagaatttgtggaccagttggcgaatggctacaggatgagctgccctaaa
tatggaaatgaggaaat
>CarmaY_EVm000863t2 type=mRNA; aalen=1239,91%,partial3; clen=4083; offs=365-4081; organism=Carcinus_maenas; evgclass=althim; oid=CarmaY_velvLoc11055ct1; cov=731.3_g82_i74;
------------------------------------------------------------
------------------------------------------------------------
--------------------------------------------------------gaac
aacaaaaacacacaagaaaaaagctgcacatttatcaaaagtgagcatcttatcaaaaag
ccaatatttcttgggttgtttttagtggttttagttcggcccttgacgctggtaacaata
attgcgaacgtgtggcaactatacgctccaatagtggcactaccctccactgacactgtg
agtgactgagaagagatcagttagtagcagcggtggagatggacagcctatagtgctcat
agtgttggataatattgtatcaactcttgcaagcagatctaacatactcatacattagag
tgcagaacagctactttcttggttctgcttcatgctgatcaatgacgttgtgtcggactt
atgactatcaagatgaggctcttttaccttctgctgttgctattttgtaaagttctggct
gtgtggagcattagaccaccacaaattgatggtgaggatgaattggttgtcgaggaaggc
agtcccttcaccctacgctgtcaaggagctcaacccgtcaactggtacaaggaagggata
atgtttgatggatatcgttcaacttccctaaattcgacacaagatgacaaagattttccc
tatgtggtcatagctaatataatgaattcatatcctgacgacactggctatttctattgc
aagtacaatgatacaacagacctcagcgacaatggagtggactctgtctacgtatatgtg
cattcggaatacgaaccttttgtgaaacattacttaaatcagcagcagctgaatgtttca
cagaagttgcagttggaatgcatgactacacaccctaacacgagtgtcaccctactgaaa
gatcaaaaaaatatcactcacaaggaaggagttaagtttgaccctaaaaaaggatttgta
atcgaaaatgttacagaggatgatcaaggggtatatatctgtttggcaaaagatgcagaa
aattatcctgtagagctcaaacaaaaagtcaaagttattgcaaagcagctgaaaccacca
agtattgaagtaggaaaaaaccaacagtttgtcataggggaaaagttctccctggtatgc
agtgtgagggatcaggaagatataaaatttaactggacatacccaaataaagcaattaaa
catgaacaaacttcttctgttgctccaaggaatgaaaccacgtatcacaagagcaccctc
atggtattaaatgcctcagaagctgaaactggtatttacacttgctccatcttctctcaa
aatgccaaatcaaacaagaatttttataatatcaaggttaaggaacatgtggcatcattt
gtcaaactcgacagcagtaacaaaattccggaaatagaagggcagaatgccaagtggaag
actacagtgaggtgttacccatgtccccccaatatcacctacactgattggagaggacaa
actatgtcttcaacagacaggatcaaaattgaatatgaagaccatgaaggattatcatgg
cttaggataaataacatatccagcagtgattttggacattataccatcacagcagttacc
tttgatgggacaaaaaaagattcacgtacaacactgttcgaagttaagagtcctcttcac
atgaaggtgaaagatattcttccatattttgtcaaaggagagaaagtaaatgttactttt
tcggcccaaggcttccccatatgtaacatcagtgtgctgtttcaaaactgttccaataca
catacatcctcctgcagtgacatcagttccattcagcctctatggcaggaaactgatttc
cctgctcaagggaacataattgagaaatcaataactatcgctcctgacacatcgggattg
ttgtggttcatcacagaggaggaagattgtggatctcaaaacaaatcagctgttatcaaa
atatctgacattaaaggcgtctttgtcttttggcattctggacccgataacattactgat
gttgtccgtgaggaatctatcattgttgtggagaatgatgaattttcattgatgtgtggt
ggaattaagtatgattacaagagtgttgatctcagtgtggattcaggctttccaaattca
tttcgagtggattcggaattctcctggcaaacaaatataattgttgaaaaggcaacaaaa
aaccttgcaggaaattatacctgcactgcttatcatcatggggagaaaaaaccagatgtc
aagaatattatcatcactgtagatgatgaaaaacttgtgcaatttgacaacaaaaccaat
atgaacaaccaatcagtggaagtggaggatgataagcaattcagccttgagtgtattgtg
acgggcagtccaacaccaaccatccaatggctgaaggacaagaagaatctcaccatcaac
tcaaagaattttgataagaatatgatgtacttctccaatgacatgatgaacctgacattc
aaacacgtgagtgagaagcatgagggagagtatacctgtatggcaaaaaaccgattgaat
gaggtcagcagattccttactctcaaaaagccagttccaggcctgggtacgactgccaag
gtgatcctgatcatagcctttgtgggtatacttatcctttttattgtggtttgtttactc
atgtgtcgagtgaagaatgagcggaagaaaagtgaatcctttagaaagagtcaaagaatt
cattttgatgagggaaacattgactcattgaatcctgatgccacagttgatggtcaagca
gagatgttgccttacaataaatcaaagtgggaggtgccccgagcgaacatcacctttgga
aagcaattgggagcaggtgcctttggtcgagtgataaaggcacttgtgaagggtctggag
ggccccgccaccaccactgttgctatcaagatgtccaaaaatgctgttgatgtttcacaa
atgcatgccctcgtttcggagctcaagattatgtcgaatctgggcaagcatctcaacata
gtcaatctgatgggagccaacacagaaaaatacaatataggagagctctggatcctgact
gagtactgccgctttggtaacatcttgaacttcatacaaaaacaccgcagaaagtttacc
agccagatttgtcctgtaaccggcaagattaatcccaacttggctcttaactctccaatg
tcacctaccattaatgaaagttacccatcatcacctcctgttgatcaagatgggtacctg
gctactggtgccaaacagtttgtactctatgatcctccagcgggtcattccactggatct
gattcttcctctgctatgttgacttcatctgcaaaagaccccatctcacttggaccatct
gggcactttgccactaatcctttgtatgatatgaagataggtactgcaactgcaaatcca
aagggaaaacctgaaggctgtgaggactccacaaattcaagcatttttcagcggaaaggc
tccagactcctgagcattggctccattactctatctgatggtagctcagtcagctatcca
ctgagacaccaagacactggccaacaatcttcctgtcaatctccgttggcctcatcagag
tcatttttcatgggagaaaattattcagacttcttgcatgaaattggaagtgtgccaggg
gtcactgcacctttcaccacatctgatctcatctgttggggatggcaaatggccaatggc
atgaattacctgtccagaagaaagatcctgcatggagatttggctgcccgtaaccttctc
ctcgctgacaataatgtggtgaaaatcagcgactttggtctgtctcgcaatatgtataga
aatgataattatataaaaaaaggagat---------------------------------
------------------------------------------------------------
------------------------------------------------------------
------------------------------------------------------------
------------------------------------------------------------
------------------------------------------------------------
------------------------------------------------------------
------------------------------------------------------------
---------------------------------------------gactcattgccagtc
aagtggatgtcaatagaagccattcgcgacaaaatgttcagtgtagagagtgatgtatgg
gcatttggtatcacgctgtgggaaatattttccctgggtagctcaccatacgcaggcata
gcggttgacatagaatttgtggaccagttggcgaatggctacaggatgagctgccctaaa
tatggaaatgaggaaat
>CarmaY_EVm000863t1 type=mRNA; aalen=1186,77%,complete; clen=4581; offs=365-3925; organism=Carcinus_maenas; evgclass=main; oid=CarmaY_velvLoc8650ct1; cov=668.7_g82_i60;
------------------------------------------------------------
------------------------------------------------------------
--------------------------------------------------------gaac
aacaaaaacacacaagaaaaaagctgcacatttatcaaaagtgagcatcttatcaaaaag
ccaatatttcttgggttgtttttagtggttttagttcggcccttgacgctggtaacaata
attgcgaacgtgtggcaactatacgctccaatagtggcactaccctccactgacactgtg
agtgactgagaagagatcagttagtagcagcggtggagatggacagcctatagtgctcat
agtgttggataatattgtatcaactcttgcaagcagatctaacatactcatacattagag
tgcagaacagctactttcttggttctgcttcatgctgatcaatgacgttgtgtcggactt
atgactatcaagatgaggctcttttaccttctgctgttgctattttgtaaagttctggct
gtgtggagcattagaccaccacaaattgatggtgaggatgaattggttgtcgaggaaggc
agtcccttcaccctacgctgtcaaggagctcaacccgtcaactggtacaaggaagggata
atgtttgatggatatcgttcaacttccctaaattcgacacaagatgacaaagattttccc
tatgtggtcatagctaatataatgaattcatatcctgacgacactggctatttctattgc
aagtacaatgatacaacagacctcagcgacaatggagtggactctgtctacgtatatgtg
cattcggaatacgaaccttttgtgaaacattacttaaatcagcagcagctgaatgtttca
cagaagttgcagttggaatgcatgactacacaccctaacacgagtgtcaccctactgaaa
gatcaaaaaaatatcactcacaaggaaggagttaagtttgaccctaaaaaaggatttgta
atcgaaaatgttacagaggatgatcaaggggtatatatctgtttggcaaaagatgcagaa
aattatcctgtagagctcaaacaaaaagtcaaagttattgcaaagcagctgaaaccacca
agtattgaagtaggaaaaaaccaacagtttgtcataggggaaaagttctccctggtatgc
agtgtgagggatcaggaagatataaaatttaactggacatacccaaataaagcaattaaa
catgaacaaacttcttctgttgctccaaggaatgaaaccacgtatcacaagagcaccctc
atggtattaaatgcctcagaagctgaaactggtatttacacttgctccatcttctctcaa
aatgccaaatcaaacaagaatttttataatatcaaggttaaggaacatgtggcatcattt
gtcaaactcgacagcagtaacaaaattccggaaatagaagggcagaatgccaagtggaag
actacagtgaggtgttacccatgtccccccaatatcacctacactgattggagaggacaa
actatgtcttcaacagacaggatcaaaattgaatatgaagaccatgaaggattatcatgg
cttaggataaataacatatccagcagtgattttggacattataccatcacagcagttacc
tttgatgggacaaaaaaagattcacgtacaacactgttcgaagttaagagtcctcttcac
atgaaggtgaaagatattcttccatattttgtcaaaggagagaaagtaaatgttactttt
tcggcccaaggcttccccatatgtaacatcagtgtgctgtttcaaaactgttccaataca
catacatcctcctgcagtgacatcagttccattcagcctctatggcaggaaactgatttc
cctgctcaagggaacataattgagaaatcaataactatcgctcctgacacatcgggattg
ttgtggttcatcacagaggaggaagattgtggatctcaaaacaaatcagctgttatcaaa
atatctgacattaaaggcgtctttgtcttttggcattctggacccgataacattactgat
gttgtccgtgaggaatctatcattgttgtggagaatgatgaattttcattgatgtgtggt
ggaattaagtatgattacaagagtgttgatctcagtgtggattcaggctttccaaattca
tttcgagtggattcggaattctcctggcaaacaaatataattgttgaaaaggcaacaaaa
aaccttgcaggaaattatacctgcactgcttatcatcatggggagaaaaaaccagatgtc
aagaatattatcatcactgtagatgatgaaaaacttgtgcaatttgacaacaaaaccaat
atgaacaaccaatcagtggaagtggaggatgataagcaattcagccttgagtgtattgtg
acgggcagtccaacaccaaccatccaatggctgaaggacaagaagaatctcaccatcaac
tcaaagaattttgataagaatatgatgtacttctccaatgacatgatgaacctgacattc
aaacacgtgagtgagaagcatgagggagagtatacctgtatggcaaaaaaccgattgaat
gaggtcagcagattccttactctcaaaaagccagttccaggcctgggtacgactgccaag
gtgatcctgatcatagcctttgtgggtatacttatcctttttattgtggtttgtttactc
atgtgtcgagtgaagaatgagcggaagaaaagtgaatcctttagaaagagtcaaagaatt
cattttgatgagggaaacattgactcattgaatcctgatgccacagttgatggtcaagca
gagatgttgccttacaataaatcaaagtgggaggtgccccgagcgaacatcacctttgga
aagcaattgggagcaggtgcctttggtcgagtgataaaggcacttgtgaagggtctggag
ggccccgccaccaccactgttgctatcaagatgtccaaaaatgctgttgatgtttcacaa
atgcatgccctcgtttcggagctcaagattatgtcgaatctgggcaagcatctcaacata
gtcaatctgatgggagccaacacagaaaaatacaatataggagagctctggatcctgact
gagtactgccgctttggtaacatcttgaacttcatacaaaaacaccgcagaaagtttacc
agccagatttgtcctgtaaccggcaagattaatcccaacttggctcttaactctccaatg
tcacctaccattaatgaaagttacccatcatcacctcctgttgatcaagatgggtacctg
gctactggtgccaaacagtttgtactctatgatcctccagcgggtcattccactggatct
gattcttcctctgctatgttgacttcatctgcaaaagaccccatctcacttggaccatct
gggcactttgccactaatcctttgtatgatatgaagataggtactgcaactgcaaatcca
aagggaaaacctgaaggctgtgaggactccacaaattcaagcatttttcagcggaaaggc
tccagactcctgagcattggctccattactctatctgatggtagctcagtcagctatcca
ctgagacaccaagacactggccaacaatcttcctgtcaatctccgttggcctcatcagag
tcatttttcatgggagaaaattattcagacttcttgcatgaaattggaagtgtgccaggg
gtcactgcacctttcaccacatctgatctcatctgttggggatggcaaatggccaatggc
atgaattacctgtccagaagaaagatcctgcatggagatttggctgcccgtaaccttctc
ctcgctgacaataatgtggtgaaaatcagcgactttggtctgtctcgcaatatgtataga
aatgataattatataaaaaaaggagatgtaagtgtgtaccagtttgacttatatgtactc
gtagtcatttatttactttagtcattgttgatttgttatgaggaaagggaaatggtgtat
ggttatatggatgtttgcctttaatagatacaattaatacatataatttccaatcaagaa
catgaaatacatttagcagatataagtgtcaaacattgtatagaaaacatatggtggtgg
ctataactgctccaaagtcatgtcttcataatggcaagtcttgtaaaggagaaaacaaaa
cacgcaacactctcaccgttgtcaccactatacatacttttgtccagcaatgttttacat
ttacaaatgctaaattcttaccacctgttggatgttactccactgggtcgcccggccaat
gtaacgtccaagttgccacggtgtaccttcccaaagtttccccagatattgttaataaga
tgagacataattgctaatttttatgacttatttttatcctcacaggactcattgccagtc
aagtggatgtcaatagaagccattcgcgacaaaatgttcagtgtagagagtgatgtatgg
gcatttggtatcacgctgtgggaaatattttccctgggtagctcaccatacgcaggcata
gcggttgacatagaatttgtggaccagttggcgaatggctacaggatgagctgccctaaa
tatggaaatgaggaaat
