# Supplementary material for: Phylogenetic and transcriptomic characterization of insulin and growth factor receptor tyrosine kinases in crustaceans
Source: Front Endocrinol (Lausanne). 2024 Apr 4;15:1379231. doi: 10.3389/fendo.2024.1379231 (PMC11024359; doi:10.3389/fendo.2024.1379231)
Supplement: Supplementary Material 1 — Crustacean RTK sequences and classification. [file DataSheet_1.zip › Supplementary_Material/Supplementary Material 2/Cmaenas Alignments/PVR/dnaPVRgreen1.list]

CarmaC_EVm000535t6
CarmaY_EVm000455t4
CarmaC_EVm000535t1
CarmaY_EVm000455t1
CarmaY_EVm000455t5
CarmaY_EVm000455t3
CarmaC_EVm000535t4
