# Supplementary material for: Phylogenetic and transcriptomic characterization of insulin and growth factor receptor tyrosine kinases in crustaceans
Source: Front Endocrinol (Lausanne). 2024 Apr 4;15:1379231. doi: 10.3389/fendo.2024.1379231 (PMC11024359; doi:10.3389/fendo.2024.1379231)
Supplement: Supplementary Material 1 — Crustacean RTK sequences and classification. [file DataSheet_1.zip › Supplementary_Material/Supplementary Material 2/Cmaenas Alignments/PVR/alignmentPVRdnaGREEN3.fa]

>CarmaY_EVm000567t1 type=mRNA; aalen=1451,83%,complete; clen=5218; offs=293-4648; organism=Carcinus_maenas; evgclass=main; oid=CarmaY_velvLoc6465ct1; cov=649.0_g35_i151;
cgatctgtgtatgtgtgtgtgtgtgtgtgtgtgtggagtatgtcgcgtgcgttgtgatgg
tgtgtgtgtgtctttctctctctactgagttgcgtgtgttgcgtgtggtgtaaagtggtg
ttgggggcgtgggaaagacgtgaaagtt--------------acttaaatctgtcctt-a
gattgctgaagaaaactagattaggtatttagtgttatgtggtgacggtgaaggagaagg
tgaaggtgacggtggtggatacttattgtcttcaacccaccactaccaccacaccaccac
caccaccatgcagtccttgtgtgtcctcctggtggtgtgctgcgtgagttcgttggtgag
ttctttggctcccagactggatgttgaagacctgtgggtgatacgaacatacgaacaaga
ttactttgaactgctgtgtgagggagacaagccgctcaaatggtcatggaatagctcgct
ccacaaagatgatgctgagattcatgacgcacaacaagaaatacaacaatatccctacaa
gtcaactctctcggtgtttgaagtgcgagcaggagacactggcttctataattgctatta
tgaagacacgacagacatacacacaggcagtgacagtgtggcttctacttatatc-----
---------tatgtttatgatggagagaccatttttgtgaatccta----------atag
ctttgtttctgtgtctgtgaaaaccaatgaaaaacttgtcttggattgccgcactactct
gcccaatgttactctgctactagagaaaaatgaacaaccgttcaacatggacagttataa
tgttcgctgggatcccaagattggttttgttcttctgag----cctcacaattcatgata
ctggcatatataaatgtgt------------------gtctgagtccacccatgaacaac
gacacatccacgtcactgtgaacc---------gcgcctcgtccgaattggcgagtccaa
tcattgatgagggagtgaaccctaactatgtgctgggtcatcccttctctctgaagtgta
tcttgaagggaaacatcagtgcttctctggagtggtcttatcctaacgctactgtttaca
agaccacccaagtgaaggattatgatgatgatgctgataagaacagcagcagcagcag--
----------------------------------------------------cctggtga
gcaccttacatgtagccaat-------gccactcttgaccacaccggcacctacacttgt
actgctgccactctcctcgagtctaaacaacactcactctacattcaagtactagacagt
cttaagccgtatgttaggataagaagcccagaagagattcttgtcaacttagagaacaca
acaacagtgaagtggaaagctgaggtgttttctttcccacaaaacccaactattgtttac
aagaactggcgaggtgatgtactcactgata-------------------------atga
aaggatggagatcaagtttgagtcagctgatgccttctcctggttcttcctacacaacat
tacagcagcagactttggccggtacactctcaccgctactaatggagacaacactgctac
tgaaaccgctgccgtcaacttgaacattatgagtgcgccagaagtggagatagaaggagt
gccagagtttgtgtggcctcagagtaaggtagaagtgacgtgtttggcacaaggcttccc
tctccctgatgtggtgtgggaattccaaccttgtgtgagcggacatccttcttgctccaa
ctatcaacaggtgaaggttgatggagagtctatgagcactcctgggccaggcaacatcat
ggtgagttccttcctcttctcaccacagtcctcaggttacctccgctgtgtggctaacaa
ctccctcgccactcttaaccatactgtgcctctcctcatctctgatgtgggaggtgtcta
catgttgaatcacacagtacacaacaccaccacagtcatcgcttcctctgccgtcctgac
tgtcatcactaacgatgacttccggctcacctgtgctgctaacaaactcatctacaacaa
ggtgacgctccacacaccacaatcctacgtgggtgaagtgaagcagcaagaatctacata
ctcattactacaagagacaactctacagagagtgagtgtagcagtacaagggaagtattc
atgtagtgcccagagctaccaacaacaccaagatgtacacgccaagactgtcaccattaa
tgttctggaggaagcgaaagtgaagttcttgcaagactccaacatgaaggagaacaaaac
agtgattgtgaaagaaaccccattcttccttaactgtactgtagctggtacaccacaacc
taccatcacttggaagaaggatggcaagcccctaacccacacctcagccttctttgacaa
caagacaacctttctctggagtgactctcagaggattgagttcaaatatgagtttaaaga
gaagcatgttggacgctacacctgcactgccaacaacagactcaacacactcattagaac
actggtgctcactgtacctgcagctggcttgagcactccggccaaaattggcctcacagt
ggcttgtctgggcattggtatcctcatcatcactgtggtcgttcttttcaaacgggtcaa
gacggaacgcaagtttagaaaatcgttccgtgccaatgaactgtatctgtttgagaaggg
caacattggacaactgaacccagactgttctgctgatgaacaagctgaactccttcccta
tggacaggagtgggaggtgcccagagaacaaatatctcttggtaaacagcttggttctgg
agcgtttggccgtgtggtgaaggccaaggtggtgggtttggaggggccggccaccactac
caccactgtcgccatcaagatgtgtaagagtcaggcagaccaagcacagatccgagccct
tgccttagagctcaagattatgattcacctgggaaaacacctcaatattgtcaacctgat
gggagctaacaccactcatattggcaaaggtgagttatggatcctggttgagtactgtcg
ctttggtaacctgttggtttttatgcatcgccaccgcaacaacttcatcaaccagattga
cgccaacacaggacacattgacaccaccaagttgatgccacactttgttgctgctgccgc
taacacagccacactctcatcgcctggtggaagctggcgtgatgtgaactcccgaggcag
tgtgagccaagatgtggtgcctgccacacccaccacacccttgatcctgtcaccccctcc
ttcaggacacactcgccccgccccacaagcacacaaccctacgtacaaccctatgagtcc
cagccacacaccaccacactcaccactacactcaccacataacaccacacaagccacaag
ttcacatgagtgttgtagtggtgagttaaagaccccgtccactacagccacaagtgatgg
acgggttcagaatgtgtactttacctccacttctgactcgagtggttcacatgctcctct
ctcccctaccgagagcagtttgttagactccgagggtaagatgttgttggtgcctgaggt
ggggagtgtgcccggagtgaactgtgccttcaccaccactcacttagtgtgctgggcgtg
gcaggtggctcagggcatggactacctcgcctccaggaaggttctccacggtgacctagc
ggctcgtaacttgctgctggctgacgacaatgtggtcaagattagtgactttggactgtc
tcgggatatgtacaagaaagatatttatatgaagaaaactgatgatctgatgcctatcaa
gtggatctcagtagaggcgatccgagacagaatctttagtgtacaaagtgacgtgtgggc
gtttggagtggctctgtgggaaatattctccctgggcagcaatccttacccgggcataca
agttaatatggacttcctgcccctactggaacaaggatacaggatggattgtcctaaata
tgctaaccaggatatttatgagctgatgttggagtgttgggaaggtgagccaatgaaccg
tccatcatttagagaagctgtccatcgccttgactctttattacaacctgaactgaaagg
agaatatctgagcatgaatgaccaatacgtgaggatgaacgaagaacggtttaaagaaca
gcctgactaccttaacatgttcactcccccggactatgagaacatgaccaataaggcaga
tgaggacctcaaaccacaatacatcaacctgcaggttgcagggagtgttgcaagagacac
cacagatgcagcacaacaacacacaaccatacagtccccagaagtggtcagttactgcaa
cacacctttatccccaagtccagcctctctttcctccactagcaatcctcattacctccc
catggactgtacaaggcattccccaaatcctgagaagaaggaggaggaggaagtgttcag
tcctgacccatctcaagccccaagattcactttcacccaggaccaagacaacatgatgac
aactcagaaagacaacaaacaaccttacctcaacagcactcaacaacaacaacttaaccc
acactcacaacactctactctcatcactaaaaataataataaggacaccagcagcaacat
ttagcactgctacttaactaggagtcattagtgctggttaagactgtatcacacctgaag
tagtacatacatacatacttggtttacttggtgggatgtagagggcattgaagaggttgg
gaccactatgggagaaaggtgaaggccagtgtagtgtcttgaccctctcccgcactgttg
cgggagcagtgcctgtctttcacacattcttccagttcgctcgctcaatctggaccttag
cagttgttgagtgagatgaggtagttggttttgtaatattttccacacatacagtattat
ggccttgtacctttcccttcttctctgctgggaatacagacccagcttttccagatgctg
ccagtaggtgattcctttcattccctgtatgagtgtagtgagggacggccctcttctctc
tgcactcattccagctcctgtatgtagttgacccttttagtggagtgactagaggtgggt
gcagtagtccagtattgggtggataagaacataagaaattaaggaagctgcaagaagccc
gtaggcctacacacggcagtccctgtaaaaagtg--------------------------
-----------------------------
>CarmaC_EVm000679t1 type=mRNA; aalen=1450,83%,complete; clen=5240; offs=263-4615; organism=Carcinus_maenas; evgclass=main; oid=Carcinus_maenas_CNS_velvLoc6384ct1; cov=745.5_g2677_i0;
tgagt------------------------------gagtatgtcgcgtgcgttgtgatgg
tgtgtgtgtgtctttctctctctactgagttgcgtgtgttgcgtgtggtgtaaagtggtg
ttgggggcgtgggaaagacgtgaaagtt--------------acttaaatctgtcctt-a
gattgctgaagaaaactagattaggtatttagtgttatgtggtgacggtgaaggagaagg
tgaaggtgacggtggtggatacttattgtcttcaacccaccactaccaccacaccaccac
caccaccatgcagtccttgtgtgtcctcctggtggtgtgctgcgtgagttcgttggtgag
ttctttggctcccagactggatgttgaagacctgtgggtgatacgaacatacgaacaaga
ttactttgaactgctgtgtgagggagacaagccgctcaaatggtcatggaatagctcgct
ccacaaagatgatgctgagattcatgacgcacaacaagaaatacaacaatatccctacaa
gtcaactctctcggtgtttgaagtgcgagcaggagacactggcttctataattgctatta
tgaagacacgacagacatacacacaggcagtgacagtgtggcttctacttatatc-----
---------tatgtttatgatggagagaccatttttgtgaatccta----------atag
ctttgtttctgtgtctgtgaaaaccaatgaaaaacttgtcttggattgccgcactactct
gcccaatgttactctgctactagagaaaaatgaacaaccgttcaacatggacagttataa
tgttcgctgggatcccaagattggttttgttcttctgag----cctcacaattcatgata
ctggcatatataaatgtgt------------------gtctgagtccacccatgaacaac
gacacatccacgtcactgtgaacc---------gcgcctcgtccgaattggcgagtccaa
tcattgatgagggagtgaaccctaactatgtgctgggtcatcccttctctctgaagtgta
tcttgaagggaaacatcagtgcttctctggagtggtcttatcctaacgctactgtttaca
agaccacccaagtgaaggattatgatgatgatgctgataagaacagcagcagcagcag--
----------------------------------------------------cctggtga
gcaccttacatgtagccaat-------gccactcttgaccacaccggcacctacacttgt
actgctgccactctcctcgagtctaaacaacactcactctacattcaagtactagacagt
cttaagccgtatgttaggataagaagcccacaagagattcttgtcaacttagagaacaca
acaacagtgaagtggaaagctgaggtgttttctttcccacaaaacccaactattgtttac
aagaactggcgaggtgatgtactcactgata-------------------------atga
aaggatggagatcaagtttgagtcagctgatgccttctcctggttcttcctacacaacat
tacagcagcagactttggccggtacactctcaccgctactaatggagacaacactgctac
tgaaaccgctgccgtcaacttgaacattatgagtgcgccagaagtggagatagaaggagt
gccagagtttgtgtggcctcagagtaaggtagaagtgacgtgtttggcacaaggcttccc
tctccctgatgtggtgtgggaattccaaccttgtgtgagcggacatccttcttgctccaa
ctatcaacaggtgaaggttgatggagagtctatgagcactcctgggccaggcaacatcat
ggtgagttccttcctcttctcaccacagtcctcaggttacctccgctgtgtggctaacaa
ctccctcgccactcttaaccatactgtgcctctcctcatctctgatgtgggaggtgtcta
catgttgaatcacacagtacacaacaccaccacagtcatcgcttcctctgccgtcctgac
tgtcatcactaacgatgacttccggctcacctgtgctgctaacaaactcatctacaacaa
ggtgacgctccacacaccacaatcctacgtgggtgaagtgaagcagcaagaatctacata
ctcattactacaagagacaactctacagagagtgagtgtagcagtacaagggaagtattc
atgtagtgcccagagctaccaacaacaccaagatgtacacgccaagactgtcaccattaa
tgttctggaggaagcgaaagtgaagttcttgcaagactccaacatgaaggagaacaaaac
agtgattgtgaaagaaaccccattcttccttaactgtactgtagctggtacaccacaacc
taccatcacttggaagaaggatggcaagcccctaacccacacctcagccttctttgacaa
caagacaacctttctctggagtgactctcagaggattgagttcaaatatgagtttaaaga
gaagcatgttggacgctacacctgcactgccaacaacagactcaacacactcattagaac
actggtgctcactgtacctgcagctggcttgagcactccggccaaaattggcctcacagt
ggcttgtctgggcattggtatcctcatcatcactgtggtcgttcttttcaaacgggtcaa
gacggaacgcaagtttagaaaatcgttccgtgccaatgaactgtatctgtttgagaaggg
caacattggacaactgaacccagactgttctgctgatgaacaagctgaactccttcccta
tggacaggagtgggaggtgcccagagaacaaatatctcttggtaaacagcttggttctgg
agcgtttggccgtgtggtgaaggccaaggtggtgggtttggaggggccggccaccactac
caccactgtcgccatcaagatgtgtaagagtcaggcagaccaagcacagatccgagccct
tgccttagagctcaagattatgattcacctgggaaaacacctcaatattgtcaacctgat
gggagctaacaccactcatattggcaaaggtgagttatggatcctggttgagtactgtcg
ctttggtaacctgttggtttttatgcatcgccaccgcaacaacttcatcaaccagattga
cgccaacacaggacacattgacaccaccaagttgatgccacactttgttgctgctgccgc
taacacagccacactctcatcgcctggtggaagctggcgtgatgtgaactcccgaggcag
tgtgagccaagatgtggtgcctgccacacccaccacacccttgatcctgtcaccccctcc
ttcaggacacactcgccccgccccacaagcacacaaccctacgtacaaccctatgagtcc
cagccacacaccaccacactcaccactacactcaccacataacaccacacaagccacaag
ttcacatgagtgttgtagtggtgagttaaagaccccgtccactacagccacaagtgatgg
acgggttcagaatgtgtactttacctccacttctgactcgagtggttcacatgctcctct
ctcccctaccgagagcagtttgttagactccgagggtaagatgttgttggtgcctgaggt
ggggagtgtgcccggagtgaactgtgccttcaccaccactcacttagtgtgctgggcgtg
gcaggtggctcagggcatggactacctcgcctccaggaaggttctccacggtgacctagc
ggctcgtaacttgctgctggctgacgacaatgtggtcaagattagtgactttggactgtc
tcgggatatgtacaagaaagatatttatatgaagaaaactgatgatctgatgcctatcaa
gtggatctcagtagaggcgatccgagacagaatctttagtgtacaaagtgacgtgtgggc
gtttggagtggctctgtgggaaatattctccctgggcagtaatccttacccgggcataca
agttaatatggacttcctgcccctactggaacaaggatacaggatggattgtcctaaata
tgctaaccaggatatttatgagctgatgttggagtgttgggaaggtgagccaatgaaccg
tccatcatttagagaagctgtccatcgccttgactctttattacaacctgaactgaaagg
agaatatctgagcatgaatgaccaatacgtgaggatgaacgaagaacggtttaaagaaca
gcctgactaccttaacatgttcactcccccggactatgagaacatgaccaataaggcaga
tgaggacctcaaaccacaatacatcaacctgcaggttgcagggagtgttgcaagagacac
cacagatgcagcacaacaacacacaaccatacagtccccagaagtggtcagttactgcaa
cacacctttatccccaagtccagcctctctttcctccactagcaatcctcattacctccc
catggactgtacaaggcattccccaaatcctg---agaaggaggaggaggaagtgttcag
tcctgacccatctcaagccccaagattcactttcacccaggaccaagacaacatgatgac
aactcagaaagacaacaaacaaccttacctcaacagcactcaacaacaacaacttaaccc
acactcacaacactctactctcatcactaaaaataataataaggacaccagcagcaacat
ttagcactgctacttaactaggagtcattagtgctggttaagactgtatcacacctgaag
tagtacatacatacatacttggtttacttggtgggatgtagagggcattgaagaggttgg
gaccactatgggagaaaggtgaaggccagtgtagtgtcttgaccctctcccgcactgttg
cgggagcagtgcctgtctttcacacattcttccagttcgctcgctcaatctggaccttag
cagttgttgagtgagatgaggtagttggttttgtaatattttccacacatacagtattat
ggccttgtacctttcccttcttctctgctgggaatacagacccagcttttccagatgctg
ccagtaggtgattcctttcattccctgtatgagtgtagtgagggacggccctcttctctc
tgcactcattccagctcctgtatgtagttgacccttttagtggagtgactagaggtgggt
gcagtagtccagtattgggtggataagaacataagaaattaaggaagctgcaagaagccc
gtaggcctacacacggcagtccctgtaaaaagtgtatgtggggaatttatgttattacac
tcctgagaataaactttcaattcagaaga
>CarmaC_EVm000679t4 type=mRNA; aalen=876,84%,partial3; clen=3101; offs=472-3099; organism=Carcinus_maenas; evgclass=alt; oid=Carcinus_maenas_CNS_velvLoc18589ct1; cov=3755.5_g2677_i10;
--------------------------------------------------------gccc
cttgtccgtcctcttccatcaccatccagctgcacgagttcc------------------
-------------------------------------------tgtatgtctaccttt-t
caatcccatttaccactttat---------------------------------------
-----acaatgttattaggtcccctctttctcttcttacttgcaaagtcgtcaatcccat
ttcttccaatctgtcctcgtatgtc------------agttctttcagttctggtaccat
ctttgtagctatcctctgaatcctttccaacttttcgatgtc------------------
ttttttcaaatgtgtgtgtgtgtg------------------------------------
---------------------------tgcagaaccagagataca---------------
------------------------------------------ttcctatggtcctgttcg
tgcacata-----------------------------------tctttatttatt-----
---------taagtttatcttgttttaataacactgttgcatcatataggtacaatatct
tgttatatttatgtgtgtttaagccgacaaatgttctcatt-------------------
------------------------------------------------------------
------------------ggctagtattatatgtgtgaa----tttaacg----------
----------------------------------------taaacctatctatcataaaa
caagcatttgc---------tgtc---------gtgtattgatggttgtgttgtgtttga
tgtttgagaag-------------------------------------------------
--------------------------------------------------------taca
agaccacccaagtgaaggattatgatgatgatgctgataagaacagcagcagcagcag--
----------------------------------------------------cctggtga
gcaccttacatgtagccaat-------gccactcttgaccacaccggcacctacacttgt
actgctgccactctcctcgagtctaaacaacactcactctacattcaagtactagacagt
cttaagccgtatgttaggataagaagcccacaagagattcttgtcaacttagagaacaca
acaacagtgaagtggaaagctgaggtgttttctttcccacaaaacccaactattgtttac
aagaactggcgaggtgatgtactcactgata-------------------------atga
aaggatggagatcaagtttgagtcagctgatgccttctcctggttcttcctacacaacat
tacagcagcagactttggccggtacactctcaccgctactaatggagacaacactgctac
tgaaaccgctgccgtcaacttgaacattatgagtgcgccagaagtggagatagaaggagt
gccagagtttgtgtggcctcagagtaaggtagaagtgacgtgtttggcacaaggcttccc
tctccctgatgtggtgtgggaattccaaccttgtgtgagcggacatccttcttgctccaa
ctatcaacaggtgaaggttgatggagagtctatgagcactcctgggccaggcaacatcat
ggtgagttccttcctcttctcaccacagtcctcaggttacctccgctgtgtggctaacaa
ctccctcgccactcttaaccatactgtgcctctcctcatctctgatgtgggaggtgtcta
catgttgaatcacacagtacacaacaccaccacagtcatcgcttcctctgccgtcctgac
tgtcatcactaacgatgacttccggctcacctgtgctgctaacaaactcatctacaacaa
ggtgacgctccacacaccacaatcctacgtgggtgaagtgaagcagcaagaatctacata
ctcattactacaagagacaactctacagagagtgagtgtagcagtacaagggaagtattc
atgtagtgcccagagctaccaacaacaccaagatgtacacgccaagactgtcaccattaa
tgttctggaggaagcgaaagtgaagttcttgcaagactccaacatgaaggagaacaaaac
agtgattgtgaaagaaaccccattcttccttaactgtactgtagctggtacaccacaacc
taccatcacttggaagaaggatggcaagcccctaacccacacctcagccttctttgacaa
caagacaacctttctctggagtgactctcagaggattgagttcaaatatgagtttaaaga
gaagcatgttggacgctacacctgcactgccaacaacagactcaacacactcattagaac
actggtgctcactgtacctgcagctggcttgagcactccggccaaaattggcctcacagt
ggcttgtctgggcattggtatcctcatcatcactgtggtcgttcttttcaaacgggtcaa
gacggaacgcaagtttagaaaatcgttccgtgccaatgaactgtatctgtttgagaaggg
caacattggacaactgaacccagactgttctgctgatgaacaagctgaactccttcccta
tggacaggagtgggaggtgcccagagaacaaatatctcttggtaaacagcttggttctgg
agcgtttggccgtgtggtgaaggccaaggtggtgggtttggaggggccggccaccactac
caccactgtcgccatcaagatgtgtaagagtcaggcagaccaagcacagatccgagccct
tgccttagagctcaagattatgattcacctgggaaaacacctcaatattgtcaacctgat
gggagctaacaccactcatattggcaaaggtgagttatggatcctggttgagtactgtcg
ctttggtaacctgttggtttttatgcatcgccaccgcaacaacttcatcaaccagattga
cgccaacacaggacacattgacaccaccaagttgatgccacactttgttgctgctgccgc
taacacagccacactctcatcgcctggtggaagctggcgtgatgtgaactcccgaggcag
tgtgagccaagatgtggtgcctgccacacccaccacacccttgatcctgtcaccccctcc
ttcaggacacactcgccccgccccacaagcacacaaccctacgtacaaccctatgagtcc
cagccacacaccaccacactcaccactacactcaccacataacaccacacaagccacaag
ttcacatgagtgttgtagtggtgagttaaagaccccgtccactacagccacaagtgatgg
acgggttcagaatgtgtactttacctccacttctgactcgagtggttcacatgctcctct
ctcccctaccgagagcagtttgttagactccgagggtaagatgttgttggtgcctgaggt
ggggagtgtgcccggagtgaactgtgccttcaccaccactcacttagtgtgctgggcgtg
gcaggtggctcagggcatggactacctcgcctccaggaaggt------------------
------------------------------------------------------------
------------------------------------------------------------
------------------------------------------------------------
------------------------------------------------------------
------------------------------------------------------------
------------------------------------------------------------
------------------------------------------------------------
------------------------------------------------------------
------------------------------------------------------------
------------------------------------------------------------
------------------------------------------------------------
------------------------------------------------------------
------------------------------------------------------------
------------------------------------------------------------
------------------------------------------------------------
------------------------------------------------------------
------------------------------------------------------------
------------------------------------------------------------
------------------------------------------------------------
------------------------------------------------------------
------------------------------------------------------------
------------------------------------------------------------
------------------------------------------------------------
------------------------------------------------------------
------------------------------------------------------------
------------------------------------------------------------
-----------------------------
>CarmaC_EVm000679t3 type=mRNA; aalen=929,88%,partial3; clen=3139; offs=351-3137; organism=Carcinus_maenas; evgclass=alt; oid=Carcinus_maenas_CNS_velvLoc18194ct1; cov=585.1_g2677_i9;
------------------------------------------------------------
------------------------------------------------------------
------------------------------------------------------------
-----ctg----------------------------------------------------
----------------ggccacacaacactcactgctcacctgcatcacctctgccttgc
ccctgactagaagcccctg-----------------------------------------
------------------------------------------------------------
------------------------------------------------------------
----------------gtacaccaacacacacaacaaacaatacaccact----------
------------------------------------------------------------
----------------------tcatgctacagtactcaagcttccactcacactgtaca
ttcacactgtagagtcaccaaggaattgctcctacagtaaattgta----------aaat
cctaatttt--tttcccaaaaaactgcttagctaattgtcttag----------------
----------cacttactatacgggaaatactaa--------------------------
-----------gttacaatacaggttttgtgagtaagaaaactgccaacatgtcatgcta
tttgaacttatacgtatttcctctatttacttgtccattttgagtacatgcacattttgt
atcaacttattttggctgtgttttttgtttcaggcgcctcgtccgaattggcgagtccaa
tcattgatgagggagtgaaccctaactatgtgctgggtcatcccttctctctgaagtgta
tcttgaagggaaacatcagtgcttctctggagtggtcttatcctaacgctactgtttaca
agaccacccaagtgaaggattatgatgatgatgctgataagaacagcagcagcagcag--
----------------------------------------------------cctggtga
gcaccttacatgtagccaat-------gccactcttgaccacaccggcacctacacttgt
actgctgccactctcctcgagtctaaacaacactcactctacattcaagtactagacagt
cttaagccgtatgttaggataagaagcccacaagagattcttgtcaacttagagaacaca
acaacagtgaagtggaaagctgaggtgttttctttcccacaaaacccaactattgtttac
aagaactggcgaggtgatgtactcactgata-------------------------atga
aaggatggagatcaagtttgagtcagctgatgccttctcctggttcttcctacacaacat
tacagcagcagactttggccggtacactctcaccgctactaatggagacaacactgctac
tgaaaccgctgccgtcaacttgaacattatgagtgcgccagaagtggagatagaaggagt
gccagagtttgtgtggcctcagagtaaggtagaagtgacgtgtttggcacaaggcttccc
tctccctgatgtggtgtgggaattccaaccttgtgtgagcggacatccttcttgctccaa
ctatcaacaggtgaaggttgatggagagtctatgagcactcctgggccaggcaacatcat
ggtgagttccttcctcttctcaccacagtcctcaggttacctccgctgtgtggctaacaa
ctccctcgccactcttaaccatactgtgcctctcctcatctctgatgtgggaggtgtcta
catgttgaatcacacagtacacaacaccaccacagtcatcgcttcctctgccgtcctgac
tgtcatcactaacgatgacttccggctcacctgtgctgctaacaaactcatctacaacaa
ggtgacgctccacacaccacaatcctacgtgggtgaagtgaagcagcaagaatctacata
ctcattactacaagagacaactctacagagagtgagtgtagcagtacaagggaagtattc
atgtagtgcccagagctaccaacaacaccaagatgtacacgccaagactgtcaccattaa
tgttctggaggaagcgaaagtgaagttcttgcaagactccaacatgaaggagaacaaaac
agtgattgtgaaagaaaccccattcttccttaactgtactgtagctggtacaccacaacc
taccatcacttggaagaaggatggcaagcccctaacccacacctcagccttctttgacaa
caagacaacctttctctggagtgactctcagaggattgagttcaaatatgagtttaaaga
gaagcatgttggacgctacacctgcactgccaacaacagactcaacacactcattagaac
actggtgctcactgtacctgcagctggcttgagcactccggccaaaattggcctcacagt
ggcttgtctgggcattggtatcctcatcatcactgtggtcgttcttttcaaacgggtcaa
gacggaacgcaagtttagaaaatcgttccgtgccaatgaactgtatctgtttgagaaggg
caacattggacaactgaacccagactgttctgctgatgaacaagctgaactccttcccta
tggacaggagtgggaggtgcccagagaacaaatatctcttggtaaacagcttggttctgg
agcgtttggccgtgtggtgaaggccaaggtggtgggtttggaggggccggccaccactac
caccactgtcgccatcaagatgtgtaagagtcaggcagaccaagcacagatccgagccct
tgccttagagctcaagattatgattcacctgggaaaacacctcaatattgtcaacctgat
gggagctaacaccactcatattggcaaaggtgagttatggatcctggttgagtactgtcg
ctttggtaacctgttggtttttatgcatcgccaccgcaacaacttcatcaaccagattga
cgccaacacaggacacattgacaccaccaagttgatgccacactttgttgctgctgccgc
taacacagccacactctcatcgcctggtggaagctggcgtgatgtgaactcccgaggcag
tgtgagccaagatgtggtgcctgccacacccaccacacccttgatcctgtcaccccctcc
ttcaggacacactcgccccgccccacaagcacacaaccctacgtacaaccctatgagtcc
cagccacacaccaccacactcaccactacactcaccacataacaccacacaagccacaag
ttcacatgagtgttgtagtggtgagttaaagaccccgtccactacagccacaagtgatgg
acgggttcagaatgtgtactttacctccacttctgactcgagtggttcacatgctcctct
ctcccctaccgagagcagtttgttagactccgagggtaagatgttgttggtgcctgaggt
ggggagtgtgcccggagtgaactgtgccttcaccaccactcacttagtgtgctgggcgtg
gcaggtggctcagggcatggactacctcgcctccaggaaggt------------------
------------------------------------------------------------
------------------------------------------------------------
------------------------------------------------------------
------------------------------------------------------------
------------------------------------------------------------
------------------------------------------------------------
------------------------------------------------------------
------------------------------------------------------------
------------------------------------------------------------
------------------------------------------------------------
------------------------------------------------------------
------------------------------------------------------------
------------------------------------------------------------
------------------------------------------------------------
------------------------------------------------------------
------------------------------------------------------------
------------------------------------------------------------
------------------------------------------------------------
------------------------------------------------------------
------------------------------------------------------------
------------------------------------------------------------
------------------------------------------------------------
------------------------------------------------------------
------------------------------------------------------------
------------------------------------------------------------
------------------------------------------------------------
-----------------------------
>CarmaC_EVm000679t5 type=mRNA; aalen=764,72%,partial3; clen=3167; offs=874-3165; organism=Carcinus_maenas; evgclass=alt; oid=Carcinus_maenas_CNS_velvLoc17912ct1; cov=1283.1_g2677_i8;
------------------------------------------------------------
---------------------------------------------------tcaacgtaa
cggagattgaaagaaaggatcgaatgatgaataaataacaccttttctgtccattaatct
aattgctgagaga-----------------------------------------------
----------------agaagccttttcctttatgctcaacactaaa-------------
-------------------------------------agatatacgagatactgtctagt
ttctttaa-----------------------------------taaaaacgaaagtaaga
gcacattcaa-----------------------gctcacatggtctgggttt--------
------------------------------------------------------------
------tttttttatctgcagcaaacgggtgacctattttacccttgtcattcacttcaa
agcaaacatttctcactgaacttatgagtggagcaggttgagttattcctttgtg-----
-----------------------caaaatactataagaaaatttaa----------atgg
tttagttagcaagtcagagtacagagatg-------------------------------
--------------------cagtgggcaaggcagtgtggcgccaccagcactgttttga
tcggtact--catcttcatcttgatcttgaactgtggct----tcccaaaggttgtagtg
gtga----------------------------------------------caataacaaa
accagacatccaacttttccaacc---------tctcattg-------------gtccca
tcaaggtcggatg-----------------------------------tttggaactgta
ctgtatatgaaattctctatttttttcta-------------------------------
----cgcccaatattgtgaaaataacaataataataacaataataatgataatagtaata
aactcttctgttcatcttttcattctacttatgtttgtttgtcatttaatattctcttta
actttttatctctcctcatttttcttctctctccttatctttatcagtaatttctctctt
catcttctacctttccttttgtct-----acgttatctttacatgtcagtatt-------
-------------------tacttaaccaccaccacctcctcctcctcct----------
-------------------------cctcctcctcctcctccacctccacctcctcctcc
tcctcctccctatttcatgtagtgcctcatggccctcatcctgctccaccactggtgtcc
tcagatggagatcaagtttgagtcagctgatgccttctcctggttcttcctacacaacat
tacagcagcagactttggccggtacactctcaccgctactaatggagacaacactgctac
tgaaaccgctgccgtcaacttgaacattatgagtgcgccagaagtggagatagaaggagt
gccagagtttgtgtggcctcagagtaaggtagaagtgacgtgtttggcacaaggcttccc
tctccctgatgtggtgtgggaattccaaccttgtgtgagcggacatccttcttgctccaa
ctatcaacaggtgaaggttgatggagagtctatgagcactcctgggccaggcaacatcat
ggtgagttccttcctcttctcaccacagtcctcaggttacctccgctgtgtggctaacaa
ctccctcgccactcttaaccatactgtgcctctcctcatctctgatgtgggaggtgtcta
catgttgaatcacacagtacacaacaccaccacagtcatcgcttcctctgccgtcctgac
tgtcatcactaacgatgacttccggctcacctgtgctgctaacaaactcatctacaacaa
ggtgacgctccacacaccacaatcctacgtgggtgaagtgaagcagcaagaatctacata
ctcattactacaagagacaactctacagagagtgagtgtagcagtacaagggaagtattc
atgtagtgcccagagctaccaacaacaccaagatgtacacgccaagactgtcaccattaa
tgttctggaggaagcgaaagtgaagttcttgcaagactccaacatgaaggagaacaaaac
agtgattgtgaaagaaaccccattcttccttaactgtactgtagctggtacaccacaacc
taccatcacttggaagaaggatggcaagcccctaacccacacctcagccttctttgacaa
caagacaacctttctctggagtgactctcagaggattgagttcaaatatgagtttaaaga
gaagcatgttggacgctacacctgcactgccaacaacagactcaacacactcattagaac
actggtgctcactgtacctgcagctggcttgagcactccggccaaaattggcctcacagt
ggcttgtctgggcattggtatcctcatcatcactgtggtcgttcttttcaaacgggtcaa
gacggaacgcaagtttagaaaatcgttccgtgccaatgaactgtatctgtttgagaaggg
caacattggacaactgaacccagactgttctgctgatgaacaagctgaactccttcccta
tggacaggagtgggaggtgcccagagaacaaatatctcttggtaaacagcttggttctgg
agcgtttggccgtgtggtgaaggccaaggtggtgggtttggaggggccggccaccactac
caccactgtcgccatcaagatgtgtaagagtcaggcagaccaagcacagatccgagccct
tgccttagagctcaagattatgattcacctgggaaaacacctcaatattgtcaacctgat
gggagctaacaccactcatattggcaaaggtgagttatggatcctggttgagtactgtcg
ctttggtaacctgttggtttttatgcatcgccaccgcaacaacttcatcaaccagattga
cgccaacacaggacacattgacaccaccaagttgatgccacactttgttgctgctgccgc
taacacagccacactctcatcgcctggtggaagctggcgtgatgtgaactcccgaggcag
tgtgagccaagatgtggtgcctgccacacccaccacacccttgatcctgtcaccccctcc
ttcaggacacactcgccccgccccacaagcacacaaccctacgtacaaccctatgagtcc
cagccacacaccaccacactcaccactacactcaccacataacaccacacaagccacaag
ttcacatgagtgttgtagtggtgagttaaagaccccgtccactacagccacaagtgatgg
acgggttcagaatgtgtactttacctccacttctgactcgagtggttcacatgctcctct
ctcccctaccgagagcagtttgttagactccgagggtaagatgttgttggtgcctgaggt
ggggagtgtgcccggagtgaactgtgccttcaccaccactcacttagtgtgctgggcgtg
gcaggtggctcagggcatggactacctcgcctccaggaaggt------------------
------------------------------------------------------------
------------------------------------------------------------
------------------------------------------------------------
------------------------------------------------------------
------------------------------------------------------------
------------------------------------------------------------
------------------------------------------------------------
------------------------------------------------------------
------------------------------------------------------------
------------------------------------------------------------
------------------------------------------------------------
------------------------------------------------------------
------------------------------------------------------------
------------------------------------------------------------
------------------------------------------------------------
------------------------------------------------------------
------------------------------------------------------------
------------------------------------------------------------
------------------------------------------------------------
------------------------------------------------------------
------------------------------------------------------------
------------------------------------------------------------
------------------------------------------------------------
------------------------------------------------------------
------------------------------------------------------------
------------------------------------------------------------
-----------------------------
