# Supplementary material for: Phylogenetic and transcriptomic characterization of insulin and growth factor receptor tyrosine kinases in crustaceans
Source: Front Endocrinol (Lausanne). 2024 Apr 4;15:1379231. doi: 10.3389/fendo.2024.1379231 (PMC11024359; doi:10.3389/fendo.2024.1379231)
Supplement: Supplementary Material 1 — Crustacean RTK sequences and classification. [file DataSheet_1.zip › Supplementary_Material/Supplementary Material 2/Cmaenas Alignments/PVR/dnaPVRgreen1.fasta]

>CarmaC_EVm000535t6 type=mRNA; aalen=1367,94%,complete; clen=4339; offs=108-4211; organism=Carcinus_maenas; evgclass=alt; oid=Carcinus_maenas_CNS_velvLoc9947ct1; cov=2785.2_g2739_i4;
GGGCAGGGTTTTGAGTCTAGCTTTCGTGCTTGTCAAAGTGAGGCTTGTAGTGCTGAAGTCCTTGCATTGCTCTGCTTCTC
GGATCAAGAGTTACCATTCAACAGGCCATGCAAAACCTCCTCGTGGCTTGGGACGTGATGCCATTAACATTGGTGGATAT
TATGGTGGTTGTTACCACAACCACCATTGGTGTTTTTGCAACCACTTCACCAGACCCAAAACCCTGCCCGAAGATGACCC
TACACACACTGCCTACCTTGATCAACTCTTCTGACGGATGTGTACAGGCCAACAACCTCCGTCTGCATCACGAAAATGGA
AACATAAGAATCGAATTGACCACTCACCATATGGTGTTCTGCATCAAGAAAGGTTATTGTCAAAGTCCATTCGGAAGAAG
ACTCTTCTCCAAGGGTGGAGAATGTGTCGTACCTGATGATTTCCTGAACCAACTGGTGAACAAGGATTACTTATTTTGTG
GGAAATTCCTCGATACAACATACAGGAAAATGGTCCTCACAGCGATGCCTACTGAGTATAAGGAAGACATAGCAAATCAA
ATCTTCAAGATTTACGCCACACAGACGAGCCTCCAGCAGCCCAGTGTGGGAATGGATGGCGCCTGGCAGGAGAACACTTT
GGTCCACCCTAATGTTTACTACGTGATGGAAGGCAACACCGTCACTCTCACCTGTAATTACGATTTCCAAAATGGTGATC
AACCCCAACACATGGTACTCAAAATTAACAAGATTTCCTCCAAACAGAAAAGCCCCCTCAAAACCAAGAAAAAAGGTACC
CGCAGTGTCAAGTGCACAATCAACAATCTCCAACTTCAAGATTCTGGGATGTACGAATGTCTGTCTACACTCAAGAACCA
TTCCTCTTCTGCACCTAACCTGGTTAACATCACTGTTGTAGCCAAGAATGACACCTATCTCACCACCACCATCTCCCATC
CTAACGTGACGAAGGCGGAGGAGAACGGAAAAGTCCAGTGGGAGATTCACTTCATAGCACATCCAGAACCAGTCTTCATA
TGGATGAAAGAAGGAAACGTGTTGCGAGATTCCCGACTCCCCACATCACGAGACCACACCATGAACCACAATATGATAAT
CGTGGTAGAGAAGGCTTCACTCATCCTCTCCATGCACCAAGCAATACTGGACGACAACGGGATGTACACACTGAAAGCCT
CTATACCCGGTACAACTATCAACACCACCACCACCATGTTCTTAATGATACCCGGCAAGCCTCAAGACGTGCAGATAAAA
AGTTCTAACGACAACGTTCTAACGATCAACGAGTGTGAGTCTTTTAGCATCACCTGTACAGCAAAGGGATACCCGAAACC
TGTCCTCAGTCTGAACTTCATCCCCGAGAACAGTTTCCCGGACTATGCTGAGGATAATTCCACCTATAATGAGCTGGACG
AAAGAGGCACAGCTGACAACGGTATGAGCATAGTGGAGCGTAAAGTCCATTGGATGGGTGTTGCTGAAGAGCCTGGACGT
TACCAATGCATGGCGGAAAATTACTTGGGAGTGGTCAACTCTTCCCATATCATGTTCCGAGTAACAGAGATGGTCAAGCC
AGTGTGGAAGGTAAAACCTGAGAGGAAAGACTACTCCAAAATCAAGAATGACAACCTGACACTGAGCTGTCCAGCTGAAG
GGACTCCTGACCCAGAAATCATCTGGAAAAAGGGAGACCAACTCGTAACGAAGAATAACAATCGAAATATAAGAAACAAT
TACCAACTCTACTTTGAAGAGTTGTCGTCCAAAGACGCTGGGAAATACACCTGTGAGATCAGCAACAGAGCGGGTAACCT
GTCAGCCACCTTCCATGTGTCCGTGTATGATCCCGAGGACCAGAAGACCATGATCATTCTAATCATAGTGGGGCTGCTCA
TCGCGGCCTTGGTGGTGATCAGCGTGTTCTTCTGCAGGAAAATATACCAAGCCAGGAAAGAGACATTGGACCTACAACTT
CGCGAGCAGAAGATGTTTATGGATGGAGACCCAAACAATCTTAACCCCGACATACCACTGGAGCAACAAGCTGAGCTGCT
GCCATACAACACCAAGTATGAGGTGTCCAGGGACTCCATCATCTTTGATAAGTTGTTGGGGACCGGGGCATTTGGGAGGG
TGTACCGCGCTACGGCGCTCAACCTTCGTCCCGGTGAAGCCCGTACCACTGTGGCTGTCAAGATGATGAAGTCCCGCACT
GACTGTGCACAACTCAAGGCTCTGCGCTCTGAGGTGAAGATCATGATCCACATCGGAAGACACGCCAATATTGTCAACCT
CCTTGGTGCCTGTTCCAAGGATCTCGCCTCAAAAGGAGAGCTGCTACTCTTGGTGGAATACTGCAGGCACGGCAACATTC
TTGACTACATGCGCCGCCACCGCCGTGAGTATGTAAACCAGATCAACGATGAAGACAAGATTGACCCCACTTTCCGAGAG
CCACGACCTAGACACAGGAGTGACTCCAGCTCAAGGAGCCACACTTCTCGTGGTCTCAAGTACGCACACCTTAACTTTCA
TCAAGACAACGTGTTCTACGGTACCAACCACACTTCTGATGGAGCCTCAGCCACGTCCCCGAACCTTCTGTCCCCGTGTA
CACCAACTGATAGTTACGCTGGCGCTCGCCCATTCAGAGCCAGGACAGAGTCGGCTTCCTCTTCCAACCACCACGTGGCC
TCTGACAACAGCTATCTCCCTTGTGAGACCAGCACTGGCACCTCAGATGGCTACCTTTGTGCTCAGGCCTTGAATAGTTC
CCAAGTACTTTGTTCCACCAGCTTGCTTGAGTGGGCCTATCAGATCGCCAAGGGCATGGAGTACCTAGCATTCAAGAAGG
TGCTGCATGGTGACCTGGCTGCCAGGAACGTACTGCTGGACGAGAACAATGTTGTCAAGATCAGTGACTTTGGACTTGCC
AAAGACATCTACAAGAATAATAACTACAAGAAAAGTAGCAGCGGTCCCGTGCCAGTCAAGTGGCTGGCAGTGGAGTGTCT
ACGGGACGGGGTATTCTCCACACAGAGTGATGTTTGGTCTTTCGGAGTGGTTCTGTGGGAGATCTTCACCCTCGGACAGA
TCCCGTATTCATGCAGCGAGTTTGACGAAAGCTTCATCCTCAAACTGGAAAAAGGAATACGTCTCGAACAGCCCCGATAC
GCTACATATGGCCTGTATCGCCTGATGCTGGAATGTTGGAACACCGATCCTATGGATCGGCCTTCCTTCACTATCTTGGA
AGCCAGCTTGGGAGAGATGCTTGGCGAGGCACAAAGACAGAACTACCTACAGCTCAGTGAGGCCTATCATCAAGAGAATG
GTTCCAGTGAGTTCCTGGACCTACTCCCAAGTCAAGATTACTCAGCCAAGGTGCGCCAGACCACCCCGCCATTTACTGAC
GACGGCTACGAGATGCCCTTCAGTCCTGGCGTGCCGCCTCAAGTCATGGTGCAGAGCGACCGCTTCTCCTCACCCTCGCG
TCTCACAAACAAACAGAAGAATTACTTTCGGTGTGCAGACGGTGAAGACGCCTCAAGCTCCTACATACCCATGTCTGCAG
ACCGCACGGACAGCCACACCGTGTTTGACTTCGACAACGAGACAGTGGCAAGCATCATGGGGCGACCTGACAAAGAGGAA
TATGGCAACCAAGATCTCTACCTCAAAATGGACAAAACACCCCACCATTCTCCAGAGCCGGACTCTCCAAACAACATCCA
AGAAGAGCAAGAACGTTCCTCACGGCACATTGTCCTCAAGAGAGTTTCATCACAGGAATCCCAACGTAGTCGACACCGAG
AATTGACAAAACACGACAGTGGCGTGTACAGTCCCACCGTGCTTGCACATACCAACCCAGAATACTTAGCTATGAGTGCC
CTTCTGTCGACGGACGATAACAACTACATCAATACACAGCCTAGTGAAGCCAACAGCCGCGTGTACGCCAACTTTGAAAC
AGGCAACCAATCTAAGGCACGCCAATATCTGGCTGACAGCAAGTGCAGCACTGAGTACGCCAATCTTCTCCCACAAGACT
CAGGCTGCGATCGTACTGAATCCGAAACCTCCAGTGGGGTGGGTTCTGTGGAGGGAGGAAGTCCACCCCGAGGGTCAGAG
ATAGACAAGTTCAATGTGTCGCCCATTCCCGAGGAGGCCATGGTTGTGTGACGGATTGTGGCAAGCAGACGTTTTCATTG
TCCAACTTGTGTTCAATATTCATTGTTCCCTATCCGTTCCTTTAAGTGTGTGTGTGTGTGTGTGTGTGTGTGTGTGTGTG
TGTGTGTGTGTGTGTGTGT
>CarmaY_EVm000455t4 type=mRNA; aalen=973,97%,partial3; clen=3000; offs=80-2998; organism=Carcinus_maenas; evgclass=alt; oid=CarmaY_velvLoc19361ct1; cov=470.5_g2767_i4;
CTTGTCAAAGTGAGGCTTGTAGTGCTGAAGTCCTTGCATTGCTCTGCTTCTCGGATCAAGAGTTACCATTCAACAGGCCA
TGCAAAACCTCCTCGTGGCTTGGGACGTGATGCCATTAACATTGGTGGATATTATGGTGGTTGTTACCACAACCACCATT
GGTGTTTTTGCAACCACTTCACCAGACCCAAAACCCTGCCCGAAGATGACCCTACACACACTGCCTACCTTGATCAACTC
TTCTGACGGATGTGTACAGGCCAACAACCTCCGTCTGCATCACGAAAATGGAAACATAAGAATCGAATTGACCACTCACC
ATATGGTGTTCTGCATCAAGAAAGGTTATTGTCAAAGTCCATTCGGAAGAAGACTCTTCTCCAAGGGTGGAGAATGTGTC
GTACCTGATGATTTCCTGAACCAACTGGTGAACAAGGATTACTTATTTTGTGGGAAATTCCTCGATACAACATACAGGAA
AATGGTCCTCACAGCGATGCCTACTGAGTATAAGGAAGACATAGCAAATCAAATCTTCAAGATTTACGCCACACAGACGA
GCCTCCAGCAGCCCAGTGTGGGAATGGATGGCGCCTGGCAGGAGAACACTTTGGTCCACCCTAATGTTTACTACGTGATG
GAAGGCAACACCGTCACTCTCACCTGTAATTACGATTTCCAAAATGGTGATCAACCCCAACACATGGTACTCAAAATTAA
CAAGATTTCCTCCAAACAGAAAAGCCCCCTCAAAACCAAGAAAAAAGGTACCCGCAGTGTCAAGTGCACAATCAACAATC
TCCAACTTCAAGATTCTGGGATGTACGAATGTCTGTCTACACTCAAGAACCATTCCTCTTCTGCACCTAACCTGGTTAAC
ATCACTGTTGTAGCCAAGAATGACACCTATCTCACCACCACCATCTCCCATCCTAACGTGACGAAGGCGGAGGAGAACGG
AAAAGTCCAGTGGGAGATTCACTTCATAGCACATCCAGAACCAGTCTTCATATGGATGAAAGAAGGAAACGTGTTGCGAG
ATTCCCGACTCCCCACATCACGAGACCACACCATGAACCACAATATGATAATCGTGGTAGAGAAGGCTTCACTCATCCTC
TCCATGCACCAAGCAATACTGGACGACAACGGGATGTACACACTGAAAGCCTCTATACCCGGTACAACTATCAACACCAC
CACCACCATGTTCTTAATGATACCCGGCAAGCCTCAAGACGTGCAGATAAAAAGTTCTAACGACAACGTTCTAACGATCA
ACGAGTGTGAGTCTTTTAGCATCACCTGTACAGCAAAGGGATACCCGAAACCTGTCCTCAGTCTGAACTTCATCCCCGAG
AACAGTTTCCCGGACTATGCTGAGGATAATTCCACCTATAATGAGCTGGACGAAAGAGGCACAGCTGACAACGGTATGAG
CATAGTGGAGCGTAAAGTCCATTGGATGGGTGTTGCTGAAGAGCCTGGACGTTACCAATGCATGGCGGAAAATTACTTGG
GAGTGGTCAACTCTTCCCATATCATGTTCCGAGTAACAGAGATGGTCAAGCCAGTGTGGAAGGTAAAACCTGAGAGGAAA
GACTACTCCAAAATCAAGAATGACAACCTGACACTGAGCTGTCCAGCTGAAGGGACTCCTGACCCAGAAATCATCTGGAA
AAAGGGAGACCAACTCGTAACGAAGAATAACAATCGAAATATAAGAAACAATTACCAACTCTACTTTGAAGAGTTGTCGT
CCAAAGACGCTGGGAAATACACCTGTGAGATCAGCAACAGAGCGGGTAACCTGTCAGCCACCTTCCATGTGTCCGTGTAT
GATCCCGAGGACCAGAAGACCATGATCATTCTAATCATAGTGGGGCTGCTCATCGCGGCCTTGGTGGTGATCAGCGTGTT
CTTCTGCAGGAAAATATACCAAGCCAGGAAAGAGACATTGGACCTACAACTTCGCGAGCAGAAGATGTTTATGGATGGAG
ACCCAAACAATCTTAACCCCGACATACCACTGGAGCAACAAGCTGAGCTGCTGCCATACAACACCAAGTATGAGGTGTCC
AGGGACTCCATCATCTTTGATAAGTTGTTGGGGACCGGGGCATTTGGGAGGGTGTACCGCGCTACGGCGCTCAACCTACG
TCCCGGTGAAGCCCGTACCACTGTGGCTGTCAAGATGATGAAGTCCCGCACTGACTGTGCACAACTCAAGGCTCTGCGCT
CTGAGGTGAAGATCATGATCCACATCGGAAGACACGCCAATATTGTCAACCTCCTTGGTGCCTGTTCCAAGGATCTCGCC
TCAAAAGGAGAGCTGCTACTCTTGGTGGAATACTGCAGGCACGGCAACATTCTTGACTACATGCGCCGCCACCGCCGTGA
GTATGTAAACCAGATCAACGATGAAGACAAGATTGACCCCACTTTCCGAGAGCCACGACCTAGACACAGGAGTGACTCCA
GCTCAAGGAGCCACACTTCTCGTGGTCTCAAGTACGCACACCTTAACTTTCATCAAGACAACGTGTTCTACGGTACCAAC
CACACTTCTGATGGAGCCTCAGCCACGTCCCCGAACCTTCTGTCCCCGTGTACACCAACTGATAGTTACGCTGGCGCTCG
CCCATTCAGAGCCAGGACAGAGTCGGCTTCCTCTTCCAACCACCACGTGGCCTCTGACAACAGCTATCTCCCTTGTGAGA
CCAGCACTGGCACCTCAGATGGCTACCTTTGTGCTCAGGCCTTGAATAGTTCCCAAGTACTTTGTTCCACCAGCTTGCTT
GAGTGGGCCTATCAGATCGCCAAGGGCATGGAGTACCTAGCATTCAAGAAGGTGCTGCATGGTGACCTGGCTGCCAGGAA
CGTACTGCTGGACGAGAACAATGTTGTCAAGATCAGTGACTTTGGACTTGCCAAAGACATCTACAAGAATAATAACTACA
AGAAAAGTAGCAGCGGTCCCGTGCCAGTCAAGTGGCTGGC
>CarmaC_EVm000535t1 type=mRNA; aalen=1575,91%,complete; clen=5188; offs=333-5060; organism=Carcinus_maenas; evgclass=main; oid=Carcinus_maenas_CNS_velvLoc6559ct1; cov=2796.6_g2739_i0;
ATCCACTAGCTGGAAAGTAAAGGAGAGTCTCGAGCTAGTGGATAGTGTATGAGTTATCAGCCGTCCACCAGCTTGTTCAT
AACCCATACACTATCCACTAGCTCGAGACTCTCCTTTACTTTCCCGCCAAAATCTTACTTTCACGCCAAAACGGACAAGA
GTGGCTGGTAAGGGGCGCCACTACCTACAAGAACTTAGCTGGTGTGTCCTGGCAACCTACGGGATTTATAACATGGTGTT
CCTGTTCATTCTGATGTCCTGTGATGTGATGAGTGTGTCAGAGTGAGTGGGTGAACACACAGTGGAGAGGCGCCCAGGTG
CTTCCTACGAATATGTGGCGACGGACCACCTCTTGTTCACCTGTGTCTAAGAAGGTGTGCTCGTCATCACCAGCCATGTC
GCCTTCCCTTCACCTCTTCCTCCTCCTCTTCTTCGTCTCCTCCATCTTCCTCCCAGGTGTTTGGGGGACGGTGTTGGGGA
GACCTGAGATCTTCCCTAACCAAGACCAGTTGGTACTAGACGCGGGTGACACTCTTAACCTGACCTGCCGTGCCCCCCAC
CCTGTAGCCTGGTGTACTGATCATACCTTCCTCACCGAGAACAACTCTCCTCATAACTACTACGAGGAACGTTATGAGGA
AGGCCACGAGAAACCATACGTCAGCATCATCACGATCGAGGGAGTGAACGCATCTCACGTTGGTTATTTCTCGTGCGTCT
TCAACACCTCTGAGAATAAAGAAAAAAACAACTGCGATGTCAGTGACCCGGCCATTACTTCCCTCTATCTGTACGTCAAA
GACTTAGACCAGCTGATGATGGCCATCCCGAACAGTGTGGTGATTCAGGCAACGGTGGGACAGTCCACCCTCCTTCCCTG
CAAGCCCACCTTTCCTGAAGTGAATATCACCCTTCTCAAGAACTACGAAATACACGATTGCCTGACTTGTATGTACGACC
CGCGGGAAGGCTACACCATCTGGATCCTTGACACACATACCTTCTTCACCTGCCATGCGGAGTACAACTCTTCCAAGTAT
AAGCAGGACGTTATATTCCGCGGACAAAAGCCCACGACCAAGAAGCCCAACCAGCCCACCGTGAATGTGGAGGGTGCCTG
GCAGGAGGATGGGCTGCAGGAGCCTGTTGTGTATTATGTGAGAGAGGGATCTACTGTTAACCTCACCTGCATCTACCCAT
TTCAAGAAATACCCGATTCACTCAAACTTGAATGGAGAGAGAATGAATCACTAAACAAGAGCGGCACACACAGGATCATA
AGGCAGCCCAACAACAAGATACAATACAAGGGACGTTACTATGAGATCAACAACGCCATTCTCGAGGACTCCGAGATTTA
TACATGCCAAGCCAAGAACAACATGCAGTACTCCGACGATTCAAGTCTTAACATCAGTGTCGTAGCCAAGAATGACAAAT
ATCTCACCACCAACATCTTCCATCCTAACGTGACGGAGGAGGTGGCGAACCAGCCCATCCAGTGGGAGATTCTCTTCATA
GCACACCCAGAACCGTTCTTCAAGTGGATGCAAGATGGAGAACTTCTACGAGACTCCAGTACCAGCACGTCCCGAGACCA
GTTCAGGAATTACGAGATGAACGTCACGGTGGAGGAGGCTTCCCTGTCCCTCTACTTGTACCACCCGACGCTGGACGACA
ACGGGATGTACACACTGGAGGCATCTATACCCGGCACAAACATCGTCACCACCACCACCATGTTCTTAATGATACCCGGC
AAACCTCAAAATGTCCAGATCAAAAGTCCCAACGACAAACAGATGTTCAAGGAGAATCAAACGTTTAGCATCACCTGTAC
CGCAAAGGGATACCCGAAGCCTGTCCTCACTCTGGGCTTCATTCCAGAAAACAGCTTCCTAGACCATGCTGAGGATAATC
GCGACTATAATGATCTGAAGAAAGAAACAGGCATGGGTGAGGACGATGACACCAGCATGGTGGAGCGTAAGGTGCATTGG
ATGGGTGTTGCTAAAGAACCCGGATCGTACCAATGCATGGGGAAAAATATATGGGGAGAGGACTACTCTTCTCGTAAGCT
GTTCCTGGTGACAGATGGTGACTTGACACTGCCTATTTCGTTGAAATTGGAAATTGATGGCAAGAAGAAAAACTTGATCG
GTAAGGCCGTCACTGTAGTGGAGGAGAGCAACTTCAAGCTCACCTGCCGAGCCAACAAGGCATCTACGAAAGCACCTCTC
ATCTGGACTCTGAACGACGTCCCTCTGAATCAAATTAACAAAGAAAAATGGGGCATGGAGGTCATCGAGACTGAGACCCG
CCTGTCCTTTATATCAACGGTGAGGGCAACAAGCCTCCATCGCAATGCTGCAAACTTCTCAATCAGGTGCAAGGATGAGA
CAAGCAACCACACTGACCTTATCGTCAATGTACAAGAGATGGTCAAGCCAGTGTGGAAGGTAAAACCTGAGAGGAAAGAC
TACTCCAAAATCAAGAATGACAACCTGACACTGAGCTGTCCAGCTGAAGGGACTCCTGACCCAGAAATCATCTGGAAAAA
GGGAGACCAACTCGTAACGAAGAATAACAATCGAAATATAAGAAACAATTACCAACTCTACTTTGAAGAGTTGTCGTCCA
AAGACGCTGGGAAATACACCTGTGAGATCAGCAACAGAGCGGGTAACCTGTCAGCCACCTTCCATGTGTCCGTGTATGAT
CCCGAGGACCAGAAGACCATGATCATTCTAATCATAGTGGGGCTGCTCATCGCGGCCTTGGTGGTGATCAGCGTGTTCTT
CTGCAGGAAAATATACCAAGCCAGGAAAGAGACATTGGACCTACAACTTCGCGAGCAGAAGATGTTTATGGATGGAGACC
CAAACAATCTTAACCCCGACATACCACTGGAGCAACAAGCTGAGCTGCTGCCATACAACACCAAGTATGAGGTGTCCAGG
GACTCCATCATCTTTGATAAGTTGTTGGGGACCGGGGCATTTGGGAGGGTGTACCGCGCTACGGCGCTCAACCTTCGTCC
CGGTGAAGCCCGTACCACTGTGGCTGTCAAGATGATGAAGTCCCGCACTGACTGTGCACAACTCAAGGCTCTGCGCTCTG
AGGTGAAGATCATGATCCACATCGGAAGACACGCCAATATTGTCAACCTCCTTGGTGCCTGTTCCAAGGATCTCGCCTCA
AAAGGAGAGCTGCTACTCTTGGTGGAATACTGCAGGCACGGCAACATTCTTGACTACATGCGCCGCCACCGCCGTGAGTA
TGTAAACCAGATCAACGATGAAGACAAGATTGACCCCACTTTCCGAGAGCCACGACCTAGACACAGGAGTGACTCCAGCT
CAAGGAGCCACACTTCTCGTGGTCTCAAGTACGCACACCTTAACTTTCATCAAGACAACGTGTTCTACGGTACCAACCAC
ACTTCTGATGGAGCCTCAGCCACGTCCCCGAACCTTCTGTCCCCGTGTACACCAACTGATAGTTACGCTGGCGCTCGCCC
ATTCAGAGCCAGGACAGAGTCGGCTTCCTCTTCCAACCACCACGTGGCCTCTGACAACAGCTATCTCCCTTGTGAGACCA
GCACTGGCACCTCAGATGGCTACCTTTGTGCTCAGGCCTTGAATAGTTCCCAAGTACTTTGTTCCACCAGCTTGCTTGAG
TGGGCCTATCAGATCGCCAAGGGCATGGAGTACCTAGCATTCAAGAAGGTGCTGCATGGTGACCTGGCTGCCAGGAACGT
ACTGCTGGACGAGAACAATGTTGTCAAGATCAGTGACTTTGGACTTGCCAAAGACATCTACAAGAATAATAACTACAAGA
AAAGTAGCAGCGGTCCCGTGCCAGTCAAGTGGCTGGCAGTGGAGTGTCTACGGGACGGGGTATTCTCCACACAGAGTGAT
GTTTGGTCTTTCGGAGTGGTTCTGTGGGAGATCTTCACCCTCGGACAGATCCCGTATTCATGCAGCGAGTTTGACGAAAG
CTTCATCCTCAAACTGGAAAAAGGAATACGTCTCGAACAGCCCCGATACGCTACATATGGCCTGTATCGCCTGATGCTGG
AATGTTGGAACACCGATCCTATGGATCGGCCTTCCTTCACTATCTTGGAAGCCAGCTTGGGAGAGATGCTTGGCGAGGCA
CAAAGACAGAACTACCTACAGCTCAGTGAGGCCTATCATCAAGAGAATGGTTCCAGTGAGTTCCTGGACCTACTCCCAAG
TCAAGATTACTCAGCCAAGGTGCGCCAGACCACCCCGCCATTTACTGACGACGGCTACGAGATGCCCTTCAGTCCTGGCG
TGCCGCCTCAAGTCATGGTGCAGAGCGACCGCTTCTCCTCACCCTCGCGTCTCACAAACAAACAGAAGAATTACTTTCGG
TGTGCAGACGGTGAAGACGCCTCAAGCTCCTACATACCCATGTCTGCAGACCGCACGGACAGCCACACCGTGTTTGACTT
CGACAACGAGACAGTGGCAAGCATCATGGGGCGACCTGACAAAGAGGAATATGGCAACCAAGATCTCTACCTCAAAATGG
ACAAAACACCCCACCATTCTCCAGAGCCGGACTCTCCAAACAACATCCAAGAAGAGCAAGAACGTTCCTCACGGCACATT
GTCCTCAAGAGAGTTTCATCACAGGAATCCCAACGTAGTCGACACCGAGAATTGACAAAACACGACAGTGGCGTGTACAG
TCCCACCGTGCTTGCACATACCAACCCAGAATACTTAGCTATGAGTGCCCTTCTGTCGACGGACGATAACAACTACATCA
ATACACAGCCTAGTGAAGCCAACAGCCGCGTGTACGCCAACTTTGAAACAGGCAACCAATCTAAGGCACGCCAATATCTG
GCTGACAGCAAGTGCAGCACTGAGTACGCCAATCTTCTCCCACAAGACTCAGGCTGCGATCGTACTGAATCCGAAACCTC
CAGTGGGGTGGGTTCTGTGGAGGGAGGAAGTCCACCCCGAGGGTCAGAGATAGACAAGTTCAATGTGTCGCCCATTCCCG
AGGAGGCCATGGTTGTGTGACGGATTGTGGCAAGCAGACGTTTTCATTGTCCAACTTGTGTTCAATATTCATTGTTCCCT
ATCCGTTCCTTTAAGTGTGTGTGTGTGTGTGTGTGTGTGTGTGTGTGTGTGTGTGTGTGTGTGTGTGT
>CarmaY_EVm000455t1 type=mRNA; aalen=1575,93%,complete; clen=5077; offs=321-5048; organism=Carcinus_maenas; evgclass=main; oid=CarmaY_velvLoc6915ct1; cov=900.6_g2767_i0;
GAAAGTAAAGGAGAGTCTCGAGCTAGTGGATAGTGTATGAGTTATCAGCCGTCCACCAGCTTGTTCATAACCCATACACT
ATCCACTAGCTCGAGACTCTCCTTTACTTTCCCGCCAAAATCTTACTTTCACGCCAAAACGGACAAGAGTGGCTGGTAAG
GGGCGCCACTACCTACAAGAACTTAGCTGGTGTGTCCTGGCAACCTACGGGATTTATAACATGGTGTTCCTGTTCATTCT
GATGTCCTGTGATGTGATGAGTGTGTCAGAGTGAGTGGGTGAACACACAGTGGAGAGGCGCCCAGGTGCTTCCTACGAAT
ATGTGGCGACGGACCACCTCTTGTTCACCTGTGTCTAAGAAGGTGTGCTCGTCATCACCAGCCATGTCGCCTTCCCTTCA
CCTCTTCCTCCTCCTCTTCTTCGTCTCCTCCATCTTCCTCCCAGGTGTTTGGGGGACGGTGTTGGGGAGACCTGAGATCT
TCCCTAACCAAGACCAGTTGGTACTAGACGCGGGTGACACTCTTAACCTGACCTGCCGTGCCCCCCACCCTGTAGCCTGG
TGTACTGATCATACCTTCCTCACCGAGAACAACTCTCCTCATAACTACTACGAGGAACGTTATGAGGAAGGCCACGAGAA
ACCATACGTCAGCATCATCACGATCGAGGGAGTGAACGCATCTCACGTTGGTTATTTCTCGTGCGTCTTCAACACCTCTG
AGAATAAAGAAAAAAACAACTGCGATGTCAGTGACCCGGCCATTACTTCCCTCTATCTGTACGTCAAAGACTTAGACCAG
CTGATGATGGCCATCCCGAACAGTGTGGTGATTCAGGCAACGGTGGGACAGTCCACCCTCCTTCCCTGCAAGCCCACCTT
TCCTGAAGTGAATATCACCCTTCTCAAGAACTACGAAATACACGATTGCCTGACTTGTATGTACGACCCGCGGGAAGGCT
ACACCATCTGGATCCTTGACACACATACCTTCTTCACCTGCCATGCGGAGTACAACTCTTCCAAGTATAAGCAGGACGTT
ATATTCCGCGGACAAAAGCCCACGACCAAGAAGCCCAACCAGCCCACCGTGAATGTGGAGGGTGCCTGGCAGGAGGATGG
GCTGCAGGAGCCTGTTGTGTATTATGTGAGAGAGGGATCTACTGTTAACCTCACCTGCATCTACCCATTTCAAAAAATAC
CCGATTCACTCAAACTTGAATGGAGAGAGAATGAATCACTAAACAAGAGCGGCACACACAGGATCATAAGGCAGCCCAAC
AACAAGATACAATACAAGGGACGTTACTATGAGATCAACAACGCCATTCTCGAGGACTCCGAGATTTATACATGCCAAGC
CAAGAACAACATGCAGTACTCCGACGATTCAAGTCTTAACATCAGTGTCGTAGCCAAGAATGACAAATATCTCACCACCA
ACATCTTCCATCCTAACGTGACGGAGGAGGTGGCGAACCAGCCCATCCAGTGGGAGATTCTCTTCATAGCACACCCAGAA
CCGTTCTTCAAGTGGATGCAAGATGGAGAACTTCTACGAGACTCCAGTACCAGCACGTCCCGAGACCAGTTCAGGAATTA
CGAGATGAACGTCACGGTGGAGGAGGCTTCCCTGTCCCTCTACTTGTACCACCCGACGCTGGACGACAACGGGATGTACA
CACTGGAGGCATCTATACCCGGCACAAACATCGTCACCACCACCACCATGTTCTTAATGATACCCGGCAAACCTCAAAAT
GTCCAGATCAAAAGTCCCAACGACAAACAGATGTTCAAGGAGAATCAAACGTTTAGCATCACCTGTACCGCAAAGGGATA
CCCGAAGCCTGTCCTCACTCTGGGCTTCATTCCAGAAAACAGCTTCCTAGACCATGCTGAGGATAATCGCGACTATAATG
ATCTGAAGAAAGAAACAGGCATGGGTGAGGACGATGACACCAGCATGGTGGAGCGTAAGGTGCATTGGATGGGTGTTGCT
AAAGAACCCGGATCGTACCAATGCATGGGGAAAAATATATGGGGAGAGGACTACTCTTCTCGTAAGCTGTTCCTGGTGAC
AGATGGTGACTTGACACTGCCTATTTCGTTGAAATTGGAAATTGATGGCAAGAAGAAAAACTTGATCGGTAAGGCCGTCA
CTGTAGTGGAGGAGAGCAACTTCAAGCTCACCTGCCGAGCCAACAAGGCATCTACGAAAGCACCTCTCATCTGGACTCTG
AACGACGTCCCTCTGAATCAAATTAACAAAGAAAAATGGGGCATGGAGGTCATCGAGACTGAGACCCGCCTGTCCTTTAT
ATCAACGGTGAGGGCAACAAGCCTCCATCGCAATGCTGCAAACTTCTCAATCAGGTGCAAGGATGAGACAAGCAACCACA
CTGACCTTATCGTCAATGTACAAGAGATGGTCAAGCCAGTGTGGAAGGTAAAACCTGAGAGGAAAGACTACTCCAAAATC
AAGAATGACAACCTGACACTGAGCTGTCCAGCTGAAGGGACTCCTGACCCAGAAATCATCTGGAAAAAGGGAGACCAACT
CGTAACGAAGAATAACAATCGAAATATAAGAAACAATTACCAACTCTACTTTGAAGAGTTGTCGTCCAAAGACGCTGGGA
AATACACCTGTGAGATCAGCAACAGAGCGGGTAACCTGTCAGCCACCTTCCATGTGTCCGTGTATGATCCCGAGGACCAG
AAGACCATGATCATTCTAATCATAGTGGGGCTGCTCATCGCGGCCTTGGTGGTGATCAGCGTGTTCTTCTGCAGGAAAAT
ATACCAAGCCAGGAAAGAGACATTGGACCTACAACTTCGCGAGCAGAAGATGTTTATGGATGGAGACCCAAACAATCTTA
ACCCCGACATACCACTGGAGCAACAAGCTGAGCTGCTGCCATACAACACCAAGTATGAGGTGTCCAGGGACTCCATCATC
TTTGATAAGTTGTTGGGGACCGGGGCATTTGGGAGGGTGTACCGCGCTACGGCGCTCAACCTACGTCCCGGTGAAGCCCG
TACCACTGTGGCTGTCAAGATGATGAAGTCCCGCACTGACTGTGCACAACTCAAGGCTCTGCGCTCTGAGGTGAAGATCA
TGATCCACATCGGAAGACACGCCAATATTGTCAACCTCCTTGGTGCCTGTTCCAAGGATCTCGCCTCAAAAGGAGAGCTG
CTACTCTTGGTGGAATACTGCAGGCACGGCAACATTCTTGACTACATGCGCCGCCACCGCCGTGAGTATGTAAACCAGAT
CAACGATGAAGACAAGATTGACCCCACTTTCCGAGAGCCACGACCTAGACACAGGAGTGACTCCAGCTCAAGGAGCCACA
CTTCTCGTGGTCTCAAGTACGCACACCTTAACTTTCATCAAGACAACGTGTTCTACGGTACCAACCACACTTCTGATGGA
GCCTCAGCCACGTCCCCGAACCTTCTGTCCCCGTGTACACCAACTGATAGTTACGCTGGCGCTCGCCCATTCAGAGCCAG
GACAGAGTCGGCTTCCTCTTCCAACCACCACGTGGCCTCTGACAACAGCTATCTCCCTTGTGAGACCAGCACTGGCACCT
CAGATGGCTACCTTTGTGCTCAGGCCTTGAATAGTTCCCAAGTACTTTGTTCCACCAGCTTGCTTGAGTGGGCCTATCAG
ATCGCCAAGGGCATGGAGTACCTAGCATTCAAGAAGGTGCTGCATGGTGACCTGGCTGCCAGGAACGTACTGCTGGACGA
GAACAATGTTGTCAAGATCAGTGACTTTGGACTTGCCAAAGACATCTACAAGAATAATAACTACAAGAAAAGTAGCAGCG
GTCCCGTGCCAGTCAAGTGGCTGGCGGTGGAGTGTCTACGGGACGGGGTATTCTCCACACAGAGTGATGTTTGGTCTTTC
GGAGTGGTTCTGTGGGAGATCTTCACCCTCGGACAGATCCCGTATTCATGCAGCGAGTTTGACGAAAGCTTCATCCTCAA
ACTGGAAAAAGGAATACGTCTCGAACAGCCCCGATACGCTACATATGGCCTGTATCGCCTGATGCTGGAATGTTGGAACA
CCGATCCTATGGATCGGCCTTCCTTCACTATCTTGGAAGCCAGCTTGGGAGAGATGCTTGGCGAGGCACAAAGACAGAAC
TACCTACAGCTCAGTGAGGCCTATCATCAAGAGAATGGTTCCAGTGAGTTCCTGGACCTACTCCCAAGTCAAGATTACTC
AGCCAAGGTGCGCCAGACCACCCCGCCATTTACTGACGACGGCTACGAGATGCCCTTCAGTCCTGGCGTGCCGCCTCAAG
TCATGGTGCAGAGCGACCGCTTCTCCTCACCCTCGCGTCTCACAAACAAACAGAAGAATTACTTTCGGTATGCAGACGGG
GAAGACGCCTCAAGCTCCTACATACCCATGTCTGCAGACCGCACGGACAGCCACACCGTGTTTGACTTCGACAACGAGAC
AGTGGCAAGCATCATGGGGCGACCTGACAAAGAGGAATATGGCAACCAAGATCTCTACCTCAAAATGGACAAAACACCCC
ACCATTCTCCAGAGCCGGACTCTCCAAACAACATCCAAGAAGAGCAAGAACGTTCCTCACGGCACATTGTCATCAAGAGA
GTTTCATCACAGGAATCCCAACGTAGTCGACACCGAGAATTGACAAAACACGACAGTGGCGTGTACAGTCCCACCGTGCT
TGCACATACCAACCCAGAATACTTAGCTATGAGTGCCCTTCTGTCGACGGACGATAACAACTACATCAATACACAGCCTA
GTGAAGCCAACAGCCGCGTGTACGCCAACTTTGAAACAGGCAACCAATCTAAGGCACGCCAATATCTGGCTGACAGCAAG
TGCAGCACTGAGTACGCCAATCTTCTCCCACAAGACTCAGGCTGCGATCGTACTGAATCCGAAACCTCCAGTGGGGTGGG
TTCTGTGGAGGGAGGAAGTCCACCCCGAGGGTCAGAGATAGACAAGTTCAATGTGTCGCCCATTCCCGAGGAGGCCATGG
TTGTGTGACGGATTGTGGCAAGCAGACGTTTTCATTG
>CarmaY_EVm000455t5 type=mRNA; aalen=836,80%,complete; clen=3102; offs=563-3073; organism=Carcinus_maenas; evgclass=alt; oid=CarmaY_velvLoc18264ct1; cov=783.4_g2767_i3;
GTGTGTGTGTGTGTGTGTGTGTGTGTGTGTGTGTGTGTGTGTGTGTGATAAAATGATATAGGCTTACAGAAGGCTATCCA
ATCAGGGAGTAGGATTGGACAGAGGAGGAACACGCGAAGCTGATCTGTCTGTCTGTCTGTTCCAATTGGTTTCTTAGCTT
CTCAAGAGCACCACTACCACCACCACCACCACCACCACGGCCACCACCACCACCACCACCACCGCTCCTCGCCTCTATCA
CCTCTTGTTTTAGTTCATTCCAAGTATCTATATTTCTATGAGAGAAGCTGTAATTTTTATGTCATTCAAACCTCTCGTTT
TGTTCAATCTTTTCTGATATCCTCTCAAATATCTAACTTCACTTTGTTCCGTAAGAAGTAGATCTTTTCTATCTATTTTT
CCAGACCATTAATCAATTTATAAATTATAATGATTTCCCCTCTCTGTTCTTTCTTCTACTGTTGGTCTTTCTATTTCTTT
TAGTCTTTCTTCATAAGTCGTGCCTACATGTGTACACGCACAAAATAATTCCATCACATGACAACATCCTAACACAACCA
TAATGTTTTACCCTCAACAGGGAGACCAACTCGTAACGAAGAATAACAATCGAAATATAAGAAACAATTACCAACTCTAC
TTTGAAGAGTTGTCGTCCAAAGACGCTGGGAAATACACCTGTGAGATCAGCAACAGAGCGGGTAACCTGTCAGCCACCTT
CCATGTGTCCGTGTATGATCCCGAGGACCAGAAGACCATGATCATTCTAATCATAGTGGGGCTGCTCATCGCGGCCTTGG
TGGTGATCAGCGTGTTCTTCTGCAGGAAAATATACCAAGCCAGGAAAGAGACATTGGACCTACAACTTCGCGAGCAGAAG
ATGTTTATGGATGGAGACCCAAACAATCTTAACCCCGACATACCACTGGAGCAACAAGCTGAGCTGCTGCCATACAACAC
CAAGTATGAGGTGTCCAGGGACTCCATCATCTTTGATAAGTTGTTGGGGACCGGGGCATTTGGGAGGGTGTACCGCGCTA
CGGCGCTCAACCTACGTCCCGGTGAAGCCCGTACCACTGTGGCTGTCAAGATGATGAAGTCCCGCACTGACTGTGCACAA
CTCAAGGCTCTGCGCTCTGAGGTGAAGATCATGATCCACATCGGAAGACACGCCAATATTGTCAACCTCCTTGGTGCCTG
TTCCAAGGATCTCGCCTCAAAAGGAGAGCTGCTACTCTTGGTGGAATACTGCAGGCACGGCAACATTCTTGACTACATGC
GCCGCCACCGCCGTGAGTATGTAAACCAGATCAACGATGAAGACAAGATTGACCCCACTTTCCGAGAGCCACGACCTAGA
CACAGGAGTGACTCCAGCTCAAGGAGCCACACTTCTCGTGGTCTCAAGTACGCACACCTTAACTTTCATCAAGACAACGT
GTTCTACGGTACCAACCACACTTCTGATGGAGCCTCAGCCACGTCCCCGAACCTTCTGTCCCCGTGTACACCAACTGATA
GTTACGCTGGCGCTCGCCCATTCAGAGCCAGGACAGCGTCGGCTTCGTCTAGTACCAATTACAACATTGCTTCTGACAAC
AGTGCGACCAGCGCTATCACATGGATCAGCAACATCAGTAATCGCTCCACCAATTACCTCCAACCTTCCTTCTGCTCAAC
TGACCTGTTTGGATGGGCCTACCAGATCGCCAAGGGCATGGAGTATCTGGCCTTCAAGAAGGTGCTTCACGGTGACCTGG
CTGCGAGGAACATACTCCTAGATAAAAACAATATTGTCAAGATCAGTGACTTTGGACTTGCTAAGGACATCTACAATAAC
AAAAACTACAAGAAAAAAACTGAAGGCCCTGTGCCAGTCAAGTGGCTGGCGGTGGAGTGTCTACGGGACGGGGTATTCTC
CACACAGAGTGATGTTTGGTCTTTCGGAGTGGTTCTGTGGGAGATCTTCACCCTCGGACAGATCCCGTATTCATGCAGCG
AGTTTGACGAAAGCTTCATCCTCAAACTGGAAAAAGGAATACGTCTCGAACAGCCCCGATACGCTACATATGGCCTGTAT
CGCCTGATGCTGGAATGTTGGAACACCGATCCTATGGATCGGCCTTCCTTCACTATCTTGGAAGCCAGCTTGGGAGAGAT
GCTTGGCGAGGCACAAAGACAGAACTACCTACAGCTCAGTGAGGCCTATCATCAAGAGAATGGTTCCAGTGAGTTCCTGG
ACCTACTCCCAAGTCAAGATTACTCAGCCAAGGTGCGCCAGACCACCCCGCCATTTACTGACGACGGCTACGAGATGCCC
TTCAGTCCTGGCGTGCCGCCTCAAGTCATGGTGCAGAGCGACCGCTTCTCCTCACCCTCGCGTCTCACAAACAAACAGAA
GAATTACTTTCGGTATGCAGACGGGGAAGACGCCTCAAGCTCCTACATACCCATGTCTGCAGACCGCACGGACAGCCACA
CCGTGTTTGACTTCGACAACGAGACAGTGGCAAGCATCATGGGGCGACCTGACAAAGAGGAATATGGCAACCAAGATCTC
TACCTCAAAATGGACAAAACACCCCACCATTCTCCAGAGCCGGACTCTCCAAACAACATCCAAGAAGAGCAAGAACGTTC
CTCACGGCACATTGTCATCAAGAGAGTTTCATCACAGGAATCCCAACGTAGTCGACACCGAGAATTGACAAAACACGACA
GTGGCGTGTACAGTCCCACCGTGCTTGCACATACCAACCCAGAATACTTAGCTATGAGTGCCCTTCTGTCGACGGACGAT
AACAACTACATCAATACACAGCCTAGTGAAGCCAACAGCCGCGTGTACGCCAACTTTGAAACAGGCAACCAATCTAAGGC
ACGCCAATATCTGGCTGACAGCAAGTGCAGCACTGAGTACGCCAATCTTCTCCCACAAGACTCAGGCTGCGATCGTACTG
AATCCGAAACCTCCAGTGGGGTGGGTTCTGTGGAGGGAGGAAGTCCACCCCGAGGGTCAGAGATAGACAAGTTCAATGTG
TCGCCCATTCCCGAGGAGGCCATGGTTGTGTGACGGATTGTGGCAAGCAGACGTTTTCATTG
>CarmaY_EVm000455t3 type=mRNA; aalen=1104,77%,complete; clen=4265; offs=321-3635; organism=Carcinus_maenas; evgclass=alt; oid=CarmaY_velvLoc10097ct1; cov=708.2_g2767_i1;
GAAAGTAAAGGAGAGTCTCGAGCTAGTGGATAGTGTATGAGTTATCAGCCGTCCACCAGCTTGTTCATAACCCATACACT
ATCCACTAGCTCGAGACTCTCCTTTACTTTCCCGCCAAAATCTTACTTTCACGCCAAAACGGACAAGAGTGGCTGGTAAG
GGGCGCCACTACCTACAAGAACTTAGCTGGTGTGTCCTGGCAACCTACGGGATTTATAACATGGTGTTCCTGTTCATTCT
GATGTCCTGTGATGTGATGAGTGTGTCAGAGTGAGTGGGTGAACACACAGTGGAGAGGCGCCCAGGTGCTTCCTACGAAT
ATGTGGCGACGGACCACCTCTTGTTCACCTGTGTCTAAGAAGGTGTGCTCGTCATCACCAGCCATGTCGCCTTCCCTTCA
CCTCTTCCTCCTCCTCTTCTTCGTCTCCTCCATCTTCCTCCCAGGTGTTTGGGGGACGGTGTTGGGGAGACCTGAGATCT
TCCCTAACCAAGACCAGTTGGTACTAGACGCGGGTGACACTCTTAACCTGACCTGCCGTGCCCCCCACCCTGTAGCCTGG
TGTACTGATCATACCTTCCTCACCGAGAACAACTCTCCTCATAACTACTACGAGGAACGTTATGAGGAAGGCCACGAGAA
ACCATACGTCAGCATCATCACGATCGAGGGAGTGAACGCATCTCACGTTGGTTATTTCTCGTGCGTCTTCAACACCTCTG
AGAATAAAGAAAAAAACAACTGCGATGTCAGTGACCCGGCCATTACTTCCCTCTATCTGTACGTCAAAGACTTAGACCAG
CTGATGATGGCCATCCCGAACAGTGTGGTGATTCAGGCAACGGTGGGACAGTCCACCCTCCTTCCCTGCAAGCCCACCTT
TCCTGAAGTGAATATCACCCTTCTCAAGAACTACGAAATACACGATTGCCTGACTTGTATGTACGACCCGCGGGAAGGCT
ACACCATCTGGATCCTTGACACACATACCTTCTTCACCTGCCATGCGGAGTACAACTCTTCCAAGTATAAGCAGGACGTT
ATATTCCGCGGACAAAAGCCCACGACCAAGAAGCCCAACCAGCCCACCGTGAATGTGGAGGGTGCCTGGCAGGAGGATGG
GCTGCAGGAGCCTGTTGTGTATTATGTGAGAGAGGGATCTACTGTTAACCTCACCTGCATCTACCCATTTCAAAAAATAC
CCGATTCACTCAAACTTGAATGGAGAGAGAATGAATCACTAAACAAGAGCGGCACACACAGGATCATAAGGCAGCCCAAC
AACAAGATACAATACAAGGGACGTTACTATGAGATCAACAACGCCATTCTCGAGGACTCCGAGATTTATACATGCCAAGC
CAAGAACAACATGCAGTACTCCGACGATTCAAGTCTTAACATCAGTGTCGTAGCCAAGAATGACAAATATCTCACCACCA
ACATCTTCCATCCTAACGTGACGGAGGAGGTGGCGAACCAGCCCATCCAGTGGGAGATTCTCTTCATAGCACACCCAGAA
CCGTTCTTCAAGTGGATGCAAGATGGAGAACTTCTACGAGACTCCAGTACCAGCACGTCCCGAGACCAGTTCAGGAATTA
CGAGATGAACGTCACGGTGGAGGAGGCTTCCCTGTCCCTCTACTTGTACCACCCGACGCTGGACGACAACGGGATGTACA
CACTGGAGGCATCTATACCCGGCACAAACATCGTCACCACCACCACCATGTTCTTAATGATACCCGGCAAACCTCAAAAT
GTCCAGATCAAAAGTCCCAACGACAAACAGATGTTCAAGGAGAATCAAACGTTTAGCATCACCTGTACCGCAAAGGGATA
CCCGAAGCCTGTCCTCACTCTGGGCTTCATTCCAGAAAACAGCTTCCTAGACCATGCTGAGGATAATCGCGACTATAATG
ATCTGAAGAAAGAAACAGGCATGGGTGAGGACGATGACACCAGCATGGTGGAGCGTAAGGTGCATTGGATGGGTGTTGCT
AAAGAACCCGGATCGTACCAATGCATGGGGAAAAATATATGGGGAGAGGACTACTCTTCTCGTAAGCTGTTCCTGGTGAC
AGATGGTGACTTGACACTGCCTATTTCGTTGAAATTGGAAATTGATGGCAAGAAGAAAAACTTGATCGGTAAGGCCGTCA
CTGTAGTGGAGGAGAGCAACTTCAAGCTCACCTGCCGAGCCAACAAGGCATCTACGAAAGCACCTCTCATCTGGACTCTG
AACGACGTCCCTCTGAATCAAATTAACAAAGAAAAATGGGGCATGGAGGTCATCGAGACTGAGACCCGCCTGTCCTTTAT
ATCAACGGTGAGGGCAACAAGCCTCCATCGCAATGCTGCAAACTTCTCAATCAGGTGCAAGGATGAGACAAGCAACCACA
CTGACCTTATCGTCAATGTACAAGAGATGGTCAAGCCAGTGTGGAAGGTAAAACCTGAGAGGAAAGACTACTCCAAAATC
AAGAATGACAACCTGACACTGAGCTGTCCAGCTGAAGGGACTCCTGACCCAGAAATCATCTGGAAAAAGGGAGACCAACT
CGTAACGAAGAATAACAATCGAAATATAAGAAACAATTACCAACTCTACTTTGAAGAGTTGTCGTCCAAAGACGCTGGGA
AATACACCTGTGAGATCAGCAACAGAGCGGGTAACCTGTCAGCCACCTTCCATGTGTCCGTGTATGATCCCGAGGACCAG
AAGACCATGATCATTCTAATCATAGTGGGGCTGCTCATCGCGGCCTTGGTGGTGATCAGCGTGTTCTTCTGCAGGAAAAT
ATACCAAGCCAGGAAAGAGACATTGGACCTACAACTTCGCGAGCAGAAGATGTTTATGGATGGAGACCCAAACAATCTTA
ACCCCGACATACCACTGGAGCAACAAGCTGAGCTGCTGCCATACAACACCAAGTATGAGGTGTCCAGGGACTCCATCATC
TTTGATAAGTTGTTGGGGACCGGGGCATTTGGGAGGGTGTACCGCGCTACGGCGCTCAACCTACGTCCCGGTGAAGCCCG
TACCACTGTGGCTGTCAAGATGATGAAGTCCCGCACTGACTGTGCACAACTCAAGGCTCTGCGCTCTGAGGTGAAGATCA
TGATCCACATCGGAAGACACGCCAATATTGTCAACCTCCTTGGTGCCTGTTCCAAGGATCTCGCCTCAAAAGGAGAGCTG
CTACTCTTGGTGGAATACTGCAGGCACGGCAACATTCTTGACTACATGCGCCGCCACCGCCGTGAGTATGTAAACCAGAT
CAACGATGAAGACAAGATTGACCCCACTTTCCGAGAGCCACGACCTAGACACAGGAGTGACTCCAGCTCAAGGAGCCACA
CTTCTCGTGGTCTCAAGTACGCACACCTTAACTTTCATCAAGACAACGTGTTCTACGGTACCAACCACACTTCTGATGGA
GCCTCAGCCACGTCCCCGAACCTTCTGTCCCCGTGTACACCAACTGATAGTTACGCTGGCGCTCGCCCATTCAGAGCCAG
GACAGAGTCGGCTTCCTCTTCCAACCACCACGTGGCCTCTGACAACAGCTATCTCCCTTGTGGTAAGGTGGTGCTTCCCT
TACAAGTGTTACTATTGCTAATACGTAGCAAATAGTAGAGGTAAGATAACGTGACCACACCCTTCGTGGCTTTGTTTGAA
GAATACCATCACCGTATTTCCAAAGTGTAGTAAACTGAATTAAAGGGATGAAGTAAAAAGACTGAAAAGTCTCTCCTCTG
TGTCCATATTCAAAGCACTGAAAAGGCATTTATGGTCGGCTTGAGTTGGTGAGAAAACTGTTCTCCTTAAATCAAAAGTG
CACTAACCACTACGTATGTAAACATTTCTAATAACAATATTTATCATAGCAACCGCAGCTTCAGCAACAACGTCTGCAAC
ATCTTGGCCACTTTCAAGGTATGAGCTACTTAAATAATAACACTATTTTTCTACCCACACAGAGACCAGCACTGGCACCT
CAGATGGCTACCTTTGTGCTCAGGCCTTGAATAGTTCCCAAGTACTTTGTTCCACCAGCTTGCTTGAGTGGGCCTATCAG
ATCGCCAAGGGCATGGAGTACCTAGCATTCAAGAAGGTGCTGCATGGTGACCTGGCTGCCAGGAACGTACTGCTGGACGA
GAACAATGTTGTCAAGATCAGTGACTTTGGACTTGCCAAAGACATCTACAAGAATAATAACTACAAGAAAAGTAGCAGCG
GTCCCGTGCCAGTCAAGTGGCTGGC
>CarmaC_EVm000535t4 type=mRNA; aalen=1104,67%,complete; clen=4939; offs=333-3647; organism=Carcinus_maenas; evgclass=alt; oid=Carcinus_maenas_CNS_velvLoc7409ct1; cov=879.3_g2739_i1;
ATCCACTAGCTGGAAAGTAAAGGAGAGTCTCGAGCTAGTGGATAGTGTATGAGTTATCAGCCGTCCACCAGCTTGTTCAT
AACCCATACACTATCCACTAGCTCGAGACTCTCCTTTACTTTCCCGCCAAAATCTTACTTTCACGCCAAAACGGACAAGA
GTGGCTGGTAAGGGGCGCCACTACCTACAAGAACTTAGCTGGTGTGTCCTGGCAACCTACGGGATTTATAACATGGTGTT
CCTGTTCATTCTGATGTCCTGTGATGTGATGAGTGTGTCAGAGTGAGTGGGTGAACACACAGTGGAGAGGCGCCCAGGTG
CTTCCTACGAATATGTGGCGACGGACCACCTCTTGTTCACCTGTGTCTAAGAAGGTGTGCTCGTCATCACCAGCCATGTC
GCCTTCCCTTCACCTCTTCCTCCTCCTCTTCTTCGTCTCCTCCATCTTCCTCCCAGGTGTTTGGGGGACGGTGTTGGGGA
GACCTGAGATCTTCCCTAACCAAGACCAGTTGGTACTAGACGCGGGTGACACTCTTAACCTGACCTGCCGTGCCCCCCAC
CCTGTAGCCTGGTGTACTGATCATACCTTCCTCACCGAGAACAACTCTCCTCATAACTACTACGAGGAACGTTATGAGGA
AGGCCACGAGAAACCATACGTCAGCATCATCACGATCGAGGGAGTGAACGCATCTCACGTTGGTTATTTCTCGTGCGTCT
TCAACACCTCTGAGAATAAAGAAAAAAACAACTGCGATGTCAGTGACCCGGCCATTACTTCCCTCTATCTGTACGTCAAA
GACTTAGACCAGCTGATGATGGCCATCCCGAACAGTGTGGTGATTCAGGCAACGGTGGGACAGTCCACCCTCCTTCCCTG
CAAGCCCACCTTTCCTGAAGTGAATATCACCCTTCTCAAGAACTACGAAATACACGATTGCCTGACTTGTATGTACGACC
CGCGGGAAGGCTACACCATCTGGATCCTTGACACACATACCTTCTTCACCTGCCATGCGGAGTACAACTCTTCCAAGTAT
AAGCAGGACGTTATATTCCGCGGACAAAAGCCCACGACCAAGAAGCCCAACCAGCCCACCGTGAATGTGGAGGGTGCCTG
GCAGGAGGATGGGCTGCAGGAGCCTGTTGTGTATTATGTGAGAGAGGGATCTACTGTTAACCTCACCTGCATCTACCCAT
TTCAAGAAATACCCGATTCACTCAAACTTGAATGGAGAGAGAATGAATCACTAAACAAGAGCGGCACACACAGGATCATA
AGGCAGCCCAACAACAAGATACAATACAAGGGACGTTACTATGAGATCAACAACGCCATTCTCGAGGACTCCGAGATTTA
TACATGCCAAGCCAAGAACAACATGCAGTACTCCGACGATTCAAGTCTTAACATCAGTGTCGTAGCCAAGAATGACAAAT
ATCTCACCACCAACATCTTCCATCCTAACGTGACGGAGGAGGTGGCGAACCAGCCCATCCAGTGGGAGATTCTCTTCATA
GCACACCCAGAACCGTTCTTCAAGTGGATGCAAGATGGAGAACTTCTACGAGACTCCAGTACCAGCACGTCCCGAGACCA
GTTCAGGAATTACGAGATGAACGTCACGGTGGAGGAGGCTTCCCTGTCCCTCTACTTGTACCACCCGACGCTGGACGACA
ACGGGATGTACACACTGGAGGCATCTATACCCGGCACAAACATCGTCACCACCACCACCATGTTCTTAATGATACCCGGC
AAACCTCAAAATGTCCAGATCAAAAGTCCCAACGACAAACAGATGTTCAAGGAGAATCAAACGTTTAGCATCACCTGTAC
CGCAAAGGGATACCCGAAGCCTGTCCTCACTCTGGGCTTCATTCCAGAAAACAGCTTCCTAGACCATGCTGAGGATAATC
GCGACTATAATGATCTGAAGAAAGAAACAGGCATGGGTGAGGACGATGACACCAGCATGGTGGAGCGTAAGGTGCATTGG
ATGGGTGTTGCTAAAGAACCCGGATCGTACCAATGCATGGGGAAAAATATATGGGGAGAGGACTACTCTTCTCGTAAGCT
GTTCCTGGTGACAGATGGTGACTTGACACTGCCTATTTCGTTGAAATTGGAAATTGATGGCAAGAAGAAAAACTTGATCG
GTAAGGCCGTCACTGTAGTGGAGGAGAGCAACTTCAAGCTCACCTGCCGAGCCAACAAGGCATCTACGAAAGCACCTCTC
ATCTGGACTCTGAACGACGTCCCTCTGAATCAAATTAACAAAGAAAAATGGGGCATGGAGGTCATCGAGACTGAGACCCG
CCTGTCCTTTATATCAACGGTGAGGGCAACAAGCCTCCATCGCAATGCTGCAAACTTCTCAATCAGGTGCAAGGATGAGA
CAAGCAACCACACTGACCTTATCGTCAATGTACAAGAGATGGTCAAGCCAGTGTGGAAGGTAAAACCTGAGAGGAAAGAC
TACTCCAAAATCAAGAATGACAACCTGACACTGAGCTGTCCAGCTGAAGGGACTCCTGACCCAGAAATCATCTGGAAAAA
GGGAGACCAACTCGTAACGAAGAATAACAATCGAAATATAAGAAACAATTACCAACTCTACTTTGAAGAGTTGTCGTCCA
AAGACGCTGGGAAATACACCTGTGAGATCAGCAACAGAGCGGGTAACCTGTCAGCCACCTTCCATGTGTCCGTGTATGAT
CCCGAGGACCAGAAGACCATGATCATTCTAATCATAGTGGGGCTGCTCATCGCGGCCTTGGTGGTGATCAGCGTGTTCTT
CTGCAGGAAAATATACCAAGCCAGGAAAGAGACATTGGACCTACAACTTCGCGAGCAGAAGATGTTTATGGATGGAGACC
CAAACAATCTTAACCCCGACATACCACTGGAGCAACAAGCTGAGCTGCTGCCATACAACACCAAGTATGAGGTGTCCAGG
GACTCCATCATCTTTGATAAGTTGTTGGGGACCGGGGCATTTGGGAGGGTGTACCGCGCTACGGCGCTCAACCTTCGTCC
CGGTGAAGCCCGTACCACTGTGGCTGTCAAGATGATGAAGTCCCGCACTGACTGTGCACAACTCAAGGCTCTGCGCTCTG
AGGTGAAGATCATGATCCACATCGGAAGACACGCCAATATTGTCAACCTCCTTGGTGCCTGTTCCAAGGATCTCGCCTCA
AAAGGAGAGCTGCTACTCTTGGTGGAATACTGCAGGCACGGCAACATTCTTGACTACATGCGCCGCCACCGCCGTGAGTA
TGTAAACCAGATCAACGATGAAGACAAGATTGACCCCACTTTCCGAGAGCCACGACCTAGACACAGGAGTGACTCCAGCT
CAAGGAGCCACACTTCTCGTGGTCTCAAGTACGCACACCTTAACTTTCATCAAGACAACGTGTTCTACGGTACCAACCAC
ACTTCTGATGGAGCCTCAGCCACGTCCCCGAACCTTCTGTCCCCGTGTACACCAACTGATAGTTACGCTGGCGCTCGCCC
ATTCAGAGCCAGGACAGAGTCGGCTTCCTCTTCCAACCACCACGTGGCCTCTGACAACAGCTATCTCCCTTGTGGTAAGG
TGGTGCTTCCCTTACAAGTGTTACTATTGCTAATACGTAGCAAATAGTAGAGGTAAGATAACGTGACCACACCCTTCGTG
GCTGTGTTTGAAGAATACCATCACCGTATTTCCAAAGTGTAGTAAACTGAATTAAAGGGATGAAGTAAAAAGACTGAGAA
GTCTCTCCTCTGTGTCCATATTCAAAGCACTGAAAAGGCATTTATGGTCGGCTTGAGTTGGTGAGAAAACTGTTCTCCTT
AAATCAAAAGTGCACTAACCACTACGTATGTAAACATTTCTAATAACAATATTTATCATAGCAACCGCAGCTTCAGCAAC
AACGTCTGCAACATCTTGGCCACTTTCAAGGTATGAGCTACTTAAATAATACCACTATTTTTCTACCCACACAGAGACCA
GCACTGGCACCTCAGATGGCTACCTTTGTGCTCAGGCCTTGAATAGTTCCCAAGTACTTTGTTCCACCAGCTTGCTTGAG
TGGGCCTATCAGATCGCCAAGGGCATGGAGTACCTAGCATTCAAGAAGGTGCTGCATGGTGACCTGGCTGCCAGGAACGT
ACTGCTGGACGAGAACAATGTTGTCAAGATCAGTGACTTTGGACTTGCCAAAGACATCTACAAGAATAATAACTACAAGA
AAAGTAGCAGCGTGAGTATGAGTAACTCCTGTAGCTATGTATTATTGTATAGGAAAGTTAGGAGGGTGAATGGTTTGAAG
GTAGCTACTTAGTCTTCCTCAAAGCATTCTTTTCTTTTTTTTGTTATATATTTAACAGAAATATTTCACGGGTTATCCGT
TCTCTCCATGTCTGTAAACTGAAGCTGAAACAATATTGGCACACGTCAATTGTTGAAAGTTAGAAGGAAAAAGTTATCTT
CGTGCATCCTCAAATCATGTGAGTCTAAGCAAACCAGTTTGGGCCAAGGTTCAGCATAGGGTCGATTCATCCAAAGTTCG
TATCATGATCTCTTGCTGGTCTTTGCAGGTATCAAATGAAAACCCAATGCAAGCGGACGTAAATATGCCCTTGCAAAGTT
TCCCAAAACAGGCGAGAATCAATTCAGAAGCACTTCAACCGAGTAGTTGACGTTCTGATCATATTCATAATTCTTTAATA
TTGGAATTCATACTTTAGCAGTAACGGCATCATGAGAGATTAGTCTACTAAACTAGATCATCTCTTTGTAATAAGTAAGA
CTTCCTGTTGACGATTCATGTTCCACCATACCACCTCTATTTTTTATCCACTGTGCTCATGACTAATACACATTTTTTTG
TGTGTGTTTGACAGGGTCCCGTGCCAGTCAAGTGGCTGGCGGTGGAGAGATCGGAAGAG
