# Supplementary material for: Phylogenetic and transcriptomic characterization of insulin and growth factor receptor tyrosine kinases in crustaceans
Source: Front Endocrinol (Lausanne). 2024 Apr 4;15:1379231. doi: 10.3389/fendo.2024.1379231 (PMC11024359; doi:10.3389/fendo.2024.1379231)
Supplement: Supplementary Material 1 — Crustacean RTK sequences and classification. [file DataSheet_1.zip › Supplementary_Material/Supplementary Material 2/Cmaenas Alignments/PVR/dnaPVRgreen3.fasta]

>CarmaY_EVm000567t1 type=mRNA; aalen=1451,83%,complete; clen=5218; offs=293-4648; organism=Carcinus_maenas; evgclass=main; oid=CarmaY_velvLoc6465ct1; cov=649.0_g35_i151;
CGATCTGTGTATGTGTGTGTGTGTGTGTGTGTGTGGAGTATGTCGCGTGCGTTGTGATGGTGTGTGTGTGTCTTTCTCTC
TCTACTGAGTTGCGTGTGTTGCGTGTGGTGTAAAGTGGTGTTGGGGGCGTGGGAAAGACGTGAAAGTTACTTAAATCTGT
CCTTAGATTGCTGAAGAAAACTAGATTAGGTATTTAGTGTTATGTGGTGACGGTGAAGGAGAAGGTGAAGGTGACGGTGG
TGGATACTTATTGTCTTCAACCCACCACTACCACCACACCACCACCACCACCATGCAGTCCTTGTGTGTCCTCCTGGTGG
TGTGCTGCGTGAGTTCGTTGGTGAGTTCTTTGGCTCCCAGACTGGATGTTGAAGACCTGTGGGTGATACGAACATACGAA
CAAGATTACTTTGAACTGCTGTGTGAGGGAGACAAGCCGCTCAAATGGTCATGGAATAGCTCGCTCCACAAAGATGATGC
TGAGATTCATGACGCACAACAAGAAATACAACAATATCCCTACAAGTCAACTCTCTCGGTGTTTGAAGTGCGAGCAGGAG
ACACTGGCTTCTATAATTGCTATTATGAAGACACGACAGACATACACACAGGCAGTGACAGTGTGGCTTCTACTTATATC
TATGTTTATGATGGAGAGACCATTTTTGTGAATCCTAATAGCTTTGTTTCTGTGTCTGTGAAAACCAATGAAAAACTTGT
CTTGGATTGCCGCACTACTCTGCCCAATGTTACTCTGCTACTAGAGAAAAATGAACAACCGTTCAACATGGACAGTTATA
ATGTTCGCTGGGATCCCAAGATTGGTTTTGTTCTTCTGAGCCTCACAATTCATGATACTGGCATATATAAATGTGTGTCT
GAGTCCACCCATGAACAACGACACATCCACGTCACTGTGAACCGCGCCTCGTCCGAATTGGCGAGTCCAATCATTGATGA
GGGAGTGAACCCTAACTATGTGCTGGGTCATCCCTTCTCTCTGAAGTGTATCTTGAAGGGAAACATCAGTGCTTCTCTGG
AGTGGTCTTATCCTAACGCTACTGTTTACAAGACCACCCAAGTGAAGGATTATGATGATGATGCTGATAAGAACAGCAGC
AGCAGCAGCCTGGTGAGCACCTTACATGTAGCCAATGCCACTCTTGACCACACCGGCACCTACACTTGTACTGCTGCCAC
TCTCCTCGAGTCTAAACAACACTCACTCTACATTCAAGTACTAGACAGTCTTAAGCCGTATGTTAGGATAAGAAGCCCAG
AAGAGATTCTTGTCAACTTAGAGAACACAACAACAGTGAAGTGGAAAGCTGAGGTGTTTTCTTTCCCACAAAACCCAACT
ATTGTTTACAAGAACTGGCGAGGTGATGTACTCACTGATAATGAAAGGATGGAGATCAAGTTTGAGTCAGCTGATGCCTT
CTCCTGGTTCTTCCTACACAACATTACAGCAGCAGACTTTGGCCGGTACACTCTCACCGCTACTAATGGAGACAACACTG
CTACTGAAACCGCTGCCGTCAACTTGAACATTATGAGTGCGCCAGAAGTGGAGATAGAAGGAGTGCCAGAGTTTGTGTGG
CCTCAGAGTAAGGTAGAAGTGACGTGTTTGGCACAAGGCTTCCCTCTCCCTGATGTGGTGTGGGAATTCCAACCTTGTGT
GAGCGGACATCCTTCTTGCTCCAACTATCAACAGGTGAAGGTTGATGGAGAGTCTATGAGCACTCCTGGGCCAGGCAACA
TCATGGTGAGTTCCTTCCTCTTCTCACCACAGTCCTCAGGTTACCTCCGCTGTGTGGCTAACAACTCCCTCGCCACTCTT
AACCATACTGTGCCTCTCCTCATCTCTGATGTGGGAGGTGTCTACATGTTGAATCACACAGTACACAACACCACCACAGT
CATCGCTTCCTCTGCCGTCCTGACTGTCATCACTAACGATGACTTCCGGCTCACCTGTGCTGCTAACAAACTCATCTACA
ACAAGGTGACGCTCCACACACCACAATCCTACGTGGGTGAAGTGAAGCAGCAAGAATCTACATACTCATTACTACAAGAG
ACAACTCTACAGAGAGTGAGTGTAGCAGTACAAGGGAAGTATTCATGTAGTGCCCAGAGCTACCAACAACACCAAGATGT
ACACGCCAAGACTGTCACCATTAATGTTCTGGAGGAAGCGAAAGTGAAGTTCTTGCAAGACTCCAACATGAAGGAGAACA
AAACAGTGATTGTGAAAGAAACCCCATTCTTCCTTAACTGTACTGTAGCTGGTACACCACAACCTACCATCACTTGGAAG
AAGGATGGCAAGCCCCTAACCCACACCTCAGCCTTCTTTGACAACAAGACAACCTTTCTCTGGAGTGACTCTCAGAGGAT
TGAGTTCAAATATGAGTTTAAAGAGAAGCATGTTGGACGCTACACCTGCACTGCCAACAACAGACTCAACACACTCATTA
GAACACTGGTGCTCACTGTACCTGCAGCTGGCTTGAGCACTCCGGCCAAAATTGGCCTCACAGTGGCTTGTCTGGGCATT
GGTATCCTCATCATCACTGTGGTCGTTCTTTTCAAACGGGTCAAGACGGAACGCAAGTTTAGAAAATCGTTCCGTGCCAA
TGAACTGTATCTGTTTGAGAAGGGCAACATTGGACAACTGAACCCAGACTGTTCTGCTGATGAACAAGCTGAACTCCTTC
CCTATGGACAGGAGTGGGAGGTGCCCAGAGAACAAATATCTCTTGGTAAACAGCTTGGTTCTGGAGCGTTTGGCCGTGTG
GTGAAGGCCAAGGTGGTGGGTTTGGAGGGGCCGGCCACCACTACCACCACTGTCGCCATCAAGATGTGTAAGAGTCAGGC
AGACCAAGCACAGATCCGAGCCCTTGCCTTAGAGCTCAAGATTATGATTCACCTGGGAAAACACCTCAATATTGTCAACC
TGATGGGAGCTAACACCACTCATATTGGCAAAGGTGAGTTATGGATCCTGGTTGAGTACTGTCGCTTTGGTAACCTGTTG
GTTTTTATGCATCGCCACCGCAACAACTTCATCAACCAGATTGACGCCAACACAGGACACATTGACACCACCAAGTTGAT
GCCACACTTTGTTGCTGCTGCCGCTAACACAGCCACACTCTCATCGCCTGGTGGAAGCTGGCGTGATGTGAACTCCCGAG
GCAGTGTGAGCCAAGATGTGGTGCCTGCCACACCCACCACACCCTTGATCCTGTCACCCCCTCCTTCAGGACACACTCGC
CCCGCCCCACAAGCACACAACCCTACGTACAACCCTATGAGTCCCAGCCACACACCACCACACTCACCACTACACTCACC
ACATAACACCACACAAGCCACAAGTTCACATGAGTGTTGTAGTGGTGAGTTAAAGACCCCGTCCACTACAGCCACAAGTG
ATGGACGGGTTCAGAATGTGTACTTTACCTCCACTTCTGACTCGAGTGGTTCACATGCTCCTCTCTCCCCTACCGAGAGC
AGTTTGTTAGACTCCGAGGGTAAGATGTTGTTGGTGCCTGAGGTGGGGAGTGTGCCCGGAGTGAACTGTGCCTTCACCAC
CACTCACTTAGTGTGCTGGGCGTGGCAGGTGGCTCAGGGCATGGACTACCTCGCCTCCAGGAAGGTTCTCCACGGTGACC
TAGCGGCTCGTAACTTGCTGCTGGCTGACGACAATGTGGTCAAGATTAGTGACTTTGGACTGTCTCGGGATATGTACAAG
AAAGATATTTATATGAAGAAAACTGATGATCTGATGCCTATCAAGTGGATCTCAGTAGAGGCGATCCGAGACAGAATCTT
TAGTGTACAAAGTGACGTGTGGGCGTTTGGAGTGGCTCTGTGGGAAATATTCTCCCTGGGCAGCAATCCTTACCCGGGCA
TACAAGTTAATATGGACTTCCTGCCCCTACTGGAACAAGGATACAGGATGGATTGTCCTAAATATGCTAACCAGGATATT
TATGAGCTGATGTTGGAGTGTTGGGAAGGTGAGCCAATGAACCGTCCATCATTTAGAGAAGCTGTCCATCGCCTTGACTC
TTTATTACAACCTGAACTGAAAGGAGAATATCTGAGCATGAATGACCAATACGTGAGGATGAACGAAGAACGGTTTAAAG
AACAGCCTGACTACCTTAACATGTTCACTCCCCCGGACTATGAGAACATGACCAATAAGGCAGATGAGGACCTCAAACCA
CAATACATCAACCTGCAGGTTGCAGGGAGTGTTGCAAGAGACACCACAGATGCAGCACAACAACACACAACCATACAGTC
CCCAGAAGTGGTCAGTTACTGCAACACACCTTTATCCCCAAGTCCAGCCTCTCTTTCCTCCACTAGCAATCCTCATTACC
TCCCCATGGACTGTACAAGGCATTCCCCAAATCCTGAGAAGAAGGAGGAGGAGGAAGTGTTCAGTCCTGACCCATCTCAA
GCCCCAAGATTCACTTTCACCCAGGACCAAGACAACATGATGACAACTCAGAAAGACAACAAACAACCTTACCTCAACAG
CACTCAACAACAACAACTTAACCCACACTCACAACACTCTACTCTCATCACTAAAAATAATAATAAGGACACCAGCAGCA
ACATTTAGCACTGCTACTTAACTAGGAGTCATTAGTGCTGGTTAAGACTGTATCACACCTGAAGTAGTACATACATACAT
ACTTGGTTTACTTGGTGGGATGTAGAGGGCATTGAAGAGGTTGGGACCACTATGGGAGAAAGGTGAAGGCCAGTGTAGTG
TCTTGACCCTCTCCCGCACTGTTGCGGGAGCAGTGCCTGTCTTTCACACATTCTTCCAGTTCGCTCGCTCAATCTGGACC
TTAGCAGTTGTTGAGTGAGATGAGGTAGTTGGTTTTGTAATATTTTCCACACATACAGTATTATGGCCTTGTACCTTTCC
CTTCTTCTCTGCTGGGAATACAGACCCAGCTTTTCCAGATGCTGCCAGTAGGTGATTCCTTTCATTCCCTGTATGAGTGT
AGTGAGGGACGGCCCTCTTCTCTCTGCACTCATTCCAGCTCCTGTATGTAGTTGACCCTTTTAGTGGAGTGACTAGAGGT
GGGTGCAGTAGTCCAGTATTGGGTGGATAAGAACATAAGAAATTAAGGAAGCTGCAAGAAGCCCGTAGGCCTACACACGG
CAGTCCCTGTAAAAAGTG
>CarmaC_EVm000679t1 type=mRNA; aalen=1450,83%,complete; clen=5240; offs=263-4615; organism=Carcinus_maenas; evgclass=main; oid=Carcinus_maenas_CNS_velvLoc6384ct1; cov=745.5_g2677_i0;
TGAGTGAGTATGTCGCGTGCGTTGTGATGGTGTGTGTGTGTCTTTCTCTCTCTACTGAGTTGCGTGTGTTGCGTGTGGTG
TAAAGTGGTGTTGGGGGCGTGGGAAAGACGTGAAAGTTACTTAAATCTGTCCTTAGATTGCTGAAGAAAACTAGATTAGG
TATTTAGTGTTATGTGGTGACGGTGAAGGAGAAGGTGAAGGTGACGGTGGTGGATACTTATTGTCTTCAACCCACCACTA
CCACCACACCACCACCACCACCATGCAGTCCTTGTGTGTCCTCCTGGTGGTGTGCTGCGTGAGTTCGTTGGTGAGTTCTT
TGGCTCCCAGACTGGATGTTGAAGACCTGTGGGTGATACGAACATACGAACAAGATTACTTTGAACTGCTGTGTGAGGGA
GACAAGCCGCTCAAATGGTCATGGAATAGCTCGCTCCACAAAGATGATGCTGAGATTCATGACGCACAACAAGAAATACA
ACAATATCCCTACAAGTCAACTCTCTCGGTGTTTGAAGTGCGAGCAGGAGACACTGGCTTCTATAATTGCTATTATGAAG
ACACGACAGACATACACACAGGCAGTGACAGTGTGGCTTCTACTTATATCTATGTTTATGATGGAGAGACCATTTTTGTG
AATCCTAATAGCTTTGTTTCTGTGTCTGTGAAAACCAATGAAAAACTTGTCTTGGATTGCCGCACTACTCTGCCCAATGT
TACTCTGCTACTAGAGAAAAATGAACAACCGTTCAACATGGACAGTTATAATGTTCGCTGGGATCCCAAGATTGGTTTTG
TTCTTCTGAGCCTCACAATTCATGATACTGGCATATATAAATGTGTGTCTGAGTCCACCCATGAACAACGACACATCCAC
GTCACTGTGAACCGCGCCTCGTCCGAATTGGCGAGTCCAATCATTGATGAGGGAGTGAACCCTAACTATGTGCTGGGTCA
TCCCTTCTCTCTGAAGTGTATCTTGAAGGGAAACATCAGTGCTTCTCTGGAGTGGTCTTATCCTAACGCTACTGTTTACA
AGACCACCCAAGTGAAGGATTATGATGATGATGCTGATAAGAACAGCAGCAGCAGCAGCCTGGTGAGCACCTTACATGTA
GCCAATGCCACTCTTGACCACACCGGCACCTACACTTGTACTGCTGCCACTCTCCTCGAGTCTAAACAACACTCACTCTA
CATTCAAGTACTAGACAGTCTTAAGCCGTATGTTAGGATAAGAAGCCCACAAGAGATTCTTGTCAACTTAGAGAACACAA
CAACAGTGAAGTGGAAAGCTGAGGTGTTTTCTTTCCCACAAAACCCAACTATTGTTTACAAGAACTGGCGAGGTGATGTA
CTCACTGATAATGAAAGGATGGAGATCAAGTTTGAGTCAGCTGATGCCTTCTCCTGGTTCTTCCTACACAACATTACAGC
AGCAGACTTTGGCCGGTACACTCTCACCGCTACTAATGGAGACAACACTGCTACTGAAACCGCTGCCGTCAACTTGAACA
TTATGAGTGCGCCAGAAGTGGAGATAGAAGGAGTGCCAGAGTTTGTGTGGCCTCAGAGTAAGGTAGAAGTGACGTGTTTG
GCACAAGGCTTCCCTCTCCCTGATGTGGTGTGGGAATTCCAACCTTGTGTGAGCGGACATCCTTCTTGCTCCAACTATCA
ACAGGTGAAGGTTGATGGAGAGTCTATGAGCACTCCTGGGCCAGGCAACATCATGGTGAGTTCCTTCCTCTTCTCACCAC
AGTCCTCAGGTTACCTCCGCTGTGTGGCTAACAACTCCCTCGCCACTCTTAACCATACTGTGCCTCTCCTCATCTCTGAT
GTGGGAGGTGTCTACATGTTGAATCACACAGTACACAACACCACCACAGTCATCGCTTCCTCTGCCGTCCTGACTGTCAT
CACTAACGATGACTTCCGGCTCACCTGTGCTGCTAACAAACTCATCTACAACAAGGTGACGCTCCACACACCACAATCCT
ACGTGGGTGAAGTGAAGCAGCAAGAATCTACATACTCATTACTACAAGAGACAACTCTACAGAGAGTGAGTGTAGCAGTA
CAAGGGAAGTATTCATGTAGTGCCCAGAGCTACCAACAACACCAAGATGTACACGCCAAGACTGTCACCATTAATGTTCT
GGAGGAAGCGAAAGTGAAGTTCTTGCAAGACTCCAACATGAAGGAGAACAAAACAGTGATTGTGAAAGAAACCCCATTCT
TCCTTAACTGTACTGTAGCTGGTACACCACAACCTACCATCACTTGGAAGAAGGATGGCAAGCCCCTAACCCACACCTCA
GCCTTCTTTGACAACAAGACAACCTTTCTCTGGAGTGACTCTCAGAGGATTGAGTTCAAATATGAGTTTAAAGAGAAGCA
TGTTGGACGCTACACCTGCACTGCCAACAACAGACTCAACACACTCATTAGAACACTGGTGCTCACTGTACCTGCAGCTG
GCTTGAGCACTCCGGCCAAAATTGGCCTCACAGTGGCTTGTCTGGGCATTGGTATCCTCATCATCACTGTGGTCGTTCTT
TTCAAACGGGTCAAGACGGAACGCAAGTTTAGAAAATCGTTCCGTGCCAATGAACTGTATCTGTTTGAGAAGGGCAACAT
TGGACAACTGAACCCAGACTGTTCTGCTGATGAACAAGCTGAACTCCTTCCCTATGGACAGGAGTGGGAGGTGCCCAGAG
AACAAATATCTCTTGGTAAACAGCTTGGTTCTGGAGCGTTTGGCCGTGTGGTGAAGGCCAAGGTGGTGGGTTTGGAGGGG
CCGGCCACCACTACCACCACTGTCGCCATCAAGATGTGTAAGAGTCAGGCAGACCAAGCACAGATCCGAGCCCTTGCCTT
AGAGCTCAAGATTATGATTCACCTGGGAAAACACCTCAATATTGTCAACCTGATGGGAGCTAACACCACTCATATTGGCA
AAGGTGAGTTATGGATCCTGGTTGAGTACTGTCGCTTTGGTAACCTGTTGGTTTTTATGCATCGCCACCGCAACAACTTC
ATCAACCAGATTGACGCCAACACAGGACACATTGACACCACCAAGTTGATGCCACACTTTGTTGCTGCTGCCGCTAACAC
AGCCACACTCTCATCGCCTGGTGGAAGCTGGCGTGATGTGAACTCCCGAGGCAGTGTGAGCCAAGATGTGGTGCCTGCCA
CACCCACCACACCCTTGATCCTGTCACCCCCTCCTTCAGGACACACTCGCCCCGCCCCACAAGCACACAACCCTACGTAC
AACCCTATGAGTCCCAGCCACACACCACCACACTCACCACTACACTCACCACATAACACCACACAAGCCACAAGTTCACA
TGAGTGTTGTAGTGGTGAGTTAAAGACCCCGTCCACTACAGCCACAAGTGATGGACGGGTTCAGAATGTGTACTTTACCT
CCACTTCTGACTCGAGTGGTTCACATGCTCCTCTCTCCCCTACCGAGAGCAGTTTGTTAGACTCCGAGGGTAAGATGTTG
TTGGTGCCTGAGGTGGGGAGTGTGCCCGGAGTGAACTGTGCCTTCACCACCACTCACTTAGTGTGCTGGGCGTGGCAGGT
GGCTCAGGGCATGGACTACCTCGCCTCCAGGAAGGTTCTCCACGGTGACCTAGCGGCTCGTAACTTGCTGCTGGCTGACG
ACAATGTGGTCAAGATTAGTGACTTTGGACTGTCTCGGGATATGTACAAGAAAGATATTTATATGAAGAAAACTGATGAT
CTGATGCCTATCAAGTGGATCTCAGTAGAGGCGATCCGAGACAGAATCTTTAGTGTACAAAGTGACGTGTGGGCGTTTGG
AGTGGCTCTGTGGGAAATATTCTCCCTGGGCAGTAATCCTTACCCGGGCATACAAGTTAATATGGACTTCCTGCCCCTAC
TGGAACAAGGATACAGGATGGATTGTCCTAAATATGCTAACCAGGATATTTATGAGCTGATGTTGGAGTGTTGGGAAGGT
GAGCCAATGAACCGTCCATCATTTAGAGAAGCTGTCCATCGCCTTGACTCTTTATTACAACCTGAACTGAAAGGAGAATA
TCTGAGCATGAATGACCAATACGTGAGGATGAACGAAGAACGGTTTAAAGAACAGCCTGACTACCTTAACATGTTCACTC
CCCCGGACTATGAGAACATGACCAATAAGGCAGATGAGGACCTCAAACCACAATACATCAACCTGCAGGTTGCAGGGAGT
GTTGCAAGAGACACCACAGATGCAGCACAACAACACACAACCATACAGTCCCCAGAAGTGGTCAGTTACTGCAACACACC
TTTATCCCCAAGTCCAGCCTCTCTTTCCTCCACTAGCAATCCTCATTACCTCCCCATGGACTGTACAAGGCATTCCCCAA
ATCCTGAGAAGGAGGAGGAGGAAGTGTTCAGTCCTGACCCATCTCAAGCCCCAAGATTCACTTTCACCCAGGACCAAGAC
AACATGATGACAACTCAGAAAGACAACAAACAACCTTACCTCAACAGCACTCAACAACAACAACTTAACCCACACTCACA
ACACTCTACTCTCATCACTAAAAATAATAATAAGGACACCAGCAGCAACATTTAGCACTGCTACTTAACTAGGAGTCATT
AGTGCTGGTTAAGACTGTATCACACCTGAAGTAGTACATACATACATACTTGGTTTACTTGGTGGGATGTAGAGGGCATT
GAAGAGGTTGGGACCACTATGGGAGAAAGGTGAAGGCCAGTGTAGTGTCTTGACCCTCTCCCGCACTGTTGCGGGAGCAG
TGCCTGTCTTTCACACATTCTTCCAGTTCGCTCGCTCAATCTGGACCTTAGCAGTTGTTGAGTGAGATGAGGTAGTTGGT
TTTGTAATATTTTCCACACATACAGTATTATGGCCTTGTACCTTTCCCTTCTTCTCTGCTGGGAATACAGACCCAGCTTT
TCCAGATGCTGCCAGTAGGTGATTCCTTTCATTCCCTGTATGAGTGTAGTGAGGGACGGCCCTCTTCTCTCTGCACTCAT
TCCAGCTCCTGTATGTAGTTGACCCTTTTAGTGGAGTGACTAGAGGTGGGTGCAGTAGTCCAGTATTGGGTGGATAAGAA
CATAAGAAATTAAGGAAGCTGCAAGAAGCCCGTAGGCCTACACACGGCAGTCCCTGTAAAAAGTGTATGTGGGGAATTTA
TGTTATTACACTCCTGAGAATAAACTTTCAATTCAGAAGA
>CarmaC_EVm000679t4 type=mRNA; aalen=876,84%,partial3; clen=3101; offs=472-3099; organism=Carcinus_maenas; evgclass=alt; oid=Carcinus_maenas_CNS_velvLoc18589ct1; cov=3755.5_g2677_i10;
GCCCCTTGTCCGTCCTCTTCCATCACCATCCAGCTGCACGAGTTCCTGTATGTCTACCTTTTCAATCCCATTTACCACTT
TATACAATGTTATTAGGTCCCCTCTTTCTCTTCTTACTTGCAAAGTCGTCAATCCCATTTCTTCCAATCTGTCCTCGTAT
GTCAGTTCTTTCAGTTCTGGTACCATCTTTGTAGCTATCCTCTGAATCCTTTCCAACTTTTCGATGTCTTTTTTCAAATG
TGTGTGTGTGTGTGCAGAACCAGAGATACATTCCTATGGTCCTGTTCGTGCACATATCTTTATTTATTTAAGTTTATCTT
GTTTTAATAACACTGTTGCATCATATAGGTACAATATCTTGTTATATTTATGTGTGTTTAAGCCGACAAATGTTCTCATT
GGCTAGTATTATATGTGTGAATTTAACGTAAACCTATCTATCATAAAACAAGCATTTGCTGTCGTGTATTGATGGTTGTG
TTGTGTTTGATGTTTGAGAAGTACAAGACCACCCAAGTGAAGGATTATGATGATGATGCTGATAAGAACAGCAGCAGCAG
CAGCCTGGTGAGCACCTTACATGTAGCCAATGCCACTCTTGACCACACCGGCACCTACACTTGTACTGCTGCCACTCTCC
TCGAGTCTAAACAACACTCACTCTACATTCAAGTACTAGACAGTCTTAAGCCGTATGTTAGGATAAGAAGCCCACAAGAG
ATTCTTGTCAACTTAGAGAACACAACAACAGTGAAGTGGAAAGCTGAGGTGTTTTCTTTCCCACAAAACCCAACTATTGT
TTACAAGAACTGGCGAGGTGATGTACTCACTGATAATGAAAGGATGGAGATCAAGTTTGAGTCAGCTGATGCCTTCTCCT
GGTTCTTCCTACACAACATTACAGCAGCAGACTTTGGCCGGTACACTCTCACCGCTACTAATGGAGACAACACTGCTACT
GAAACCGCTGCCGTCAACTTGAACATTATGAGTGCGCCAGAAGTGGAGATAGAAGGAGTGCCAGAGTTTGTGTGGCCTCA
GAGTAAGGTAGAAGTGACGTGTTTGGCACAAGGCTTCCCTCTCCCTGATGTGGTGTGGGAATTCCAACCTTGTGTGAGCG
GACATCCTTCTTGCTCCAACTATCAACAGGTGAAGGTTGATGGAGAGTCTATGAGCACTCCTGGGCCAGGCAACATCATG
GTGAGTTCCTTCCTCTTCTCACCACAGTCCTCAGGTTACCTCCGCTGTGTGGCTAACAACTCCCTCGCCACTCTTAACCA
TACTGTGCCTCTCCTCATCTCTGATGTGGGAGGTGTCTACATGTTGAATCACACAGTACACAACACCACCACAGTCATCG
CTTCCTCTGCCGTCCTGACTGTCATCACTAACGATGACTTCCGGCTCACCTGTGCTGCTAACAAACTCATCTACAACAAG
GTGACGCTCCACACACCACAATCCTACGTGGGTGAAGTGAAGCAGCAAGAATCTACATACTCATTACTACAAGAGACAAC
TCTACAGAGAGTGAGTGTAGCAGTACAAGGGAAGTATTCATGTAGTGCCCAGAGCTACCAACAACACCAAGATGTACACG
CCAAGACTGTCACCATTAATGTTCTGGAGGAAGCGAAAGTGAAGTTCTTGCAAGACTCCAACATGAAGGAGAACAAAACA
GTGATTGTGAAAGAAACCCCATTCTTCCTTAACTGTACTGTAGCTGGTACACCACAACCTACCATCACTTGGAAGAAGGA
TGGCAAGCCCCTAACCCACACCTCAGCCTTCTTTGACAACAAGACAACCTTTCTCTGGAGTGACTCTCAGAGGATTGAGT
TCAAATATGAGTTTAAAGAGAAGCATGTTGGACGCTACACCTGCACTGCCAACAACAGACTCAACACACTCATTAGAACA
CTGGTGCTCACTGTACCTGCAGCTGGCTTGAGCACTCCGGCCAAAATTGGCCTCACAGTGGCTTGTCTGGGCATTGGTAT
CCTCATCATCACTGTGGTCGTTCTTTTCAAACGGGTCAAGACGGAACGCAAGTTTAGAAAATCGTTCCGTGCCAATGAAC
TGTATCTGTTTGAGAAGGGCAACATTGGACAACTGAACCCAGACTGTTCTGCTGATGAACAAGCTGAACTCCTTCCCTAT
GGACAGGAGTGGGAGGTGCCCAGAGAACAAATATCTCTTGGTAAACAGCTTGGTTCTGGAGCGTTTGGCCGTGTGGTGAA
GGCCAAGGTGGTGGGTTTGGAGGGGCCGGCCACCACTACCACCACTGTCGCCATCAAGATGTGTAAGAGTCAGGCAGACC
AAGCACAGATCCGAGCCCTTGCCTTAGAGCTCAAGATTATGATTCACCTGGGAAAACACCTCAATATTGTCAACCTGATG
GGAGCTAACACCACTCATATTGGCAAAGGTGAGTTATGGATCCTGGTTGAGTACTGTCGCTTTGGTAACCTGTTGGTTTT
TATGCATCGCCACCGCAACAACTTCATCAACCAGATTGACGCCAACACAGGACACATTGACACCACCAAGTTGATGCCAC
ACTTTGTTGCTGCTGCCGCTAACACAGCCACACTCTCATCGCCTGGTGGAAGCTGGCGTGATGTGAACTCCCGAGGCAGT
GTGAGCCAAGATGTGGTGCCTGCCACACCCACCACACCCTTGATCCTGTCACCCCCTCCTTCAGGACACACTCGCCCCGC
CCCACAAGCACACAACCCTACGTACAACCCTATGAGTCCCAGCCACACACCACCACACTCACCACTACACTCACCACATA
ACACCACACAAGCCACAAGTTCACATGAGTGTTGTAGTGGTGAGTTAAAGACCCCGTCCACTACAGCCACAAGTGATGGA
CGGGTTCAGAATGTGTACTTTACCTCCACTTCTGACTCGAGTGGTTCACATGCTCCTCTCTCCCCTACCGAGAGCAGTTT
GTTAGACTCCGAGGGTAAGATGTTGTTGGTGCCTGAGGTGGGGAGTGTGCCCGGAGTGAACTGTGCCTTCACCACCACTC
ACTTAGTGTGCTGGGCGTGGCAGGTGGCTCAGGGCATGGACTACCTCGCCTCCAGGAAGGT
>CarmaC_EVm000679t3 type=mRNA; aalen=929,88%,partial3; clen=3139; offs=351-3137; organism=Carcinus_maenas; evgclass=alt; oid=Carcinus_maenas_CNS_velvLoc18194ct1; cov=585.1_g2677_i9;
CTGGGCCACACAACACTCACTGCTCACCTGCATCACCTCTGCCTTGCCCCTGACTAGAAGCCCCTGGTACACCAACACAC
ACAACAAACAATACACCACTTCATGCTACAGTACTCAAGCTTCCACTCACACTGTACATTCACACTGTAGAGTCACCAAG
GAATTGCTCCTACAGTAAATTGTAAAATCCTAATTTTTTTCCCAAAAAACTGCTTAGCTAATTGTCTTAGCACTTACTAT
ACGGGAAATACTAAGTTACAATACAGGTTTTGTGAGTAAGAAAACTGCCAACATGTCATGCTATTTGAACTTATACGTAT
TTCCTCTATTTACTTGTCCATTTTGAGTACATGCACATTTTGTATCAACTTATTTTGGCTGTGTTTTTTGTTTCAGGCGC
CTCGTCCGAATTGGCGAGTCCAATCATTGATGAGGGAGTGAACCCTAACTATGTGCTGGGTCATCCCTTCTCTCTGAAGT
GTATCTTGAAGGGAAACATCAGTGCTTCTCTGGAGTGGTCTTATCCTAACGCTACTGTTTACAAGACCACCCAAGTGAAG
GATTATGATGATGATGCTGATAAGAACAGCAGCAGCAGCAGCCTGGTGAGCACCTTACATGTAGCCAATGCCACTCTTGA
CCACACCGGCACCTACACTTGTACTGCTGCCACTCTCCTCGAGTCTAAACAACACTCACTCTACATTCAAGTACTAGACA
GTCTTAAGCCGTATGTTAGGATAAGAAGCCCACAAGAGATTCTTGTCAACTTAGAGAACACAACAACAGTGAAGTGGAAA
GCTGAGGTGTTTTCTTTCCCACAAAACCCAACTATTGTTTACAAGAACTGGCGAGGTGATGTACTCACTGATAATGAAAG
GATGGAGATCAAGTTTGAGTCAGCTGATGCCTTCTCCTGGTTCTTCCTACACAACATTACAGCAGCAGACTTTGGCCGGT
ACACTCTCACCGCTACTAATGGAGACAACACTGCTACTGAAACCGCTGCCGTCAACTTGAACATTATGAGTGCGCCAGAA
GTGGAGATAGAAGGAGTGCCAGAGTTTGTGTGGCCTCAGAGTAAGGTAGAAGTGACGTGTTTGGCACAAGGCTTCCCTCT
CCCTGATGTGGTGTGGGAATTCCAACCTTGTGTGAGCGGACATCCTTCTTGCTCCAACTATCAACAGGTGAAGGTTGATG
GAGAGTCTATGAGCACTCCTGGGCCAGGCAACATCATGGTGAGTTCCTTCCTCTTCTCACCACAGTCCTCAGGTTACCTC
CGCTGTGTGGCTAACAACTCCCTCGCCACTCTTAACCATACTGTGCCTCTCCTCATCTCTGATGTGGGAGGTGTCTACAT
GTTGAATCACACAGTACACAACACCACCACAGTCATCGCTTCCTCTGCCGTCCTGACTGTCATCACTAACGATGACTTCC
GGCTCACCTGTGCTGCTAACAAACTCATCTACAACAAGGTGACGCTCCACACACCACAATCCTACGTGGGTGAAGTGAAG
CAGCAAGAATCTACATACTCATTACTACAAGAGACAACTCTACAGAGAGTGAGTGTAGCAGTACAAGGGAAGTATTCATG
TAGTGCCCAGAGCTACCAACAACACCAAGATGTACACGCCAAGACTGTCACCATTAATGTTCTGGAGGAAGCGAAAGTGA
AGTTCTTGCAAGACTCCAACATGAAGGAGAACAAAACAGTGATTGTGAAAGAAACCCCATTCTTCCTTAACTGTACTGTA
GCTGGTACACCACAACCTACCATCACTTGGAAGAAGGATGGCAAGCCCCTAACCCACACCTCAGCCTTCTTTGACAACAA
GACAACCTTTCTCTGGAGTGACTCTCAGAGGATTGAGTTCAAATATGAGTTTAAAGAGAAGCATGTTGGACGCTACACCT
GCACTGCCAACAACAGACTCAACACACTCATTAGAACACTGGTGCTCACTGTACCTGCAGCTGGCTTGAGCACTCCGGCC
AAAATTGGCCTCACAGTGGCTTGTCTGGGCATTGGTATCCTCATCATCACTGTGGTCGTTCTTTTCAAACGGGTCAAGAC
GGAACGCAAGTTTAGAAAATCGTTCCGTGCCAATGAACTGTATCTGTTTGAGAAGGGCAACATTGGACAACTGAACCCAG
ACTGTTCTGCTGATGAACAAGCTGAACTCCTTCCCTATGGACAGGAGTGGGAGGTGCCCAGAGAACAAATATCTCTTGGT
AAACAGCTTGGTTCTGGAGCGTTTGGCCGTGTGGTGAAGGCCAAGGTGGTGGGTTTGGAGGGGCCGGCCACCACTACCAC
CACTGTCGCCATCAAGATGTGTAAGAGTCAGGCAGACCAAGCACAGATCCGAGCCCTTGCCTTAGAGCTCAAGATTATGA
TTCACCTGGGAAAACACCTCAATATTGTCAACCTGATGGGAGCTAACACCACTCATATTGGCAAAGGTGAGTTATGGATC
CTGGTTGAGTACTGTCGCTTTGGTAACCTGTTGGTTTTTATGCATCGCCACCGCAACAACTTCATCAACCAGATTGACGC
CAACACAGGACACATTGACACCACCAAGTTGATGCCACACTTTGTTGCTGCTGCCGCTAACACAGCCACACTCTCATCGC
CTGGTGGAAGCTGGCGTGATGTGAACTCCCGAGGCAGTGTGAGCCAAGATGTGGTGCCTGCCACACCCACCACACCCTTG
ATCCTGTCACCCCCTCCTTCAGGACACACTCGCCCCGCCCCACAAGCACACAACCCTACGTACAACCCTATGAGTCCCAG
CCACACACCACCACACTCACCACTACACTCACCACATAACACCACACAAGCCACAAGTTCACATGAGTGTTGTAGTGGTG
AGTTAAAGACCCCGTCCACTACAGCCACAAGTGATGGACGGGTTCAGAATGTGTACTTTACCTCCACTTCTGACTCGAGT
GGTTCACATGCTCCTCTCTCCCCTACCGAGAGCAGTTTGTTAGACTCCGAGGGTAAGATGTTGTTGGTGCCTGAGGTGGG
GAGTGTGCCCGGAGTGAACTGTGCCTTCACCACCACTCACTTAGTGTGCTGGGCGTGGCAGGTGGCTCAGGGCATGGACT
ACCTCGCCTCCAGGAAGGT
>CarmaC_EVm000679t5 type=mRNA; aalen=764,72%,partial3; clen=3167; offs=874-3165; organism=Carcinus_maenas; evgclass=alt; oid=Carcinus_maenas_CNS_velvLoc17912ct1; cov=1283.1_g2677_i8;
TCAACGTAACGGAGATTGAAAGAAAGGATCGAATGATGAATAAATAACACCTTTTCTGTCCATTAATCTAATTGCTGAGA
GAAGAAGCCTTTTCCTTTATGCTCAACACTAAAAGATATACGAGATACTGTCTAGTTTCTTTAATAAAAACGAAAGTAAG
AGCACATTCAAGCTCACATGGTCTGGGTTTTTTTTTTATCTGCAGCAAACGGGTGACCTATTTTACCCTTGTCATTCACT
TCAAAGCAAACATTTCTCACTGAACTTATGAGTGGAGCAGGTTGAGTTATTCCTTTGTGCAAAATACTATAAGAAAATTT
AAATGGTTTAGTTAGCAAGTCAGAGTACAGAGATGCAGTGGGCAAGGCAGTGTGGCGCCACCAGCACTGTTTTGATCGGT
ACTCATCTTCATCTTGATCTTGAACTGTGGCTTCCCAAAGGTTGTAGTGGTGACAATAACAAAACCAGACATCCAACTTT
TCCAACCTCTCATTGGTCCCATCAAGGTCGGATGTTTGGAACTGTACTGTATATGAAATTCTCTATTTTTTTCTACGCCC
AATATTGTGAAAATAACAATAATAATAACAATAATAATGATAATAGTAATAAACTCTTCTGTTCATCTTTTCATTCTACT
TATGTTTGTTTGTCATTTAATATTCTCTTTAACTTTTTATCTCTCCTCATTTTTCTTCTCTCTCCTTATCTTTATCAGTA
ATTTCTCTCTTCATCTTCTACCTTTCCTTTTGTCTACGTTATCTTTACATGTCAGTATTTACTTAACCACCACCACCTCC
TCCTCCTCCTCCTCCTCCTCCTCCTCCACCTCCACCTCCTCCTCCTCCTCCTCCCTATTTCATGTAGTGCCTCATGGCCC
TCATCCTGCTCCACCACTGGTGTCCTCAGATGGAGATCAAGTTTGAGTCAGCTGATGCCTTCTCCTGGTTCTTCCTACAC
AACATTACAGCAGCAGACTTTGGCCGGTACACTCTCACCGCTACTAATGGAGACAACACTGCTACTGAAACCGCTGCCGT
CAACTTGAACATTATGAGTGCGCCAGAAGTGGAGATAGAAGGAGTGCCAGAGTTTGTGTGGCCTCAGAGTAAGGTAGAAG
TGACGTGTTTGGCACAAGGCTTCCCTCTCCCTGATGTGGTGTGGGAATTCCAACCTTGTGTGAGCGGACATCCTTCTTGC
TCCAACTATCAACAGGTGAAGGTTGATGGAGAGTCTATGAGCACTCCTGGGCCAGGCAACATCATGGTGAGTTCCTTCCT
CTTCTCACCACAGTCCTCAGGTTACCTCCGCTGTGTGGCTAACAACTCCCTCGCCACTCTTAACCATACTGTGCCTCTCC
TCATCTCTGATGTGGGAGGTGTCTACATGTTGAATCACACAGTACACAACACCACCACAGTCATCGCTTCCTCTGCCGTC
CTGACTGTCATCACTAACGATGACTTCCGGCTCACCTGTGCTGCTAACAAACTCATCTACAACAAGGTGACGCTCCACAC
ACCACAATCCTACGTGGGTGAAGTGAAGCAGCAAGAATCTACATACTCATTACTACAAGAGACAACTCTACAGAGAGTGA
GTGTAGCAGTACAAGGGAAGTATTCATGTAGTGCCCAGAGCTACCAACAACACCAAGATGTACACGCCAAGACTGTCACC
ATTAATGTTCTGGAGGAAGCGAAAGTGAAGTTCTTGCAAGACTCCAACATGAAGGAGAACAAAACAGTGATTGTGAAAGA
AACCCCATTCTTCCTTAACTGTACTGTAGCTGGTACACCACAACCTACCATCACTTGGAAGAAGGATGGCAAGCCCCTAA
CCCACACCTCAGCCTTCTTTGACAACAAGACAACCTTTCTCTGGAGTGACTCTCAGAGGATTGAGTTCAAATATGAGTTT
AAAGAGAAGCATGTTGGACGCTACACCTGCACTGCCAACAACAGACTCAACACACTCATTAGAACACTGGTGCTCACTGT
ACCTGCAGCTGGCTTGAGCACTCCGGCCAAAATTGGCCTCACAGTGGCTTGTCTGGGCATTGGTATCCTCATCATCACTG
TGGTCGTTCTTTTCAAACGGGTCAAGACGGAACGCAAGTTTAGAAAATCGTTCCGTGCCAATGAACTGTATCTGTTTGAG
AAGGGCAACATTGGACAACTGAACCCAGACTGTTCTGCTGATGAACAAGCTGAACTCCTTCCCTATGGACAGGAGTGGGA
GGTGCCCAGAGAACAAATATCTCTTGGTAAACAGCTTGGTTCTGGAGCGTTTGGCCGTGTGGTGAAGGCCAAGGTGGTGG
GTTTGGAGGGGCCGGCCACCACTACCACCACTGTCGCCATCAAGATGTGTAAGAGTCAGGCAGACCAAGCACAGATCCGA
GCCCTTGCCTTAGAGCTCAAGATTATGATTCACCTGGGAAAACACCTCAATATTGTCAACCTGATGGGAGCTAACACCAC
TCATATTGGCAAAGGTGAGTTATGGATCCTGGTTGAGTACTGTCGCTTTGGTAACCTGTTGGTTTTTATGCATCGCCACC
GCAACAACTTCATCAACCAGATTGACGCCAACACAGGACACATTGACACCACCAAGTTGATGCCACACTTTGTTGCTGCT
GCCGCTAACACAGCCACACTCTCATCGCCTGGTGGAAGCTGGCGTGATGTGAACTCCCGAGGCAGTGTGAGCCAAGATGT
GGTGCCTGCCACACCCACCACACCCTTGATCCTGTCACCCCCTCCTTCAGGACACACTCGCCCCGCCCCACAAGCACACA
ACCCTACGTACAACCCTATGAGTCCCAGCCACACACCACCACACTCACCACTACACTCACCACATAACACCACACAAGCC
ACAAGTTCACATGAGTGTTGTAGTGGTGAGTTAAAGACCCCGTCCACTACAGCCACAAGTGATGGACGGGTTCAGAATGT
GTACTTTACCTCCACTTCTGACTCGAGTGGTTCACATGCTCCTCTCTCCCCTACCGAGAGCAGTTTGTTAGACTCCGAGG
GTAAGATGTTGTTGGTGCCTGAGGTGGGGAGTGTGCCCGGAGTGAACTGTGCCTTCACCACCACTCACTTAGTGTGCTGG
GCGTGGCAGGTGGCTCAGGGCATGGACTACCTCGCCTCCAGGAAGGT
