# Supplementary material for: Phylogenetic and transcriptomic characterization of insulin and growth factor receptor tyrosine kinases in crustaceans
Source: Front Endocrinol (Lausanne). 2024 Apr 4;15:1379231. doi: 10.3389/fendo.2024.1379231 (PMC11024359; doi:10.3389/fendo.2024.1379231)
Supplement: Supplementary Material 1 — Crustacean RTK sequences and classification. [file DataSheet_1.zip › Supplementary_Material/Supplementary Material 2/Cmaenas Alignments/PVR/alignmentPVRdnaGREEN1.fa]

>CarmaC_EVm000535t6 type=mRNA; aalen=1367,94%,complete; clen=4339; offs=108-4211; organism=Carcinus_maenas; evgclass=alt; oid=Carcinus_maenas_CNS_velvLoc9947ct1; cov=2785.2_g2739_i4;
-------------------gggcagggttttgag--------------------------
-------------------------------------------------tctagctttcg
tgcttgtcaaagtgaggcttgtagtgctgaa-----------------------------
-------------------------gtccttgcattgctctgcttctcggatcaagagtt
accattcaacaggccatgcaaaacctcctcgtggcttgggacgtgatg------------
------------------------------------------------------------
---------ccattaacattggtggatattatggtggttgttaccacaaccaccattggt
gtttttgcaaccacttcacc----------------------------------------
----------------agacccaaaaccctgcccgaagatgacc----------------
-------------------------------------------------------ctaca
cacactgcctaccttgatcaactcttctgac-----------------------ggatgt
gtacaggccaacaacctccgtctgcatcacgaaaatggaaacataagaa--tcgaattga
ccactcaccatatggtgttctgcatcaagaaaggttattgtcaaagtccattcggaagaa
ga---------------------------------------ctcttctccaagggtggag
aatgtgtcgtacctgatgat----ttcctgaaccaactggtgaacaag------------
------------------------------------------------------------
---------------gattacttattttgtgggaaattcctcgatacaacatacaggaaa
atggtcctcacagcg------------------------------atgcctactgagtat
aaggaagacatagcaaatcaaatcttcaagatttacgccacacagacgagcctccagcag
cccagtgtgggaatggatggcgcctggcaggagaacactttggtccaccctaatgtttac
tacgtgatggaaggcaacaccgtcactctcacctgtaattacgatttccaaaatggtgat
caaccccaacacatggt--actcaaaatt---------aacaagatttcctccaaacaga
aaagccccctcaaaaccaagaaaaaaggtacccgcagtgtcaagtgca------------
---caatcaacaatctccaacttcaagattctgggatgtacgaatgtctgtctacactca
agaaccattcctcttctgcacctaacctggttaacatcactgttgtagccaagaatgaca
cctatctcaccaccaccatctcccatcctaacgtgacgaaggcggaggagaacggaaaag
tccagtgggagattcacttcatagcacatccagaaccagtcttcatatggatgaaagaag
gaaacgtgttgcgagattcccgactccccacatcacgagaccacaccatgaaccacaata
tgataatcgtggtagagaaggcttcactcatcctctccatgcaccaagcaatactggacg
acaacgggatgtacacactgaaagcctctatacccggtacaactatcaacaccaccacca
ccatgttcttaatgatacccggcaagcctcaagacgtgcagataaaaagttctaacgaca
acgttctaacgatcaacgagtgtgagtcttttagcatcacctgtacagcaaagggatacc
cgaaacctgtcctcagtctgaacttcatccccgagaacagtttcccggactatgctgagg
ataattccacctataatgagct---ggacgaaagaggcacagct---gacaacggtatga
gcatagtggagcgtaaagtccattggatgggtgttgctgaagagcctggacgttaccaat
gcatggcggaaaattacttgggagtggtcaactcttcccatatcatgttccgagtaac--
------------------------------------------------------------
------------------------------------------------------------
------------------------------------------------------------
------------------------------------------------------------
------------------------------------------------------------
----------------------------------------agagatggtcaagccagtgt
ggaaggtaaaacctgagaggaaagactactccaaaatcaagaatgacaacctgacactga
gctgtccagctgaagggactcctgacccagaaatcatctggaaaaagggagaccaactcg
taacgaagaataacaatcgaaatataagaaacaattaccaactctactttgaagagttgt
cgtccaaagacgctgggaaatacacctgtgagatcagcaacagagcgggtaacctgtcag
ccaccttccatgtgtccgtgtatgatcccgaggaccagaagaccatgatcattctaatca
tagtggggctgctcatcgcggccttggtggtgatcagcgtgttcttctgcaggaaaatat
accaagccaggaaagagacattggacctacaacttcgcgagcagaagatgtttatggatg
gagacccaaacaatcttaaccccgacataccactggagcaacaagctgagctgctgccat
acaacaccaagtatgaggtgtccagggactccatcatctttgataagttgttggggaccg
gggcatttgggagggtgtaccgcgctacggcgctcaaccttcgtcccggtgaagcccgta
ccactgtggctgtcaagatgatgaagtcccgcactgactgtgcacaactcaaggctctgc
gctctgaggtgaagatcatgatccacatcggaagacacgccaatattgtcaacctccttg
gtgcctgttccaaggatctcgcctcaaaaggagagctgctactcttggtggaatactgca
ggcacggcaacattcttgactacatgcgccgccaccgccgtgagtatgtaaaccagatca
acgatgaagacaagattgaccccactttccgagagccacgacctagacacaggagtgact
ccagctcaaggagccacacttctcgtggtctcaagtacgcacaccttaactttcatcaag
acaacgtgttctacggtaccaaccacacttctgatggagcctcagccacgtccccgaacc
ttctgtccccgtgtacaccaactgatagttacgctggcgctcgcccattcagagccagga
cagagtcggcttcctc---ttccaaccaccacgtggcctctgacaacagctatctccctt
gt----------------------------------------------------------
------------------------------------------------------------
------------------------------------------------------------
------------------------------------------------------------
------------------------------------------------------------
------------------------------------------------------------
------------------------------------------gagaccagcactggcacc
tcagatggctacctttgtgctcaggccttgaatagttcccaa---gtactttgttccacc
agcttgcttgagtgggcctatcagatcgccaagggcatggagtacctagcattcaagaag
gtgctgcatggtgacctggctgccaggaacgtactgctggacgagaacaatgttgtcaag
atcagtgactttggacttgccaaagacatctacaagaataataactacaagaaaagtagc
agcggtcccgtgccagtcaagtggctggcagtggagtgtctacgggacggggtattctcc
acacagagtgatgtttggtctttcggagtggttctgtgggagatcttcaccctcggacag
atcccgtattcatgcagcgagtttgacgaaagct------tcatcctcaaactggaaaaa
ggaatacgtctcgaacagccccgatacgctacatatggcctgtatcgcctgatgctggaa
tgttggaacaccgatcctatggatcggccttccttcactatcttggaagccagcttggga
gagatgcttggcgaggcacaaagacagaactacctacagctcagtgaggcctatcatcaa
gagaatggttccagtgagttcctggacctactcccaagtcaagattactcagccaaggtg
cgccagaccaccccgccatttactgacgacggctacgagatgcccttcagtcctggcgtg
ccgcctcaagtcatggtgcagagcgaccgcttctcctcaccctcgcgtctcacaaacaaa
cagaagaattactttcggtgtgcagacggtgaagacgcctcaagctcctacatacccatg
tctgcagaccgcacggacagccacaccgtgtttgacttcgacaacgagacagtggcaagc
atcatggggcgacctgacaaagaggaatatggcaaccaagatctctacctcaaaatggac
aaaacaccccaccattctccagagccggactctccaaacaacatccaagaagagcaagaa
cgttcctcacggcacattgtcctcaagagagtttcatcacaggaatcccaacgtagtcga
caccgagaattgacaaaacacgacagtggcgtgtacagtcccaccgtgcttgcacatacc
aacccagaatacttagctatgagtgcccttctgtcgacggacgataacaactacatcaat
acacagcctagtgaagccaacagccgcgtgtacgccaactttgaaacaggcaaccaatct
aaggcacgccaatatctggctgacagcaagtgcagcactg-agtacgccaatcttctccc
acaagactcaggctgcgatcgtactgaatccgaaacctccagtggggtgggttctgtgga
gggaggaagtccaccccgagggtcagagatagacaagttcaatgtgtcgcccattcccga
ggaggccatggttgtgtgacggattgtggcaagcagacgttttcattgtccaacttgtgt
tcaatattcattgttccctatccgttcctttaagtgtgtgtgtgtgtgtgtgtgtgtgtg
tgtgtgtgtgtgtgtgtgtgtgtgtgt
>CarmaY_EVm000455t4 type=mRNA; aalen=973,97%,partial3; clen=3000; offs=80-2998; organism=Carcinus_maenas; evgclass=alt; oid=CarmaY_velvLoc19361ct1; cov=470.5_g2767_i4;
------------------------------------------------------------
------------------------------------------------------------
--cttgtcaaagtgaggcttgtagtgctgaa-----------------------------
-------------------------gtccttgcattgctctgcttctcggatcaagagtt
accattcaacaggccatgcaaaacctcctcgtggcttgggacgtgatg------------
------------------------------------------------------------
---------ccattaacattggtggatattatggtggttgttaccacaaccaccattggt
gtttttgcaaccacttcacc----------------------------------------
----------------agacccaaaaccctgcccgaagatgacc----------------
-------------------------------------------------------ctaca
cacactgcctaccttgatcaactcttctgac-----------------------ggatgt
gtacaggccaacaacctccgtctgcatcacgaaaatggaaacataagaa--tcgaattga
ccactcaccatatggtgttctgcatcaagaaaggttattgtcaaagtccattcggaagaa
ga---------------------------------------ctcttctccaagggtggag
aatgtgtcgtacctgatgat----ttcctgaaccaactggtgaacaag------------
------------------------------------------------------------
---------------gattacttattttgtgggaaattcctcgatacaacatacaggaaa
atggtcctcacagcg------------------------------atgcctactgagtat
aaggaagacatagcaaatcaaatcttcaagatttacgccacacagacgagcctccagcag
cccagtgtgggaatggatggcgcctggcaggagaacactttggtccaccctaatgtttac
tacgtgatggaaggcaacaccgtcactctcacctgtaattacgatttccaaaatggtgat
caaccccaacacatggt--actcaaaatt---------aacaagatttcctccaaacaga
aaagccccctcaaaaccaagaaaaaaggtacccgcagtgtcaagtgca------------
---caatcaacaatctccaacttcaagattctgggatgtacgaatgtctgtctacactca
agaaccattcctcttctgcacctaacctggttaacatcactgttgtagccaagaatgaca
cctatctcaccaccaccatctcccatcctaacgtgacgaaggcggaggagaacggaaaag
tccagtgggagattcacttcatagcacatccagaaccagtcttcatatggatgaaagaag
gaaacgtgttgcgagattcccgactccccacatcacgagaccacaccatgaaccacaata
tgataatcgtggtagagaaggcttcactcatcctctccatgcaccaagcaatactggacg
acaacgggatgtacacactgaaagcctctatacccggtacaactatcaacaccaccacca
ccatgttcttaatgatacccggcaagcctcaagacgtgcagataaaaagttctaacgaca
acgttctaacgatcaacgagtgtgagtcttttagcatcacctgtacagcaaagggatacc
cgaaacctgtcctcagtctgaacttcatccccgagaacagtttcccggactatgctgagg
ataattccacctataatgagct---ggacgaaagaggcacagct---gacaacggtatga
gcatagtggagcgtaaagtccattggatgggtgttgctgaagagcctggacgttaccaat
gcatggcggaaaattacttgggagtggtcaactcttcccatatcatgttccgagtaac--
------------------------------------------------------------
------------------------------------------------------------
------------------------------------------------------------
------------------------------------------------------------
------------------------------------------------------------
----------------------------------------agagatggtcaagccagtgt
ggaaggtaaaacctgagaggaaagactactccaaaatcaagaatgacaacctgacactga
gctgtccagctgaagggactcctgacccagaaatcatctggaaaaagggagaccaactcg
taacgaagaataacaatcgaaatataagaaacaattaccaactctactttgaagagttgt
cgtccaaagacgctgggaaatacacctgtgagatcagcaacagagcgggtaacctgtcag
ccaccttccatgtgtccgtgtatgatcccgaggaccagaagaccatgatcattctaatca
tagtggggctgctcatcgcggccttggtggtgatcagcgtgttcttctgcaggaaaatat
accaagccaggaaagagacattggacctacaacttcgcgagcagaagatgtttatggatg
gagacccaaacaatcttaaccccgacataccactggagcaacaagctgagctgctgccat
acaacaccaagtatgaggtgtccagggactccatcatctttgataagttgttggggaccg
gggcatttgggagggtgtaccgcgctacggcgctcaacctacgtcccggtgaagcccgta
ccactgtggctgtcaagatgatgaagtcccgcactgactgtgcacaactcaaggctctgc
gctctgaggtgaagatcatgatccacatcggaagacacgccaatattgtcaacctccttg
gtgcctgttccaaggatctcgcctcaaaaggagagctgctactcttggtggaatactgca
ggcacggcaacattcttgactacatgcgccgccaccgccgtgagtatgtaaaccagatca
acgatgaagacaagattgaccccactttccgagagccacgacctagacacaggagtgact
ccagctcaaggagccacacttctcgtggtctcaagtacgcacaccttaactttcatcaag
acaacgtgttctacggtaccaaccacacttctgatggagcctcagccacgtccccgaacc
ttctgtccccgtgtacaccaactgatagttacgctggcgctcgcccattcagagccagga
cagagtcggcttcctc---ttccaaccaccacgtggcctctgacaacagctatctccctt
gt----------------------------------------------------------
------------------------------------------------------------
------------------------------------------------------------
------------------------------------------------------------
------------------------------------------------------------
------------------------------------------------------------
------------------------------------------gagaccagcactggcacc
tcagatggctacctttgtgctcaggccttgaatagttcccaa---gtactttgttccacc
agcttgcttgagtgggcctatcagatcgccaagggcatggagtacctagcattcaagaag
gtgctgcatggtgacctggctgccaggaacgtactgctggacgagaacaatgttgtcaag
atcagtgactttggacttgccaaagacatctacaagaataataactacaagaaaagtagc
agcggtcccgtgccagtcaagtggctggc-------------------------------
------------------------------------------------------------
------------------------------------------------------------
------------------------------------------------------------
------------------------------------------------------------
------------------------------------------------------------
------------------------------------------------------------
------------------------------------------------------------
------------------------------------------------------------
------------------------------------------------------------
------------------------------------------------------------
------------------------------------------------------------
------------------------------------------------------------
------------------------------------------------------------
------------------------------------------------------------
------------------------------------------------------------
------------------------------------------------------------
------------------------------------------------------------
------------------------------------------------------------
------------------------------------------------------------
------------------------------------------------------------
------------------------------------------------------------
---------------------------
>CarmaC_EVm000535t1 type=mRNA; aalen=1575,91%,complete; clen=5188; offs=333-5060; organism=Carcinus_maenas; evgclass=main; oid=Carcinus_maenas_CNS_velvLoc6559ct1; cov=2796.6_g2739_i0;
atccactagctggaaagtaaaggagagtctcgagctagtggatagtgtatgagttatcag
ccgtccaccagcttgttcataacccatacactatccactagctcgagactctcctttact
ttcccgccaaaatcttactttcacgccaaaacggacaagagtggctggtaaggggcgcca
ctacctacaagaacttagctggtgtgtcctggcaacctacgggatttataacatggtgtt
cctgttca-----------------ttctgatgtcctgtgatgtgatgagtgtgtcagag
tgagtgggtgaacacacagtggagaggcgcccaggtgcttcctacgaatatgtggcgacg
gaccacctcttgttcacctgtgtctaagaaggtgtgctcgtcatcaccagccatgtcgcc
ttcccttcacctcttcctcctcctcttcttcgtctcctccatcttcctcccaggtgtttg
ggggacggtgttggggagacctgagatcttccctaaccaagaccagttggtactagacgc
gggtgacactcttaacctgacctgccgtgccccccaccctgtagcctggtgtactgatca
taccttcctcaccgagaacaactctcctcataactactacgaggaacgttatgaggaagg
ccacgagaaaccatacgtcagcatcatcacgatcgagggagtgaacgcatctcacgttgg
ttatttctcgtgcg-----------------------tcttcaacacctctgagaataaa
gaaaaaaacaactgcgatgtcagtgacccggccattacttccctctatctgtacgtcaaa
gacttagaccagctgatgatggccatcccgaacagtgtggtgattcaggcaacggtggga
cagtccaccctccttccctgcaagcccacctttcctgaagtgaatatcacccttctcaag
aactacgaaatacacgattgcctgacttgtatgtacgacccgcgggaaggctacaccatc
tggatccttgacacacataccttcttcacctgccatgcggagtacaactcttccaagtat
aagcaggacgttat------attccgcggacaaaagcccacgaccaagaagcccaaccag
cccaccgtgaatgtggagggtgcctggcaggaggatgggctgcaggagcctgttgtgtat
tatgtgagagagggatctactgttaacctcacctgcatctacccatttcaaga-------
-------aatacccgattcactcaaacttgaatggagagagaatgaatcactaaacaaga
gcggcacacacaggatcataaggcagcccaacaacaagatacaatacaagggacgttact
atgagatcaacaacgccattctcgaggactccgagatttatacatgccaagccaagaaca
acatgcagtactccgacgattcaagtc---ttaacatcagtgtcgtagccaagaatgaca
aatatctcaccaccaacatcttccatcctaacgtgacggaggaggtggcgaaccagccca
tccagtgggagattctcttcatagcacacccagaaccgttcttcaagtggatgcaagatg
gagaacttctacgagactccagtaccagcacgtcccgagaccagttcaggaattacgaga
tgaacgtcacggtggaggaggcttccctgtccctctacttgtaccacccgacgctggacg
acaacgggatgtacacactggaggcatctatacccggcacaaacatcgtcaccaccacca
ccatgttcttaatgatacccggcaaacctcaaaatgtccagatcaaaagtcccaacgaca
a---acagatgttcaaggagaatcaaacgtttagcatcacctgtaccgcaaagggatacc
cgaagcctgtcctcactctgggcttcattccagaaaacagcttcctagaccatgctgagg
ataatcgcgactataatgatctgaagaaagaaacaggcatgggtgaggacgatgacacca
gcatggtggagcgtaaggtgcattggatgggtgttgctaaagaacccggatcgtaccaat
gcatggggaaaaatatatggggagaggactactcttctcgtaagctgttcctggtgacag
atggtgacttgacactgcctatttcgttgaaattggaaattgatggcaagaagaaaaact
tgatcggtaaggccgtcactgtagtggaggagagcaacttcaagctcacctgccgagcca
acaaggcatctacgaaagcacctctcatctggactctgaacgacgtccctctgaatcaaa
ttaacaaagaaaaatggggcatggaggtcatcgagactgagacccgcctgtcctttatat
caacggtgagggcaacaagcctccatcgcaatgctgcaaacttctcaatcaggtgcaagg
atgagacaagcaaccacactgaccttatcgtcaatgtacaagagatggtcaagccagtgt
ggaaggtaaaacctgagaggaaagactactccaaaatcaagaatgacaacctgacactga
gctgtccagctgaagggactcctgacccagaaatcatctggaaaaagggagaccaactcg
taacgaagaataacaatcgaaatataagaaacaattaccaactctactttgaagagttgt
cgtccaaagacgctgggaaatacacctgtgagatcagcaacagagcgggtaacctgtcag
ccaccttccatgtgtccgtgtatgatcccgaggaccagaagaccatgatcattctaatca
tagtggggctgctcatcgcggccttggtggtgatcagcgtgttcttctgcaggaaaatat
accaagccaggaaagagacattggacctacaacttcgcgagcagaagatgtttatggatg
gagacccaaacaatcttaaccccgacataccactggagcaacaagctgagctgctgccat
acaacaccaagtatgaggtgtccagggactccatcatctttgataagttgttggggaccg
gggcatttgggagggtgtaccgcgctacggcgctcaaccttcgtcccggtgaagcccgta
ccactgtggctgtcaagatgatgaagtcccgcactgactgtgcacaactcaaggctctgc
gctctgaggtgaagatcatgatccacatcggaagacacgccaatattgtcaacctccttg
gtgcctgttccaaggatctcgcctcaaaaggagagctgctactcttggtggaatactgca
ggcacggcaacattcttgactacatgcgccgccaccgccgtgagtatgtaaaccagatca
acgatgaagacaagattgaccccactttccgagagccacgacctagacacaggagtgact
ccagctcaaggagccacacttctcgtggtctcaagtacgcacaccttaactttcatcaag
acaacgtgttctacggtaccaaccacacttctgatggagcctcagccacgtccccgaacc
ttctgtccccgtgtacaccaactgatagttacgctggcgctcgcccattcagagccagga
cagagtcggcttcctc---ttccaaccaccacgtggcctctgacaacagctatctccctt
gt----------------------------------------------------------
------------------------------------------------------------
------------------------------------------------------------
------------------------------------------------------------
------------------------------------------------------------
------------------------------------------------------------
------------------------------------------gagaccagcactggcacc
tcagatggctacctttgtgctcaggccttgaatagttcccaa---gtactttgttccacc
agcttgcttgagtgggcctatcagatcgccaagggcatggagtacctagcattcaagaag
gtgctgcatggtgacctggctgccaggaacgtactgctggacgagaacaatgttgtcaag
atcagtgactttggacttgccaaagacatctacaagaataataactacaagaaaagtagc
agcggtcccgtgccagtcaagtggctggcagtggagtgtctacgggacggggtattctcc
acacagagtgatgtttggtctttcggagtggttctgtgggagatcttcaccctcggacag
atcccgtattcatgcagcgagtttgacgaaagct------tcatcctcaaactggaaaaa
ggaatacgtctcgaacagccccgatacgctacatatggcctgtatcgcctgatgctggaa
tgttggaacaccgatcctatggatcggccttccttcactatcttggaagccagcttggga
gagatgcttggcgaggcacaaagacagaactacctacagctcagtgaggcctatcatcaa
gagaatggttccagtgagttcctggacctactcccaagtcaagattactcagccaaggtg
cgccagaccaccccgccatttactgacgacggctacgagatgcccttcagtcctggcgtg
ccgcctcaagtcatggtgcagagcgaccgcttctcctcaccctcgcgtctcacaaacaaa
cagaagaattactttcggtgtgcagacggtgaagacgcctcaagctcctacatacccatg
tctgcagaccgcacggacagccacaccgtgtttgacttcgacaacgagacagtggcaagc
atcatggggcgacctgacaaagaggaatatggcaaccaagatctctacctcaaaatggac
aaaacaccccaccattctccagagccggactctccaaacaacatccaagaagagcaagaa
cgttcctcacggcacattgtcctcaagagagtttcatcacaggaatcccaacgtagtcga
caccgagaattgacaaaacacgacagtggcgtgtacagtcccaccgtgcttgcacatacc
aacccagaatacttagctatgagtgcccttctgtcgacggacgataacaactacatcaat
acacagcctagtgaagccaacagccgcgtgtacgccaactttgaaacaggcaaccaatct
aaggcacgccaatatctggctgacagcaagtgcagcactg-agtacgccaatcttctccc
acaagactcaggctgcgatcgtactgaatccgaaacctccagtggggtgggttctgtgga
gggaggaagtccaccccgagggtcagagatagacaagttcaatgtgtcgcccattcccga
ggaggccatggttgtgtgacggattgtggcaagcagacgttttcattgtccaacttgtgt
tcaatattcattgttccctatccgttcctttaagtgtgtgtgtgtgtgtgtgtgtgtgtg
tgtgtgtgtgtgtgtgtgtgtgtgtgt
>CarmaY_EVm000455t1 type=mRNA; aalen=1575,93%,complete; clen=5077; offs=321-5048; organism=Carcinus_maenas; evgclass=main; oid=CarmaY_velvLoc6915ct1; cov=900.6_g2767_i0;
------------gaaagtaaaggagagtctcgagctagtggatagtgtatgagttatcag
ccgtccaccagcttgttcataacccatacactatccactagctcgagactctcctttact
ttcccgccaaaatcttactttcacgccaaaacggacaagagtggctggtaaggggcgcca
ctacctacaagaacttagctggtgtgtcctggcaacctacgggatttataacatggtgtt
cctgttca-----------------ttctgatgtcctgtgatgtgatgagtgtgtcagag
tgagtgggtgaacacacagtggagaggcgcccaggtgcttcctacgaatatgtggcgacg
gaccacctcttgttcacctgtgtctaagaaggtgtgctcgtcatcaccagccatgtcgcc
ttcccttcacctcttcctcctcctcttcttcgtctcctccatcttcctcccaggtgtttg
ggggacggtgttggggagacctgagatcttccctaaccaagaccagttggtactagacgc
gggtgacactcttaacctgacctgccgtgccccccaccctgtagcctggtgtactgatca
taccttcctcaccgagaacaactctcctcataactactacgaggaacgttatgaggaagg
ccacgagaaaccatacgtcagcatcatcacgatcgagggagtgaacgcatctcacgttgg
ttatttctcgtgcg-----------------------tcttcaacacctctgagaataaa
gaaaaaaacaactgcgatgtcagtgacccggccattacttccctctatctgtacgtcaaa
gacttagaccagctgatgatggccatcccgaacagtgtggtgattcaggcaacggtggga
cagtccaccctccttccctgcaagcccacctttcctgaagtgaatatcacccttctcaag
aactacgaaatacacgattgcctgacttgtatgtacgacccgcgggaaggctacaccatc
tggatccttgacacacataccttcttcacctgccatgcggagtacaactcttccaagtat
aagcaggacgttat------attccgcggacaaaagcccacgaccaagaagcccaaccag
cccaccgtgaatgtggagggtgcctggcaggaggatgggctgcaggagcctgttgtgtat
tatgtgagagagggatctactgttaacctcacctgcatctacccatttcaaaa-------
-------aatacccgattcactcaaacttgaatggagagagaatgaatcactaaacaaga
gcggcacacacaggatcataaggcagcccaacaacaagatacaatacaagggacgttact
atgagatcaacaacgccattctcgaggactccgagatttatacatgccaagccaagaaca
acatgcagtactccgacgattcaagtc---ttaacatcagtgtcgtagccaagaatgaca
aatatctcaccaccaacatcttccatcctaacgtgacggaggaggtggcgaaccagccca
tccagtgggagattctcttcatagcacacccagaaccgttcttcaagtggatgcaagatg
gagaacttctacgagactccagtaccagcacgtcccgagaccagttcaggaattacgaga
tgaacgtcacggtggaggaggcttccctgtccctctacttgtaccacccgacgctggacg
acaacgggatgtacacactggaggcatctatacccggcacaaacatcgtcaccaccacca
ccatgttcttaatgatacccggcaaacctcaaaatgtccagatcaaaagtcccaacgaca
a---acagatgttcaaggagaatcaaacgtttagcatcacctgtaccgcaaagggatacc
cgaagcctgtcctcactctgggcttcattccagaaaacagcttcctagaccatgctgagg
ataatcgcgactataatgatctgaagaaagaaacaggcatgggtgaggacgatgacacca
gcatggtggagcgtaaggtgcattggatgggtgttgctaaagaacccggatcgtaccaat
gcatggggaaaaatatatggggagaggactactcttctcgtaagctgttcctggtgacag
atggtgacttgacactgcctatttcgttgaaattggaaattgatggcaagaagaaaaact
tgatcggtaaggccgtcactgtagtggaggagagcaacttcaagctcacctgccgagcca
acaaggcatctacgaaagcacctctcatctggactctgaacgacgtccctctgaatcaaa
ttaacaaagaaaaatggggcatggaggtcatcgagactgagacccgcctgtcctttatat
caacggtgagggcaacaagcctccatcgcaatgctgcaaacttctcaatcaggtgcaagg
atgagacaagcaaccacactgaccttatcgtcaatgtacaagagatggtcaagccagtgt
ggaaggtaaaacctgagaggaaagactactccaaaatcaagaatgacaacctgacactga
gctgtccagctgaagggactcctgacccagaaatcatctggaaaaagggagaccaactcg
taacgaagaataacaatcgaaatataagaaacaattaccaactctactttgaagagttgt
cgtccaaagacgctgggaaatacacctgtgagatcagcaacagagcgggtaacctgtcag
ccaccttccatgtgtccgtgtatgatcccgaggaccagaagaccatgatcattctaatca
tagtggggctgctcatcgcggccttggtggtgatcagcgtgttcttctgcaggaaaatat
accaagccaggaaagagacattggacctacaacttcgcgagcagaagatgtttatggatg
gagacccaaacaatcttaaccccgacataccactggagcaacaagctgagctgctgccat
acaacaccaagtatgaggtgtccagggactccatcatctttgataagttgttggggaccg
gggcatttgggagggtgtaccgcgctacggcgctcaacctacgtcccggtgaagcccgta
ccactgtggctgtcaagatgatgaagtcccgcactgactgtgcacaactcaaggctctgc
gctctgaggtgaagatcatgatccacatcggaagacacgccaatattgtcaacctccttg
gtgcctgttccaaggatctcgcctcaaaaggagagctgctactcttggtggaatactgca
ggcacggcaacattcttgactacatgcgccgccaccgccgtgagtatgtaaaccagatca
acgatgaagacaagattgaccccactttccgagagccacgacctagacacaggagtgact
ccagctcaaggagccacacttctcgtggtctcaagtacgcacaccttaactttcatcaag
acaacgtgttctacggtaccaaccacacttctgatggagcctcagccacgtccccgaacc
ttctgtccccgtgtacaccaactgatagttacgctggcgctcgcccattcagagccagga
cagagtcggcttcctc---ttccaaccaccacgtggcctctgacaacagctatctccctt
gt----------------------------------------------------------
------------------------------------------------------------
------------------------------------------------------------
------------------------------------------------------------
------------------------------------------------------------
------------------------------------------------------------
------------------------------------------gagaccagcactggcacc
tcagatggctacctttgtgctcaggccttgaatagttcccaa---gtactttgttccacc
agcttgcttgagtgggcctatcagatcgccaagggcatggagtacctagcattcaagaag
gtgctgcatggtgacctggctgccaggaacgtactgctggacgagaacaatgttgtcaag
atcagtgactttggacttgccaaagacatctacaagaataataactacaagaaaagtagc
agcggtcccgtgccagtcaagtggctggcggtggagtgtctacgggacggggtattctcc
acacagagtgatgtttggtctttcggagtggttctgtgggagatcttcaccctcggacag
atcccgtattcatgcagcgagtttgacgaaagct------tcatcctcaaactggaaaaa
ggaatacgtctcgaacagccccgatacgctacatatggcctgtatcgcctgatgctggaa
tgttggaacaccgatcctatggatcggccttccttcactatcttggaagccagcttggga
gagatgcttggcgaggcacaaagacagaactacctacagctcagtgaggcctatcatcaa
gagaatggttccagtgagttcctggacctactcccaagtcaagattactcagccaaggtg
cgccagaccaccccgccatttactgacgacggctacgagatgcccttcagtcctggcgtg
ccgcctcaagtcatggtgcagagcgaccgcttctcctcaccctcgcgtctcacaaacaaa
cagaagaattactttcggtatgcagacggggaagacgcctcaagctcctacatacccatg
tctgcagaccgcacggacagccacaccgtgtttgacttcgacaacgagacagtggcaagc
atcatggggcgacctgacaaagaggaatatggcaaccaagatctctacctcaaaatggac
aaaacaccccaccattctccagagccggactctccaaacaacatccaagaagagcaagaa
cgttcctcacggcacattgtcatcaagagagtttcatcacaggaatcccaacgtagtcga
caccgagaattgacaaaacacgacagtggcgtgtacagtcccaccgtgcttgcacatacc
aacccagaatacttagctatgagtgcccttctgtcgacggacgataacaactacatcaat
acacagcctagtgaagccaacagccgcgtgtacgccaactttgaaacaggcaaccaatct
aaggcacgccaatatctggctgacagcaagtgcagcactg-agtacgccaatcttctccc
acaagactcaggctgcgatcgtactgaatccgaaacctccagtggggtgggttctgtgga
gggaggaagtccaccccgagggtcagagatagacaagttcaatgtgtcgcccattcccga
ggaggccatggttgtgtgacggattgtggcaagcagacgttttcattg------------
------------------------------------------------------------
---------------------------
>CarmaY_EVm000455t5 type=mRNA; aalen=836,80%,complete; clen=3102; offs=563-3073; organism=Carcinus_maenas; evgclass=alt; oid=CarmaY_velvLoc18264ct1; cov=783.4_g2767_i3;
--------------------------------------------gtgtgtgtgt------
------------------------------------------------------------
------------------------------------------------------------
------------------------------------------------------------
---------------------------------------------gtgtgtgtgtgtgtg
tgtgtgtgtg--------------------------------------------------
------------------------------------------------------------
------------------------------------------------------------
------------------------------------------------------------
------------------------------------------------------------
------------------------------------------------------------
------------------------------------------------------------
------------------------------------------------------------
---------------------------------------------tgtgtgtgtgtgata
aaatgatataggcttacagaaggctatccaatcagggagtaggattggacagaggaggaa
ca----------------------------------------------------------
-------------------------------------------cgcgaagctgatctgtc
tgtctgtctgttccaattggtttcttagcttctcaagagcaccactaccaccaccaccac
cacca--------------------------------ccacggccaccaccaccaccacc
accaccgc----------------------------------------------------
-------------------------tcctcgcctctatcacctcttgttttag-------
-------ttcattccaagtatctatatttctatgagagaag-------------------
------------------------------------------------------------
------------------------------------------------------------
--ctgtaatttttatgtcattcaaacc---tc-------tcgttttgttcaatcttttct
gatatcctctca--aatatctaacttcactttgttccgtaagaagtag------------
------------------------------------------------------------
------------------------------------------------------------
-------------------atcttttctatctatttttccagaccat-------------
------------------------------------------------------------
----------------------------------taatcaatttataaattataatga--
------------------------------------------------------------
-------tttcccctctctgttctttcttctactgttggtctttctatttcttttag---
------------------------------------------------------------
------------------------------------------------------------
------------------------------tctttcttcataagtcgtgcct--------
------------------------------------------------------------
------------------------------------------------------------
-----acatgtgtacacgca----------------------------------------
------------------------------------------------------------
------------caaaataattccatcacatgacaacatcct------------------
------aacacaaccataatg-ttttaccctcaac-------------------------
------------------------------------------------------------
---------------------------------------------agggagaccaactcg
taacgaagaataacaatcgaaatataagaaacaattaccaactctactttgaagagttgt
cgtccaaagacgctgggaaatacacctgtgagatcagcaacagagcgggtaacctgtcag
ccaccttccatgtgtccgtgtatgatcccgaggaccagaagaccatgatcattctaatca
tagtggggctgctcatcgcggccttggtggtgatcagcgtgttcttctgcaggaaaatat
accaagccaggaaagagacattggacctacaacttcgcgagcagaagatgtttatggatg
gagacccaaacaatcttaaccccgacataccactggagcaacaagctgagctgctgccat
acaacaccaagtatgaggtgtccagggactccatcatctttgataagttgttggggaccg
gggcatttgggagggtgtaccgcgctacggcgctcaacctacgtcccggtgaagcccgta
ccactgtggctgtcaagatgatgaagtcccgcactgactgtgcacaactcaaggctctgc
gctctgaggtgaagatcatgatccacatcggaagacacgccaatattgtcaacctccttg
gtgcctgttccaaggatctcgcctcaaaaggagagctgctactcttggtggaatactgca
ggcacggcaacattcttgactacatgcgccgccaccgccgtgagtatgtaaaccagatca
acgatgaagacaagattgaccccactttccgagagccacgacctagacacaggagtgact
ccagctcaaggagccacacttctcgtggtctcaagtacgcacaccttaactttcatcaag
acaacgtgttctacggtaccaaccacacttctgatggagcctcagccacgtccccgaacc
ttctgtccccgtgtacaccaactgatagttacgctggcgctcgcccattcagagccagga
cagcgtcggcttcgtctagtaccaattacaacattgcttctgacaacagt----------
------------------------------------------------------------
------------------------------------------------------------
------------------------------------------------------------
------------------------------------------------------------
------------------------------------------------------------
------------------------------------------------------------
------------------------------------------gcgaccagcgctatcaca
tggatcagcaacatcagtaatcgctccaccaattacctccaaccttccttctgctcaact
gacctgtttggatgggcctaccagatcgccaagggcatggagtatctggccttcaagaag
gtgcttcacggtgacctggctgcgaggaacatactcctagataaaaacaatattgtcaag
atcagtgactttggacttgctaaggacatctacaataacaaaaactacaagaaaaaaact
gaaggccctgtgccagtcaagtggctggcggtggagtgtctacgggacggggtattctcc
acacagagtgatgtttggtctttcggagtggttctgtgggagatcttcaccctcggacag
atcccgtattcatgcagcgagtttgacgaaagct------tcatcctcaaactggaaaaa
ggaatacgtctcgaacagccccgatacgctacatatggcctgtatcgcctgatgctggaa
tgttggaacaccgatcctatggatcggccttccttcactatcttggaagccagcttggga
gagatgcttggcgaggcacaaagacagaactacctacagctcagtgaggcctatcatcaa
gagaatggttccagtgagttcctggacctactcccaagtcaagattactcagccaaggtg
cgccagaccaccccgccatttactgacgacggctacgagatgcccttcagtcctggcgtg
ccgcctcaagtcatggtgcagagcgaccgcttctcctcaccctcgcgtctcacaaacaaa
cagaagaattactttcggtatgcagacggggaagacgcctcaagctcctacatacccatg
tctgcagaccgcacggacagccacaccgtgtttgacttcgacaacgagacagtggcaagc
atcatggggcgacctgacaaagaggaatatggcaaccaagatctctacctcaaaatggac
aaaacaccccaccattctccagagccggactctccaaacaacatccaagaagagcaagaa
cgttcctcacggcacattgtcatcaagagagtttcatcacaggaatcccaacgtagtcga
caccgagaattgacaaaacacgacagtggcgtgtacagtcccaccgtgcttgcacatacc
aacccagaatacttagctatgagtgcccttctgtcgacggacgataacaactacatcaat
acacagcctagtgaagccaacagccgcgtgtacgccaactttgaaacaggcaaccaatct
aaggcacgccaatatctggctgacagcaagtgcagcactg-agtacgccaatcttctccc
acaagactcaggctgcgatcgtactgaatccgaaacctccagtggggtgggttctgtgga
gggaggaagtccaccccgagggtcagagatagacaagttcaatgtgtcgcccattcccga
ggaggccatggttgtgtgacggattgtggcaagcagacgttttcattg------------
------------------------------------------------------------
---------------------------
>CarmaY_EVm000455t3 type=mRNA; aalen=1104,77%,complete; clen=4265; offs=321-3635; organism=Carcinus_maenas; evgclass=alt; oid=CarmaY_velvLoc10097ct1; cov=708.2_g2767_i1;
------------gaaagtaaaggagagtctcgagctagtggatagtgtatgagttatcag
ccgtccaccagcttgttcataacccatacactatccactagctcgagactctcctttact
ttcccgccaaaatcttactttcacgccaaaacggacaagagtggctggtaaggggcgcca
ctacctacaagaacttagctggtgtgtcctggcaacctacgggatttataacatggtgtt
cctgttca-----------------ttctgatgtcctgtgatgtgatgagtgtgtcagag
tgagtgggtgaacacacagtggagaggcgcccaggtgcttcctacgaatatgtggcgacg
gaccacctcttgttcacctgtgtctaagaaggtgtgctcgtcatcaccagccatgtcgcc
ttcccttcacctcttcctcctcctcttcttcgtctcctccatcttcctcccaggtgtttg
ggggacggtgttggggagacctgagatcttccctaaccaagaccagttggtactagacgc
gggtgacactcttaacctgacctgccgtgccccccaccctgtagcctggtgtactgatca
taccttcctcaccgagaacaactctcctcataactactacgaggaacgttatgaggaagg
ccacgagaaaccatacgtcagcatcatcacgatcgagggagtgaacgcatctcacgttgg
ttatttctcgtgcg-----------------------tcttcaacacctctgagaataaa
gaaaaaaacaactgcgatgtcagtgacccggccattacttccctctatctgtacgtcaaa
gacttagaccagctgatgatggccatcccgaacagtgtggtgattcaggcaacggtggga
cagtccaccctccttccctgcaagcccacctttcctgaagtgaatatcacccttctcaag
aactacgaaatacacgattgcctgacttgtatgtacgacccgcgggaaggctacaccatc
tggatccttgacacacataccttcttcacctgccatgcggagtacaactcttccaagtat
aagcaggacgttat------attccgcggacaaaagcccacgaccaagaagcccaaccag
cccaccgtgaatgtggagggtgcctggcaggaggatgggctgcaggagcctgttgtgtat
tatgtgagagagggatctactgttaacctcacctgcatctacccatttcaaaa-------
-------aatacccgattcactcaaacttgaatggagagagaatgaatcactaaacaaga
gcggcacacacaggatcataaggcagcccaacaacaagatacaatacaagggacgttact
atgagatcaacaacgccattctcgaggactccgagatttatacatgccaagccaagaaca
acatgcagtactccgacgattcaagtc---ttaacatcagtgtcgtagccaagaatgaca
aatatctcaccaccaacatcttccatcctaacgtgacggaggaggtggcgaaccagccca
tccagtgggagattctcttcatagcacacccagaaccgttcttcaagtggatgcaagatg
gagaacttctacgagactccagtaccagcacgtcccgagaccagttcaggaattacgaga
tgaacgtcacggtggaggaggcttccctgtccctctacttgtaccacccgacgctggacg
acaacgggatgtacacactggaggcatctatacccggcacaaacatcgtcaccaccacca
ccatgttcttaatgatacccggcaaacctcaaaatgtccagatcaaaagtcccaacgaca
a---acagatgttcaaggagaatcaaacgtttagcatcacctgtaccgcaaagggatacc
cgaagcctgtcctcactctgggcttcattccagaaaacagcttcctagaccatgctgagg
ataatcgcgactataatgatctgaagaaagaaacaggcatgggtgaggacgatgacacca
gcatggtggagcgtaaggtgcattggatgggtgttgctaaagaacccggatcgtaccaat
gcatggggaaaaatatatggggagaggactactcttctcgtaagctgttcctggtgacag
atggtgacttgacactgcctatttcgttgaaattggaaattgatggcaagaagaaaaact
tgatcggtaaggccgtcactgtagtggaggagagcaacttcaagctcacctgccgagcca
acaaggcatctacgaaagcacctctcatctggactctgaacgacgtccctctgaatcaaa
ttaacaaagaaaaatggggcatggaggtcatcgagactgagacccgcctgtcctttatat
caacggtgagggcaacaagcctccatcgcaatgctgcaaacttctcaatcaggtgcaagg
atgagacaagcaaccacactgaccttatcgtcaatgtacaagagatggtcaagccagtgt
ggaaggtaaaacctgagaggaaagactactccaaaatcaagaatgacaacctgacactga
gctgtccagctgaagggactcctgacccagaaatcatctggaaaaagggagaccaactcg
taacgaagaataacaatcgaaatataagaaacaattaccaactctactttgaagagttgt
cgtccaaagacgctgggaaatacacctgtgagatcagcaacagagcgggtaacctgtcag
ccaccttccatgtgtccgtgtatgatcccgaggaccagaagaccatgatcattctaatca
tagtggggctgctcatcgcggccttggtggtgatcagcgtgttcttctgcaggaaaatat
accaagccaggaaagagacattggacctacaacttcgcgagcagaagatgtttatggatg
gagacccaaacaatcttaaccccgacataccactggagcaacaagctgagctgctgccat
acaacaccaagtatgaggtgtccagggactccatcatctttgataagttgttggggaccg
gggcatttgggagggtgtaccgcgctacggcgctcaacctacgtcccggtgaagcccgta
ccactgtggctgtcaagatgatgaagtcccgcactgactgtgcacaactcaaggctctgc
gctctgaggtgaagatcatgatccacatcggaagacacgccaatattgtcaacctccttg
gtgcctgttccaaggatctcgcctcaaaaggagagctgctactcttggtggaatactgca
ggcacggcaacattcttgactacatgcgccgccaccgccgtgagtatgtaaaccagatca
acgatgaagacaagattgaccccactttccgagagccacgacctagacacaggagtgact
ccagctcaaggagccacacttctcgtggtctcaagtacgcacaccttaactttcatcaag
acaacgtgttctacggtaccaaccacacttctgatggagcctcagccacgtccccgaacc
ttctgtccccgtgtacaccaactgatagttacgctggcgctcgcccattcagagccagga
cagagtcggcttcctc---ttccaaccaccacgtggcctctgacaacagctatctccctt
gtggtaaggtggtgcttcccttacaagtgttactattgctaatacgtagcaaatagtaga
ggtaagataacgtgaccacacccttcgtggctttgtttgaagaataccatcaccgtattt
ccaaagtgtagtaaactgaattaaagggatgaagtaaaaagactgaaaagtctctcctct
gtgtccatattcaaagcactgaaaaggcatttatggtcggcttgagttggtgagaaaact
gttctccttaaatcaaaagtgcactaaccactacgtatgtaaacatttctaataacaata
tttatcatagcaaccgcagcttcagcaacaacgtctgcaacatcttggccactttcaagg
tatgagctacttaaataataacactatttttctacccacacagagaccagcactggcacc
tcagatggctacctttgtgctcaggccttgaatagttcccaa---gtactttgttccacc
agcttgcttgagtgggcctatcagatcgccaagggcatggagtacctagcattcaagaag
gtgctgcatggtgacctggctgccaggaacgtactgctggacgagaacaatgttgtcaag
atcagtgactttggacttgccaaagacatctacaagaataataactacaagaaaagtagc
agc---------------------------------------------------------
------------------------------------------------------------
------------------------------------------------------------
------------------------------------------------------------
------------------------------------------------------------
------------------------------------------------------------
------------------------------------------------------------
------------------------------------------------------------
------------------------------------------------------------
------------------------------------------------------------
------------------------------------------------------------
------------------------------------------------------------
------------------------------------------------------------
------------------------------------------------------------
------------------------------------------------------------
------------------------------------------------------------
------------------------------------------------------------
------------------------------------------------------------
------------------------------------------------------------
------------------------------------------------------------
-ggtcccgtgccagtcaagtggctggc---------------------------------
------------------------------------------------------------
---------------------------
>CarmaC_EVm000535t4 type=mRNA; aalen=1104,67%,complete; clen=4939; offs=333-3647; organism=Carcinus_maenas; evgclass=alt; oid=Carcinus_maenas_CNS_velvLoc7409ct1; cov=879.3_g2739_i1;
atccactagctggaaagtaaaggagagtctcgagctagtggatagtgtatgagttatcag
ccgtccaccagcttgttcataacccatacactatccactagctcgagactctcctttact
ttcccgccaaaatcttactttcacgccaaaacggacaagagtggctggtaaggggcgcca
ctacctacaagaacttagctggtgtgtcctggcaacctacgggatttataacatggtgtt
cctgttca-----------------ttctgatgtcctgtgatgtgatgagtgtgtcagag
tgagtgggtgaacacacagtggagaggcgcccaggtgcttcctacgaatatgtggcgacg
gaccacctcttgttcacctgtgtctaagaaggtgtgctcgtcatcaccagccatgtcgcc
ttcccttcacctcttcctcctcctcttcttcgtctcctccatcttcctcccaggtgtttg
ggggacggtgttggggagacctgagatcttccctaaccaagaccagttggtactagacgc
gggtgacactcttaacctgacctgccgtgccccccaccctgtagcctggtgtactgatca
taccttcctcaccgagaacaactctcctcataactactacgaggaacgttatgaggaagg
ccacgagaaaccatacgtcagcatcatcacgatcgagggagtgaacgcatctcacgttgg
ttatttctcgtgcg-----------------------tcttcaacacctctgagaataaa
gaaaaaaacaactgcgatgtcagtgacccggccattacttccctctatctgtacgtcaaa
gacttagaccagctgatgatggccatcccgaacagtgtggtgattcaggcaacggtggga
cagtccaccctccttccctgcaagcccacctttcctgaagtgaatatcacccttctcaag
aactacgaaatacacgattgcctgacttgtatgtacgacccgcgggaaggctacaccatc
tggatccttgacacacataccttcttcacctgccatgcggagtacaactcttccaagtat
aagcaggacgttat------attccgcggacaaaagcccacgaccaagaagcccaaccag
cccaccgtgaatgtggagggtgcctggcaggaggatgggctgcaggagcctgttgtgtat
tatgtgagagagggatctactgttaacctcacctgcatctacccatttcaaga-------
-------aatacccgattcactcaaacttgaatggagagagaatgaatcactaaacaaga
gcggcacacacaggatcataaggcagcccaacaacaagatacaatacaagggacgttact
atgagatcaacaacgccattctcgaggactccgagatttatacatgccaagccaagaaca
acatgcagtactccgacgattcaagtc---ttaacatcagtgtcgtagccaagaatgaca
aatatctcaccaccaacatcttccatcctaacgtgacggaggaggtggcgaaccagccca
tccagtgggagattctcttcatagcacacccagaaccgttcttcaagtggatgcaagatg
gagaacttctacgagactccagtaccagcacgtcccgagaccagttcaggaattacgaga
tgaacgtcacggtggaggaggcttccctgtccctctacttgtaccacccgacgctggacg
acaacgggatgtacacactggaggcatctatacccggcacaaacatcgtcaccaccacca
ccatgttcttaatgatacccggcaaacctcaaaatgtccagatcaaaagtcccaacgaca
a---acagatgttcaaggagaatcaaacgtttagcatcacctgtaccgcaaagggatacc
cgaagcctgtcctcactctgggcttcattccagaaaacagcttcctagaccatgctgagg
ataatcgcgactataatgatctgaagaaagaaacaggcatgggtgaggacgatgacacca
gcatggtggagcgtaaggtgcattggatgggtgttgctaaagaacccggatcgtaccaat
gcatggggaaaaatatatggggagaggactactcttctcgtaagctgttcctggtgacag
atggtgacttgacactgcctatttcgttgaaattggaaattgatggcaagaagaaaaact
tgatcggtaaggccgtcactgtagtggaggagagcaacttcaagctcacctgccgagcca
acaaggcatctacgaaagcacctctcatctggactctgaacgacgtccctctgaatcaaa
ttaacaaagaaaaatggggcatggaggtcatcgagactgagacccgcctgtcctttatat
caacggtgagggcaacaagcctccatcgcaatgctgcaaacttctcaatcaggtgcaagg
atgagacaagcaaccacactgaccttatcgtcaatgtacaagagatggtcaagccagtgt
ggaaggtaaaacctgagaggaaagactactccaaaatcaagaatgacaacctgacactga
gctgtccagctgaagggactcctgacccagaaatcatctggaaaaagggagaccaactcg
taacgaagaataacaatcgaaatataagaaacaattaccaactctactttgaagagttgt
cgtccaaagacgctgggaaatacacctgtgagatcagcaacagagcgggtaacctgtcag
ccaccttccatgtgtccgtgtatgatcccgaggaccagaagaccatgatcattctaatca
tagtggggctgctcatcgcggccttggtggtgatcagcgtgttcttctgcaggaaaatat
accaagccaggaaagagacattggacctacaacttcgcgagcagaagatgtttatggatg
gagacccaaacaatcttaaccccgacataccactggagcaacaagctgagctgctgccat
acaacaccaagtatgaggtgtccagggactccatcatctttgataagttgttggggaccg
gggcatttgggagggtgtaccgcgctacggcgctcaaccttcgtcccggtgaagcccgta
ccactgtggctgtcaagatgatgaagtcccgcactgactgtgcacaactcaaggctctgc
gctctgaggtgaagatcatgatccacatcggaagacacgccaatattgtcaacctccttg
gtgcctgttccaaggatctcgcctcaaaaggagagctgctactcttggtggaatactgca
ggcacggcaacattcttgactacatgcgccgccaccgccgtgagtatgtaaaccagatca
acgatgaagacaagattgaccccactttccgagagccacgacctagacacaggagtgact
ccagctcaaggagccacacttctcgtggtctcaagtacgcacaccttaactttcatcaag
acaacgtgttctacggtaccaaccacacttctgatggagcctcagccacgtccccgaacc
ttctgtccccgtgtacaccaactgatagttacgctggcgctcgcccattcagagccagga
cagagtcggcttcctc---ttccaaccaccacgtggcctctgacaacagctatctccctt
gtggtaaggtggtgcttcccttacaagtgttactattgctaatacgtagcaaatagtaga
ggtaagataacgtgaccacacccttcgtggctgtgtttgaagaataccatcaccgtattt
ccaaagtgtagtaaactgaattaaagggatgaagtaaaaagactgagaagtctctcctct
gtgtccatattcaaagcactgaaaaggcatttatggtcggcttgagttggtgagaaaact
gttctccttaaatcaaaagtgcactaaccactacgtatgtaaacatttctaataacaata
tttatcatagcaaccgcagcttcagcaacaacgtctgcaacatcttggccactttcaagg
tatgagctacttaaataataccactatttttctacccacacagagaccagcactggcacc
tcagatggctacctttgtgctcaggccttgaatagttcccaa---gtactttgttccacc
agcttgcttgagtgggcctatcagatcgccaagggcatggagtacctagcattcaagaag
gtgctgcatggtgacctggctgccaggaacgtactgctggacgagaacaatgttgtcaag
atcagtgactttggacttgccaaagacatctacaagaataataactacaagaaaagtagc
agcg--------------------------------------tgagtatgagtaactcct
gt----agctatgtattattgtataggaaagttaggagggtgaat---------------
-------------------ggtttgaaggtagctacttagtcttcctcaaa---------
------------------------------------------------------------
--------------------------gcattcttttcttttttttgttatatatttaaca
gaaatatttcacgggtta------------------------------------------
---------tccgttctctccatgtctgtaaactgaagctgaaacaatattggca-----
-----------cacgtcaattgttgaaagtta----------------------------
---------------------------------------------------------gaa
ggaaaaagttatcttcg-------------------------------------------
-------------tgcatcctcaaatcatgtgagtctaagcaaaccagtttgggccaagg
ttcagcatagggtc--------------------------------------gattcatc
caaagttcgtatcatgatctcttgctggtctttgcaggtatcaaatgaaaa---------
-----cccaatgcaagcggacgtaaatatgcccttgc--aaagtttcccaaaacaggcga
gaatcaattcagaagcacttcaaccgagtagttgacgttctgatcat-------------
-attcataattctttaatattggaattcatactttagcag----taacggcatcatgaga
gattagtctactaaactagatcatc------------tctttgtaataagtaa-------
----------gacttcctgttgacgattcatgttccaccataccacctctattttttatc
----------cactgtgctcatgactaatacacatttttttgtgtg--------------
---------------------------------------------------tgtttgaca
gggtcccgtgccagtcaagtggctggcggtggagagat----------------------
----------------------------cggaagag------------------------
---------------------------
