# Supplementary material for: Phylogenetic and transcriptomic characterization of insulin and growth factor receptor tyrosine kinases in crustaceans
Source: Front Endocrinol (Lausanne). 2024 Apr 4;15:1379231. doi: 10.3389/fendo.2024.1379231 (PMC11024359; doi:10.3389/fendo.2024.1379231)
Supplement: Supplementary Material 1 — Crustacean RTK sequences and classification. [file DataSheet_1.zip › Supplementary_Material/Supplementary Material 2/Cmaenas Alignments/PVR/dnaPVRgreen2.fasta]

>CarmaC_EVm001015t1 type=mRNA; aalen=1239,87%,partial3; clen=4259; offs=541-4257; organism=Carcinus_maenas; evgclass=main; oid=Carcinus_maenas_CNS_velvLoc10359ct1; cov=1290.3_g66_i26;
ATATTCCTATTGTGAACATGAGTACAGGGATTAAGTACAATACAAAGTATAACAAAGTGAGAGTAAGAAGACTGTTTTAT
AAAGTGAGTGTATATAATGAATGTTCATTATACGTTGCAATGGGCACTTGAGATCTGCCAAGTAACAGTTACAGCATAGT
GATTTCGTGAATCACAGAACAACAAAAACACACAAGAAAAAAGCTGCACATTTATCAAAAGTGAGCATCTTATCAAAAAG
CCAATATTTCTTGGGTTGTTTTTAGTGGTTTTAGTTCGGCCCTTGACGCTGGTAACAATAATTGCGAACGTGTGGCAACT
ATACGCTCCAATAGTGGCACTACCCTCCACTGACACTGTGAGTGACTGAGAAGAGATCAGTTAGTAGCAGCGGTGGAGAT
GGACAGCCTATAGTGCTCATAGTGTTGGATAATATTGTATCAACTCTTGCAAGCAGATCTAACATACTCATACATTAGAG
TGCAGAACAGCTACTTTCTTGGTTCTGCTTCATGCTGATCAATGACGTTGTGTCGGACTTATGACTATCAAGATGAGGCT
CTTTTACCTTCTGCTGTTGCTATTTTGTAAAGTTCTGGCTGTGTGGAGCATTAGACCACCACAAATTGATGGTGAGGATG
AATTGGTTGTCGAGGAAGGCAGTCCCTTCACCCTACGCTGTCAAGGAGCTCAACCCGTCAACTGGTACAAGGAAGGGATA
ATGTTTGATGGATATCGTTCAACTTCCCTAAATTCGACACAAGATGACAAAGATTTTCCCTATGTGGTCATAGCTAATAT
AATGAATTCATATCCTGACGACACTGGCTATTTCTATTGCAAGTACAATGATACAACAGACCTCAGCGACAATGGAGTGG
ACTCTGTCTACGTATATGTGCATTCGGAATACGAACCTTTTGTGAAACATTACTTAAATCAGCAGCAGCTGAATGTTTCA
CAGAAGTTGCAGTTGGAATGCATGACTACACACCCTAACACGAGTGTCACCCTACTGAAAGATCAAAAAAATATCACTCA
CAAGGAAGGAGTTAAGTTTGACCCTAAAAAAGGATTTGTAATCGAAAATGTTACAGAGGATGATCAAGGGGTATATATCT
GTTTGGCAAAAGATGCAGAAAATTATCCTGTAGAGCTCAAACAAAAAGTCAAAGTTATTGCAAAGCAGCTGAAACCACCA
AGTATTGAAGTAGGAAAAAACCAACAGTTTGTCATAGGGGAAAAGTTCTCCCTGGTATGCAGTGTGAGGGATCATGAAGA
TATAAAATTTAACTGGACATACCCAAATAAAGCAATTAAACATGAACAAACTTCTTCTGTTGCTCCAAGGAATGAAACCA
CGTATCACAAGAGCACCCTCATGGTATTAAATGCCTCAGAAGCTGAAACTGGTATTTACACTTGCTCCATCTTCTCTCAA
AATGCCAAATCAAACAAGAATTTTTATAATATCACGGTTAAGGAACATGTGGCATCATTTGTCGAACTCGACAGCAGTAA
CAAAATTCCGGAAATAGAAGGGCAGAATGCCAAGTGGAAGACTACAGTGAGGTGTTACCCATGTCCCCCCAATATCACCT
ACACTGATTGGAGAGGACAAACTATGTCTTCAACAGACAGGATCAAAATTGAATATGAAGACCATGAAGGATTATCATGG
CTTAGGATAAATAACATATCCAGCAGTGATTTTGGACATTATACCATCACAGCAGTTACCTTTGATGGGACAAAAAAAGA
TTCACGTACAACACTGTTCGAAGTTAAGAGTCCTCTTCACATGAAGGTGAAAGATATTCTTCCATATTTTGTCAAAGGAG
AGAAAGTAAATGTTACTTTTTCGGCCCAAGGCTTCCCCATATGTAACATCAGTGTGCTGTTTCAAAACTGTTCCAATACA
CATACATCCTCCTGCAGTGACATCAGTTCCATTCAGCCTCTATGGCAGGAAACTGATTTCCCTGCTCAAGGGAACATAAT
TGAGAAATCAATAACTATCGCTCCTGACACATCGGGATTGTTGTGGTTCATCACAGAGGAGGAAGATTGTGGATCTCAAA
ACAAATCAGCTGTTATCAAAATATCTGACATTAAAGGCGTCTTTGTCTTTTGGCATTCTGGACCCGATAACATTACTGAT
GTTGTCCGTGAGGAATCTATCATTGTTGTGGAGAATGATGAATTTTCATTGATGTGTGGTGGAATTAAGTATGATTACAA
GAGTGTTGATCTCAGTGTGGATTCAGGCTTTCCAAATTCATTTCGAGTGGATTCGGAATTCTCCTGGCAAACAAATATAA
TTGTTGAAAAGGCAACAAAAAACCTTGCAGGAAATTATACCTGCACTGCTTATCATCATGGGGAGAAAAAACCAGATGTC
AAGAATATTATCATCACTGTAGATGATGAAAAACTTGTGCAATTTGACAACAAAACCAATATGAACAACCAATCAGTGGA
AGTGGAGGATGATAAGCAATTCAGCCTTGAGTGTATTGTGACGGGCAGTCCAACACCAACCATCCAATGGCTGAAGGACA
AGAAGAATCTCACCATCAACTCAAAGAATTTTGATAAGAATATGATGTACTTCTCCAATGACATGATGAACCTGACATTC
AAACACGTGAGTGAGAAGCATGAGGGAGAGTATACCTGTATGGCAAAAAACCGATTGAATGAGGTCAGCAGATTCCTTAC
TCTCAAAAAGCCAGTTCCAGGCCTGGGTACGACTGCCAAGGTGATCCTGATCATAGCCTTTGTGGGTATACTTATCCTTT
TTATTGTGGTTTGTTTACTCATGTGTCGAGTGAAGAATGAGCGGAAGAAAAGTGAATCCTTTAGAAAGAGTCAAAGAATT
CATTTTGATGAGGGAAACATTGACTCATTGAATCCTGATGCCACAGTTGATGGTCAAGCAGAGATGTTGCCTTACAATAA
ATCAAAGTGGGAGGTGCCCCGAGCGAACATCACCTTTGGAAAGCAATTGGGAGCAGGTGCCTTTGGTCGAGTGATAAAGG
CACTTGTGAAGGGTCTGGAGGGCCCCGCCACCACCACTGTTGCTATCAAGATGTCCAAAAATGCTGTTGATGTTTCACAA
ATGCATGCCCTCGTTTCGGAGCTCAAGATTATGTCGAATCTGGGCAAGCATCTCAACATAGTCAATCTGATGGGAGCCAA
CACAGAAAAATACAATATAGGAGAGCTCTGGATCCTGACTGAGTACTGCCGCTTTGGTAACATCTTGAACTTCATACAAA
AACACCGCAGAAAGTTTACCAGCCAGATTTGTCCTGTAACCGGCAAGATTAATCCCAACTTGGCTCTTAACTCTCCAATG
TCACCTACCATTAATGAAAGTTACCCATCATCACCTCCTGTTGATCAAGATGGGTACCTGGCTACTGGTGCCAAACAGTT
TGTACTCTCTGATCCTCCAGCGGGTCATTCCACTGGATCTGATTCTTCCTCTGCTATGTTGACTTCATCTGCAAAAGACC
CCATCTCACTTGGACCATCTGGGCACTTTGCCACTAATCCTTTGTATGATATGAAGATAGGTACTGCAACTGCAAATCCA
AAGGGAAAACCTGAAGGCTGTGAGGACTCCACAAATTCAAGCATTTTTCAGCGGAAAGGCTCCAGACTCCTGAGCATTGG
CTCCATTACTCTATCTGATGGTAGCTCAGTCAGCTATCCACTGAGACACCAAGACACTGGCCAACAATCTTCCTGTCAAT
CTCCGTTGGCCTCATCAGAGTCATTTTTCATGGGAGAAAATTATTCAGACTTCTTGCATGAAATTGGAAGTGTGCCAGGG
GTCACTGCACCTTTCACCACATCTGATCTCATCTGTTGGGGATGGCAAATGGCCAATGGCATGAATTACCTGTCCAGAAG
AAAGATCCTGCATGGAGATTTGGCTGCCCGTAACCTTCTCCTCGCTGACAATAATGTGGTGAAAATCAGCGACTTTGGTC
TGTCTCGCAATATGTATAGAAATGATAATTATATAAAAAAAGGAGATGACTCATTGCCAGTCAAGTGGATGTCAATAGAA
GCCATTCGCGACAAAATGTTCAGTGTAGAGAGTGATGTATGGGCATTTGGTATCACGCTGTGGGAAATATTTTCCCTGGG
TAGCTCACCATACGCAGGCATAGCGGTTGACATAGAATTTGTGGACCAGTTGGCGAATGGCTACAGGATGAGCTGCCCTA
AATATGGAAATGAGGAAAT
>CarmaY_EVm000863t2 type=mRNA; aalen=1239,91%,partial3; clen=4083; offs=365-4081; organism=Carcinus_maenas; evgclass=althim; oid=CarmaY_velvLoc11055ct1; cov=731.3_g82_i74;
GAACAACAAAAACACACAAGAAAAAAGCTGCACATTTATCAAAAGTGAGCATCTTATCAAAAAGCCAATATTTCTTGGGT
TGTTTTTAGTGGTTTTAGTTCGGCCCTTGACGCTGGTAACAATAATTGCGAACGTGTGGCAACTATACGCTCCAATAGTG
GCACTACCCTCCACTGACACTGTGAGTGACTGAGAAGAGATCAGTTAGTAGCAGCGGTGGAGATGGACAGCCTATAGTGC
TCATAGTGTTGGATAATATTGTATCAACTCTTGCAAGCAGATCTAACATACTCATACATTAGAGTGCAGAACAGCTACTT
TCTTGGTTCTGCTTCATGCTGATCAATGACGTTGTGTCGGACTTATGACTATCAAGATGAGGCTCTTTTACCTTCTGCTG
TTGCTATTTTGTAAAGTTCTGGCTGTGTGGAGCATTAGACCACCACAAATTGATGGTGAGGATGAATTGGTTGTCGAGGA
AGGCAGTCCCTTCACCCTACGCTGTCAAGGAGCTCAACCCGTCAACTGGTACAAGGAAGGGATAATGTTTGATGGATATC
GTTCAACTTCCCTAAATTCGACACAAGATGACAAAGATTTTCCCTATGTGGTCATAGCTAATATAATGAATTCATATCCT
GACGACACTGGCTATTTCTATTGCAAGTACAATGATACAACAGACCTCAGCGACAATGGAGTGGACTCTGTCTACGTATA
TGTGCATTCGGAATACGAACCTTTTGTGAAACATTACTTAAATCAGCAGCAGCTGAATGTTTCACAGAAGTTGCAGTTGG
AATGCATGACTACACACCCTAACACGAGTGTCACCCTACTGAAAGATCAAAAAAATATCACTCACAAGGAAGGAGTTAAG
TTTGACCCTAAAAAAGGATTTGTAATCGAAAATGTTACAGAGGATGATCAAGGGGTATATATCTGTTTGGCAAAAGATGC
AGAAAATTATCCTGTAGAGCTCAAACAAAAAGTCAAAGTTATTGCAAAGCAGCTGAAACCACCAAGTATTGAAGTAGGAA
AAAACCAACAGTTTGTCATAGGGGAAAAGTTCTCCCTGGTATGCAGTGTGAGGGATCAGGAAGATATAAAATTTAACTGG
ACATACCCAAATAAAGCAATTAAACATGAACAAACTTCTTCTGTTGCTCCAAGGAATGAAACCACGTATCACAAGAGCAC
CCTCATGGTATTAAATGCCTCAGAAGCTGAAACTGGTATTTACACTTGCTCCATCTTCTCTCAAAATGCCAAATCAAACA
AGAATTTTTATAATATCAAGGTTAAGGAACATGTGGCATCATTTGTCAAACTCGACAGCAGTAACAAAATTCCGGAAATA
GAAGGGCAGAATGCCAAGTGGAAGACTACAGTGAGGTGTTACCCATGTCCCCCCAATATCACCTACACTGATTGGAGAGG
ACAAACTATGTCTTCAACAGACAGGATCAAAATTGAATATGAAGACCATGAAGGATTATCATGGCTTAGGATAAATAACA
TATCCAGCAGTGATTTTGGACATTATACCATCACAGCAGTTACCTTTGATGGGACAAAAAAAGATTCACGTACAACACTG
TTCGAAGTTAAGAGTCCTCTTCACATGAAGGTGAAAGATATTCTTCCATATTTTGTCAAAGGAGAGAAAGTAAATGTTAC
TTTTTCGGCCCAAGGCTTCCCCATATGTAACATCAGTGTGCTGTTTCAAAACTGTTCCAATACACATACATCCTCCTGCA
GTGACATCAGTTCCATTCAGCCTCTATGGCAGGAAACTGATTTCCCTGCTCAAGGGAACATAATTGAGAAATCAATAACT
ATCGCTCCTGACACATCGGGATTGTTGTGGTTCATCACAGAGGAGGAAGATTGTGGATCTCAAAACAAATCAGCTGTTAT
CAAAATATCTGACATTAAAGGCGTCTTTGTCTTTTGGCATTCTGGACCCGATAACATTACTGATGTTGTCCGTGAGGAAT
CTATCATTGTTGTGGAGAATGATGAATTTTCATTGATGTGTGGTGGAATTAAGTATGATTACAAGAGTGTTGATCTCAGT
GTGGATTCAGGCTTTCCAAATTCATTTCGAGTGGATTCGGAATTCTCCTGGCAAACAAATATAATTGTTGAAAAGGCAAC
AAAAAACCTTGCAGGAAATTATACCTGCACTGCTTATCATCATGGGGAGAAAAAACCAGATGTCAAGAATATTATCATCA
CTGTAGATGATGAAAAACTTGTGCAATTTGACAACAAAACCAATATGAACAACCAATCAGTGGAAGTGGAGGATGATAAG
CAATTCAGCCTTGAGTGTATTGTGACGGGCAGTCCAACACCAACCATCCAATGGCTGAAGGACAAGAAGAATCTCACCAT
CAACTCAAAGAATTTTGATAAGAATATGATGTACTTCTCCAATGACATGATGAACCTGACATTCAAACACGTGAGTGAGA
AGCATGAGGGAGAGTATACCTGTATGGCAAAAAACCGATTGAATGAGGTCAGCAGATTCCTTACTCTCAAAAAGCCAGTT
CCAGGCCTGGGTACGACTGCCAAGGTGATCCTGATCATAGCCTTTGTGGGTATACTTATCCTTTTTATTGTGGTTTGTTT
ACTCATGTGTCGAGTGAAGAATGAGCGGAAGAAAAGTGAATCCTTTAGAAAGAGTCAAAGAATTCATTTTGATGAGGGAA
ACATTGACTCATTGAATCCTGATGCCACAGTTGATGGTCAAGCAGAGATGTTGCCTTACAATAAATCAAAGTGGGAGGTG
CCCCGAGCGAACATCACCTTTGGAAAGCAATTGGGAGCAGGTGCCTTTGGTCGAGTGATAAAGGCACTTGTGAAGGGTCT
GGAGGGCCCCGCCACCACCACTGTTGCTATCAAGATGTCCAAAAATGCTGTTGATGTTTCACAAATGCATGCCCTCGTTT
CGGAGCTCAAGATTATGTCGAATCTGGGCAAGCATCTCAACATAGTCAATCTGATGGGAGCCAACACAGAAAAATACAAT
ATAGGAGAGCTCTGGATCCTGACTGAGTACTGCCGCTTTGGTAACATCTTGAACTTCATACAAAAACACCGCAGAAAGTT
TACCAGCCAGATTTGTCCTGTAACCGGCAAGATTAATCCCAACTTGGCTCTTAACTCTCCAATGTCACCTACCATTAATG
AAAGTTACCCATCATCACCTCCTGTTGATCAAGATGGGTACCTGGCTACTGGTGCCAAACAGTTTGTACTCTATGATCCT
CCAGCGGGTCATTCCACTGGATCTGATTCTTCCTCTGCTATGTTGACTTCATCTGCAAAAGACCCCATCTCACTTGGACC
ATCTGGGCACTTTGCCACTAATCCTTTGTATGATATGAAGATAGGTACTGCAACTGCAAATCCAAAGGGAAAACCTGAAG
GCTGTGAGGACTCCACAAATTCAAGCATTTTTCAGCGGAAAGGCTCCAGACTCCTGAGCATTGGCTCCATTACTCTATCT
GATGGTAGCTCAGTCAGCTATCCACTGAGACACCAAGACACTGGCCAACAATCTTCCTGTCAATCTCCGTTGGCCTCATC
AGAGTCATTTTTCATGGGAGAAAATTATTCAGACTTCTTGCATGAAATTGGAAGTGTGCCAGGGGTCACTGCACCTTTCA
CCACATCTGATCTCATCTGTTGGGGATGGCAAATGGCCAATGGCATGAATTACCTGTCCAGAAGAAAGATCCTGCATGGA
GATTTGGCTGCCCGTAACCTTCTCCTCGCTGACAATAATGTGGTGAAAATCAGCGACTTTGGTCTGTCTCGCAATATGTA
TAGAAATGATAATTATATAAAAAAAGGAGATGACTCATTGCCAGTCAAGTGGATGTCAATAGAAGCCATTCGCGACAAAA
TGTTCAGTGTAGAGAGTGATGTATGGGCATTTGGTATCACGCTGTGGGAAATATTTTCCCTGGGTAGCTCACCATACGCA
GGCATAGCGGTTGACATAGAATTTGTGGACCAGTTGGCGAATGGCTACAGGATGAGCTGCCCTAAATATGGAAATGAGGA
AAT
>CarmaY_EVm000863t1 type=mRNA; aalen=1186,77%,complete; clen=4581; offs=365-3925; organism=Carcinus_maenas; evgclass=main; oid=CarmaY_velvLoc8650ct1; cov=668.7_g82_i60;
GAACAACAAAAACACACAAGAAAAAAGCTGCACATTTATCAAAAGTGAGCATCTTATCAAAAAGCCAATATTTCTTGGGT
TGTTTTTAGTGGTTTTAGTTCGGCCCTTGACGCTGGTAACAATAATTGCGAACGTGTGGCAACTATACGCTCCAATAGTG
GCACTACCCTCCACTGACACTGTGAGTGACTGAGAAGAGATCAGTTAGTAGCAGCGGTGGAGATGGACAGCCTATAGTGC
TCATAGTGTTGGATAATATTGTATCAACTCTTGCAAGCAGATCTAACATACTCATACATTAGAGTGCAGAACAGCTACTT
TCTTGGTTCTGCTTCATGCTGATCAATGACGTTGTGTCGGACTTATGACTATCAAGATGAGGCTCTTTTACCTTCTGCTG
TTGCTATTTTGTAAAGTTCTGGCTGTGTGGAGCATTAGACCACCACAAATTGATGGTGAGGATGAATTGGTTGTCGAGGA
AGGCAGTCCCTTCACCCTACGCTGTCAAGGAGCTCAACCCGTCAACTGGTACAAGGAAGGGATAATGTTTGATGGATATC
GTTCAACTTCCCTAAATTCGACACAAGATGACAAAGATTTTCCCTATGTGGTCATAGCTAATATAATGAATTCATATCCT
GACGACACTGGCTATTTCTATTGCAAGTACAATGATACAACAGACCTCAGCGACAATGGAGTGGACTCTGTCTACGTATA
TGTGCATTCGGAATACGAACCTTTTGTGAAACATTACTTAAATCAGCAGCAGCTGAATGTTTCACAGAAGTTGCAGTTGG
AATGCATGACTACACACCCTAACACGAGTGTCACCCTACTGAAAGATCAAAAAAATATCACTCACAAGGAAGGAGTTAAG
TTTGACCCTAAAAAAGGATTTGTAATCGAAAATGTTACAGAGGATGATCAAGGGGTATATATCTGTTTGGCAAAAGATGC
AGAAAATTATCCTGTAGAGCTCAAACAAAAAGTCAAAGTTATTGCAAAGCAGCTGAAACCACCAAGTATTGAAGTAGGAA
AAAACCAACAGTTTGTCATAGGGGAAAAGTTCTCCCTGGTATGCAGTGTGAGGGATCAGGAAGATATAAAATTTAACTGG
ACATACCCAAATAAAGCAATTAAACATGAACAAACTTCTTCTGTTGCTCCAAGGAATGAAACCACGTATCACAAGAGCAC
CCTCATGGTATTAAATGCCTCAGAAGCTGAAACTGGTATTTACACTTGCTCCATCTTCTCTCAAAATGCCAAATCAAACA
AGAATTTTTATAATATCAAGGTTAAGGAACATGTGGCATCATTTGTCAAACTCGACAGCAGTAACAAAATTCCGGAAATA
GAAGGGCAGAATGCCAAGTGGAAGACTACAGTGAGGTGTTACCCATGTCCCCCCAATATCACCTACACTGATTGGAGAGG
ACAAACTATGTCTTCAACAGACAGGATCAAAATTGAATATGAAGACCATGAAGGATTATCATGGCTTAGGATAAATAACA
TATCCAGCAGTGATTTTGGACATTATACCATCACAGCAGTTACCTTTGATGGGACAAAAAAAGATTCACGTACAACACTG
TTCGAAGTTAAGAGTCCTCTTCACATGAAGGTGAAAGATATTCTTCCATATTTTGTCAAAGGAGAGAAAGTAAATGTTAC
TTTTTCGGCCCAAGGCTTCCCCATATGTAACATCAGTGTGCTGTTTCAAAACTGTTCCAATACACATACATCCTCCTGCA
GTGACATCAGTTCCATTCAGCCTCTATGGCAGGAAACTGATTTCCCTGCTCAAGGGAACATAATTGAGAAATCAATAACT
ATCGCTCCTGACACATCGGGATTGTTGTGGTTCATCACAGAGGAGGAAGATTGTGGATCTCAAAACAAATCAGCTGTTAT
CAAAATATCTGACATTAAAGGCGTCTTTGTCTTTTGGCATTCTGGACCCGATAACATTACTGATGTTGTCCGTGAGGAAT
CTATCATTGTTGTGGAGAATGATGAATTTTCATTGATGTGTGGTGGAATTAAGTATGATTACAAGAGTGTTGATCTCAGT
GTGGATTCAGGCTTTCCAAATTCATTTCGAGTGGATTCGGAATTCTCCTGGCAAACAAATATAATTGTTGAAAAGGCAAC
AAAAAACCTTGCAGGAAATTATACCTGCACTGCTTATCATCATGGGGAGAAAAAACCAGATGTCAAGAATATTATCATCA
CTGTAGATGATGAAAAACTTGTGCAATTTGACAACAAAACCAATATGAACAACCAATCAGTGGAAGTGGAGGATGATAAG
CAATTCAGCCTTGAGTGTATTGTGACGGGCAGTCCAACACCAACCATCCAATGGCTGAAGGACAAGAAGAATCTCACCAT
CAACTCAAAGAATTTTGATAAGAATATGATGTACTTCTCCAATGACATGATGAACCTGACATTCAAACACGTGAGTGAGA
AGCATGAGGGAGAGTATACCTGTATGGCAAAAAACCGATTGAATGAGGTCAGCAGATTCCTTACTCTCAAAAAGCCAGTT
CCAGGCCTGGGTACGACTGCCAAGGTGATCCTGATCATAGCCTTTGTGGGTATACTTATCCTTTTTATTGTGGTTTGTTT
ACTCATGTGTCGAGTGAAGAATGAGCGGAAGAAAAGTGAATCCTTTAGAAAGAGTCAAAGAATTCATTTTGATGAGGGAA
ACATTGACTCATTGAATCCTGATGCCACAGTTGATGGTCAAGCAGAGATGTTGCCTTACAATAAATCAAAGTGGGAGGTG
CCCCGAGCGAACATCACCTTTGGAAAGCAATTGGGAGCAGGTGCCTTTGGTCGAGTGATAAAGGCACTTGTGAAGGGTCT
GGAGGGCCCCGCCACCACCACTGTTGCTATCAAGATGTCCAAAAATGCTGTTGATGTTTCACAAATGCATGCCCTCGTTT
CGGAGCTCAAGATTATGTCGAATCTGGGCAAGCATCTCAACATAGTCAATCTGATGGGAGCCAACACAGAAAAATACAAT
ATAGGAGAGCTCTGGATCCTGACTGAGTACTGCCGCTTTGGTAACATCTTGAACTTCATACAAAAACACCGCAGAAAGTT
TACCAGCCAGATTTGTCCTGTAACCGGCAAGATTAATCCCAACTTGGCTCTTAACTCTCCAATGTCACCTACCATTAATG
AAAGTTACCCATCATCACCTCCTGTTGATCAAGATGGGTACCTGGCTACTGGTGCCAAACAGTTTGTACTCTATGATCCT
CCAGCGGGTCATTCCACTGGATCTGATTCTTCCTCTGCTATGTTGACTTCATCTGCAAAAGACCCCATCTCACTTGGACC
ATCTGGGCACTTTGCCACTAATCCTTTGTATGATATGAAGATAGGTACTGCAACTGCAAATCCAAAGGGAAAACCTGAAG
GCTGTGAGGACTCCACAAATTCAAGCATTTTTCAGCGGAAAGGCTCCAGACTCCTGAGCATTGGCTCCATTACTCTATCT
GATGGTAGCTCAGTCAGCTATCCACTGAGACACCAAGACACTGGCCAACAATCTTCCTGTCAATCTCCGTTGGCCTCATC
AGAGTCATTTTTCATGGGAGAAAATTATTCAGACTTCTTGCATGAAATTGGAAGTGTGCCAGGGGTCACTGCACCTTTCA
CCACATCTGATCTCATCTGTTGGGGATGGCAAATGGCCAATGGCATGAATTACCTGTCCAGAAGAAAGATCCTGCATGGA
GATTTGGCTGCCCGTAACCTTCTCCTCGCTGACAATAATGTGGTGAAAATCAGCGACTTTGGTCTGTCTCGCAATATGTA
TAGAAATGATAATTATATAAAAAAAGGAGATGTAAGTGTGTACCAGTTTGACTTATATGTACTCGTAGTCATTTATTTAC
TTTAGTCATTGTTGATTTGTTATGAGGAAAGGGAAATGGTGTATGGTTATATGGATGTTTGCCTTTAATAGATACAATTA
ATACATATAATTTCCAATCAAGAACATGAAATACATTTAGCAGATATAAGTGTCAAACATTGTATAGAAAACATATGGTG
GTGGCTATAACTGCTCCAAAGTCATGTCTTCATAATGGCAAGTCTTGTAAAGGAGAAAACAAAACACGCAACACTCTCAC
CGTTGTCACCACTATACATACTTTTGTCCAGCAATGTTTTACATTTACAAATGCTAAATTCTTACCACCTGTTGGATGTT
ACTCCACTGGGTCGCCCGGCCAATGTAACGTCCAAGTTGCCACGGTGTACCTTCCCAAAGTTTCCCCAGATATTGTTAAT
AAGATGAGACATAATTGCTAATTTTTATGACTTATTTTTATCCTCACAGGACTCATTGCCAGTCAAGTGGATGTCAATAG
AAGCCATTCGCGACAAAATGTTCAGTGTAGAGAGTGATGTATGGGCATTTGGTATCACGCTGTGGGAAATATTTTCCCTG
GGTAGCTCACCATACGCAGGCATAGCGGTTGACATAGAATTTGTGGACCAGTTGGCGAATGGCTACAGGATGAGCTGCCC
TAAATATGGAAATGAGGAAAT
