# Supplementary material for: Phylogenetic and transcriptomic characterization of insulin and growth factor receptor tyrosine kinases in crustaceans
Source: Front Endocrinol (Lausanne). 2024 Apr 4;15:1379231. doi: 10.3389/fendo.2024.1379231 (PMC11024359; doi:10.3389/fendo.2024.1379231)
Supplement: Supplementary Material 1 — Crustacean RTK sequences and classification. [file DataSheet_1.zip › Supplementary_Material/Supplementary Material 2/Cmaenas Alignments/GreenDNA Instructions]

#GreenInsR2
blastdbcmd -db /Users/mykleslab/Desktop/databases/crustome/crustome_mrna -dbtype nucl -entry_batch dnaInsRgreen2.list -out dnaInsRgreen2.fasta -outfmt %f

mafft --originalseqonly --genafpair --maxiterate 10000 --thread 10 dnaInsRgreen2.fasta > alignmentInsRdnaGREEN2.fa

#GreenInsR2
blastdbcmd -db /Users/mykleslab/Desktop/databases/crustome/crustome_mrna -dbtype nucl -entry_batch dnaInsRgreen3.list -out dnaInsRgreen3.fasta -outfmt %f

mafft --originalseqonly --genafpair --maxiterate 10000 --thread 10 dnaInsRgreen3.fasta > alignmentInsRdnaGREEN3.fa


#Green EGFR
blastdbcmd -db /Users/mykleslab/Desktop/databases/crustome/crustome_mrna -dbtype nucl -entry_batch dnaEGFRgreen.list -out dnaEGFRgreen.fasta -outfmt %f

mafft --originalseqonly --genafpair --maxiterate 10000 --thread 10 dnaEGFRgreen.fasta > alignmentEGFRdnaGREEN.fa


#Green FGFR1
blastdbcmd -db /Users/mykleslab/Desktop/databases/crustome/crustome_mrna -dbtype nucl -entry_batch dnaFGFRgreen1.list -out dnaFGFRgreen1.fasta -outfmt %f

mafft --originalseqonly --genafpair --maxiterate 10000 --thread 10 dnaFGFRgreen1.fasta > alignmentFGFRdnaGREEN1.fa


#Green FGFR2
blastdbcmd -db /Users/mykleslab/Desktop/databases/crustome/crustome_mrna -dbtype nucl -entry_batch dnaFGFRgreen2.list -out dnaFGFRgreen2.fasta -outfmt %f

mafft --originalseqonly --genafpair --maxiterate 10000 --thread 10 dnaFGFRgreen2.fasta > alignmentFGFRdnaGREEN2.fa


#Green FGFR3
blastdbcmd -db /Users/mykleslab/Desktop/databases/crustome/crustome_mrna -dbtype nucl -entry_batch dnaFGFRgreen3.list -out dnaFGFRgreen3.fasta -outfmt %f

mafft --originalseqonly --genafpair --maxiterate 10000 --thread 10 dnaFGFRgreen3.fasta > alignmentFGFRdnaGREEN3.fa


#Green PVR1
blastdbcmd -db /Users/mykleslab/Desktop/databases/crustome/crustome_mrna -dbtype nucl -entry_batch dnaPVRgreen1.list -out dnaPVRgreen1.fasta -outfmt %f

mafft --originalseqonly --genafpair --maxiterate 10000 --thread 10 dnaPVRgreen1.fasta > alignmentPVRdnaGREEN1.fa


#Green PVR2
blastdbcmd -db /Users/mykleslab/Desktop/databases/crustome/crustome_mrna -dbtype nucl -entry_batch dnaPVRgreen2.list -out dnaPVRgreen2.fasta -outfmt %f

mafft --originalseqonly --genafpair --maxiterate 10000 --thread 10 dnaPVRgreen2.fasta > alignmentPVRdnaGREEN2.fa


#Green PVR3
blastdbcmd -db /Users/mykleslab/Desktop/databases/crustome/crustome_mrna -dbtype nucl -entry_batch dnaPVRgreen3.list -out dnaPVRgreen3.fasta -outfmt %f

mafft --originalseqonly --genafpair --maxiterate 10000 --thread 10 dnaPVRgreen3.fasta > alignmentPVRdnaGREEN3.fa


/Users/mykleslab/Desktop/databases/crustome/crustome_mrna
