# Supplementary material for: Phylogenetic and transcriptomic characterization of insulin and growth factor receptor tyrosine kinases in crustaceans
Source: Front Endocrinol (Lausanne). 2024 Apr 4;15:1379231. doi: 10.3389/fendo.2024.1379231 (PMC11024359; doi:10.3389/fendo.2024.1379231)
Supplement: Supplementary Material 1 — Crustacean RTK sequences and classification. [file DataSheet_1.zip › Supplementary_Material/Supplementary Material 2/Cmaenas Alignments/EGFR/dnaEGFRgreen.fasta]

>CarmaY_EVm000552t1 type=mRNA; aalen=1469,69%,complete; clen=6376; offs=812-5221; organism=Carcinus_maenas; evgclass=main; oid=CarmaY_velvLoc3645ct1; cov=394.3_g1557_i0;
AGAGTCTTGGCTGGAAGGAAGCTAGTGGAGGCCCAGAGGTGGCGAGGCAGCCGTGGGAGGAGGAGTGTGCGCGCGTTTGT
CTCCCCGCCAAGAAAACTGTGGCTTGCTCGAGATTACGGGGAGAGAATTGTACACAGCCACGGCGTTCCTGAAGGAGACA
GTGGGAGCCTTGTCTGTTTGTCCATCAAGTGACCAGTGAAGTGAAGCGTGCGTATGTGTGTGTGTGTTAGTTGAAGGGGC
GGTGTGTGTACGTACGTGTGTGTGCGTGTGTACGTGCGTGGAGGCCCTTGAGGCGTGGGTATTGCTGCTGGAAAGAAATA
CTTCCACTATTACCAAGGTGTTGAGAAGCTCTGTTTTGTGTTGCGAGGGTACCTACCTTCTCCTGCGTGCCCCGCCCCAT
ACCCGCCCCGCGTCTCCTTCAACACTCGTGGAAAGTTTACGTACAGTATTGCGGAGTGATTGTGTTGCTCCCGAGGATTA
TCTGCTGCCAGGCCACGACGGCGGGAGGTGGCATCATGGGTCCCGCCGCGGCGAGATGAGTGGTAGGCCAGCCCGGCCCG
CCCCCACGGCCGCGGCGGCCCCGAGGCTCCCCAGGCTGCCCCAGCTTGAAGCATGAGCCCCGGGCCGCTGACGGGCCCCG
CTGAGGCCGTCGTCCAGCCTTGCCGACACTTCAAGATGCAAGATGCGTCGGGCGGCCGCCTGAGATAACCTCATGGCGAC
GACAAACTCTGATGTGTATCTTAAGAAGACTTATAGTGCCATATATAAAGTTTATAGAGCTATATAGAAAGATATATCAA
TATATAAATATATGAATGTGTGTACACGTGATCGAAGCGGCATGGCGCGTGTGATGGCGGCAGCCTATCTCCTGCTGACG
CTGGGGGCCGCCCTCTCCTCAGGCTGGGCTGACAAGTCCACCGACTTCCACAAGGGAAAGATTTGCATCGGCACTACAGG
ACGCATGTCGGTGCCCTCCAACCGGGACCACCATTACCGTAACCTTCGGAACCGCTTCATCAATTGTACCTACGTGGATG
GTAACTTGGAGCTGACGTGGCTGCAGGATGAGAACCTCGACCTCTCCTTCCTGCAGTATATCCGTGAGGTGACCGGCTAC
GTGCTTATCTCCCACGTGGACGTCAAGAGAATCGTGTTACCCTCCCTTCAGATCATCAGAGGCAGGACACACTTTAAGGT
CTCCGTGAATGACAAGAACTTCGCCCTCCTCGTCACTCTCTCCAAGATGCACACGTTGGAGATGCCCGCGCTGAGAGACA
TCCTAGACGGCAGCGTGGGTGTCATTAACAACTACAACCTCTGCCACATCGAAACCATAGAGTGGAATGAGATTATGACC
GACTCCAAAGCTACCTACACTTATCTCTACAACTTCTCGGAGCCTCAGCGGACGTGCCAGTGTCATAACTCGTGCCAAAA
GGGTTGTTGGGGACCCGGGGAACACAACTGCCAGAAGTTCAGCAAGCTCACGTGCCCGCCGCAGTGTGCTCAAGGTCGCT
GTTATGACACTGGCCCGCGGGATTGTTGTCATCTGTTTTGCGCGGGAGGCTGCACCGGACCTACTCAACGGGACTGTCTG
GCTTGCAAGAACTTCTATGACGATGGGGAGTGTAAGTTGGAGTGTCCCTTGATGCAGCGTTACAACCCCATCACGTACTC
ATGGGAAGCGAATCCCAATGGGAAGTATGCGTACGGGGCCACCTGTGTCAAGGACTGCCCCGAACACCTGCTCAAGGACA
ACGGGGCGTGTGTGAGGTCGTGCCCCAAGGGGAAGAAGGCGGTGAAGGGGGAGTGTGTGCCCTGCAGTGGTCCCTGTCCC
AAGACCTGTCCCGGGCCAAAAGTCATTCACTCCGGTAACATTGATGACTTTAAAGGCTGTACGATTCTTGACGGTTGGCT
CACTATCATGGATCACTCCTTCGATGGCTACCAGCATGTGTTCCCTAATTACACTTTTGGGGCAAAGTTCTCCCGCATGC
ATCCGTCCAAGCTGGAGATCTTTAGCACACTGAAGGAGGTGACGGGCTACATCAACATCCAAGCCAATCATCCGGAGTTC
ACCAACCTCAACTTTCTCAGGAACTTGGAGTACATCGGTGGACGGGTGACCATGGAGTTCTCGTCGCTGTACATCATCAA
GACTTCCCTCAAGAGTCTCAACTTGCGTTCTCTCAAGAGGATTCGCTCGGGGAAAGTTTACATCCTGGAGAACAAAGATC
TGTGTTTTGTGGATAAGATTAACTGGAAGAAGTTTATCGACAGTGACGACAACTCCAAAGCGAACCCAATGACACTCTTG
GAGAACAACGCCGACGATGAGCAGTGTGTGGCGGAGAGGTTGGTGTGTCATAGTGAGTGTAGTGACGAGGGATGCTGGGG
GGCGGGGGACACAGAATGCCTCTCCTGTCAGAACTTTAAGCTCGGTAATCGCTGCACCAACAACTGTAACGTTGCCGGGA
TTTACCAAATGAGTCCTAAAACGTGTGGCTTCTGTCATAAGGAATGTGCTTCGTCGTGCAAAGGTCCGGACTCCCACCAC
TGTGACCGCTGCAAGAATGTGAAGGACGGACCGTACTGCCTCGACAAGTGCCCCGAAACCAAGTACGATGACAACGGGGA
ATGTAACTTGTGCCACGAGAACTGTGTCAAGGGATGCCAAGGCCCAGAAAACACCGTCAGTCCTCAAGGGTGTAAGACAT
GTGCCATGGCCGTTATTGATGAAGACCTGCAGGTGAAGTATTGCCTGCGGGAGAACTCTACGTGTCCACCAGGTTACTTC
TCAGAGTGGGTGGTGCAGCAGGAGACAGGCGACCTCGGAACACTGGCCGGGAAGACTATCTGCCGGCTGTGTCATCCTCG
CTGCAAGAACTGTACCTCCTACGGCTTCCACATCAGTGTGTGTCACGAGTGTGTGAGGTACCGCAGGGGAGAACACTGTG
AGGATGAGTGCCCTCAGGATCATTACGCTGATAACAAACTACATGAATGCTTCAAGTGTTCCTCGGAGTGTTCCAATGGC
TGCTCCGGCCCGCTGGATTCTCAATGCAAGACTTGCCGCAACTACAGGATCTACTTGGAAGGGAAGCCCGGCATGAACAA
CACCAAGTTTAACTGTACAGCAACATGTCCTCAGGATCTGCCTTACAAGATCTTCCCTGAGGACGCTTCTGATCCTTACT
GTGGCAAGGATCCCCTCACTCTCTCCCTAGACGACGAGAGTGTACCAGCCATCCTTGGGGGCACGCTGGGCTGTGTGTTC
CTGCTGTGTACCTTCCTGGCCGTGTTCTGTTACCTGTGGTGGCAGCGGAACAAGACCAAGGCAGCGGCTCTCAAGATGAC
CATGACTATGATGCCTTACGATGACCATGAACCACTCAAGCCTACCAACATCAAACCCAACCTGGCCAAGCTGCGCATCG
TGAAGGAGGCTGAGCTGCGCAAGGGTGGCATCCTGGGCTACGGTGCCTTTGGGACGGTGTACAAGGGGGTGTGGGTGCCT
GAAGGGGAGAATGTTAAGATACCGGTAGCCATCAAAGTTCTCAGAGAAGGCACAGGCACCAACGTGAACAAGGAGATCCT
GGAGGAGGCTTACATCATGGCCTCTGTGGATCACCCTAACCTGCTGCAGCTGTTGGCCGTGTGTATGACCACTCAGATCA
TGCTGGTGACTCAACTCATGCCCCTCGGCTGTCTCCTCGACTATGTGCGCAACAACAAGGATAAGATTGGATCCAAGCCT
CTGCTGAACTGGTGTACTCAGATCGCCCGGGGGATGGCTTACCTAGAAGGGCGGAGGCTGGTTCACCGAGACTTGGCTGC
CCGTAATGTCTTGGTGCAGACTCCCAACTGTGTCAAGATTACAGACTTCGGGTTGGCCAAGCTGCTTGACTACAATGAGG
AAGAGTACAAGGCTGCGGGTGGAAAGATGCCCATTAAGTGGTTGGCTTTGGAGTGTATTCAGCATCGTATCTTTACTCAC
AAGTCTGACGTGTGGGCCTTTGGCGTCACAGTGTGGGAGCTGCTGACATACGGTGGGCGGCCCTATGAGGACATCCCAGC
GCGTGAGGTCCCGGACTTGCTGGAGAAGGGCGAGCGTCTTCCCCAGCCGGCCATCTGCACCATAGACGTGTACATGTTGA
TGATCCGATGCTGGATGTTGGACGCCGAGAGCAGGCCGAGCTTTAGGGAACTGGCCGAGGAGTTTGCTAAGATGGCGCGA
GATCCCGGCCGCTTCCTGGTGATTCCTGGAGACAAGTTGATGCGTCTGCCTTCCTACACACCCCAGGATGAACGAGAGCT
GATCCGATCCTTGTCCTCAGCTATCGAAGGAGACGGCGTGGTGATGGCTGCCGAGGAATACCTTCAGCCGAAATATGGTG
GTGTTCTGGGTGTTAGCGGCACCACCACCACCACCACCTCCTCCACCTCCACCTCCGATCCCACCACCCCCGTCAAGAAG
ACACCCGAGGGTTACAACATGGCCGCCGGGGCAGAGTATATTTCAGGTCGCGCCGAGTCGCCACAGAACCGTCAGAACCT
TCAGAGGGAGAGGAAGTATGCCCACCTTGAGGCCGGGGCTACGGGGTCTCCTGGTAAGAGGCCGCGTGGCGACTCCCTCA
CCTCCCGCTACTGCTCTGATCCTCTCAAGATGCTAGGTAAAGACGTTGGTGAGGACGAATGTTTCACCGGGCAAGGTCCT
CCTCCCTCGGCTCCAGGGTACGGGTGGGTGGGTGACCTGAGGCTGGACCTTCCCGTGGACGAGGACGACTACCTCATGCC
TTCACCACAGCCTTCAGGTCTGGCCACTGTTGGGCCGTCTCACCAACACTACATGGACCTTATGGCTGATGCTCCTGATG
GTCGGAGAGGCGATGGTGGGCGGGGCAGCTCCAAGGGGCCTAATGGTGTGGCAGGGCAGCAGTGGGTGGGCATGGACAAT
CCAGAGTACCACATGATGAATGCCCGTGCCCAAATGTACGCCGGCCGCCGCCTTCACCCGCAGCAGACGGTGGGTGTGCC
GGTGCTGGATGTGACGGGGAGGTATGGCGGGTACGGCAACGGTCTCCCCCCACCCCAGCACCTTCCCCCAGGCCAACGCT
TCCCCCCACCTCCCCAGGAGATGCCCCACGAGTACTACAATGAACTCTCGTCACATGCCCCCTGTGCCTCCCCCTCCAGT
CGAAGCGAGACCACCGTGTGAGGCTCAGTGCCACTCTCAGGACTCATGTGCGTGCGTGTGTGTGTGTGTGGACGCCTGAC
TGTGTGTGCCTTACCAAGTGCCTCAAAACGTACACTAAACTGCATTATTTGATGTGAGTTTGAACACCAAGGACTTAAGA
CAAGCCTGTGTTCTGTGTGTTGTGTAATGCAGTGATGTGATGAGAGAGGGAGGAGTGCCGAGGCTGAGATGAGGCAAGAC
AGTGTTAAGTGACCAAGCAGTGAGCCACGGTCCTCCCAGCGCACTGGTGGACTAACAGACAGCATCCATACCAGAGACTT
TTGTTATATAGTTACACATGTGATATATAAGGATGCCAAGTGTGGTAGTGTGGACGATACTGTTGTGCTTTGCCTCACCC
ACCACCACCACCACCACCACCACCACCACCATGGGACACTACTGGCCGGCCTTGACTCACTCCCGGCTGGACTGGCTGCG
ACCGCTCCTAGTCCCGCCACACCAGAGCTCAACGTAGCTCGATTTTTACTGTGATTTTAAATATAGGTTTATTACTACAT
ACCCTCGGAGCAGCGTGCAAGTTTATGCTGCTACTGATAATGTACTAATGTAAGGTCTTCTGTCTTTGCTAAGGTTGAAA
TGCGATGCTTGTGTTGCTTGGCAGGGATGTTATGTGTCATGTGTTCTGTTGTTCTGTTCTTTTGCGTTTCAGTATCTTCG
CCTTGCTTAAGATTACCCAAGACTCAGATTTTCTCTCGGAAGGCACGTAACATTTGAGCCGTTTTATTTTTTTTTATTTT
ACACCCATTTCTTTTATTTTCACTTCCTTTATCTAATACAAATTAACCAATGCTGCATAGTCAATTTATTTTTTATTCTA
ATGGATTAATTAACACAAGAAGAAAAGTTACAATTACCATGTTTCATTTTTATGTCGCTTGCTTCGTTTTTATTTTCTTA
TTGATATAAATTTTTTGGATAATGAATGAAAGTGCTGCTGCTGCTGCTGCTGCTGCCTTTGCCATAACATAACAGTTTGG
ATGTGTTGGTTCTGTGTTACTGTGTTTGTGAAGGAGTATGTATATTGAGATTACCTGCAAATTTTCATTCTATGTGTGTG
GTGGAGAGAGAGAGAGAGAGAGAGAGAGAGAGAGAGAGAGAGAGAGAGAGAGAGAG
>CarmaC_EVm000672t2 type=mRNA; aalen=1092,68%,complete; clen=4793; offs=449-3727; organism=Carcinus_maenas; evgclass=alt; oid=Carcinus_maenas_CNS_velvLoc8000ct1; cov=2127.8_g2143_i1;
AGGCGAGGAGACTGAGACGGAGGATACTTGCACGTGCGGGTTGGGTCCTTCACTGCTGTGCGTGGTGTGACAAAAAAACT
CACCCTTACAGCCATCCTTTGAACGCTGCTTTCTGACAGGTGGCCATTGGTGTGTGCTGGGGCGTGTCCGTGACCGAGGC
GAGGCAAGGAAGTGTGTGTGTGTGTCCATGGCGTGGTGAGAACTATTGCGAGAGGAGACGGTGTGAATGTGACGGCGGGA
GGTGGTAGTGATCTCTTGCAGGCGTGCGTGGTGACATTAGTGAAGCGTGGACTGGTGACGAGGAAGACACCACGCCCAGG
CCTCCGTCAGGTGGTTCCTTACTATTACAATGGTGATGTGAGTGCGTTAGTGTGTTAGTGATTGTGTGTGCGTGCGGTGT
TGGAGCAAATCGTGTTACCCTTGGATTGTGTGGTGTGTAGGGGTCGCCATGTGGCCCGGGGACGGCGCCCCCTCCTTCAG
GGTGGTGCTCCTCCTCCTCCTTGTTCTCCTGCAGGAAGCCAACGCCCTCCAGGAACAGAAAGTTTGCATCGGCACTACAG
GACGCATGTCGGTGCCCTCCAACCGGGACCACCATTACCGTAACCTTCGGAACCGCTTCATCAATTGTACCTACGTGGAT
GGTAACTTGGAGCTGACGTGGCTGCAGGATGAGAACCTCGACCTCTCCTTCCTGCAGTATATCCGTGAGGTGACCGGCTA
CGTGCTCATCTCCCACGTGGACGTCAAGAGAATCGTGTTACCCTCCCTTCAGATCATCAGAGGCAGGACACACTTTAAGG
TCTCCGTGAATGACAAGAACTTCGCCCTCCTCGTCACTCTCTCCAAGATGCACACGTTGGAGATGCCCGCGCTGAGAGAC
ATCCTAGACGGCAGCGTGGGTGTCATTAACAACTACAACCTCTGCCACATCGAAACCATAGAGTGGAATGAGATTATGAC
CGACTCCAAAGCTACCTACACTTATCTCTACAACTTCTCGGAGCCTCAGCGGACGTGCCAGTGTCATAACTCGTGCCAAA
AGGGTTGTTGGGGACCCGGGGAACACAACTGCCAGAAGTTCAGCAAGCTCACGTGCCCGCCGCAGTGTGCTCAAGGTCGC
TGCTATGACACTGGCCCGCGGGATTGTTGTCATCTGTTTTGCGCGGGAGGCTGCACCGGACCTACTCAACGGGACTGTCT
GGCTTGCAAGAACTTCTATGACGATGGGGAGTGTAAGTTGGAGTGTCCCTTGATGCAGCGTTACAACCCCATCACGTACT
CATGGGAAGCGAATCCCAATGGGAAGTATGCGTACGGGGCCACCTGTGTCAAGGACTGCCCCGAACACCTGCTCAAGGAC
AACGGGGCGTGTGTGAGGTCGTGCCCCAAGGGGAAGAAGGCGGTGAAGGGGGAGTGTGTGCCCTGCAGTGGTCCCTGTCC
CAAGACCTGTCCCGGGCCAAAAGTCATTCACTCCGGTAACATTGATGACTTTAAAGGCTGTACGATTCTTGACGGTTGGC
TCACTATCATGGATCACTCCTTCGATGGCTACCAGCATGTGTTCCCTAATTACACTTTTGGGGCAAAGTTCTCCCGCATG
CATCCGTCCAAGCTGGAGATCTTTAGCACACTGAAGGAGGTGACGGGCTACATCAACATCCAAGCCAATCATCCGGAGTT
CACCAACCTCAACTTTCTCAGGAACTTGGAGTACATCGGTGGACGGGTGACCATGGAGTTCTCGTCGCTGTACATCATCA
AGACTTCCCTCAAGAGTCTCAACTTGCGTTCTCTCAAGAGGATTCGCTCGGGGAAAGTTTACATCCTGGAGAACAAAGAT
CTGTGTTTTGTGGATAAGATTAACTGGAAGAAGTTTATCGACAGTGACGACAACTCCAAAGCGAACCCAATGACACTCTT
GGAGAACAACGCCGACGATGAGCAGTGTGTGGCGGAGAGGTTGGTGTGTCATAGTGAGTGTAGTGACGAGGGATGCTGGG
GGGCGGGGGACACAGAATGCCTCTCCTGTCAGAACTTTAAGCTCGGTAATCGCTGCACCAACAACTGTAACGTTGCCGGG
ATTTACCAAATGAGTCCTAAAACGTGTGGCTTCTGTCATAAGGAATGTGCTTCGTCGTGCAAAGGTCCGGACTCCCACCA
CTGTGACCGCTGCAAGAATGTGAAGGACGGACCGTACTGCCTCGACAAGTGCCCCGAAACCAAGTACGATGACAACGGGG
AATGTAACTTGTGCCACGAGAACTGTGTCAAGGGATGCCAAGGCCCAGAAAACACCGTCAGTCCTCAAGGGTGTAAGACA
TGTGCCATGGCCGTTATTGATGAAGACCTGCAGGTGAAGTATTGCCTGCGGGAGAACTCTACGTGTCCACCAGGTTACTT
CTCAGAGTGGGTGGTGCAGCAGGAGACAGGCGACCTCGGAACACTGGCCGGGAAGACTATCTGCCGGCTGTGTCATCCTC
GCTGCAAGAACTGTACCTCCTACGGCTTCCACATCAGTGTGTGTCACGAGTGTGTGAGGTACCGCAGGGGAGAACACTGT
GAGGATGAGTGCCCTCAGGATCATTACGCTGATAACAAACTACATGAATGCTTCAAGTGTTCCTCGGAGTGTTCCAATGG
CTGCTCCGGCCCGCTGGATTCTCAATGCAAGACTTGCCGCAACTACAGGATCTACTTGGAAGGGAAGCCCGGCATGAACA
ACACCAAGTTTAACTGTACAGCAACATGTCCTCAGGATCTGCCTTACAAGATCTTCCCTGAGGACGCTTCTGATCCTTAC
TGTGGCAAGGATCCCCTCACTCTCTCCCTAGACGACGAGAGTGTACCAGCCATCCTTGGGGGCACGCTGGGCTGTGTGTT
CCTGCTGTGTACCTTCCTGGCCGTGTTCTGTTACCTGTGGTGGCAGCGGAACAAGACCAAGGCAGCGGCTCTCAAGATGA
CCATGACTATGATGCCTTACGATGACCATGAACCACTCAAGCCTACCAACATCAAACCCAACCTGGCCAAGCTGCGCATC
GTGAAGGAGGCTGAGCTGCGCAAGGGTGGCATCCTGGGCTACGGTGCCTTTGGGACGGTGTACAAGGGGGTGTGGGTGCC
TGAAGGGGAGAATGTTAAGATACCGGTAGCCATCAAAGTTCTCAGAGAAGGCACAGGCACCAACGTGAACAAGGAGATCC
TGGAGGAGGCTTACATCATGGCCTCTGTGGATCACCCTAACCTGCTGCAGCTGTTGGCCGTGTGTATGACCACTCAGATC
ATGCTGGTGACTCAACTCATGCCCCTCGGCTGTCTCCTCGACTATGTGCGCAACAACAAGGATAAGATTGGATCCAAGCC
TCTGCTGAACTGGTGTACTCAGATCGCCCGGGGGATGGCTTACCTAGAAGGGCGGAGGCTGGTTCACCGAGACTTGGCTG
CCCGTAATGTCTTGGTGCAGACTCCCAACTGTGTCAAGATTACAGACTTCGGGTTGGCCAAGCTGCTTGACTACAATGAG
GAAGAGTACAAGGCTGCGGGTGGAAAGATGCCCATTAAGTGGTTGGCTTTGGAGTGTATTCAGCATCGTATCTTTACTCA
CAAGTCTGACGTGTGGGCCTTTGGTGAGTGTGTTGACCTACCTAGTTGTTTTGACCTAGTTGGTGTTTACAGGAGGGAGA
GTCTAAGTAAGATCGTGCTGTCCCGTCTCTATATTTATTCTTGTTAAGTTTTTCCTTAAAGTAAGTGTGTGTGTTGTGTG
GCTGTGGTGTGGTGAAAGATGAGTGTATAAATGTGTTGTATTATGTGTGGTGTGCTTTGTAGATATAGTGTGTTGAGAGA
AGGGTGTATAAGAGTGTGGTGTTTTGTAGTGAAAGATGGACCAATAAGTGAAGCTGTAATAAACTAAGCCTTTTTTCCCA
TTTCTTTTCACCTTTTTTGAGACAGAGGTCAAGACAAAACTGAATAAAATATCTCCTGTAGGTGACGTATCAGAACTGCA
TCTCACTAACCCTCACATTCCTCCTTCAGGCGTCACAGTGTGGGAGCTGCTGACATACGGTGGGCGGCCCTATGAGGACA
TCCCAGCGCGTGAGGTCCCGGACTTGCTGGAGAAGGGCGAGCGTCTTCCCCAGCCGGCCATCTGCACCATAGACGTGTAC
ATGTTGATGATCCGATGCTGGATGTTGGACGCCGAGAGCAGGCCGAGCTTTAGGGAACTGGCCGAGGAGTTTGCTAAGAT
GGCGCGAGATCCCGGCCGCTTCCTGGTGATTCCTGGAGACAAGTTGATGCGTCTGCCTTCCTACACACCCCAGGATGAAC
GAGAGCTGATCCGATCCTTGTCCTCAGCTATCGAAGGAGACGGCGTGGTGATGGCTGCCGAGGAATACCTTCAGCCGAAA
TATGGTGGTGTTCTGGGTGTTAGCGGCACCACCACCACCACCACCTCCTCCACCTCCACTTCCGATCCCACCACCCCAGT
CAAGAAGACACCCGAGGGTTACAACATGGCCGCCGGGGCAGAGTATATTTCAGGTCGCGCCGAGTCGCCACAGAACCGTC
AGAACCTTCAGAGGGAGAGGAAGTATGCCCACCTTGAGGCCGGGGCTACGGGGTCTCCTGGTAAGAGGCCGCGTGGCGAC
TCCCTCACCTCCCGCTACTGCTCTGATCCTCTCAAGATGCTAGGTAAAGGTGTGTCTCTTGTGCACTGTGACCCTGCTGC
TGCACCCATCCCTTGAGTGACTACTACTACTACTACTACTACTACTACTACTACTACTACTACTACTACTACT
>CarmaY_EVm000552t2 type=mRNA; aalen=1457,73%,complete; clen=5983; offs=455-4828; organism=Carcinus_maenas; evgclass=alt; oid=CarmaY_velvLoc4413ct1; cov=403.7_g1557_i2;
AGGGGAGCTCTGGGCAGACTGAGACGGAGGATACTTGCACGTGCGGGTTGGGTCCTTCACTGCTGTGCGTGGTGTGACAA
AAAACTCACCCTTACAGCCATCCTTTGAACGCTGCTTTCTGACAGGTGGCCATTGGTGTGTGCTGGGGCGTGTCCGTGAC
CGAGGCGAGGCAAGGAAGTGTGTGTGTGTGTCCATGGCGTGGTGAGAACTATTGCGAGAGGAGACGGTGTGAATGTGACG
GCGGGAGGTGGTAGTGATCTCTTGCAGGCGTGCGTGGTGACATTAGTGAAGCGTGGACTGGTGACGAGGAAGACACCACG
CCCAGGCCTCCGTCAGGTGGTTCCTTACTATTACAATGGTGATGTGAGTGCGTTAGTGTGTTAGTGATTGTGTGTGCGTG
CGGTGTTGGAGCAAATCGTGTTACCCTTGGATTGTGTGGTGTGTAGGGGTCGCCATGTGGCCCGGGGACGGCGCCCCCTC
CTTCAGGGTGGTGCTCCTCCTCCTCCTTGTTCTCCTGCAGGAAGCCAACGCCCTCCAGGAACAGAAAGTTTGCATCGGCA
CTACAGGACGCATGTCGGTGCCCTCCAACCGGGACCACCATTACCGTAACCTTCGGAACCGCTTCATCAATTGTACCTAC
GTGGATGGTAACTTGGAGCTGACGTGGCTGCAGGATGAGAACCTCGACCTCTCCTTCCTGCAGTATATCCGTGAGGTGAC
CGGCTACGTGCTTATCTCCCACGTGGACGTCAAGAGAATCGTGTTACCCTCCCTTCAGATCATCAGAGGCAGGACACACT
TTAAGGTCTCCGTGAATGACAAGAACTTCGCCCTCCTCGTCACTCTCTCCAAGATGCACACGTTGGAGATGCCCGCGCTG
AGAGACATCCTAGACGGCAGCGTGGGTGTCATTAACAACTACAACCTCTGCCACATCGAAACCATAGAGTGGAATGAGAT
TATGACCGACTCCAAAGCTACCTACACTTATCTCTACAACTTCTCGGAGCCTCAGCGGACGTGCCAGTGTCATAACTCGT
GCCAAAAGGGTTGTTGGGGACCCGGGGAACACAACTGCCAGAAGTTCAGCAAGCTCACGTGCCCGCCGCAGTGTGCTCAA
GGTCGCTGTTATGACACTGGCCCGCGGGATTGTTGTCATCTGTTTTGCGCGGGAGGCTGCACCGGACCTACTCAACGGGA
CTGTCTGGCTTGCAAGAACTTCTATGACGATGGGGAGTGTAAGTTGGAGTGTCCCTTGATGCAGCGTTACAACCCCATCA
CGTACTCATGGGAAGCGAATCCCAATGGGAAGTATGCGTACGGGGCCACCTGTGTCAAGGACTGCCCCGAACACCTGCTC
AAGGACAACGGGGCGTGTGTGAGGTCGTGCCCCAAGGGGAAGAAGGCGGTGAAGGGGGAGTGTGTGCCCTGCAGTGGTCC
CTGTCCCAAGACCTGTCCCGGGCCAAAAGTCATTCACTCCGGTAACATTGATGACTTTAAAGGCTGTACGATTCTTGACG
GTTGGCTCACTATCATGGATCACTCCTTCGATGGCTACCAGCATGTGTTCCCTAATTACACTTTTGGGGCAAAGTTCTCC
CGCATGCATCCGTCCAAGCTGGAGATCTTTAGCACACTGAAGGAGGTGACGGGCTACATCAACATCCAAGCCAATCATCC
GGAGTTCACCAACCTCAACTTTCTCAGGAACTTGGAGTACATCGGTGGACGGGTGACCATGGAGTTCTCGTCGCTGTACA
TCATCAAGACTTCCCTCAAGAGTCTCAACTTGCGTTCTCTCAAGAGGATTCGCTCGGGGAAAGTTTACATCCTGGAGAAC
AAAGATCTGTGTTTTGTGGATAAGATTAACTGGAAGAAGTTTATCGACAGTGACGACAACTCCAAAGCGAACCCAATGAC
ACTCTTGGAGAACAACGCCGACGATGAGCAGTGTGTGGCGGAGAGGTTGGTGTGTCATAGTGAGTGTAGTGACGAGGGAT
GCTGGGGGGCGGGGGACACAGAATGCCTCTCCTGTCAGAACTTTAAGCTCGGTAATCGCTGCACCAACAACTGTAACGTT
GCCGGGATTTACCAAATGAGTCCTAAAACGTGTGGCTTCTGTCATAAGGAATGTGCTTCGTCGTGCAAAGGTCCGGACTC
CCACCACTGTGACCGCTGCAAGAATGTGAAGGACGGACCGTACTGCCTCGACAAGTGCCCCGAAACCAAGTACGATGACA
ACGGGGAATGTAACTTGTGCCACGAGAACTGTGTCAAGGGATGCCAAGGCCCAGAAAACACCGTCAGTCCTCAAGGGTGT
AAGACATGTGCCATGGCCGTTATTGATGAAGACCTGCAGGTGAAGTATTGCCTGCGGGAGAACTCTACGTGTCCACCAGG
TTACTTCTCAGAGTGGGTGGTGCAGCAGGAGACAGGCGACCTCGGAACACTGGCCGGGAAGACTATCTGCCGGCTGTGTC
ATCCTCGCTGCAAGAACTGTACCTCCTACGGCTTCCACATCAGTGTGTGTCACGAGTGTGTGAGGTACCGCAGGGGAGAA
CACTGTGAGGATGAGTGCCCTCAGGATCATTACGCTGATAACAAACTACATGAATGCTTCAAGTGTTCCTCGGAGTGTTC
CAATGGCTGCTCCGGCCCGCTGGATTCTCAATGCAAGACTTGCCGCAACTACAGGATCTACTTGGAAGGGAAGCCCGGCA
TGAACAACACCAAGTTTAACTGTACAGCAACATGTCCTCAGGATCTGCCTTACAAGATCTTCCCTGAGGACGCTTCTGAT
CCTTACTGTGGCAAGGATCCCCTCACTCTCTCCCTAGACGACGAGAGTGTACCAGCCATCCTTGGGGGCACGCTGGGCTG
TGTGTTCCTGCTGTGTACCTTCCTGGCCGTGTTCTGTTACCTGTGGTGGCAGCGGAACAAGACCAAGGCAGCGGCTCTCA
AGATGACCATGACTATGATGCCTTACGATGACCATGAACCACTCAAGCCTACCAACATCAAACCCAACCTGGCCAAGCTG
CGCATCGTGAAGGAGGCTGAGCTGCGCAAGGGTGGCATCCTGGGCTACGGTGCCTTTGGGACGGTGTACAAGGGGGTGTG
GGTGCCTGAAGGGGAGAATGTTAAGATACCGGTAGCCATCAAAGTTCTCAGAGAAGGCACAGGCACCAACGTGAACAAGG
AGATCCTGGAGGAGGCTTACATCATGGCCTCTGTGGATCACCCTAACCTGCTGCAGCTGTTGGCCGTGTGTATGACCACT
CAGATCATGCTGGTGACTCAACTCATGCCCCTCGGCTGTCTCCTCGACTATGTGCGCAACAACAAGGATAAGATTGGATC
CAAGCCTCTGCTGAACTGGTGTACTCAGATCGCCCGGGGGATGGCTTACCTAGAAGGGCGGAGGCTGGTTCACCGAGACT
TGGCTGCCCGTAATGTCTTGGTGCAGACTCCCAACTGTGTCAAGATTACAGACTTCGGGTTGGCCAAGCTGCTTGACTAC
AATGAGGAAGAGTACAAGGCTGCGGGTGGAAAGATGCCCATTAAGTGGTTGGCTTTGGAGTGTATTCAGCATCGTATCTT
TACTCACAAGTCTGACGTGTGGGCCTTTGGCGTCACAGTGTGGGAGCTGCTGACATACGGTGGGCGGCCCTATGAGGACA
TCCCAGCGCGTGAGGTCCCGGACTTGCTGGAGAAGGGCGAGCGTCTTCCCCAGCCGGCCATCTGCACCATAGACGTGTAC
ATGTTGATGATCCGATGCTGGATGTTGGACGCCGAGAGCAGGCCGAGCTTTAGGGAACTGGCCGAGGAGTTTGCTAAGAT
GGCGCGAGATCCCGGCCGCTTCCTGGTGATTCCTGGAGACAAGTTGATGCGTCTGCCTTCCTACACACCCCAGGATGAAC
GAGAGCTGATCCGATCCTTGTCCTCAGCTATCGAAGGAGACGGCGTGGTGATGGCTGCCGAGGAATACCTTCAGCCGAAA
TATGGTGGTGTTCTGGGTGTTAGCGGCACCACCACCACCACCACCTCCTCCACCTCCACCTCCGATCCCACCACCCCCGT
CAAGAAGACACCCGAGGGTTACAACATGGCCGCCGGGGCAGAGTATATTTCAGGTCGCGCCGAGTCGCCACAGAACCGTC
AGAACCTTCAGAGGGAGAGGAAGTATGCCCACCTTGAGGCCGGGGCTACGGGGTCTCCTGGTAAGAGGCCGCGTGGCGAC
TCCCTCACCTCCCGCTACTGCTCTGATCCTCTCAAGATGCTAGGTAAAGACGTTGGTGAGGACGAATGTTTCACCGGGCA
AGGTCCTCCTCCCTCGGCTCCAGGGTACGGGTGGGTGGGTGACCTGAGGCTGGACCTTCCCGTGGACGAGGACGACTACC
TCATGCCTTCACCACAGCCTTCAGGTCTGGCCACTGTTGGGCCGTCTCACCAACACTACATGGACCTTATGGCTGATGCT
CCTGATGGTCGGAGAGGCGATGGTGGGCGGGGCAGCTCCAAGGGGCCTAATGGTGTGGCAGGGCAGCAGTGGGTGGGCAT
GGACAATCCAGAGTACCACATGATGAATGCCCGTGCCCAAATGTACGCCGGCCGCCGCCTTCACCCGCAGCAGACGGTGG
GTGTGCCGGTGCTGGATGTGACGGGGAGGTATGGCGGGTACGGCAACGGTCTCCCCCCACCCCAGCACCTTCCCCCAGGC
CAACGCTTCCCCCCACCTCCCCAGGAGATGCCCCACGAGTACTACAATGAACTCTCGTCACATGCCCCCTGTGCCTCCCC
CTCCAGTCGAAGCGAGACCACCGTGTGAGGCTCAGTGCCACTCTCAGGACTCATGTGCGTGCGTGTGTGTGTGTGTGGAC
GCCTGACTGTGTGTGCCTTACCAAGTGCCTCAAAACGTACACTAAACTGCATTATTTGATGTGAGTTTGAACACCAAGGA
CTTAAGACAAGCCTGTGTTCTGTGTGTTGTGTAATGCAGTGATGTGATGAGAGAGGGAGGAGTGCCGAGGCTGAGATGAG
GCAAGACAGTGTTAAGTGACCAAGCAGTGAGCCACGGTCCTCCCAGCGCACTGGTGGACTAACAGACAGCATCCATACCA
GAGACTTTTGTTATATAGTTACACATGTGATATATAAGGATGCCAAGTGTGGTAGTGTGGACGATACTGTTGTGCTTTGC
CTCACCCACCACCACCACCACCACCACCACCACCACCATGGGACACTACTGGCCGGCCTTGACTCACTCCCGGCTGGACT
GGCTGCGACCGCTCCTAGTCCCGCCACACCAGAGCTCAACGTAGCTCGATTTTTACTGTGATTTTAAATATAGGTTTATT
ACTACATACCCTCGGAGCAGCGTGCAAGTTTATGCTGCTACTGATAATGTACTAATGTAAGGTCTTCTGTCTTTGCTAAG
GTTGAAATGCGATGCTTGTGTTGCTTGGCAGGGATGTTATGTGTCATGTGTTCTGTTGTTCTGTTCTTTTGCGTTTCAGT
ATCTTCGCCTTGCTTAAGATTACCCAAGACTCAGATTTTCTCTCGGAAGGCACGTAACATTTGAGCCGTTTTATTTTTTT
TTATTTTACACCCATTTCTTTTATTTTCACTTCCTTTATCTAATACAAATTAACCAATGCTGCATAGTCAATTTATTTTT
TATTCTAATGGATTAATTAACACAAGAAGAAAAGTTACAATTACCATGTTTCATTTTTATGTCGCTTGCTTCGTTTTTAT
TTTCTTATTGATATAAATTTTTTGGATAATGAATGAAAGTGCTGCTGCTGCTGCTGCTGCTGCCTTTGCCATAACATAAC
AGTTTGGATGTGTTGGTTCTGTGTTACTGTGTTTGTGAAGGAGTATGTATATTGAGATTACCTGCAAATTTTCATTCTAT
GTGTGTGGTGGAGAGAGAGAGAGAGAGAGAGAGAGAGAGAGAGAGAGAGAGAGAGAGAGAGAG
>CarmaC_EVm000672t1 type=mRNA; aalen=1455,76%,complete; clen=5744; offs=449-4816; organism=Carcinus_maenas; evgclass=main; oid=Carcinus_maenas_CNS_velvLoc4999ct1; cov=440.8_g2143_i0;
AGGCGAGGAGACTGAGACGGAGGATACTTGCACGTGCGGGTTGGGTCCTTCACTGCTGTGCGTGGTGTGACAAAAAAACT
CACCCTTACAGCCATCCTTTGAACGCTGCTTTCTGACAGGTGGCCATTGGTGTGTGCTGGGGCGTGTCCGTGACCGAGGC
GAGGCAAGGAAGTGTGTGTGTGTGTCCATGGCGTGGTGAGAACTATTGCGAGAGGAGACGGTGTGAATGTGACGGCGGGA
GGTGGTAGTGATCTCTTGCAGGCGTGCGTGGTGACATTAGTGAAGCGTGGACTGGTGACGAGGAAGACACCACGCCCAGG
CCTCCGTCAGGTGGTTCCTTACTATTACAATGGTGATGTGAGTGCGTTAGTGTGTTAGTGATTGTGTGTGCGTGCGGTGT
TGGAGCAAATCGTGTTACCCTTGGATTGTGTGGTGTGTAGGGGTCGCCATGTGGCCCGGGGACGGCGCCCCCTCCTTCAG
GGTGGTGCTCCTCCTCCTCCTTGTTCTCCTGCAGGAAGCCAACGCCCTCCAGGAACAGAAAGTTTGCATCGGCACTACAG
GACGCATGTCGGTGCCCTCCAACCGGGACCACCATTACCGTAACCTTCGGAACCGCTTCATCAATTGTACCTACGTGGAT
GGTAACTTGGAGCTGACGTGGCTGCAGGATGAGAACCTCGACCTCTCCTTCCTGCAGTATATCCGTGAGGTGACCGGCTA
CGTGCTCATCTCCCACGTGGACGTCAAGAGAATCGTGTTACCCTCCCTTCAGATCATCAGAGGCAGGACACACTTTAAGG
TCTCCGTGAATGACAAGAACTTCGCCCTCCTCGTCACTCTCTCCAAGATGCACACGTTGGAGATGCCCGCGCTGAGAGAC
ATCCTAGACGGCAGCGTGGGTGTCATTAACAACTACAACCTCTGCCACATCGAAACCATAGAGTGGAATGAGATTATGAC
CGACTCCAAAGCTACCTACACTTATCTCTACAACTTCTCGGAGCCTCAGCGGACGTGCCAGTGTCATAACTCGTGCCAAA
AGGGTTGTTGGGGACCCGGGGAACACAACTGCCAGAAGTTCAGCAAGCTCACGTGCCCGCCGCAGTGTGCTCAAGGTCGC
TGCTATGACACTGGCCCGCGGGATTGTTGTCATCTGTTTTGCGCGGGAGGCTGCACCGGACCTACTCAACGGGACTGTCT
GGCTTGCAAGAACTTCTATGACGATGGGGAGTGTAAGTTGGAGTGTCCCTTGATGCAGCGTTACAACCCCATCACGTACT
CATGGGAAGCGAATCCCAATGGGAAGTATGCGTACGGGGCCACCTGTGTCAAGGACTGCCCCGAACACCTGCTCAAGGAC
AACGGGGCGTGTGTGAGGTCGTGCCCCAAGGGGAAGAAGGCGGTGAAGGGGGAGTGTGTGCCCTGCAGTGGTCCCTGTCC
CAAGACCTGTCCCGGGCCAAAAGTCATTCACTCCGGTAACATTGATGACTTTAAAGGCTGTACGATTCTTGACGGTTGGC
TCACTATCATGGATCACTCCTTCGATGGCTACCAGCATGTGTTCCCTAATTACACTTTTGGGGCAAAGTTCTCCCGCATG
CATCCGTCCAAGCTGGAGATCTTTAGCACACTGAAGGAGGTGACGGGCTACATCAACATCCAAGCCAATCATCCGGAGTT
CACCAACCTCAACTTTCTCAGGAACTTGGAGTACATCGGTGGACGGGTGACCATGGAGTTCTCGTCGCTGTACATCATCA
AGACTTCCCTCAAGAGTCTCAACTTGCGTTCTCTCAAGAGGATTCGCTCGGGGAAAGTTTACATCCTGGAGAACAAAGAT
CTGTGTTTTGTGGATAAGATTAACTGGAAGAAGTTTATCGACAGTGACGACAACTCCAAAGCGAACCCAATGACACTCTT
GGAGAACAACGCCGACGATGAGCAGTGTGTGGCGGAGAGGTTGGTGTGTCATAGTGAGTGTAGTGACGAGGGATGCTGGG
GGGCGGGGGACACAGAATGCCTCTCCTGTCAGAACTTTAAGCTCGGTAATCGCTGCACCAACAACTGTAACGTTGCCGGG
ATTTACCAAATGAGTCCTAAAACGTGTGGCTTCTGTCATAAGGAATGTGCTTCGTCGTGCAAAGGTCCGGACTCCCACCA
CTGTGACCGCTGCAAGAATGTGAAGGACGGACCGTACTGCCTCGACAAGTGCCCCGAAACCAAGTACGATGACAACGGGG
AATGTAACTTGTGCCACGAGAACTGTGTCAAGGGATGCCAAGGCCCAGAAAACACCGTCAGTCCTCAAGGGTGTAAGACA
TGTGCCATGGCCGTTATTGATGAAGACCTGCAGGTGAAGTATTGCCTGCGGGAGAACTCTACGTGTCCACCAGGTTACTT
CTCAGAGTGGGTGGTGCAGCAGGAGACAGGCGACCTCGGAACACTGGCCGGGAAGACTATCTGCCGGCTGTGTCATCCTC
GCTGCAAGAACTGTACCTCCTACGGCTTCCACATCAGTGTGTGTCACGAGTGTGTGAGGTACCGCAGGGGAGAACACTGT
GAGGATGAGTGCCCTCAGGATCATTACGCTGATAACAAACTACATGAATGCTTCAAGTGTTCCTCGGAGTGTTCCAATGG
CTGCTCCGGCCCGCTGGATTCTCAATGCAAGACTTGCCGCAACTACAGGATCTACTTGGAAGGGAAGCCCGGCATGAACA
ACACCAAGTTTAACTGTACAGCAACATGTCCTCAGGATCTGCCTTACAAGATCTTCCCTGAGGACGCTTCTGATCCTTAC
TGTGGCAAGGATCCCCTCACTCTCTCCCTAGACGACGAGAGTGTACCAGCCATCCTTGGGGGCACGCTGGGCTGTGTGTT
CCTGCTGTGTACCTTCCTGGCCGTGTTCTGTTACCTGTGGTGGCAGCGGAACAAGACCAAGGCAGCGGCTCTCAAGATGA
CCATGACTATGATGCCTTACGATGACCATGAACCACTCAAGCCTACCAACATCAAACCCAACCTGGCCAAGCTGCGCATC
GTGAAGGAGGCTGAGCTGCGCAAGGGTGGCATCCTGGGCTACGGTGCCTTTGGGACGGTGTACAAGGGGGTGTGGGTGCC
TGAAGGGGAGAATGTTAAGATACCGGTAGCCATCAAAGTTCTCAGAGAAGGCACAGGCACCAACGTGAACAAGGAGATCC
TGGAGGAGGCTTACATCATGGCCTCTGTGGATCACCCTAACCTGCTGCAGCTGTTGGCCGTGTGTATGACCACTCAGATC
ATGCTGGTGACTCAACTCATGCCCCTCGGCTGTCTCCTCGACTATGTGCGCAACAACAAGGATAAGATTGGATCCAAGCC
TCTGCTGAACTGGTGTACTCAGATCGCCCGGGGGATGGCTTACCTAGAAGGGCGGAGGCTGGTTCACCGAGACTTGGCTG
CCCGTAATGTCTTGGTGCAGACTCCCAACTGTGTCAAGATTACAGACTTCGGGTTGGCCAAGCTGCTTGACTACAATGAG
GAAGAGTACAAGGCTGCGGGTGGAAAGATGCCCATTAAGTGGTTGGCTTTGGAGTGTATTCAGCATCGTATCTTTACTCA
CAAGTCTGACGTGTGGGCCTTTGGCGTCACAGTGTGGGAGCTGCTGACATACGGTGGGCGGCCCTATGAGGACATCCCAG
CGCGTGAGGTCCCGGACTTGCTGGAGAAGGGCGAGCGTCTTCCCCAGCCGGCCATCTGCACCATAGACGTGTACATGTTG
ATGATCCGATGCTGGATGTTGGACGCCGAGAGCAGGCCGAGCTTTAGGGAACTGGCCGAGGAGTTTGCTAAGATGGCGCG
AGATCCCGGCCGCTTCCTGGTGATTCCTGGAGACAAGTTGATGCGTCTGCCTTCCTACACACCCCAGGATGAACGAGAGC
TGATCCGATCCTTGTCCTCAGCTATCGAAGGAGACGGCGTGGTGATGGCTGCCGAGGAATACCTTCAGCCGAAATATGGT
GGTGTTCTGGGTGTTAGCGGCACCACCACCACCACCACCTCCTCCACCTCCACTTCCGATCCCACCACCCCAGTCAAGAA
GACACCCGAGGGTTACAACATGGCCGCCGGGGCAGAGTATATTTCAGGTCGCGCCGAGTCGCCACAGAACCGTCAGAACC
TTCAGAGGGAGAGGAAGTATGCCCACCTTGAGGCCGGGGCTACGGGGTCTCCTGGTAAGAGGCCGCGTGGCGACTCCCTC
ACCTCCCGCTACTGCTCTGATCCTCTCAAGATGCTAGACGTTGGTGAGGACGAATGTTTCACCGGGCAAGGTCCTCCTCC
CTCGGCTCCAGGGTACGGGTGGGTGGGTGACCTGAGGCTGGACCTTCCCGTGGACGAGGACGACTACCTCATGCCTTCAC
CACAGCCTTCAGGTCTGGCCACTGTTGGGCCGTCTCACCAACACTACATGGACCTTATGGCTGATGCTCCTGATGGTCGG
AGAGGCGATGGTGGGCGGGGCAGCTCCAAGGGGCCTAATGGTGTGGCAGGGCAGCAGTGGGTGGGCATGGACAATCCAGA
GTACCACATGATGAATGCCCGTGCCCAAATGTACGCCGGCCGCCGCCTTCACCCGCAGCAGACGGTGGGTGTGCCGGTGC
TGGATGTGACGGGGAGGTATGGCGGGTACGGCAACGGTCTCCCCCCACCCCAGCACCTTCCCCCAGGCCAACGCTTCCCC
CCACCTCCCCAGGAGATGCCCCACGAGTACTACAATGAACTCTCGTCACATGCCCCCTGTGCCTCCCCCTCCAGTCGAAG
CGAGACCACCGTGTGAGGCTCAGTGCCACTCTCAGGACTCATGTGCGTGCGTGTGTGTGTGTGTGGACGCCTGACTGTGT
GTGCCTTACCAAGTGCCTCAAAACGTACACTAAACTGCATTATTTGATGTGAGTTTGAACACCAAGGACTTAAGACAAGC
CTGTGTTCTGTGTGTTGTGTAATGCAGTGATGTGATGAGAGAGGGAGGAGTGCCGAGGCTGAGATGAGGCAAGACAGTGT
TAAGTGACCAAGCAGTGAGCCACGGTCCTCCCAGCGCACTGGTGGACTAACAGACAGCATCCATACCAGAGACTTTTGTT
ATATAGTTACACATGTGATATATAAGGATGCCAAGTGTGGTAGTGTGGACGATACTGTTGTGCTTTGCCTCACCCACCAC
CACCACCACCACCACCACCACCACCACCACCACCACCACCACCACCATAATCATAGCAGTGTCAACAACAGCAGCAGTGG
TGGTGGTGGTGGTGGTGGTGATGGTTCTGTGTTGGAAATGTAAATTTGTGACATCACGAAGAGCTGGGAGAGCCACAGCT
GTGCCACACCTGCCGCACCACACCAGCGCCACACCCCCACACCAAGGGAGAGCTACAGCTGTGCTACACCTGCCGCACCA
CACCAGCGCCACACACTCACAGGAGGATGATGAGGATCACATCTATGATGAGTTCATAGAGTTGATAGATTATACCAACA
CCAACATGAACAGAGCCGCCGTGACTCACCACCAGGGGGCCAGGGGTGCCAGGGGGGCCACACGCTCCCCCCCACCTCAC
CATGATGATGATAATGATGATGTGTATGAAGAGCCCAGACAGGAGCCAGTTTACGAGATCATAGATAACATTGTACCACA
CCACCTCCAACATGATGATGATGTGTATGAAGAGCCCAGACAGCTGGCACTTTACGAGAACATC
