# Supplementary material for: Phylogenetic and transcriptomic characterization of insulin and growth factor receptor tyrosine kinases in crustaceans
Source: Front Endocrinol (Lausanne). 2024 Apr 4;15:1379231. doi: 10.3389/fendo.2024.1379231 (PMC11024359; doi:10.3389/fendo.2024.1379231)
Supplement: Supplementary Material 1 — Crustacean RTK sequences and classification. [file DataSheet_1.zip › Supplementary_Material/Supplementary Material 2/Cmaenas Alignments/EGFR/alignmentEGFRdnaGREEN.fa]

>CarmaY_EVm000552t1 type=mRNA; aalen=1469,69%,complete; clen=6376; offs=812-5221; organism=Carcinus_maenas; evgclass=main; oid=CarmaY_velvLoc3645ct1; cov=394.3_g1557_i0;
agagtcttggctggaaggaagctagtggaggcccagaggtggcgaggcagccgtgggagg
aggagtgtgcgcgcgtttgt-------ctccccgccaagaaaactgtggcttgctcgaga
ttacggggagagaattgtacacagccacggcgttcctgaaggagacagtgggagccttgt
ctgtttgtccatcaagtgaccagtgaagtgaagcgtgcgtatgtgtgtgtgtgttagttg
aaggggcggtgtgtgtacgtacgtgtgtgtgcgtgtgtacgtgcgtggaggcccttgagg
cgtgggtattgctgctggaaagaaatacttccactattaccaaggtgttgagaagctctg
ttttgtgttgcgagggtacctaccttctcctgcgtgccccgccccatacccgccccgcgt
ctccttcaacactcgtggaaagtttacgtacagtattgcggagtgattgtgttgctcccg
aggattatctgctgccaggccacgacggcgggaggtggca------tcatgggtcccgcc
gcggcgagatgagtggtaggccagcccggcccgcccccacggccgcggcggccccgaggc
tccccaggctgccccagcttgaagcatgagccccgggccgctgacgggccccgctgaggc
cgtcgtccagccttgccgacacttcaagatgcaagatgcgtcgggcggccgcctgagata
acctcatggcgacgacaaactctgatgtgtatcttaagaagacttatagtgccatatata
aagtttatagagctatatagaaagatatatcaatatataaatatatgaatgtgtgtac--
------------------------------acgtgatcgaagcggcatggcgcgtgtgat
ggcggcagcctatctcctgctgacgctgggggccgccctctcctcaggctgggctgacaa
gtccaccgacttccacaagggaaagatttgcatcggcactacaggacgcatgtcggtgcc
ctccaaccgggaccaccattaccgtaaccttcggaaccgcttcatcaattgtacctacgt
ggatggtaacttggagctgacgtggctgcaggatgagaacctcgacctctccttcctgca
gtatatccgtgaggtgaccggctacgtgcttatctcccacgtggacgtcaagagaatcgt
gttaccctcccttcagatcatcagaggcaggacacactttaaggtctccgtgaatgacaa
gaacttcgccctcctcgtcactctctccaagatgcacacgttggagatgcccgcgctgag
agacatcctagacggcagcgtgggtgtcattaacaactacaacctctgccacatcgaaac
catagagtggaatgagattatgaccgactccaaagctacctacacttatctctacaactt
ctcggagcctcagcggacgtgccagtgtcataactcgtgccaaaagggttgttggggacc
cggggaacacaactgccagaagttcagcaagctcacgtgcccgccgcagtgtgctcaagg
tcgctgttatgacactggcccgcgggattgttgtcatctgttttgcgcgggaggctgcac
cggacctactcaacgggactgtctggcttgcaagaacttctatgacgatggggagtgtaa
gttggagtgtcccttgatgcagcgttacaaccccatcacgtactcatgggaagcgaatcc
caatgggaagtatgcgtacggggccacctgtgtcaaggactgccccgaacacctgctcaa
ggacaacggggcgtgtgtgaggtcgtgccccaaggggaagaaggcggtgaagggggagtg
tgtgccctgcagtggtccctgtcccaagacctgtcccgggccaaaagtcattcactccgg
taacattgatgactttaaaggctgtacgattcttgacggttggctcactatcatggatca
ctccttcgatggctaccagcatgtgttccctaattacacttttggggcaaagttctcccg
catgcatccgtccaagctggagatctttagcacactgaaggaggtgacgggctacatcaa
catccaagccaatcatccggagttcaccaacctcaactttctcaggaacttggagtacat
cggtggacgggtgaccatggagttctcgtcgctgtacatcatcaagacttccctcaagag
tctcaacttgcgttctctcaagaggattcgctcggggaaagtttacatcctggagaacaa
agatctgtgttttgtggataagattaactggaagaagtttatcgacagtgacgacaactc
caaagcgaacccaatgacactcttggagaacaacgccgacgatgagcagtgtgtggcgga
gaggttggtgtgtcatagtgagtgtagtgacgagggatgctggggggcgggggacacaga
atgcctctcctgtcagaactttaagctcggtaatcgctgcaccaacaactgtaacgttgc
cgggatttaccaaatgagtcctaaaacgtgtggcttctgtcataaggaatgtgcttcgtc
gtgcaaaggtccggactcccaccactgtgaccgctgcaagaatgtgaaggacggaccgta
ctgcctcgacaagtgccccgaaaccaagtacgatgacaacggggaatgtaacttgtgcca
cgagaactgtgtcaagggatgccaaggcccagaaaacaccgtcagtcctcaagggtgtaa
gacatgtgccatggccgttattgatgaagacctgcaggtgaagtattgcctgcgggagaa
ctctacgtgtccaccaggttacttctcagagtgggtggtgcagcaggagacaggcgacct
cggaacactggccgggaagactatctgccggctgtgtcatcctcgctgcaagaactgtac
ctcctacggcttccacatcagtgtgtgtcacgagtgtgtgaggtaccgcaggggagaaca
ctgtgaggatgagtgccctcaggatcattacgctgataacaaactacatgaatgcttcaa
gtgttcctcggagtgttccaatggctgctccggcccgctggattctcaatgcaagacttg
ccgcaactacaggatctacttggaagggaagcccggcatgaacaacaccaagtttaactg
tacagcaacatgtcctcaggatctgccttacaagatcttccctgaggacgcttctgatcc
ttactgtggcaaggatcccctcactctctccctagacgacgagagtgtaccagccatcct
tgggggcacgctgggctgtgtgttcctgctgtgtaccttcctggccgtgttctgttacct
gtggtggcagcggaacaagaccaaggcagcggctctcaagatgaccatgactatgatgcc
ttacgatgaccatgaaccactcaagcctaccaacatcaaacccaacctggccaagctgcg
catcgtgaaggaggctgagctgcgcaagggtggcatcctgggctacggtgcctttgggac
ggtgtacaagggggtgtgggtgcctgaaggggagaatgttaagataccggtagccatcaa
agttctcagagaaggcacaggcaccaacgtgaacaaggagatcctggaggaggcttacat
catggcctctgtggatcaccctaacctgctgcagctgttggccgtgtgtatgaccactca
gatcatgctggtgactcaactcatgcccctcggctgtctcctcgactatgtgcgcaacaa
caaggataagattggatccaagcctctgctgaactggtgtactcagatcgcccgggggat
ggcttacctagaagggcggaggctggttcaccgagacttggctgcccgtaatgtcttggt
gcagactcccaactgtgtcaagattacagacttcgggttggccaagctgcttgactacaa
tgaggaagagtacaaggctgcgggtggaaagatgcccattaagtggttggctttggagtg
tattcagcatcgtatctttactcacaagtctgacgtgtgggccttt--------------
------------------------------------------------------------
------------------------------------------------------------
------------------------------------------------------------
------------------------------------------------------------
------------------------------------------------------------
------------------------------------------------------------
--------------------------------ggcgtcacagtgtgggagctgctgacat
acggtgggcggccctatgaggacatcccagcgcgtgaggtcccggacttgctggagaagg
gcgagcgtcttccccagccggccatctgcaccatagacgtgtacatgttgatgatccgat
gctggatgttggacgccgagagcaggccgagctttagggaactggccgaggagtttgcta
agatggcgcgagatcccggccgcttcctggtgattcctggagacaagttgatgcgtctgc
cttcctacacaccccaggatgaacgagagctgatccgatccttgtcctcagctatcgaag
gagacggcgtggtgatggctgccgaggaataccttcagccgaaatatggtggtgttctgg
gtgttagcggcaccaccaccaccaccacctcctccacctccacctccgatcccaccaccc
ccgtcaagaagacacccgagggttacaacatggccgccggggcagagtatatttcaggtc
gcgccgagtcgccacagaaccgtcagaaccttcagagggagaggaagtatgcccaccttg
aggccggggctacggggtctcctggtaagaggccgcgtggcgactccctcacctcccgct
actgctctgatcctctcaagatgctaggtaaagacgttggtgaggacgaatgtttcaccg
ggcaaggtcctcctccctcggctccagggtacgggtgggtgggtgacctgaggctggacc
ttcccgtggacgaggacgactacctcatgccttcaccacagccttcaggtctggccactg
ttgggccgtctcaccaacactacatggaccttatggctgatgctcctgatggtcggagag
gcgatggtgggcggggcagctccaaggggcctaatggtgtggcagggcagcagtgggtgg
gcatggacaatccagagtaccacatgatgaatgcccgtgcccaaatgtacgccggccgcc
gccttcacccgcagcagacggtgggtgtgccggtgctggatgtgacggggaggtatggcg
ggtacggcaacggtctccccccaccccagcaccttcccccaggccaacgcttccccccac
ctccccaggagatgccccacgagtactacaatgaactctcgtcacatgccccctgtgcct
ccccctccagtcgaagcgagaccaccgtgtgaggctcagtgccactctcaggactcatgt
gcgtgcgtgtgtgtgtgtgtggacgcctgactgtgtgtgccttaccaagtgcctcaaaac
gtacactaaactgcattatttgatgtgagtttgaacaccaaggacttaagacaagcctgt
gttctgtgtgttgtgtaatgcagtgatgtgatgagagagggaggagtgccgaggctgaga
tgaggcaagacagtgttaagtgaccaagcagtgagccacggtcctcccagcgcactggtg
gactaacagacagcatccataccagagacttttgttatatagttacacatgtgatatata
aggatgccaagtgtggtagtgtggacgatactgttgtgctttgcctcacccaccaccacc
accaccaccaccaccaccaccatgggacactactggccggccttgactcactcccggctg
gactggctgcgaccgctcctagtcccgccacaccagagctcaacgtagctcgatttttac
tgtgattttaaatataggtttattactacataccctcggagcagcgtgcaagtttatgct
gctactgataatgtactaatgtaaggtcttctgtctttgctaaggttgaaatgcgatgct
tgtgttgcttggcagggatgtta----------tgtgtcatgtgttctgttgttctgttc
ttttgcgtttcagtatcttcgccttgcttaagattacccaagactcagattttctctcgg
aaggcacgtaacatttgagccgttttatttttttttattttacacccatttcttttattt
tcacttcctttatctaatacaaattaaccaatgctgcatagtcaatttattttttattct
aatggatta-attaacacaagaagaaaagttacaattaccatgtttcatttttatg----
---------------------tcgcttgcttcgtttttattttcttattgatataaattt
tttggataatgaatgaaagtgctg--ctgctgctgctgctgctgcctttgccataacata
acagtttggatgtgttggttctgtgttactgtgtttgtgaaggagtatgtatattgagat
tacctgcaaattttcattctatgtgtgtggtggagagagagagagagagagagagagaga
gagagagagagagagagagagagag
>CarmaC_EVm000672t2 type=mRNA; aalen=1092,68%,complete; clen=4793; offs=449-3727; organism=Carcinus_maenas; evgclass=alt; oid=Carcinus_maenas_CNS_velvLoc8000ct1; cov=2127.8_g2143_i1;
ag---------------------------------------gcgaggagactgagacgga
ggatacttgcacgtgcgggttgggtccttcactgctgtgcgtggtgtgac----------
----------aaaaaaactcacccttacagccatcctttgaacgctg-------------
----ctttctgacaggtggccattg-----------gtgtgtgctggggcgtgtccgtga
ccgaggcgaggcaaggaagtgtgtgtgtgtgtccatg-------------------gcgt
ggtgagaactattgcgagaggaga------------------------------------
------------------------------------------------------------
--------------------------------------cggtgtgaatgt----------
-----------------------gacggcgggaggtggtagtgatctcttgcaggcgtgc
gtggtgacattag-----------------------------------------------
-------------------tgaagcgtggactggtgacgaggaagacaccacgcccaggc
c-----------------------------------tccgtcaggtggttccttactatt
ac---------------aatggtgatgtg-------------------------------
-----------------------agtgcgttagtgtgttagtgattgtgtgtgcgtgcgg
tgttggagcaaatcgtgttacccttggattgtgtggtgtgtaggggtcgccatgtggccc
ggggacggcgccccctccttcagggtggtgctcctcctcctccttgttctcctgcaggaa
g-ccaacgccctccaggaacagaaagtttgcatcggcactacaggacgcatgtcggtgcc
ctccaaccgggaccaccattaccgtaaccttcggaaccgcttcatcaattgtacctacgt
ggatggtaacttggagctgacgtggctgcaggatgagaacctcgacctctccttcctgca
gtatatccgtgaggtgaccggctacgtgctcatctcccacgtggacgtcaagagaatcgt
gttaccctcccttcagatcatcagaggcaggacacactttaaggtctccgtgaatgacaa
gaacttcgccctcctcgtcactctctccaagatgcacacgttggagatgcccgcgctgag
agacatcctagacggcagcgtgggtgtcattaacaactacaacctctgccacatcgaaac
catagagtggaatgagattatgaccgactccaaagctacctacacttatctctacaactt
ctcggagcctcagcggacgtgccagtgtcataactcgtgccaaaagggttgttggggacc
cggggaacacaactgccagaagttcagcaagctcacgtgcccgccgcagtgtgctcaagg
tcgctgctatgacactggcccgcgggattgttgtcatctgttttgcgcgggaggctgcac
cggacctactcaacgggactgtctggcttgcaagaacttctatgacgatggggagtgtaa
gttggagtgtcccttgatgcagcgttacaaccccatcacgtactcatgggaagcgaatcc
caatgggaagtatgcgtacggggccacctgtgtcaaggactgccccgaacacctgctcaa
ggacaacggggcgtgtgtgaggtcgtgccccaaggggaagaaggcggtgaagggggagtg
tgtgccctgcagtggtccctgtcccaagacctgtcccgggccaaaagtcattcactccgg
taacattgatgactttaaaggctgtacgattcttgacggttggctcactatcatggatca
ctccttcgatggctaccagcatgtgttccctaattacacttttggggcaaagttctcccg
catgcatccgtccaagctggagatctttagcacactgaaggaggtgacgggctacatcaa
catccaagccaatcatccggagttcaccaacctcaactttctcaggaacttggagtacat
cggtggacgggtgaccatggagttctcgtcgctgtacatcatcaagacttccctcaagag
tctcaacttgcgttctctcaagaggattcgctcggggaaagtttacatcctggagaacaa
agatctgtgttttgtggataagattaactggaagaagtttatcgacagtgacgacaactc
caaagcgaacccaatgacactcttggagaacaacgccgacgatgagcagtgtgtggcgga
gaggttggtgtgtcatagtgagtgtagtgacgagggatgctggggggcgggggacacaga
atgcctctcctgtcagaactttaagctcggtaatcgctgcaccaacaactgtaacgttgc
cgggatttaccaaatgagtcctaaaacgtgtggcttctgtcataaggaatgtgcttcgtc
gtgcaaaggtccggactcccaccactgtgaccgctgcaagaatgtgaaggacggaccgta
ctgcctcgacaagtgccccgaaaccaagtacgatgacaacggggaatgtaacttgtgcca
cgagaactgtgtcaagggatgccaaggcccagaaaacaccgtcagtcctcaagggtgtaa
gacatgtgccatggccgttattgatgaagacctgcaggtgaagtattgcctgcgggagaa
ctctacgtgtccaccaggttacttctcagagtgggtggtgcagcaggagacaggcgacct
cggaacactggccgggaagactatctgccggctgtgtcatcctcgctgcaagaactgtac
ctcctacggcttccacatcagtgtgtgtcacgagtgtgtgaggtaccgcaggggagaaca
ctgtgaggatgagtgccctcaggatcattacgctgataacaaactacatgaatgcttcaa
gtgttcctcggagtgttccaatggctgctccggcccgctggattctcaatgcaagacttg
ccgcaactacaggatctacttggaagggaagcccggcatgaacaacaccaagtttaactg
tacagcaacatgtcctcaggatctgccttacaagatcttccctgaggacgcttctgatcc
ttactgtggcaaggatcccctcactctctccctagacgacgagagtgtaccagccatcct
tgggggcacgctgggctgtgtgttcctgctgtgtaccttcctggccgtgttctgttacct
gtggtggcagcggaacaagaccaaggcagcggctctcaagatgaccatgactatgatgcc
ttacgatgaccatgaaccactcaagcctaccaacatcaaacccaacctggccaagctgcg
catcgtgaaggaggctgagctgcgcaagggtggcatcctgggctacggtgcctttgggac
ggtgtacaagggggtgtgggtgcctgaaggggagaatgttaagataccggtagccatcaa
agttctcagagaaggcacaggcaccaacgtgaacaaggagatcctggaggaggcttacat
catggcctctgtggatcaccctaacctgctgcagctgttggccgtgtgtatgaccactca
gatcatgctggtgactcaactcatgcccctcggctgtctcctcgactatgtgcgcaacaa
caaggataagattggatccaagcctctgctgaactggtgtactcagatcgcccgggggat
ggcttacctagaagggcggaggctggttcaccgagacttggctgcccgtaatgtcttggt
gcagactcccaactgtgtcaagattacagacttcgggttggccaagctgcttgactacaa
tgaggaagagtacaaggctgcgggtggaaagatgcccattaagtggttggctttggagtg
tattcagcatcgtatctttactcacaagtctgacgtgtgggcctttggtgagtgtgttga
cctacctagttgttttgacctagttggtgtttacaggagggagagtctaagtaagatcgt
gctgtcccgtctctatatttattcttgttaagtttttccttaaagtaagtgtgtgtgttg
tgtggctgtggtgtggtgaaagatgagtgtataaatgtgttgtattatgtgtggtgtgct
ttgtagatatagtgtgttgagagaagggtgtataagagtgtggtgttttgtagtgaaaga
tggaccaataagtgaagctgtaataaactaagccttttttcccatttcttttcacctttt
ttgagacagaggtcaagacaaaactgaataaaatatctcctgtaggtgacgtatcagaac
tgcatctcactaaccctcacattcctccttcaggcgtcacagtgtgggagctgctgacat
acggtgggcggccctatgaggacatcccagcgcgtgaggtcccggacttgctggagaagg
gcgagcgtcttccccagccggccatctgcaccatagacgtgtacatgttgatgatccgat
gctggatgttggacgccgagagcaggccgagctttagggaactggccgaggagtttgcta
agatggcgcgagatcccggccgcttcctggtgattcctggagacaagttgatgcgtctgc
cttcctacacaccccaggatgaacgagagctgatccgatccttgtcctcagctatcgaag
gagacggcgtggtgatggctgccgaggaataccttcagccgaaatatggtggtgttctgg
gtgttagcggcaccaccaccaccaccacctcctccacctccacttccgatcccaccaccc
cagtcaagaagacacccgagggttacaacatggccgccggggcagagtatatttcaggtc
gcgccgagtcgccacagaaccgtcagaaccttcagagggagaggaagtatgcccaccttg
aggccggggctacggggtctcctggtaagaggccgcgtggcgactccctcacctcccgct
actgctctgatcctctcaagatgctaggtaaaggtgt-----------------------
------------------------------------------------------------
-----------------------------------------------------gtctctt
gtgcactgtgaccctgctgctgcacccatcccttgagtga--------------------
------------------------------------------------------------
------------------------------------------------------------
------------------------------------------------------------
------------------------------------------------------------
------------------------------------------------------------
------------------------------------------------------------
------------------------------------------------------------
------------------------------------------------------------
------------------------------------------------------------
------------------------------------------------------------
------------------------------------------------------------
-------------------------------------------------ctactactact
actactactactactactac----------------------------------------
------------------------------------------------------------
------------------------------------------------------------
------------------------------------------------------------
------------------------------------------------------------
------------------------------------------------------------
------------------------------------------------------------
------------------------------------------------------------
------------------------------------------------------------
------------------------------------------------------------
-------------------tacta--ctactactactactact-----------------
------------------------------------------------------------
------------------------------------------------------------
-------------------------
>CarmaY_EVm000552t2 type=mRNA; aalen=1457,73%,complete; clen=5983; offs=455-4828; organism=Carcinus_maenas; evgclass=alt; oid=CarmaY_velvLoc4413ct1; cov=403.7_g1557_i2;
ag--------------gggagct------------------ctgggcagactgagacgga
ggatacttgcacgtgcgggttgggtccttcactgctgtgcgtggtgtgac----------
-----------aaaaaactcacccttacagccatcctttgaacgctg-------------
----ctttctgacaggtggccattg-----------gtgtgtgctggggcgtgtccgtga
ccgaggcgaggcaaggaagtgtgtgtgtgtgtccatg-------------------gcgt
ggtgagaactattgcgagaggaga------------------------------------
------------------------------------------------------------
--------------------------------------cggtgtgaatgt----------
-----------------------gacggcgggaggtggtagtgatctcttgcaggcgtgc
gtggtgacattag-----------------------------------------------
-------------------tgaagcgtggactggtgacgaggaagacaccacgcccaggc
c-----------------------------------tccgtcaggtggttccttactatt
ac---------------aatggtgatgtg-------------------------------
-----------------------agtgcgttagtgtgttagtgattgtgtgtgcgtgcgg
tgttggagcaaatcgtgttacccttggattgtgtggtgtgtaggggtcgccatgtggccc
ggggacggcgccccctccttcagggtggtgctcctcctcctccttgttctcctgcaggaa
g-ccaacgccctccaggaacagaaagtttgcatcggcactacaggacgcatgtcggtgcc
ctccaaccgggaccaccattaccgtaaccttcggaaccgcttcatcaattgtacctacgt
ggatggtaacttggagctgacgtggctgcaggatgagaacctcgacctctccttcctgca
gtatatccgtgaggtgaccggctacgtgcttatctcccacgtggacgtcaagagaatcgt
gttaccctcccttcagatcatcagaggcaggacacactttaaggtctccgtgaatgacaa
gaacttcgccctcctcgtcactctctccaagatgcacacgttggagatgcccgcgctgag
agacatcctagacggcagcgtgggtgtcattaacaactacaacctctgccacatcgaaac
catagagtggaatgagattatgaccgactccaaagctacctacacttatctctacaactt
ctcggagcctcagcggacgtgccagtgtcataactcgtgccaaaagggttgttggggacc
cggggaacacaactgccagaagttcagcaagctcacgtgcccgccgcagtgtgctcaagg
tcgctgttatgacactggcccgcgggattgttgtcatctgttttgcgcgggaggctgcac
cggacctactcaacgggactgtctggcttgcaagaacttctatgacgatggggagtgtaa
gttggagtgtcccttgatgcagcgttacaaccccatcacgtactcatgggaagcgaatcc
caatgggaagtatgcgtacggggccacctgtgtcaaggactgccccgaacacctgctcaa
ggacaacggggcgtgtgtgaggtcgtgccccaaggggaagaaggcggtgaagggggagtg
tgtgccctgcagtggtccctgtcccaagacctgtcccgggccaaaagtcattcactccgg
taacattgatgactttaaaggctgtacgattcttgacggttggctcactatcatggatca
ctccttcgatggctaccagcatgtgttccctaattacacttttggggcaaagttctcccg
catgcatccgtccaagctggagatctttagcacactgaaggaggtgacgggctacatcaa
catccaagccaatcatccggagttcaccaacctcaactttctcaggaacttggagtacat
cggtggacgggtgaccatggagttctcgtcgctgtacatcatcaagacttccctcaagag
tctcaacttgcgttctctcaagaggattcgctcggggaaagtttacatcctggagaacaa
agatctgtgttttgtggataagattaactggaagaagtttatcgacagtgacgacaactc
caaagcgaacccaatgacactcttggagaacaacgccgacgatgagcagtgtgtggcgga
gaggttggtgtgtcatagtgagtgtagtgacgagggatgctggggggcgggggacacaga
atgcctctcctgtcagaactttaagctcggtaatcgctgcaccaacaactgtaacgttgc
cgggatttaccaaatgagtcctaaaacgtgtggcttctgtcataaggaatgtgcttcgtc
gtgcaaaggtccggactcccaccactgtgaccgctgcaagaatgtgaaggacggaccgta
ctgcctcgacaagtgccccgaaaccaagtacgatgacaacggggaatgtaacttgtgcca
cgagaactgtgtcaagggatgccaaggcccagaaaacaccgtcagtcctcaagggtgtaa
gacatgtgccatggccgttattgatgaagacctgcaggtgaagtattgcctgcgggagaa
ctctacgtgtccaccaggttacttctcagagtgggtggtgcagcaggagacaggcgacct
cggaacactggccgggaagactatctgccggctgtgtcatcctcgctgcaagaactgtac
ctcctacggcttccacatcagtgtgtgtcacgagtgtgtgaggtaccgcaggggagaaca
ctgtgaggatgagtgccctcaggatcattacgctgataacaaactacatgaatgcttcaa
gtgttcctcggagtgttccaatggctgctccggcccgctggattctcaatgcaagacttg
ccgcaactacaggatctacttggaagggaagcccggcatgaacaacaccaagtttaactg
tacagcaacatgtcctcaggatctgccttacaagatcttccctgaggacgcttctgatcc
ttactgtggcaaggatcccctcactctctccctagacgacgagagtgtaccagccatcct
tgggggcacgctgggctgtgtgttcctgctgtgtaccttcctggccgtgttctgttacct
gtggtggcagcggaacaagaccaaggcagcggctctcaagatgaccatgactatgatgcc
ttacgatgaccatgaaccactcaagcctaccaacatcaaacccaacctggccaagctgcg
catcgtgaaggaggctgagctgcgcaagggtggcatcctgggctacggtgcctttgggac
ggtgtacaagggggtgtgggtgcctgaaggggagaatgttaagataccggtagccatcaa
agttctcagagaaggcacaggcaccaacgtgaacaaggagatcctggaggaggcttacat
catggcctctgtggatcaccctaacctgctgcagctgttggccgtgtgtatgaccactca
gatcatgctggtgactcaactcatgcccctcggctgtctcctcgactatgtgcgcaacaa
caaggataagattggatccaagcctctgctgaactggtgtactcagatcgcccgggggat
ggcttacctagaagggcggaggctggttcaccgagacttggctgcccgtaatgtcttggt
gcagactcccaactgtgtcaagattacagacttcgggttggccaagctgcttgactacaa
tgaggaagagtacaaggctgcgggtggaaagatgcccattaagtggttggctttggagtg
tattcagcatcgtatctttactcacaagtctgacgtgtgggccttt--------------
------------------------------------------------------------
------------------------------------------------------------
------------------------------------------------------------
------------------------------------------------------------
------------------------------------------------------------
------------------------------------------------------------
--------------------------------ggcgtcacagtgtgggagctgctgacat
acggtgggcggccctatgaggacatcccagcgcgtgaggtcccggacttgctggagaagg
gcgagcgtcttccccagccggccatctgcaccatagacgtgtacatgttgatgatccgat
gctggatgttggacgccgagagcaggccgagctttagggaactggccgaggagtttgcta
agatggcgcgagatcccggccgcttcctggtgattcctggagacaagttgatgcgtctgc
cttcctacacaccccaggatgaacgagagctgatccgatccttgtcctcagctatcgaag
gagacggcgtggtgatggctgccgaggaataccttcagccgaaatatggtggtgttctgg
gtgttagcggcaccaccaccaccaccacctcctccacctccacctccgatcccaccaccc
ccgtcaagaagacacccgagggttacaacatggccgccggggcagagtatatttcaggtc
gcgccgagtcgccacagaaccgtcagaaccttcagagggagaggaagtatgcccaccttg
aggccggggctacggggtctcctggtaagaggccgcgtggcgactccctcacctcccgct
actgctctgatcctctcaagatgctaggtaaagacgttggtgaggacgaatgtttcaccg
ggcaaggtcctcctccctcggctccagggtacgggtgggtgggtgacctgaggctggacc
ttcccgtggacgaggacgactacctcatgccttcaccacagccttcaggtctggccactg
ttgggccgtctcaccaacactacatggaccttatggctgatgctcctgatggtcggagag
gcgatggtgggcggggcagctccaaggggcctaatggtgtggcagggcagcagtgggtgg
gcatggacaatccagagtaccacatgatgaatgcccgtgcccaaatgtacgccggccgcc
gccttcacccgcagcagacggtgggtgtgccggtgctggatgtgacggggaggtatggcg
ggtacggcaacggtctccccccaccccagcaccttcccccaggccaacgcttccccccac
ctccccaggagatgccccacgagtactacaatgaactctcgtcacatgccccctgtgcct
ccccctccagtcgaagcgagaccaccgtgtgaggctcagtgccactctcaggactcatgt
gcgtgcgtgtgtgtgtgtgtggacgcctgactgtgtgtgccttaccaagtgcctcaaaac
gtacactaaactgcattatttgatgtgagtttgaacaccaaggacttaagacaagcctgt
gttctgtgtgttgtgtaatgcagtgatgtgatgagagagggaggagtgccgaggctgaga
tgaggcaagacagtgttaagtgaccaagcagtgagccacggtcctcccagcgcactggtg
gactaacagacagcatccataccagagacttttgttatatagttacacatgtgatatata
aggatgccaagtgtggtagtgtggacgatactgttgtgctttgcctcacccaccaccacc
accaccaccaccaccaccaccatgggacactactggccggccttgactcactcccggctg
gactggctgcgaccgctcctagtcccgccacaccagagctcaacgtagctcgatttttac
tgtgattttaaatataggtttattactacataccctcggagcagcgtgcaagtttatgct
gctactgataatgtactaatgtaaggtcttctgtctttgctaaggttgaaatgcgatgct
tgtgttgcttggcagggatgtta----------tgtgtcatgtgttctgttgttctgttc
ttttgcgtttcagtatcttcgccttgcttaagattacccaagactcagattttctctcgg
aaggcacgtaacatttgagccgttttatttttttttattttacacccatttcttttattt
tcacttcctttatctaatacaaattaaccaatgctgcatagtcaatttattttttattct
aatggatta-attaacacaagaagaaaagttacaattaccatgtttcatttttatg----
---------------------tcgcttgcttcgtttttattttcttattgatataaattt
tttggataatgaatgaaagtgctg--ctgctgctgctgctgctgcctttgccataacata
acagtttggatgtgttggttctgtgttactgtgtttgtgaaggagtatgtatattgagat
tacctgcaaattttcattctatgtgtgtggtggagagagagagagagagagagagagaga
gagagagagagagagagagagagag
>CarmaC_EVm000672t1 type=mRNA; aalen=1455,76%,complete; clen=5744; offs=449-4816; organism=Carcinus_maenas; evgclass=main; oid=Carcinus_maenas_CNS_velvLoc4999ct1; cov=440.8_g2143_i0;
ag---------------------------------------gcgaggagactgagacgga
ggatacttgcacgtgcgggttgggtccttcactgctgtgcgtggtgtgac----------
----------aaaaaaactcacccttacagccatcctttgaacgctg-------------
----ctttctgacaggtggccattg-----------gtgtgtgctggggcgtgtccgtga
ccgaggcgaggcaaggaagtgtgtgtgtgtgtccatg-------------------gcgt
ggtgagaactattgcgagaggaga------------------------------------
------------------------------------------------------------
--------------------------------------cggtgtgaatgt----------
-----------------------gacggcgggaggtggtagtgatctcttgcaggcgtgc
gtggtgacattag-----------------------------------------------
-------------------tgaagcgtggactggtgacgaggaagacaccacgcccaggc
c-----------------------------------tccgtcaggtggttccttactatt
ac---------------aatggtgatgtg-------------------------------
-----------------------agtgcgttagtgtgttagtgattgtgtgtgcgtgcgg
tgttggagcaaatcgtgttacccttggattgtgtggtgtgtaggggtcgccatgtggccc
ggggacggcgccccctccttcagggtggtgctcctcctcctccttgttctcctgcaggaa
g-ccaacgccctccaggaacagaaagtttgcatcggcactacaggacgcatgtcggtgcc
ctccaaccgggaccaccattaccgtaaccttcggaaccgcttcatcaattgtacctacgt
ggatggtaacttggagctgacgtggctgcaggatgagaacctcgacctctccttcctgca
gtatatccgtgaggtgaccggctacgtgctcatctcccacgtggacgtcaagagaatcgt
gttaccctcccttcagatcatcagaggcaggacacactttaaggtctccgtgaatgacaa
gaacttcgccctcctcgtcactctctccaagatgcacacgttggagatgcccgcgctgag
agacatcctagacggcagcgtgggtgtcattaacaactacaacctctgccacatcgaaac
catagagtggaatgagattatgaccgactccaaagctacctacacttatctctacaactt
ctcggagcctcagcggacgtgccagtgtcataactcgtgccaaaagggttgttggggacc
cggggaacacaactgccagaagttcagcaagctcacgtgcccgccgcagtgtgctcaagg
tcgctgctatgacactggcccgcgggattgttgtcatctgttttgcgcgggaggctgcac
cggacctactcaacgggactgtctggcttgcaagaacttctatgacgatggggagtgtaa
gttggagtgtcccttgatgcagcgttacaaccccatcacgtactcatgggaagcgaatcc
caatgggaagtatgcgtacggggccacctgtgtcaaggactgccccgaacacctgctcaa
ggacaacggggcgtgtgtgaggtcgtgccccaaggggaagaaggcggtgaagggggagtg
tgtgccctgcagtggtccctgtcccaagacctgtcccgggccaaaagtcattcactccgg
taacattgatgactttaaaggctgtacgattcttgacggttggctcactatcatggatca
ctccttcgatggctaccagcatgtgttccctaattacacttttggggcaaagttctcccg
catgcatccgtccaagctggagatctttagcacactgaaggaggtgacgggctacatcaa
catccaagccaatcatccggagttcaccaacctcaactttctcaggaacttggagtacat
cggtggacgggtgaccatggagttctcgtcgctgtacatcatcaagacttccctcaagag
tctcaacttgcgttctctcaagaggattcgctcggggaaagtttacatcctggagaacaa
agatctgtgttttgtggataagattaactggaagaagtttatcgacagtgacgacaactc
caaagcgaacccaatgacactcttggagaacaacgccgacgatgagcagtgtgtggcgga
gaggttggtgtgtcatagtgagtgtagtgacgagggatgctggggggcgggggacacaga
atgcctctcctgtcagaactttaagctcggtaatcgctgcaccaacaactgtaacgttgc
cgggatttaccaaatgagtcctaaaacgtgtggcttctgtcataaggaatgtgcttcgtc
gtgcaaaggtccggactcccaccactgtgaccgctgcaagaatgtgaaggacggaccgta
ctgcctcgacaagtgccccgaaaccaagtacgatgacaacggggaatgtaacttgtgcca
cgagaactgtgtcaagggatgccaaggcccagaaaacaccgtcagtcctcaagggtgtaa
gacatgtgccatggccgttattgatgaagacctgcaggtgaagtattgcctgcgggagaa
ctctacgtgtccaccaggttacttctcagagtgggtggtgcagcaggagacaggcgacct
cggaacactggccgggaagactatctgccggctgtgtcatcctcgctgcaagaactgtac
ctcctacggcttccacatcagtgtgtgtcacgagtgtgtgaggtaccgcaggggagaaca
ctgtgaggatgagtgccctcaggatcattacgctgataacaaactacatgaatgcttcaa
gtgttcctcggagtgttccaatggctgctccggcccgctggattctcaatgcaagacttg
ccgcaactacaggatctacttggaagggaagcccggcatgaacaacaccaagtttaactg
tacagcaacatgtcctcaggatctgccttacaagatcttccctgaggacgcttctgatcc
ttactgtggcaaggatcccctcactctctccctagacgacgagagtgtaccagccatcct
tgggggcacgctgggctgtgtgttcctgctgtgtaccttcctggccgtgttctgttacct
gtggtggcagcggaacaagaccaaggcagcggctctcaagatgaccatgactatgatgcc
ttacgatgaccatgaaccactcaagcctaccaacatcaaacccaacctggccaagctgcg
catcgtgaaggaggctgagctgcgcaagggtggcatcctgggctacggtgcctttgggac
ggtgtacaagggggtgtgggtgcctgaaggggagaatgttaagataccggtagccatcaa
agttctcagagaaggcacaggcaccaacgtgaacaaggagatcctggaggaggcttacat
catggcctctgtggatcaccctaacctgctgcagctgttggccgtgtgtatgaccactca
gatcatgctggtgactcaactcatgcccctcggctgtctcctcgactatgtgcgcaacaa
caaggataagattggatccaagcctctgctgaactggtgtactcagatcgcccgggggat
ggcttacctagaagggcggaggctggttcaccgagacttggctgcccgtaatgtcttggt
gcagactcccaactgtgtcaagattacagacttcgggttggccaagctgcttgactacaa
tgaggaagagtacaaggctgcgggtggaaagatgcccattaagtggttggctttggagtg
tattcagcatcgtatctttactcacaagtctgacgtgtgggccttt--------------
------------------------------------------------------------
------------------------------------------------------------
------------------------------------------------------------
------------------------------------------------------------
------------------------------------------------------------
------------------------------------------------------------
--------------------------------ggcgtcacagtgtgggagctgctgacat
acggtgggcggccctatgaggacatcccagcgcgtgaggtcccggacttgctggagaagg
gcgagcgtcttccccagccggccatctgcaccatagacgtgtacatgttgatgatccgat
gctggatgttggacgccgagagcaggccgagctttagggaactggccgaggagtttgcta
agatggcgcgagatcccggccgcttcctggtgattcctggagacaagttgatgcgtctgc
cttcctacacaccccaggatgaacgagagctgatccgatccttgtcctcagctatcgaag
gagacggcgtggtgatggctgccgaggaataccttcagccgaaatatggtggtgttctgg
gtgttagcggcaccaccaccaccaccacctcctccacctccacttccgatcccaccaccc
cagtcaagaagacacccgagggttacaacatggccgccggggcagagtatatttcaggtc
gcgccgagtcgccacagaaccgtcagaaccttcagagggagaggaagtatgcccaccttg
aggccggggctacggggtctcctggtaagaggccgcgtggcgactccctcacctcccgct
actgctctgatcctctcaagatgct------agacgttggtgaggacgaatgtttcaccg
ggcaaggtcctcctccctcggctccagggtacgggtgggtgggtgacctgaggctggacc
ttcccgtggacgaggacgactacctcatgccttcaccacagccttcaggtctggccactg
ttgggccgtctcaccaacactacatggaccttatggctgatgctcctgatggtcggagag
gcgatggtgggcggggcagctccaaggggcctaatggtgtggcagggcagcagtgggtgg
gcatggacaatccagagtaccacatgatgaatgcccgtgcccaaatgtacgccggccgcc
gccttcacccgcagcagacggtgggtgtgccggtgctggatgtgacggggaggtatggcg
ggtacggcaacggtctccccccaccccagcaccttcccccaggccaacgcttccccccac
ctccccaggagatgccccacgagtactacaatgaactctcgtcacatgccccctgtgcct
ccccctccagtcgaagcgagaccaccgtgtgaggctcagtgccactctcaggactcatgt
gcgtgcgtgtgtgtgtgtgtggacgcctgactgtgtgtgccttaccaagtgcctcaaaac
gtacactaaactgcattatttgatgtgagtttgaacaccaaggacttaagacaagcctgt
gttctgtgtgttgtgtaatgcagtgatgtgatgagagagggaggagtgccgaggctgaga
tgaggcaagacagtgttaagtgaccaagcagtgagccacggtcctcccagcgcactggtg
gactaacagacagcatccataccagagacttttgttatatagttacacatgtgatatata
aggatgccaagtgtggtagtgtggacgatactgttgtgctttgcctcacccaccaccacc
accaccaccaccaccaccacca--------------------------------------
---ccaccaccaccaccaccaccataatcatagcagtgtcaacaacagc-----------
---------------------------------------agcagtggtggtggtggtggt
ggtggtgatggt---------------------------tctgtgttggaaatgtaaatt
tgtgacatcacgaagagctgggagagccacagctgtgccacacctgccgc----------
--------------------------------accacaccagcgccacacccccacacca
agggagagctacagctgtgcta------cacctgccgcaccacaccagcgccacacactc
aca---------------ggaggatgatgaggatcacatctatgatgagttcatagagtt
gatagattataccaacaccaacatgaa---cagagccgccgtgactcaccaccagggggc
caggggtgccaggggggccacacgctcccccccacctcaccatgatgatgataatgatga
tgtgtatgaagagcccagacaggagccagtttacgagatcatagataacattgtaccaca
ccacctccaacatgatgatgatgtgt---------------------------atgaaga
gcccagacagctggcactttacgagaacatc-----------------------------
-------------------------
