# Supplementary material for: Phylogenetic and transcriptomic characterization of insulin and growth factor receptor tyrosine kinases in crustaceans
Source: Front Endocrinol (Lausanne). 2024 Apr 4;15:1379231. doi: 10.3389/fendo.2024.1379231 (PMC11024359; doi:10.3389/fendo.2024.1379231)
Supplement: Supplementary Material 1 — Crustacean RTK sequences and classification. [file DataSheet_1.zip › Supplementary_Material/Supplementary Material 2/Cmaenas Alignments/InsR/dnaInsRgreen2.fasta]

>CarmaC_EVm001651t1 type=mRNA; aalen=999,96%,complete; clen=3097; offs=11-3010; organism=Carcinus_maenas; evgclass=noclass; oid=Carcinus_maenas_CNS_velvLoc18640ct1; cov=6.9_g7102_i0;
TCAATGTGTGATGGTGATGGTGCACGGTAGTGATGAAAACATACTTAAAGTGTTTGCATCCCCAGATTCTGACCTGGTAA
TACACCTTGAAACGTCTGACACCAGCCTCATCCTGCACCATCTGCGTCACTTCTCTGTTTACACTGTGGCCATCACCGCC
TGCCTCCAACCACGCATTTGCATTAGAACACCATCGTCTGTTGGCCTCAATACCACCACGCTCAACATGAATAAAACCGT
GAACTGCAAGCTGTGCTCCACCGTGCCTGCTGTCGTCACCGCCCTCACCGACGCTAGCCCTGCCGCCGACATCATACCGG
AACATTCGCTAACAGTCCTCCAGAACAACGGTTCCTCTTCAGTCGTCATGTCGTGGCTTCCTCCGTCTTCCATCAACGGC
AGAATCATGCACTATATCCTGCGGTGCCTCACCCCACACGATGAATCCTATGAGAGAATTGTCAATCCTACCAGCCAGAA
GCATGAGGAGGAACGACTCAGGTTTTCTCTGGACGACTTGGAGCCTGGAAACTACTCATGCAAACTTGCTGCCAGGTCCT
CAATAGGCTACGGAAATTTTACACAGCCTATTTCATTTGTTGTCATGAGCAGCAGCAGTTTCTCTGGAGAAAACGACAGC
AGGGCATGGTGGGCCACTCTGTTGGGAGTCGCAGCATTATTGGTGGTAGTGGTTGTGGTGGTGCCACTGTGGTGGTGGCG
GTGGCGATCCACGATCAACATACCCGACAAGATAGCTATAACCGACAATCCTCATTACGACGACCTCCACGAGAGAATCC
GCAAAGGTATGATTTTGAAAAGGGATAACCTGCACATCACAGAGAACGTGCCGCCGCTTGGAAGTGGTGCCTATGGCTTA
GTGTTGGCGGGAGAGTTGCGGAAAGATGGCCAAGTCTGGAGAGTAGCGATCAAGACACACTCAAACTTCATGTCCAAAGA
ATGGAGCAAACATCTTATAAAAGAGGCCGAAATCATGCAGAACTTGGAGTGTCATCACATCGTACAACTAATGGGTGTGG
TCGGTGACTGTCTGCCGGTGTACTTAGTAATGGAGCTTATGGAAGGAGGTGACCTGAAGACTTACCTGAAGCGATACAAG
AGATGTGTTACGAATCAGACCATAATGGAGATGGCGGTGCAAGCAGCAGACGGCATGACTTATCTTGCCAGCAAACGAGT
GGTGCACCGAGACCTGGCCGCCAGGAATTGCTTTCTAGACCGTAGTCTCATCGTCAAGATTGGAGACTTTGGTCTCGCCA
GGATCCTCGAGTCAGATTCGAACTACAATGTGAGAAGATATCCAGAAACGCCAGTTCGTTGGATGGCCCCTGAGAGCCTC
CTAGGCAAGCACAGCATCCAGAGCGATGTTTGGTCATACGGTGTCCTCCTTTGGGAGATGGTGACGCGAGGGAATCGGCC
ATACGAGCACAACAGTTGTACAGAAGTGAAGAGGTTAGTGACGGGGATGGATAAAAACCCAGGTGTGCCTCGTCCCTGCC
CCCGTCCCCTGGGTGCCGTGATGACCTGTGCCTGGGCCTCCCAACCCTCGCACCGACCCACATTTAAGATCATCACGGCT
TTTCTGCTGCAGTACGTGAGTCCTGAGTTCCAGAGAAGGATGGAACAAGTCTCATTCATCCACACCTTAAAGACAGAAAT
AGCCAGTGATGAGGACAACGTTCAGCTGCTGCGGCTAATGAACGCCAGCACCACCAATGAAGACTCATCTCAGTGGAGTT
CAGCCAGCCACTCTTTGTCTGCCACCACTCCCTCCCATCCTGTGTGGCAGCGGCAATCCTTCCACACACCGAACACGGAG
GCGGACAACTCTTCGCAGAGACGTCAGCTCCACACACACACAACAGATAACTCAGACACTGAGTTTTCCCGTCAAATTAA
GAGTTTCCATATGCAAGATAATGTTCCTTGCAGCTCTAATGTCCAAACCAGCTGTCTCTTCCAGGTAACGCCGCACACGT
GGCAATTAGACACACTGGACGTTGTTTCAGGGACACGCCAATCCGGGAGCGGTTTACCTTTAAGTCTTGTGCACTACAAA
AATACTGACAAGAAAAGATTTACCTCATTACCAAAAAATTCTCGAGGCAGTGCCTCAAAGCCTTCCCTCCAGAGTGTTGC
ATCGAGTTACTCTCCGCCATCAGTCGTCACTCATGCCGTCCCCTTCACTTCTTTTACACCACACATAACTTCCTGCCACT
CCTCTACGCCGCCTACTTCACGTTCAGTTTGTTCTTCTTTCCTTCCTTCCTCATCCGGTAGTACTGCCCTCGAGTTGTCT
TGCAATTTCTCTACACCCCCTTCCTCGCTATCTCTTCATACTTTGCATAACCCGCAGTTAGCTGCTTCATTAGCTCACGA
CTCCACTTCTAAGTTACAGGGTTCATCACCCTTACATTGTACTGCAGCCACTTCCTTGACACTCGCACGTGCCTTTCCAG
GCCTCTCCGAAGCATCCGTCCACTCGTCTGTGCATCTCGCTGCAGGAAATCCCTCTGTGCCTCAACGACCTGCCATTTTT
TCATGTTGCATTGCCAATATTCGAAGCCTGGCCCAGTCGAGACCCAGCTTGGCCGCCAGCGAGCCGTTACTGTCTCACCA
GGAATCACCCATCGAATCTCCGTTCCCTTCATCTTCCGTCGATCACTTACCCACCACACCAGAATCAGACTCCACTACAT
CCCTCTTGTCAACCAAGCATCCATCCATCATGAAGTCCTTTATCACCAAGCTACCGCATTGTGAAGGACAAAAACAATCA
ACATCGTTTCCAATATCTTGTTCCTCCACTGACCCTAGTAACTCAGGTGCAGCTTTTTTAGCACGTCCTGTTTCCGGCAG
CGCACCTCCCACCCTTCTACTTAAAAGAAAGACGCAAGTCTTTAGTGCTACAAGTGACCTTGGCACCGGTCGTCACCGCC
GTAGCCGCCGCTACACCTCTCTCAGTGAGAGTGGCGGAGACCGGCAGTGACCAACGCGGCTGCAGCTCCACATCACTTGG
TGTGGATATTCGTATGTGTCGCTGTTGTCTTCAATGTTCATTGTACAGTATATTCAT
>CarmaY_EVm006907t1 type=mRNA; aalen=451,97%,partial3; clen=1384; offs=32-1384; organism=Carcinus_maenas; evgclass=noclass; oid=CarmaY_velvLoc52360ct1; cov=5.6_g23067_i0;
TCGTCCCTGCCCCCGTCCCCTGGGTGCCGTGATGACCTGTGCCTGGGCCTCCCAACCCTCGCACCGACCCACATTTAAGA
TCATCACGGCTTTTCTGCTGCAGTACGTGAGTCCTGAGTTCCAGAGAAGGATGGAACAAGTCTCATTCATCCACACCTTA
AAGACAGAAATAGCCAGTGATGAGGACAACGTTCAGCTGCTGCGGCTAATGAACGCCAGCACCACCAATGAAGACTCATC
TCAGTGGAGTTCAGCCAGCCACTCTTTGTCTGCCACCACTCCCTCCCATCCTGTGTGGCAGCGGCAATCCTTCCACACAC
CGAACACGGAGGCGGACAACTCTTCGCAGAGACGTCAGCTCCACACACACACAACAGATAACTCAGACACTGAGTTTTCC
CGTCAAATTAAGAGTTTCCATATGCAAGATAATGTTCCTTGCAGCTCTAATGTCCAAACCAGCTGTCTCTTCCAGGTAAC
GCCGCACACGTGGCAATTAGACACACTGGACGTTGTTTCAGGGACACGCCAATCCGGGAGCGGTTTACCTTTAAGTCTTG
TGCACTACAAAAATACTGACAAGAAAAGATTTACCTCATTACCAAAAAATTCTCGAGGCAGTGCCTCAAAGCCTTCCCTC
CAGAGTGTTGCATCGAGTTACTCTCCGCCATCAGTCGTCACTCATGCCGTCCCCTTCACTTCTTTTACACCACACATAAC
TTCCTGCCACTCCTCTACGCCGCCTACTTCACGTTCAGTTTGTTCTTCTTTCCTTCCTTCCTCATCCGGTAGTACTGCCC
TCGAGTTGTCTTGCAATTTCTCTACACCCCCTTCCTCGCTATCTCTTCATACTTTGCATAACCCGCAGTTAGCTGCTTCA
TTAGCTCACGACTCCACTTCTAAGTTACAGGGTTCATCACCCTTACATTGTACTGCAGCCACTTCCTTGACACTCGCACG
TGCCTTTCCAGGCCTCTCCGAAGCATCCGTCCACTCGTCTGTGCATCTCGCTGCAGGAAATCCCTCTGTGCCTCAACGAC
CTGCCATTTTTTCATGTTGCATTGCCAATATTCGAAGCCTGGCCCAGTCGAGACCCAGCTTGGCCGCCAGCGAGCCGTTA
CTGTCTCACCAGGAATCACCCATCGAATCTCCGTTCCCTTCATCTTCCGTCGATCACTTACCCACCACACCAGAATCAGA
CTCCACTACATCCCTCTTGTCAACCAAGCATCCATCCATCATGAAGTCCTTTATCACCAAGCTACCGCATTGTGAAGGAC
AAAAACAATCAACATCGTTTCCAATATCTTGTTCCTCCACTGACCCTAGTAACTCAGGTGCAGCTTTTTTAGCACGTCCT
GTTTCCGGCAGCGCACCTCCCACC
