# Supplementary material for: Phylogenetic and transcriptomic characterization of insulin and growth factor receptor tyrosine kinases in crustaceans
Source: Front Endocrinol (Lausanne). 2024 Apr 4;15:1379231. doi: 10.3389/fendo.2024.1379231 (PMC11024359; doi:10.3389/fendo.2024.1379231)
Supplement: Supplementary Material 1 — Crustacean RTK sequences and classification. [file DataSheet_1.zip › Supplementary_Material/Supplementary Material 2/Cmaenas Alignments/InsR/dnaInsRgreen3.fasta]

>CarmaC_EVm000618t1 type=mRNA; aalen=1501,76%,complete; clen=5900; offs=564-5069; organism=Carcinus_maenas; evgclass=main; oid=Carcinus_maenas_CNS_velvLoc4604ct1; cov=326.5_g1851_i1;
GATCTGTTGCGTCACCAGTGGGGTGGGATCTTTGTTCAATGTTTAGCCAATCACCACGACACCTTTGTAGCTACGGACAA
ATAAATAACATTTCAATGTCGAAATGCTAAGTGTTTTTCAAAGAGAATGTGTGTTTCGTAAGATCAAGGTAGACTGCTTG
ATTAATACCTGCGTTAAAAACTTAGAAAATAAAGAGCACATAATTTTCAGAGTTTGGCATTTTAAGTGTAATGAAAAGTG
ACGTGTTGTTGGGTCTAGAGTTGACAGTGTGAAGCAGGAGCTTCCCTCTCTCTGACACCACTCCTTACTACACGTGGTAC
ACACACACACACACACACACACACACACGTTTTTCTCCTCTAATTGTTTGTTTTTCGTTTTCATAGACAACAAAAACAAC
GAAGAGCCAAACAGAACATTTTCCTTTGTGTATGAGAGTGTAACAATGAAAATAATGAGTCCAGCCAACACCTGAGTGCT
TGCCTCAATATATCTTTCTCGTTACTAATTCATATCTGAGAATAATGCTTGGTGGGATGATTTAACACGTTCCTCTCTAC
ACAATGAACGCAACCATTCCCGACGGCGAGAGTCATTGCAGTCGCTTAGATGGTGAACACCTCGACGGAGATGCAAGGCG
GCGGATTGTCAAGGTGGTGGCGGGGATGAGGGCGGCGGTGACAGCGGTGGTGGTGGTGTTGATACTGGTGCTGGTGACGG
TGCTGGTCACAGCTGGAAACAAACTTCACCACGATGCTGCACACGGCAAAATCTGTGGGAGTGTGGAAATAACGGGAGAC
CAAACAGTCTTGGAGGACTACACTTCCTGCGTCACCATCGAGGGCAACCTGCGCATCCAGCTTATTGAATACAACGAAAC
TCGACCATTCGTTGGTCTCTCTAATCTCGTCCAGGTGACTGGCTACGTGATCATCTACCGGCTTTCTCACGTCAGAACGC
TGCGCCACTTGCTCCCGCGCCTAGCTGTCATTAGAGGACGGGAACTCTTCCACGGTTATTCCCTCGTAATATTCGGTAAC
ATCTTCTTGCAAGAGGCAAACCTTTGGAACCTGACCCACGTGTTGAGGGGAGCGGTGCGGGTGGAGAAAAATCTGTGCAG
CGGTCCTCCCAACCGCTGGGATCTGCTCTCCCCTTCTCCGGCCCTCAACGTGATTCAGGACTATGGCGTGTGTATCTACC
CTGTGTGTGAAGAGGAAAGGGACTGTGAAAATGTTACCACCACCATCCACACCCACTGCACTACGTATGGTGGCTGCTAT
CAAGGTCCCCAGTGCCACGAGGAGTGTGTGGGAGGATGCCACCTTCCTCATGACCCTGATGCATGTGTAGCCTGTAAAAA
TTACCGTGATGGCCACTCCTGTGTGCCAGATTGTTCTAAGTCTGCAACCAACAAAGTCCACCACTTGGATTACCGATGCA
TTCCCGAGAACGAGTGTGCTCAGGAGCCCTGGAAGCTGGACACAAAGGATGGGCCACAGGGTACTGAGCGGCTGGTCTGT
GTGCGATGTAATGATAATTGTTACGGTACGTGTCGTGGGACGAAGGTCACCAATGCTAACCTGGGTCGCCAAGTGCATAA
CTGTCAGCGACTGGAAGGGAATCTGGAAATCATGGTGTCAGGCGGGTCGAACTTGACGCAGCAGCTGGAGGAGAACTTGG
GCCAGCTGCAAGTTGTGACTGGATACTTGAAGGTGTACGGCTCCAATACTCTCTTCTCTTTGAACTTCCTGAGCAATTTG
GAGAAGATCGGCGGCGATGATTTAGTGCACGGCAGGTATTCTCTTTATGTGCTGGACAACGAGAAGCTGCAGGAATTGTG
GGACTGGAAGCACCGCAGCCGCAGCCTCAAGATTACCAGAGGAATGCTCTTCTTCCAACACAACCCAAGTCTGTGTCGAG
AGCTGATCAATGAGCTGGCCAGCCGGGCACAGCTGACACAGGCAAGCCGAGTGCATGTTTCCCCAGCAGAGGACACAGGC
CCATGTTACACATCGGATCTACAAGTGGATTGCGTTCCTCGGCGTCATGGAAAGCTTAACGTGTCCTGGAAATACCACTA
CTATGGGCGCGATGATCGGTTTGTCATCGGTTATTACCTGTACTATCGGGAGGCACCCAAAAAGATTACGCTCTATCAAG
ACCGCGACGCTTGTAACGACAACATACTGTGGGAGAGGCTGTTTAGGGAATACGAGCGAAACAAAAGGTATGAAGTGAGC
GTGGACAACCTCAAGCCTTACACTCAATACGCCCTGTACGTTGACGTGTACTACACTGACGCAGTGAAGAACGCTAGCCG
CTCCACTATCCAATACGTCACAACCACAATGGACAAACCATCCCCAGTGCGTGAGGTGAAGGCAACACTTGGCAAAAATA
TCTCTACTCAATTACTGTCTTGGCGTGAACCTGCAGTACCCAACGGAGTGCTCAAGATGTACCAGGTGAAGTACGGGAGG
CTGAAGCTTTCCCGTCTACACTTACAGGAAGATCGCCATGACGTGTGTGAGGACATGAGGGAAGAGCCGCAGAGCAAGAC
GCCTCCTAGCATGCAGAATGGAGGAGAGGAGGACAAGGGGACGGGCTGCTGTGCTTGTCCAGGTTCCGCTGTCAGTCTCT
CAAAGGAAGATCGACGCTTTGACCACCAGCTTGACATCAATTTCCAAACCTTTATATGGCAAAACCTGTTGTGCAAAAGG
GTTAGTGACGCCAATGAAAATAAACCAATCCCCGCCTCCGTCAGCCTAAGCAAGCCTCTCACCCAAGAGCGAAAGAACTT
CACTAGCAGCCGTGAGGCCTCCATGAACCAGACCGATATCACCGCCATACCCGCCAGTCAGGCAGCAGCTTTCTTGGCCT
CCGAAAAGCGACACGGTTCCAGGCAGCGAAAACGTAGAAGCAGTTTCCATCCAGCTGTAACACAAGACGGGATAGATAAA
CAGATGAGTGCTGAAGAGACGGAAACTGGACGGGAACAACGAGAAGAGGTGGAGGAGGAGGAGGAGGAGGAGGAGGAGTA
CAAGGAAGAGGAGGAGGAGGAGGAAGAGGACGACGACGACGAACTGGAGGAAGAGATGGTGGAAGATGAAGAGTGTGAAA
ACATTGACACAAACGGCAACGACACAGCGTTGTGTGACGTGAGGACGATGACAACCATTAACACTCACGTCACTCTCATG
GGTCTGGCATACTTCACTCAATACAGGGTGTTGGTGAGGGCTTGTAATGGTGAGGACAGCGACTGCAGCGACTGGTCGGT
TCTGGACATCACAACTCCACCGGACATGTCCATATACAAGATCAAAAACTTTAAGGCGCAGCAAATTAAAATAAATGAGA
CCAAACAGTCGGCTGTAAAATCAAAATCCAACTCTAGTGAGGTGGTCACTCTACCCAGACCAACAGACGCCATGCTGCTC
CTCAGCTGGGATCCACCGATCGCTCCTAAGGAAGACATTTTGGCCTATATCATTGAATACCAGATAGGAGAAACACCCAA
GAAAAAGATATGCTTGCCGCAGGAGAAATTACTTGACCCCACGTACAGGTTTCCGCTGCAGAAGTTTGGCACCTACACTT
TGCAGATAAGAGTTCGTTCTCCCAGTGGGGATGGACCGCCTACCACCCAGACTGTTAGAGTCGAGAAACACAATGTGTAT
TGGGCTGTGTTGGTTGCCTTCCTGTGTGGTGGGTTGTTGGGTATCTGCATTATGGAGGTGGCCTTGTGGACGAGGCGGCG
GAGAACTGTACCAGAAACACCCACCCATAACCACACTTACGGAGAACGCTTACTGGAACAGGGATTGGAACGTCTTGATA
AGGATTTCGTTATTGGCAGCGACACCCTGAAAGTTGAACTAAACCGAAAATTGGGACAGGGATTCTTCGGGAAAGTATAC
CTGGGACTGCTGAAGCTGCCGGCAGGGAAAGAACAACAGGTGGCAGTAAAAACTCCCAACGCGGAGGCCACGTACACGGA
CAAGAAACGCTTCCTGGACGAGGCCGTTGTCATGCAGCATATCAGATCCAACTTTATGGTACGTCTGATTGGCGTGGTGG
ACAGTTACCCTCCAATCTATGTTGTGATGGAGTATATGGAGCTTGGTGATCTCAAGTCATTCCTCATAACAAATGAGGGG
AAGTCGCTTACAGATGAGAAAATGGTAGAAATGGCGGTGGAGGCAGCGGACGGGATGGCTTATCTGGAGGCCAAAAACTG
GGTGCACCGAGACCTGGCGGCGCGGAACTGTATGCTGGGTATAGTGGAACAGAGACTCACTCTTAAGATTGGTGACTTTG
GCCTCACCAGATACGTCACTGCTGACTACTACAAGAAACAGAGCGGTGGGATGCTGCCATTCCGCTGGATGGCTCCGGAG
TCACTAGTGTACTGCCGCTATTCTTCAAGATCCGATGTGTGGAGTTACGGGGTGTTGCTTTGGGAGCTTGCCACCGGGGG
ACGCCAGCCTTATGAGGGAAACCTGGAAGAGGAAGTGGGGGATTTCATTCTCTCTGGTAAGCGGCTGGGACCTCCAGACA
AGGGCCCAGATTTCTTTTATCCACTCATGCTGAGGTGCTGGAAAGCAGTACCCAAGCAACGACCAACCTTCAAGCGAATA
GTGCAACGTCTTCTTCCCATGACCTCCAAAAAATATCTGGAGTACTTCCAGAGAGTGTCCTTCTTCCACAACTCCGGTTC
CTCTGACCACGAGAGCCCAGTTGACATCGATGAAGGTTTCAATGCCAGCGGCTCAAGTCAAGAGGACGCTGAGGCAGGAT
ACTCGGGTTCACTTTCTTCTTCCGTGCCTCCCTTCCATTACTTTAATCAAGAAAGCCAGGCTGAAAACGAGGATTTTGTG
AGTTGGAGCAGCGGAGGTGATACTGCTGTCGAAGAGAATCTGGTATGCATGACCCCGGAGGACCCTTACGAGAGATCATC
TTCCGTTCCACTGTCGTGCATCACAAGTCATGTGGGTCGACTCACACCAAGCAGTGACGTGCCCAACAAGAAACTTTTCT
TCCGCACCAATTGTGTCGCCGAGACTTAGCTTCCTCCACCTGCAGCCTCTTGATCGCGGCCTGCACTCCTGGCCTTCACG
CTATACCGGCCTCATTTTTCTGAAGTCAGTATACTGGCCAGAGTTAGCCTCAACTTGCACTAGCAACATTCATGTCCCAG
CAGAAATGTATCCATGACATCAACAAACATCAAGCAAATCATTCATTGGTCACTTACAAACATCTACCAAGATTGAAGGA
ACGGTTTGGTTTAAAATATTCCCTGAAATGCAGGAATATTTCCGTATTTAACGGGTCCTGCATGACATCATGTCACGTAT
TTTATTATTTTCTCCCCAAGAAGAAAAAGTCGTAAGATGTTAGTGACGGAGGCGAGTAGTTGTTGTTCCCGTTATGAATA
TGAAATATAAATCCAACCATATTTATACCTAGATGTAAACTTATGTGGACACAATTATGGAAGTCATATTATAAAGTAGC
CATTAATGATATGCAAGATTTCAAAGATAAGTAATGCATGTTCTTTGTTTGTGGTAGATGCAGGACATGTGCAACGAAAC
TTTACTGATGCTGCTGCTTCTCCTTCAGCTTTTTCCATGTGTAACTTTGCAGTGTCATGATATTTCGGCTTTTCGCTTAC
AGTATTCGACGTATAACGTGGCAAGACTCATTGGAGCGTTTCAATAGCTTTGCAGACGTTCATCGCTTTGTTTAAGAGCG
ACACTGAGCGATATCCCATGACTGGTGGTGTGCTTATTTGTGTGATTCTATTTAAGAGGAATTCTAAATGATTTAATAAT
CATCCTTTAAAGTGTGGAGTTTTCTTCAATTTCCTTCTTCGATATCGTTGTGGTACTGAC
>CarmaC_EVm000618t3 type=mRNA; aalen=759,37%,complete-utrbad; clen=6047; offs=564-2843; organism=Carcinus_maenas; evgclass=alt; oid=Carcinus_maenas_CNS_velvLoc4248ct1; cov=317.5_g1851_i0;
GATCTGTTGCGTCACCAGTGGGGTGGGATCTTTGTTCAATGTTTAGCCAATCACCACGACACCTTTGTAGCTACGGACAA
ATAAATAACATTTCAATGTCGAAATGCTAAGTGTTTTTCAAAGAGAATGTGTGTTTCGTAAGATCAAGGTAGACTGCTTG
ATTAATACCTGCGTTAAAAACTTAGAAAATAAAGAGCACATAATTTTCAGAGTTTGGCATTTTAAGTGTAATGAAAAGTG
ACGTGTTGTTGGGTCTAGAGTTGACAGTGTGAAGCAGGAGCTTCCCTCTCTCTGACACCACTCCTTACTACACGTGGTAC
ACACACACACACACACACACACACACACGTTTTTCTCCTCTAATTGTTTGTTTTTCGTTTTCATAGACAACAAAAACAAC
GAAGAGCCAAACAGAACATTTTCCTTTGTGTATGAGAGTGTAACAATGAAAATAATGAGTCCAGCCAACACCTGAGTGCT
TGCCTCAATATATCTTTCTCGTTACTAATTCATATCTGAGAATAATGCTTGGTGGGATGATTTAACACGTTCCTCTCTAC
ACAATGAACGCAACCATTCCCGACGGCGAGAGTCATTGCAGTCGCTTAGATGGTGAACACCTCGACGGAGATGCAAGGCG
GCGGATTGTCAAGGTGGTGGCGGGGATGAGGGCGGCGGTGACAGCGGTGGTGGTGGTGTTGATACTGGTGCTGGTGACGG
TGCTGGTCACAGCTGGAAACAAACTTCACCACGATGCTGCACACGGCAAAATCTGTGGGAGTGTGGAAATAACGGGAGAC
CAAACAGTCTTGGAGGACTACACTTCCTGCGTCACCATCGAGGGCAACCTGCGCATCCAGCTTATTGAATACAACGAAAC
TCGACCATTCGTTGGTCTCTCTAATCTCGTCCAGGTGACTGGCTACGTGATCATCTACCGGCTTTCTCACGTCAGAACGC
TGCGCCACTTGCTCCCGCGCCTAGCTGTCATTAGAGGACGGGAACTCTTCCACGGTTATTCCCTCGTAATATTCGGTAAC
ATCTTCTTGCAAGAGGCAAACCTTTGGAACCTGACCCACGTGTTGAGGGGAGCGGTGCGGGTGGAGAAAAATCTGTGCAG
CGGTCCTCCCAACCGCTGGGATCTGCTCTCCCCTTCTCCGGCCCTCAACGTGATTCAGGACTATGGCGTGTGTATCTACC
CTGTGTGTGAAGAGGAAAGGGACTGTGAAAATGTTACCACCACCATCCACACCCACTGCACTACGTATGGTGGCTGCTAT
CAAGGTCCCCAGTGCCACGAGGAGTGTGTGGGAGGATGCCACCTTCCTCATGACCCTGATGCATGTGTAGCCTGTAAAAA
TTACCGTGATGGCCACTCCTGTGTGCCAGATTGTTCTAAGTCTGCAACCAACAAAGTCCACCACTTGGATTACCGATGCA
TTCCCGAGAACGAGTGTGCTCAGGAGCCCTGGAAGCTGGACACAAAGGATGGGCCACAGGGTACTGAGCGGCTGGTCTGT
GTGCGATGTAATGATAATTGTTACGGTACGTGTCGTGGGACGAAGGTCACCAATGCTAACCTGGGTCGCCAAGTGCATAA
CTGTCAGCGACTGGAAGGGAATCTGGAAATCATGGTGTCAGGCGGGTCGAACTTGACGCAGCAGCTGGAGGAGAACTTGG
GCCAGCTGCAAGTTGTGACTGGATACTTGAAGGTGTACGGCTCCAATACTCTCTTCTCTTTGAACTTCCTGAGCAATTTG
GAGAAGATCGGCGGCGATGATTTAGTGCACGGCAGGTATTCTCTTTATGTGCTGGACAACGAGAAGCTGCAGGAATTGTG
GGACTGGAAGCACCGCAGCCGCAGCCTCAAGATTACCAGAGGAATGCTCTTCTTCCAACACAACCCAAGTCTGTGTCGAG
AGCTGATCAATGAGCTGGCCAGCCGGGCACAGCTGACACAGGCAAGCCGAGTGCATGTTTCCCCAGCAGAGGACACAGGC
CCATGTTACACATCGGATCTACAAGTGGATTGCGTTCCTCGGCGTCATGGAAAGCTTAACGTGTCCTGGAAATACCACTA
CTATGGGCGCGATGATCGGTTTGTCATCGGTTATTACCTGTACTATCGGGAGGCACCCAAAAAGATTACGCTCTATCAAG
ACCGCGACGCTTGTAACGACAACATACTGTGGGAGAGGCTGTTTAGGGAATACGAGCGAAACAAAAGGTATGAAGTGAGC
GTGGACAACCTCAAGCCTTACACTCAATACGCCCTGTACGTTGACGTGTACTACACTGACGCAGTGAAGAACGCTAGCCG
CTCCACTATCCAATACGTCACAACCACAATGGACAAACCATCCCCAGTGCGTGAGGTGAAGGCAACACTTGGCAAAAATA
TCTCTACTCAATTACTGTCTTGGCGTGAACCTGCAGTACCCAACGGAGTGCTCAAGATGTACCAGGTGAAGTACGGGAGG
CTGAAGCTTTCCCGTCTACACTTACAGGAAGATCGCCATGACGTGTGTGAGGACATGAGGGAAGAGCCGCAGAGCAAGAC
GCCTCCTAGCATGCAGAATGGAGGAGAGGAGGACAAGGGGACGGGCTGCTGTGCTTGTCCAGGTTCCGCTGTCAGTCTCT
CAAAGGAAGATCGACGCTTTGACCACCAGCTTGACATCAATTTCCAAACCTTTATATGGCAAAACCTGTTGTGCAAAAGG
CTGGTAGACTATTCTCTTACCCAAGTAAATCTTTCACAATATTTGAAGAATAGATGCAGGGAATTGTTTATACTTTCTTT
TCTGTATTATCTTGTGTTGCTTCTTCATGGCCTTTATACATAAACGCCTTTCCTTCTTACAAAAAGGGTTAGTGACGCCA
ATGAAAATAAACCAATCCCCGCCTCCGTCAGCCTAAGCAAGCCTCTCACCCAAGAGCGAAAGAACTTCACTAGCAGCCGT
GAGGCCTCCATGAACCAGACCGATATCACCGCCATACCCGCCAGTCAGGCAGCAGCTTTCTTGGCCTCCGAAAAGCGACA
CGGTTCCAGGCAGCGAAAACGTAGAAGCAGTTTCCATCCAGCTGTAACACAAGACGGGATAGATAAACAGATGAGTGCTG
AAGAGACGGAAACTGGACGGGAACAACGAGAAGAGGTGGAGGAGGAGGAGGAGGAGGAGGAGGAGTACAAGGAAGAGGAG
GAGGAGGAGGAAGAGGACGACGACGACGAACTGGAGGAAGAGATGGTGGAAGATGAAGAGTGTGAAAACATTGACACAAA
CGGCAACGACACAGCGTTGTGTGACGTGAGGACGATGACAACCATTAACACTCACGTCACTCTCATGGGTCTGGCATACT
TCACTCAATACAGGGTGTTGGTGAGGGCTTGTAATGGTGAGGACAGCGACTGCAGCGACTGGTCGGTTCTGGACATCACA
ACTCCACCGGACATGTCCATATACAAGATCAAAAACTTTAAGGCGCAGCAAATTAAAATAAATGAGACCAAACAGTCGGC
TGTAAAATCAAAATCCAACTCTAGTGAGGTGGTCACTCTACCCAGACCAACAGACGCCATGCTGCTCCTCAGCTGGGATC
CACCGATCGCTCCTAAGGAAGACATTTTGGCCTATATCATTGAATACCAGATAGGAGAAACACCCAAGAAAAAGATATGC
TTGCCGCAGGAGAAATTACTTGACCCCACGTACAGGTTTCCGCTGCAGAAGTTTGGCACCTACACTTTGCAGATAAGAGT
TCGTTCTCCCAGTGGGGATGGACCGCCTACCACCCAGACTGTTAGAGTCGAGAAACACAATGTGTATTGGGCTGTGTTGG
TTGCCTTCCTGTGTGGTGGGTTGTTGGGTATCTGCATTATGGAGGTGGCCTTGTGGACGAGGCGGCGGAGAACTGTACCA
GAAACACCCACCCATAACCACACTTACGGAGAACGCTTACTGGAACAGGGATTGGAACGTCTTGATAAGGATTTCGTTAT
TGGCAGCGACACCCTGAAAGTTGAACTAAACCGAAAATTGGGACAGGGATTCTTCGGGAAAGTATACCTGGGACTGCTGA
AGCTGCCGGCAGGGAAAGAACAACAGGTGGCAGTAAAAACTCCCAACGCGGAGGCCACGTACACGGACAAGAAACGCTTC
CTGGACGAGGCCGTTGTCATGCAGCATATCAGATCCAACTTTATGGTACGTCTGATTGGCGTGGTGGACAGTTACCCTCC
AATCTATGTTGTGATGGAGTATATGGAGCTTGGTGATCTCAAGTCATTCCTCATAACAAATGAGGGGAAGTCGCTTACAG
ATGAGAAAATGGTAGAAATGGCGGTGGAGGCAGCGGACGGGATGGCTTATCTGGAGGCCAAAAACTGGGTGCACCGAGAC
CTGGCGGCGCGGAACTGTATGCTGGGTATAGTGGAACAGAGACTCACTCTTAAGATTGGTGACTTTGGCCTCACCAGATA
CGTCACTGCTGACTACTACAAGAAACAGAGCGGTGGGATGCTGCCATTCCGCTGGATGGCTCCGGAGTCACTAGTGTACT
GCCGCTATTCTTCAAGATCCGATGTGTGGAGTTACGGGGTGTTGCTTTGGGAGCTTGCCACCGGGGGACGCCAGCCTTAT
GAGGGAAACCTGGAAGAGGAAGTGGGGGATTTCATTCTCTCTGGTAAGCGGCTGGGACCTCCAGACAAGGGCCCAGATTT
CTTTTATCCACTCATGCTGAGGTGCTGGAAAGCAGTACCCAAGCAACGACCAACCTTCAAGCGAATAGTGCAACGTCTTC
TTCCCATGACCTCCAAAAAATATCTGGAGTACTTCCAGAGAGTGTCCTTCTTCCACAACTCCGGTTCCTCTGACCACGAG
AGCCCAGTTGACATCGATGAAGGTTTCAATGCCAGCGGCTCAAGTCAAGAGGACGCTGAGGCAGGATACTCGGGTTCACT
TTCTTCTTCCGTGCCTCCCTTCCATTACTTTAATCAAGAAAGCCAGGCTGAAAACGAGGATTTTGTGAGTTGGAGCAGCG
GAGGTGATACTGCTGTCGAAGAGAATCTGGTATGCATGACCCCGGAGGACCCTTACGAGAGATCATCTTCCGTTCCACTG
TCGTGCATCACAAGTCATGTGGGTCGACTCACACCAAGCAGTGACGTGCCCAACAAGAAACTTTTCTTCCGCACCAATTG
TGTCGCCGAGACTTAGCTTCCTCCACCTGCAGCCTCTTGATCGCGGCCTGCACTCCTGGCCTTCACGCTATACCGGCCTC
ATTTTTCTGAAGTCAGTATACTGGCCAGAGTTAGCCTCAACTTGCACTAGCAACATTCATGTCCCAGCAGAAATGTATCC
ATGACATCAACAAACATCAAGCAAATCATTCATTGGTCACTTACAAACATCTACCAAGATTGAAGGAACGGTTTGGTTTA
AAATATTCCCTGAAATGCAGGAATATTTCCGTATTTAACGGGTCCTGCATGACATCATGTCACGTATTTTATTATTTTCT
CCCCAAGAAGAAAAAGTCGTAAGATGTTAGTGACGGAGGCGAGTAGTTGTTGTTCCCGTTATGAATATGAAATATAAATC
CAACCATATTTATACCTAGATGTAAACTTATGTGGACACAATTATGGAAGTCATATTATAAAGTAGCCATTAATGATATG
CAAGATTTCAAAGATAAGTAATGCATGTTCTTTGTTTGTGGTAGATGCAGGACATGTGCAACGAAACTTTACTGATGCTG
CTGCTTCTCCTTCAGCTTTTTCCATGTGTAACTTTGCAGTGTCATGATATTTCGGCTTTTCGCTTACAGTATTCGACGTA
TAACGTGGCAAGACTCATTGGAGCGTTTCAATAGCTTTGCAGACGTTCATCGCTTTGTTTAAGAGCGACACTGAGCGATA
TCCCATGACTGGTGGTGTGCTTATTTGTGTGATTCTATTTAAGAGGAATTCTAAATGATTTAATAATCATCCTTTAAAGT
GTGGAGTTTTCTTCAATTTCCTTCTTCGATATCGTTGTGGTACTGAC
