# Supplementary material for: Phylogenetic and transcriptomic characterization of insulin and growth factor receptor tyrosine kinases in crustaceans
Source: Front Endocrinol (Lausanne). 2024 Apr 4;15:1379231. doi: 10.3389/fendo.2024.1379231 (PMC11024359; doi:10.3389/fendo.2024.1379231)
Supplement: Supplementary Material 1 — Crustacean RTK sequences and classification. [file DataSheet_1.zip › Supplementary_Material/Supplementary Material 2/Cmaenas Alignments/InsR/alignmentInsRdnaGREEN3.fa]

>CarmaC_EVm000618t1 type=mRNA; aalen=1501,76%,complete; clen=5900; offs=564-5069; organism=Carcinus_maenas; evgclass=main; oid=Carcinus_maenas_CNS_velvLoc4604ct1; cov=326.5_g1851_i1;
gatctgttgcgtcaccagtggggtgggatctttgttcaatgtttagccaatcaccacgac
acctttgtagctacggacaaataaataacatttcaatgtcgaaatgctaagtgtttttca
aagagaatgtgtgtttcgtaagatcaaggtagactgcttgattaatacctgcgttaaaaa
cttagaaaataaagagcacataattttcagagtttggcattttaagtgtaatgaaaagtg
acgtgttgttgggtctagagttgacagtgtgaagcaggagcttccctctctctgacacca
ctccttactacacgtggtacacacacacacacacacacacacacacacgtttttctcctc
taattgtttgtttttcgttttcatagacaacaaaaacaacgaagagccaaacagaacatt
ttcctttgtgtatgagagtgtaacaatgaaaataatgagtccagccaacacctgagtgct
tgcctcaatatatctttctcgttactaattcatatctgagaataatgcttggtgggatga
tttaacacgttcctctctacacaatgaacgcaaccattcccgacggcgagagtcattgca
gtcgcttagatggtgaacacctcgacggagatgcaaggcggcggattgtcaaggtggtgg
cggggatgagggcggcggtgacagcggtggtggtggtgttgatactggtgctggtgacgg
tgctggtcacagctggaaacaaacttcaccacgatgctgcacacggcaaaatctgtggga
gtgtggaaataacgggagaccaaacagtcttggaggactacacttcctgcgtcaccatcg
agggcaacctgcgcatccagcttattgaatacaacgaaactcgaccattcgttggtctct
ctaatctcgtccaggtgactggctacgtgatcatctaccggctttctcacgtcagaacgc
tgcgccacttgctcccgcgcctagctgtcattagaggacgggaactcttccacggttatt
ccctcgtaatattcggtaacatcttcttgcaagaggcaaacctttggaacctgacccacg
tgttgaggggagcggtgcgggtggagaaaaatctgtgcagcggtcctcccaaccgctggg
atctgctctccccttctccggccctcaacgtgattcaggactatggcgtgtgtatctacc
ctgtgtgtgaagaggaaagggactgtgaaaatgttaccaccaccatccacacccactgca
ctacgtatggtggctgctatcaaggtccccagtgccacgaggagtgtgtgggaggatgcc
accttcctcatgaccctgatgcatgtgtagcctgtaaaaattaccgtgatggccactcct
gtgtgccagattgttctaagtctgcaaccaacaaagtccaccacttggattaccgatgca
ttcccgagaacgagtgtgctcaggagccctggaagctggacacaaaggatgggccacagg
gtactgagcggctggtctgtgtgcgatgtaatgataattgttacggtacgtgtcgtggga
cgaaggtcaccaatgctaacctgggtcgccaagtgcataactgtcagcgactggaaggga
atctggaaatcatggtgtcaggcgggtcgaacttgacgcagcagctggaggagaacttgg
gccagctgcaagttgtgactggatacttgaaggtgtacggctccaatactctcttctctt
tgaacttcctgagcaatttggagaagatcggcggcgatgatttagtgcacggcaggtatt
ctctttatgtgctggacaacgagaagctgcaggaattgtgggactggaagcaccgcagcc
gcagcctcaagattaccagaggaatgctcttcttccaacacaacccaagtctgtgtcgag
agctgatcaatgagctggccagccgggcacagctgacacaggcaagccgagtgcatgttt
ccccagcagaggacacaggcccatgttacacatcggatctacaagtggattgcgttcctc
ggcgtcatggaaagcttaacgtgtcctggaaataccactactatgggcgcgatgatcggt
ttgtcatcggttattacctgtactatcgggaggcacccaaaaagattacgctctatcaag
accgcgacgcttgtaacgacaacatactgtgggagaggctgtttagggaatacgagcgaa
acaaaaggtatgaagtgagcgtggacaacctcaagccttacactcaatacgccctgtacg
ttgacgtgtactacactgacgcagtgaagaacgctagccgctccactatccaatacgtca
caaccacaatggacaaaccatccccagtgcgtgaggtgaaggcaacacttggcaaaaata
tctctactcaattactgtcttggcgtgaacctgcagtacccaacggagtgctcaagatgt
accaggtgaagtacgggaggctgaagctttcccgtctacacttacaggaagatcgccatg
acgtgtgtgaggacatgagggaagagccgcagagcaagacgcctcctagcatgcagaatg
gaggagaggaggacaaggggacgggctgctgtgcttgtccaggttccgctgtcagtctct
caaaggaagatcgacgctttgaccaccagcttgacatcaatttccaaacctttatatggc
aaaacctgttgtgc----------------------------------------------
------------------------------------------------------------
-----------------------------------------aaaagggttagtgacgcca
atgaaaataaaccaatccccgcctccgtcagcctaagcaagcctctcacccaagagcgaa
agaacttcactagcagccgtgaggcctccatgaaccagaccgatatcaccgccatacccg
ccagtcaggcagcagctttcttggcctccgaaaagcgacacggttccaggcagcgaaaac
gtagaagcagtttccatccagctgtaacacaagacgggatagataaacagatgagtgctg
aagagacggaaactggacgggaacaacgagaagaggtggaggaggaggaggaggaggagg
aggagtacaaggaagaggaggaggaggaggaagaggacgacgacgacgaactggaggaag
agatggtggaagatgaagagtgtgaaaacattgacacaaacggcaacgacacagcgttgt
gtgacgtgaggacgatgacaaccattaacactcacgtcactctcatgggtctggcatact
tcactcaatacagggtgttggtgagggcttgtaatggtgaggacagcgactgcagcgact
ggtcggttctggacatcacaactccaccggacatgtccatatacaagatcaaaaacttta
aggcgcagcaaattaaaataaatgagaccaaacagtcggctgtaaaatcaaaatccaact
ctagtgaggtggtcactctacccagaccaacagacgccatgctgctcctcagctgggatc
caccgatcgctcctaaggaagacattttggcctatatcattgaataccagataggagaaa
cacccaagaaaaagatatgcttgccgcaggagaaattacttgaccccacgtacaggtttc
cgctgcagaagtttggcacctacactttgcagataagagttcgttctcccagtggggatg
gaccgcctaccacccagactgttagagtcgagaaacacaatgtgtattgggctgtgttgg
ttgccttcctgtgtggtgggttgttgggtatctgcattatggaggtggccttgtggacga
ggcggcggagaactgtaccagaaacacccacccataaccacacttacggagaacgcttac
tggaacagggattggaacgtcttgataaggatttcgttattggcagcgacaccctgaaag
ttgaactaaaccgaaaattgggacagggattcttcgggaaagtatacctgggactgctga
agctgccggcagggaaagaacaacaggtggcagtaaaaactcccaacgcggaggccacgt
acacggacaagaaacgcttcctggacgaggccgttgtcatgcagcatatcagatccaact
ttatggtacgtctgattggcgtggtggacagttaccctccaatctatgttgtgatggagt
atatggagcttggtgatctcaagtcattcctcataacaaatgaggggaagtcgcttacag
atgagaaaatggtagaaatggcggtggaggcagcggacgggatggcttatctggaggcca
aaaactgggtgcaccgagacctggcggcgcggaactgtatgctgggtatagtggaacaga
gactcactcttaagattggtgactttggcctcaccagatacgtcactgctgactactaca
agaaacagagcggtgggatgctgccattccgctggatggctccggagtcactagtgtact
gccgctattcttcaagatccgatgtgtggagttacggggtgttgctttgggagcttgcca
ccgggggacgccagccttatgagggaaacctggaagaggaagtgggggatttcattctct
ctggtaagcggctgggacctccagacaagggcccagatttcttttatccactcatgctga
ggtgctggaaagcagtacccaagcaacgaccaaccttcaagcgaatagtgcaacgtcttc
ttcccatgacctccaaaaaatatctggagtacttccagagagtgtccttcttccacaact
ccggttcctctgaccacgagagcccagttgacatcgatgaaggtttcaatgccagcggct
caagtcaagaggacgctgaggcaggatactcgggttcactttcttcttccgtgcctccct
tccattactttaatcaagaaagccaggctgaaaacgaggattttgtgagttggagcagcg
gaggtgatactgctgtcgaagagaatctggtatgcatgaccccggaggacccttacgaga
gatcatcttccgttccactgtcgtgcatcacaagtcatgtgggtcgactcacaccaagca
gtgacgtgcccaacaagaaacttttcttccgcaccaattgtgtcgccgagacttagcttc
ctccacctgcagcctcttgatcgcggcctgcactcctggccttcacgctataccggcctc
atttttctgaagtcagtatactggccagagttagcctcaacttgcactagcaacattcat
gtcccagcagaaatgtatccatgacatcaacaaacatcaagcaaatcattcattggtcac
ttacaaacatctaccaagattgaaggaacggtttggtttaaaatattccctgaaatgcag
gaatatttccgtatttaacgggtcctgcatgacatcatgtcacgtattttattattttct
ccccaagaagaaaaagtcgtaagatgttagtgacggaggcgagtagttgttgttcccgtt
atgaatatgaaatataaatccaaccatatttatacctagatgtaaacttatgtggacaca
attatggaagtcatattataaagtagccattaatgatatgcaagatttcaaagataagta
atgcatgttctttgtttgtggtagatgcaggacatgtgcaacgaaactttactgatgctg
ctgcttctccttcagctttttccatgtgtaactttgcagtgtcatgatatttcggctttt
cgcttacagtattcgacgtataacgtggcaagactcattggagcgtttcaatagctttgc
agacgttcatcgctttgtttaagagcgacactgagcgatatcccatgactggtggtgtgc
ttatttgtgtgattctatttaagaggaattctaaatgatttaataatcatcctttaaagt
gtggagttttcttcaatttccttcttcgatatcgttgtggtactgac
>CarmaC_EVm000618t3 type=mRNA; aalen=759,37%,complete-utrbad; clen=6047; offs=564-2843; organism=Carcinus_maenas; evgclass=alt; oid=Carcinus_maenas_CNS_velvLoc4248ct1; cov=317.5_g1851_i0;
gatctgttgcgtcaccagtggggtgggatctttgttcaatgtttagccaatcaccacgac
acctttgtagctacggacaaataaataacatttcaatgtcgaaatgctaagtgtttttca
aagagaatgtgtgtttcgtaagatcaaggtagactgcttgattaatacctgcgttaaaaa
cttagaaaataaagagcacataattttcagagtttggcattttaagtgtaatgaaaagtg
acgtgttgttgggtctagagttgacagtgtgaagcaggagcttccctctctctgacacca
ctccttactacacgtggtacacacacacacacacacacacacacacacgtttttctcctc
taattgtttgtttttcgttttcatagacaacaaaaacaacgaagagccaaacagaacatt
ttcctttgtgtatgagagtgtaacaatgaaaataatgagtccagccaacacctgagtgct
tgcctcaatatatctttctcgttactaattcatatctgagaataatgcttggtgggatga
tttaacacgttcctctctacacaatgaacgcaaccattcccgacggcgagagtcattgca
gtcgcttagatggtgaacacctcgacggagatgcaaggcggcggattgtcaaggtggtgg
cggggatgagggcggcggtgacagcggtggtggtggtgttgatactggtgctggtgacgg
tgctggtcacagctggaaacaaacttcaccacgatgctgcacacggcaaaatctgtggga
gtgtggaaataacgggagaccaaacagtcttggaggactacacttcctgcgtcaccatcg
agggcaacctgcgcatccagcttattgaatacaacgaaactcgaccattcgttggtctct
ctaatctcgtccaggtgactggctacgtgatcatctaccggctttctcacgtcagaacgc
tgcgccacttgctcccgcgcctagctgtcattagaggacgggaactcttccacggttatt
ccctcgtaatattcggtaacatcttcttgcaagaggcaaacctttggaacctgacccacg
tgttgaggggagcggtgcgggtggagaaaaatctgtgcagcggtcctcccaaccgctggg
atctgctctccccttctccggccctcaacgtgattcaggactatggcgtgtgtatctacc
ctgtgtgtgaagaggaaagggactgtgaaaatgttaccaccaccatccacacccactgca
ctacgtatggtggctgctatcaaggtccccagtgccacgaggagtgtgtgggaggatgcc
accttcctcatgaccctgatgcatgtgtagcctgtaaaaattaccgtgatggccactcct
gtgtgccagattgttctaagtctgcaaccaacaaagtccaccacttggattaccgatgca
ttcccgagaacgagtgtgctcaggagccctggaagctggacacaaaggatgggccacagg
gtactgagcggctggtctgtgtgcgatgtaatgataattgttacggtacgtgtcgtggga
cgaaggtcaccaatgctaacctgggtcgccaagtgcataactgtcagcgactggaaggga
atctggaaatcatggtgtcaggcgggtcgaacttgacgcagcagctggaggagaacttgg
gccagctgcaagttgtgactggatacttgaaggtgtacggctccaatactctcttctctt
tgaacttcctgagcaatttggagaagatcggcggcgatgatttagtgcacggcaggtatt
ctctttatgtgctggacaacgagaagctgcaggaattgtgggactggaagcaccgcagcc
gcagcctcaagattaccagaggaatgctcttcttccaacacaacccaagtctgtgtcgag
agctgatcaatgagctggccagccgggcacagctgacacaggcaagccgagtgcatgttt
ccccagcagaggacacaggcccatgttacacatcggatctacaagtggattgcgttcctc
ggcgtcatggaaagcttaacgtgtcctggaaataccactactatgggcgcgatgatcggt
ttgtcatcggttattacctgtactatcgggaggcacccaaaaagattacgctctatcaag
accgcgacgcttgtaacgacaacatactgtgggagaggctgtttagggaatacgagcgaa
acaaaaggtatgaagtgagcgtggacaacctcaagccttacactcaatacgccctgtacg
ttgacgtgtactacactgacgcagtgaagaacgctagccgctccactatccaatacgtca
caaccacaatggacaaaccatccccagtgcgtgaggtgaaggcaacacttggcaaaaata
tctctactcaattactgtcttggcgtgaacctgcagtacccaacggagtgctcaagatgt
accaggtgaagtacgggaggctgaagctttcccgtctacacttacaggaagatcgccatg
acgtgtgtgaggacatgagggaagagccgcagagcaagacgcctcctagcatgcagaatg
gaggagaggaggacaaggggacgggctgctgtgcttgtccaggttccgctgtcagtctct
caaaggaagatcgacgctttgaccaccagcttgacatcaatttccaaacctttatatggc
aaaacctgttgtgcaaaaggctggtagactattctcttacccaagtaaatctttcacaat
atttgaagaatagatgcagggaattgtttatactttcttttctgtattatcttgtgttgc
ttcttcatggcctttatacataaacgcctttccttcttacaaaaagggttagtgacgcca
atgaaaataaaccaatccccgcctccgtcagcctaagcaagcctctcacccaagagcgaa
agaacttcactagcagccgtgaggcctccatgaaccagaccgatatcaccgccatacccg
ccagtcaggcagcagctttcttggcctccgaaaagcgacacggttccaggcagcgaaaac
gtagaagcagtttccatccagctgtaacacaagacgggatagataaacagatgagtgctg
aagagacggaaactggacgggaacaacgagaagaggtggaggaggaggaggaggaggagg
aggagtacaaggaagaggaggaggaggaggaagaggacgacgacgacgaactggaggaag
agatggtggaagatgaagagtgtgaaaacattgacacaaacggcaacgacacagcgttgt
gtgacgtgaggacgatgacaaccattaacactcacgtcactctcatgggtctggcatact
tcactcaatacagggtgttggtgagggcttgtaatggtgaggacagcgactgcagcgact
ggtcggttctggacatcacaactccaccggacatgtccatatacaagatcaaaaacttta
aggcgcagcaaattaaaataaatgagaccaaacagtcggctgtaaaatcaaaatccaact
ctagtgaggtggtcactctacccagaccaacagacgccatgctgctcctcagctgggatc
caccgatcgctcctaaggaagacattttggcctatatcattgaataccagataggagaaa
cacccaagaaaaagatatgcttgccgcaggagaaattacttgaccccacgtacaggtttc
cgctgcagaagtttggcacctacactttgcagataagagttcgttctcccagtggggatg
gaccgcctaccacccagactgttagagtcgagaaacacaatgtgtattgggctgtgttgg
ttgccttcctgtgtggtgggttgttgggtatctgcattatggaggtggccttgtggacga
ggcggcggagaactgtaccagaaacacccacccataaccacacttacggagaacgcttac
tggaacagggattggaacgtcttgataaggatttcgttattggcagcgacaccctgaaag
ttgaactaaaccgaaaattgggacagggattcttcgggaaagtatacctgggactgctga
agctgccggcagggaaagaacaacaggtggcagtaaaaactcccaacgcggaggccacgt
acacggacaagaaacgcttcctggacgaggccgttgtcatgcagcatatcagatccaact
ttatggtacgtctgattggcgtggtggacagttaccctccaatctatgttgtgatggagt
atatggagcttggtgatctcaagtcattcctcataacaaatgaggggaagtcgcttacag
atgagaaaatggtagaaatggcggtggaggcagcggacgggatggcttatctggaggcca
aaaactgggtgcaccgagacctggcggcgcggaactgtatgctgggtatagtggaacaga
gactcactcttaagattggtgactttggcctcaccagatacgtcactgctgactactaca
agaaacagagcggtgggatgctgccattccgctggatggctccggagtcactagtgtact
gccgctattcttcaagatccgatgtgtggagttacggggtgttgctttgggagcttgcca
ccgggggacgccagccttatgagggaaacctggaagaggaagtgggggatttcattctct
ctggtaagcggctgggacctccagacaagggcccagatttcttttatccactcatgctga
ggtgctggaaagcagtacccaagcaacgaccaaccttcaagcgaatagtgcaacgtcttc
ttcccatgacctccaaaaaatatctggagtacttccagagagtgtccttcttccacaact
ccggttcctctgaccacgagagcccagttgacatcgatgaaggtttcaatgccagcggct
caagtcaagaggacgctgaggcaggatactcgggttcactttcttcttccgtgcctccct
tccattactttaatcaagaaagccaggctgaaaacgaggattttgtgagttggagcagcg
gaggtgatactgctgtcgaagagaatctggtatgcatgaccccggaggacccttacgaga
gatcatcttccgttccactgtcgtgcatcacaagtcatgtgggtcgactcacaccaagca
gtgacgtgcccaacaagaaacttttcttccgcaccaattgtgtcgccgagacttagcttc
ctccacctgcagcctcttgatcgcggcctgcactcctggccttcacgctataccggcctc
atttttctgaagtcagtatactggccagagttagcctcaacttgcactagcaacattcat
gtcccagcagaaatgtatccatgacatcaacaaacatcaagcaaatcattcattggtcac
ttacaaacatctaccaagattgaaggaacggtttggtttaaaatattccctgaaatgcag
gaatatttccgtatttaacgggtcctgcatgacatcatgtcacgtattttattattttct
ccccaagaagaaaaagtcgtaagatgttagtgacggaggcgagtagttgttgttcccgtt
atgaatatgaaatataaatccaaccatatttatacctagatgtaaacttatgtggacaca
attatggaagtcatattataaagtagccattaatgatatgcaagatttcaaagataagta
atgcatgttctttgtttgtggtagatgcaggacatgtgcaacgaaactttactgatgctg
ctgcttctccttcagctttttccatgtgtaactttgcagtgtcatgatatttcggctttt
cgcttacagtattcgacgtataacgtggcaagactcattggagcgtttcaatagctttgc
agacgttcatcgctttgtttaagagcgacactgagcgatatcccatgactggtggtgtgc
ttatttgtgtgattctatttaagaggaattctaaatgatttaataatcatcctttaaagt
gtggagttttcttcaatttccttcttcgatatcgttgtggtactgac
