# Supplementary material for: Phylogenetic and transcriptomic characterization of insulin and growth factor receptor tyrosine kinases in crustaceans
Source: Front Endocrinol (Lausanne). 2024 Apr 4;15:1379231. doi: 10.3389/fendo.2024.1379231 (PMC11024359; doi:10.3389/fendo.2024.1379231)
Supplement: Supplementary Material 1 — Crustacean RTK sequences and classification. [file DataSheet_1.zip › Supplementary_Material/Supplementary Material 2/Cmaenas Alignments/InsR/alignmentInsRdnaGREEN2.fa]

>CarmaC_EVm001651t1 type=mRNA; aalen=999,96%,complete; clen=3097; offs=11-3010; organism=Carcinus_maenas; evgclass=noclass; oid=Carcinus_maenas_CNS_velvLoc18640ct1; cov=6.9_g7102_i0;
tcaatgtgtgatggtgatggtgcacggtagtgatgaaaacatacttaaagtgtttgcatc
cccagattctgacctggtaatacaccttgaaacgtctgacaccagcctcatcctgcacca
tctgcgtcacttctctgtttacactgtggccatcaccgcctgcctccaaccacgcatttg
cattagaacaccatcgtctgttggcctcaataccaccacgctcaacatgaataaaaccgt
gaactgcaagctgtgctccaccgtgcctgctgtcgtcaccgccctcaccgacgctagccc
tgccgccgacatcataccggaacattcgctaacagtcctccagaacaacggttcctcttc
agtcgtcatgtcgtggcttcctccgtcttccatcaacggcagaatcatgcactatatcct
gcggtgcctcaccccacacgatgaatcctatgagagaattgtcaatcctaccagccagaa
gcatgaggaggaacgactcaggttttctctggacgacttggagcctggaaactactcatg
caaacttgctgccaggtcctcaataggctacggaaattttacacagcctatttcatttgt
tgtcatgagcagcagcagtttctctggagaaaacgacagcagggcatggtgggccactct
gttgggagtcgcagcattattggtggtagtggttgtggtggtgccactgtggtggtggcg
gtggcgatccacgatcaacatacccgacaagatagctataaccgacaatcctcattacga
cgacctccacgagagaatccgcaaaggtatgattttgaaaagggataacctgcacatcac
agagaacgtgccgccgcttggaagtggtgcctatggcttagtgttggcgggagagttgcg
gaaagatggccaagtctggagagtagcgatcaagacacactcaaacttcatgtccaaaga
atggagcaaacatcttataaaagaggccgaaatcatgcagaacttggagtgtcatcacat
cgtacaactaatgggtgtggtcggtgactgtctgccggtgtacttagtaatggagcttat
ggaaggaggtgacctgaagacttacctgaagcgatacaagagatgtgttacgaatcagac
cataatggagatggcggtgcaagcagcagacggcatgacttatcttgccagcaaacgagt
ggtgcaccgagacctggccgccaggaattgctttctagaccgtagtctcatcgtcaagat
tggagactttggtctcgccaggatcctcgagtcagattcgaactacaatgtgagaagata
tccagaaacgccagttcgttggatggcccctgagagcctcctaggcaagcacagcatcca
gagcgatgtttggtcatacggtgtcctcctttgggagatggtgacgcgagggaatcggcc
atacgagcacaacagttgtacagaagtgaagaggttagtgacggggatggataaaaaccc
aggtgtgcctcgtccctgcccccgtcccctgggtgccgtgatgacctgtgcctgggcctc
ccaaccctcgcaccgacccacatttaagatcatcacggcttttctgctgcagtacgtgag
tcctgagttccagagaaggatggaacaagtctcattcatccacaccttaaagacagaaat
agccagtgatgaggacaacgttcagctgctgcggctaatgaacgccagcaccaccaatga
agactcatctcagtggagttcagccagccactctttgtctgccaccactccctcccatcc
tgtgtggcagcggcaatccttccacacaccgaacacggaggcggacaactcttcgcagag
acgtcagctccacacacacacaacagataactcagacactgagttttcccgtcaaattaa
gagtttccatatgcaagataatgttccttgcagctctaatgtccaaaccagctgtctctt
ccaggtaacgccgcacacgtggcaattagacacactggacgttgtttcagggacacgcca
atccgggagcggtttacctttaagtcttgtgcactacaaaaatactgacaagaaaagatt
tacctcattaccaaaaaattctcgaggcagtgcctcaaagccttccctccagagtgttgc
atcgagttactctccgccatcagtcgtcactcatgccgtccccttcacttcttttacacc
acacataacttcctgccactcctctacgccgcctacttcacgttcagtttgttcttcttt
ccttccttcctcatccggtagtactgccctcgagttgtcttgcaatttctctacaccccc
ttcctcgctatctcttcatactttgcataacccgcagttagctgcttcattagctcacga
ctccacttctaagttacagggttcatcacccttacattgtactgcagccacttccttgac
actcgcacgtgcctttccaggcctctccgaagcatccgtccactcgtctgtgcatctcgc
tgcaggaaatccctctgtgcctcaacgacctgccattttttcatgttgcattgccaatat
tcgaagcctggcccagtcgagacccagcttggccgccagcgagccgttactgtctcacca
ggaatcacccatcgaatctccgttcccttcatcttccgtcgatcacttacccaccacacc
agaatcagactccactacatccctcttgtcaaccaagcatccatccatcatgaagtcctt
tatcaccaagctaccgcattgtgaaggacaaaaacaatcaacatcgtttccaatatcttg
ttcctccactgaccctagtaactcaggtgcagcttttttagcacgtcctgtttccggcag
cgcacctcccacccttctacttaaaagaaagacgcaagtctttagtgctacaagtgacct
tggcaccggtcgtcaccgccgtagccgccgctacacctctctcagtgagagtggcggaga
ccggcagtgaccaacgcggctgcagctccacatcacttggtgtggatattcgtatgtgtc
gctgttgtcttcaatgttcattgtacagtatattcat
>CarmaY_EVm006907t1 type=mRNA; aalen=451,97%,partial3; clen=1384; offs=32-1384; organism=Carcinus_maenas; evgclass=noclass; oid=CarmaY_velvLoc52360ct1; cov=5.6_g23067_i0;
------------------------------------------------------------
------------------------------------------------------------
------------------------------------------------------------
------------------------------------------------------------
------------------------------------------------------------
------------------------------------------------------------
------------------------------------------------------------
------------------------------------------------------------
------------------------------------------------------------
------------------------------------------------------------
------------------------------------------------------------
------------------------------------------------------------
------------------------------------------------------------
------------------------------------------------------------
------------------------------------------------------------
------------------------------------------------------------
------------------------------------------------------------
------------------------------------------------------------
------------------------------------------------------------
------------------------------------------------------------
------------------------------------------------------------
------------------------------------------------------------
------------------------------------------------------------
------------------------------------------------------------
------------------------------------------------------------
---------tcgtccctgcccccgtcccctgggtgccgtgatgacctgtgcctgggcctc
ccaaccctcgcaccgacccacatttaagatcatcacggcttttctgctgcagtacgtgag
tcctgagttccagagaaggatggaacaagtctcattcatccacaccttaaagacagaaat
agccagtgatgaggacaacgttcagctgctgcggctaatgaacgccagcaccaccaatga
agactcatctcagtggagttcagccagccactctttgtctgccaccactccctcccatcc
tgtgtggcagcggcaatccttccacacaccgaacacggaggcggacaactcttcgcagag
acgtcagctccacacacacacaacagataactcagacactgagttttcccgtcaaattaa
gagtttccatatgcaagataatgttccttgcagctctaatgtccaaaccagctgtctctt
ccaggtaacgccgcacacgtggcaattagacacactggacgttgtttcagggacacgcca
atccgggagcggtttacctttaagtcttgtgcactacaaaaatactgacaagaaaagatt
tacctcattaccaaaaaattctcgaggcagtgcctcaaagccttccctccagagtgttgc
atcgagttactctccgccatcagtcgtcactcatgccgtccccttcacttcttttacacc
acacataacttcctgccactcctctacgccgcctacttcacgttcagtttgttcttcttt
ccttccttcctcatccggtagtactgccctcgagttgtcttgcaatttctctacaccccc
ttcctcgctatctcttcatactttgcataacccgcagttagctgcttcattagctcacga
ctccacttctaagttacagggttcatcacccttacattgtactgcagccacttccttgac
actcgcacgtgcctttccaggcctctccgaagcatccgtccactcgtctgtgcatctcgc
tgcaggaaatccctctgtgcctcaacgacctgccattttttcatgttgcattgccaatat
tcgaagcctggcccagtcgagacccagcttggccgccagcgagccgttactgtctcacca
ggaatcacccatcgaatctccgttcccttcatcttccgtcgatcacttacccaccacacc
agaatcagactccactacatccctcttgtcaaccaagcatccatccatcatgaagtcctt
tatcaccaagctaccgcattgtgaaggacaaaaacaatcaacatcgtttccaatatcttg
ttcctccactgaccctagtaactcaggtgcagcttttttagcacgtcctgtttccggcag
cgcacctcccacc-----------------------------------------------
------------------------------------------------------------
------------------------------------------------------------
-------------------------------------
