# Supplementary material for: Phylogenetic and transcriptomic characterization of insulin and growth factor receptor tyrosine kinases in crustaceans
Source: Front Endocrinol (Lausanne). 2024 Apr 4;15:1379231. doi: 10.3389/fendo.2024.1379231 (PMC11024359; doi:10.3389/fendo.2024.1379231)
Supplement: Supplementary Material 1 — Crustacean RTK sequences and classification. [file DataSheet_1.zip › Supplementary_Material/Supplementary Material 2/Figure 1 input.fa]

>UEP53722.1InsR insulin-like receptor 2 [Portunus trituberculatus]
MVLLLKVVLTDCFCWWRLQHRNDEDGDANGDTVSLVSKSLRRNRQVMVRLSRVTVCLCGDSDNGGYTSER
QPPKTLPLPSPLPPAPVILLQLVSSSSSSSSSSLSQSPPLPQSSPILSSSLKKPLQKLQNTSPLSSPRKL
QPSSPSSPSRALQSSPASSPLHPHLSSSPPPSLPSITTITTTQRPVQPSPPHAHSERDTTPPTPPYHTPL
RCGRSVREWRTWVLVMLAVLGAAGECHAQTHYGETSTSTALCPPKRDSSQKICSSMDLRNTVDELVRLCH
CSIIEGYLHFVLQEQNDTASAAKLREFTFPELREITEHLLVYRVFSLTTLRTLFPNLTVIRGEVLFYNYA
LVIYHTPNLVEVGLVSLTSILRGSVRIERNQQLCHVTTVDWARITSRSLTENYINRNKPESECHPCPADM
GCPASTPCGPGRCWGPGACQILCRSGCSGGCVGGECCHEECVGGCLTPGNPRTCLACKNFWDVEEGSCSP
DCPPGKLKVSRHRCERVRTCPHGRALRLDTRECVWDCPAGHENTTSTTFGRLCRPCQGHQCPRRCPGTKV
SSVSHAQALRGCTLIEGGLTIVINGGENVRKELEENLSSIKEVEHFIKVFRSNLTSLAFLSSLTRVGGQE
RLHTDYSVVILDNPNLQELWDASGLTIERGKILVHANPKLCLHRVHTLANQTGLQGLSETDVSPTSNGDL
VPCNITPLRASVSTSPLYGTLTVTVEATQLPGVSVYYVSYMKTDTNISLYDSDQPCSEQGWATVEMSIDG
TRKDGGNKREEGREIRREERGRRRGGEHVVSGMLVNLDPFTRYAVFVKTVSLDSSARGAQSEVMYATTSP
YNPSEPENPQWSSPNSSTLKLWWLPPRHPNGVIDHYLVTLVLLLDVPKVPASLDFCQEQERRHLQKNLQT
DPVMRSTPYSNEDEIEDEEDMMDEEEEHDEEEDEDEGRDKDSRMYRNETRMDGDKDGELSCRRVSQFTAS
SSSSCCACPESPMSQSDGDVLGQIAFEDFIMDSVYVKKAERGRRRARARLHQLDTFEKDLRVIYQPPRKT
RQAHHPRSLVARSLDSRESHMQLPVGSEDGVMEEYRHHQQLYHEEEQGGDFPLYHEERVHEFPSQGGIRA
EYQLHESDLHKYNEPLPELGSVLRLQIRRTRNLHLTIHRLLHFSLYSVSIVACQAPEPFLPGTWMKLCSL
HPAQTAAYTKPSVAGDQVPVESLKVAVLNGTLGSVSLSWEAPRSPNGGILAYIIRLHGPLREERCITHRK
FEAQDGRLELDDLSPGNYSVSVRVRSKAKFGPYSEPIFFVIPGSAIEPSLPTLRVVLSAVLGVVGMVAAG
LGCWGWRRYHTRYTIPDTMEEVDENPCYRGGFAPAEMFRQEFIFWRDDLKVMQDRPLGKGFFGMVFEGEL
THTDKKRVAVKTHTERASKEDILQFLKEAAVMQNISCHHVVHLLGVVGDYSPVYVVMELMEQGDLKSFLQ
RHPRHHVSEEKLVEMAVQAADGMAYLAEGRLVHRDLAARNCLLDHNLVLKIGDFGLSRSLKSDYYRKEGQ
GVLPVKWMAPESLQRNVYSTHSDMWSYGVLLWEMATRGLTPYKNCTNEEVIRLVVEKYATLDRPRDSPQP
FQRLMRQCWRYDSRERPTFLAVTKFLLKHTSSEFQERFEKVSFYHSRSSDYAKYRQASKRGFMSGGGRAS
DDDTSDDIALVSSSSEESDEEISEDGVLRFRTPHGSPRTTRRSPRVARGEMSTTLLGVGGKSMCRVAGGV
TGPSDWSRSAAPSVLHFYTNVSPDTRIGKVVCGAGQSQMMAYGAGDEEYDPRYAQLALSTPSTPASGNRT
PLRTPGSTPHTPFLHPNTAAFPLPSSTGVSGSPPPFLQQHKGENTVSSKSPSQISLATSPSATKPSAPFY
TNLAKSLSTFIARTSAYPNEAPHRVLRRLTTVPYGLRGTTNTLKESSKWPSFMEGRSRTLPSSTSTCSIP
TNLSTAAHTAELTHSRYSSSEITTRVSSTRSAALNEETVSSSISSILHDAQHSSSNNSEHGDAVLTLPRR
SKSKFFRCERVYINTPPRPSGSLPDNFFRRLHAKYGEAPLPASTVESPKSKSLKRCKKENDPGDIEMM

>UEP53721.1InsR insulin-like receptor 1 [Portunus trituberculatus]
MNPATAADDERLRSDSSEERRDGRARRFAQLVPGKRPPVMVIVLVLMLVMMVVVVTVLVTGRNKFDHPLA
TTNQHGAAFGKTCGSVEVTGDQTFLEDYVSCVTIEGNLRIQLIEYNETQSLVGLPNLIQVTGYVIIYQLS
YLKTLRHLLPLLAVIRGRELFHGYSLVIYGNIFLQEPNLWNLTHVLRGAVRVEKNLCSGPPNRWDLLSPS
PALNVVQDYGLCVYPMCEEQRDCTNVTTAIHTYCTTHGGCYQDSQCHEECVGGCYALYDPNACVACRNYQ
DGHTCVPECSSSVNNKVHHLGYRCIREDECAKEPWKMEREMGPHGTERLVCVPCNDNCYGTCRGTKVTTA
NMGRQLRKCQHLKGNLEIMVSGGANLMQQLEENLGQVKVVTGYLKVYGCDTLFSLNFLSSLEKIGGEDLA
HGRYALYVLDNEKLRELWDWEHRNHSLEIIQGMLFFQHNPSLCRELIRKLATQAQVQADRVHVSHAEDTA
PCYTSDLEVRCVPLKNGRLEVLWKYHYHGRDHRFVIGYYLYYREAPEKITLYQGRDACNDNIVWKRIFRE
YEHDEECVVGVDNLKPYTQYAVYVDVYYIDAVKNASRSSIQYVTTQVGEPSPVRELKATSQKGTSAQFLS
WREPAVRNGPLKVYEVKYGRLKLPRPRPTPEDRDVCVDSRDEPQNKTRLSLHGGEDDNKATRCCACPDSA
ANLSKEDRRYDHEFDIHFQTFMWQSLFCKSQSKPPAQRRNYTADEVTRNVSDITSTPVIPGTASIVAEEQ
NRSRQRKRRSIVHLSARMQDRTDTETSDQKREEKNNKYKEMEHDECEISTDTNSDTAEVCDVRTMTTNNT
RVTLMRLSYFTQYRVWVRACHTEGSICSDWSVLDVTTPVDISIYKIKNFKVKQMKTNETKWPDTKSQANS
SNKTPASPPGAAAQIGTTLLLSWDPPMVPMELILAYIIEYQLEQTPKKKICVPQQKMRHAEYRFPLQKYG
SYTFHIRLRSPSGDGPPTSLTIGIKRPDVYWAVPVAFLCGGLLGICIMEVVLWVRWRKRSEAPESQTFEE
LLLEAGLKHLEKDFIIDSNVLQVKLDKKIGQGVFGIVYLGMLKLPAGEERQVAVKTVNEEATYQDMKHFL
DEATVMQKMKSNFVVSLIGVNSCPPIYVVMEFMEYGDLKSFLLREEGATITNEKMVEMAVEAADGMAYLK
ANNWVHRDLAARNCMLGMVEDRLILKIGDFGLTRHVTTDYYKIKTCGLLPVRWMAPESLEYYRYTTRSDV
WSYGVLLWELASGGRQPYEDKLDKEVEDFILCGKRLGPPDRGPDFFYPLMLKCWNAVPEQRPSFKRIVQR
LLPMTSKKYLEYFQRVSFFHNPGSSEHEGPDDIDEGFNASSSSQEEAEAGYSGSYSSSLPPFHHLDQDSQ
VENDQFENESSEDDTAVEDDLVCMTPEEPYERQCSGPLPCITSHVGRLPPSSDAPHKKLLFRTSCFAET

>AAC47458.1InsR insulin receptor [Drosophila melanogaster]
MFNMPRGVTKSKSKRGKIKMENDMAAAAATTAKTTACTLGHICVLCRQEMLLDTCCCRQAVEAVDSPASS
EEAYSSSNSSSCQASSEISAEEVWFLSHDDIVLCRRPKFDEVETTGKKRDVKCSGHQCSNECDDGSTKNN
RQQRENFNIFSNCHNILRTLHSLLLLMFNCGIFNKRRRRQHQQQHHHHYQHHHQQHHQQHLQRQQANVSY
TKFLLLLQTLAAATTRLSLSPKNYKQQQQLQHNQQLPRATPQQKQQEKDRHKCFHYKHNYSYSPGISLLL
FILLANTLAIQAVVLPAHQQHLLHNDIADGLDKTALSVSGTQTRWPRSESNPTMRLSQNVKPCKSMDIRN
MVSHFNQLENCTVIEGFLLIDLINDASPLNRSFPKLTEVTDYIIIYRVTGLHSLSKIFPNLSVIRGNKLF
DGYALVVYSNFDLMDLGLHKLRSITRGGVRIEKNHKLCYDRTIDWLEILAENETQLVVLTENGKEKECRL
SKCPGEIRIEEGHDNTAIEGELNASCQLHNNRRLCWNSKLCQTKCPEKCRNNCIDEHTCCSQDCLGGCVI
DKNGNESCISCRNVSFNNICMDSCPKGYYQFDSRCVTANECITLTKFETNSVYSGIPYNGQCITHCPTGY
QKSENKRMCEPCPGGKCDKECSSGLIDSLERAREFHGCTIITGTEPLTISIKRESGAHVMDELKYGLAAV
HKIQSSLMVHLTYGLKSLKFFQSLTEISGDPPMDADKYALYVLDNRDLDELWGPNQTVFIRKGGVFFHFN
PKLCVSTINQLLPMLASKPKFFEKSDVGADSNGNRGSCGTAVLNVTLQSVGANSAMLNVTTKVEIGEPQK
PSNATIVFKDPRAFIGFVFYHMIDPYGNSTKSSDDPCDDRWKVSSPEKSGVMVLSNLIPYTNYSYYVRTM
AISSELTNAESDVKNFRTNPGRPSKVTEVVATAISDSKINVTWSYLDKPYGVLTRYFIKAKLINRPTRNN
NRDYCTEPLVKAMENDLPATTPTKKISDPLAGDCKCVEGSKKTSSQEYDDRKVQAGMEFENALQNFIFVP
NIRKSKNGSSDKSDGAEGAALDSNAIPNGGATNPSRRRRDVALEPELDDVEGSVLLRHVRSITDDTDAFF
EKDDENTYKDEEDLSSNKQFYEVFAKELPPNQTHFVFEKLRHFTRYAIFVVACREEIPSEKLRDTSFKKS
LCSDYDTVFQTTKRKKFADIVMDLKVDLEHANNTESPVRVRWTPPVDPNGEIVTYEVAYKLQKPDQVEEK
KCIPAADFNQTAGYLIKLNEGLYSFRVRANSIAGYGDFTEVEHIKVEPPPSYAKVFFWLLGIGLAFLIVS
LFGYVCYLHKRKVPSNDLHMNTEVNPFYASMQYIPDDWEVLRENIIQLAPLGQGSFGMVYEGILKSFPPN
GVDRECAIKTVNENATDRERTNFLSEASVMKEFDTYHVVRLLGVCSRGQPALVVMELMKKGDLKSYLRAH
RPEERDEAMMTYLNRIGVTGNVQPPTYGRIYQMAIEIADGMAYLAAKKFVHRDLAARNCMVADDLTVKIG
DFGMTRDIYETDYYRKGTKGLLPVRWMPPESLRDGVYSSASDVFSFGVVLWEMATLAAQPYQGLSNEQVL
RYVIDGGVMERPENCPDFLHKLMQRCWHHRSSARPSFLDIIAYLEPQCPNSQFKEVSFYHSEAGLQHREK
ERKERHQLDAFAAVPLDQDLQDREQQEDATTPLRMGDYEQNSSLDQPPESPIAMVDDQGSHLPFSLPSGF
IASSTPDGQTVMATAFQNIPAAQGDISATYVVPDADALDGDRGYEIYDPSPKCAELPTSRSGSTGGGKLS
GEQHLLPRKGRQPTIMSSSMPDDVIGGSSLQPSTASAASSNASSHTGRPSLKKTVADSVRNKANFINRHL
FNHKRTGSNASHKSNASNAPSTSSNTNLTSHPVAMGNLGTIESGGSGSAGSYTGTPRFYTPSATPGGGSG
MAISDNPNYRLLDESIASEQATILTTSSPNPNYEMMHPPTSLVSTNPNYMPMNETPVQMAGVTISHNPNY
QPMQAPLNARQSQSSSDEDNEQEEDDEDEDDDVDDEHVEHIKMERMPLSRPRQRALPSKTQPPRSRSVSQ
TRKSPTNPNSGIGATGAGNRSNLLKENWLRPASTPRPPPPNGFIGREA

>XP_037302260.1InsR insulin receptor [Manduca sexta]
MRRACDGPAWPLLASALLLACAQALPASEQLAPGICPSMDIRNNPEQINRLRGCRVIEGQLSIVLMERST
PKIYENISFPELREVTGYIMIYRTKVRNLGDLFPNLTVVRGIQLFKDFAIVIFDNEHLEALGLRSLMRIE
RGGVRIQHNDRLCYTNTIDWTRIIAGDADNIIRSNYDTRLCGLCPNAQSRIEDHRQSQQQCPTDSKGKLL
CWDDKHCQKICPSSCGVEGCMPNGTCCHSSCLGGCDGPGATHCHVCKNYSLESSEPGSKRICVDTCPAGT
YTLFRRCVTEQQCRSMPPPPQPVGTGDSSYFRYALNIRSYKILNNKSCVYMCPSGFTEEGDIHNSTCKLC
PSWGCRRECVGGKIDSVATAEQFRGCTHIKGKLEISLRTSGGNTLSVLESALGEIKEIEGSLQVTRSYPL
VSLMFLKKLEKIIGVSTAEHKGQVLHIINNKNLELLWDWSKGRTINITGGTLYIHSNPKLCYNQLLPLKN
MTSNPRSNFTELEVSQESNGYQASCLPDVLKLRVWELRRTAVVLTWNMYCPEDMRKLLGYSIYYIAAEKN
VTLYDQRDACTDTWNVLDMTIDEARNGTRDELPPPETNKTSMILNPCSNMQPSFYPVTPLVPFTRYAAYV
KTYTTMQDRRGAQSSIIYFKTLPGAPSPPTSVTVELRTPYSVSIKWAPPTMPNGTIILYHVEVHANSYNK
PKILAGNINYCGKPNALANMIKASLEEAPETQEEKTTGDVKNGSCACNEESKSSTRFTSRAEEERMESIN
FENDVQNQVYKKADRPKSKTMANRIKRSLDISLSSMLVKLTENRDPRPGFNYSNSTDEDGYVKSLYYELD
GKTESLTVDSMRHFTWYTVNIWACRARADNETKEQYDDTWCSERAYYTFRTSELPNADVVNNFKAEIVKS
NKTFPDVNLKWDPPANPNGFVVAYNVHYSRVEDSNQGQDVGLGTCIISDDFETAKHTHTLRALSPGNYSV
RVTPITVSGAGNVSNDVYVFIPERAVESGYEWAWGLAGGGVVMLALLGGGVWYTRRGLMSPNEISKLFPS
VNPEYESTVYVPDEWEVPRANIEFIRELGQGSFGMVYEGRAKNIEKGKPETRCAVKTVNEHATDRERIEF
LNEASVMKAFDTFHVVRLLGVVSRGQPTLVIMELMEFGDLKTYLRSHRPDADSSLPKKDAAGDPPTLQNI
LQMAIEIADGMAYLSAKKFVHRDLAARNCMVAGDLTVKVGDFGMTRDIYETDYYRKGTKGLLPVRWMSPE
SLKDGVFSSNSDVWSYGVVLWEMATLAMQPYQGLSNEQVVRYVVEGGVMERPEHCPDRLYELMRQCWSHR
AAARPSFLRLVADLAPHAHAHFRHRSFFHSPQGQEMYALQRSALGNYHLTTRYRYKLKLVKSTHMTHLTI
IIPTYSLI

>KAG1673627.1InsR Insulin receptor [Nymphon striatum]
MYLISVCDGMNVDNVATAQKLDGCTAISGSLTIQLNGQGGSIYQELEKFLGRIESIDGYLKIMHSASLIS
LNFFRNLTVIKGNKLDRDFYSLVVRDNENLQELWDLPQRKNKLKIRNGRPFFHYNPQLCMKKINDTMQNV
GIKDLSHIEISPTSNGNKGACTKKNMDLDTFKVNSFTVTILFDNFRKIHYDARTILSYVISYREVTSNQQ
ISLFDGRDACGDGNWKVVDYDASNASDKDDKVQYTLSDLIPDTKYAVHVRTSVIDSEPLSGFSKIITFTT
KPNYPTSPLDLTSSHITENGLELEWIPPLKPNGKVTHYAISWVQEREDADEVWQQNFCEDLSISFKSKQT
DQIEIKDPSFSNKTTPNNNTCSCTNSKKVLEADIKEQIYFENFLQNAAYKKKTLKNPRSKRSFDKVNFSI
DVVSTPDPQVSTETVFISSTPSLHSDYKLTNKPPFSLKNLHHFTKYHIKVIACHDLDHSTNISRCSHPSV
IYPRTKPKPTADDIVLKKVSSKVDNHTSGLVHIRWKPPLEPNGIIGGYQVEYKRVDIQNYKPITVCITKK
KYKKKQGHSLQGLQPGKYSMRLQAISLAGKGSWTDYTYFEIREPENGLKTSTIVAIICMSVFFFIVIVAV
IIWRGFKRRYQKRFESANLMTSVNPEYCEYRLLSFKMVICFCFCIFCEIMQVLCIARSEYIPDEWEVNRD
KVEFICPLGQGTFGMVHEGIAEDPKTGLKFRCAIKTVNEKSSSREFLKEATVMKGFTCHHVVRLKGIVSV
TAPTLVIMELMENGDLKNFLRSQREDYVQDQTKPQHPPRASPKPNQFVQMAAEIADGMDYLSSQKFVHRD
LAARNCMVAKDFTVKIGDFGMTRDIYETDYYRKGGKGMLPVRWMAPESLKDGVYTSHSDVWSYGIVLWEM
VTLACQPYPGLSNEEVFNYIVNGGVMEKPLDCDEKLYNIMMSCWQINPLLRPSFNELVKCFLSGVDKNFK
TRSFHFGCSSASDSDDSDDAELIGPSSPLRSSSQNKDATKKNIFNKLLNRYHKSKKHKSPLPRVNSKQES
LSDNHNPAPENHRPSDVMSVAIAGKNSNNSTNGFVPSENTASTCC

>NP_524436.2InsR Insulin-like receptor, isoform A [Drosophila melanogaster]
MFNMPRGVTKSKSKRGKIKMENDMAAAATTTACTLGHICVLCRQEMLLDTCCCRQAVEAVDSPASSEEAY
SSSNSSSCQASSEISAEEVWFLSHDDIVLCRRPKFDEVETTGKKRDVKCSGHQCSNECDDGSTKNNRQQR
ENFNIFSNCHNILRTLQSLLLLMFNCGIFNKRRRRQHQQQHHHHYQHHHQQHHQQHHQRQQANVSYTKFL
LLLQTLAAATTRLSLSPKNYKQQQQLQHNQQLPRATPQQKQQEKDRHKCFHYKHNYSYSPGISLLLFILL
ANTLAIQAVVLPAHQQHLLHNDIADGLDKTALSVSGTQSRWTRSESNPTMRLSQNVKPCKSMDIRNMVSH
FNQLENCTVIEGFLLIDLINDASPLNRSFPKLTEVTDYIIIYRVTGLHSLSKIFPNLSVIRGNKLFDGYA
LVVYSNFDLMDLGLHKLRSITRGGVRIEKNHKLCYDRTIDWLEILAENETQLVVLTENGKEKECRLSKCP
GEIRIEEGHDTTAIEGELNASCQLHNNRRLCWNSKLCQTKCPEKCRNNCIDEHTCCSQDCLGGCVIDKNG
NESCISCRNVSFNNICMDSCPKGYYQFDSRCVTANECITLTKFETNSVYSGIPYNGQCITHCPTGYQKSE
NKRMCEPCPGGKCDKECSSGLIDSLERAREFHGCTIITGTEPLTISIKRESGAHVMDELKYGLAAVHKIQ
SSLMVHLTYGLKSLKFFQSLTEISGDPPMDADKYALYVLDNRDLDELWGPNQTVFIRKGGVFFHFNPKLC
VSTINQLLPMLASKPKFFEKSDVGADSNGNRGSCGTAVLNVTLQSVGANSAMLNVTTKVEIGEPQKPSNA
TIVFKDPRAFIGFVFYHMIDPYGNSTKSSDDPCDDRWKVSSPEKSGVMVLSNLIPYTNYSYYVRTMAISS
ELTNAESDVKNFRTNPGRPSKVTEVVATAISDSKINVTWSYLDKPYGVLTRYFIKAKLINRPTRNNNRDY
CTEPLVKAMENDLPATTPTKKISDPLAGDCKCVEGSKKTSSQEYDDRKVQAGMEFENALQNFIFVPNIRK
SKNGSSDKSDGAEGAALDSNAIPNGGATNPSRRRRDVALEPELDDVEGSVLLRHVRSITDDTDAFFEKDD
ENTYKDEEDLSSNKQFYEVFAKELPPNQTHFVFEKLRHFTRYAIFVVACREEIPSEKLRDTSFKKSLCSD
YDTVFQTTKRKKFADIVMDLKVDLEHANNTESPVRVRWTPPVDPNGEIVTYEVAYKLQKPDQVEEKKCIP
AADFNQTAGYLIKLNEGLYSFRVRANSIAGYGDFTEVEHIKVEPPPSYAKVFFWLLGIGLAFLIVSLFGY
VCYLHKRKVPSNDLHMNTEVNPFYASMQYIPDDWEVLRENIIQLAPLGQGSFGMVYEGILKSFPPNGVDR
ECAIKTVNENATDRERTNFLSEASVMKEFDTYHVVRLLGVCSRGQPALVVMELMKKGDLKSYLRAHRPEE
RDEAMMTYLNRIGVTGNVQPPTYGRIYQMAIEIADGMAYLAAKKFVHRDLAARNCMVADDLTVKIGDFGM
TRDIYETDYYRKGTKGLLPVRWMPPESLRDGVYSSASDVFSFGVVLWEMATLAAQPYQGLSNEQVLRYVI
DGGVMERPENCPDFLHKLMQRCWHHRSSARPSFLDIIAYLEPQCPNSQFKEVSFYHSEAGLQHREKERKE
RNQLDAFAAVPLDQDLQDREQQEDATTPLRMGDYQQNSSLDQPPESPIAMVDDQGSHLPFSLPSGFIASS
TPDGQTVMATAFQNIPAAQGDISATYVVPDADALDGDRGYEIYDPSPKCAELPTSRSGSTGGGKLSGEQH
LLPRKGRQPTIMSSSMPDDVIGGSSLQPSTASAGSSNASSHTGRPSLKKTVADSVRNKANFINRHLFNHK
RTGSNASHKSNASNAPSTSSNTNLTSHPVAMGNLGTIESGGSGSAGSYTGTPRFYTPSATPGGGSGMAIS
DNPNYRLLDESIASEQATILTTSSPNPNYEMMHPPTSLVSTNPNYMPMNETPVQMAGVTISHNPNYQPMQ
APLNARQSQSSSDEDNEQEEDDEDEDDDVDDEHVEHIKMERMPLSRPRQRALPSKTQPPRSRSVSQTRKS
PTNPNSGIGATGAGNRSNLLKENWLRPASTPRPPPPNGFIGREA

>NP_001138093.1InsR Insulin-like receptor, isoform B [Drosophila melanogaster]
MFNMPRGVTKSKSKRGKIKMENDMAAAATTTACTLGHICVLCRQEMLLDTCCCRQAVEAVDSPASSEEAY
SSSNSSSCQASSEISAEEVWFLSHDDIVLCRRPKFDEVETTGKKRDVKCSGHQCSNECDDGSTKNNRQQR
ENFNIFSNCHNILRTLQSLLLLMFNCGIFNKRRRRQHQQQHHHHYQHHHQQHHQQHHQRQQANVSYTKFL
LLLQTLAAATTRLSLSPKNYKQQQQLQHNQQLPRATPQQKQQEKDRHKCFHYKHNYSYSPGISLLLFILL
ANTLAIQAVVLPAHQQHLLHNDIADGLDKTALSVSGTQSRWTRSESNPTMRLSQNVKPCKSMDIRNMVSH
FNQLENCTVIEGFLLIDLINDASPLNRSFPKLTEVTDYIIIYRVTGLHSLSKIFPNLSVIRGNKLFDGYA
LVVYSNFDLMDLGLHKLRSITRGGVRIEKNHKLCYDRTIDWLEILAENETQLVVLTENGKEKECRLSKCP
GEIRIEEGHDTTAIEGELNASCQLHNNRRLCWNSKLCQTKCPEKCRNNCIDEHTCCSQDCLGGCVIDKNG
NESCISCRNVSFNNICMDSCPKGYYQFDSRCVTANECITLTKFETNSVYSGIPYNGQCITHCPTGYQKSE
NKRMCEPCPGGKCDKECSSGLIDSLERAREFHGCTIITGTEPLTISIKRESGAHVMDELKYGLAAVHKIQ
SSLMVHLTYGLKSLKFFQSLTEISGDPPMDADKYALYVLDNRDLDELWGPNQTVFIRKGGVFFHFNPKLC
VSTINQLLPMLASKPKFFEKSDVGADSNGNRGSCGTAVLNVTLQSVGANSAMLNVTTKVEIGEPQKPSNA
TIVFKDPRAFIGFVFYHMIDPYGNSTKSSDDPCDDRWKVSSPEKSGVMVLSNLIPYTNYSYYVRTMAISS
ELTNAESDVKNFRTNPGRPSKVTEVVATAISDSKINVTWSYLDKPYGVLTRYFIKAKLINRPTRNNNRDY
CTEPLVKAMENDLPATTPTKKISDPLAGDCKCVEGSKKTSSQEYDDRKVQAGMEFENALQNFIFVPNIRK
SKNGSSDKSDGAEGAALDSNAIPNGGATNPSRRRRDVALEPELDDVEGSVLLRHVRSITDDTDAFFEKDD
ENTYKDEEDLSSNKQFYEVFAKELPPNQTHFVFEKLRHFTRYAIFVVACREEIPSEKLRDTSFKKSLCSD
YDTVFQTTKRKKFADIVMDLKVDLEHANNTESPVRVRWTPPVDPNGEIVTYEVAYKLQKPDQVEEKKCIP
AADFNQTAGYLIKLNEGLYSFRVRANSIAGYGDFTEVEHIKVEPPPSYAKVFFWLLGIGLAFLIVSLFGY
VCYLHKRKVPSNDLHMNTEVNPFYASMQYIPDDWEVLRENIIQLAPLGQGSFGMVYEGILKSFPPNGVDR
ECAIKTVNENATDRERTNFLSEASVMKEFDTYHVVRLLGVCSRGQPALVVMELMKKGDLKSYLRAHRPEE
RDEAMMTYLNRIGVTGNVQPPTYGRIYQMAIEIADGMAYLAAKKFVHRDLAARNCMVADDLTVKIGDFGM
TRDIYETDYYRKGTKGLLPVRWMPPESLRDGVYSSASDVFSFGVVLWEMATLAAQPYQGLSNEQVLRYVI
DGGVMERPENCPDFLHKLMQRCWHHRSSARPSFLDIIAYLEPQCPNSQFKEVSFYHSEAGLQHREKERKE
RNQLDAFAAVPLDQDLQDREQQEDATTPLRMGDYQQNSSLDQPPESPIAMVDDQGSHLPFSLPSGFIASS
TPDGQTVMATAFQNIPAAQGDISATYVVPDADALDGDRGYEIYDPSPKCAELPTSRSGSTGGGKLSGEQH
LLPRKGRQPTIMSSSMPDDVIGGSSLQPSTASAGSSNASSHTGRPSLKKTVADSVRNKANFINRHLFNHK
RTGSNASHKSNASNAPSTSSNTNLTSHPVAMGNLGTIESGGSGSAGSYTGTPRFYTPSATPGGGSGMAIS
DNPNYRLLDESIASEQATILTTSSPNPNYEMMHPPTSLVSTNPNYMPMNETPVQMAGVTISHNPNYQPMQ
APLNARQSQSSSDEDNEQEEDDEDEDDDVDDEHVEHIKMERMPLSRPRQRALPSKTQPPRSRSVSQTRKS
PTNPNSGIGATGAGNRSNLLKENWLRPASTPRPPPPNGFIGREA

>NP_001138094.1InsR Insulin-like receptor, isoform C [Drosophila melanogaster]
MFNMPRGVTKSKSKRGKIKMENDMAAAATTTACTLGHICVLCRQEMLLDTCCCRQAVEAVDSPASSEEAY
SSSNSSSCQASSEISAEEVWFLSHDDIVLCRRPKFDEVETTGKKRDVKCSGHQCSNECDDGSTKNNRQQR
ENFNIFSNCHNILRTLQSLLLLMFNCGIFNKRRRRQHQQQHHHHYQHHHQQHHQQHHQRQQANVSYTKFL
LLLQTLAAATTRLSLSPKNYKQQQQLQHNQQLPRATPQQKQQEKDRHKCFHYKHNYSYSPGISLLLFILL
ANTLAIQAVVLPAHQQHLLHNDIADGLDKTALSVSGTQSRWTRSESNPTMRLSQNVKPCKSMDIRNMVSH
FNQLENCTVIEGFLLIDLINDASPLNRSFPKLTEVTDYIIIYRVTGLHSLSKIFPNLSVIRGNKLFDGYA
LVVYSNFDLMDLGLHKLRSITRGGVRIEKNHKLCYDRTIDWLEILAENETQLVVLTENGKEKECRLSKCP
GEIRIEEGHDTTAIEGELNASCQLHNNRRLCWNSKLCQTKCPEKCRNNCIDEHTCCSQDCLGGCVIDKNG
NESCISCRNVSFNNICMDSCPKGYYQFDSRCVTANECITLTKFETNSVYSGIPYNGQCITHCPTGYQKSE
NKRMCEPCPGGKCDKECSSGLIDSLERAREFHGCTIITGTEPLTISIKRESGAHVMDELKYGLAAVHKIQ
SSLMVHLTYGLKSLKFFQSLTEISGDPPMDADKYALYVLDNRDLDELWGPNQTVFIRKGGVFFHFNPKLC
VSTINQLLPMLASKPKFFEKSDVGADSNGNRGSCGTAVLNVTLQSVGANSAMLNVTTKVEIGEPQKPSNA
TIVFKDPRAFIGFVFYHMIDPYGNSTKSSDDPCDDRWKVSSPEKSGVMVLSNLIPYTNYSYYVRTMAISS
ELTNAESDVKNFRTNPGRPSKVTEVVATAISDSKINVTWSYLDKPYGVLTRYFIKAKLINRPTRNNNRDY
CTEPLVKAMENDLPATTPTKKISDPLAGDCKCVEGSKKTSSQEYDDRKVQAGMEFENALQNFIFVPNIRK
SKNGSSDKSDGAEGAALDSNAIPNGGATNPSRRRRDVALEPELDDVEGSVLLRHVRSITDDTDAFFEKDD
ENTYKDEEDLSSNKQFYEVFAKELPPNQTHFVFEKLRHFTRYAIFVVACREEIPSEKLRDTSFKKSLCSD
YDTVFQTTKRKKFADIVMDLKVDLEHANNTESPVRVRWTPPVDPNGEIVTYEVAYKLQKPDQVEEKKCIP
AADFNQTAGYLIKLNEGLYSFRVRANSIAGYGDFTEVEHIKVEPPPSYAKVFFWLLGIGLAFLIVSLFGY
VCYLHKRKVPSNDLHMNTEVNPFYASMQYIPDDWEVLRENIIQLAPLGQGSFGMVYEGILKSFPPNGVDR
ECAIKTVNENATDRERTNFLSEASVMKEFDTYHVVRLLGVCSRGQPALVVMELMKKGDLKSYLRAHRPEE
RDEAMMTYLNRIGVTGNVQPPTYGRIYQMAIEIADGMAYLAAKKFVHRDLAARNCMVADDLTVKIGDFGM
TRDIYETDYYRKGTKGLLPVRWMPPESLRDGVYSSASDVFSFGVVLWEMATLAAQPYQGLSNEQVLRYVI
DGGVMERPENCPDFLHKLMQRCWHHRSSARPSFLDIIAYLEPQCPNSQFKEVSFYHSEAGLQHREKERKE
RNQLDAFAAVPLDQDLQDREQQEDATTPLRMGDYQQNSSLDQPPESPIAMVDDQGSHLPFSLPSGFIASS
TPDGQTVMATAFQNIPAAQGDISATYVVPDADALDGDRGYEIYDPSPKCAELPTSRSGSTGGGKLSGEQH
LLPRKGRQPTIMSSSMPDDVIGGSSLQPSTASAGSSNASSHTGRPSLKKTVADSVRNKANFINRHLFNHK
RTGSNASHKSNASNAPSTSSNTNLTSHPVAMGNLGTIESGGSGSAGSYTGTPRFYTPSATPGGGSGMAIS
DNPNYRLLDESIASEQATILTTSSPNPNYEMMHPPTSLVSTNPNYMPMNETPVQMAGVTISHNPNYQPMQ
APLNARQSQSSSDEDNEQEEDDEDEDDDVDDEHVEHIKMERMPLSRPRQRALPSKTQPPRSRSVSQTRKS
PTNPNSGIGATGAGNRSNLLKENWLRPASTPRPPPPNGFIGREA

>NP_001138095.1InsR Insulin-like receptor, isoform D [Drosophila melanogaster]
MFNMPRGVTKSKSKRGKIKMENDMAAAATTTACTLGHICVLCRQEMLLDTCCCRQAVEAVDSPASSEEAY
SSSNSSSCQASSEISAEEVWFLSHDDIVLCRRPKFDEVETTGKKRDVKCSGHQCSNECDDGSTKNNRQQR
ENFNIFSNCHNILRTLQSLLLLMFNCGIFNKRRRRQHQQQHHHHYQHHHQQHHQQHHQRQQANVSYTKFL
LLLQTLAAATTRLSLSPKNYKQQQQLQHNQQLPRATPQQKQQEKDRHKCFHYKHNYSYSPGISLLLFILL
ANTLAIQAVVLPAHQQHLLHNDIADGLDKTALSVSGTQSRWTRSESNPTMRLSQNVKPCKSMDIRNMVSH
FNQLENCTVIEGFLLIDLINDASPLNRSFPKLTEVTDYIIIYRVTGLHSLSKIFPNLSVIRGNKLFDGYA
LVVYSNFDLMDLGLHKLRSITRGGVRIEKNHKLCYDRTIDWLEILAENETQLVVLTENGKEKECRLSKCP
GEIRIEEGHDTTAIEGELNASCQLHNNRRLCWNSKLCQTKCPEKCRNNCIDEHTCCSQDCLGGCVIDKNG
NESCISCRNVSFNNICMDSCPKGYYQFDSRCVTANECITLTKFETNSVYSGIPYNGQCITHCPTGYQKSE
NKRMCEPCPGGKCDKECSSGLIDSLERAREFHGCTIITGTEPLTISIKRESGAHVMDELKYGLAAVHKIQ
SSLMVHLTYGLKSLKFFQSLTEISGDPPMDADKYALYVLDNRDLDELWGPNQTVFIRKGGVFFHFNPKLC
VSTINQLLPMLASKPKFFEKSDVGADSNGNRGSCGTAVLNVTLQSVGANSAMLNVTTKVEIGEPQKPSNA
TIVFKDPRAFIGFVFYHMIDPYGNSTKSSDDPCDDRWKVSSPEKSGVMVLSNLIPYTNYSYYVRTMAISS
ELTNAESDVKNFRTNPGRPSKVTEVVATAISDSKINVTWSYLDKPYGVLTRYFIKAKLINRPTRNNNRDY
CTEPLVKAMENDLPATTPTKKISDPLAGDCKCVEGSKKTSSQEYDDRKVQAGMEFENALQNFIFVPNIRK
SKNGSSDKSDGAEGAALDSNAIPNGGATNPSRRRRDVALEPELDDVEGSVLLRHVRSITDDTDAFFEKDD
ENTYKDEEDLSSNKQFYEVFAKELPPNQTHFVFEKLRHFTRYAIFVVACREEIPSEKLRDTSFKKSLCSD
YDTVFQTTKRKKFADIVMDLKVDLEHANNTESPVRVRWTPPVDPNGEIVTYEVAYKLQKPDQVEEKKCIP
AADFNQTAGYLIKLNEGLYSFRVRANSIAGYGDFTEVEHIKVEPPPSYAKVFFWLLGIGLAFLIVSLFGY
VCYLHKRKVPSNDLHMNTEVNPFYASMQYIPDDWEVLRENIIQLAPLGQGSFGMVYEGILKSFPPNGVDR
ECAIKTVNENATDRERTNFLSEASVMKEFDTYHVVRLLGVCSRGQPALVVMELMKKGDLKSYLRAHRPEE
RDEAMMTYLNRIGVTGNVQPPTYGRIYQMAIEIADGMAYLAAKKFVHRDLAARNCMVADDLTVKIGDFGM
TRDIYETDYYRKGTKGLLPVRWMPPESLRDGVYSSASDVFSFGVVLWEMATLAAQPYQGLSNEQVLRYVI
DGGVMERPENCPDFLHKLMQRCWHHRSSARPSFLDIIAYLEPQCPNSQFKEVSFYHSEAGLQHREKERKE
RNQLDAFAAVPLDQDLQDREQQEDATTPLRMGDYQQNSSLDQPPESPIAMVDDQGSHLPFSLPSGFIASS
TPDGQTVMATAFQNIPAAQGDISATYVVPDADALDGDRGYEIYDPSPKCAELPTSRSGSTGGGKLSGEQH
LLPRKGRQPTIMSSSMPDDVIGGSSLQPSTASAGSSNASSHTGRPSLKKTVADSVRNKANFINRHLFNHK
RTGSNASHKSNASNAPSTSSNTNLTSHPVAMGNLGTIESGGSGSAGSYTGTPRFYTPSATPGGGSGMAIS
DNPNYRLLDESIASEQATILTTSSPNPNYEMMHPPTSLVSTNPNYMPMNETPVQMAGVTISHNPNYQPMQ
APLNARQSQSSSDEDNEQEEDDEDEDDDVDDEHVEHIKMERMPLSRPRQRALPSKTQPPRSRSVSQTRKS
PTNPNSGIGATGAGNRSNLLKENWLRPASTPRPPPPNGFIGREA

>ROT67026.1InsR Insulin receptor [Penaeus vannamei]
MAAFDGSANTSNSTLDFPAACFSADCSPGGCCHGGGERGRPEGKHDVNRKRPEKAQEARGKGIVLAPTER
RASKCSENTSGSRNDDKASSGSLCLADDAEEGEARVPSAAESPGNAPPPGVGSPAPLVCTPSKSRVDGTR
EIPAMAFLRTDASDVYSCLLAQVLSRGRPRTPSTQRNTAEALATPARASAGLPFGDRCPCDPSAVCLTRG
RTEASRQNFVDRTTFFSVRAVRSACKSAPPSPVSPGPSKIAFCPAGSGSSAAMTDSRRPATQPAFPRVPE
CFNPETPTEGVQSAGTTTGRTSARDTKAGMTSARSPTAGEASTRSTTAGRTSTRSPTTGRTSKERTSSGR
KSPGRKRKTTLPHPGVLTELALMNLPASSKTPLGWWFLSRRRLPKASGRGLLAWCLWVGVWASLLVGGAS
VIPSSNTTFALQKYQADRARCLGPGRCDETCPPDFYKHEDNGCLTEEECLNLHQLLYHTSEGNYCVIACP
KHYETEGNTCRKSEDWKTWSFPELVEITEFLLVYRARPEVPGAALPQPERHPGSVRHQGYALIVYGVNDL
EVIGLYSLTRILRGSVRIQNNFHLCYVHTRTCWDSDAERHVIGSGFKDEGLSVTSSPPPQEVHTGGGAAI
YGRFRVRAETLFSSAVVVTELKPSSG

>AIW65594.1InsR insulin receptor [Tigriopus japonicus]
MSGRNYGGILISVAVLLGYLTKTNGEVCGSITLKSPRASDYDHLQNCTIIEGNVGVFLGIGNFGSMNDNI
SMDLSFPNIVEITDYLLVFKANRLESLSQLFPNLFVIRGHELLGDHALSILENENLRDVGLTSLTTILRG
GVVIKHNPMLCYVDMIDWRRIVSFDYHDHIDAQEVFDSGICPYKCPLECPFQATPHGKFQFCWNLEHCQR
QELDNCSSNNQTCFYNSNGSIENCAKECLGGCDIGITKPSNGNCRSCRNVRIGNICQSSCPQGTLLLKDY
RCVNNEECNTKYDSNGLERPFKPFRGQCLSKCPEHTKEKNGTCVTCSEDCPTECPGGNITSTDALATFVG
CTVIKGSLSIQLKGRNIVQKLEEALSKVKVIEGSLKISRVFSLMSLDVFKSLEVIEGQNLEENFSLTLLE
NENLKKMFPQREHGRRVQIYRTFNNGTRVPGRAFINYNPHLCLEEIESVLGSALHDSQISNKTNGNKAQC
NPMLLEVNATVAISQFGIPQIKLEFKSYLETIWELNNENDLRVLKTYVVHYKQLEPATFRAQNLTKYRDR
DICLESCSDSVGQAPSDSSGTNNLPCDKTTWQVSEFEPRGSIVVSDESQNPVITWPNETLEISNVEPYTY
YGLFVTTMLVREYMVNQNVSGAESEIIYIQAPVYYPSKPEAVSIVSINHTTFNIMWEPPLSPNGEIDHYE
LILELRQDGLVLERNGNFCDKQFENGFFVSNPDKKSDSSTSDTNKENSSLPEDDIQKQPCACSSYQCQQS
DNQAVQGPITEENRISEDIFLTLVINSAFQNTRNDSGSRAKRSIRNEVDEPIPTTKDNLVPEVHDQIGSS
SSWTKIASKLQDNAYTVFSIVVPSQRNSFQATHLQHFGQYLVKLRACHAPKSIDDKLVKWCSVPVLQSPL
VYPKPEADDIPESSFHYLSNNGSNPTWLIWDPPKDPNGHILSYTIRYKSEENGTEVSRSCISATQYEKFG
NRYPMPMKESYFVSVRAISLSAPGNWTRFIWVEQPSENRSIAWFIIAPITAVFLLMALIFAFLYFRWVQE
QQRKSTFSTQNPNYCPMEYIADEWEIKRTLVVVGEKIGKGAFAVVHKGTYLSPNGGTTEIAIKMPHEDAQ
HMECMQFLQEAHLMKEIKAVHVVRLIGVVSVNLPYMVLLEYMALGDLRTYLTTHRPNSEFNLTNKPPPTI
KRMYQMALEIADGMAYLANQSKSVVHRDLAARNCLVSADGIVKIADFGMARQVYDNYQKHGQGKMPVRWM
SPEALRGEFSTKTDVWSYGVVLWEIVTLGDLPYPGLSHNEVMQFVDHQRIMAKPNSCPDHLYDLMKRCWH
RHLSRRPTFLDIAQELLPWASDRFLRESYVTSSEGKSAFEAQIKLDPVEETVPAETFEDQVAEECLPLTQ
NGGSPRTQSFSQDAGANSKDLSLGASSLVSKLSWAPSLFSMVKRQQSDSITG

>QMU23626.1InsR insulin receptor, partial [Eriocheir sinensis]
MQRYNQITYSWEANPNGKYAYGATCVKDCPEHLLKDSGACVRSCPKGKKAVEGECVPCSGPCPKTCPGPK
LIHSGNIDDFKGCTILDGWLTIMDHSFDGYQHVYPNYTFGAKYSRMHPSKLEVFSTLKEVTGYINIQANH
PEFTNLNFLRNLESIGGRVTTEFSSLYVIKTSLKSLNLRSLRRIRSGKVYILENKELCFVDKINWKKFIV
NGDTSKANPMTLLENNADPDQCVAEGLVCHSECSDEGCWGPGDNECLSCRNFKLGHRCTNNCNSPGIYKM
GPKTCAFCHNECASSCRGPESRHCDACKNVKDGPYCLDKCPDMKYAENGECMLCHENCVKGCKGPENTIS
PRGCESCAMAVINEDLKVEYCLPENSTCPVGYFSEWVVQQETGDLRLLAGKTICRRCHPRCKNCTSYGFH
ISVCHECVSYRRGEHCEDECPQDHYADNKLHECFKCSPECSNGCSGPLESQCKTCRNYRIYVEGKPGMNN
TKFNCTATCPDDLPYKIFPKDASDPYCGKDSFPLSLDEESIPAILGGTLGCVFLLCTFLAVFCYLWWQRN
KTKEAALKMTMTMMPYDDHEPLKPTNIKPNLAKLRIVKEAELRKGGILGYGAFGTVYKGVWVPEGENVKI
PVAIKVLREGTGTNVNKEILEEAYIMASVDHPNLLQLLAVCMTTQIMLVTQLMPLGCLLDYVRNNKDKIG
SKPLLNWCTQIARGMAYLEGRRLVHRDLAARNVLVQTPNCVKITDFGLAKLLDYNEEEYKAAGGKMPIKW
LALECIQHRIFTHKSDVWAFGVTVWELLAYGGRPYEDIPAREVPDLLEKGERLPQPSICTIDVYMLMIRC
WMLDAESRPSFRELAEEFAKMARDPGRFLVIPGDKLMRLPSYTPQDERELIRSLSSAIEGEGIVMAAEEY
LQPKYGGVLGVSGNTTTTTSSTSTSDPTTPVKKTPGGYNMAAGAEYISGRAESPQNRHNLQRERKYAHLE
GGAMGSPGKRPRGDSLTSRYCSDPLKMLDVGEDDCFTGQGSPPSAPGYGWVGDLRLDLPVDEDDYLMPSP
QPSGLATVGPSHQHYMDLMADAPDGRRGEPGRGGPKGPNNNGMVGQQWVGMDNPEYHMMNARAQMYAGRR
LHPQQMVGVPVLDDAGRFGAYGNGLPQQGQHLGPGQRLPSPTQEMPHEYYNELSSHAPHNNLNSRSETTV


>AcastyEVm005330t1/1-373InsR type=protein; aalen=373,98%,partial3; clen=1132; offs=14-1132; organism=HBG_Acanthephyra_stylorostrata; evgclass=noclass; oid=HBG_Acanthephyra_stylorostrata_trinHBG_Acanthephyra_stylorostrata_Loc124596c0g1t1; codepot=Code/0.0075;
MEFMARGDLLKYLRSLKPTDNDFIPTDNDVFSVLTVDQVCAMAVQIADGMAYLASYKIVHRDLAARNCLIDD
QLNIKISDFGMSRLTGNDYYQISKTKCFPVRWLPPEYLTSSRFTSQSDVWSYGIVFWEILSGGARPYQNMTE
NMVWEQVKRGYTLESQLPVDTPSFLAKVVTNCWKFQDHMRPYFPQIIAALLPSTSPCFTQHFRMVSFYHSTE
GQEYKRQVEMLQDCEEESNVTMSVTTPSSPPCISDNDSQPPPLPSRPFLGLKWPTSLSFRVLTAPRATKCST
ETSISSNAPDFALSHQAGPGKGADNEASLNMPEEEQKSLSSANISVDNKPEFAAACNTGLTDTAISLGFKNT
STDEEFPINLDNS-----------------------------------------------------------
------------------------------------------------------------------------
------------------------------------------------------------------------
------------------------------------------------------------------------
------------------------------------------------------------------------
------------------------------------------------------------------------
------------------------------------------------------------------------
------------------------------------------------------------------------
------------------------------------------------------------------------
------------------------------------------------------------------------
------------------------------------------------------------------------
------------------------------------------------------------------------
------------------------------------------------------------------------
------------------------------------------------------------------------
------------------------------------------------------------------------
------------------------------------------------------------------------
------------------------------------------------------------------------
------------------------------------------------------------------------
------------------------------------------------------------------------
------------------------------------------------------------------------
------------------------------------------------------------------------
------------------------------------------------------------------------
------------------------------------------------------------------------
------------------------------------------------------------------------
------------------------------------------------------------------------
------------------------------------------------------------


>AnajapEVm001003t1/1-675InsR type=protein; aalen=675,91%,partial3; clen=2217; offs=191-2215; organism=Anatolikos_japonicus; evgclass=main; oid=Anatolikos_japonicus_trinLocDN3127c0g1t4; codepot=Code/0.1;
MKAAVTAGVVVMVMLLVVVVVVVTVVITSGNKLQHQYDAAHGKTCGSVEVTGDERLLESYTSCVTIEGNLRI
QLIAYNQTQPVVGLPNLVQVTGYVVIYQLSFLTTLHHLLPRLAVIRGHELFHGYSLIIFGNVFLQEPNLWNL
THVLRGAVRVEKNLCSGVPNRWNQLSPSPALNVIQEYGVCVYPMCEELRNCNNVTTALHTHCTTYGGCYQGS
QCHLECAGGCHAPDNPDACVACRNYRDGHTCVPHCSTSSVNKVHQLGYRCIREDECAAEPWKLETQVGPHGA
ERLVCVRCNDNCYGTCRGTKVTTENMGRQLRNCRQLIGNLEIMVSGGWNLTQKLEENLGQLQVVTGYLKVYG
SNTIFSLDFLSSLEEIGGKELVHGRYALYVLDNEKLQELWDWDHRNCSLKITNGMLFFEHNPSLCRKLINGL
ASRAEVTLDDRIHVSPAEDTVPCYTSNLKVNCTPKEHGKLKVYWKYQYNGRDDRFVIGYYLYYRETPTKVTL
YQGRDACNDNLVWQRLFREYERNKTYVVYVDNLKPYTQYAIYVDVYYVDAVKNASRSHIQYFTTKPDKPSPV
RGLKEKYWESTSTLSLSWLVPAVPKGPLKVYEIEYGRLRLPSPHLQYLDRDDVCSDKNKKDGPQSKTSTSVS
GGGENKDKDKDKDKDRTPRCCPCPGSA---------------------------------------------
------------------------------------------------------------------------
------------------------------------------------------------------------
------------------------------------------------------------------------
------------------------------------------------------------------------
------------------------------------------------------------------------
------------------------------------------------------------------------
------------------------------------------------------------------------
------------------------------------------------------------------------
------------------------------------------------------------------------
------------------------------------------------------------------------
------------------------------------------------------------------------
------------------------------------------------------------------------
------------------------------------------------------------------------
------------------------------------------------------------------------
------------------------------------------------------------------------
------------------------------------------------------------------------
------------------------------------------------------------------------
------------------------------------------------------------------------
------------------------------------------------------------------------
------------------------------------------------------------------------
------------------------------------------------------------

>AnajapEVm001701t1/1-538InsR type=protein; aalen=538,83%,partial3; clen=1938; offs=325-1938; organism=Anatolikos_japonicus; evgclass=noclass; oid=Anatolikos_japonicus_trinLocDN2830c0g1t4; codepot=Code/0.09;
MSIYEIKNFKWKINDIKLSPITSASNSSNSTLTPTPRPDGPKGTTLLLSWDAPTVPKEDILAYLIEYQLERA
TQNKCVSEEEVRLAKYKYPLRGLKFGTYTIHIRLRSPSGYGPRATLIVTLKKQSFHWAVLIAFLCGGMLGIF
IIEVALWMRRRRTIRDQRVAQSEAHISSYGELLLKYTLKNEMKEEFVISNDDLQVTEDHKLGEGCFGQVYRG
VLNLNSGEQLVAVKTLSEEANPQEMRRFLKEAVIMQGIASNFVVRLIGMVDIYPPYYVVMELMEHGDLKSFL
KTKKGKLLTNTKMVEMAVEAADGMAYLEAKKLVHRDLAARNCMLDIGLHLKIGDFGLSRYISSDYYKKNTRG
LLPVRWMAPESLKYGRCSTRSDVWSYGVLLWEMATWGMHPYEGILDEQVEPFIYSGLRLPDPDRGPRQFYPL
MLECWDFIPVNRPTFKQLVQRLLPSTSKSYPEYFEGVSFSLSSSSCDHNSPDDIDEGFNASGYSQEDAEASC
SSVPPCCHRDEDNYFSNEDLETQSKEEDIAVEDD--------------------------------------
------------------------------------------------------------------------
------------------------------------------------------------------------
------------------------------------------------------------------------
------------------------------------------------------------------------
------------------------------------------------------------------------
------------------------------------------------------------------------
------------------------------------------------------------------------
------------------------------------------------------------------------
------------------------------------------------------------------------
------------------------------------------------------------------------
------------------------------------------------------------------------
------------------------------------------------------------------------
------------------------------------------------------------------------
------------------------------------------------------------------------
------------------------------------------------------------------------
------------------------------------------------------------------------
------------------------------------------------------------------------
------------------------------------------------------------------------
------------------------------------------------------------------------
------------------------------------------------------------------------
------------------------------------------------------------------------
------------------------------------------------------------------------
------------------------------------------------------------


>Battex_EVm000707t1/1-942InsR type=protein; aalen=942,95%,complete; clen=2961; offs=18-2846; organism=HBG_Bathypalaemonella_texana; evgclass=noclass; oid=HBG_Bathypalaemonella_texana_trinHBG_Bathypalaemonella_texana_Loc95581c1g1t1; codepot=Code/0.13;
MVVDDDEEEDDEEEEEEEDLSDHVADTYSQSMPSSSSVHGSDLQAYHHHHNPSHPAGGHALANPSSASSSSS
SSPSKCCACQNQQLRYSQFSIIKEDRQDTIDFENYRDEALYLKMDDDDHNSYALISTSDSTIVNQDPSSQSD
DPRGKKKRPIGSRDRDRKPSPSNNTITEPKGTQSQDDLQDPSDVHSHSANNTPKNNTFPVPTNITSITLDNL
HYFTKYKVSIRACHNRNENGEMLCSDWRHQTVHTEADKRKNAIRNFDVRLAGEEEKKSENRKKWRQGQIEEK
LKDNVSNEEKANEETSYLPNEDKDQKNGIPVLPTATSSVNSAASSNIYEDDNITTTMAFPGTTATPDDTTDD
DPEGTTTVNFTDTTTASATASAFIDTAAATINAALQSPNVADGTTTTTTTVASSATSATAAADAITVATATA
ASTKASTTSTPADKRTTLVMTWTPPDNPNGLPLAYIIVITDLDTNEASTSCLLEEDAKRFKYTYRKAGYEAG
RYNISIKLRSEGIDGDITTVQVEIPATDIFWYICLPLMGLFLLVCVGMSVNELKLWLLRNQKKWNVIVTSNK
QYGELMGATLTKIHRKYILHRDDLSIDMNQKLGGGHFGMVFTGILSRASGNQIKVAVKMLNEEGSYVEATDF
LKEAENMQDIDSNFIVALVGVVANYPPIYVVMEIMERGDLMHFLRTEGGCTITAQKMVQMAIEAADGMAYLS
AKKLVHRDLAARNCLLDAKLTLKIADFGRTRYLIADYYKKVGRHLPVRWMAPESLQIGRYSIKSDIWSYGVL
LWEIYSKALQPYQGYLNEYLYISIPAGMRLEKPSGCPEYIYPLMRWCWELQEEDRPTFIQVIQYLLPYITTE
YLTYLERVSFYHNARCCDSENNDDNDEGFNASESLDRSFEDEDCICLTQDDQRKRSSLASLSCISGSHSSQG
IRLTPE------------------------------------------------------------------
------------------------------------------------------------------------
------------------------------------------------------------------------
------------------------------------------------------------------------
------------------------------------------------------------------------
------------------------------------------------------------------------
------------------------------------------------------------------------
------------------------------------------------------------------------
------------------------------------------------------------------------
------------------------------------------------------------------------
------------------------------------------------------------------------
------------------------------------------------------------------------
------------------------------------------------------------------------
------------------------------------------------------------------------
------------------------------------------------------------------------
------------------------------------------------------------------------
------------------------------------------------------------------------
------------------------------------------------------------


>CalphiEVm000055t1/1-1362InsR type=protein; aalen=1362,90%,complete; clen=4498; offs=306-4394; organism=Calappa_philargius; evgclass=noclass; oid=Calappa_philargius_trinLocDN7324c0g1t1; codepot=Code/0.28;
MTTREDGSQRVQRTSVLSPCHVLRQWWWWWGLVLVWWCSVLRCAAEQIGSSNLQHGPSKNSRNLDKDYFDKE
SGSCSNELPLIAENNSSCVSEKNCKESRYAVYWMKQQCLFKCPPGYISIDGYCSFTDVCKTVRISSLEKLEN
LKNCRIVEGSIEIVLIKDASEDEWEQWSFPDLVEVTEFLLVYKVEGLRNLGQLFPNLAVIRGTRLLLRYSLV
IYSTHLEDIGLHSLQAILRGSVRIQNNINLCYVHTVNWDAIVNDSNDNVLTMNSEPLCKDCCPSCSSGQSQE
PHCQYCWNSTTKQQICSQCEHGCTADHQCCHQQCVGGCKAPHNDYACHACLHYNTGDRCVENCGSLLQYKGY
RCVRKKYCQEEGFMQFNGTQCVAECPEGYEPVRNKTEGMLTCSECKNCGKACHGLLVDTVARAQELQGCTTI
NGSLIISIRYGKTVTRELEASLGAIQRVTHYVRIFKTSPLKSLNFLLNLKVIEGRKLYNNKYALFVHENANL
EDIWDFSKKQELNINKGKILFLANPKLCYNNKIEKLLSLTGQEEDFNMHLTNGNKVACSIMKHAITLVPRPI
KGLVMVSWTPVSTNEDNRKITGYFIYYKETNETNIGHMDGRDACNDEWKRKHTQVKDSIEQVKVALTYLKPF
TRYAVYVETDTVADADIGARSNISYTTTMPFNPSKPLRLSVRDKGTSYIVVEWSPPSSPNGQISEYIVSRTL
QKYEEDTCQDLCQTEQVHSGRHEESDKNAPESTSNRSSGAAAATAPPQSPAPPSQCCPCPEESHPEEDDEID
FKDRLHNHIYLHRIFRENHIIRGKRSILLVDDAPSLDDSVHNPSWQGPAADYVEYQEETLDAENGTLRSKTN
TYNLTGLSHYSRYLIEVSACHKPLNEPSECPPGMQACQLCSTFPARIVETTAKKDSANMVVDLRVEDITQST
VRVAWSPPLDPNGQVLAYKVFVSSVAGNTRQPMYCEPSCKANQSQDTYYFQLDSLSPATEYRLRVEAYTRAP
VDINDTAAVVLFITKAETSDDRGQILLIVAIFLLVAIMCGILVFRRVQPPTLSVDEEVETGPDYADIPAQYV
VKQPNLRLEEGSLLGKGNFGVVFKGQLKQGCEWVPVAVKQARNLPSQKDMLLEAKLTLELRAYHIVHAYGVM
IKPDHTYLVMEYMSKGDLLNYLRQRSTKLEIEEVCVMALQIADGMAYLASRNYVHRDLAARNCLIGDNMKVK
ISDFGMTRITDYVLRSQFFPVRWIAPECFNEQRFTTQSDVWSYGIVLWEILTKGRTPYEDLHTNDDVREMVS
SGHTLKSNVCSSTTPWLADLICSCWELEAHERPSFLNIISILLPHVSPYFMQRFRSVSFYHQKKGQ------
------------------------------------------------------------------------
------------------------------------------------------------------------
------------------------------------------------------------------------
------------------------------------------------------------------------
------------------------------------------------------------------------
------------------------------------------------------------------------
------------------------------------------------------------------------
------------------------------------------------------------------------
------------------------------------------------------------------------
------------------------------------------------------------------------
------------------------------------------------------------------------
------------------------------------------------------------
>CalsaE_EVm000607t1/1-1476InsR type=protein; aalen=1476,77%,complete; clen=5695; offs=364-4794; organism=Callinectes_sapidus_EVG; evgclass=noclass; oid=Callinectes_sapidus_EVG_Callinectes_sapidus_EVG_evg1913089; codepot=Code/0.23;
MNPSTAVDDERLRSDSGEGRRDGRVQRLPQLVPGMRLSVMALGVVVMLVMMVVVVTMLVRGRDKFDHLLPTT
NQYGTAFGKTCGSVEVTGDQTFLEDYVSCVTIEGNLRIQLIEYNETQPLVGLPNLIQVTGYVIIYQLSYLRT
LHHLLPRLAVIRGRELFHGYSLVIYGNIFLQEPNLWNLTHVLRGAVRVEKNLCSGPPNRWELLSSSPALNVV
QDYGLCIYPMCEEQRDCANVTTALHTYCTTHGGCYQDSQCHEECVGGCHALHDPNACVACRNYQDGHTCVPE
CSTSATNKVHHLDYRCIREDECAKEPWKMEREVGPQGTERLVCVRCNDNCYGTCRGTKVTTGNMGRQLRNCQ
QLKGNLEIMVSGGANLMQQLEENLGQLRVVTGYLKVYSCDTLFSLSFLSSLEKIGGEDLVHDRYALYVLDNE
NLRELWDWKHNNHSFEITRGMLFFQHNPSLCRWLIRDLATRAQVQEDRVHISHAEDSAPCYTSDLEVRCVPL
KNGTLEVLWKYHYQGRDDRFVIGYYLYYREAPENVTLYQGRDACNDNIVWERIFREYERDKECMVRLDSLKA
YTQYAVYVDVYYVDAVKNASRSSIQYVTTLVENPSPVRELKATSQKGSSVQFLSWREPAVPKGPLRVYEVKY
GRMKLLRPRLQPEDRDVCVFSKDEPQNKTRPIVDDEGEDDKATRCCPCPDSAANLSKEDRRFDHQFDIHFET
FMWQSLLCKRDSDDNENKSMPASVSLSKPAQRRNHAPDGALRTVSDTTLMPTSPGTASTAATSRQRKRRNIV
HLSAEIQNRTDKEMSEKQQEKTDKNNKYKEIEHEECEISTDTDGDTVTVCDVRTMTTNNTRVALRHLSYFTQ
YRVWVRACHTEGSDCSDWSLLDVTTPEDMSIYEIKNFKVKQMKINETEWPDTKQEANSSNLVPAPPHGGAGQ
TGTALLLSWDPPLVPMEHILAYIIEYQLEKTPMKKICVPQQKVPQAEYRFRLQKFGTYTLQIRLRSPSGVGP
PTTLTITVKKSDVYVYWAVPVAFLCGGLLGICIMEAVLWVRWRRRSEAPQPQTYEELLLEEGLKKFKKEFII
DSDILQVKLDEEIGHGFFGIVYRGTVKLPAGGERKVAVKTVNEEATYRDMKHFLDEAAVMQKIRSNFVVSLI
GVANSYPPIYVVMEFMEHGDLKSFLLREEGAALTNEKMVEMAVEAADGMAYLKANNWVHRDLAARNCMLGTV
EDRLILKIGDFGLTRHVTTDYYKIKSCGLLPVRWMAPESIEYYRYTAKSDVWSYGVLLWELASGGRQPYEGK
LDKEVEDFILCGKRLAPPDRGPDFFYPLMLKCWNAEPEQRPTFKRIVQRLLPMTSKKYLEYFQRVSFFHNPG
SSEHEGPDDTDEGFNASSSSQEEAEGGYSPFHHLYQDSHVENEQFENQSSEDDTVVEDDLVCMTPEEPYERM
CSGPPLCITSHVGRLPPSGDAPHKKLLFRTPCFAET------------------------------------
------------------------------------------------------------------------
------------------------------------------------------------------------
------------------------------------------------------------------------
------------------------------------------------------------------------
------------------------------------------------------------------------
------------------------------------------------------------------------
------------------------------------------------------------------------
------------------------------------------------------------------------
------------------------------------------------------------------------
------------------------------------------------------------

>CalsaE_EVm008364t1/1-384InsR type=protein; aalen=384,46%,complete-utrbad; clen=2504; offs=9-1163; organism=Callinectes_sapidus_EVG; evgclass=noclass; oid=Callinectes_sapidus_EVG_Callinectes_sapidus_EVG_evg1489580; codepot=Code/0.052;
MYYQLKNLHPGIEYQVKVEAHSRAPMDVNDTAATATFTTKAEDSEDHGQMVLVVAVFLLLAVICGIFVFRRV
QAPKLPVDEEVDPVPDNNVFPKQYILDPSSLLLKRGDPLGWGYFGLVLKGELQRGSNWVPVAVKLPINLTSQ
EDIMSEARLMLELKSFHIVRAYGVMIESKHTYLVMEYMSNSDLLKYLRQQKTVLEIEQVCDMALQIADGMAY
LASKNYVHRDLAARNCLLDENMKIKISDFGMAQITEENYYNVLCSQLFPVRWVAPECFNNHRFTMQSDVWSY
GIVLWEILTNGRKPYEELKSNEEVIKKVSNGHTLKDSVWQLTNYWLANLICRCWESEGHDRPSFLDIIGILQ
TYASPQFMQLFRSKSFYYESRGQK------------------------------------------------
------------------------------------------------------------------------
------------------------------------------------------------------------
------------------------------------------------------------------------
------------------------------------------------------------------------
------------------------------------------------------------------------
------------------------------------------------------------------------
------------------------------------------------------------------------
------------------------------------------------------------------------
------------------------------------------------------------------------
------------------------------------------------------------------------
------------------------------------------------------------------------
------------------------------------------------------------------------
------------------------------------------------------------------------
------------------------------------------------------------------------
------------------------------------------------------------------------
------------------------------------------------------------------------
------------------------------------------------------------------------
------------------------------------------------------------------------
------------------------------------------------------------------------
------------------------------------------------------------------------
------------------------------------------------------------------------
------------------------------------------------------------------------
------------------------------------------------------------------------
------------------------------------------------------------------------
------------------------------------------------------------


>Canbo1_EVm002105t1/1-747InsR type=protein; aalen=747,92%,complete; clen=2433; offs=146-2389; organism=Cancer_borealis; evgclass=noclass; oid=Cancer_borealis_Cancer_borealis_GEFB01020874.1; codepot=Code/0.11; TSA: Cancer borealis DS01-Cborealis_contig_20629 transcribed RNA sequence
MFRAEFILWRDDLKVLLDRLLGKGFFGKVFEGELTRGTKMRVAVKTHTERASEEDIRQFLKEATVMQNISCH
HVVRFLGVVGDYQPVYVVMELMEQGDLKTFLARHSRHKVSAEKLVEMAVQAADGMAYLAAGRLVHRDLAARN
CLLDKNLTLKIGDFGLSRRLKSNYYRKEGQGMLPVKWMAPESLQHSIYSTNSDMWSYGVLLWEMATRGLTPY
KDCTNEEVIRLVVEKYATLDRPRNSPPPFQRLMRRCWMYDPQQRPSFLAVTKFLLKETSAEFQERFEQVSFY
HGRSSDYARYRQADTGGFLRAGANDSNDDASDDIAFTSSSSEKSDEEIAEKDVLCFRTLQGTTEAAKKSPRG
ARGEASTTLAGMGVGEMGEAGMCRVAGGVTGPSDWSRTAAPSVLHFYTNVSPDARRPAPVVCGEGQSAVVVR
CGEGEERDLRYAQLVLSTPSTPASGSPAHQPAGVARPSAHRAPRLTHPSCTPTQPPFFFPHLPPRACLAPSH
HSFSHAAGTVLSCPRVPLRAPFPPHRLPPNLRCHSTPTWPSLYPTQSQVSSQKPITRFTTASHSLRGTTTAL
KDTSNRFSFTKGWNTTLPSSKSTFSIPTNTSGLTQRADLIHGGYSSSQNATRVSSTTSIALTEQTVSSSTSS
GLHEEPHSSCSTAEHGDAVHTLSSLPLRTKSKFYQCKRVYINTSPRASGSLPDNFFRRLHAEYTEDSLPDSS
AESPKSHKTKGLNKYKKEHDPGEIEMM---------------------------------------------
------------------------------------------------------------------------
------------------------------------------------------------------------
------------------------------------------------------------------------
------------------------------------------------------------------------
------------------------------------------------------------------------
------------------------------------------------------------------------
------------------------------------------------------------------------
------------------------------------------------------------------------
------------------------------------------------------------------------
------------------------------------------------------------------------
------------------------------------------------------------------------
------------------------------------------------------------------------
------------------------------------------------------------------------
------------------------------------------------------------------------
------------------------------------------------------------------------
------------------------------------------------------------------------
------------------------------------------------------------------------
------------------------------------------------------------------------
------------------------------------------------------------------------
------------------------------------------------------------
>Canbo1_EVm002658t1/1-662InsR type=protein; aalen=662,31%,complete-utrbad; clen=6340; offs=3305-5293; organism=Cancer_borealis; evgclass=noclass; oid=Cancer_borealis_Cancer_borealis_GEFB01008387.1; codepot=Code/0.11; TSA: Cancer borealis DS01-Cborealis_contig_8287 transcribed RNA sequence
MVLSSVNVEAPPNHRREHTTVALCDVRTMTTNTTTINLTGLHHSTQYRVLVRACHSKGSKCSDWSVLDMTTP
ADMSIYEIKNFKWKINYIKLSPITSASNSSNSTLTPTPRADDPKGTTLLLSWDAPTVPKEDILAYVIEYQLE
GATKNKQCVPEEEVRLAKYKYPLRGLKFGTYTIHIRLRSPSGDGPPGTFIVPLKKPNFSWAVLIAFLCGGML
GIFIIEVALWMRRRRTTRDQRVTQSEAHISSYGELLLKYTLKNEMKEEFVISNDNLQVTEDHKLGEGCFGKV
YRGVLNLNSGEQLVAVKTLSEEATPQEMRRFLKEAVIMQGIASNFVVRLIGVVDIYPPYYVVMELMEHGDLK
SFLKTKKGKLLTNTKMVEMAVEAADGMAYLEAKKLVHRDLAARNCMLDIGLHLKIGDFGLSRYISSDYYKKN
TRGLLPVRWMAPESLKYGRCSARSDVWSYGVLLWEMATWGMHPYEGILDEQVEPFIYSGLRLPDPDRGPRQF
YPLMLECWDFLPVNRPTFKQLVQRLLPSTSKSYPEYFEGVSFSLSSSSCDHNSPDDIDEGFNASGSSQEDAE
ASCSSVPPCCHRDEDNYFSNEDLETQSKEEDIAVEDDMMCLTSEDPYERSACTPLSCIKGHGGRLTPSSDTP
KKNLLFRTPCFTDT----------------------------------------------------------
------------------------------------------------------------------------
------------------------------------------------------------------------
------------------------------------------------------------------------
------------------------------------------------------------------------
------------------------------------------------------------------------
------------------------------------------------------------------------
------------------------------------------------------------------------
------------------------------------------------------------------------
------------------------------------------------------------------------
------------------------------------------------------------------------
------------------------------------------------------------------------
------------------------------------------------------------------------
------------------------------------------------------------------------
------------------------------------------------------------------------
------------------------------------------------------------------------
------------------------------------------------------------------------
------------------------------------------------------------------------
------------------------------------------------------------------------
------------------------------------------------------------------------
------------------------------------------------------------------------
------------------------------------------------------------
>Canbo1_EVm004089t1/1-511InsR type=protein; aalen=511,93%,partial3; clen=1633; offs=100-1632; organism=Cancer_borealis; evgclass=noclass; oid=Cancer_borealis_Cancer_borealis_GEFB01027736.1; codepot=Code/0.087; TSA: Cancer borealis DS01-Cborealis_contig_27415 transcribed RNA sequence
MDLRNKVEALERLCHCSIIEGYLHFVLQQQNSTASAAKLRQYSFPELREITEHLLVYSVFNLTSLRTLFPNL
TVIRGEVLFYNYALVIFENPSLVEVGLASLTSILRGSVRIERNPQLCHVTTVDWARITLKPLTENYINRNSP
ESECRPCPADMACPAVTRCGPGRCWGPSACQVLCRSGCSSGCVGGECCHEECVGGCLTPGSPRTCLACRNYW
DVEEGRCAPDCPQGKLKVSQHRCERVQACSRGRALRQDTRECVWECPAGQEHTSSPSIGWLCRPCKGQKCPR
KCFGANVTSVSHAQSLRGCTLIQGSLTILINGGENVQRELEDNLSSIKEVEHYIKVFRSNITSLAFLSSLTR
VGGLERLHRDYSVVILDNPNLQELWNASGLNIERGKILVHANPKLCLHRVHTLANQTGLQELSETDVSPTSN
GDKVPCNITPLRANVSTSPLYGTLTVTVEEAPLPGVSVYYVSYMKTDANISLYDSDQPCSEQGWATVEMTIV
NGTAKEE-----------------------------------------------------------------
------------------------------------------------------------------------
------------------------------------------------------------------------
------------------------------------------------------------------------
------------------------------------------------------------------------
------------------------------------------------------------------------
------------------------------------------------------------------------
------------------------------------------------------------------------
------------------------------------------------------------------------
------------------------------------------------------------------------
------------------------------------------------------------------------
------------------------------------------------------------------------
------------------------------------------------------------------------
------------------------------------------------------------------------
------------------------------------------------------------------------
------------------------------------------------------------------------
------------------------------------------------------------------------
------------------------------------------------------------------------
------------------------------------------------------------------------
------------------------------------------------------------------------
------------------------------------------------------------------------
------------------------------------------------------------------------
------------------------------------------------------------------------
------------------------------------------------------------
>Canbo1_EVm005343t1/1-427InsR type=protein; aalen=427,54%,complete-utrpoor; clen=2365; offs=1073-2356; organism=Cancer_borealis; evgclass=noclass; oid=Cancer_borealis_Cancer_borealis_GEFB01008387.1utrorf; uorfcut=1-2365;uorfoff=1073-2356:+; codepot=Code/0.053; uorfspan=1-2365/6340;
MKAAVTAGVVVVVMLLVVVVVVTVVITSGNKLQHQYGAAHGKTCGSVEVTGDERLLESYTSCVTIEGNLRIQ
LIAYNQTKPVVGLPNLVQVTGYVVIYQLSFLTTLHHLLPRLAVIRGHELFHGYSLIIFGNVFLQEPNLWNLT
HVLRGAVRVEKNLCSGVPNRWNLLSPSPALNVIQEYGVCVYPMCEELRNCNNVTTALHTHCTTYGGCYQGSQ
CHLECAGGCYAPDNPDACVACRNYRDGHTCVPHCSTSSANKVHQLGYRCIREDECAAEPWKLETQVGPHGAE
RLVCVRCNDNCYGTCHGTKVTTENMGRKLRNCRQLNGNLEIMVSGGWNLTQKLEENLGQLQVVTGYLKVYGS
NTLFSLDFLSSLEEIGGKELVHGTDTLFTCWITRSCRSCGIGITATAVLRLPTECYSSNTTQVSAGN-----
------------------------------------------------------------------------
------------------------------------------------------------------------
------------------------------------------------------------------------
------------------------------------------------------------------------
------------------------------------------------------------------------
------------------------------------------------------------------------
------------------------------------------------------------------------
------------------------------------------------------------------------
------------------------------------------------------------------------
------------------------------------------------------------------------
------------------------------------------------------------------------
------------------------------------------------------------------------
------------------------------------------------------------------------
------------------------------------------------------------------------
------------------------------------------------------------------------
------------------------------------------------------------------------
------------------------------------------------------------------------
------------------------------------------------------------------------
------------------------------------------------------------------------
------------------------------------------------------------------------
------------------------------------------------------------------------
------------------------------------------------------------------------
------------------------------------------------------------------------
------------------------------------------------------------------------
------------------------------------------------------------
>Canbo1_EVm005946t1/1-396InsR type=protein; aalen=396,100%,partial; clen=1188; offs=1-1188; organism=Cancer_borealis; evgclass=noclass; oid=Cancer_borealis_Cancer_borealis_GEFB01039275.1; codepot=Code/0.047; TSA: Cancer borealis DS01-Cborealis_contig_38838 transcribed RNA sequence
GVPPVYTEYKEYNQTGTSKNFSDLSHYSRYKIEVSACIKLDNNCPSSMEKCQLCSTSPAKIVETTAKKDNAN
GVMNLNAEHIKKSTVKVSWSSPLSPNGQVLAYKVFLLNATQHTIRKHCMSLCNSNKSQDKYQLDMDNLTLSP
STNYQITIKAYTTAYRDTYDTAATTPFTSMAEDAKDNGHMLVIIAVFLLLVIMCGIFVFRRTRPHKVPADKD
IVDPDCSIMPRQYLLDPDSLTLEVGVPLVGRGYFGVVLKGHLKLGFERVPVAVKQAINRPLQNDLLLEAKMM
LELKSCHIVQAYGVIIEPTHTYLVMEFMSKTDLLNYLRQQKKILETDQVCHMALQIADGMAYLASRNYVHRD
LAARNCLLNDAMNIKICDFGMARITKENYYHVLHSQ------------------------------------
------------------------------------------------------------------------
------------------------------------------------------------------------
------------------------------------------------------------------------
------------------------------------------------------------------------
------------------------------------------------------------------------
------------------------------------------------------------------------
------------------------------------------------------------------------
------------------------------------------------------------------------
------------------------------------------------------------------------
------------------------------------------------------------------------
------------------------------------------------------------------------
------------------------------------------------------------------------
------------------------------------------------------------------------
------------------------------------------------------------------------
------------------------------------------------------------------------
------------------------------------------------------------------------
------------------------------------------------------------------------
------------------------------------------------------------------------
------------------------------------------------------------------------
------------------------------------------------------------------------
------------------------------------------------------------------------
------------------------------------------------------------------------
------------------------------------------------------------------------
------------------------------------------------------------------------
------------------------------------------------------------


>CarmaC_EVm000618t1/1-1501InsR type=protein; aalen=1501,76%,complete; clen=5900; offs=564-5069; organism=Carcinus_maenas; evgclass=main; oid=Carcinus_maenas_CNS_velvLoc4604ct1; codepot=Code/0.26; cov=326.5_g1851_i1;
MNATIPDGESHCSRLDGEHLDGDARRRIVKVVAGMRAAVTAVVVVLILVLVTVLVTAGNKLHHDAAHGKICG
SVEITGDQTVLEDYTSCVTIEGNLRIQLIEYNETRPFVGLSNLVQVTGYVIIYRLSHVRTLRHLLPRLAVIR
GRELFHGYSLVIFGNIFLQEANLWNLTHVLRGAVRVEKNLCSGPPNRWDLLSPSPALNVIQDYGVCIYPVCE
EERDCENVTTTIHTHCTTYGGCYQGPQCHEECVGGCHLPHDPDACVACKNYRDGHSCVPDCSKSATNKVHHL
DYRCIPENECAQEPWKLDTKDGPQGTERLVCVRCNDNCYGTCRGTKVTNANLGRQVHNCQRLEGNLEIMVSG
GSNLTQQLEENLGQLQVVTGYLKVYGSNTLFSLNFLSNLEKIGGDDLVHGRYSLYVLDNEKLQELWDWKHRS
RSLKITRGMLFFQHNPSLCRELINELASRAQLTQASRVHVSPAEDTGPCYTSDLQVDCVPRRHGKLNVSWKY
HYYGRDDRFVIGYYLYYREAPKKITLYQDRDACNDNILWERLFREYERNKRYEVSVDNLKPYTQYALYVDVY
YTDAVKNASRSTIQYVTTTMDKPSPVREVKATLGKNISTQLLSWREPAVPNGVLKMYQVKYGRLKLSRLHLQ
EDRHDVCEDMREEPQSKTPPSMQNGGEEDKGTGCCACPGSAVSLSKEDRRFDHQLDINFQTFIWQNLLCKRV
SDANENKPIPASVSLSKPLTQERKNFTSSREASMNQTDITAIPASQAAAFLASEKRHGSRQRKRRSSFHPAV
TQDGIDKQMSAEETETGREQREEVEEEEEEEEEYKEEEEEEEEDDDDELEEEMVEDEECENIDTNGNDTALC
DVRTMTTINTHVTLMGLAYFTQYRVLVRACNGEDSDCSDWSVLDITTPPDMSIYKIKNFKAQQIKINETKQS
AVKSKSNSSEVVTLPRPTDAMLLLSWDPPIAPKEDILAYIIEYQIGETPKKKICLPQEKLLDPTYRFPLQKF
GTYTLQIRVRSPSGDGPPTTQTVRVEKHNVYWAVLVAFLCGGLLGICIMEVALWTRRRRTVPETPTHNHTYG
ERLLEQGLERLDKDFVIGSDTLKVELNRKLGQGFFGKVYLGLLKLPAGKEQQVAVKTPNAEATYTDKKRFLD
EAVVMQHIRSNFMVRLIGVVDSYPPIYVVMEYMELGDLKSFLITNEGKSLTDEKMVEMAVEAADGMAYLEAK
NWVHRDLAARNCMLGIVEQRLTLKIGDFGLTRYVTADYYKKQSGGMLPFRWMAPESLVYCRYSSRSDVWSYG
VLLWELATGGRQPYEGNLEEEVGDFILSGKRLGPPDKGPDFFYPLMLRCWKAVPKQRPTFKRIVQRLLPMTS
KKYLEYFQRVSFFHNSGSSDHESPVDIDEGFNASGSSQEDAEAGYSGSLSSSVPPFHYFNQESQAENEDFVS
WSSGGDTAVEENLVCMTPEDPYERSSSVPLSCITSHVGRLTPSSDVPNKKLFFRTNCVAET-----------
------------------------------------------------------------------------
------------------------------------------------------------------------
------------------------------------------------------------------------
------------------------------------------------------------------------
------------------------------------------------------------------------
------------------------------------------------------------------------
------------------------------------------------------------------------
------------------------------------------------------------------------
------------------------------------------------------------------------
------------------------------------------------------------
>CarmaC_EVm000618t3/1-759InsR type=protein; aalen=759,37%,complete-utrbad; clen=6047; offs=564-2843; organism=Carcinus_maenas; evgclass=alt; oid=Carcinus_maenas_CNS_velvLoc4248ct1; codepot=Code/0.11; cov=317.5_g1851_i0;
MNATIPDGESHCSRLDGEHLDGDARRRIVKVVAGMRAAVTAVVVVLILVLVTVLVTAGNKLHHDAAHGKICG
SVEITGDQTVLEDYTSCVTIEGNLRIQLIEYNETRPFVGLSNLVQVTGYVIIYRLSHVRTLRHLLPRLAVIR
GRELFHGYSLVIFGNIFLQEANLWNLTHVLRGAVRVEKNLCSGPPNRWDLLSPSPALNVIQDYGVCIYPVCE
EERDCENVTTTIHTHCTTYGGCYQGPQCHEECVGGCHLPHDPDACVACKNYRDGHSCVPDCSKSATNKVHHL
DYRCIPENECAQEPWKLDTKDGPQGTERLVCVRCNDNCYGTCRGTKVTNANLGRQVHNCQRLEGNLEIMVSG
GSNLTQQLEENLGQLQVVTGYLKVYGSNTLFSLNFLSNLEKIGGDDLVHGRYSLYVLDNEKLQELWDWKHRS
RSLKITRGMLFFQHNPSLCRELINELASRAQLTQASRVHVSPAEDTGPCYTSDLQVDCVPRRHGKLNVSWKY
HYYGRDDRFVIGYYLYYREAPKKITLYQDRDACNDNILWERLFREYERNKRYEVSVDNLKPYTQYALYVDVY
YTDAVKNASRSTIQYVTTTMDKPSPVREVKATLGKNISTQLLSWREPAVPNGVLKMYQVKYGRLKLSRLHLQ
EDRHDVCEDMREEPQSKTPPSMQNGGEEDKGTGCCACPGSAVSLSKEDRRFDHQLDINFQTFIWQNLLCKRL
VDYSLTQVNLSQYLKNRCRELFILSFLYYLVLLLHGLYT---------------------------------
------------------------------------------------------------------------
------------------------------------------------------------------------
------------------------------------------------------------------------
------------------------------------------------------------------------
------------------------------------------------------------------------
------------------------------------------------------------------------
------------------------------------------------------------------------
------------------------------------------------------------------------
------------------------------------------------------------------------
------------------------------------------------------------------------
------------------------------------------------------------------------
------------------------------------------------------------------------
------------------------------------------------------------------------
------------------------------------------------------------------------
------------------------------------------------------------------------
------------------------------------------------------------------------
------------------------------------------------------------------------
------------------------------------------------------------------------
------------------------------------------------------------------------
------------------------------------------------------------


>CarmaC_EVm001651t1/1-999InsR type=protein; aalen=999,96%,complete; clen=3097; offs=11-3010; organism=Carcinus_maenas; evgclass=noclass; oid=Carcinus_maenas_CNS_velvLoc18640ct1; codepot=Code/0.078; cov=6.9_g7102_i0;
MVMVHGSDENILKVFASPDSDLVIHLETSDTSLILHHLRHFSVYTVAITACLQPRICIRTPSSVGLNTTTLN
MNKTVNCKLCSTVPAVVTALTDASPAADIIPEHSLTVLQNNGSSSVVMSWLPPSSINGRIMHYILRCLTPHD
ESYERIVNPTSQKHEEERLRFSLDDLEPGNYSCKLAARSSIGYGNFTQPISFVVMSSSSFSGENDSRAWWAT
LLGVAALLVVVVVVVPLWWWRWRSTINIPDKIAITDNPHYDDLHERIRKGMILKRDNLHITENVPPLGSGAY
GLVLAGELRKDGQVWRVAIKTHSNFMSKEWSKHLIKEAEIMQNLECHHIVQLMGVVGDCLPVYLVMELMEGG
DLKTYLKRYKRCVTNQTIMEMAVQAADGMTYLASKRVVHRDLAARNCFLDRSLIVKIGDFGLARILESDSNY
NVRRYPETPVRWMAPESLLGKHSIQSDVWSYGVLLWEMVTRGNRPYEHNSCTEVKRLVTGMDKNPGVPRPCP
RPLGAVMTCAWASQPSHRPTFKIITAFLLQYVSPEFQRRMEQVSFIHTLKTEIASDEDNVQLLRLMNASTTN
EDSSQWSSASHSLSATTPSHPVWQRQSFHTPNTEADNSSQRRQLHTHTTDNSDTEFSRQIKSFHMQDNVPCS
SNVQTSCLFQVTPHTWQLDTLDVVSGTRQSGSGLPLSLVHYKNTDKKRFTSLPKNSRGSASKPSLQSVASSY
SPPSVVTHAVPFTSFTPHITSCHSSTPPTSRSVCSSFLPSSSGSTALELSCNFSTPPSSLSLHTLHNPQLAA
SLAHDSTSKLQGSSPLHCTAATSLTLARAFPGLSEASVHSSVHLAAGNPSVPQRPAIFSCCIANIRSLAQSR
PSLAASEPLLSHQESPIESPFPSSSVDHLPTTPESDSTTSLLSTKHPSIMKSFITKLPHCEGQKQSTSFPIS
CSSTDPSNSGAAFLARPVSGSAPPTLLLKRKTQVFSATSDLGTGRHRRSRRYTSLSESGGDRQ---------
------------------------------------------------------------------------
------------------------------------------------------------------------
------------------------------------------------------------------------
------------------------------------------------------------------------
------------------------------------------------------------------------
------------------------------------------------------------------------
------------------------------------------------------------------------
------------------------------------------------------------------------
------------------------------------------------------------------------
------------------------------------------------------------------------
------------------------------------------------------------------------
------------------------------------------------------------------------
------------------------------------------------------------------------
------------------------------------------------------------------------
------------------------------------------------------------------------
------------------------------------------------------------------------
------------------------------------------------------------
>CarmaC_EVm002785t1/1-787InsR type=protein; aalen=787,35%,complete-utrbad; clen=6638; offs=409-2772; organism=Carcinus_maenas; evgclass=main; oid=Carcinus_maenas_CNS_velvLoc3147ct1; codepot=Code/0.062; cov=35.8_g322_i1;
MRYTNGDKVACSIMKHAIILLPMTYKGQVMVSWTPVSTNEDDRKITGYYIYYKETNETNIGHMDGRDACTDG
WKREHAEVEDSNGTMKEILTHLKPYSRYAVYVETDTVADADIGARSKISYTITMPYNPSPPLDLRVIKKGAT
NIYVMWSPPSSPNGIIYDYRVKIIHQPHDEDPCQDFCEGGQNHSGTHEESVKDTSEIMNSSSTASPPGCCPC
PEEPVSFEEDNIDFKSRLHSHVYIHHTGKRREKRSTAVHASSLHTLNNPSWISLSPVYTEYQPATEKVTSRN
KNFTYLLHYSHYKIEVSACHEPQHHDCPQDMDMCQLCSSVATIEETTAKKDNGSMVVNLKVEDIKQSSVKVS
WAHPVSPNGPVLRYMVFISNDTEGIEHSKFIFQHCVSPCEFNKSLERHQVVLENLIPATKYQLRVETHTKAP
LDMNDTATTTFMTKAEEHGQELLIVAVLLLLAVMCGIFVFKRVQPPKLPDNEDIDSVRDSSVLPRQYMVDPA
SLSLDPGSPLGKGNFGLILKGRLQRGSDSIVVAVKQAINLTSQEDLVTEARLMLELKSFHIVQAYGVMMNSN
HTYLVMEYMSNGDLLKYLRQQKVILETEQVCDMALQIADGMAYLASKNFVHRDLAARNCLINDNMKIKISDF
GMTRITEENYYHVLRSQFLPVRWIAPECFNKQRFTTQSDVWSYGIVLWEILTNGRTPYEDLSTNDEVREKVS
NGYTLKSSVRNLTDNWLADLICRCWESEAYDRPSFVNIISILLTYASPHFIQLFRYKSFYYESTSQK-----
------------------------------------------------------------------------
------------------------------------------------------------------------
------------------------------------------------------------------------
------------------------------------------------------------------------
------------------------------------------------------------------------
------------------------------------------------------------------------
------------------------------------------------------------------------
------------------------------------------------------------------------
------------------------------------------------------------------------
------------------------------------------------------------------------
------------------------------------------------------------------------
------------------------------------------------------------------------
------------------------------------------------------------------------
------------------------------------------------------------------------
------------------------------------------------------------------------
------------------------------------------------------------------------
------------------------------------------------------------------------
------------------------------------------------------------------------
------------------------------------------------------------------------
------------------------------------------------------------


>CarmaY_EVm006907t1/1-451InsR type=protein; aalen=451,97%,partial3; clen=1384; offs=32-1384; organism=Carcinus_maenas; evgclass=noclass; oid=CarmaY_velvLoc52360ct1; codepot=Code/0.016; cov=5.6_g23067_i0;
MTCAWASQPSHRPTFKIITAFLLQYVSPEFQRRMEQVSFIHTLKTEIASDEDNVQLLRLMNASTTNEDSSQW
SSASHSLSATTPSHPVWQRQSFHTPNTEADNSSQRRQLHTHTTDNSDTEFSRQIKSFHMQDNVPCSSNVQTS
CLFQVTPHTWQLDTLDVVSGTRQSGSGLPLSLVHYKNTDKKRFTSLPKNSRGSASKPSLQSVASSYSPPSVV
THAVPFTSFTPHITSCHSSTPPTSRSVCSSFLPSSSGSTALELSCNFSTPPSSLSLHTLHNPQLAASLAHDS
TSKLQGSSPLHCTAATSLTLARAFPGLSEASVHSSVHLAAGNPSVPQRPAIFSCCIANIRSLAQSRPSLAAS
EPLLSHQESPIESPFPSSSVDHLPTTPESDSTTSLLSTKHPSIMKSFITKLPHCEGQKQSTSFPISCSSTDP
SNSGAAFLARPVSGSAPPT-----------------------------------------------------
------------------------------------------------------------------------
------------------------------------------------------------------------
------------------------------------------------------------------------
------------------------------------------------------------------------
------------------------------------------------------------------------
------------------------------------------------------------------------
------------------------------------------------------------------------
------------------------------------------------------------------------
------------------------------------------------------------------------
------------------------------------------------------------------------
------------------------------------------------------------------------
------------------------------------------------------------------------
------------------------------------------------------------------------
------------------------------------------------------------------------
------------------------------------------------------------------------
------------------------------------------------------------------------
------------------------------------------------------------------------
------------------------------------------------------------------------
------------------------------------------------------------------------
------------------------------------------------------------------------
------------------------------------------------------------------------
------------------------------------------------------------------------
------------------------------------------------------------------------
------------------------------------------------------------
>ChequaEVm000369t1/1-1557InsR type=protein; aalen=1557,84%,complete; clen=5531; offs=828-5501; organism=Cherax_quadricarinatus; evgclass=main; oid=Cherax_quadricarinatus_Cherax_quadricarinatus_HACB02065409.1; codepot=Code/0.22; TSA: Cherax quadricarinatus, contig c51579_g1_i3, transcribed RNA sequence
MKTVCKLHVPGIRNQKMDALLVIVLVVLMAMGSTATIIQPPDSGQHICGTIEIIGNASLLEQYQLCTVIEGH
LRIQLIDDYNPTWPLLGLPNLTQVTGYVLLYRLSYLRTFRHLLPRLAVIRGDNLFHGHSLVVFGNIFLREVG
LTNMTNILKGSVRIEKNWSLCPGPEATWSRLTSPSYVNVIQDNYEMCIYAQCEEDGNCTTRLSSLNTQCTYH
GYCFQGEECHSECVGGCTCLHSATCCVACRHYQDGNTCLPACSPTSLNSVHHLGYRCVSEEWCRRSGWRVDQ
EYLVHDQEYLVHDQEYLVHDTTKFILTCQGVMGTGNYSKTCRGATITSSDPGRSLRDCQRIDGSLNITLAGG
WNLTQQLEENLQQLVEVTGYIRVYGSNTLFSLNFLSNLQVIGGQELVHNKYALYMLENEKLQELWDWDQRNQ
SLRISRGTLFSHYNPSLCPRLLYQLANITGIGRLDDADVTTSSSEDTPPCYGEELPVIAWTGKNVGTINVSW
KHVYDGRDDRFVIGYYVYYRETSTTVTIFQGRDACNDKLLWERIFLEYKKQESKSVVITGLKPYTRYALYVS
VYYIDAKNATRSAIVYVNTSPTNPSPVEEMKVSVAASSHLTLTWLPPAAPNGEIELYEVMYKTVLRPSLSSA
FYDRNQVCGEDFERPGGVSKEPVVSHEERTSVSPLHEKVDVSQGEGFNLTQGLNLTRTQTLNHNCCACPLTH
TLVSKEDRQHDIEFENYVIRHVYIKSRTVVTEVGARLKRQVPRQASHTTPTSANDTGDVNKTQMTTANTSTT
TTTTANTITTTTATANITGLHYFTDYQISVRACQAKVENITLCSEWKNLTATTLPDRTRNNILKFVVKLETR
QRRLEDQEEHLEEEVLSSGTGPSATSSSNSSSINDSINIIATNSSTSATSSSPSINVSTTRISTSPSSTTYS
VNVSSTSNATISNTITSNTTTRNTATSATSASPAISITTASSTTSTTRTTTISGSTLLLTWEPPLNPNGPPL
AYIIQYSHSDAPQGNSELVYCVLEEEARRSGYSYLLPGLLPGTYVINMKLRSLGGDGHFTTQIIKIPGSYWY
WTFLVFFLCGVMLGTCVITVVGCFRRGKRPAGPDTPHYVTHNPNYGELLGDALQEIKKQYIISIDALQIDLD
HILGEGCFGIVYNGVLTEPSGSTVKVAVKALSVSASYTEVKRFLQEAVVMQDINSNFVVHLVGVVAKFPPIY
VVMELMEKGDLKSFLRSEASFTLSDQKMVEMAVEAADGMAYLAGKKLVHRDLAARNCMLDVNLTLKIGDFGF
TRYLNTDYYRKQGQEFLPVRWMAPESLHYGRYSSRSDVWSYGVLMWEIVTRGAFPYQGYANEEVCSMIISGS
RLEFPGNCPEFVRSLTQQCWRSQAKERPTFIQLLRLLMPRTSTQYFEFFQRVSYFHSASCCDSESDDEGFIA
SGSLNPSQEDAEAEHSFSASLPPFQSFSASLPPFQTFSTSLPPYLPHNHNNHQHYYHDNGPDTDDDTAGEDD
LVRLTPYKRTSCASLSCIMRSHSTDVQNNPATDTTKHRSLCLSHH---------------------------
------------------------------------------------------------------------
------------------------------------------------------------------------
------------------------------------------------------------------------
------------------------------------------------------------------------
------------------------------------------------------------------------
------------------------------------------------------------------------
------------------------------------------------------------------------
------------------------------------------------------------------------
------------------------------------------------------------

>ChequaEVm001693t1/1-808InsR type=protein; aalen=808,96%,partial3; clen=2506; offs=82-2505; organism=Cherax_quadricarinatus; evgclass=noclass; oid=Cherax_quadricarinatus_Cherax_quadricarinatus_HACB02067901.1; codepot=Code/0.098; TSA: Cherax quadricarinatus, contig c51786_g4_i1, transcribed RNA sequence
MRADIVGSAKCSETKFKTKQSSYNCVKLPVSDSAVTRLTVPRSARGNKYSRKSTLAPVDRTKWLMRSRCSGM
WTRVLVLLTVCLLTINSTAHAAHSTDICQETGNAKADKICSSMDLRNTISALKKLCRCRIIDGHLHFVLQEQ
RDNTSVDLLGRYTFPGLREITHHLLMYRVFNLTSLRWLFPNLAVIRGSVLFHNYALVIYDMPGLRDVGLVSL
TAILRGSVRIERNPRLCYLHTVDWSSITLNPLVENYVNRNRPDSECPSCTGSLRCLPSTECGPPRCWGPYDC
QTLCGECPGGCVKGECCHEECVGGCLTPNNATSCHACRNVLDHDTCVPSCTSPKFKVSEHRCEPREVCSVNY
AIKRDTQECVERCPTGYNTTTVFDGSRYITQCDPCKGMVCTKRCSATTVKSISHAQLLRGCTIINDFLTIYI
NGGENMERELEENLSSVEEITGYLKVFHSNLTSLKFLRNLKTIHGQTLAHGKYSLVIVDNPRLESVWNTTNL
TIIRGLVLVQFNPRLCLHHLHTLINNTNITGLSENDVSSTSNGDKVPCNVINLNVNVSTSPLYGTLSVTASL
LPDVSIYYVSYKKTDKNISLYESEEPCSDQGWSTMEMAAGVATGLDGTIHGTIVNLEPYTRYAVYVKTYSLA
SSAKGGHSDVVYATTSPYNPTEPVHLGWESPNSSSLELWWEPPRRPNGLIDHYLVTVTLLVDTPRIPPDLDF
CNHETRDYVDTKMVVMDDVEGRETVRGTTQPWKEPQGKAAGVGSEDSCSVTPTPTPSCCPCQDAGAADDQEV
IGQIGFEDFIMDNVYI--------------------------------------------------------
------------------------------------------------------------------------
------------------------------------------------------------------------
------------------------------------------------------------------------
------------------------------------------------------------------------
------------------------------------------------------------------------
------------------------------------------------------------------------
------------------------------------------------------------------------
------------------------------------------------------------------------
------------------------------------------------------------------------
------------------------------------------------------------------------
------------------------------------------------------------------------
------------------------------------------------------------------------
------------------------------------------------------------------------
------------------------------------------------------------------------
------------------------------------------------------------------------
------------------------------------------------------------------------
------------------------------------------------------------------------
------------------------------------------------------------------------
------------------------------------------------------------
>ChequaEVm003885t1/1-510InsR type=protein; aalen=510,86%,complete; clen=1770; offs=37-1569; organism=Cherax_quadricarinatus; evgclass=noclass; oid=Cherax_quadricarinatus_Cherax_quadricarinatus_HACB02067897.1; codepot=Code/0.069; TSA: Cherax quadricarinatus, contig c51786_g1_i1, transcribed RNA sequence
MLVGTILAGAVCWCWRRYTSRYTIPDTIDKVDFNPYYSEGFAPAEIFREEFILWRDDLKVLQEPALGNGFFG
KVLQGELTLNGQQNKVAVKTHRDRATTEDIHQFLKEAALMQDISCHHVVRLLGVVGDYAPVYVVMELMQEGD
LKTFLNNHPPNFLTCQKMMEMAVEAADGMAYLAACKLVHRDLAARNCMLDHNLTLKIGDFGLTRNLKAEYYR
KEGHKVLPVKWMAPESLQFSLYSTQSDVWSYGVLLWEMATRGVTPYKNHTNDEVIRMVVERYTTLGRPRNCP
QPFQRVMRRCWRYQARERPSFLAITNFLLKHTSTEYQKRFEKVSFYHSRSSNYCRYKRSETTGFMSECARES
DEDDHSNDLALQSSSEVSDADTPENDFVTSRSTPHGSPISGKFSPGQCIPSRCPGRTFNRNTKEGEELQDTN
IHGRWSGVSQESVKLHLYKNVISKDSCLQQLPLVSEGSDGFEAKCTGLPIMIVPQDDREIRGSQLQMSTLST
PASNES------------------------------------------------------------------
------------------------------------------------------------------------
------------------------------------------------------------------------
------------------------------------------------------------------------
------------------------------------------------------------------------
------------------------------------------------------------------------
------------------------------------------------------------------------
------------------------------------------------------------------------
------------------------------------------------------------------------
------------------------------------------------------------------------
------------------------------------------------------------------------
------------------------------------------------------------------------
------------------------------------------------------------------------
------------------------------------------------------------------------
------------------------------------------------------------------------
------------------------------------------------------------------------
------------------------------------------------------------------------
------------------------------------------------------------------------
------------------------------------------------------------------------
------------------------------------------------------------------------
------------------------------------------------------------------------
------------------------------------------------------------------------
------------------------------------------------------------------------
------------------------------------------------------------


>Clivit_EVm001923t1/1-471InsR type=protein; aalen=471,94%,partial5; clen=1506; offs=3-1418; organism=HBG_Clibanarius_vittatus; evgclass=main; oid=HBG_Clibanarius_vittatus_trinHBG_Clibanarius_vittatus_Loc46285c0g1t1; codepot=Code/0.06;
TVYHQGCHEECIGGCYFPSNHSACVACRNYQHRQDCVPNCDKAIGAVQYLGYRCIPEEECIGQNLTLLTHSE
KKCVRCEGNVTQQLEENLGDVVTLTGYIRIYDSDTLFSLNFLRSLQEIEGKELVDGKYALSVEQNENLQELW
DWNHRSVGLKIKRGTLLVRFNPRLCHTLITELATKTGIVPPLHPTATQDTPPCLGPELPVEVGNGNESGSVW
VRWRHVYSGWDNRFIIGYYVFFREAPIPVTFFQGRDACNDEQLWERWFEEYNEETERTVYLKNLKPYTNYSI
YVSVYYIDAEENATRSSMHRVLTTVSQPSSLVDVTVVERQADSVSIRWLKPVAPNGPSLYYLLQITKLPSSR
PYTKSACLETYRRRGRERVGSSVSQSRPRQDVVQDRPTRCCRCNNTHATITKEDRQYDIEFENYVRRELYKK
WVPDRDSKDKRKSPFRKAFAGNGNETRAEAVRHRHRARE---------------------------------
------------------------------------------------------------------------
------------------------------------------------------------------------
------------------------------------------------------------------------
------------------------------------------------------------------------
------------------------------------------------------------------------
------------------------------------------------------------------------
------------------------------------------------------------------------
------------------------------------------------------------------------
------------------------------------------------------------------------
------------------------------------------------------------------------
------------------------------------------------------------------------
------------------------------------------------------------------------
------------------------------------------------------------------------
------------------------------------------------------------------------
------------------------------------------------------------------------
------------------------------------------------------------------------
------------------------------------------------------------------------
------------------------------------------------------------------------
------------------------------------------------------------------------
------------------------------------------------------------------------
------------------------------------------------------------------------
------------------------------------------------------------------------
------------------------------------------------------------------------
------------------------------------------------------------
>Clivit_EVm001923t2/1-509InsR type=protein; aalen=509,94%,partial5; clen=1620; offs=3-1532; organism=HBG_Clibanarius_vittatus; evgclass=althim; oid=HBG_Clibanarius_vittatus_trinHBG_Clibanarius_vittatus_Loc46285c0g1t3; codepot=Code/0.065;
TVYHQGCHEECIGGCYFPSNHSACVACRNYQHRQDCVPNCDKAIGAVQYLGYRCIPEEECIGQNLTLLTHSE
KKCVRCEGGCNTSCRGQTITSRDLGLPLRHCTQINGSLNISIAGGWNVTQQLEENLGDVVTLTGYIRIYDSD
TLFSLNFLRSLQEIEGKELVDGKYALSVEQNENLQELWDWNHRSVGLKIKRGTLLVRFNPRLCHTLITELAT
KTGIVPPLHPTATQDTPPCLGPELPVEVGNGNESGSVWVRWRHVYSGWDNRFIIGYYVFFREAPIPVTFFQG
RDACNDEQLWERWFEEYNEETERTVYLKNLKPYTNYSIYVSVYYIDAEENATRSSMHRVLTTVSQPSSLVDV
TVVERQADSVSIRWLKPVAPNGPSLYYLLQITKLPSSRPYTKSACLETYRRRGRERVGSSVSQSRPRQDVVQ
DRPTRCCRCNNTHATITKEDRQYDIEFENYVRRELYKKWVPDRDSKDKRKSPFRKAFAGNGNETRAEAVRHR
HRARE-------------------------------------------------------------------
------------------------------------------------------------------------
------------------------------------------------------------------------
------------------------------------------------------------------------
------------------------------------------------------------------------
------------------------------------------------------------------------
------------------------------------------------------------------------
------------------------------------------------------------------------
------------------------------------------------------------------------
------------------------------------------------------------------------
------------------------------------------------------------------------
------------------------------------------------------------------------
------------------------------------------------------------------------
------------------------------------------------------------------------
------------------------------------------------------------------------
------------------------------------------------------------------------
------------------------------------------------------------------------
------------------------------------------------------------------------
------------------------------------------------------------------------
------------------------------------------------------------------------
------------------------------------------------------------------------
------------------------------------------------------------------------
------------------------------------------------------------------------
------------------------------------------------------------


>Erisi1_EVm000629t2/1-781InsR type=protein; aalen=781,90%,partial3; clen=2580; offs=237-2579; organism=Eriocheir_sinensis; evgclass=alt; oid=Eriocheir_sinensis_trinEriocheir_sinensis_LocDN209476c0g1t1; codepot=Code/0.081;
MVMNGREHQCTGKCLAVLHCPSVLRWWWLVFVLGLSCTVSRGAAKYPHDNTHHQQHDKRQNESDVCDTVRID
SLTKLNGSNGSKNCKTVEGSIEIFRIKFVSKESIEEWSFPDLVEITDFLLVYHVEGLTSLAQLFPNLAVIRG
MKLLERYSLVIYKTHIEVIGLYNLRAILRGSVKIKNNINLCYIHTVNWAAIVRGPDDNVIMDNSESLCKKCC
PTCCAGWKQENCCPHCWNSTKCQQICSSKCSHGCVREADDQCCHEQCLGGCMLPNDPSACHACRNFNLNGTC
YEACPENSLEYKDYRCVDARYCESKMFHQFNNKRCVSDCPEGYQKGNKSICVKCKDGCPKKCRSRLVNTVAR
AQELRGCTVITNSLIISIRNGKTVTKELKANLGKIEHVHYHVRIFKTSPLKSLNFLSNLQFIDGDQLYNNRF
ALYVHDNANLEEIWDFTNHSALNISKGKISFLQNPKLCYHSKIEKLLNMTGQAGDHNMKVTNGYKVACSIMK
HAITLEPQPFTVLVKWPPVTTIEDDRKITGYFIYYKETNETNVGHMDGRDACNDEWKREHAEADSSDHMLSV
SLTGLKPNHRYAVYVETDTVADADIGARSNITYTITKPYNPSYPLNLKVIDKGTTYIAVEWSKPASPNGQIY
DYIVSLTTHLETEDKCQDYCKTEQFQQDEIEESKKDLSESELNMMDSTPTISTVSSPKCCACPEKATPSFED
DEINFENILHNHIYIHRTFRRKRSMEPGDAPPGNSHVSVIFGEVRKHPLILHSFHTTLITR-----------
------------------------------------------------------------------------
------------------------------------------------------------------------
------------------------------------------------------------------------
------------------------------------------------------------------------
------------------------------------------------------------------------
------------------------------------------------------------------------
------------------------------------------------------------------------
------------------------------------------------------------------------
------------------------------------------------------------------------
------------------------------------------------------------------------
------------------------------------------------------------------------
------------------------------------------------------------------------
------------------------------------------------------------------------
------------------------------------------------------------------------
------------------------------------------------------------------------
------------------------------------------------------------------------
------------------------------------------------------------------------
------------------------------------------------------------------------
------------------------------------------------------------------------
------------------------------------------------------------
>Erisi1_EVm000629t3/1-1291InsR type=protein; aalen=1291,75%,complete; clen=5130; offs=183-4058; organism=Eriocheir_sinensis; evgclass=althim; oid=Eriocheir_sinensis_trinEriocheir_sinensis_LocDN210191c0g1t1; codepot=Code/0.15;
MVMNGREHQCTGKCLAVLHCPSVLRWWWLVFVLGLSCTVSRGAAKYPHDNTHHQQHDKRQNESDVCDTVRID
SLTKLNGSNGSKNCKTVEGSIEIFRIKFVSKESIEEWSFPDLVEITDFLLVYHVEGLTSLAQLFPNLAVIRG
MKLLERYSLVIYKTHIEVIGLYNLRAILRGSVKIKNNINLCYIHTVNWAAIVRGPDDNVIMDNSESLCKKCC
PTCCAGWKQENCCPHCWNSTKCQQICSSKCSHGCVREADDQCCHEQCLGGCMLPNDPSACHACRNFNLNGTC
YEACPENSLEYKDYRCVDARYCESKMFHQFNNKRCVSDCPEGYQKGNKSICVKCKDGCPKKCRSRLVNTVAR
AQELRGCTVITNSLIISIRNGKTVTKELKANLGKIEHVHYHVRIFKTSPLKSLNFLSNLQFIDGDQLYNNRF
ALYVHDNANLEEIWDFTNHSALNISKGKISFLQNPKLCYHSKIEKLLNMTGQAGDHNMKVTNGYKVACSIMK
HAITLEPQPFTVLVKWPPVTTIEDDRKITGYFIYYKETNETNVGHMDGRDACNDEWKREHAEADSSDHMLSV
SLTGLKPNHRYAVYVETDTVADADIGARSNITYTITKPYNPSYPLNLKVIDKGTTYIAVEWSKPASPNGQIY
DYIVSLTTHLETEDKCQDYCKTEQFQQDEIEESKKDLSESEVNMMDSTPTISTVSSPKCCACPEKATPSFED
DEINFENILHNHIYIHRTFRRKRSMEPGDAPPGNSHVSVNLLEAQYTEYQNENHTAEIDIWRSKKTSFNFTQ
LSHYTDYKIEVSACHKHQYECPTDKVPCELCSTKPAKIVETTAVKANANMVIGLNAKQLNQSTVEVTWEPPL
SPNGQVLAYKVSFTGEQKVFEDCLSYCKFNGSRIKHYVEVELTPNTKYLVEVQVYTGAPKNVNDTAATTEFT
TQYSAVMQNGDHGWMLMLLVIFLLLGMVCGGIFYRRLRPPKLSVKDISENPGYPDVANPDFCFPSKYQIDES
HLKLEETSLLGQGNFGFVYKGHLYKDSEWVPVAVKRTSNVQSREDMLIEAHLMLELKSYHIVRAYGVMFGPD
TTYLVMEYMNKRDLLRYLRQRETKLRIEQVCDMGLQIADGMAYLASKNYVHRDLAARNCLINDDMKIKISDF
GMTRITERSCYHIRHSKVFPVRWLAPECFTKQRFTTQSDVWSYGIVLWEILTLGTTPYQDLSTNDKVKEMVS
KGHTLKTNVQSLTNKWLADLICWCWEADGYDRPSFPDIISNLLPHASPLFIQLFMSVSFYGNLRHQE-----
------------------------------------------------------------------------
------------------------------------------------------------------------
------------------------------------------------------------------------
------------------------------------------------------------------------
------------------------------------------------------------------------
------------------------------------------------------------------------
------------------------------------------------------------------------
------------------------------------------------------------------------
------------------------------------------------------------------------
------------------------------------------------------------------------
------------------------------------------------------------------------
------------------------------------------------------------------------
------------------------------------------------------------


>GeclaM_EVm001193t4/1-577InsR type=protein; aalen=577,68%,complete; clen=2530; offs=9-1742; organism=Gecarcinus_lateralis; evgclass=alt; oid=GlaE_velvLoc17778ct1; codepot=Code/0.097; cov=118.4_g2070_i5;
MQQLEENLGQLQLVTGYLKVYGSDTLFSLNFLSGLKVIGGEELVHGRYALYVLDNEKLQELWDWNHTNRSLN
ITKGKLFFQHNPSLCQELIYELAIKGGKNPDEDVHVSPAEDTGPCYKEDLEVRVLSQPERKLNVSWKYHFYG
IDDRFVIGYYLYYREAPEEVRLYQGRDACNDNVVWEREFREYKRNQSCEVMLDKLKPYTQYAVYVDVYYTDS
VKIASRSAINYIRTMVSDPSPVRNLKVEPQKNSSTLTVSWLPPAVANGPLHVYEVRYARLKHTSPGSKYLDR
DDVCEDGKYEQHREASHIVPVGGGEEDAKTLCCNCSNSITSLSMEDRVFDRQLDINFENYIWQSVLCKSVTL
DDDKGSTTPPVTSSESSAPATITSLDPTAAAGPGEERSRRRRRRSVSINPTGMQNRVVDKTVDAEEEKEVCK
AVSETTSHGATAEECDERIVTTTTTSVTLTGLRHLTSYRASTDPTIEAVCLSVCLSVYRSIFICLSVFLSLC
IHLYLSVCLSVSLSLSVSVSLSLSHKIKTDLETLTHHLLFSAPLVTVLSVCHHCGSCFAAPLCHSIKYFNHR
L-----------------------------------------------------------------------
------------------------------------------------------------------------
------------------------------------------------------------------------
------------------------------------------------------------------------
------------------------------------------------------------------------
------------------------------------------------------------------------
------------------------------------------------------------------------
------------------------------------------------------------------------
------------------------------------------------------------------------
------------------------------------------------------------------------
------------------------------------------------------------------------
------------------------------------------------------------------------
------------------------------------------------------------------------
------------------------------------------------------------------------
------------------------------------------------------------------------
------------------------------------------------------------------------
------------------------------------------------------------------------
------------------------------------------------------------------------
------------------------------------------------------------------------
------------------------------------------------------------------------
------------------------------------------------------------------------
------------------------------------------------------------------------
------------------------------------------------------------

>GeclaM_EVm001193t7/1-424InsR type=protein; aalen=424,57%,complete-utrpoor; clen=2206; offs=403-1677; organism=Gecarcinus_lateralis; evgclass=alt; oid=GlaE_velvLoc20931ct1; codepot=Code/0.046; cov=116.0_g2070_i6;
MISRTSDGQSHRGCCGAERRDERPLQSLAQLVSGMRAALTTAAVLAVVTVVVIVVVAAGNKLPRPYVSVDSK
ICESVEVTGNASLLENYSSCVTIEGNLRIQLIEYNNKSNPLIGLPNLVQVTGYVVIYRLSYLETLRHLLPRL
AVIRGQELFHGYSLVIFGNIILQEVNLWNLTHVLAGAVRVEKNLCRGPPQRWDLLSPSPSLNVIQDYGVCIY
PMCEEQKNCTNVITPLHTHCTTYGGCYQGPQCHSECVGGCHAPSDPKACVACRNYLDGDTCVPDCSASVTNK
VHHLGYRCIREDECAEEPWTRKTEIRSDGVEQLFCIRCNDNCYGTCHGTKVTTANLGRQLRNCRWLEGSLEI
MVSGGRECFLAFPSSLRLALPAYPCSSILRPSHPITASYLLFTLGTVSSSYQILLLTFTHKVKS--------
------------------------------------------------------------------------
------------------------------------------------------------------------
------------------------------------------------------------------------
------------------------------------------------------------------------
------------------------------------------------------------------------
------------------------------------------------------------------------
------------------------------------------------------------------------
------------------------------------------------------------------------
------------------------------------------------------------------------
------------------------------------------------------------------------
------------------------------------------------------------------------
------------------------------------------------------------------------
------------------------------------------------------------------------
------------------------------------------------------------------------
------------------------------------------------------------------------
------------------------------------------------------------------------
------------------------------------------------------------------------
------------------------------------------------------------------------
------------------------------------------------------------------------
------------------------------------------------------------------------
------------------------------------------------------------------------
------------------------------------------------------------------------
------------------------------------------------------------------------
------------------------------------------------------------------------
------------------------------------------------------------

>GeclaM_EVm006589t1/1-413InsR type=protein; aalen=413,98%,partial3; clen=1264; offs=24-1262; organism=Gecarcinus_lateralis; evgclass=noclass; oid=GlaE_velvLoc35312ct1; codepot=Code/0.032; cov=5.3_g17697_i0;
MDGRDACNDEWKREHAEVKDSDSMMTVTLTGLKPNHRYAVYVETDTVADADIGARSNITYTITKPYNPSYPL
NLRVIDKGTTYIAVAWSPPSSPNGEIYDYIISLTTLVDTEVKCQDYCKTEQLHHDEIAESEKGISESEVSKI
DSTLTTSTPSPKCCACPAKPTPTVEDDEINFENILHNHIYVHRTSRKKRSTEPGDGPSEETSTNLWEAQYTD
YQNENHTAEIDVWRSRTNSFNFTQLSHYTEYMIEVSACHEPQYECPGNKVPCELCSTMPAKIVETTAVKVNA
NMVTDLNAKQINQSIVEVTWEPPVSPNGQVLAYKVSFTSTQEDVKVCVSSCKFNESQMKYYLDVQRLTPNTK
YLVEVQVYTRAPKNVNDTAATAEFTTQYFAEMQNRDHGWMLLLLVIFLLLGMA-------------------
------------------------------------------------------------------------
------------------------------------------------------------------------
------------------------------------------------------------------------
------------------------------------------------------------------------
------------------------------------------------------------------------
------------------------------------------------------------------------
------------------------------------------------------------------------
------------------------------------------------------------------------
------------------------------------------------------------------------
------------------------------------------------------------------------
------------------------------------------------------------------------
------------------------------------------------------------------------
------------------------------------------------------------------------
------------------------------------------------------------------------
------------------------------------------------------------------------
------------------------------------------------------------------------
------------------------------------------------------------------------
------------------------------------------------------------------------
------------------------------------------------------------------------
------------------------------------------------------------------------
------------------------------------------------------------------------
------------------------------------------------------------------------
------------------------------------------------------------------------
------------------------------------------------------------------------
------------------------------------------------------------


>HomameEVm000579t1/1-1650InsR type=protein; aalen=1650,91%,complete; clen=5434; offs=64-5016; organism=Homarus_americanus_EVG; evgclass=noclass; oid=Homarus_americanus_EVG_Homarus_americanus_EVG_evg11865823; codepot=Code/0.09;
MSSSLTLTTNILNVPASLTFTISTSAVPSMFHSVGNTSNTHIMFIPYPCFTHTIQTLAFPHPLLPSIPFILK
PSTPSTHNPGYNKCSTSRFTSKMNYKPRNLHRISTSFCITENASCYVPHTLCLPLWWWVLFLMLWTSFGARM
CFADKDKSSYRNLVSLNQLPHLESRRQPREPSVHSMSGRVCTSLRVMNSVDNLRKLTNCSVIEGSLQIVLIE
EAPQNKEEEWKKWSFPELVQITDFLLVFSVSGLRSLGQLFPNLAVIRGMVLHQNYGLVVYDARDLESVDLHS
LTAILQGGVRIQNNFNLCYVHTINWSIIIKDESEIIIKNNNEGLCKPCPTHCPQQGKLEHCWSSTHCQQVCD
SKCSSGCTARGECCDKQCVGGCGMPNNPSSCYACRHVNSGGTCFKACHKDYYEYRRYQCVTKKACNEMKLTL
FESEDKSKKKCVKECPAGYSRTADQELEKNISICQKCNDPCPKNCKGQLVNTIAKAQLLSGCTKIEGPLVIS
FTGGKAIAKKLNDSLGLIEEVTDYIRVFDSHALFTLDFLASLKVIGGTKLYNGKYALYVHDNDNLTEIWSWR
NHPDLNIKKNASVLFHSNPKLCYKKIKELFERTHLNMTDDYNMQLTNGNKVACTIMNQTIKLQALSDKGMLN
VSWDAISTNEDDRMLTGYYIYYKPSSKRDLDYMTGRDACDDDWSRMYVEITKSDVKISARLVDLQPDTQYAI
YVQTDTVVGAVYGAKSNISYIRTCPYNPSSPRNLKVTSVGATWMTVTWSPPAFPNGKISCYIVKRILSPSSM
DVSSDFCSSIRSQDQMNQMQDSGKELASTTEAPSPNEQSLVPGPNLGKCCPCSRDSMHREQQENIDFEDRLF
SFVYERLSSRQKRSIPESDLEETPSSNWQDHNPVTCRSISDSHNSSESDVAVFSVQEKTITIPNLHHFSRYR
IEVTACHEATPKCPLTSGEELCELCSIIPAKTVGTTRTLHGANVVRELRVSNIGSSDMVELTWTPPADPNGQ
IIAYIIIVEPDSAHMQGSVYKRCVNSQEFEDKNNTYNLNVTMIEPGRYFLSVQAHNGHSLYANESSESIPFT
IKGKVNASFDLTLWPLLTAMLVVLMVGTTYFIFKKKLRGNPIYKKETVNPLYPREKENPDVGAMISREHKID
SDDLSLEESCQLGKGNFGVVMKGKLRRESGDIPVAVKQVTEFQARNNLLEEAKLMLTFDCNHLVRAYGVLPG
DKDMLLVMELMSRGDLLQYLRSLKARNNDIFTVLSVEQVCAMAIQIGDGMAYLASHKFVHRDLAVRNCLLDD
KLNIKISDFGMTRMTDKDYYEMNKTKYLPVRWMPPEYLSNRKFTSQSDVWSYGVVIWEILSGGARPYQHLED
NAKVMDVVINGYTLESDLPRNTPQFLAEIVVSCWKFHGCQRPYFPQIITALLQNTSSQFLEHFRSKSFYHTS
EGQEYKMLVEAMQDVEDDNDVTTLLTSSSLPLSLLSDQGPPLPPRSHKYRSQVRLPSQATLKDPQHHPHTGA
TDNMQFFSLRQHEARDSNINDVTLLPHTNSSLLNVDFANVGNSMSSESNLISTTRTDRGCCPKFTINKHDAA
RFNITEDSQPGTFANPTTVPNNVVVHINESGLPSSTLSSSTASNVNRKIIPDLCCTISPKYCHMPH------
------------------------------------------------------------------------
------------------------------------------------------------------------
------------------------------------------------------------------------
------------------------------------------------------------------------
------------------------------------------------------------------------
------------------------------------------------------------------------
------------------------------------------------------------------------
------------------------------------------------------------
>HomameEVm000721t1/1-1521InsR type=protein; aalen=1521,75%,complete; clen=6066; offs=984-5549; organism=Homarus_americanus_EVG; evgclass=noclass; oid=Homarus_americanus_EVG_Homarus_americanus_EVG_evg1129255; codepot=Code/0.25;
MMTEHFKACSNDCLFATTSIECRQKSYSRECRRSMVMCGLQGVVPLLVLTVVMVPGSVATVIQPQDSSHHIC
ETIEITGNASELEQYQKCSVIEGHLRLQLIDDRNLTWPHLGLPNLTQVTGYVLLYRLSYLRTLRHLLPRLAV
IRGDTLFHGHALVIFGNIYLQELGLANLTHILQGSVRLAKNWSLCPGMDNAWRSLTTDYHDNVIEDNYGMCI
YNPCEERGNCVTKLTHLHTRCTAYGTCHQGEECHDECVGGCLKPQDASACVACRNYQDGSTCVAACSPTSSN
PVHHMGYRCINRESCISAGWKLYTLEDADERQSKNVCVRCHGDCTTTCKGATITSSDPGRWLRGCQRVEGNL
QISVDGGWNLMEQLEENLGELRVVTGYIRVYGSNTLFSLNFLRNLELIGGEDRVHDKYALYILENENLQELW
DMSQNNHSLVIAQGTLFSRYNPLLCPKLVHQLANLTGVTLLSPDDVSNDSNEDVAPCYGTDLSIEIQIGVKL
GTISVSWTHNTVFDHRYVIGYYVYYRETDANVTYYQGRDACNDKLLWERYFLNFEKKRSNVMLRGLRPFTRY
ALYVSVHNIDTEKTATRSAIHYITTPPTDPSPVTKLKVQEKGASYLVLTWLEPSTPNGRVALYEVLYQVVRY
PASTSSDYNRSYVCSDDYEPPGGIGKLSGRKEATTTVAPDANRTEEQEGGEDAPKCCPCPVSHSVVTKEDRQ
YDIEFYDYMSSLIYIKLDDEDEERSSSTTMLAWSGASASHLQREEVVPPASANTNTGSEDRVKRQASVSWSK
IGHTYVGPHLSSTNGTESITKWTSTNTTTINITGLHHFTNYRVWVRACHTPVNREALCSIWTNLESATLFQE
SRNKILIFSANEEEPSEVTSGEQENQLREKHGQNFSDYSIISENSSETNTSDYSIFFSITSAITASSSFSTI
SSPLTPSSSTSTSTSRPPTRSSSISTISTLSTSIPSLSISSTTTTTGSNILLRWEPPENPNGPPLAYLIQYS
HKEAPQAKSKLMECLMEEQARREGYTYRLKGLQPGTYVFSIKLRSLGGDGHYTTRTIQISEFFWYWPFLVAL
LTVGMVLFCLVTMTICLWGRRKAANPTTPEFMNHIPNCEEPLLGDTLQHIKEEYVIQRDALEINLEHQLGKG
CFGTVHKGVLSVTSGSDVKVAVKALSNQATGWDVKRFLQEAVFMQDINSNFVVRLVGVVVKFSPIYVVMELM
ERGDLKSFLLTEAGGTLTEMKMVELALEAADGMAYLADKKLVHRDLAARNCMLDTNLTLKIGDFGLTRYLKT
DYYKKSDKGFLPVRWMAPESLQNGRYSSRSDVWSYGVLLWEVVSRGALPYQGFAHEVVNVMVISGSRLECPE
NGPEILKFLMQQCWKGQPKERPEFIQLVRLLLPRASPDYQARFERVSFFHSSSCRDSKSTESNDKGSIASGS
LGPSLEDAEHSFSTSLDHNHYDSLHNLDDHGTEDDTVVDDDMLCLTQDDPYKRMSCGPLSCITTSNHFSSRY
PSHHTPCLT---------------------------------------------------------------
------------------------------------------------------------------------
------------------------------------------------------------------------
------------------------------------------------------------------------
------------------------------------------------------------------------
------------------------------------------------------------------------
------------------------------------------------------------------------
------------------------------------------------------------------------
------------------------------------------------------------------------
------------------------------------------------------------

>HomameEVm000930t1/1-1367InsR type=protein; aalen=1367,73%,partial3; clen=5615; offs=1513-5613; organism=Homarus_americanus_EVG; evgclass=noclass; oid=Homarus_americanus_EVG_Homarus_americanus_EVG_evg11049477; codepot=Code/0.22;
MYVCHHTHHVHFRKKLDHKLNTRQHRVQPAGHLREAQDSWNTETDGEMVLTVPPLVSGTLYMTHRLVVTVSS
LQDGSLPEVLPLPCLRIIIHFTSQCNSDHSKHSLAVKQKRSLYSAGGYQYYRSISKLPFTEKCQRSQPKINN
CKPQTNTSDNNVNESQRTCQTRLMISNSPVSEETNSNKRLDPKRTSEDVSDGVSQTTNTTALSLPSQPRRRG
ETHQTASYRTSRCRRARRWSEWWARVVIVLTVWVWAGHHHVQAAHTTNICQEKHKGPADKICGSLDLRNNIS
ALDKLCRCRIIDGHLHFVLQEQRDNASIHRLNRYSFPGLKEITHHLLVYRVFNLTSLGRLFPHLAVIRGDVL
FHNYALVIYDVPNLKEVGLASLTVILRGSVRIERNPWLCYVHTIDWGRITVTRLAENYISRNRAESDCPSCP
EELSCPHSLPCGAPRCWGPHHCQALCDKDCPGGCVGDQCCHSECLGGCLTPGDPTSCHACKNLLDHDRCTHS
CSSRKFKVLKHRCVDREMCLQHYAVKADTRECVELCPLGYTETTEGEGTRNVTKCVPCKGFVCPKTCDSTVV
KSISHAQLLRGCTIIQGNLTIHINGGEDIEEELEKNLSGIEEITGYVKIFRSNVSSLNFLGNLTRIRGDTLL
HSNYSVVILDNPNLRNLWQSTNLTINKGKVFVQSNPKLCLHHIEDFINNTNITGLSETDVSSTSNGDKVPCN
VTPLNASVSQSSLYGTLRVTVAASPLPFVTVYYVNFKKADKNISIYESEGPCSDQGWSTMEMDAGNSTGGTI
TGSIVNLEPYTRYAVYVKTYSLASSAKGAQSEVLYAVTSPYNPTEPVQVKWVSDSSSSLEVWWQPPRRPNGV
IDHYLVTLTLLLDTLRIPPDLDFCNQQTREYVDKRMKAPAVAEASSIPVRKTPRIQEQAEEEMPAVDDKEGS
CTATPTPTCCACQDAGVGVDQEVMGQIGFEDFMMDTVYVKKSRRSTHEKLLVSDEEFEAKLRATHQPTENTF
LKNGENSQFKDASTFSEELGSVDVFTRPFLDPEAENEEFPLHQDQKVHEFPTHAGIHEHYQPHLENLTQYNT
PHPQHSSILLHQEHMTRETRLGLHNLHHYSIYSVAVKACQAPVNMLSVDPNGRLVRQGKLCSTVPARVAAQT
RPSGVADQVAEGSLRAVVQTNTSKTSVVISWDPPTSPNGGVVAYILKIHGSMMMERCVTGRDFEAMSHKVEL
PDLSPGNYSVQVRVRSKAAYGNFCAPVFFVMVAQEEDSATRTWVVIMTWTVIVVMAGLLVATSMCWYWRRYT
AAHIIPHTLEKVDINPYYREGFAPSEIFQEEFIFWRDDLKVMYDRPLVVGLDGYSSLLATPVDQSLKHHPE-
------------------------------------------------------------------------
------------------------------------------------------------------------
------------------------------------------------------------------------
------------------------------------------------------------------------
------------------------------------------------------------------------
------------------------------------------------------------------------
------------------------------------------------------------------------
------------------------------------------------------------------------
------------------------------------------------------------------------
------------------------------------------------------------------------
------------------------------------------------------------------------
------------------------------------------------------------


>Minpug_EVm000699t1/1-1448InsR type=protein; aalen=1448,76%,complete; clen=5719; offs=141-4487; organism=Uca_pugnax; evgclass=main; oid=Uca_pugnax_velvLoc5883ct1; codepot=Code/0.23; cov=61.8_g1872_i0;
MIPRASEGQGHIECCDRPQRHGGLLQRHAQVVPGMRMALTAAVVLAVLTLVIVLVTDRNKQPQPHTFSDGKI
CGSVEVTGNESLLEKYASCETIEGNLRIQLIEYTNKSNPLPGLSNLVQVTGYVVIYRLSYLQTLRDLLPRLA
IIRGQELFHGYSLVIFGNIILQEVNLWNLTHVLAGAVRVEKNLCRGPPQRWDMLSPSPSLNVIQEYGACIYP
MCEEQRNCTNVTSPLNTLCTTHGGCYQGPQCHPECAGGCHIPHDPTACVACRNYRDGGSCVPDCSASITNRV
HHLGYRCIREDECSEEPWTLKTEVGSDEVEQLFCIRCCDNCYGTCHGTKVTTANMGRQLRNCRWLQGNLEIM
VSGGRNLMQQLEDNLGKLELVTGYLKVFGSDTLFSLNFLNNLKVIGGEELVHGRYALYVLDNEKLQELWDWS
HSNRSLNITNGKLFFQHNPSLCQELINELAMKGGKNLEEDVHVSPAENTGPCYKEDLEVRVVAQPNRTLSVS
WKYHFNGNDDRFVIGYYLYYREAPEEVRIYQGRDACNDNVVWEREFREYERNKSTKVTLDKLKPYTQYAVYV
DVYYTDSVKSASRSAISYTRTNVIDPSPVRSLKAELQNSSALTVSWLPPAVPNGPLNIYEVKYARLKHASPG
SQYLGRDDVCEDGKYEQNREASNIIPFDGKEKDSEARCCNCSNSIASLSIEDRVFDRQLDINFENYVWQSML
CKRVAVDENNETTTTVTPSESRRQDTTTSASSGEEHSRRRRRRDAITPKRTQTRLENKMDAKEDKEVCKSVS
ATTSHGATEECDEKIMTTTNTSVRLTGLRHLTSYRVWVRPCHYEGSNCSDWSVLEVTTTANMSVYKVQNFKV
KEVKINETRQVPAAMTPNNSNLRHTTSQSTTILPGTTLVLSWRPPPIPKDDALAYIIRYRREGGPEKKECVL
EDEARRNDYIFSLRGIKFGKYFMQITLRTRNGDGPATTLTVTVKDDNIYWIVLIPFLCGGVLGICIMEMALW
LKRRRTAAELEGIQPTNQDLSYGELLLRSTLEHLEDGSVIGSEALQVDLEHKLGEGYFGKVFRGRMTLASGE
EQLVAVKTLNKDASQQDVKRFLQEAVVMEGIKSNFVVRLIGVVKNYPPIYVVMELMEHGDLKTFLRKEAGAL
LTDEKMVEMAVEAADGMAYLESKKLVHRDLAARNCMLDKDLTLKIGDFGLTRYVMTDYYYKKQSRGMLPVRW
MAPESLKYGRYSARSDVWSYGVLLWELATGGLFPYEGYKNETLGGLIISGLRLKPPSRGPESFYTIMKECWD
PCPKKRPTFKRIVQHLLPVTSKTYLEYFQRVSFFHGSSSCDSENLDDIDEGFNASGSSQEEAEAEHSRSSSA
LPPSHFREQDTNFSKDGFESQSNEDDTAVDDDKFFLTPEGPYERSSCAPLSCLTGQVGHCTPTDATNKTLLF
RKPCFTDS----------------------------------------------------------------
------------------------------------------------------------------------
------------------------------------------------------------------------
------------------------------------------------------------------------
------------------------------------------------------------------------
------------------------------------------------------------------------
------------------------------------------------------------------------
------------------------------------------------------------------------
------------------------------------------------------------------------
------------------------------------------------------------------------
------------------------------------------------------------

>Munmic_EVm001113t1/1-657InsR type=protein; aalen=657,99%,partial; clen=1973; offs=2-1972; organism=HBG_Munida_microphthalma; evgclass=main; oid=HBG_Munida_microphthalma_trinHBG_Munida_microphthalma_Loc2345c0g2t1; codepot=Code/0.16;
RQYDIEFGNYLRREIYTKRVNGSKPKAKVTSSQGSGKAVAQDPEVEPGRTQTNSSEEGVGEGVVESGNEVGG
EGRGEGTQLPTYTELPTSYQPKNTTSDDVPPLNTTDLNITIKNLTYFTQYQVSVRACHSVPRLCSDWTNINT
TTRPDVSKNEITNFTARSDKDLENDGEGKASTVHLQWTPPSHPNGGPLSYVIQLYPQNQPQAMIDECVTEKE
AAEANYTFRLTELRPGNYTVSIHLRSLGAIGLNTTTSIQVDGPGWFYAVFFTFLCTGILGICVMELAVWLRR
RHSVPQPGTPQHVTDNPYYGELLLGDALHQIKERYVISRDALEVDLEQKLGEGCFGMVYRGALHLASGTQRS
VAVKALSEMATHAEVKRFLQEAVVMQDISSNFVVQLVGVVASCPPVYVVMELMDRGDLKSFLRTEAGSTLAD
QKLVEMSVEAADGMAFLAGRKLVHRDLAARNCMLDAALTLKIGDFGFTRYLKTDYYRKQGHEFLPVRWMAPE
SLEYGRYSPRSDVWSYGVLLWELATRGLLPYQGFPNEEVCTMVLSGLRLECPHRGPDFFYSLMHQCWKTQAK
ERPTFVQLVRLLLPRTSKEYLATFERVSFFHSSSCCDSESTEDNDEGFIASGSIDHSLEEGEAEDSFSAYPG
FNDHLDHHA---------------------------------------------------------------
------------------------------------------------------------------------
------------------------------------------------------------------------
------------------------------------------------------------------------
------------------------------------------------------------------------
------------------------------------------------------------------------
------------------------------------------------------------------------
------------------------------------------------------------------------
------------------------------------------------------------------------
------------------------------------------------------------------------
------------------------------------------------------------------------
------------------------------------------------------------------------
------------------------------------------------------------------------
------------------------------------------------------------------------
------------------------------------------------------------------------
------------------------------------------------------------------------
------------------------------------------------------------------------
------------------------------------------------------------------------
------------------------------------------------------------------------
------------------------------------------------------------------------
------------------------------------------------------------------------
------------------------------------------------------------


>Munser_EVm001661t1/1-660InsR type=protein; aalen=660,94%,partial5; clen=2095; offs=1-1983; organism=HBG_Munidopsis_serricornis; evgclass=noclass; oid=HBG_Munidopsis_serricornis_trinHBG_Munidopsis_serricornis_Loc3985c0g1t1; codepot=Code/0.14;
KDRGEGGGEQQPKGINTELPSSGVSENTTSNDTKRLTTTQLTISDLHYFTEYQVSVRACHSVPRLCSDWANI
NRITQANDSENTITNFKELSNDEGKSKDDGDQHSSSSVILGWKPPSNPNGPALYYLIDLYHQDQLLDERCVT
EEEAAGSGYTYRLQHLRPGNYTVSINLHSLGALGPNATTTIQVEGPGWFYAVFFTFLCAGMLGICLMELVVW
LRRRYDVPEPGTPQHVTDNPYYGELLLGDALHQIKERYIISRDALEVDHKHKLGEGCFGMVYRGALTLASGT
QRSVAVKALSDMATHTEVKRFLQEAVVMQDINSNFVVQLVGVVATCPPVYVVMELMACGDLKSFLRTEAGST
LDGQKLVEMSVEAADGMAFLAGRKLVHRDLAARNCMLDSALTLKIGDFGFTRYLKTDYYRKQGHEFLPVRWM
APESLEYGRYSPRSDVWSYGVLLWELATRGLLPYQGFPNEKVCTMVLSGLRLDCPHRGPDFFYSLMQQCWKT
QAKERPTFVQLVRLLLPRTSKEYLATFERVSFFHSSSCFDSESTEDNDEGFIASGSIDHSLEEGEAEDSFSA
YPGLTDHLDHHAHDPGLPDHPGDYDMATDDDLVCLTPEDPYKRSSCASLSCITGSHGSQTIRLTPTRTASHK
VPPFRPTCLAEL------------------------------------------------------------
------------------------------------------------------------------------
------------------------------------------------------------------------
------------------------------------------------------------------------
------------------------------------------------------------------------
------------------------------------------------------------------------
------------------------------------------------------------------------
------------------------------------------------------------------------
------------------------------------------------------------------------
------------------------------------------------------------------------
------------------------------------------------------------------------
------------------------------------------------------------------------
------------------------------------------------------------------------
------------------------------------------------------------------------
------------------------------------------------------------------------
------------------------------------------------------------------------
------------------------------------------------------------------------
------------------------------------------------------------------------
------------------------------------------------------------------------
------------------------------------------------------------------------
------------------------------------------------------------------------
------------------------------------------------------------
>Munser_EVm004782t1/1-378InsR type=protein; aalen=378,99%,partial; clen=1137; offs=2-1135; organism=HBG_Munidopsis_serricornis; evgclass=noclass; oid=HBG_Munidopsis_serricornis_trinHBG_Munidopsis_serricornis_Loc177747c0g1t1; codepot=Code/0.082;
NSSWPHLGLPNLTQVTGYVLLYRLSHLYTLGHLLPRLAVIRGHTLFHGRALVIFGNTYLRKLELRSLKAIMR
GSVQVENNWSLCPGPHAAWTALTHNHSNYQPKDNYKLCVYLPCEVNGNCNTTTSTASNTTTFTGSNTSITTS
NVTTAAPPCPEDGVCHHGCHPECVGGCHVSGNSSACVACRHYQHGRQCVRNCSLANGTVQYLGYRCVPECSG
DHHSVDRHHPTHQDPSVCATCQGTCSQSCQGQTITSRDLGRALRGCKKVNGNLNITVAGGWNVTQELEENLG
EVERVSGYLRVQDSDTLFSLNFLRSLMEVGGEELVHDRYALYVLENENLQELWDWEHLNHTLHINNGTILVL
YNPRLCNDLIAELVEQTN------------------------------------------------------
------------------------------------------------------------------------
------------------------------------------------------------------------
------------------------------------------------------------------------
------------------------------------------------------------------------
------------------------------------------------------------------------
------------------------------------------------------------------------
------------------------------------------------------------------------
------------------------------------------------------------------------
------------------------------------------------------------------------
------------------------------------------------------------------------
------------------------------------------------------------------------
------------------------------------------------------------------------
------------------------------------------------------------------------
------------------------------------------------------------------------
------------------------------------------------------------------------
------------------------------------------------------------------------
------------------------------------------------------------------------
------------------------------------------------------------------------
------------------------------------------------------------------------
------------------------------------------------------------------------
------------------------------------------------------------------------
------------------------------------------------------------------------
------------------------------------------------------------------------
------------------------------------------------------------------------
------------------------------------------------------------


>Munsim_EVm000143t1/1-1416InsR type=protein; aalen=1416,95%,complete; clen=4455; offs=22-4272; organism=HBG_Munidopsis_similis; evgclass=main; oid=HBG_Munidopsis_similis_trinHBG_Munidopsis_similis_Loc108200c1g1t1; codepot=Code/0.32;
MSATRTVAMAAVAMMVVVPEAAAAIDEPGICHGSVEVTGNASQLEEYRNCSTIEGNLRIQLIENLNSSWPQL
GLPNLTQVTGYVLLYRLSHLYTLGRLLPRLAVIRGHTLFHGRALVIFGNTYLRKLELRSLKDILRGSVQVEN
NWSLCPGPHAAWTALTHNQSNYEQKDNYKLCVYLPCEVNGNCNTTTSTASNTTTSTGSNISITTTTFTGSNT
SITTTTSNATKAAPPCPEDGVCHHGCHSECVGGCYVSGNSSACVACRHYQHGRQCVRNCSLANGTVQYLGYQ
CVPECSGDHHSVDRHQPIHQDPSACATCQGTCSQSCQGQTITSRDLGRALRGCKKVNGNLNITVAGGWNVTQ
ELEENLGEVERVSGYLRVQDSDTLFSLNFLRSLMEVGGEELVRDRYALYVLENENLQELWDWEHLNHTLNIK
DGTILVLYNPRLCNDLIVDLVEQTNVTQSPEQPSTQDAPPCVREELPVKVGQGEEEGSVWVWWSHVYTGYDN
RFIIGYYVFYREASQPVTIFQARDSCNDEQLWERWFQEYDKNQTERNVTLENLKPYTNYSIYVSVYYIDAEK
NATRSALRRVLTKVSNPTAVREVRVKRNNSSSLHVSWLPPAAPNGPDLYYQVEKREIPQEPPDTSQECANPS
KRRQQISDVSKMRVGTVERSEDGTGRGQCCPCNNTHSRVTKEDRQHDIEFGNYLRREMYTKKENGSNQKSKV
RATTSRGSGQVEENEIKEESGPPQLVSSEKDGGEDEGKDRGEGGIETKLPSSGVSENNTSNDTRRLTMTQLT
ISDLHYFTEYQVSVRACHSIPRLCSDWANINSITHADVSENTIKNFKELSNDEGKSKDDGDQHSSSSVILGW
KPPSNPNGPALYYLIDLYHQDQLLAKAESAVQRCVSEEEAAGSGYTYRLQHLRPGNYTVSIRLHSLGALGPN
ATTTIQVEGPGWFYAMFFTFLCAGLLGICLMELVVWLRRRYEIPEPGTPQHVTDNPYYGELLLGDALHQIKE
RYIISRDALEVDHKQKLGEGCFGMVYRGALTLASGTQRSVAVKALSEMATHTEVKRFLQEAVVMQDINSNFV
VQLVGVVATCPPVYVVMELMARGDLKSFLRTEAGSTLAVQKLVEMSVEAADGMAFLAGRKLVHRDLAARNCM
LDSALTLKIGDFGFTRYLKTDYYRKQGHEFLPVRWMAPESLKHGRYSPRSDVWSFGVLLWELATRGLLPYQG
FPNEEVCTMVLSGLRLDCPHSGPDFFYSLMQQCWKTQAKERPTFVQLVRLLLPRTSKEYLATFERVSFFHSS
SCFDSESTEDNDEGFIASGSIDHSLEEGEAEDSFSAYPGLTDHLDHHAHDPGLPDHPGDYDMATDDDLVCLT
PEDPYKRSSCASLSCITGSHGSQTIRLTPTRTATHKVPPFRPTCLAEL------------------------
------------------------------------------------------------------------
------------------------------------------------------------------------
------------------------------------------------------------------------
------------------------------------------------------------------------
------------------------------------------------------------------------
------------------------------------------------------------------------
------------------------------------------------------------------------
------------------------------------------------------------------------
------------------------------------------------------------------------
------------------------------------------------------------------------
------------------------------------------------------------

>Muntra_EVm003399t1/1-428InsR type=protein; aalen=428,97%,partial3; clen=1312; offs=27-1310; organism=HBG_Munidopsis_transtridens; evgclass=noclass; oid=HBG_Munidopsis_transtridens_trinHBG_Munidopsis_transtridens_Loc112058c0g1t1; codepot=Code/0.11;
MLDRVDLNPYYREGFAPAEIFNSEYIFWRDDVKVHHDKPLGHGFFGTVFEGELVSQRAGGVGECGRKVAVKT
HNETATQEDIKQFLREAAVMQTIQCQHVVRLLGVVGDYAPVYVVMELMRGGDLKTFLRAHTSHVTHQKLVEM
AVEAADGMAYLAAGRLVHRDLAARNCMLDQNLSLKIGDFGLTRNLKSDYYRKEGQGALPVRWMAPESLQLSM
YSVQSDVWSYGVLLWEMATRGQTPYKNQSNDEVIRLVVEGRAALPRPRNTPAPFARLMRRCWRYEPKQRPAF
VAITKFLLKHTSAEYQHKFDQVSFYHSRACDYTRYERCEQQTGFMTACARESEDDTSDDPALLTSSGHSDAE
EDEEERDCLRYRRTPHGSPKSAWLGDTSPTMTSKGSTPGDVTGRRRAGWEEEWRGSGRREGYVRDGVP----
------------------------------------------------------------------------
------------------------------------------------------------------------
------------------------------------------------------------------------
------------------------------------------------------------------------
------------------------------------------------------------------------
------------------------------------------------------------------------
------------------------------------------------------------------------
------------------------------------------------------------------------
------------------------------------------------------------------------
------------------------------------------------------------------------
------------------------------------------------------------------------
------------------------------------------------------------------------
------------------------------------------------------------------------
------------------------------------------------------------------------
------------------------------------------------------------------------
------------------------------------------------------------------------
------------------------------------------------------------------------
------------------------------------------------------------------------
------------------------------------------------------------------------
------------------------------------------------------------------------
------------------------------------------------------------------------
------------------------------------------------------------------------
------------------------------------------------------------------------
------------------------------------------------------------------------
------------------------------------------------------------


>NeodenEVm002839t1/1-545InsR type=protein; aalen=545,63%,partial5; clen=2569; offs=2-1639; organism=Neocaridina_denticulata; evgclass=main; oid=Neocaridina_denticulata_trinNeocaridina_denticulata_LocDN32358c0g1t1; codepot=Code/0.052;
GSTLILKWEPPKHPNGLPLEYIIRIVDIDAGQGGKEKEIVSVSEERARRDGYRYSISGFVPGRYNISIKLKS
EGDVGDPTTIQVEIPHSYLIWIVMGPLLSGILLGVCIIEAQVWFKKQRNDESAEHQANCGTWNGVLKELQRN
NKIEEKYMLKAEALQVDWGNQLGEGNFGMVYPGLLSVASGGQVKVAVKTLNARYLYAEGENFLKEAIRMQNI
KSNFVVQLVGVVASENAIYVVMGLMEKGDLKSYLTKGAGRTIKHEKMIEMAVEAADGMTYLASKKLVHRDLA
ARNCMLDANLTLKIGDFGLTRYLQTDYYKKEGQDSLPVRWMAPESIQQGKYSSRSDVWSYGVLLWEIYTRGQ
TPYDGYKNIEVGELVVTGVLMEKPDECPDLIYSIMRNCWKPKAKERPTFVQLVRLLLTRTTREYRDFLEKVS
FFHSSSCCDSESTEDNDEGFIASGSFDPSMEDDEEEEGHDDNCSFSNSLPPSPHLVDDDDQVCLTPDDQYKR
SSCASLSCISGSHTSQGIRLTPTRDTPYKLPHHRSSFLAEM-------------------------------
------------------------------------------------------------------------
------------------------------------------------------------------------
------------------------------------------------------------------------
------------------------------------------------------------------------
------------------------------------------------------------------------
------------------------------------------------------------------------
------------------------------------------------------------------------
------------------------------------------------------------------------
------------------------------------------------------------------------
------------------------------------------------------------------------
------------------------------------------------------------------------
------------------------------------------------------------------------
------------------------------------------------------------------------
------------------------------------------------------------------------
------------------------------------------------------------------------
------------------------------------------------------------------------
------------------------------------------------------------------------
------------------------------------------------------------------------
------------------------------------------------------------------------
------------------------------------------------------------------------
------------------------------------------------------------------------
------------------------------------------------------------------------
------------------------------------------------------------

>NeodenEVm005847t1/1-358InsR type=protein; aalen=358,99%,partial; clen=1078; offs=3-1076; organism=Neocaridina_denticulata; evgclass=main; oid=Neocaridina_denticulata_trinNeocaridina_denticulata_LocDN109245c0g1t1; codepot=Code/0.033;
NPSLCPKLIYELANLSGVTVSPSDVSNSTNGQNQPCYETDMNASAWAGDEVGSIKVMWNHIYQGNDYRFVIG
YYVFHREAPVDVNLFGGRDACNDEVLWERNLWNYEKEPNRTVTIKGLKPYTRYALYVMAYYTNFEKKGSMSK
ILYVKTKPSEPSIVKGIEITNRSPRNLTLKWEEPSKPNGEISFYEITYVRKHDENECLPRGGDPHGVYTAAS
DVVSQPSTNYTHLNKTASQISNNQTSAPSSSSPKCCSCSHQQQYLYSHMVKEDRQSVIAFENYLDSFLYSKM
DYVNESHESKTEEAIQSDKRKFSNKNDGPRKRHRQRQKEVDLSGDNSQPSFREPSLTAYTGKETGKVATH--
------------------------------------------------------------------------
------------------------------------------------------------------------
------------------------------------------------------------------------
------------------------------------------------------------------------
------------------------------------------------------------------------
------------------------------------------------------------------------
------------------------------------------------------------------------
------------------------------------------------------------------------
------------------------------------------------------------------------
------------------------------------------------------------------------
------------------------------------------------------------------------
------------------------------------------------------------------------
------------------------------------------------------------------------
------------------------------------------------------------------------
------------------------------------------------------------------------
------------------------------------------------------------------------
------------------------------------------------------------------------
------------------------------------------------------------------------
------------------------------------------------------------------------
------------------------------------------------------------------------
------------------------------------------------------------------------
------------------------------------------------------------------------
------------------------------------------------------------------------
------------------------------------------------------------------------
------------------------------------------------------------------------
------------------------------------------------------------


>Panar1_EVm000239t1/1-2220InsR type=protein; aalen=2220,91%,complete; clen=7281; offs=146-6808; organism=Panulirus_argus; evgclass=noclass; oid=Panulirus_argus_Panulirus_argus_evg11573124; codepot=Code/0.083;
MQREPTGLLMQQVWLLQEQVDQVFTLIHLSFGKSSLTVMTVDSLKIPNNRANATMQVKSLVTQVVPLCVIST
GRDYLLCIINAWKSSSLSFCQDFKYSTTHHAVYENKIDKNFKVKSCTFMYLQPLYRMRHRNCECLKVNSHED
EQRKITELASFVPSLQNNDTRTILKDITKESVEKRPGYRIQDTEELKSWGKNRKSPRKCINLHYEEFLKLTF
QAGLLTSIDGEDYHSKVLFVARSHYYLSTLRNEINSLLKDYRYTTFAQVSTLGPLYIPSILRNTMVYPIPLV
IHMQIGIISTLAPSLLTNHITSTAFSSLTTFSPFLPLCLSISHLICHSSMIHTSLLRSHMIMSCCVELLFVA
LILKLFIYNLTYFLSISDVRDNLCAHIPIIGFFIMKVECSFYWHIYKLYVLCRYLEIENWYLIIIHHKLACL
KQEMLNKPLSVIFNLKVSFAHTFRTSALSTPTVFSHIMPFTLSIIFFTPPPPPATSITPSLITANDLVTLKS
FRVDTHSVPVSCTPTMQHDVPIIIIAPSLISITPPLVNLSIPPPDTPIISSLFTCVGTSFENAWDKRGSTDR
GIKKNYITGHFSIFAGCWCFSKAAIHCLPYVLYLPLWWWTLFMMVWTSLDMRMCLAESSFPSSGQHSQLDLL
RHSLAASGSKISHTNSLQEYHRDHGHKCHHECAGGCTQPMNHSSCYDCQHYKLGSSCVGTCPMRYFKYETSS
IARCVSKMECLAMKDHHILDSETRRECLASCPIGYDLHGHTCYPHVCGNKRIVNNVSSLETLRGCRVIEGNL
QIVLIEDAPRNREEEWQKWTFPELVQITGFLLVYRVSGLRSLGQLFPNLAVIRGMNLHQNYALVIYDAMDLE
SVDLYSLTAILRGSVRIQKNFNLCYVDTVDWSIIVKDVSENVINNNNEVMCSPCYPPGRCSRRGELERCWSS
IHCQKVCEMECVGGCASSGECCHDQCAGGCKKPNDSKSCHACRHYNSSGICNETCYKDFYEYRKYQCVTKND
CGRMGHLRYISEDRSKKECVSDCPAGYYNSIEKERDNDVLICKKCYGPCAKTCPTQLVNTVAKAQKLTGCTR
IEGPLIISITGGKTIVEELNASLGLIEEVTEYVRVFSSHALLSLGFLASLRVIGGASLYNGKYALYVHGNDN
LEEIWSWETHPNLTITERNATVLFHSNPKLCYKKIKNLILSIGRNITEDCNMELTNGNKVACTIMKQPVYVE
ALPEKGVVEVSWKAAPINEDDRMLTGYYIYYKPSKEKIIDHMTGRDACNDNWSRRYVEINKSEVNIKTRLEG
LKPYTQYALYVQSDTVVDADSGVKSEISYVTTLPHNPSSPRDVIVADVGTNRMTLTWQPPIFPNGRIYHYII
FIHLNPYRMDSSLDFCSMMTSQDKVKDIKESGKEPTSTTEAPSANEICKSLPQGATSEDCCPCSPDTVRQER
QQDIDFEDRLYSFVYMHRSSRRKRSDSDLYHQEKYSSDLHESGPSIYKNYSSFRNSSESGMTVYMTDKQSYD
IPNLRHFSRYQIEIIACHQPTSNCPKDSGFRLCALCSLNPVKIVETTKKLYGADLVSNLRVSDIKSEILTVK
WSPPAEPNGEIVAYRLSVHPDSTDRSSYEKCVTSQIFEENNSTYDLNVTAMDPGRYLLSVSAYNGGPLEDKS
SEVPFVVKGMKNASHKMWAVLSILLLLLLVGAAAITYKIVCRKESFEETINPHYPHEAGLPLWTPDVYAMIS
SEHILDCSDLLLEESCQLGKGNFGIVMKGQLRHGSGLIPVAVKQVTDYQARDDILQEAKLMLKLKCYHLVHA
YGVVPGPNHMFLVMELMSRGDLLKYLRSLRAQDNDIFSVLNVDDVCAMAIQIGDGMAYLASHKIVHRDLAAR
NCLVDDQLNIKISDFGMTRLTDKNYYKIRETKYFPVRWLPPEYLTSSKFTSQSDVWSYGIVFWEILTGGARP
YQHLEDNSKVWEQVSRGYTLEAHLPRDTPTFLGKIVVSCWRFHGYQRPYFPHIIAALLPSASPCFLQHFRMV
SFYHSPEGEEYKRLVETMQDIEDENDIATPLTTPSPIPFTPTHSQGPSMPPQPSGVLKWCPSFRLRSQATQR
HTRHFIHSHNTDSAQNLSLHQQSILDSSDKAVTQELSADSTLMVDVVSTDKAKVVHPSPSKVFSASVKDNGF
CSEMSLNNENVSGCSVREVSKSRSQPNPPVIPSNVVVHINKHGLPYSAISSAATSNNISK
>Panar1_EVm000601t1/1-1583InsR type=protein; aalen=1583,61%,complete; clen=7733; offs=541-5292; organism=Panulirus_argus; evgclass=noclass; oid=Panulirus_argus_Panulirus_argus_evg11059954; codepot=Code/0.34;
MSEGTKAFSRGRQQGPPGSGCWPGPPFNGCQSRGVRVLLAAALALAMVATATAATVIQPQDDDHHICGTVEV
TGRAELLEQYYNCTIIEGHLRIQLIEDLDPNWPDLGLPNLSQVTGYVLLYRLSYLRTLRDLLPRLAVIRGNT
LFHGHALVIFGNTYLQELGLANLTDILRGSVRLEKNWSLCPGADHHWRRLTRSSHHYHNVIQDNYQMCIYTP
CEELGNCTAYPTSLHTLCSAYGSCYQGDLCHPECVGGCYAPNDASACVACSHYLDGHTCVEACSTASNNSIH
YQGYRCISLESCSLAGWTVRNEESTARTGERSIRVCVSCDSVVGPEAGNCSRWCQGVSITSSNPGRTLRHCQ
RADGNLNISVAGGWNLTLQLEENLYDLREVTGYIRVYGSDTLFSLNFLRNLQVIGGQDLVHGKYALYVLENE
NLQELWDWEQHGRSLNISRGTLFFRYNPRLCTKLIDELANITGLGISPDDDDVSGSSNEDSPPCYGPELPAS
AWPGKKVGTIKVSWDHVYHGYDNRFVIGYYVYYRETDAPVTLFQGRDACNDKMLWKRDFWEYNKEEHREETV
KGLKPFTRYALYVSVYYTVAEKTATRSAILTVTTNATNPSPVRELTVKEPGSSSSLALTWVEPSEPNGFISF
YEVTYSEVPHLYDPSLGCDEDYERPGGVGKTSTGEQKVEGSTAAPAVQDTGDGQDVGVADGGGKASRKCCSC
RPSSSVVSKEDRQYDIEFENYLWREMYAKRESTDKVRSSHKGAGRGSSAAGGSRRRRRREAVVGSEPEDVRL
GRLSTTVAGGGPVAHPHQDTSTTTVTISPREVERIRRREGIELRTEVSDYGHTGPPVTTHNDTVTDDVKRIN
TTTTSVNITGLNYFTRYKVSMRACQAEVDGRSLCSLWTTIEATTLPDKSRNEILYFWVKVEEMDEETQHEPD
DQTQGGQLEDATETNIIFDNSSEVSTTTLSTTSDTTNTGSSSTTTSSSSTTTTGRLSSTTDRPSSTTGRPSS
TTGGTASGRTLLLGWTPPLTPNGPPLAYFIKYTHTDVSQGKSEEVRCLPEDEARAAGYRHRVAGLQPGTYII
EIQLRSLGAIGDYTTRTITIRGSYWFWTVLVAFLCGGMLGICLMEVAVWFRRRRRTAEPDTPQFVTHNPNYG
ELLLGDTLQQIKEKYVISRDALQIDLEHKLGEGCFGMVYKGVLSVDSETEVKVAVKALNELATYSEVKRFLQ
EAVVMQDINSNFVVHLMGVVANFPPIYVVMELMERGDLKSFLRTEAGGTLPETKMVEMAVEAADGMAYLAAK
KLVHRDLAARNCMLDAGLTLKIGDFGFTKYLKTDYYRKQGREFLPVRWMAPESLQYGRYSSRSDVWSYGVLL
WEVVTRGSLPYQGYVNEEVCAMVISGLRLECPHRGPDFLFSLMLQCWKFQAKERPTFIQLVRLLLPRTTREY
LAYFERVSFFHSANCCDSESTEDNDEGFIASGSLDPSLEDGEAEHSFTSLPPSLPRRHDHNNHDNHDHHDHD
HHPDHHLAEDDMGAEDDLVCLTPNYPYKRSSCASLSCIMGSSQVSQGIRLTPTRDTPHKPRTHRSPYLAEF-
------------------------------------------------------------------------
------------------------------------------------------------------------
------------------------------------------------------------------------
------------------------------------------------------------------------
------------------------------------------------------------------------
------------------------------------------------------------------------
------------------------------------------------------------------------
------------------------------------------------------------------------
------------------------------------------------------------

>Panar1_EVm002773t1/1-771InsR type=protein; aalen=771,96%,partial3; clen=2392; offs=79-2391; organism=Panulirus_argus; evgclass=noclass; oid=Panulirus_argus_Panulirus_argus_evg1821054; codepot=Code/0.2;
MGQISFEDFIMDNVYVKKINRSRRRTRQSLVISDQEFETSLQTAHQPPKDTPLATAGGEALRDASNSEEPAL
SPPVRENGEEMMDEFPLHQTVHEFPLHQTVHEFPLHQGQTVHEFPTHAGIQADYRLHEENLTQYDRPHLDLG
SALLQQVHMTRAPRLTLHDLHHSSLYTVGVVACQAPLAVPGQWGQRGPQIKLCSNIPARTAAYTRASDAADA
VPEGSLRALVPNDTSRDSVVISWDPPESPNGGVVAYILKIQSLVVDRCINSGEFESRGRKVEYHDLSPGNYT
VWVKVRSKAKYGNFSAPAFFVIEDASSTDVSLVVASSLLGVAGAVVAAFTYWLWRRHRHSYSIPDTLEKVDI
NPYYREGFAPAEIFREEFIFWRDDLQVFHDRPLGQGFFGMVFEGQLTRDGKRTRVAVKTHNERASNEEIRQF
LKEAAVVQNISCHHVVRLLGVVGDYAPVYVVMELMQEGDLKTFLNKHPPNFITGQKMIEMAVEAADGMAYLA
AGKLVHRDLAARNCMLDHQLTLKIGDFGLTRNLKSDYYRTGSQGALPVKWMAPESLQFSLYSTQSDVWSYGV
LLWEMATRGVTPYKNRTNDEVIRLVVERYATPGRPKNCPLPIQRLMRRCWRYEARERPTFLAITKYLLKHTS
VEFQKRFERVSFYYSRSCDYSRYHRSETCGFMTECARESDDDSDELALMTSCEASDEDISERDFGRYRSTPH
GSPRLGKSASPIVRRASPSATAFLGRTPDGAGGLGERGSAGDTRREPSAKR---------------------
------------------------------------------------------------------------
------------------------------------------------------------------------
------------------------------------------------------------------------
------------------------------------------------------------------------
------------------------------------------------------------------------
------------------------------------------------------------------------
------------------------------------------------------------------------
------------------------------------------------------------------------
------------------------------------------------------------------------
------------------------------------------------------------------------
------------------------------------------------------------------------
------------------------------------------------------------------------
------------------------------------------------------------------------
------------------------------------------------------------------------
------------------------------------------------------------------------
------------------------------------------------------------------------
------------------------------------------------------------------------
------------------------------------------------------------------------
------------------------------------------------------------------------
------------------------------------------------------------
>Panar1_EVm005782t1/1-482InsR type=protein; aalen=482,99%,partial; clen=1447; offs=2-1447; organism=Panulirus_argus; evgclass=noclass; oid=Panulirus_argus_Panulirus_argus_evg11605738; codepot=Code/0.14;
PGGCVGEQCCHEECLGGCLAPGDPASCHACRRLLDDGRCTHSCSSPKFQVLKHRCEAREVCSRQYAIKRDTQ
ECVEGCPLGYNETVTRLGSREVTECVPCEGYVCPKRCPATTVKSISHAQLLRGCTIIDGHLTVHINGGENIE
RELEDNLSGIEEVRGYVKIFRTNITSLGFLSNLTRIGGRELLYSNYSLVILDNPNLQTLWDTTNLTIDRGKA
FVQSNPKLCLHHVEELINNSKITGLSDTDVSPTSNGDRVPCKVTPLKASVSTSVLYGTLTVTVATHLPSVTV
YYVNYKKADKNVSLYESDGPCSDQGWSTVEMAAGNATGVGGAVHGTIVNLEPYTRYAVYVKTYSLASSAEGA
QSDVLYAVTSPYNPTEPVRLQWASPNSTTLELWWEPPRRPNGEIDHYLVTLTLLPDTPRIPHDFDFCNPETR
SYVDKKMAAMAHAEGSSAPARKTSATVEEEEATPARETGRGGLCHARPTA----------------------
------------------------------------------------------------------------
------------------------------------------------------------------------
------------------------------------------------------------------------
------------------------------------------------------------------------
------------------------------------------------------------------------
------------------------------------------------------------------------
------------------------------------------------------------------------
------------------------------------------------------------------------
------------------------------------------------------------------------
------------------------------------------------------------------------
------------------------------------------------------------------------
------------------------------------------------------------------------
------------------------------------------------------------------------
------------------------------------------------------------------------
------------------------------------------------------------------------
------------------------------------------------------------------------
------------------------------------------------------------------------
------------------------------------------------------------------------
------------------------------------------------------------------------
------------------------------------------------------------------------
------------------------------------------------------------------------
------------------------------------------------------------------------
------------------------------------------------------------------------
------------------------------------------------------------
>Panar2_EVm000381t1/1-1583InsR type=protein; aalen=1583,72%,complete; clen=6543; offs=799-5550; organism=Panulirus_argus_ERNST; evgclass=main; oid=Panulirus_argus_ERNST_trinPanulirus_argus_ERNST_GHUJ01002204.1; codepot=Code/0.34; TSA: Panulirus argus LocDN117447c0g1t5, transcribed RNA sequence
MSEGTKAFSRGRQQGPPGSGCWPGPPFNGCQSRGVRVLLAAALALAMVATATAATVIQPQDDDHHICGTVEV
TGRAELLEQYYNCTIIEGHLRIQLIEDLDPNWPDLGLPNLSQVTGYVLLYRLSYLRTLRHLLPRLAVIRGNT
LFHGHALVIFGNTYLQELGLANLTDILRGSVRLEKNWSLCPGADHHWRRLTRSSHHYHNVIQDNYQMCIYTP
CEELGNCTAYPTSLHTVCTAYGSCYQGDLCHPECVGGCYAPNDASACVACSHYLDGHTCVEACSTASNNSIH
YQGYRCISLESCSLAGWTVRNEESTARTGERSIRVCVSCDSVVGPEAGNCSRWCQGVSITSSNPGRTLRHCQ
RADGNLNISVAGGWNLTLQLEENLYDLREVTGYIRVYGSDTLFSLNFLRNLQVIGGQDLVHGKYALYVLENE
NLQELWDWEQHGRSLNISRGTLFFRYNPRLCTKLIDELANITGLGISPDDDDVSGSSNEDSPPCYGPELPAS
AWPGKKVGTIKVSWDHVYHGYDNRFVIGYYVYYRETDAPVTLFQGRDACNDKMLWKRDFWEYNKEEHREETV
KGLKPFTRYAIYVSVYYTVAEKTATRSAILTVTTNATNPSPVRELTVKEPGSSSSLALTWVEPSEPNGFISF
YEVTYSEVPHLYDPSLGCDEDYERPGGVGKTSTGEQKVEGSTAAPALQDTGDGQDVGVADGGGKASRKCCSC
RPSSSVVSKEDRQYDIEFENYLWREMYAKRESTDKVRSSHKGAGRGSSAAGGSRRRRRREAVVGSEPEDVRL
GRLSTTVAGGGPVAHPHQDTSTTTVTISPREVERIRRREGIELRTEVSDYGHTGPPVTTHNDTVTDDVKRIN
TTTTSVNITGLNYFTRYKVSMRACQAEVDGRSLCSLWTTIEATTLPDKSRNEILYFWVKVEEMDEETQHEPD
DQTQGGQLEDATETNIIFDNSSEVSTTTLSTTSDTTNTGSSSTTTSSSSTTTTGRLSSTTDRPSSTTGRPSS
TTGGTASGRTLLLGWTPPLTPNGPPLAYFIKYTHTDVSQGKSEEVRCLPEDEARAAGYRHRVAGLQPGTYII
EIQLRSLGAIGDYTTRTITIRGSYWFWTVLVAFLCGGMLGICLMEVAVWFRRRRRTAEPDTPQFVTHNPNYG
ELLLGDTLQQIKEKYVISRDALQIDLEHKLGEGCFGMVYKGVLSVDSETEVKVAVKALNELATYSEVKRFLQ
EAVVMQDINSNFVVHLMGVVANFPPIYVVMELMERGDLKSFLRTEAGGTLPETKMVEMAVEAADGMAYLAAK
KLVHRDLAARNCMLDAGLTLKIGDFGFTKYLKTDYYRKQGREFLPVRWMAPESLQYGRYSSRSDVWSYGVLL
WEVVTRGSLPYQGYVNEEVCAMVISGLRLECPHRGPDFLFSLMLQCWKFQAKERPTFIQLVRLLLPRTTREY
LAYFERVSFFHSANCCDSESTEDNDEGFIASGSLDPSLEDGEAEHSFTSLPPSLPRRHDHNNHDNHDHHDHD
HHPDHHLAEDDMGAEDDLVCLTPNYPYKRSSCASLSCIMGSSQVSQGIRLTPTRDTPHKPRTHRSPYLAEF-
------------------------------------------------------------------------
------------------------------------------------------------------------
------------------------------------------------------------------------
------------------------------------------------------------------------
------------------------------------------------------------------------
------------------------------------------------------------------------
------------------------------------------------------------------------
------------------------------------------------------------------------
------------------------------------------------------------


>ParausEVm001813t1/1-947InsR type=protein; aalen=947,47%,complete-utrpoor; clen=5971; offs=2635-5478; organism=Paratya_australensis; evgclass=noclass; oid=Paratya_australensis_trinParatya_australensis_LocDN48029c1g2t4; codepot=Code/0.014;
MELLIIIKFPLAHTLIQRKKACPANSGPNVVSEGMHHDETMASITTPVSVDQENITTAPGNEMGECCKCSME
PTRWQQRQQDIAFEDRLLSWVFTSYSRRKKRSAVEDESRLYMSYESFSGLDDDDITTEQFNHKCSNCCNGRY
VQAHNSALVELHEKEDSRIKEAKEPVPTHYIERGNCSTEGVTCLETTRDTNITFSGLKHYTRYLIKVVACHP
PSPKSSSEHEQEVLCSLKPVPIEVTTRMKYGANQVTNVEVRESDEDNVKIVTWDPPLQPNGKLFEYVIIMHP
QTSQVHWSSTRAPQQLCVSAQDFEARNNTYKLNETAFAPGLYQLGIKTYTNPPSYTNESYKIVSVEIKVKGI
KDTPLDMNIWIITIVLFLLLLVIIVVVLHKTKPKKDDGFVTVNPSYDTGLLTWSQKIRNTFSREHIIDMQDL
KLDEGCEPLGKGNFGLVLKGTFRWNSANIPIAAKVATENQEKDDIIQEAKLMLKLDCYHLVKAYGIAACPTQ
VYLVMEFMARGSLLEYLRSLTLIDNDIFSALTLDKICAMGVQIADGMAYLASNKIVHRDLAARNCLIDDQLN
IKISDFGMSRLTGSDYYQNCTTKCFPVRWLPPEYLTSYRFTCQSDVWSYGIVIWEILSAGAKPYKHLSESTV
MEEVKCGYTLASELPQETPGFLAEVVKNCWKFQDCMRPYFPQIIAALLPSTSPWFAEHYRMVSFYHTKKGEE
YKRYLVTLQEGEAESDFSMPHNGASPLDILDGQAPPLPVRPSWGLKWPTSLSFRVLTTPRPEKDLMGTSVSS
TVQDTTLCQQSGLGKGTDDDASLTMPEEAEEISSSAVSVTKKPELAATSTSGLTDTEVSSDFKETIIPREVT
QKLHNSSSDISSCSENHPKQIRKVDKNAGTSASHVLVSINNQGTPFSSLALSRTQNNSLLNKLPKALKNVRS
LSSPNIEPTAC-------------------------------------------------------------
------------------------------------------------------------------------
------------------------------------------------------------------------
------------------------------------------------------------------------
------------------------------------------------------------------------
------------------------------------------------------------------------
------------------------------------------------------------------------
------------------------------------------------------------------------
------------------------------------------------------------------------
------------------------------------------------------------------------
------------------------------------------------------------------------
------------------------------------------------------------------------
------------------------------------------------------------------------
------------------------------------------------------------------------
------------------------------------------------------------------------
------------------------------------------------------------------------
------------------------------------------------------------------------
------------------------------------------------------------
>ParausEVm002232t1/1-861InsR type=protein; aalen=861,91%,partial3; clen=2822; offs=238-2820; organism=Paratya_australensis; evgclass=noclass; oid=Paratya_australensis_trinParatya_australensis_LocDN32628c0g1t1; codepot=Code/0.052;
MQTTKFSGIKRHRYQTYHNHNMQGSDNHNMQGSDNHNMQGCERQKRKRSMRLPREILLAVWLLAFIVTTHHP
SLAASSDIPFRRCGSVEITGNVSLPQKYRECQVLDGHLRIQLAEDYQDEQDLISDLSFPALIQVTGYVMIYR
VSPLTTLDSILPRLSVISGHHLFHGYALVIFGNTYLQKVGLTNLTDILRGSVRIEKNWLLCPDMDERWRKIM
KSSSSYEKVQQEASVVIRDNYKYCLYDPCEETGNCSKDMKSEHQNFQCHEECAGGCLRSNDSSACFACRNFH
LNNTCVRSCSQFPPQNVADLGYICIEKDECNGKIEMISVIKGNPPVPVCVHCIGGNCSEGPCIGTNITSTNL
GSSLKDCTKVSGSLSITVAGGWNVTQQLEENLKNIREVTGYIRIYGSKTLFSLNFLKNLEIIGGQEKVHGQY
ALYVLENDNLQQLWDFSQRSRNLTIENNGSIFFRYNPSLCPELITELANITGIHNISPADVSNSSNGQNQPC
YESDMKANAWAIDEVGSINMTWEHIYHGNDNRFVIGYYVFYREALENVTLFGGRDACNDKVLWERNFWEHEK
DANRTVIVRGLKPFTRYALYVMAYYTNLEKKGSMSKILYVTTKPSNPSPVRKLEVTEATVNTLTLKWEEPSK
PNGEISCYEIKYKEIRRQFDILNQNGNVCSTRTEDSPGVFESADILSSQQSRSSNSNKDNKTFPDFQNYSQP
MEASSSTSRPCCVCQNQNRYQQAHMMKEDRQFVIVFENYLDRNLYSKMEDKDEKQQSTIVENTGNKSKTTNM
SRLPKEHRQRQERVDPKNVTSQPSKKSPTSNYTRKDTEKVTTQVKKENGQPSRVLHIQPSSSDRDSTDF---
------------------------------------------------------------------------
------------------------------------------------------------------------
------------------------------------------------------------------------
------------------------------------------------------------------------
------------------------------------------------------------------------
------------------------------------------------------------------------
------------------------------------------------------------------------
------------------------------------------------------------------------
------------------------------------------------------------------------
------------------------------------------------------------------------
------------------------------------------------------------------------
------------------------------------------------------------------------
------------------------------------------------------------------------
------------------------------------------------------------------------
------------------------------------------------------------------------
------------------------------------------------------------------------
------------------------------------------------------------------------
------------------------------------------------------------------------
------------------------------------------------------------
>ParausEVm003829t1/1-641InsR type=protein; aalen=641,88%,complete; clen=2188; offs=85-2010; organism=Paratya_australensis; evgclass=main; oid=Paratya_australensis_trinParatya_australensis_LocDN36974c0g1t1; codepot=Code/0.032;
MVSVRACHARENNRTLCSEWKHNATYTAPDSKKNVITEFSVHEALEEEEDKEQCQSGTQGSNVRKDIKVGLG
NTDEGLTYATLATIPTIAYDTPDSTVKDAFISGSTLLLKWRPPKEPNGPPLKYIITVTDVETGQGRKKVGKE
CISEVKARQANYTHKLHGFQPGKYDISIQLESQGLLGDPTTERIEVRHSYLIWIVMGPLLSGILMGVCIIEV
QVWLKKRRQDDITGEQGNFVTCNRIYKELLGVTLEKIKKNYVREREALHIDWDKKLGEGCFGMVYQGLLTVS
PGSEMKVAVKALNENASHHDAEKFLMEAIRMQDINSNFVVELIGVVAVGSPIYVVMELMEKGDLKDYLRING
STINAEKMLEMAVEAADGMAYLAYKNLVHRDLAARNCMLDANLTLKIGDFGLTRYLTTDYYTKEGREFLPVR
WMAPESLKDGRYSTRSDVWSYGVLLWEIYTRGILPYEGYGNEQVCEMVVFGSHLERPKNCPDILYFLMLSCW
KLNSKVRPTFIQIVRLLLPRTLPKYLENFGKVSFFHNPNCCDSESTEDNDEGFNASGSFEEEENENQRSLSN
SLPPSPHHVDDDQVCLTPDDDYKRSSCASLSCISGSHNSQGIRMTPTKDSLCKLPHYRSSYLAEM-------
------------------------------------------------------------------------
------------------------------------------------------------------------
------------------------------------------------------------------------
------------------------------------------------------------------------
------------------------------------------------------------------------
------------------------------------------------------------------------
------------------------------------------------------------------------
------------------------------------------------------------------------
------------------------------------------------------------------------
------------------------------------------------------------------------
------------------------------------------------------------------------
------------------------------------------------------------------------
------------------------------------------------------------------------
------------------------------------------------------------------------
------------------------------------------------------------------------
------------------------------------------------------------------------
------------------------------------------------------------------------
------------------------------------------------------------------------
------------------------------------------------------------------------
------------------------------------------------------------------------
------------------------------------------------------------------------
------------------------------------------------------------


>Pleaca_EVm000907t3/1-936InsR type=protein; aalen=936,74%,complete; clen=3754; offs=102-2912; organism=HBG_Plesionika_aconthonotus; evgclass=althim; oid=HBG_Plesionika_aconthonotus_trinHBG_Plesionika_aconthonotus_Loc312838c1g1t2; codepot=Code/0.092;
MEPVGDLKPYTRYAIYVIAKYVDTVKTGSRSQIRYAITVSTKPSPVRFINVIDKSPTNMTLEWEKPSKPNGD
LSFYEIKYKEDRTPTKSSKPDNSVCSENRPSDSSATEPESPHSRPSASEGNMTSSANNQSSHVGPRTDCCTC
QDQQQYVYSARIKNDRQSTIAFENYLDEILYSKMEDKDEDHNKSQTLSQRGSGAKTGIITTMPPTTGGGYTV
VHSTSHGIVSSFSEAIENIKQARSQEIHVKKSDPDVSATTAVTPPVTSTEEDIKWITSNGTSVILNNLHYYT
KYEISIRACNTGTSGGLLCSDWKDYRPHTKPDKKMNAIENFTVTLEGTDDEAENKKRGEGGEGGGNSNLHSQ
DGQLDRNESFSTSVNSSGSKNETNEDKSSNTIYGNNLILTWDPPPNPNGLPLKYIISVSGGKTKGPECVNEE
IAQSNGYKHRLSNNYPPGTYNISIKLRSEGIDGEYATATIEIPDSYLFWIIMVPLLAVILLGICVMEVQVWY
RKSRRRAQMDEHCAEIEEHCVITINRQYGELLGWAFGKINEKYIIDPRTLEIDFDKKLGEGCFGVVYQGILK
ESSGHQKKVAVKDLNKANAFYEAKGALQEVHHMQDINSHFIVPLVGVMAKRPSIYMVMELMERGDLKTFLLS
EDGCTITPEKKVEMAVEAADGMAYLSAKKLVHRDLAARNCMLDSKLTLKIGDFGLTRYLAKDYYKKKGEAPV
PVRWLAPEAIQCYRYTSRSDIWSYGVLLWEIYSRGSQPYQGHANEQICQLVVSGMHLERPSVCPDFMYALML
QCWRKEPKERPTFIQIIRLLLPRTSQEYLAYLEKVSFFHKSSGCDSESTEDNDEGFINSGSLDPSLEENDEE
AEHAFSNSFLPSLRHVEDDQVCLTPDDHYKRSSCASLSCISGSLTSQGIRLTPTRDTPYKMPNHRSSCFAEI
------------------------------------------------------------------------
------------------------------------------------------------------------
------------------------------------------------------------------------
------------------------------------------------------------------------
------------------------------------------------------------------------
------------------------------------------------------------------------
------------------------------------------------------------------------
------------------------------------------------------------------------
------------------------------------------------------------------------
------------------------------------------------------------------------
------------------------------------------------------------------------
------------------------------------------------------------------------
------------------------------------------------------------------------
------------------------------------------------------------------------
------------------------------------------------------------------------
------------------------------------------------------------------------
------------------------------------------------------------------------
------------------------------------------------------------
>Pleaca_EVm000907t4/1-633InsR type=protein; aalen=633,56%,complete-utrpoor; clen=3354; offs=668-2569; organism=HBG_Plesionika_aconthonotus; evgclass=alt; oid=HBG_Plesionika_aconthonotus_trinHBG_Plesionika_aconthonotus_Loc312838c1g1t10; codepot=Code/0.073;
MDGKPLCSNDWKDFRTFTKPDKKMNAIENFTVIIEEENDQIENGKSGGGDSNLHYQDGQLKSNETFSTSVSS
GGRRNQTEEDKGSNTLYGNNLILTWDSPRKPNGLPLKYIISVVSGGKSNIPECVDEESAQSTGYKHRLTNNY
PPGMYNISIKLRSEGIDGEYATATIEIPDSYLFWIIMVPLLAVILLGICVMEVQVWYRKSRRRAQMDEHCAE
IEEHCVITINRQYGELLGWAFGKINEKYIIDPRTLEIDFDKKLGEGCFGVVYQGILKESSGHQKKVAVKDLN
KANAFYEAKGALQEVHHMQDINSHFIVPLVGVMAKRPSIYMVMELMERGDLKTFLLSEDGCTITPEKKVEMA
VEAADGMAYLSAKKLVHRDLAARNCMLDSKLTLKIGDFGLTRYLAKDYYKKKGEAPVPVRWLAPEAIQCYRY
TSRSDIWSYGVLLWEIYSRGSQPYQGHANEQICQLVVSGMHLERPSVCPDFMYALMLQCWRKEPKERPTFIQ
IIRLLLPRTSQEYLAYLEKVSFFHKSSGCDSESTEDNDEGFINSGSLDPSLEENDEEAEHAFSNSFLPSLRH
VEDDQVCLTPDDHYKRSSCASLSCISGSLTSQGIRLTPTRDTPYKMPNHRSSCFAEI---------------
------------------------------------------------------------------------
------------------------------------------------------------------------
------------------------------------------------------------------------
------------------------------------------------------------------------
------------------------------------------------------------------------
------------------------------------------------------------------------
------------------------------------------------------------------------
------------------------------------------------------------------------
------------------------------------------------------------------------
------------------------------------------------------------------------
------------------------------------------------------------------------
------------------------------------------------------------------------
------------------------------------------------------------------------
------------------------------------------------------------------------
------------------------------------------------------------------------
------------------------------------------------------------------------
------------------------------------------------------------------------
------------------------------------------------------------------------
------------------------------------------------------------------------
------------------------------------------------------------------------
------------------------------------------------------------------------
------------------------------------------------------------

>PortriEVm000310t1/1-965InsR type=protein; aalen=965,74%,complete; clen=3913; offs=642-3539; organism=Portunus_trituberculatus; evgclass=main; oid=Portunus_trituberculatus_trinPortunus_trituberculatus_LocDN54468c0g1t5; codepot=Code/0.14;
MMICSECCGRSCHGLLVNTVARAQELRGCTSITGSLIISIRYGKTVTKELESSLGAIQRVTHYIRIFKTSPL
KSLSFLQSLKVIEGRQLYNDKYALFVHDNANLEDIWDFSKNQELNITKGKIFFHGNPKLCYNNKIETLLNLT
GQEEDYSMRFTNGDKVACSIMKAAITLQPLRNRGQVRVRWIPVSTDEDDRKITGYYIYYKETKEKNIGHMDG
RDACNDGWKREHVEAEHSTDKMEETLTGLKPDHRYAVYVETDTVADADIGARSNISYITTMPYNPGSPLHLR
VVNKGTTHMDVAWSPPSTPLEKLFYYKVKITLQKPDEDTCQDFCKKENHSSGNNEESVKVLSESMINRTDPS
SATTVPPPKCCPCPAEPATFERDDIDFRGILHSHVYVHRTRISREKRSIVSAGDRSASHNSFNDPSWSSPAV
YTEYPQRKLAAQNVTSVSETDTFSYTKATYIRFTNLSHYSQYKIEVSACHMEEKTCPKDMKIPCQLCSIDPT
MIEDTTAKKDNANKVVGLKVENITFSSANVSWVPPISPNGPVLKYVVFISNVTEDFKHSMYVLQHCVSPCGS
NRSLDEYYPLEDLRPGTMYRVKVEAHSRAPLDMNDTIATADFTTKAEDSEDHGQMLLVVAVFLLLAVMSGIF
VFRRVQLPKPSVDEDVDPVPDCNVLPKQYIVDPSTLLLKRGDPLGWGNFGLVLKGELQRGSEWVPVAVKLAI
KLTSQEDMVSEARLMLELKSFHIVRAYGVMIESNHTYLVMEYMSNSDLLKYLRQQKTVLETEQVCDMALQIA
DGMAYLASKNYMHRDLAARNCLLDENMKIKISDFGMAQITDENYYHVLRSQFFPVRWVAPECFNKQRFTMQS
DVWSYGIVLWEILTNGRIPYEELKSNEEVMKKVSNGHTLKESVWHLTNYWLANLICRCWESEGHDRPSFLEI
ISILQKHASPQFMQLFRSKSFYYESRGQK-------------------------------------------
------------------------------------------------------------------------
------------------------------------------------------------------------
------------------------------------------------------------------------
------------------------------------------------------------------------
------------------------------------------------------------------------
------------------------------------------------------------------------
------------------------------------------------------------------------
------------------------------------------------------------------------
------------------------------------------------------------------------
------------------------------------------------------------------------
------------------------------------------------------------------------
------------------------------------------------------------------------
------------------------------------------------------------------------
------------------------------------------------------------------------
------------------------------------------------------------------------
------------------------------------------------------------------------
------------------------------------------------------------
>PortriEVm000310t2/1-928InsR type=protein; aalen=928,99%,partial; clen=2787; offs=2-2785; organism=Portunus_trituberculatus; evgclass=alt; oid=Portunus_trituberculatus_trinPortunus_trituberculatus_LocDN54468c0g1t3; codepot=Code/0.13;
QQICRECDHGCTASGKCCHPQCAGGCLAPVNNRACIACRNFNTGDRCVETCGDLLEFKGYRCVTKEYCQRKG
FFLFNGTQCVTECPGEHNSTGNGTEGMMICSECCGRSCHGLLVNTVARAQELRGCTSITGSLIISIRYGKTV
TKELESSLGAIQRVTHYIRIFKTSPLKSLSFLQSLKVIEGRQLYNDKYALFVHDNANLEDIWDFSKNQELNI
TKGKIFFHGNPKLCYNNKIETLLNLTGQEEDYSMRFTNGDKVACSIMKAAITLQPLRNRGQVRVRWIPVSTD
EDDRKITGYYIYYKETKEKNIGHMDGRDACNDGWKREHVEAEHSTDKMEETLTGLKPDHRYAVYVETDTVAD
ADIGARSNISYITTMPYNPGSPLHLRVVNKGTTHMDVAWSPPSTPLEKLFYYKVKITLQKPDEDTCQDFCKK
ENHSSGNNEESVKVLSESMINRTDPSSATTVPPPKCCPCPAEPATFERDDIDFRGILHSHVYVHRTRISREK
RSIVSAGDRSASHNSFNDPSWSSPAVYTEYPQRKLAAQNVTSVSETDTFSYTKATYIRFTNLSHYSQYKIEV
SACHMEEKTCPKDMKIPCQLCSIDPTMIEDTTAKKDNANKVVGLKVENITFSSANVSWVPPISPNGPVLKYV
VFISNVTEDFKHSMYVLQHCVSPCGSNRSLDEYYPLEDLRPGTMYRVKVEAHSRAPLDMNDTIATADFTTKA
EDSEDHGQMLLVVAVFLLLAVMSGIFVFRRVQLPKPSVDEDVDPVPDCNVLPKQYIVDPSTLLLKRGDPLGW
GNFGLVLKGELQRGSEWVPVAVKLAIKLTSQEDMVSEARLMLELKSFHIVRAYGVMIESNHTYLVMEYMSNS
DLLKYLRQQKTVLETEQVCDMALQIADGMAYLASKNYMHRDLAARNCLLDENMKIKISDFVRSQ--------
------------------------------------------------------------------------
------------------------------------------------------------------------
------------------------------------------------------------------------
------------------------------------------------------------------------
------------------------------------------------------------------------
------------------------------------------------------------------------
------------------------------------------------------------------------
------------------------------------------------------------------------
------------------------------------------------------------------------
------------------------------------------------------------------------
------------------------------------------------------------------------
------------------------------------------------------------------------
------------------------------------------------------------------------
------------------------------------------------------------------------
------------------------------------------------------------------------
------------------------------------------------------------------------
------------------------------------------------------------------------
------------------------------------------------------------
>PortriEVm003000t1/1-393InsR type=protein; aalen=393,99%,partial; clen=1182; offs=2-1180; organism=Portunus_trituberculatus; evgclass=main; oid=Portunus_trituberculatus_trinPortunus_trituberculatus_LocDN32927c0g1t1; codepot=Code/0.048;
GTSAQFLSWREPAVRNGPLKVYEVKYGRLKLPRPRPTPEDRDVCVDSRDEPQNKTRLSLHGGEDDNKATRCC
ACPDSAANLSKEDRRYDHEFDIHFQTFMWQSLFCKSQSKPPAQRRNYTADEVTRNVSDITSTPVIPGTASIV
AEEQNRSRQRKRRSIVHLSARMQDRTDTETSDQKREEKNNKYKEMEHDECEISTDTNSDTAEVCDVRTMTTN
NTRVTLMRLSYFTQYRVWVRACHTEGSICSDWSVLDVTTPVDISIYKIKNFKVKQMKTNETKWPDTKSQANS
SNKTPASPPGAVAQIGTTLLLSWDPPMVPMELILAYIIEYQLEQTPKKKICVPQQKMRHAEYRFPLQKYGSY
TFHIRLRSPSGDGPPTSLTIGIKRPDVYWAVPV---------------------------------------
------------------------------------------------------------------------
------------------------------------------------------------------------
------------------------------------------------------------------------
------------------------------------------------------------------------
------------------------------------------------------------------------
------------------------------------------------------------------------
------------------------------------------------------------------------
------------------------------------------------------------------------
------------------------------------------------------------------------
------------------------------------------------------------------------
------------------------------------------------------------------------
------------------------------------------------------------------------
------------------------------------------------------------------------
------------------------------------------------------------------------
------------------------------------------------------------------------
------------------------------------------------------------------------
------------------------------------------------------------------------
------------------------------------------------------------------------
------------------------------------------------------------------------
------------------------------------------------------------------------
------------------------------------------------------------------------
------------------------------------------------------------------------
------------------------------------------------------------------------
------------------------------------------------------------------------
------------------------------------------------------------


>Procl2_EVm001850t1/1-1014InsR type=protein; aalen=1014,92%,partial3; clen=3282; offs=239-3280; organism=Procambarus_clarkii_EVG; evgclass=main; oid=Procambarus_clarkii_EVG_Procambarus_clarkii_EVG_evg11721714; codepot=Code/0.2;
MSQLVWPVWPVWPVWPVWQVWLMVLAHVTSATIIQPQHSGRLICGTVEITGNASLLEEYQECGIIEGHLRIQ
LIEDLNLTWPLLGLPNLTQVTGYVLLYRLSHLQTLRDLLPRLSVIRGDSLFHGHALVVFGNTYLREVGLNSL
THILRGSVRLEKNWLLCPGPDLTWRRLTSTPHHNVIQDNYGMCIYSECEERGNCSTQPTPLNTYCTQHGYCY
QGEECHQECVGGCHAPHNASSCVACRNYLHHHTCVQHCPPSSPANVHHLGYRCVSEESCTRGGWSLHTQEDT
EEGPARRLCVRCHGGRCSEWCKGATITSEDPGRSLRACQRVDGSLNISVAGGWNLTQQLEENLQHLQEVTGY
IRVYGSNTLFSLNFLSNLRVIGGQELVHGKYALYVLENENLQQLWDWEQRNHTLRIARGTLFSRYNPSLCPR
LVHQLANITGVGPLQDDLASAGDHTPPCYGEELPAEATAGASVGTITVSWKHVYGGFDDRFIVGYYVYYREA
STHVTLFRGRDACNDKLLWERVFMEYNKQQEKMVTVKGLKPYTRYALYVSVYYIDAKSATRSAILYARTRAS
NPSPVRELQVSQPGSSHLVFTWLMPSSPNGQITLYEVKYQRVQRLPLHPAFYAQACSEDYEPPSRVAKVNVA
QETTTNTQPTGPGGAAQRQQGGESGLSDEGGERSLSRVQGSKKECCACPPSYSVVSKEDRQYDIEFENYLRR
AMYSKVEKKEDGSEASESRRASLGGSRRRSRQRSQAVVVGEEPSTTTVWSSLEPSGSTVWSSPEPSGSTVWS
SRGSVGEIPVLYYKREETKPSEDSSRYGVRDARSESRGKARRESPRYSLLGPPLTADNHTEESHWTRTTTTT
VNITGLHYFTQYKMWVRACQAVVDDRALCSEWQSVEATTLPDRTRNNILQFWAEVETAPSSEGDERQQKEPE
EAALDPRMETNVTNSSDSLRDIITSATTSPSTSATTSPSTSATTSPSTSATTSPSTSATTSPSTSATTSPST
SATTSP------------------------------------------------------------------
------------------------------------------------------------------------
------------------------------------------------------------------------
------------------------------------------------------------------------
------------------------------------------------------------------------
------------------------------------------------------------------------
------------------------------------------------------------------------
------------------------------------------------------------------------
------------------------------------------------------------------------
------------------------------------------------------------------------
------------------------------------------------------------------------
------------------------------------------------------------------------
------------------------------------------------------------------------
------------------------------------------------------------------------
------------------------------------------------------------------------
------------------------------------------------------------------------
------------------------------------------------------------
>Procl2_EVm001850t2/1-790InsR type=protein; aalen=790,86%,complete; clen=2747; offs=263-2635; organism=Procambarus_clarkii_EVG; evgclass=alt; oid=Procambarus_clarkii_EVG_Procambarus_clarkii_EVG_evg1488106; codepot=Code/0.17;
MWVRACQAVVDDRALCSEWQSVEATTLPDRTRNNILQFWAEVETAPSSEGDERQQKEPEEAALDPRMETNVT
NSSDSLRDIITSATTSPSTSATTSPSTSATTSPSTSATTSPSTSATTSPSTSATTSPSTSATTSPSTSTTTS
PSTSAITSPSTNATTAPTTSAITSPSTSATNAPSTSATNAPSTSATNAPTTSATNAPTTSATTAPTTSATNA
RTTSATTAPTTSAPRTVPGTTVLLSWEPPRDPNGPPLAYLLQYSHSEAPQGKTMVEACVLEEEARAAGYRYR
LEGLQPGTTYHLGIKLRSLGADGHYTTRIIKIPGTYWLWTFMSAFVCGGVLGVCMMTVLTCHRRRRLASHLH
TPQYVTHNPNYGELLLGDTLEQIREKYVIKSEALEVNLEHLLGEGCFGLVYKGVLSTEPGAEVKVAVKVLND
KATYSDVKRFLQEAVVMQDINSNFVVRLVGVVANFPPIYVVMELMERGDLKSFLRTESGGTLTEMKMVEMAA
EAADGMSYLAAKKLVHRDLAARNCMLDANLTLKIGDFGFTRYLKTDYYRKQGWGLLPVRWMAPESLQYGRYS
SRSDVWSYGVLLWEIVTRCAFPYEGYVNEEVCAMVISGLRLECPDKGPEFLFSLMQQCWKSQAKERPTFIQL
VRLLLPRTSRSYLAYFERVSFFHSWRCCDSESTEDNDEGFIASGSLDPSLEEAEHCFTSSASPHQPHDLDHH
DPDHHDHYDHSHVDDIGADDDLVCLTPEEPYKRTPCVSLACIMSAHSGPALHLTPSRDLAHKPTHCFSHY--
------------------------------------------------------------------------
------------------------------------------------------------------------
------------------------------------------------------------------------
------------------------------------------------------------------------
------------------------------------------------------------------------
------------------------------------------------------------------------
------------------------------------------------------------------------
------------------------------------------------------------------------
------------------------------------------------------------------------
------------------------------------------------------------------------
------------------------------------------------------------------------
------------------------------------------------------------------------
------------------------------------------------------------------------
------------------------------------------------------------------------
------------------------------------------------------------------------
------------------------------------------------------------------------
------------------------------------------------------------------------
------------------------------------------------------------------------
------------------------------------------------------------------------
------------------------------------------------------------
>Procl2_EVm004951t1/1-575InsR type=protein; aalen=575,78%,complete; clen=2188; offs=9-1736; organism=Procambarus_clarkii_EVG; evgclass=noclass; oid=Procambarus_clarkii_EVG_Procambarus_clarkii_EVG_evg1590734; codepot=Code/0.037;
MLNKDLTLKIGDFGLSRNLQSDYYRKEGQGVLPVKWMAPESLQFSVYSTHSDVWSYGVLLWEMATRGVTPYK
NRTNDEVIRLVVERYATLGRPRNCPLPLQQVMRRCWRYEPRRRPSFLSITKFLLKHTSAEYQQRFEGLSFYH
SRYNHYSRYHQTERSGFMADAARESDADDNSDDQALMTSPELSDGDTPEKDFIRDRRTPNISSKSKRTFSTP
NEPTSWSGKVTFGRTAEGIGEGQDLTVCGRWSGVSQHSANKHLYTNYSSDDTCSDQSLRVGRVCQGLGDQKG
AGLPIFPTPQDYRELRFSQLHLGTPSTQGSARCSSSSLKPSNSPQPLCFNSPSGRCSSPVSPILARSLSSLT
QRSLGSNLTLTNIFQSSIKFRPPSPNLSIPVYSNLKRGFSSSEVCNIRTFPTLPSDEGSILDIHRFFSEDTD
RSSPSTTACAPSTPYNSQQQNKCISEPSVSSPPTPLTRHSDQLLDSDTILRDQKLTLDLQTSPCHTLHKPEL
LEPGSFYVNSNTSTSIQDSTQAQGSSCKGLLRKIEKGSVCIPSSLTATLRRAAAASDTRNTNNSPGDFEMR-
------------------------------------------------------------------------
------------------------------------------------------------------------
------------------------------------------------------------------------
------------------------------------------------------------------------
------------------------------------------------------------------------
------------------------------------------------------------------------
------------------------------------------------------------------------
------------------------------------------------------------------------
------------------------------------------------------------------------
------------------------------------------------------------------------
------------------------------------------------------------------------
------------------------------------------------------------------------
------------------------------------------------------------------------
------------------------------------------------------------------------
------------------------------------------------------------------------
------------------------------------------------------------------------
------------------------------------------------------------------------
------------------------------------------------------------------------
------------------------------------------------------------------------
------------------------------------------------------------------------
------------------------------------------------------------------------
------------------------------------------------------------------------
------------------------------------------------------------
>Procl2_EVm006327t1/1-484InsR type=protein; aalen=484,98%,partial3; clen=1480; offs=29-1480; organism=Procambarus_clarkii_EVG; evgclass=noclass; oid=Procambarus_clarkii_EVG_Procambarus_clarkii_EVG_evg1920533; codepot=Code/0.089;
MVVVVSCVVAWWWKRSYNANTIPTTLDQVDVNPFYREGFAPSEMFREEFIVWRDDLKVQVEAPLGHGYFGMV
FLGELRVGGVSKRVAVKTHSDTASTEQIARFLKEAAVMQEIECHHVVRLLGVVGDYAPVYVVMELMQKGDLK
TYLKKHHRRLISDQKVVEMALEAADGMTYLAWRRLVHRDLAARNCLLDHNLTLKIGDFGLSRNLQSNYYRKE
GHGVLPVRWMAPESLQFSVYSSQSDVWSYGVLLWEMATRGDTPYKNNTNDEVMRLVVEQRARLGSPPHCPLP
LLTVMRRCWNYNPARRPSFSAVASFLLKHVSDHFEERFERVSFFHSLMATDPSGQDGGPGGEAQYLSAASDD
EDLHPLALSTASDEEDLYPLALLTNTSDLSHDSTPDREAREWHGVCREGRLPSSHPRPSPLLLPHQRAAQHA
SLYYTFDTHTPGKQEVQHLPTQSWLNQLRAVSDPHVYTNCATVDFLPQAPPS--------------------
------------------------------------------------------------------------
------------------------------------------------------------------------
------------------------------------------------------------------------
------------------------------------------------------------------------
------------------------------------------------------------------------
------------------------------------------------------------------------
------------------------------------------------------------------------
------------------------------------------------------------------------
------------------------------------------------------------------------
------------------------------------------------------------------------
------------------------------------------------------------------------
------------------------------------------------------------------------
------------------------------------------------------------------------
------------------------------------------------------------------------
------------------------------------------------------------------------
------------------------------------------------------------------------
------------------------------------------------------------------------
------------------------------------------------------------------------
------------------------------------------------------------------------
------------------------------------------------------------------------
------------------------------------------------------------------------
------------------------------------------------------------------------
------------------------------------------------------------------------
------------------------------------------------------------


>Styrich_EVm002823t1/1-566InsR type=protein; aalen=566,98%,partial3; clen=1728; offs=29-1726; organism=HBG_Stylopandalus_richardi; evgclass=noclass; oid=HBG_Stylopandalus_richardi_trinHBG_Stylopandalus_richardi_Loc145454c0g1t1; codepot=Code/0.065;
MVTMSWSPPRHANGVIDHYVIRVTPSLVPSRNGCADIKKSNTALEEFREEKDVVSSTAAPPETPDNETESQQ
NTPKECCACPQEIKRQQLQKDITFEDALFKSVYTGHTLRQERDASSEEAVMLLYKYIDSSDLDDLSKIREPN
ATDYLEPQPHKDSPKDGRSEITRNTTITLSGLFHFTRYLVEVVACHHPLPKSPLNPDEKYVLCSLQPATLSF
ITRQKRGANLVTNITVVDGTKPGVKNIRWDPPEQPIGEIIAYNVILRPQDTVSHWSSNRFPEWMCITVQEFE
ENNKTFEINESDFEPGVYTLGIIAYTNPPLTYSNESYGYARVEIKPIAGASTATTALTIWGVVFAFFVMLMV
VVGFVLCKTMSRKSDGFSSYNEHYIPAGPRSWSQRIHSMFPAEHILQMHDLELENDSELGQGNFGRVVPGKL
NMNSTFVPIAAKVVTNSQAKDEILSEAKLMLKLDCYHLVKAYGVAVGPSQVYLVMECMSRGDLLHYLRSLSP
RDNDIFSVLTYDQVCAMAVQIADGMAYLASYKIAHRDLAARNCLIDDQLNIKISDFGMSRLM----------
------------------------------------------------------------------------
------------------------------------------------------------------------
------------------------------------------------------------------------
------------------------------------------------------------------------
------------------------------------------------------------------------
------------------------------------------------------------------------
------------------------------------------------------------------------
------------------------------------------------------------------------
------------------------------------------------------------------------
------------------------------------------------------------------------
------------------------------------------------------------------------
------------------------------------------------------------------------
------------------------------------------------------------------------
------------------------------------------------------------------------
------------------------------------------------------------------------
------------------------------------------------------------------------
------------------------------------------------------------------------
------------------------------------------------------------------------
------------------------------------------------------------------------
------------------------------------------------------------------------
------------------------------------------------------------------------
------------------------------------------------------------------------
------------------------------------------------------------
>Styrich_EVm002999t1/1-546InsR type=protein; aalen=546,99%,partial; clen=1640; offs=3-1640; organism=HBG_Stylopandalus_richardi; evgclass=noclass; oid=HBG_Stylopandalus_richardi_trinHBG_Stylopandalus_richardi_Loc212328c0g1t1; codepot=Code/0.081;
EKNSGESQELDYEEDGAQVLGDSDLVSPDSSLESNGSSSVLNSGTNVVRSRDKKVKSSNPIYGNNLILTWDP
PRKPNGQPLKYIISVSGGKANGPDCVTAEKDRSDRYRYRLTGFQPGTYNISIKLRSEGIDGEYTTITIQIPD
SYLFWIIMVPLLLGILLGIFAMEFQVWYKKRRRSAEIEEHCIITINRQYGELLGCAFGKINEKYIIDPRNLE
IDFDKKLGEGCFGVVYQGLLKEASGYQKKVAVKDLNKANAFYEAKGALQEVHHMQDINSHFIVPLVGVMAKR
PSIYVVMELMERGDLKSFLLSEDGCTITPEKMVEMAVEAADGMAYLAAKKLVHRDLAARNCMLDSKLTLKIG
DFGLTRYLAKDYYKKKGEAPVPVRWLAPEAIQCYRYTSRSDIWSYGILLWEIYSRGGQPYQGHANEQICQLV
VSGVHLERPMVCPDFMYALMLQCWRREPKERPTFIQIIRLLLPRTSHEYLSYLEKVSFFHKSSGCDSESTED
NDEGFINSGSLDPSLEENDDEGEHSFSNSYLPAFHHVEDDQV------------------------------
------------------------------------------------------------------------
------------------------------------------------------------------------
------------------------------------------------------------------------
------------------------------------------------------------------------
------------------------------------------------------------------------
------------------------------------------------------------------------
------------------------------------------------------------------------
------------------------------------------------------------------------
------------------------------------------------------------------------
------------------------------------------------------------------------
------------------------------------------------------------------------
------------------------------------------------------------------------
------------------------------------------------------------------------
------------------------------------------------------------------------
------------------------------------------------------------------------
------------------------------------------------------------------------
------------------------------------------------------------------------
------------------------------------------------------------------------
------------------------------------------------------------------------
------------------------------------------------------------------------
------------------------------------------------------------------------
------------------------------------------------------------------------
------------------------------------------------------------
>Styrich_EVm005089t1/1-400InsR type=protein; aalen=400,89%,complete; clen=1340; offs=58-1260; organism=HBG_Stylopandalus_richardi; evgclass=noclass; oid=HBG_Stylopandalus_richardi_trinHBG_Stylopandalus_richardi_Loc145454c0g2t1; codepot=Code/0.031;
MAVQIADGMAYLASYKIAHRDLAARNCLIDDQLNIKISDFGMSRLMGNDYYKINKTNCFPVRWLPPEYLTHE
RFTSQSDVWSYGVVLWEILSGGARPYKHLTEKMVWDQVKRGHTLESELPADTPEFLMKVVTNCWKFHDRLRP
YFPQIISALFSYTSPCFAQHFRMVSFYHSGPGQDYKRQVEALQDAEVESDVTVPLTTPSSLHDVPDECQPPP
LPSRPFLGLKWPSSLSFRVLPNARAPQYSLASPISSDAPDKSRDDEHSFVMPEVVQDLSRSSPAPVCKRPDS
VEVANARLTNPKTSQSFKNAGSPFRRTPVQHHSSASDLSTYSEGQPPSQRIDTSEDLGAPASSVIVNIDKKG
APSSSLTSPRSMTQAALGRVSKSFIAFRSISSPNIKPAAC--------------------------------
------------------------------------------------------------------------
------------------------------------------------------------------------
------------------------------------------------------------------------
------------------------------------------------------------------------
------------------------------------------------------------------------
------------------------------------------------------------------------
------------------------------------------------------------------------
------------------------------------------------------------------------
------------------------------------------------------------------------
------------------------------------------------------------------------
------------------------------------------------------------------------
------------------------------------------------------------------------
------------------------------------------------------------------------
------------------------------------------------------------------------
------------------------------------------------------------------------
------------------------------------------------------------------------
------------------------------------------------------------------------
------------------------------------------------------------------------
------------------------------------------------------------------------
------------------------------------------------------------------------
------------------------------------------------------------------------
------------------------------------------------------------------------
------------------------------------------------------------------------
------------------------------------------------------------------------
------------------------------------------------------------


>Thodob_EVm004893t1/1-363InsR type=protein; aalen=363,63%,complete; clen=1710; offs=3-1094; organism=HBG_Thor_dobkini; evgclass=noclass; oid=HBG_Thor_dobkini_trinHBG_Thor_dobkini_Loc74385c0g1t2; codepot=Code/0.048;
MYTDPSGNIRKVAVKNLNKPGYKDESKKALQEVGLMQDMNSNFVVPLVGVMHKMPDFYAVTELMENGDLKKY
LLSEHGCKVTREKMVQMAIEAADGMAYLAAKKLVHRDLAARNCMLDAKLTLKIGDFGLTRYLVKEYYKKAEG
EEFVPVRWMAPESLRFEARYTTRSDIWSYGVLLWEIYSRGATPYNGFNKESVMRLVLSGQYLEQPPNCPLEM
YQIMRECWKQEPMERPMFLRLVQLLFPKTSSKYQAYFEKVSYFHKSSGCDTESTEDNDEGFHASGSSVEDND
EEENEHSFSSSLPPSLHHCEDDQMCLTLDDQYKGSSCASLSCISGSLTSQGIRMTPTTDAPYKPAHHRSSWL
AEI---------------------------------------------------------------------
------------------------------------------------------------------------
------------------------------------------------------------------------
------------------------------------------------------------------------
------------------------------------------------------------------------
------------------------------------------------------------------------
------------------------------------------------------------------------
------------------------------------------------------------------------
------------------------------------------------------------------------
------------------------------------------------------------------------
------------------------------------------------------------------------
------------------------------------------------------------------------
------------------------------------------------------------------------
------------------------------------------------------------------------
------------------------------------------------------------------------
------------------------------------------------------------------------
------------------------------------------------------------------------
------------------------------------------------------------------------
------------------------------------------------------------------------
------------------------------------------------------------------------
------------------------------------------------------------------------
------------------------------------------------------------------------
------------------------------------------------------------------------
------------------------------------------------------------------------
------------------------------------------------------------------------
------------------------------------------------------------


>GeclaM_EVm001193t2/Merge218-839InsR type=protein; aalen=839,88%,partial3; clen=2842; offs=325-2841; organism=Gecarcinus_lateralis; evgclass=alt; oid=GlaE_velvLoc15251ct1; codepot=Code/0.15; cov=132.9_g2070_i4;
MISRTSDGQSHRGCCGAERRDERPLQSLAQLVSGMRAALTTAAVLAVVTVVVIVVVAAGNKLPRPYVSVDSK
ICESVEVTGNASLLENYSSCVTIEGNLRIQLIEYNNKSNPLIGLPNLVQVTGYVVIYRLSYLETLRHLLPRL
AVIRGQELFHGYSLVIFGNIILQEVNLWNLTHVLAGAVRVEKNLCRGPPQRWDLLSPSPSLNVIQDYGVCIY
PMCEEQKNCTNVITPLHTHCTTYGGCYQGPQCHSECVGGCHAPSDPKACVACRNYLDGDTCVPDCSASVTNK
VHHLGYRCIREDECAEEPWTRKTEIRSDGVEQLFCIRCNDNCYGTCHGTKVTTANLGRQLRNCRWLEGSLEI
MVSGGQNLMQQLEENLGQLQLVTGYLKVYGSDTLFSLNFLSGLKVIGGEELVHGRYALYVLDNEKLQELWDW
NHTNRSLNITKGKLFFQHNPSLCQELIYELAIKGGKNPDEDVHVSPAEDTGPCYKEDLEVRVLSQPERKLNV
SWKYHFYGIDDRFVIGYYLYYREAPEEVRLYQGRDACNDNVVWEREFREYKRNQSCEVMLDKLKPYTQYAVY
VDVYYTDSVKIASRSAINYIRTMVSDPSPVRNLKVEPQKNSSTLTVSWLPPAVANGPLHVYEVRYARLKHTS
PGSKYLDRDDVCEDGKYEQHREASHIVPVGGGEEDAKTLCCNCSNSITSLSMEDRVFDRQLDINFENYIWQS
VLCKSVTLDDDKGSTTPPVTSSESSAPATITSLDPTAAAGPGEERSRRRRRRSVSINPTGMQNRVVDKTVDA
EEEKEVCKAVSETTSHGATAEECDERIVTTTTTSVTLTGLRHLTSYRVWVRPCHYEGKHCSDWSVLEETTTANMSVYKIL
NFKVEDVKLNETKQLSATMAPNNSNPRHTLSPRPAAPPGATLLLSWEPPPVPKDDALAYIIRYRREGGPEIK
NCVLAEDARRDEYMYSLRGMKFGDYFLQIKLRTRNGDGPPTTLPFTVKDDSIYWIVLIPFLCGGLLGICIME
VALWLKRRQTTAEPEDVPTTNHDTSYKELLLRRTLKRLEEGCIIGSETLQVDLEHMLGKGQFGQVYRGKLTL
ASGEEQLVAVKTPKEQATHLDVKRFLQEAIVMQGIKSNFVVRLLGVVNNFPPIYVVMELMESGDLKTFLRKE
TGASLTNEKMVEMAVEAADGMAYLEAKKMVHRDLAARNCMLDKGLTLKIGDFGLTRYVMTDYYRKQNQELLPVRWMAPESL
KYGRYSTRSDVWSYGVLLWELATGGLLPYQNYRSETLDNFILSGLRLKPPSRGPECFNQIMMECWHYYPKRR
PTFKLLVQRLLPETSKRYQEYFQGVSFFHSSSSCDSESPDDIDEGFNASGSSQEDAEAEHSRSSSSLPPFHL
RVQDTHFSKEDIESQCSENDTAVDDDLVCLTHEDPHERLSCAPLSCLTSQVGRLTQTNDATNKALLFRTPYF
AET


>UXC84401.1/1-1480EGFR epidermal growth factor receptor, partial [Penaeus merguiensis]
ERKVYIYLYKKSKVRRAAAKGMARVLETSSLLLAVCVAVALALDDRAADFGKGKICIGTTGRMSVPSNRDHH
YRNLHDRYINCTYVDGNLELTWLQDENLDLSFLQYIREVTGYVLISHVDVKKIVLPSLQIVRGQTLFKLSVH
EESFALLVTLSKMHTLEMPALRDILEGGVGVFNNYNLCHMETIEWKEIMTDPNYKYIFVYNFTEPQRVCSCH
KSCKKGCWGEGAHNCQKFSKLTCSPQCHQGRCYGPGPRDCCHLFCAGGCSGPTQSDCLACRNFYDDGECKQE
CPPMQKYDTISYSWVTNPYGKYAYGATCVKTCPEHLLRDNGACVRTCPKGKKAVDGECVPCNGPCPKTCLSD
QYIHAGNIDKFKGCTIIQGSMTILDHSFDGFQEVYDNFTFGDRYPKMKPSKLEVFSTLKEVTGHINIQASHP
EFTNLSFLRNLEVIGGRDLTEYFSSLYIVKTSLKSLNLRSLRKIRSGKVYILENKDLCFVNEINWKKLIENS
GDSSSELLLQNNRVSDQCMEEGLVCHSECSKEGCWGTLDDECLSCNSFKLGERCVNNCNMPGIYQMGSKECS
FCHSECDGSCHGPDSNDCDRCKNVMDGPYCVDRCPDTKFNDAGMCRACHENCVDGCTGPENTIGQNGCNSCE
KAVINGDLEVEYCLHENEVCPAGYFSEWVAHQETGALRRLAGKTICRRCHPRCKNCTANGFHISVCHECVSY
RRGEHCEDECPADHYADEKLHECFRCSPECSHGCTGPLESHCTACRNYRIYLDGEPGMNNTNFNCTASCPPE
LPYKIFPEDASDPYCGKDPLLLIDEESIPAILGGTLGCVFLLCIFLAVFCYLWWQRNKTKAAALKMTMTMMP
YDDNEPLKPTNIKPNLAKLRIVKEAELRKGGILGYGAFGTVYKGVWVPEGENVKIPVAIKVLREGTGTNVNK
EILEEAYIMASVDHPNLLQLLAVCMTTQIMLVTQLMPLGCLLDYVRNNKDKVGSKPLLNWCTQIARGMAYLE
ERRLVHRDLAARNVLVQTPNCVKITDFGLAKLLDYNEEEYKAAGGKMPIKWLALECIQHRIFTHKSDVWAFG
VTVWEILTYGGRPYEDIPAREVPDLLEKGERLPQPAICTIDVYMLMIRCWMLDAESRPSFRELAEEFAKMAR
DPGRFLVIPGDKLMRLPSYTPQDERELIRSLSSAIEGDGVVMAAEEYLQPKYGTGSVGVTGTTTTSSTSSSN
PTTPVKKTMGGYSTGAGAEYISDRAESPQNRHNLQRERKYAHLEAGAAGSPGQRPRGDSLTSRYCTDPLKML
GKDADVGDDECFNGHGPPPSAPGYGWVGDLRLDLPVDEDDYLMPSPQPSGLATVGPSHQHYMDLMADNPDGR
RNDHLRAYKGPNGTAGQWVGMDNPEYHMMNNRAQMHAGRRIHPQQTVGVPVLEPGRFSSYGGSSGHSSVSSN
GGPQQHQHHHPHPPEMAHEYYNEISSHTPHALAPRSETTV--------------------------------
------------------------------------------------------------------------
------------------------------------------------------------------------
------------------------------------------------------------------------
------------------------------------------------------------------------
------------------------------------------------------------------------
------------------------------------------------------------------------
------------------------------------

>CallaeEVm000135t1/1-1475EGFR type=protein; aalen=1475,51%,complete-utrpoor; clen=8681; offs=749-5176; organism=Calcinus_laevimanus; evgclass=main; oid=Calcinus_laevimanus_trinLocDN21067c0g1t1; codepot=Code/0.15;
MRILYVWRRRGGGMELELGRVVYLLLSLCVTLAVGWADKSSDFHKGKICIGTTGRMSVPSNREHHYRNLRNR
FINCTYVDGNLELTWLQDEDLDLSFLQYIREVTGYLLISHVDVRRIVLPSLQIIRGRTLFDLSVNDESFALL
VTLSKMHTLEMPALRDILQGSVGVINNYNLCHMETIEWKEIMTDPEGQYIFVYNFSEPQRTCQCDKACKKGC
WGEGEHNCQKFSKITCPPQCAQGRCYGTGPRDCCHLFCAGGCTGPTQRDCLACRNFYDDGECKLECPPMQRY
DTISYSWVTNPSGKYAYGATCVKNCPEHLLKDNGACVRSCPKGKKAVEGECVPCVGPCPKTCPGAEFIHSGN
IDSFRGCTIFDGSLTIMDHSFDGYQHVYANYSFGDKYSRMHPSTLEVLSTLKEVTGYINIQATHPEFTNLSF
LRNLEVIGGRDTTEYFSSLYIIKTSLKSLNLRSLKRIRSGKVCILENKELCFVEKINWKKFMENKDNSKESN
PLTLLQNNADTNQCVAEGLVCHSECSDEGCWGTGDSECLSCRNFKLGDRCVNNCNRPGTYQMGPKTCGFCHK
ECDSSCTGPDSSHCDRCKNVKDGPYCVERCPDTKYDDDGVCMLCHENCVEGCSGPENTIGDRGCVSCKKAVI
DGELEVQYCLAENETCPPGYFSEWVVHQETGDLRMLAGKTICRRCHPRCKNCTSYGFHISVCNECVSYRRGE
HCEDECPQDHYANDKLHECLRCSAECSNGCSGPLESECKTCRNYRIYVEGEPGMNNTKFNCTATCPSNLPYK
IFPEDASDPYCGKDPLPLPLDDESIPAILGGTLGCIFLLCTFLAVFCYLWWQRNKTKEAAIKMTMTMMPYDD
NEPLKPTNIKPNLAKLRIVKEAELRKGGILGYGAFGTVYKGVWVPEGENVKIPVAIKVLREGTGTNVNKEIL
EEAYIMASVDHPYLLQLLAVCMTTQIMLVTQLMPLGCLLDYVRNNKDKIGSKPLLNWCTQIARGMAYLEERR
LVHRDLAARNVLVQTPNCVKITDFGLAKLLDYNEEEYKAAGGKMPIKWLALECIQHRIFTHKSDVWAFGVTV
WEILAYGGRPYEDIPAREVPDLLEKGERLPQPAICTIDVYMLMIRCWMLDAESRPSFRELAEEFAKMARDPG
RFLVIPGDKLMRLPSYTPQDERELIRSLSSVIEGEGVVMGAEEYLQPKYGSGMIGVTGTNSSTSTSDPTTPV
KKTPGGHSVGAGAEYVSGRAESPQNRHNLQRERKYAHLEAGAAGSPGQRPRGDSLTSRYCSDPLKMLEVGDD
DCFVDHAPPASAPGYGWVGDLRLDLPVDEDDYLMPSPQPSGMATVGPSHQHYMDLMPDAPDGRRSEGGHLRG
LKGPNGVAVQQWMGMDNPEYHMTNSRAQMYAGRRPHPQQTLGVPVLQPGRANGHGITSNGHPQHIPQHYPQQ
PLQNHPHMQELPHEYYNELASQAPLPLSTRSETTV-------------------------------------
------------------------------------------------------------------------
------------------------------------------------------------------------
------------------------------------------------------------------------
------------------------------------------------------------------------
------------------------------------------------------------------------
------------------------------------------------------------------------
------------------------------------
>JanspE_EVm000138t1/1-1473EGFR type=protein; aalen=1473,83%,complete; clen=5269; offs=13-4434; organism=HBG3041_Janicella_spinicauda_eyes; evgclass=noclass; oid=HBG3041_Janicella_spinicauda_eyes_trinHBG3041.1_Janicella_spinicauda_eyes_Loc13747c1g1t1; codepot=Code/0.065;
MGTEGHHPTWISSSLFSVGVTCLLLLSFLQEGCLAVIEERVCIGTTGRMSVPSNRDHHYRNLRDRFINCTYV
DGNLELTWLQDENLDLSFLQYIREVTGYVLISHVDVKQIVLPSLQIIRGRTLFKLPVQDENFALLVTLSKMH
TLEMPALRDILEGSVGVINNYNLCHMETIEWKEIMTDLNGQYVFVYNFTEPRRICHCDKECEKGCWGEGEEN
CQKFSKLTCSPQCSQGRCYGPGPRDCCHLFCAGGCTGPTQRDCLACGNFYDDGECKLECPPMQRYNTITYSW
ETNPNGKYAYGATCVKDCPEHLLKDSGACVRSCPKGKKSVEGECVPCNGPCPKTCPGDQYIHAGNIESFKGC
TIIVGSLTILDHSFDGFQEVYPNFTFGEKHPKMHPSKLEVFSTLKEITGHINIQAAHPEFTELSFLRNLETI
GGRDLTEYFSSLYIVKTSLKSLNLRSLNRIRSGKVYILENKELCFVDKIDWKKLVGTGDSKNSKTEVLLQNN
NGDERCVREGLVCHSECSDEGCWGKGEDECLSCRNLKLGDQCINSCNRQGIYQMNSKMCGFCHSECGSNSCH
GPDSNDCGSCKNVKDGPYCVERCPETKFNDSGICRLCHSNCVGGCVGPKNTIGEDGCTSCKKAVIDKDLQVQ
KCLSEHEACPSGYFSEWVSNQETGDLLRLAGKSICRQCHQQCKNCTAYGFHISVCHECVNYRRGEHCEDKCP
QDHYADETHHECFKCSSECSNGCSGPRDSQCVACRNYRIYIEGEPGMNNTRFNCTANCPAELPYKIFPEDAS
DPYCGKDPLILPFDDESIPAILGGTLGCVFLVCIFMAVFCYLWWQRNKTKEAALKMTMTMMPYDDNEPLKPT
NIKPNLAKLHIVKEAELRKGGILGYGAFGTVYKGVWVPEGENVKIPVAIKVLREGTGTNVNKEILEEAYIMA
SVDHPNLLQLLAVCMTTQIMLVTQLMPLGCLLDYVRNNKDKVGSKPLLNWCTQIARGMAYLEERRLVHRDLA
ARNILVQTPNCVKITDFGLAKLLDYNEDEYKAAGGKMPIKWLALECIQHRIFTHKSDVWAFGVTVWEILTYG
GRPYEDILAREVPDLLEKGERLPQPAICTIDVYMLMIRCWMLDAESRPSFRELADEFAKMARDPGRFLVIPG
DRLMRLPSYTPQDERELIHSLSSAIEGEGIVMAAEEYLQPKCSSAMMGVTGTTTTSSTSTSDPTTPVKKSVG
GMNNIGAGAEYISGRAESPQNRHNLQRERKYAHLESGAAGSPQRPRGDSLTSRYCSDPLKMLGKDAEVGDDD
CFNDCGPPHSAPGYGWVGDLRLDLPVDEDDYLMPSPQPSGLATVGPSHQHYMDFSADNPDGHRHHDHIRGKG
VNGIPVGQINNQVVGMDNPEYHMMNARAHMYAGRRIHPQQMVGVPVLEPGRFSNYGGSSGHSSVSSNGFSQH
PQHPSPLDMPHDYYNELAPHAAHTLASRSETTV---------------------------------------
------------------------------------------------------------------------
------------------------------------------------------------------------
------------------------------------------------------------------------
------------------------------------------------------------------------
------------------------------------------------------------------------
------------------------------------------------------------------------
------------------------------------
>CarlonEVm000100t1/1-1472EGFR type=protein; aalen=1472,68%,complete; clen=6438; offs=767-5185; organism=Carcinoplax_longimana; evgclass=noclass; oid=Carcinoplax_longimana_trinLocDN2039c0g2t1; codepot=Code/0.29;
MNVCKCDRSGMARVIEAAYLLLTLGAALASGWADKSTDFHKGQICIGTTGRMSVPSNRDHHYRNLRNRFINC
TYVDGNLELTWLQDENLDLSFLQYIREVTGYVLISHVDVRRIVLPSLQIIRGRTLFKVSVNDKSYALLVTLS
KMHTLEMPALRDILHGSVGVINNYNLCHIETIEWREIMTDSHATYNRMYNFSQPQRTCHCHSSCQKGCWGDG
EHNCQKFSKLTCPPQCAQGRCYDTGPRDCCHLFCAGGCTGPTQRDCLACRNFYDDGECKLECPLMQRYNPIT
YSWEANPNGKYAYGATCVKDCPEHLLKDNGACVRSCPKGKKAVEGECVPCSGPCPKTCPGPNVIHSGNIDDF
KGCTILEGWLTIMDHSFDGYQHVFPNYTFGAKYSRMHPSKLEVFSTLKEVTGFINIQANHPEFTNLNFLRNL
EYIGGRVTMEFSSLYIIKSSLKSLNLRSLNRIRSGKVYILENKDLCFVDKINWKKFIDSDGNSKANPMTLLE
NNADNEQCVAEGLVCHSECSDEGCWGPGDDECLSCRNFKLGNGCTNNCNSAGIYQMDSKTCGFCNKECASSC
TGPDSRHCNRCKHVKDGPFCLDKCPETKYNSSGECIQCHENCIKGCRGPENTIGPQGCESCAMAVIDEYLKV
QYCLPENSTCPTGYFSEWVVQQETGDLRLLAGKTICRRCHPRCKNCTSYGFHISVCHECVKYRRGEHCEDEC
PQDHYADNKLHECFKCSTECSNGCSGPLESQCKTCRNYRIYVEGKPGMNNTKFNCTATCPPDLPFKIFPEDA
SDPYCAKDPFPQSLDDESIPAILGGTLGCVFLLCTFLAVFCYLWWQRNKTKAAALKMTMTMMPYDDHEPLKP
TNIKPNLAKLRIVKEAELRKGGILGYGAFGTVYKGVWVPEGENVKIPVAIKVLREGTGTNVNKEILEEAYIM
ASVDHPNLLQLLAVCMTTQIMLVTQLMPLGCLLDYVRNNKDKIGSKPLLNWCTQIARGMAYLEGRRLVHRDL
AARNVLVQTPNCVKITDFGLAKLLDYNEEEYKAAGGKMPIKWLALECIQHRIFTHKSDVWAFGVTVWELLTY
GGRPYEDIPAREVPDLLEKGERLPQPAICTIDVYMLMIRCWMLDAESRPSFRELAEEFAKMARDPGRFLVIP
GDKLMRLPSYTPQDERELIRSLSSAIEGDGVVMAAEEYLQPKYGGVLGVSGTTTTTTSSTSTSDPTTPVKKT
PEGYNMAAGAEYISGRAESPQNRQNLQRERKYAHLEGGTTGSPGKRPRGDSLTSRYCSDPLKMLGKDVGEDD
CFTGQGPPPSAPGYGWVGGMRLDLPVDEDDYLMPSPQPSGLATVGPSHQHYMDLMADTADGRPGEPGWAISK
GPSNNGVAGQQWVGMDNPEYHMMNARAQMYAGRRLHPQQTVGVPVLDVAGRYGGYGNGLPQQSQHLPPGQRL
PSPSQEMPHEYYNELSSHVPHTSPSSRSETTV----------------------------------------
------------------------------------------------------------------------
------------------------------------------------------------------------
------------------------------------------------------------------------
------------------------------------------------------------------------
------------------------------------------------------------------------
------------------------------------------------------------------------
------------------------------------
>MetmagEVm000254t1/1-1472EGFR type=protein; aalen=1472,71%,complete; clen=6220; offs=539-4957; organism=Metacarcinus_magister_YORGAN; evgclass=noclass; oid=Metacarcinus_magister_YORGAN_Metacarcinus_magister_YORGAN_GHOI01032075.1; codepot=Code/0.26; TSA: Metacarcinus magister TR30043_c10_g10_i1, transcribed RNA sequence
MNVCKRDRSGMARVMEAAYLLLTLGAALASGWADKPTDFHKGKICIGTTGRMSVPSNRDHHYRNLRNRFINC
TYVDGNLELTWLQDENLDLSFLQYIREVTGYVLISHVDVKKIVLPSLQIIRGRTLFKVSVNDKSYALLVTLS
KMHTLEMPALRDILHGSVGVINNYNLCHIETIEWEEIMTGPDANYTHMYNFSEPARTCQCHNSCQKGCWGEG
EKNCQKFSKLTCEPQCAQGRCYDTGPRDCCHMFCAGGCTGPTQRDCLACRNFYDDGECKLECPLMQRYDSIT
YSWVTNPNGKYAYGATCVKDCPEHLLKDNGACVRSCPKGKKAVDGECVPCRGPCPKTCPGPQVIHSGNIDDY
KGCTILDGWLTIMDHSFDGYQHVFPNYTFGAKYSRMPPSKLEVFSTLKEVTGYINIQANHPEFTNLNFLRNL
EYIGGRVTMEFSSLYIIKTSLKSLNLRSLKRIRSGKVYILENKDLCFVDKINWKKFIDNDDNSKANPMTLLE
NNADSEQCTAERLVCHSECSDEGCWGAGVNECLSCRNFQLEKNCSNNCNRAGIYQMDPKTCAFCHKECASSC
KGPDSNHCDHCKNVKDGPYCLDKCPDTKYNDSGECKLCHTNCEMGCRGPENNMGPQGCEVCEMAVMDETMKV
KYCLPQNSTCPTGYFSEWVSQQETGDLRLLAGKTMCRRCHPRCKNCTSYGFHISVCRECVKYRRGEHCEDEC
PQDHYADNKLHECLKCSSECSNSCSGPLESQCKTCRNYRIYVEGKPGMNNTKFNCTATCPHDLPYKIFPEDA
SDPYCGKDPFPVSLDDESVPAILGGTLGCVFLLCTFLAVFCYLWWQRNKTKAAALKMTMTMMPYDDHEPLKP
TNIKPNLAKLRIVKEAELRKGGILGYGAFGTVYKGVWVPEGENVKIPVAIKVLREGTGTNVNKEILEEAYIM
ASVDHPNLLQLLAVCMTTQIMLVTQLMPLGCLLDYVRNNKDKIGSKPLLNWCTQIARGMAYLEGRRLVHRDL
AARNVLVQTPNCVKITDFGLAKLLDYNEEEYKAAGGKMPIKWLALECIQHRIFTHKSDVWAFGVTVWELLTY
GGRPYEDIPAREVPDLLEKGERLPQPAICTIDVYMLMIRCWMLDAESRPSFRELAEEFAKMARDPGRFLVIH
GDKLMRLPSYTPQDERELIRSLSSAIDGDGVVMAAEEYLQPKYGGVLGVSGTTTTTTSSTSTSDPTTPVKKT
PEGYNIATGAEYISGRAESPQNRQNLQRERKYAHLEAGATGSPGKRPRGDSLTSRYCSDPLKMLGKDVGEDD
CFTGQGSPPSAPGYGWVGDLRLDLPVDEDDYLMPSPQPSGLATVGPSHQHYMDLMADAADGRRGEPGRGTCK
GLGNNGMAGQQWVGMDNPEYHMMNARAQMYAGRRLHPQQTVGVPVLDVAGRYGGYGNGFHQQPQHFPSGQRL
PSPSQEMPHEYYNELSSHVSHAPPSSRSETTV----------------------------------------
------------------------------------------------------------------------
------------------------------------------------------------------------
------------------------------------------------------------------------
------------------------------------------------------------------------
------------------------------------------------------------------------
------------------------------------------------------------------------
------------------------------------
>Minpug_EVm000673t1/1-1471EGFR type=protein; aalen=1471,68%,complete; clen=6423; offs=781-5196; organism=Uca_pugnax; evgclass=main; oid=Uca_pugnax_velvLoc4282ct1; codepot=Code/0.32; cov=1426.6_g978_i1;
MCARDRGGMARVMEAAFLLLTLGAALAAGWAEKSTDFHKGKICIGTTGRMSVPSNRDHHYRNLRNRFINCTY
VDGNLELTWLQDENLDLSFLQYIREVTGYVLISHVDVKRIVLPSLQIIRGRTLFKVSVNDKSYSLLVTLSKM
HTLEMPALRDILHGSVGVINNYNLCHIETIEWNEIMTDPQATYTYLYNFSEPQRTCQCHNACHKGCWGEGER
NCQKFSKLTCPPQCAQGRCYDTGPRDCCHLFCAGGCTGPTQRDCLACRNFYDDGECKLECPLMQRYNPITYS
WEANPNGKYAYGATCVKDCPEHLLKDNGACVRSCPKGKKAVDGECVPCSGPCPKTCPGPKVIHSGNIDDFKG
CTILDGWLTIMDHSFDGYQHVYPNYTFGDKYSRMHPSKLEVFSTLKEVTGYINIQANHPEFTNLNFLRNLEV
IAGRVTMEFSSLYIIKTSLKSLNLRSLKRIRSGKVYILENKDLCFVDKINWKKFIDSGDNSKANPMTLLENN
ADQEQCVAEGLVCHRECSDEGCWGPGDNECLSCRNYKLGNRCTNNCNIPGIYKMGPKTCGFCHEECASSCRG
PESRHCDACKNVKDGPYCLDKCPDMKYNDNGECKLCHENCVKGCKGPENTISPQGCESCAMAVINEDLKVEY
CLPENSTCPAGYFSEWVVQQETGDLRLLAGKTICRRCHPRCKNCTSYGFHISVCHECVSYRRGEHCEDECPQ
DHYADNKLHECFKCSAECSNGCTGPLESQCKTCRNYRIYVEGKPGMNNTKFNCTATCPHDLPYKIFPEDASD
PYCGKDPFPLSLDEESIPAILGGTLGCVFLLCTFLAVFCYLWWQRNKTKEAALKMTMTMMPYDDHEPLKPTN
IKPNLAKLRIVKEAELRKGGILGYGAFGTVYKGVWVPEGENVKIPVAIKVLREGTGTNVNKEILEEAYIMAS
VDHPNLLQLLAVCMTTQIMLVTQLMPLGCLLDYVRNNKDKIGSKPLLNWCTQIARGMAYLEGRRLVHRDLAA
RNVLVQTPNCVKITDFGLAKLLDYNEDEYKAAGGKMPIKWLALECIQHRIFTHKSDVWAFGVTVWELLSYGG
RPYEDIPAREVPDLLEKGERLPQPAICTIDVYMLMIRCWMLDAESRPSFRELAEEFAKMARDPGRFLVIPGD
KLMRLPSYTPQDERELIRSLSSAIEGEGVVMAAEEYLQPKYGGCVLGVSGTTTTTTSSTSTSDPTTPVKKTP
GGDNMAAGAEYISGRAESPQNRHNLQRERKYAHLEGGATGSPGKRPRGDSLTSRYCSDPLKMLGKDVGEDDC
FTGQGPPPSAPGYGWVGDLRLDLPVDEDDYLMPSPQPSGLATVGPSHQHYMDLMADAPDGRRGEPSRGMPKG
PNNNGVAGQQWMGMDNPEYHMMNARAQMYAGRRLHPQQMLGVPVLEGAGRFGGYGNGLPQQPHHLAPGQRLP
SPTQELPHEYYNELSSHAPHNNVNSRSETTV-----------------------------------------
------------------------------------------------------------------------
------------------------------------------------------------------------
------------------------------------------------------------------------
------------------------------------------------------------------------
------------------------------------------------------------------------
------------------------------------------------------------------------
------------------------------------
>CalsaE_EVm000613t1/1-1469EGFR type=protein; aalen=1469,53%,complete-utrpoor; clen=8306; offs=398-4807; organism=Callinectes_sapidus_EVG; evgclass=noclass; oid=Callinectes_sapidus_EVG_Callinectes_sapidus_EVG_evg1310160; codepot=Code/0.3;
MNVCKRERRGMARVIEAAYLLLTLGAALAPGWADKPTDFHKGKICIGTTGRMSVPSNRDHHYRNLRNRFINC
TYVDGNLELTWLQDENLDLSFLHYIREVTGYVLISHVDVKRIVLPSLQIIRGQTLFKVSVNDKSFALLVTLS
KMHTLEMPALRDILHGSVGVINNYNLCHIETIEWNEIMTDPLANYTYMYNFSEPQRTCQCHNSCQKGCWGAG
ETNCQKFSKLTCPPQCAQGRCYDTGPRDCCHLFCAGGCTGPTQRDCLACRNFHDDGECKLECPLMQRYNPIT
YSWEANPQGKYAYGATCVKDCPEHLLKDNGACVRSCPKGKKAVDGECVPCNGPCPKTCPGAEVIHSGNIDDF
KGCTILDGWLTIMDHSFDGYQHVYPNYTFGAKYSRMHPSKLEVFSTLKEVTAYINIQANHHDFTNLNFLRNL
EYIGGRETMEFSSLYIIKTSLKSLNLRSLKRIRSGKVYILENKDLCFVDKINWKKFIDTDDNSKSSPMTLLE
NNANSDQCVAEGLVCHSECSDEGCWGPGDNECLSCRNFKLGNRCTNNCNLAGIYQMGPKTCGFCHKECASSC
QGPESRHCDRCKNVKDGPYCLDKCPDTKYDDNGECKSCHENCIKGCRGPQNTLGPQGCNTCAMAVIDEDLRV
KHCLPENSTCPTGYFSEWVVQQETGDLSLLAGKTICRRCHPRCKNCTSYGFHISVCHECVRYRRGEHCEDEC
PQDHYADNKLHECFKCSSECSNGCSGPLESQCKTCRNYRIYVEGKPGMNNTKFNCTATCPNELPYKIFPEDA
SDPYCGKDPFPLSLDDESVPAILGGTLGCVFLLCTFLAVFCYLWWQRNKTKAAALKMTMTMMPYDDHEPLKP
TNIKPNLAKLRIVKEAELRKGGILGYGAFGTVYKGVWVPEGENVKIPVAIKVLREGTGTNVNKEILEEAYIM
ASVDHPNLLQLLAVCMTTQIMLVTQLMPLGCLLDYVRNNKDKIGSKPLLNWCTQIARGMAYLEGRRLVHRDL
AARNVLVQTPNCVKITDFGLAKLLDYNEEEYKAAGGKMPIKWLALECIQHRIFTHKSDVWAFGVTVWELLTY
GGRPYEDIPAREVPDLLEKGERLPQPAICTIDVYMLMIRCWMLDAESRPSFRELAEEFAKMARDPGRFLVIP
GDKLMRLPSYTPQDERELIRSLSSAIEGDGVVMAAEEYLQPKYGGILGVSGTTTTTTSSTSTSDPITPVKKT
PEGYNMATGAEYISGRAESPQNRQNLQRERKYAHLEAGATGSPGKRPRGDSLTSRYCSDPLKMLGKDVGEDD
CFAGPPPSAPGYGWVGDLRLDLPVDEDDYLMPSPQPSGLATVGPSHQHYMDLMADAPDGRRGEPSRGGSKGP
SNNGVAGQQWVGMDNPEYHMMNTRAQMYASRRLHPQQTVGVPVLDVAGRYGGYGNGLPQPQHFPQGQHLPSP
SQEMPHEYYNELSSHAPCATTSSRSETTV-------------------------------------------
------------------------------------------------------------------------
------------------------------------------------------------------------
------------------------------------------------------------------------
------------------------------------------------------------------------
------------------------------------------------------------------------
------------------------------------------------------------------------
------------------------------------
>CalsaY_EVm000251t1/1-1469EGFR type=protein; aalen=1469,78%,complete; clen=5625; offs=370-4779; organism=Callinectes_sapidus_YORGAN; evgclass=main; oid=Callinectes_sapidus_YORGAN_trinCallinectes_sapidus_YORGAN_LocDN19249c0g1t3; codepot=Code/0.3;
MNVCKRERRGMARVIEAAYLLLTLGAALAPGWADKPTDFHKGKICIGTTGRMSVPSNRDHHYRNLRNRFINC
TYVDGNLELTWLQDENLDLSFLHYIREVTGYVLISHVDVKRIVLPSLQIIRGQTLFKVSVNDKSFALLVTLS
KMHTLEMPALRDILHGSVGVINNYNLCHIETIEWNEIMTDPLANYTYMYNFSEPQRTCQCHNSCQKGCWGAG
ETNCQKFSKLTCPPQCAQGRCYDTGPRDCCHLFCAGGCTGPTQRDCLACRNFHDDGECKLECPLMQRYNPIT
YSWEANPQGKYAYGATCVKDCPEHLLKDNGACVRSCPKGKKAVDGECVPCNGPCPKTCPGAEVIHSGNIDDF
KGCTILDGWLTIMDHSFDGYQHVYPNYTFGAKYSRMHPSKLEVFSTLKEVTAYINIQANHHDFTNLNFLRNL
EYIGGRETMEFSSLYIIKTSLKSLNLRSLKRIRSGKVYILENKDLCFVDKINWKKFIDTDDNSKSSPMTLLE
NNANSDQCVAEGLVCHSECSDEGCWGPGDNECLSCRNFKLGNRCTNNCNLAGIYQMGPKTCGFCHKECASSC
QGPESRHCDRCKNVKDGPYCLDKCPDTKYDDNGECKSCHENCIKGCRGPQNTLGPQGCNTCAMAVIDEDLRV
KHCLPENSTCPTGYFSEWVVQQETGDLSLLAGKTICRRCHPRCKNCTSYGFHISVCHECVRYRRGEHCEDEC
PQDHYADNKLHECFKCSSECSNGCSGPLESQCKTCRNYRIYVEGKPGMNNTKFNCTATCPNELPYKIFPEDA
SDPYCGKDPFPLSLDDESVPAILGGTLGCVFLLCTFLAVFCYLWWQRNKTKAAALKMTMTMMPYDDHEPLKP
TNIKPNLAKLRIVKEAELRKGGILGYGAFGTVYKGVWVPEGENVKIPVAIKVLREGTGTNVNKEILEEAYIM
ASVDHPNLLQLLAVCMTTQIMLVTQLMPLGCLLDYVRNNKDKIGSKPLLNWCTQIARGMAYLEGRRLVHRDL
AARNVLVQTPNCVKITDFGLAKLLDYNEEEYKAAGGKMPIKWLALECIQHRIFTHKSDVWAFGVTVWELLTY
GGRPYEDIPAREVPDLLEKGERLPQPAICTIDVYMLMIRCWMLDAESRPSFRELAEEFAKMARDPGRFLVIP
GDKLMRLPSYTPQDERELIRSLSSAIEGDGVVMAAEEYLQPKYGGILGVSGTTTTTTSSTSTSDPITPVKKT
PEGYNMATGAEYISGRAESPQNRQNLQRERKYAHLEAGATGSPGKRPRGDSLTSRYCSDPLKMLGKDVGEDD
CFAGPPPSAPGYGWVGDLRLDLPVDEDDYLMPSPQPSGLATVGPSHQHYMDLMADAPDGRRGEPSRGGSKGP
SNNGVAGQQWVGMDNPEYHMMNTRAQMYASRRLHPQQTVGVPVLDVAGRYGGYGNGLPQPQHFPQGQHLPSP
SQEMPHEYYNELSSHAPCATTSSRSETTV-------------------------------------------
------------------------------------------------------------------------
------------------------------------------------------------------------
------------------------------------------------------------------------
------------------------------------------------------------------------
------------------------------------------------------------------------
------------------------------------------------------------------------
------------------------------------

>CarmaY_EVm000552t1/1-1469EGFR type=protein; aalen=1469,69%,complete; clen=6376; offs=812-5221; organism=Carcinus_maenas; evgclass=main; oid=CarmaY_velvLoc3645ct1; codepot=Code/0.28; cov=394.3_g1557_i0;
MNVCTRDRSGMARVMAAAYLLLTLGAALSSGWADKSTDFHKGKICIGTTGRMSVPSNRDHHYRNLRNRFINC
TYVDGNLELTWLQDENLDLSFLQYIREVTGYVLISHVDVKRIVLPSLQIIRGRTHFKVSVNDKNFALLVTLS
KMHTLEMPALRDILDGSVGVINNYNLCHIETIEWNEIMTDSKATYTYLYNFSEPQRTCQCHNSCQKGCWGPG
EHNCQKFSKLTCPPQCAQGRCYDTGPRDCCHLFCAGGCTGPTQRDCLACKNFYDDGECKLECPLMQRYNPIT
YSWEANPNGKYAYGATCVKDCPEHLLKDNGACVRSCPKGKKAVKGECVPCSGPCPKTCPGPKVIHSGNIDDF
KGCTILDGWLTIMDHSFDGYQHVFPNYTFGAKFSRMHPSKLEIFSTLKEVTGYINIQANHPEFTNLNFLRNL
EYIGGRVTMEFSSLYIIKTSLKSLNLRSLKRIRSGKVYILENKDLCFVDKINWKKFIDSDDNSKANPMTLLE
NNADDEQCVAERLVCHSECSDEGCWGAGDTECLSCQNFKLGNRCTNNCNVAGIYQMSPKTCGFCHKECASSC
KGPDSHHCDRCKNVKDGPYCLDKCPETKYDDNGECNLCHENCVKGCQGPENTVSPQGCKTCAMAVIDEDLQV
KYCLRENSTCPPGYFSEWVVQQETGDLGTLAGKTICRLCHPRCKNCTSYGFHISVCHECVRYRRGEHCEDEC
PQDHYADNKLHECFKCSSECSNGCSGPLDSQCKTCRNYRIYLEGKPGMNNTKFNCTATCPQDLPYKIFPEDA
SDPYCGKDPLTLSLDDESVPAILGGTLGCVFLLCTFLAVFCYLWWQRNKTKAAALKMTMTMMPYDDHEPLKP
TNIKPNLAKLRIVKEAELRKGGILGYGAFGTVYKGVWVPEGENVKIPVAIKVLREGTGTNVNKEILEEAYIM
ASVDHPNLLQLLAVCMTTQIMLVTQLMPLGCLLDYVRNNKDKIGSKPLLNWCTQIARGMAYLEGRRLVHRDL
AARNVLVQTPNCVKITDFGLAKLLDYNEEEYKAAGGKMPIKWLALECIQHRIFTHKSDVWAFGVTVWELLTY
GGRPYEDIPAREVPDLLEKGERLPQPAICTIDVYMLMIRCWMLDAESRPSFRELAEEFAKMARDPGRFLVIP
GDKLMRLPSYTPQDERELIRSLSSAIEGDGVVMAAEEYLQPKYGGVLGVSGTTTTTTSSTSTSDPTTPVKKT
PEGYNMAAGAEYISGRAESPQNRQNLQRERKYAHLEAGATGSPGKRPRGDSLTSRYCSDPLKMLGKDVGEDE
CFTGQGPPPSAPGYGWVGDLRLDLPVDEDDYLMPSPQPSGLATVGPSHQHYMDLMADAPDGRRGDGGRGSSK
GPNGVAGQQWVGMDNPEYHMMNARAQMYAGRRLHPQQTVGVPVLDVTGRYGGYGNGLPPPQHLPPGQRFPPP
PQEMPHEYYNELSSHAPCASPSSRSETTV-------------------------------------------
------------------------------------------------------------------------
------------------------------------------------------------------------
------------------------------------------------------------------------
------------------------------------------------------------------------
------------------------------------------------------------------------
------------------------------------------------------------------------
------------------------------------
>Erisi1_EVm000423t1/1-1468EGFR type=protein; aalen=1468,67%,complete; clen=6558; offs=906-5312; organism=Eriocheir_sinensis; evgclass=main; oid=Eriocheir_sinensis_trinEriocheir_sinensis_LocDN207963c0g1t1; codepot=Code/0.38;
MCARDRGGMAHVKEAAFLLLTLGAALAAAWADKPTDFHKGKICIGTTGRMSVPSNRDHHYRNLRNRFINCTY
VDGNLELTWLQDENLDLSFLQYIREVTGYVLISHVDVKRIVLPSLQIIRGRTLFKVSVNDKSYSLLVTLSKM
HSLEMPALRDILHGSVGVINNYNLCHIETIEWNEIMTDPQATYTYLYNFSEPQRTCQCHNACHKGCWGEGER
NCQKFSKLTCPPQCAQGRCYDTGPRDCCHLFCAGGCTGPTQRDCLACRNFYDDGECKLECPLMQRYNQITYS
WEANPNGKYAYGATCVKDCPEHLLKDSGACVRSCPKGKKAVEGECVPCSGPCPKTCPGPKLIHSGNIDDFKG
CTILDGWLTIMDHSFDGYQHVYPNYTFGAKYSRMHPSKLEVFSTLKEVTGYINIQANHPEFTNLNFLRNLES
IGGRVTTEFSSLYVIKTSLKSLNLRSLRRIRSGKVYILENKELCFVDKINWKKFIVNGDTSKANPMTLLENN
ADPDQCVAEGLVCHSECSDEGCWGPGDNECLSCRNFKLGHRCTNNCNSPGIYKMGPKTCAFCHNECASSCRG
PESRHCDACKNVKDGPYCLDKCPDMKYAENGECMLCHENCVKGCKGPENTISPRGCESCAMAVINEDLKVEY
CLPENSTCPVGYFSEWVVQQETGDLRLLAGKTICRRCHPRCKNCTSYGFHISVCHECVSYRRGEHCEDECPQ
DHYADNKLHECFKCSSECSNGCSGPLESQCKTCRNYRIYVEGKPGMNNTKFNCTATCPDDLPYKIFPKDASD
PYCGKDSFPLSLDEESIPAILGGTLGCVFLLCTFLAVFCYLWWQRNKTKEAALKMTMTMMPYDDHEPLKPTN
IKPNLAKLRIVKEAELRKGGILGYGAFGTVYKGVWVPEGENVKIPVAIKVLREGTGTNVNKEILEEAYIMAS
VDHPNLLQLLAVCMTTQIMLVTQLMPLGCLLDYVRNNKDKIGSKPLLNWCTQIARGMAYLEGRRLVHRDLAA
RNVLVQTPNCVKITDFGLAKLLDYNEEEYKAAGGKMPIKWLALECIQHRIFTHKSDVWAFGVTVWELLAYGG
RPYEDIPAREVPDLLEKGERLPQPSICTIDVYMLMIRCWMLDAESRPSFRELAEEFAKMARDPGRFLVIPGD
KLMRLPSYTPQDERELIRSLSSAIEGEGIVMAAEEYLQPKYGGVLGVSGNTTTTTSSTSTSDPTTPVKKTPG
GYNMAAGAEYISGRAESPQNRHNLQRERKYAHLEGGAMGSPGKRPRGDSLTSRYCSDPLKMLDVGEDDCFTG
QGSPPSAPGYGWVGDLRLDLPVDEDDYLMPSPQPSGLATVGPSHQHYMDLMADAPDGRRGEPGRGGPKGPNN
NGMVGQQWVGMDNPEYHMMNARAQMYAGRRLHPQQMVGVPVLDGAGRFGAYGNGLPQQGQHLGPGQRLPSPT
QEMPHEYYNELSSHAPHNNLNSRSETTV--------------------------------------------
------------------------------------------------------------------------
------------------------------------------------------------------------
------------------------------------------------------------------------
------------------------------------------------------------------------
------------------------------------------------------------------------
------------------------------------------------------------------------
------------------------------------
>Styrich_EVm000199t1/1-1465EGFR type=protein; aalen=1465,64%,complete; clen=6815; offs=244-4641; organism=HBG_Stylopandalus_richardi; evgclass=main; oid=HBG_Stylopandalus_richardi_trinHBG_Stylopandalus_richardi_Loc90147c0g1t1; codepot=Code/0.11;
MARLIAWINIVLALWVASAAAWAEKSSEFGKDKGKICIGTTGRMSVPSNREHHYRNLRDRFINCTYVDGNLE
LTWLQDENLDLSFLQYIREVTGYVLISHVDVKQIVLPALQIIRGRTLFKLPVNDASFALLVTLSKMHTLEMP
ALRDILEGSVGVINNYNLCHMRTIEWKEIMTDTNGKYVFVYNFTEAMRTCHCDKSCKKGCWGDGEANCQKFS
KLTCSPQCSQGRCYGPGPRDCCHLFCAGGCTGPTQRDCLACGNFYDDGECKLECPPMQRYNTITYSWETNPN
GKYAYGATCVKSCPEHLLKDSGACVRSCPQGKKSVDGECVPCNGPCPKTCPGDQYIHAGNIDSFKGCTIIVG
SLTILDHSFDGFQEVYPNFTFGEKHPKMHPSRLEVFSTLKEITGHINIQASHPEFTQLSFLRNLETIGGRDL
TEYFSSLYIVKTSLKSLNLRSLNRIRSGKVYILENKELCFVNKINWKKMVGNSADSKTEVLLQNNNHEDSCV
ADGLVCHSECSDEGCWGAGDDECLTCRNFKLGDRCINSCNHQGFYEMSSKTCGYCHKECENSCHGPDSNHCD
RCTNAKDGPYCVDRCPETKFNEQGTCRLCHPNCVDGCTGPNNTIGPNGCTSCRKAVIDRDLQVKYCLADIEP
CPNGYFSEWVGHQETGDLLRLAGKTICRQCHQRCKNCTAYGFHISVCHECVNYRRGEHCEEECPQDHYADDK
QHECFKCSSECSNGCTGPMDSQCVACRNYRIYLEGEPGMNNTKFNCTASCPAELPYKIFPEDASDPYCGRDP
LILPFDDESIPAILGGTLGCVFLLCIFLAVFCYLWWQRNKTKEAALKMTMTMMPYDDNEPLKPTNIKPNLAK
LHIVKEAELRKGGILGYGAFGTVYKGVWVPEGENVKIPVAIKVLREGTGTNVNKEILEEAYIMASVDHPNLL
QLLAVCMTTQIMLVTQLMPLGCLLDYVRNNKDKVGSKPLLNWCTQIARGMAYLEERRLVHRDLAARNILVQT
PNCVKITDFGLAKLLDYNEDEYKAAGGKMPIKWLALECIQHRIFTHKSDVWAFGVTVWEILTYGGRPYEDIL
AREVPDLLEKGERLPQPSICTIDVYMLMIRCWMLDAESRPSHRELADEFAKMARDPGRFLVIPGDRLMRLPS
YTPQDERELIHSLSSAIEGEGIVMAAEEYLQPKCSSAVMGVTGTTTTSSSSTSDPTTPVKKSMGGLNSIGAG
AEYISGRAESPQNRHNLQRERKYAHLESGVAGSPQRPRGDSLSSRYCSDPLKMLGKDADIGDDDCFNDCGPP
HSAPGYGWVGDLRLDLPVDEDDYLMPSPQPSGLATVGPSHQHYMDLTADIPDGRRHHDHFRGKGANGVPVGQ
INNQVVGMDNPEYHMMNARAHMYAGRRIHPQQMVGVPVLEPGRFSNYGGSSGHSSVSSNGISQHPQHPSPLD
MPHDYYNELAPHAAHSLASRSETTV-----------------------------------------------
------------------------------------------------------------------------
------------------------------------------------------------------------
------------------------------------------------------------------------
------------------------------------------------------------------------
------------------------------------------------------------------------
------------------------------------------------------------------------
------------------------------------
>Panar1_EVm000723t1/1-1464EGFR type=protein; aalen=1464,70%,complete; clen=6236; offs=635-5029; organism=Panulirus_argus; evgclass=noclass; oid=Panulirus_argus_Panulirus_argus_evg11335303; codepot=Code/0.21;
MVPGGTGSCPIRLVLTYLLLLLPLLQEGAHAVIEERVCIGTTGRMSVPSNREHHYRNLRNRFINCTYVDGNL
ELTWLQDENLDLSFLQYIREVTGYLLISHVDVKRIVLPSLQIIRGRTLFKVSVKDESFALLVTLSKMHTLEM
PALRDILRGRVGVINNYNLCHMKTIEWKEIMSDPTAKYDFVYNFTQPQRTCQCDKACKKGCWGEGEHNCQKF
SKLTCSPQCSQGRCFGPGPRDCCHLFCAGGCTGPTQRDCLACGNFYDNGECKLECPPMQRYNPISYSWETNP
NGKYAYGATCVKSCPEHLLKDNGACVRSCPKGKKAVDGECVPCSGPCPKTCPGKKFIHAGNIDSFKGCTIIS
GSLTIMDHSFDGYQDIYPNFTLAEKYPRMHPSGLEVFSTLKEVTGYINIQATHPEFTNLSFLRNLEVIGGRD
LTEYFSSLYIIKTSLKSLNLRSLKRIRSGKVCILENKELCFVEKINWNKFIVKGDDSKTNPLTLLQNNADSE
ECVAEDLVCHDECSDEGCWGTGDNECLSCRNFQLGDRCVNNCSYPGIYQMGPKVCGFCHKECSSSCHGPDSN
DCDRCKNVKDGPFCLERCPSTKYNDNGECKLCHKNCEGGCKGPNNTIGDHGCTSCKKAVISGDLEVQYCLAE
NESCPNGYFSEWVVHQETGDLRRLAGKTICRRCHSLCKNCTAYGFHVSVCYECVSYRRGEHCEYECPQDHYA
DDKLNECFKCSAECSNGCTGPDESQCQTCRNYRIYVKGEPGMNNTKFNCTASCPPELPYKIFPEDASDPYCG
KDPLPLPLDDESIPAILGGTMGCLFLLCTFLAVFCYLWWQRNKTKEAALKMTMTMMPYDDNEPLKPTNIKPN
LAKLRIVKEAELRKGGILGYGAFGTVYKGVWVPEGENVKIPVAIKVLREGSGTNVNKEILEEAYIMASVDHP
NLLQLLAVCMTTQIMLVTQLMPLGCLLDYVRNNKDKIGSKPLLNWCTQIARGMAYLEEHRLVHRDLAARNVL
VQTPNCVKITDFGLAKLLDYNEDEYKAAGGKMPIKWLALECIQHRIFTHKSDVWAFGVTVWEILAYGGRPYE
DIPAREVPDLLEKGERLPQPAICTIDVYMLMIRCWMLDAESRPSFRELAEEFAKMARDPGRFLVISGDKLMR
LPSYTPQDERELIHSLSSAIEGDGIVMAAEEYLQPKYSSGMTGITGTTTTTTSSNSTSDPTTPVKKSVGGYS
LGAGAEYISGRAESPQNRHNLQRERKYAHLEAGAAGSPGQRPRGDSLTSRYCSDPLKMLDVGDDDCFNGHGP
PNSAPGYGWVGDLRLDLPVDEDDYLMPSPQPSGLATVGPSHQHYMDLMADAPDGRRNDNNQIRGFKGPNGTA
GQQWGGMDNPEYHMMNARAQMYAGRRIHPQQTVGVPVLEPGHFSSYGSSSGHSSVSSNGLPQHQPQLPQQEV
AHEYYNELLPHATHTLAARSETTV------------------------------------------------
------------------------------------------------------------------------
------------------------------------------------------------------------
------------------------------------------------------------------------
------------------------------------------------------------------------
------------------------------------------------------------------------
------------------------------------------------------------------------
------------------------------------
>XP_042221433.1/1-1463EGFR epidermal growth factor receptor-like [Homarus americanus]
MARMVELPYVLLAFCAILAGSEAKSTDFIKDNREYICIGTTGRMSVPSNREHHYRNLRDRFINCTYVDGNLE
LTWLQDEDLDLSFLQYIREVTGYLLVSHVDVKRIVLPSLQIIRGRTLFKISVKDENFALLVTMSKMHTLEMP
ALRDILEGSVGIINNYNLCHMETILWPEIMSDAHARYDFVYNFSEPRRSCQCDQSCDKGCWGEGENNCQKFS
KLTCSPQCSQGRCYGPGPRDCCHLFCAGGCTGPTQRDCLACRNFYDDGECKLECPPMQRYNTITYSWEANPN
GKYAYGATCVKSCPEHLLKDNGACVRSCPTGKKVVNGECVPCSGPCPKTCPGTEFIHAGNIDDFKGCTIFDG
GLTVMDHSFAGYQYVFPNYTFGQKFPKMHPSKLEILSTLKEVTGFINIQATHPEFTNLSFLRNLEVIGGRDL
TEYFSSIYIIKTSLKSLNLRSLKRIRSGKVCILENKELCFVEKINWKKFLGNGDDTKTNPLTLLQANANNDH
CVEEGLVCHNECSDEGCWGIGDNECLSCRNFKLGNRCVNNCNNPGIYNTDDTECGFCHNQCDNSCYGPDSNH
CSSCKNVKDGPYCVERCPDTKYDGGGECILCHENCDGGCNGSQNTIGEDGCTSCKKAVIDENLEVQYCLSEN
EPCPNGYFSEWVVHQETGHLKRLAGKTVCRHCHPRCKNCTAYGFHVSVCHECVNYRRGEHCEDECPQDHYAD
DELHECLKCSSECSNGCSGPLESECQTCRNYRIYLVGEPRMNNTRFTCTASCPAELPYKIFPEDASDPYCGK
DPLPIPLDDESIPAILGGTLGCVFLLCTFLAVFCYLWWQRNKTKEAALKMTMTMMPYDDNEPLKPTNIKPNL
AKLRIVKEAELRKGGILGYGAFGTVYKGVWVPEGENVKIPVAIKVLREGTGTNVNKEILEEAYIMASVDHPN
LLQLLAVCMTTQIMLVTQLMPLGCLLDYVRNNKDKIGSKPLLNWCTQIARGMTYLEDRRLVHRDLAARNVLV
QTPNCVKITDFGLAKLLDYNEDEYKAAGGKMPIKWLALECIQHRIFTHKSDVWAFGVTVWEILAYGGRPYED
IPAREVPDLLEKGERLPQPAICTIDVYMLMIRCWMLDAESRPSFRELAEEFAKMARDPGRFLVIPGDKLMRL
PSYTPQDERELIRSLSSAIEGEGIVMAAEEYLQPKYSGGSIGLTATTTTSSTSTSDPTTPVKKTAGYAIGTG
AEYISGRAESPQNRHNLQRERKYAHLEAGAVGSPGQRPRGDSLTSRYCSDPLKMLGKDVGDDDCFNGHSPPA
STPGYGWVGDLRLDLPVDEDDYLMPSPQSSGLATIGPSHQHYMDLMPDAPDGRRHDHNQPCGFKGSNGTIGQ
QWVGMDNPEYHMMNARAQMYAGRRIHPQQTVGVPVLESGRFNSYGGGSSGHSSVSSNGLPHHQQQHPAQDLP
HEYYNELSPHSPHALVARSETTV-------------------------------------------------
------------------------------------------------------------------------
------------------------------------------------------------------------
------------------------------------------------------------------------
------------------------------------------------------------------------
------------------------------------------------------------------------
------------------------------------------------------------------------
------------------------------------
>HomameEVm000795t1/1-1463EGFR type=protein; aalen=1463,78%,complete; clen=5606; offs=615-5006; organism=Homarus_americanus_EVG; evgclass=noclass; oid=Homarus_americanus_EVG_Homarus_americanus_EVG_evg11062820; codepot=Code/0.25;
MARMVELPYVLLAFCAILAGSEAKSTDFIKDNREYICIGTTGRMSVPSNREHHYRNLRDRFINCTYVDGNLE
LTWLQDEDLDLSFLQYIREVTGYLLVSHVDVKRIVLPSLQIIRGRTLFKISVKDENFALLVTMSKMHTLEMP
ALRDILEGSVGIINNYNLCHMETILWPEIMSDAHARYDFVYNFSEPRRSCQCDQSCDKGCWGEGENNCQKFS
KLTCSPQCSQGRCYGPGPRDCCHLFCAGGCTGPTQRDCLACRNFYDDGECKLECPPMQRYNTITYSWEANPN
GKYAYGATCVKSCPEHLLKDNGACVRSCPTGKKVVNGECVPCSGPCPKTCPGTEFIHAGNIDDFKGCTIFDG
GLTVMDHSFAGYQYVFPNYTFGQKFPKMHPSKLEILSTLKEVTGFINIQATHPEFTNLSFLRNLEVIGGRDL
TEYFSSIYIIKTSLKSLNLRSLKRIRSGKVCILENKELCFVEKINWKKFLGNGDDTKTNPLTLLQANANNDH
CVEEGLVCHNECSDEGCWGIGDNECLSCRNFKLGNRCVNNCNNPGIYNTDDTECGFCHNQCDNSCYGPDSNH
CSSCKNVKDGPYCVERCPDTKYDGGGECILCHENCDGGCNGSQNTIGEDGCTSCKKAVIDENLEVQYCLSEN
EPCPNGYFSEWVVHQETGHLKRLAGKTVCRHCHPRCKNCTAYGFHVSVCHECVNYRRGEHCEDECPQDHYAD
DELHECLKCSSECSNGCSGPLESECQTCRNYRIYLVGEPRMNNTRFTCTASCPAELPYKIFPEDASDPYCGK
DPLPIPLDDESIPAILGGTLGCVFLLCTFLAVFCYLWWQRNKTKEAALKMTMTMMPYDDNEPLKPTNIKPNL
AKLRIVKEAELRKGGILGYGAFGTVYKGVWVPEGENVKIPVAIKVLREGTGTNVNKEILEEAYIMASVDHPN
LLQLLAVCMTTQIMLVTQLMPLGCLLDYVRNNKDKIGSKPLLNWCTQIARGMTYLEDRRLVHRDLAARNVLV
QTPNCVKITDFGLAKLLDYNEDEYKAAGGKMPIKWLALECIQHRIFTHKSDVWAFGVTVWEILAYGGRPYED
IPAREVPDLLEKGERLPQPAICTIDVYMLMIRCWMLDAESRPSFRELAEEFAKMARDPGRFLVIPGDKLMRL
PSYTPQDERELIRSLSSAIEGEGIVMAAEEYLQPKYSGGSIGLTATTTTSSTSTSDPTTPVKKTAGYAIGTG
AEYISGRAESPQNRHNLQRERKYAHLEAGAVGSPGQRPRGDSLTSRYCSDPLKMLGKDVGDDDCFNGHSPPA
STPGYGWVGDLRLDLPVDEDDYLMPSPQSSGLATIGPSHQHYMDLMPDAPDGRRHDHNQPCGFKGSNGTIGQ
QWVGMDNPEYHMMNARAQMYAGRRIHPQQTVGVPVLESGRFNSYGGGSSGHSSVSSNGLPHHQQQHPAQDLP
HEYYNELSPHSPHALVARSETTV-------------------------------------------------
------------------------------------------------------------------------
------------------------------------------------------------------------
------------------------------------------------------------------------
------------------------------------------------------------------------
------------------------------------------------------------------------
------------------------------------------------------------------------
------------------------------------
>XP_042865528.1/1-1463EGFR epidermal growth factor receptor-like isoform X1 [Penaeus japonicus]
MARVLERSYLLLAVCAAFALALDDKATDFGKGKICIGTTGRMSVPSNREHHYRNLRDRYINCTYVDGNLELT
WLQDENLDLSFLQYIREVTGYVLISHVDVKKIVLPSLQIVRGQMLFKLSVHDQSFALLVTLSKMHTLEMPAL
RDILEGGVGVFNNYNLCHMETIEWKEIMTDPNGKYIFVYNFTEPQRVCSCHKSCKKGCWGEGPHNCQKFSKL
TCSPQCHQGRCYGPGPRDCCHLFCAGGCSGPTQSDCLACRNFYDDGECKQECPPMQKYDTISYSWVTNPYGK
YAYGATCVKSCPEHLLRDNGACVRTCPKGKKAVDGECVPCNGPCPKTCFSEQYIHAGNIDSFKGCTIIQGSM
TILDHSFDGFQEVYDNFTFGQRYPKMKPSKLEVFSTLKEVTGHINIQASHPEFTNLSFLRNLEVIGGRDLTE
YFSSLYIVKTSLKSLNLRSLRKIRSGKVYILENKDLCFVDKINWKKLIEKSDDSSSELLLQNNRASEQCMAE
GLVCHSECSGEGCWGTRDDECLSCRSFKLGERCVNNCHIPGIYQMGPKECSFCHSECDGSCHGPDSNHCDRC
KNVMDGPYCVDRCPDTKFDDEGICRACHENCVGGCTGPENTIGEGGCNSCEKAVINGDLEVEYCLHEKEACP
TGYFSEWVAHLETGALRRLAGKTICRRCHPRCKNCTANGFHISVCHECVSYRRGEHCEDECPADHYADEKLH
ECFRCSPECSHGCTGPLESHCTACRNYRIYLDGEPGMNNTNFNCTASCPSELPYKIFPEDASDPYCGKDPLL
LIDEESIPAILGGTLGCVFLLCIFLAVFCYLWWQRNKTKAAALKMTMTMMPYDDNEPLKPTNIKPNLAKLRI
VKEAELRKGGILGYGAFGTVYKGVWVPEGENVKIPVAIKVLREGTGTNVNKEILEEAYIMASVDHPNLLQLL
AVCMTTQIMLVTQLMPLGCLLDYVRNNKDKVGSKPLLNWCTQIARGMAYLEDRRLVHRDLAARNVLVQTPNC
VKITDFGLAKLLDYNEEEYKAAGGKMPIKWLALECIQHRIFTHKSDVWAFGVTVWEILTYGGRPYEDIPARE
VPDLLEKGERLPQPAICTIDVYMLMIRCWMLDAESRPSFRELAEEFAKMARDPGRFLVIPGDKLMRLPSYTP
QDERELIRSLSSAIEGDGVVMAAEEYLQPKYGTGSVGVTGTTTTSSTSSSNPTTPVKKTMGGYSTGAGAEYI
SDRAESPQNRHNLQRERKYAHLEAGAAGSPGQRPRGDSLTSRYCTDPLKMLGKDADVGDDECFNGHGPPPSA
PGYGWVGDLRLDLPVDEDDYLMPSPQPSGLATMGPSHQHYMDLMADNPDGRRNDHMRAYKGPNGTAGQWVGM
DNPEYHMMNNRAQMHAAGRRIHPQQTVGVPVLEPGRFSSYGGSSGHSSVSSNGGPQQHQHHHPHPPEMAHEY
YNEISPHAPHTQHALAARSETTV-------------------------------------------------
------------------------------------------------------------------------
------------------------------------------------------------------------
------------------------------------------------------------------------
------------------------------------------------------------------------
------------------------------------------------------------------------
------------------------------------------------------------------------
------------------------------------
>XP_042890013.1/1-1463EGFR epidermal growth factor receptor-like isoform X3 [Penaeus japonicus]
MARVLERSYLLLAVCAAFALALDDKATDFGKGKICIGTTGRMSVPSNREHHYRNLRDRYINCTYVDGNLELT
WLQDENLDLSFLQYIREVTGYVLISHVDVKKIVLPSLQIVRGQMLFKLSVHDQSFALLVTLSKMHTLEMPAL
RDILEGGVGVFNNYNLCHMETIEWKEIMTDPNGKYIFVYNFTEPQRVCSCHKSCKKGCWGEGPHNCQKFSKL
TCSPQCHQGRCYGPGPRDCCHLFCAGGCSGPTQSDCLACRNFYDDGECKQECPPMQKYDTISYSWVTNPYGK
YAYGATCVKSCPEHLLRDNGACVRTCPKGKKAVDGECVPCNGPCPKTCFSEQYIHAGNIDSFKGCTIIQGSM
TILDHSFDGFQEVYDNFTFGQRYPKMKPSKLEVFSTLKEVTGHINIQASHPEFTNLSFLRNLEVIGGRDLTE
YFSSLYIVKTSLKSLNLRSLRKIRSGKVYILENKDLCFVDKINWKKLIEKSDDSSSELLLQNNRASEQCMAE
GLVCHSECSGEGCWGTRDDECLSCRSFKLGERCVNNCHIPGIYQMGPKECSFCHSECDGSCHGPDSNHCDRC
KNVMDGPYCVDRCPDTKFDDEGICRACHENCVGGCTGPENTIGEGGCNSCEKAVINGDLEVEYCLHEKEACP
TGYFSEWVAHLETGALRRLAGKTICRRCHPRCKNCTANGFHISVCHECVSYRRGEHCEDECPADHYADEKLH
ECFRCSPECSHGCTGPLESHCTACRNYRIYLDGEPGMNNTNFNCTASCPSELPYKIFPEDASDPYCGKDPLL
LIDEESIPAILGGTLGCVFLLCIFLAVFCYLWWQRNKTKAAALKMTMTMMPYDDNEPLKPTNIKPNLAKLRI
VKEAELRKGGILGYGAFGTVYKGVWVPEGENVKIPVAIKVLREGTGTNVNKEILEEAYIMASVDHPNLLQLL
AVCMTTQIMLVTQLMPLGCLLDYVRNNKDKVGSKPLLNWCTQIARGMAYLEDRRLVHRDLAARNVLVQTPNC
VKITDFGLAKLLDYNEEEYKAAGGKMPIKWLALECIQHRIFTHKSDVWAFGVTVWEILTYGGRPYEDIPARE
VPDLLEKGERLPQPAICTIDVYMLMIRCWMLDAESRPSFRELAEEFAKMARDPGRFLVIPGDKLMRLPSYTP
QDERELIRSLSSAIEGDGVVMAAEEYLQPKYGTGSVGVTGTTTTSSTSSSNPTTPVKKTMGGYSTGAGAEYI
SDRAESPQNRHNLQRERKYAHLEAGAAGSPGQRPRGDSLTSRYCTDPLKMLGKDADVGDDECFNGHGPPPSA
PGYGWVGDLRLDLPVDEDDYLMPSPQPSGLATMGPSHQHYMDLMADNPDGRRNDHMRAYKGPNGTAGQWVGM
DNPEYHMMNNRAQMHAAGRRIHPQQTVGVPVLEPGRFSSYGGSSGHSSVSSNGGPQQHQHHHPHPPEMAHEY
YNEISPHAPHTQHALAARSETTV-------------------------------------------------
------------------------------------------------------------------------
------------------------------------------------------------------------
------------------------------------------------------------------------
------------------------------------------------------------------------
------------------------------------------------------------------------
------------------------------------------------------------------------
------------------------------------
>Erisi1_EVm000423t2/1-1462EGFR type=protein; aalen=1462,71%,complete; clen=6101; offs=467-4855; organism=Eriocheir_sinensis; evgclass=alt; oid=Eriocheir_sinensis_trinEriocheir_sinensis_LocDN207963c0g1t3; codepot=Code/0.38;
MWPGGSAASLRLVVLVGLLLLLLQREGTDALREQKVCIGTTGRMSVPSNRDHHYRNLRNRFINCTYVDGNLE
LTWLQDENLDLSFLQYIREVTGYVLISHVDVKRIVLPSLQIIRGRTLFKVSVNDKSYSLLVTLSKMHSLEMP
ALRDILHGSVGVINNYNLCHIETIEWNEIMTDPQATYTYLYNFSEPQRTCQCHNACHKGCWGEGERNCQKFS
KLTCPPQCAQGRCYDTGPRDCCHLFCAGGCTGPTQRDCLACRNFYDDGECKLECPLMQRYNQITYSWEANPN
GKYAYGATCVKDCPEHLLKDSGACVRSCPKGKKAVEGECVPCSGPCPKTCPGPKLIHSGNIDDFKGCTILDG
WLTIMDHSFDGYQHVYPNYTFGAKYSRMHPSKLEVFSTLKEVTGYINIQANHPEFTNLNFLRNLESIGGRVT
TEFSSLYVIKTSLKSLNLRSLRRIRSGKVYILENKELCFVDKINWKKFIVNGDTSKANPMTLLENNADPDQC
VAEGLVCHSECSDEGCWGPGDNECLSCRNFKLGHRCTNNCNSPGIYKMGPKTCAFCHNECASSCRGPESRHC
DACKNVKDGPYCLDKCPDMKYAENGECMLCHENCVKGCKGPENTISPRGCESCAMAVINEDLKVEYCLPENS
TCPVGYFSEWVVQQETGDLRLLAGKTICRRCHPRCKNCTSYGFHISVCHECVSYRRGEHCEDECPQDHYADN
KLHECFKCSSECSNGCSGPLESQCKTCRNYRIYVEGKPGMNNTKFNCTATCPDDLPYKIFPKDASDPYCGKD
SFPLSLDEESIPAILGGTLGCVFLLCTFLAVFCYLWWQRNKTKEAALKMTMTMMPYDDHEPLKPTNIKPNLA
KLRIVKEAELRKGGILGYGAFGTVYKGVWVPEGENVKIPVAIKVLREGTGTNVNKEILEEAYIMASVDHPNL
LQLLAVCMTTQIMLVTQLMPLGCLLDYVRNNKDKIGSKPLLNWCTQIARGMAYLEGRRLVHRDLAARNVLVQ
TPNCVKITDFGLAKLLDYNEEEYKAAGGKMPIKWLALECIQHRIFTHKSDVWAFGVTVWELLAYGGRPYEDI
PAREVPDLLEKGERLPQPSICTIDVYMLMIRCWMLDAESRPSFRELAEEFAKMARDPGRFLVIPGDKLMRLP
SYTPQDERELIRSLSSAIEGEGIVMAAEEYLQPKYGGVLGVSGNTTTTTSSTSTSDPTTPVKKTPGGYNMAA
GAEYISGRAESPQNRHNLQRERKYAHLEGGAMGSPGKRPRGDSLTSRYCSDPLKMLDVGEDDCFTGQGSPPS
APGYGWVGDLRLDLPVDEDDYLMPSPQPSGLATVGPSHQHYMDLMADAPDGRRGEPGRGGPKGPNNNGMVGQ
QWVGMDNPEYHMMNARAQMYAGRRLHPQQMVGVPVLDGAGRFGAYGNGLPQQGQHLGPGQRLPSPTQEMPHE
YYNELSSHAPHNNLNSRSETTV--------------------------------------------------
------------------------------------------------------------------------
------------------------------------------------------------------------
------------------------------------------------------------------------
------------------------------------------------------------------------
------------------------------------------------------------------------
------------------------------------------------------------------------
------------------------------------
>CallaeEVm000135t2/1-1462EGFR type=protein; aalen=1462,53%,complete-utrpoor; clen=8257; offs=364-4752; organism=Calcinus_laevimanus; evgclass=alt; oid=Calcinus_laevimanus_trinLocDN21067c0g1t2; codepot=Code/0.16;
MGVTGASTTAATLFRRWLLMLLLLLEGGRALEEKVCIGTTGRMSVPSNREHHYRNLRNRFINCTYVDGNLEL
TWLQDEDLDLSFLQYIREVTGYLLISHVDVRRIVLPSLQIIRGRTLFDLSVNDESFALLVTLSKMHTLEMPA
LRDILQGSVGVINNYNLCHMETIEWKEIMTDPEGQYIFVYNFSEPQRTCQCDKACKKGCWGEGEHNCQKFSK
ITCPPQCAQGRCYGTGPRDCCHLFCAGGCTGPTQRDCLACRNFYDDGECKLECPPMQRYDTISYSWVTNPSG
KYAYGATCVKNCPEHLLKDNGACVRSCPKGKKAVEGECVPCVGPCPKTCPGAEFIHSGNIDSFRGCTIFDGS
LTIMDHSFDGYQHVYANYSFGDKYSRMHPSTLEVLSTLKEVTGYINIQATHPEFTNLSFLRNLEVIGGRDTT
EYFSSLYIIKTSLKSLNLRSLKRIRSGKVCILENKELCFVEKINWKKFMENKDNSKESNPLTLLQNNADTNQ
CVAEGLVCHSECSDEGCWGTGDSECLSCRNFKLGDRCVNNCNRPGTYQMGPKTCGFCHKECDSSCTGPDSSH
CDRCKNVKDGPYCVERCPDTKYDDDGVCMLCHENCVEGCSGPENTIGDRGCVSCKKAVIDGELEVQYCLAEN
ETCPPGYFSEWVVHQETGDLRMLAGKTICRRCHPRCKNCTSYGFHISVCNECVSYRRGEHCEDECPQDHYAN
DKLHECLRCSAECSNGCSGPLESECKTCRNYRIYVEGEPGMNNTKFNCTATCPSNLPYKIFPEDASDPYCGK
DPLPLPLDDESIPAILGGTLGCIFLLCTFLAVFCYLWWQRNKTKEAAIKMTMTMMPYDDNEPLKPTNIKPNL
AKLRIVKEAELRKGGILGYGAFGTVYKGVWVPEGENVKIPVAIKVLREGTGTNVNKEILEEAYIMASVDHPY
LLQLLAVCMTTQIMLVTQLMPLGCLLDYVRNNKDKIGSKPLLNWCTQIARGMAYLEERRLVHRDLAARNVLV
QTPNCVKITDFGLAKLLDYNEEEYKAAGGKMPIKWLALECIQHRIFTHKSDVWAFGVTVWEILAYGGRPYED
IPAREVPDLLEKGERLPQPAICTIDVYMLMIRCWMLDAESRPSFRELAEEFAKMARDPGRFLVIPGDKLMRL
PSYTPQDERELIRSLSSVIEGEGVVMGAEEYLQPKYGSGMIGVTGTNSSTSTSDPTTPVKKTPGGHSVGAGA
EYVSGRAESPQNRHNLQRERKYAHLEAGAAGSPGQRPRGDSLTSRYCSDPLKMLEVGDDDCFVDHAPPASAP
GYGWVGDLRLDLPVDEDDYLMPSPQPSGMATVGPSHQHYMDLMPDAPDGRRSEGGHLRGLKGPNGVAVQQWM
GMDNPEYHMTNSRAQMYAGRRPHPQQTLGVPVLQPGRANGHGITSNGHPQHIPQHYPQQPLQNHPHMQELPH
EYYNELASQAPLPLSTRSETTV--------------------------------------------------
------------------------------------------------------------------------
------------------------------------------------------------------------
------------------------------------------------------------------------
------------------------------------------------------------------------
------------------------------------------------------------------------
------------------------------------------------------------------------
------------------------------------
>NeodenEVm000270t1/1-1462EGFR type=protein; aalen=1462,65%,complete; clen=6723; offs=136-4524; organism=Neocaridina_denticulata; evgclass=main; oid=Neocaridina_denticulata_trinNeocaridina_denticulata_LocDN59751c0g1t2; codepot=Code/0.15;
MARLSDWWICFASLVTCLSLAYGFGDRSSGFGKDKGKICIGTTGRMSVPSNREHHYRNLRDRFVNCTYVDGN
LELTWLQDEMLDLSFLQYIREVTGYVLISHVDVKRIVLPALQIIRGRTLFKMPVNDESFALLVTLSKMHTLE
MPALRDILQGSVGVINNYNLCHMETIEWKEIMTDNTGKYVFVYNFTEPRRTCQCHKSCKKGCWGEGEENCQK
FSKLTCSPQCSQGRCYGPGPRDCCHLFCAGGCTGPTQRDCLACGNFYDDGECKLECPPMQMYNTITYSWETN
PNGKYAYGATCVKSCPEHLLKDSGACVRSCPKGKKSVDGECVPCGGPCPKTCPGDQYIHAGNIESFRGCTVI
EGSLTILDHSFDGFQEVYPNFTFGEKHPKLHPSKLEVFSTLKEITGYINIQASHPEFTQLSFLRNLETIGGR
DLTEYFSSLYIVKTSLKSLNLRSLKRIRSGKVYILENKDLCFVSKITWKKLVGSSADSKTEVLLQNNRQDDQ
CITEGLVCHSECSDEGCWGPGEDECLSCRNFKLGERCINNCNREGIYEMGGKICGFCHKECDSNCHGPDSNH
CSRCKNVKDGPYCVEKCPETKFNDSGSCRPCHENCVDGCTGPDNTIGPNGCNSCKKAVIDKNLQVQYCLPEH
EQCPNGFFSEWVGHQETGDLLRLAGKTICRQCHQRCKNCTAYGFHISVCHECVSYRRGEHCEDECPQDHYAD
DKLHECFKCSSECSNGCSGPLESQCVACRNYRIYMVGDPGMNNTKFNCTASCPSELPYKIFPEDASDPYCGK
DPLIIPFDDESIPAILGGTLGCVFLLCIFLAVFCYLWWQRNKTKEAALKMTMTMMPYDDNEPLKPTNIKPNL
AKLHIVKEAELRKGGILGYGAFGTVYKGVWVPEGENVKIPVAIKVLREGTGTNINKEILEEAYIMASVDHPN
LLQLLAVCMTTQIMLVTQLMPLGCLLDYVRNNKDKVGSKPLLNWCTQIARGMAYLEERRLVHRDLAARNILV
QTPNCVKITDFGLAKLLDYNEDEYKAAGGKMPIKWLALECIQHRIFTHKSDVWAFGVTVWEILTYGGRPYED
ILAREVPDLLEKGERLPQPSICTIDVYMLMIRCWMLDAESRPSFRELADEFAKMARDPGRFLVIPGDRLMRL
PSYTPQDERELIHSLSSAIEGEGIVMAAEEYLQPKCSSAMGVTGTTTTSSTSTSDPTTPVKKTMGGMNSLVA
GAEYISGRPESPQNRHNLQRERKYAHLESGMAGSPQRPRGDSLTSRYCSDPLKMLGKDADIGDDDCFNECGP
PHSAPGYGWVGDLRLDLPVDEDDYLMPSPQPSGLATMGPSHQHYMDLTGDIPDGHRHHDHIRAKGVNGIPIN
QVVGMDNPEYHMMNARAHMYGGRPIHPQQTVGVPVFEPSRFSNYGGSSGHSSVSSNGISQHPLHPSPLEPPH
EYYNELVPHAKHALASRSETTV--------------------------------------------------
------------------------------------------------------------------------
------------------------------------------------------------------------
------------------------------------------------------------------------
------------------------------------------------------------------------
------------------------------------------------------------------------
------------------------------------------------------------------------
------------------------------------
>XP_042865529.1/1-1461EGFR epidermal growth factor receptor-like isoform X2 [Penaeus japonicus]
MARVLERSYLLLAVCAAFALALDDKATDFGKGKICIGTTGRMSVPSNREHHYRNLRDRYINCTYVDGNLELT
WLQDENLDLSFLQYIREVTGYVLISHVDVKKIVLPSLQIVRGQMLFKLSVHDQSFALLVTLSKMHTLEMPAL
RDILEGGVGVFNNYNLCHMETIEWKEIMTDPNGKYIFVYNFTEPQRVCSCHKSCKKGCWGEGPHNCQKFSKL
TCSPQCHQGRCYGPGPRDCCHLFCAGGCSGPTQSDCLACRNFYDDGECKQECPPMQKYDTISYSWVTNPYGK
YAYGATCVKSCPEHLLRDNGACVRTCPKGKKAVDGECVPCNGPCPKTCFSEQYIHAGNIDSFKGCTIIQGSM
TILDHSFDGFQEVYDNFTFGQRYPKMKPSKLEVFSTLKEVTGHINIQASHPEFTNLSFLRNLEVIGGRDLTE
YFSSLYIVKTSLKSLNLRSLRKIRSGKVYILENKDLCFVDKINWKKLIEKSDDSSSELLLQNNRASEQCMAE
GLVCHSECSGEGCWGTRDDECLSCRSFKLGERCVNNCHIPGIYQMGPKECSFCHSECDGSCHGPDSNHCDRC
KNVMDGPYCVDRCPDTKFDDEGICRACHENCVGGCTGPENTIGEGGCNSCEKAVINGDLEVEYCLHEKEACP
TGYFSEWVAHLETGALRRLAGKTICRRCHPRCKNCTANGFHISVCHECVSYRRGEHCEDECPADHYADEKLH
ECFRCSPECSHGCTGPLESHCTACRNYRIYLDGEPGMNNTNFNCTASCPSELPYKIFPEDASDPYCGKDPLL
LIDEESIPAILGGTLGCVFLLCIFLAVFCYLWWQRNKTKAAALKMTMTMMPYDDNEPLKPTNIKPNLAKLRI
VKEAELRKGGILGYGAFGTVYKGVWVPEGENVKIPVAIKVLREGTGTNVNKEILEEAYIMASVDHPNLLQLL
AVCMTTQIMLVTQLMPLGCLLDYVRNNKDKVGSKPLLNWCTQIARGMAYLEDRRLVHRDLAARNVLVQTPNC
VKITDFGLAKLLDYNEEEYKAAGGKMPIKWLALECIQHRIFTHKSDVWAFGVTVWEILTYGGRPYEDIPARE
VPDLLEKGERLPQPAICTIDVYMLMIRCWMLDAESRPSFRELAEEFAKMARDPGRFLVIPGDKLMRLPSYTP
QDERELIRSLSSAIEGDGVVMAAEEYLQPKYGTGSVGVTGTTTTSSTSSSNPTTPVKKTMGGYSTGAGAEYI
SDRAESPQNRHNLQRERKYAHLEAGAAGSPGQRPRGDSLTSRYCTDPLKMLDADVGDDECFNGHGPPPSAPG
YGWVGDLRLDLPVDEDDYLMPSPQPSGLATMGPSHQHYMDLMADNPDGRRNDHMRAYKGPNGTAGQWVGMDN
PEYHMMNNRAQMHAAGRRIHPQQTVGVPVLEPGRFSSYGGSSGHSSVSSNGGPQQHQHHHPHPPEMAHEYYN
EISPHAPHTQHALAARSETTV---------------------------------------------------
------------------------------------------------------------------------
------------------------------------------------------------------------
------------------------------------------------------------------------
------------------------------------------------------------------------
------------------------------------------------------------------------
------------------------------------------------------------------------
------------------------------------
>Canbo1_EVm000431t1/1-1461EGFR type=protein; aalen=1461,51%,complete-utrpoor; clen=8466; offs=109-4494; organism=Cancer_borealis; evgclass=noclass; oid=Cancer_borealis_Cancer_borealis_GEFB01007501.1; codepot=Code/0.25; TSA: Cancer borealis DS01-Cborealis_contig_7412 transcribed RNA sequence
MWTEVSAASYRVVLATFLLLALLQEGANALQEQKVCIGTTGRMSVPSNRDHHYRNLRNRFINCTYVDGNLEL
TWLQDENLDLSFLQYIREVTGYVLISHVDVKKIVLPSLQIIRGRTLFKVSVNDKSYALLVTLSKMHTLEMPA
LRDILHGSVGVINNYNLCHIGTIEWQEIMTGPDANYTHMYNFSEPARTCQCHRSCHKGCWGEGEKNCQKFSK
LTCEPQCAQGRCYDTGPRDCCHLFCAGGCTGPTQRDCLACRNFYDDGECKLECPLMQRYDSITYSWETNPNG
KYAYGATCVKDCPEHLLKDNGACVRSCPKGKKAVEGECVPCRGPCPKTCPGPKVIHSGNIDDYKGCTILDGW
LTIMDHSFDGYQHVFPNYTFGAKYSRMHPSKLEVFNTLKEVTGYINIQANHPEFTNLNFLRNLEYIGGRVTM
EFSSLYIIKTSLKSLNLRSLKRIRSGKVYILENKDLCFVDKINWKKFIDNDDNSKANPMTLLENNADSEQCT
AERLVCHSECSDEGCWGAGVNECLSCRNFQLGKNCSNNCNRAGIYQMDPKTCAFCHKECDSSCKGPDSNHCD
HCKNVKDGPYCLDKCPDTKYNDNGECKLCHTNCEMGCRGPENNMGPQGCEICEMAVMDESMKVKYCLPQNST
CPTGYFSEWVSQQETGDLRLLAGKTMCRRCHPRCKNCTSYGFHISVCRECVKYRRGEHCEDECPQDHYADNK
LHECLKCSSECSNSCSGPLESQCKTCRNYRIYVEGKPGMNNTKFNCTATCPHDLPYKIFPEDASDPYCGKDP
FPLSLDDESVPAILGGTLGCVFLLCTFLAVFCYLWWQRNKTKAAALKMTMTMMPYDDHEPLKPTNIKPNLAK
LRIVKEAELRKGGILGYGAFGTVYKGVWVPEGENVKIPVAIKVLREGTGTNVNKEILEEAYIMASVDHPNLL
QLLAVCMTTQIMLVTQLMPLGCLLDYVRNNKDKIGSKPLLNWCTQIARGMAYLEGRRLVHRDLAARNVLVQT
PNCVKITDFGLAKLLDYNEEEYKAAGGKMPIKWLALECIQHRIFTHKSDVWAFGVTVWELLTYGGRPYEDIP
AREVPDLLEKGERLPQPAICTIDVYMLMIRCWMLDAESRPSFRELAEEFAKMARDPGRFLVIHGDKLMRLPS
YTPQDERELIRSLSSAIDGDGVVMAAEEYLQPKYGGVLGVSGTTTTTTSSTSTSDPTTPVKKTPEGYNIATG
AEYISGRAESPQNRQNLQRERKYAHLEAGATGSPGKRPRGDSLTSRYCSDPLKMLDVGEDDCFTSQGSPPSA
PGYGWVGDLRLDLPVDEDDYLMPSPQPSGLATVGPSHQHYMDLMADAADGRRGEPGRGTCKGPANNGMAGQQ
WVGMDNPEYHMMNARAQMYAGRRLHPQQTVGVPVLDVAGRYGGYGNGFHQQPQHFPPGQRLPSPSQEMPHEY
YNELSSHVSHAPPSSRSETTV---------------------------------------------------
------------------------------------------------------------------------
------------------------------------------------------------------------
------------------------------------------------------------------------
------------------------------------------------------------------------
------------------------------------------------------------------------
------------------------------------------------------------------------
------------------------------------
>CalphiEVm000040t1/1-1460EGFR type=protein; aalen=1460,74%,complete; clen=5907; offs=347-4729; organism=Calappa_philargius; evgclass=noclass; oid=Calappa_philargius_trinLocDN3482c0g1t1; codepot=Code/0.35;
MARVIKAAYLLLTLGAALASGWADKSTDFHKGKICIGTTGRMSVPSNRDHHYRNLRNRFINCTYVDGNLELT
WLQDENLDLSFLKYIREVTGYVLISHVDVKKIVLPSLQIIRGRTLFKVSVNDKSFALLVTLSKMHTLEMPAL
RDILHGSVGVINNYNLCHIETIEWNEIMTDPHATYTYLYNFSEPQRTCQCHNACQKGCWGEGELNCQKFSKL
TCPPQCAQGRCYDTGPRDCCHLFCAGGCTGPTQRDCLACRNFYDDGECKLECPLMQRYNPITYSWEANPNGK
YAYGATCVKDCPEHLLKDNGACVRSCPKGKKAVAGECVPCGGPCPKTCPGPKVIHSGNIDDFKGCTILDGWL
TIMDHSFDGYQHVYPNYTFGAKYSRMHPSKLEVFSTLKEVTGYINIQANHPEFTNLNFLRNLEYIGGRVTTE
FSSLYIIKTSLKSLNLRSLKRIRSGKVYILENKDLCFVDKINWKKFIDSDDNSKANPMTLLENNADSEQCVA
EGLTCHSECSDEGCWGRGENECLSCRNFKLGNRCTNNCNSPGIYQMGPKTCGFCDKECASSCRGPESRHCDR
CKNVKDGPYCLDKCPDTKYDDNGECKTCHENCVKGCRGPENTIGPRGCESCAMAVIDEDLKVKYCLPENSTC
PAGYFSEWVVQQETGDLRLLAGKTICRRCHPRCKNCTSYGFHISVCHECVKYRRGEHCEDECPQDHYADDKL
HECFKCSSECSNGCSGPLESQCKTCRNYRIYVEGKPGMNNTKFNCTATCPHDLPYKIFPEDASDPYCGKDPF
PLSLDDESVPAILGGTLGCVFLLCTFLAVFCYLWWQRNKTKAAALKMTMTMMPYDDHEPLKPTNIKPNLAKL
RIVKEAELRKGGILGYGAFGTVYKGVWVPEGENVKIPVAIKVLREGTGTNVNKEILEEAYIMASVDHPNLLQ
LLAVCMTTQIMLVTQLMPLGCLLDYVRNNKDKIGSKPLLNWCTQIARGMAYLEGRRLVHRDLAARNVLVQTP
NCVKITDFGLAKLLDYNEEEYKAAGGKMPIKWLALECIQHRIFTHKSDVWAFGVTVWELLTYGGRPYEDIPA
REVPDLLEKGERLPQPAICTIDVYMLMIRCWMLDAESRPSFRELAEEFAKMARDPGRFLVIPGDKLMRLPSY
TPQDERELIRSLSSAIEGDGVVMAAEEYLQPKYGSGVLGVSGTTTTTTSSTSTSDPTTPVKKTPEGYNMAAG
AEYVSGRAESPQNRQNLQRERKYAHLEAGATGSPGKRPRGDSLTSRYCSDPLKMLDVGEDDCFTGQGPPPSA
PGYGWVGDLRLDLPVDEDDYLMPSPQPSGLATVGPSHQHYMDLMADTSDGRRGDPGRGGSKGPSNNGVAGQQ
WVGMDNPEYHMMNARAQMYAGRRLHPQQTVGVPVLDVTGRYGGYGNGLHQQPQHLPPGECLPAPSQEMPHEY
YNELSSHAPHASSSRSETTV----------------------------------------------------
------------------------------------------------------------------------
------------------------------------------------------------------------
------------------------------------------------------------------------
------------------------------------------------------------------------
------------------------------------------------------------------------
------------------------------------------------------------------------
------------------------------------
>Procl2_EVm000815t1/1-1460EGFR type=protein; aalen=1460,48%,complete-utrpoor; clen=8958; offs=548-4930; organism=Procambarus_clarkii_EVG; evgclass=noclass; oid=Procambarus_clarkii_EVG_Procambarus_clarkii_EVG_evg169624; codepot=Code/0.18;
MGPGDAASSPCRMLLAGLMLLSMLQPGAQAVIEERVCIGTTGRMSVPSNRDHHYRNLRDRFINCTYVDGNLE
LTWLQDENLDLSFLQYIREVTGYLLISHVDVKKIVLPSLQIIRGRTLFKVSVNDESFALLVTLSKMHTLEMP
ALRDILQGSVGVINNYNLCHMETIVWKEIMSDASAQYMFVYNFTEPQRTCHCDKACKKGCWGEGEHNCQKFS
KLTCSPQCSQGRCYGPGPRDCCHLFCAGGCTGPTQRDCLACGNFYDDGECKLECPPMQRYNTITYSWETNPN
GKYAYGATCVKNCPEHLLKDNGACVRSCPKGKKAVDGECVPCSGPCPKTCPGDKFINAGNIDTFKGCTIFDG
SLTIMDHSFDGYQNVFPNYTFGEKYPRMHPSKLEVLSTLKEVTGYINIQATHPEFTNLSFLRNLEVIGGRVL
TEYFSSLYIIKTSLKSLNLRSLNRIRSGKVCILENKELCFIEKINWKKFIGNGDDTKANSLTLLQNNADSEQ
CMAEGLVCHNECSDEGCWGTGENECLSCRNFKLGERCLNNCNISGIYQIDKKVCGFCHEECASSCHGPDSSH
CNQCENVKDGPYCVERCPDTKYNDNGECRLCHENCVGGCNGPENTIGKHGCTSCKKAVINGDLEVQYCLSEN
ESCPNGYFSEWVVHQETGDLRRLAGKTICRRCHPRCKNCTAYGFHISVCHECVSYRRGEHCEDECPQDHYAD
EKLHECFKCSSECSNGCSGPLESECQTCRNYRIYLDGEPGMNNTKFTCTAFCPSELPYKIFPEDASDPYCGK
DPLPLPMDDESIPAILGGTLGCVFLLCTFLAVFCYLWWQRNKTKEAALKMTMTMMPYDDNEPLKPTNIKPNL
AKLRIVKEAELRKGGILGYGAFGTVYKGVWVPEGENVKIPVAIKVLREGTGTNVNKEILEEAYIMASVDHPN
LLQLLAVCMTTQIMLVTQLMPLGCLLDYVRNNKDKIGSKPLLNWCTQIARGMAYLEDRRLVHRDLAARNVLV
QTPNCVKITDFGLAKLLDYNEDEYKAAGGKMPIKWLALECIQHRIFTHKSDVWAFGVTVWEILAYGGRPYED
IPAREVPDLLEKGERLPQPAICTIDVYMLMIRCWMLDAESRPSFRELAEEFAKMARDPGRFLVIPGDKLMRL
PSYTPQDERELIRSLSSAIEGEGIVMAAEEYLQPKYGSGSVGVTGTTTTSSTSTSDPTTPVKKTAGGYTLGV
GAEYISGRAESPQNRHNLQRERKYAHLEAGAVGSPGQRPRGDSLTSRYCSDPLKMLGKDVGDDDCFNGHGPP
QSAPSYGWVGDLRLDLPVDEDDYLMPSPQPSGLATVGPSHQHYMDLMADAPDGRRNDHNQIRGFKGPNGTAG
QQWVGMDNPEYHMMNARAQMYAGRRIHPQQTVGVPVLEPGRFSSYGGSSGHSSVSSNGHTQHHPPQEMPHEY
YNELSPHSPHTLAARSETTV----------------------------------------------------
------------------------------------------------------------------------
------------------------------------------------------------------------
------------------------------------------------------------------------
------------------------------------------------------------------------
------------------------------------------------------------------------
------------------------------------------------------------------------
------------------------------------

>QZL09453.1/1-1458EGFR epidermal growth factor receptor [Scylla paramamosain]
MWPWGSAASLRVVVACLLLLVLLQEGADALQEQKVCIGTTGRMSVPSNRDHHYRNLRNRFINCTYVDGNLEL
TWLQDENLDLSFLQYIREVTGYVLISHVDVKRIVLPSLQIIRGRTLFKVSVNDKSFALLVTLSKMHTLEMPS
LRDILHGSVGVINNYNLCHIETIEWNEIMTDPLANYTYMYNFSEPQRTCQCHTSCQKGCWGAGEHNCQKFSK
LTCPPQCAQGRCYDTGPRDCCHLFCAGGCTGPTQRDCLACRNFYDDGECKLECPLMQRYNPITYSWEANPKG
KYAYGATCVKDCPEHLLKDNGACVRSCPKGKKAVDGECVPCNGPCPKTCPGPEVIHSGNIDDFKGCTILDGW
LTIMDHSFDGYQHVYPNYTFGAKYSRMHPSKLEMLSTLKEVTAYINIQANHPDFTNLNFLRNLEYIGGRETM
EFSSLYIIKTSLKSLNLRSLKRIRSGKVYILENKDLCFVDKINWKKFIDTDDNSKTSPMTLLENNANSEQCV
AERLVCHTECSDEGCWGPGDNECLSCRNFKLGNRCTNNCNLAGTYQMGPKTCGFCHKECASSCQGPESRHCD
RCKNVKDGPYCLDKCPDTKYNDNGECKSCHENCIKGCRGPKNTLGPQGCNTCAMAVIDEDLRVKHCLPENST
CPTGYFSEWVVQQETGDLSLLAGKTICRRCHPRCKNCTSYGFHISVCHECVRYRRGEHCEDECPQDHYADDK
LHECFKCSSECSNGCSGPLESQCKTCRNYRIYVEGKPGMNNTKFNCTATCPNELPYKIFPEDASDPYCGKDP
FPLSLDDESVPAILGGTLGCVFLLCTFLAVFCYLWWQRNKTKAAALKMTMTMMPYDDHEPLKPTNIKPNLAK
LRIVKEAELRKGGILGYGAFGTVYKGVWVPEGENVKIPVAIKVLREGTGTNVNKEILEEAYIMASVDHPNLL
QLLAVCMTTQIMLVTQLMPLGCLLDYVRNNKDKIGSKPLLNWCTQIARGMAYLEGRRLVHRDLAARNVLVQT
PNCVKITDFGLAKLLDYNEEEYKAAGGKMPIKWLALECIQHRIFTHKSDVWAFGVTVWELLTYGGRPYEDIP
AREVPDLLEKGERLPQPAICTIDVYMLMIRCWMLDAESRPSFRELAEEFAKMARDPGRFLVIPGDKLMRLPS
YTPQDERELIRSLSSAIEGDGVVMAAEEYLQPKYGGVLGVSGTTTTTTSSTSTSDPTTPVKKTPEGYNMAAG
AEYISGRAESPQNRQNLQRERKYAHLEAGATGSPGKRPRGDSLTSRYCSDPLKMLDVGEDDCFVGPPPSAPG
YGWVGDLRLDLPVDEDDYLMPSPQPSGLATVGPSHQHYMDLMADAPDGRRGEPSRGGSKGPSNNGVAGQQWV
GMDNPEYHMMNARAQMYAGRRLHPQQTVGVPVLDAAGRYGGYGNGLPQPQHLPPGHCLPSPSQEMPHEYYNE
LSSHVPCAAASSRSETTV------------------------------------------------------
------------------------------------------------------------------------
------------------------------------------------------------------------
------------------------------------------------------------------------
------------------------------------------------------------------------
------------------------------------------------------------------------
------------------------------------------------------------------------
------------------------------------
>Procl1_EVm000313t1/1-1458EGFR type=protein; aalen=1458,67%,complete; clen=6470; offs=43-4419; organism=Procambarus_clarkii; evgclass=main; oid=Procambarus_clarkii_trinProcambarusclarkii_LocDN51954c2g1t3; codepot=Code/0.18;
MARVLEPAYLLLALCAAFASGWADKSTDFIKGKICIGTTGRMSVPSNRDHHYRNLRDRFINCTYVDGNLELT
WLQDENLDLSFLQYIREVTGYLLISHVDVKKIVLPSLQIIRGRTLFKVSVNDESFALLVTLSKMHTLEMPAL
RDILQGSVGVINNYNLCHMETIVWKEIMSDASAQYMFVYNFTEPQRTCHCDKACKKGCWGEGEHNCQKFSKL
TCSPQCSQGRCYGPGPRDCCHLFCAGGCTGPTQRDCLACGNFYDDGECKLECPPMQRYNTITYSWETNPNGK
YAYGATCVKNCPEHLLKDNGACVRSCPKGKKAVDGECVPCSGPCPKTCPGDKFINAGNIDTFKGCTIFDGSL
TIMDHSFDGYQNVFPNYTFGEKYPRMHPSKLEVLSTLKEVTGYINIQATHPEFTNLSFLRNLEVIGGRVLTE
YFSSLYIIKTSLKSLNLRSLNRIRSGKVCILENKELCFIEKINWKKFIGNGDDTKANSLTLLQNNADSEQCM
AEGLVCHNECSDEGCWGTGENECLSCRNFKLGERCLNNCNISGIYQIDKKVCGFCHEECASSCHGPDSSHCN
QCENVKDGPYCVERCPDTKYNDNGECRLCHENCVGGCNGPENTIGKHGCTSCKKAVINGDLEVQYCLSENES
CPNGYFSEWVVHQETGDLRRLAGKTICRRCHPRCKNCTAYGFHISVCHECVSYRRGEHCEDECPQDHYADEK
LHECFKCSSECSNGCSGPLESECQTCRNYRIYLDGEPGMNNTKFTCTAFCPSELPYKIFPEDASDPYCGKDP
LPLPMDDESIPAILGGTLGCVFLLCTFLAVFCYLWWQRNKTKEAALKMTMTMMPYDDNEPLKPTNIKPNLAK
LRIVKEAELRKGGILGYGAFGTVYKGVWVPEGENVKIPVAIKVLREGTGTNVNKEILEEAYIMASVDHPNLL
QLLAVCMTTQIMLVTQLMPLGCLLDYVRNNKDKIGSKPLLNWCTQIARGMAYLEDRRLVHRDLAARNVLVQT
PNCVKITDFGLAKLLDYNEDEYKAAGGKMPIKWLALECIQHRIFTHKSDVWAFGVTVWEILAYGGRPYEDIP
AREVPDLLEKGERLPQPAICTIDVYMLMIRCWMLDAESRPSFRELAEEFAKMARDPGRFLVIPGDKLMRLPS
YTPQDERELIRSLSSAIEGEGIVMAAEEYLQPKYGSGSVGVTGTTTTSSTSTSDPTTPVKKTAGGYTLGVGA
EYISGRAESPQNRHNLQRERKYAHLEAGAVGSPGQRPRGDSLTSRYCSDPLKMLGKDVGDDDCFNGHGPPQS
APSYGWVGDLRLDLPVDEDDYLMPSPQPSGLATVGPSHQHYMDLMADAPDGRRNDHNQIRGFKGPNGTAGQQ
WVGMDNPEYHMMNARAQMYAGRRIHPQQTVGVPVLEPGRFSSYGGSSGHSSVSSNGHTQHHPPQEMPHEYYN
ELSPHSPHTLAARSETTV------------------------------------------------------
------------------------------------------------------------------------
------------------------------------------------------------------------
------------------------------------------------------------------------
------------------------------------------------------------------------
------------------------------------------------------------------------
------------------------------------------------------------------------
------------------------------------
>CarmaY_EVm000552t2/1-1457EGFR type=protein; aalen=1457,73%,complete; clen=5983; offs=455-4828; organism=Carcinus_maenas; evgclass=alt; oid=CarmaY_velvLoc4413ct1; codepot=Code/0.28; cov=403.7_g1557_i2;
MWPGDGAPSFRVVLLLLLVLLQEANALQEQKVCIGTTGRMSVPSNRDHHYRNLRNRFINCTYVDGNLELTWL
QDENLDLSFLQYIREVTGYVLISHVDVKRIVLPSLQIIRGRTHFKVSVNDKNFALLVTLSKMHTLEMPALRD
ILDGSVGVINNYNLCHIETIEWNEIMTDSKATYTYLYNFSEPQRTCQCHNSCQKGCWGPGEHNCQKFSKLTC
PPQCAQGRCYDTGPRDCCHLFCAGGCTGPTQRDCLACKNFYDDGECKLECPLMQRYNPITYSWEANPNGKYA
YGATCVKDCPEHLLKDNGACVRSCPKGKKAVKGECVPCSGPCPKTCPGPKVIHSGNIDDFKGCTILDGWLTI
MDHSFDGYQHVFPNYTFGAKFSRMHPSKLEIFSTLKEVTGYINIQANHPEFTNLNFLRNLEYIGGRVTMEFS
SLYIIKTSLKSLNLRSLKRIRSGKVYILENKDLCFVDKINWKKFIDSDDNSKANPMTLLENNADDEQCVAER
LVCHSECSDEGCWGAGDTECLSCQNFKLGNRCTNNCNVAGIYQMSPKTCGFCHKECASSCKGPDSHHCDRCK
NVKDGPYCLDKCPETKYDDNGECNLCHENCVKGCQGPENTVSPQGCKTCAMAVIDEDLQVKYCLRENSTCPP
GYFSEWVVQQETGDLGTLAGKTICRLCHPRCKNCTSYGFHISVCHECVRYRRGEHCEDECPQDHYADNKLHE
CFKCSSECSNGCSGPLDSQCKTCRNYRIYLEGKPGMNNTKFNCTATCPQDLPYKIFPEDASDPYCGKDPLTL
SLDDESVPAILGGTLGCVFLLCTFLAVFCYLWWQRNKTKAAALKMTMTMMPYDDHEPLKPTNIKPNLAKLRI
VKEAELRKGGILGYGAFGTVYKGVWVPEGENVKIPVAIKVLREGTGTNVNKEILEEAYIMASVDHPNLLQLL
AVCMTTQIMLVTQLMPLGCLLDYVRNNKDKIGSKPLLNWCTQIARGMAYLEGRRLVHRDLAARNVLVQTPNC
VKITDFGLAKLLDYNEEEYKAAGGKMPIKWLALECIQHRIFTHKSDVWAFGVTVWELLTYGGRPYEDIPARE
VPDLLEKGERLPQPAICTIDVYMLMIRCWMLDAESRPSFRELAEEFAKMARDPGRFLVIPGDKLMRLPSYTP
QDERELIRSLSSAIEGDGVVMAAEEYLQPKYGGVLGVSGTTTTTTSSTSTSDPTTPVKKTPEGYNMAAGAEY
ISGRAESPQNRQNLQRERKYAHLEAGATGSPGKRPRGDSLTSRYCSDPLKMLGKDVGEDECFTGQGPPPSAP
GYGWVGDLRLDLPVDEDDYLMPSPQPSGLATVGPSHQHYMDLMADAPDGRRGDGGRGSSKGPNGVAGQQWVG
MDNPEYHMMNARAQMYAGRRLHPQQTVGVPVLDVTGRYGGYGNGLPPPQHLPPGQRFPPPPQEMPHEYYNEL
SSHAPCASPSSRSETTV-------------------------------------------------------
------------------------------------------------------------------------
------------------------------------------------------------------------
------------------------------------------------------------------------
------------------------------------------------------------------------
------------------------------------------------------------------------
------------------------------------------------------------------------
------------------------------------
>CarmaC_EVm000672t1/1-1455EGFR type=protein; aalen=1455,76%,complete; clen=5744; offs=449-4816; organism=Carcinus_maenas; evgclass=main; oid=Carcinus_maenas_CNS_velvLoc4999ct1; codepot=Code/0.28; cov=440.8_g2143_i0;
MWPGDGAPSFRVVLLLLLVLLQEANALQEQKVCIGTTGRMSVPSNRDHHYRNLRNRFINCTYVDGNLELTWL
QDENLDLSFLQYIREVTGYVLISHVDVKRIVLPSLQIIRGRTHFKVSVNDKNFALLVTLSKMHTLEMPALRD
ILDGSVGVINNYNLCHIETIEWNEIMTDSKATYTYLYNFSEPQRTCQCHNSCQKGCWGPGEHNCQKFSKLTC
PPQCAQGRCYDTGPRDCCHLFCAGGCTGPTQRDCLACKNFYDDGECKLECPLMQRYNPITYSWEANPNGKYA
YGATCVKDCPEHLLKDNGACVRSCPKGKKAVKGECVPCSGPCPKTCPGPKVIHSGNIDDFKGCTILDGWLTI
MDHSFDGYQHVFPNYTFGAKFSRMHPSKLEIFSTLKEVTGYINIQANHPEFTNLNFLRNLEYIGGRVTMEFS
SLYIIKTSLKSLNLRSLKRIRSGKVYILENKDLCFVDKINWKKFIDSDDNSKANPMTLLENNADDEQCVAER
LVCHSECSDEGCWGAGDTECLSCQNFKLGNRCTNNCNVAGIYQMSPKTCGFCHKECASSCKGPDSHHCDRCK
NVKDGPYCLDKCPETKYDDNGECNLCHENCVKGCQGPENTVSPQGCKTCAMAVIDEDLQVKYCLRENSTCPP
GYFSEWVVQQETGDLGTLAGKTICRLCHPRCKNCTSYGFHISVCHECVRYRRGEHCEDECPQDHYADNKLHE
CFKCSSECSNGCSGPLDSQCKTCRNYRIYLEGKPGMNNTKFNCTATCPQDLPYKIFPEDASDPYCGKDPLTL
SLDDESVPAILGGTLGCVFLLCTFLAVFCYLWWQRNKTKAAALKMTMTMMPYDDHEPLKPTNIKPNLAKLRI
VKEAELRKGGILGYGAFGTVYKGVWVPEGENVKIPVAIKVLREGTGTNVNKEILEEAYIMASVDHPNLLQLL
AVCMTTQIMLVTQLMPLGCLLDYVRNNKDKIGSKPLLNWCTQIARGMAYLEGRRLVHRDLAARNVLVQTPNC
VKITDFGLAKLLDYNEEEYKAAGGKMPIKWLALECIQHRIFTHKSDVWAFGVTVWELLTYGGRPYEDIPARE
VPDLLEKGERLPQPAICTIDVYMLMIRCWMLDAESRPSFRELAEEFAKMARDPGRFLVIPGDKLMRLPSYTP
QDERELIRSLSSAIEGDGVVMAAEEYLQPKYGGVLGVSGTTTTTTSSTSTSDPTTPVKKTPEGYNMAAGAEY
ISGRAESPQNRQNLQRERKYAHLEAGATGSPGKRPRGDSLTSRYCSDPLKMLDVGEDECFTGQGPPPSAPGY
GWVGDLRLDLPVDEDDYLMPSPQPSGLATVGPSHQHYMDLMADAPDGRRGDGGRGSSKGPNGVAGQQWVGMD
NPEYHMMNARAQMYAGRRLHPQQTVGVPVLDVTGRYGGYGNGLPPPQHLPPGQRFPPPPQEMPHEYYNELSS
HAPCASPSSRSETTV---------------------------------------------------------
------------------------------------------------------------------------
------------------------------------------------------------------------
------------------------------------------------------------------------
------------------------------------------------------------------------
------------------------------------------------------------------------
------------------------------------------------------------------------
------------------------------------
>ParausEVm000628t1/1-1453EGFR type=protein; aalen=1453,55%,complete-utrpoor; clen=7920; offs=983-5344; organism=Paratya_australensis; evgclass=main; oid=Paratya_australensis_trinParatya_australensis_LocDN52734c1g1t1; codepot=Code/0.084;
MARMFDLISIIALATCFSVAYSSEFGKDKGKICIGTTGRMSVPSNREHHYRNLRDRFINCTYVDGNLELTWL
QDENLDLSFLQYIREVTGYVLISHVDVKQIVLPSLQIIRGRTLFKLPVNDESFALLVTLSKMHTLEMPALRD
ILEGSVGVINNYNLCHMETIEWKEIMTDAHGKYVFVYNFTEPRRTCQCDKACKKGCWGEGEENCQKFSKLTC
SPQCSQGRCYGSGPRDCCHLFCAGGCTGPTQSDCLACGNFYDDGECKLECPPMQRYNTITYSWETNPNGKYA
YGATCVKSCPEHLLKDSGACVRSCPKDKKSVDGECVPCNGPCPKTCPGDQYIHAGNIESFRGCTIIVGSLTI
LDHSFDGFQEVYPNFTFGEKHPKMHPVQLEVFSTLKEITGHINIQASHPEFTNLNFLGKLETIGGRDLTEYF
SSLYIVKTSLKSLNLRSLKRIRSGKVYILENKELCFVDKINWKKLVGNSANSKTEVLLQNNNGDDRCVADGL
VCHSECSDEGCWGTGEEECLSCRNFKLGEHCVNSCNREGSYEMTAKTCGFCHKECDGNCHGPDPNHCSHCKN
VKDGPYCAEFCPETKFNDNGVCQFCHENCVDGCTGPENTIGPNGCASCRKAVIDRNLQVQYCLPESESCPSG
YFSEWVGHQETGDLLRLAGKTICRQCHQHCKNCTAYGFHISVCHECVSYRRGEHCEDECPQDHYADDKLHEC
FKCSSECSNGCSGPMDSQCVACRNYRIYLEGEPGMNNTKFNCTASCPADLPYKIFPEDASDPYCGKDPLILP
FDDESIPAILGGTLGCVFLLCIFLAVFCYLWWQRNKTKEAALKMTMTMMPYDDNEPLKPTNIKPNLAKLHIV
KEAELRKGGILGYGAFGTVYKGVWVPEGENVKIPVAIKVLREGTGTNVNKEILEEAYIMASVDHPNLLQLLA
VCMTTQIMLVTQLMPLGCLLDYVRNNKDKVGSKPLLNWCTQIARGMAYLEERRLVHRDLAARNILVQTPNCV
KITDFGLAKLLDYNEDEYKAAGGKMPIKWLALECIQHRIFTHKSDVWAFGVTVWEILTYGGRPYEDILAREV
PDLLEKGERLPQPSICTIDVYMLMIRCWMLDAESRPSFRELADEFAKMARDPGRFLVIPGDRLMRLPSYTPQ
DERELIHSLSSAIEGEGIVMAAEEYLQPKCTSAMGVTGTTTTSSTSTSDPTTPVKKTMSGMNNLGAGAEYIS
GRPESPQNRHNLQRERKYAHLESGVTGSPQRPRGDSLTSRYCSDPLKMLDPDIGDDDCFNECGPPHSGYGWV
GDLRLDLPVDEDDYLMPSPQPSGLATVGPSHQHYMDLTADIPDGHRHHDHHLRNKGVNGVPLSQVVGMDNPE
YHMMNARAHMYGGRPIHPQQMVGVPVLEPGRFSSYGGSSGHSSVSSNGISQHPQHPSPLDMPHDYYNELAPH
AKHALASRSETTV-----------------------------------------------------------
------------------------------------------------------------------------
------------------------------------------------------------------------
------------------------------------------------------------------------
------------------------------------------------------------------------
------------------------------------------------------------------------
------------------------------------------------------------------------
------------------------------------
>ParausEVm000628t2/1-1452EGFR type=protein; aalen=1452,68%,complete; clen=6361; offs=542-4900; organism=Paratya_australensis; evgclass=alt; oid=Paratya_australensis_trinParatya_australensis_LocDN52734c1g1t2; codepot=Code/0.083;
MGKKGTALGIYCLLLLSFLPRDCSAVIEERVCIGTTGRMSVPSNREHHYRNLRDRFINCTYVDGNLELTWLQ
DENLDLSFLQYIREVTGYVLISHVDVKQIVLPSLQIIRGRTLFKLPVNDESFALLVTLSKMHTLEMPALRDI
LEGSVGVINNYNLCHMETIEWKEIMTDAHGKYVFVYNFTEPRRTCQCDKACKKGCWGEGEENCQKFSKLTCS
PQCSQGRCYGSGPRDCCHLFCAGGCTGPTQSDCLACGNFYDDGECKLECPPMQRYNTITYSWETNPNGKYAY
GATCVKSCPEHLLKDSGACVRSCPKDKKSVDGECVPCNGPCPKTCPGDQYIHAGNIESFRGCTIIVGSLTIL
DHSFDGFQEVYPNFTFGEKHPKMHPVQLEVFSTLKEITGHINIQASHPEFTNLNFLGKLETIGGRDLTEYFS
SLYIVKTSLKSLNLRSLKRIRSGKVYILENKELCFVDKINWKKLVGNSANSKTEVLLQNNNGDDRCVADGLV
CHSECSDEGCWGTGEEECLSCRNFKLGEHCVNSCNREGSYEMTAKTCGFCHKECDGNCHGPDPNHCSHCKNV
KDGPYCAEFCPETKFNDNGVCQFCHENCVDGCTGPENTIGPNGCASCRKAVIDRNLQVQYCLPESESCPSGY
FSEWVGHQETGDLLRLAGKTICRQCHQHCKNCTAYGFHISVCHECVSYRRGEHCEDECPQDHYADDKLHECF
KCSSECSNGCSGPMDSQCVACRNYRIYLEGEPGMNNTKFNCTASCPADLPYKIFPEDASDPYCGKDPLILPF
DDESIPAILGGTLGCVFLLCIFLAVFCYLWWQRNKTKEAALKMTMTMMPYDDNEPLKPTNIKPNLAKLHIVK
EAELRKGGILGYGAFGTVYKGVWVPEGENVKIPVAIKVLREGTGTNVNKEILEEAYIMASVDHPNLLQLLAV
CMTTQIMLVTQLMPLGCLLDYVRNNKDKVGSKPLLNWCTQIARGMAYLEERRLVHRDLAARNILVQTPNCVK
ITDFGLAKLLDYNEDEYKAAGGKMPIKWLALECIQHRIFTHKSDVWAFGVTVWEILTYGGRPYEDILAREVP
DLLEKGERLPQPSICTIDVYMLMIRCWMLDAESRPSFRELADEFAKMARDPGRFLVIPGDRLMRLPSYTPQD
ERELIHSLSSAIEGEGIVMAAEEYLQPKCTSAMGVTGTTTTSSTSTSDPTTPVKKTMSGMNNLGAGAEYISG
RPESPQNRHNLQRERKYAHLESGVTGSPQRPRGDSLTSRYCSDPLKMLDPDIGDDDCFNECGPPHSGYGWVG
DLRLDLPVDEDDYLMPSPQPSGLATVGPSHQHYMDLTADIPDGHRHHDHHLRNKGVNGVPLSQVVGMDNPEY
HMMNARAHMYGGRPIHPQQMVGVPVLEPGRFSSYGGSSGHSSVSSNGISQHPQHPSPLDMPHDYYNELAPHA
KHALASRSETTV------------------------------------------------------------
------------------------------------------------------------------------
------------------------------------------------------------------------
------------------------------------------------------------------------
------------------------------------------------------------------------
------------------------------------------------------------------------
------------------------------------------------------------------------
------------------------------------

>Procl1_EVm000313t2/1-1448EGFR type=protein; aalen=1448,67%,complete; clen=6411; offs=14-4360; organism=Procambarus_clarkii; evgclass=alt; oid=Procambarus_clarkii_trinProcambarusclarkii_LocDN51954c2g1t2; codepot=Code/0.18;
MLLAGLMLLSMLQPGAQAVIEERVCIGTTGRMSVPSNRDHHYRNLRDRFINCTYVDGNLELTWLQDENLDLS
FLQYIREVTGYLLISHVDVKKIVLPSLQIIRGRTLFKVSVNDESFALLVTLSKMHTLEMPALRDILQGSVGV
INNYNLCHMETIVWKEIMSDASAQYMFVYNFTEPQRTCHCDKACKKGCWGEGEHNCQKFSKLTCSPQCSQGR
CYGPGPRDCCHLFCAGGCTGPTQRDCLACGNFYDDGECKLECPPMQRYNTITYSWETNPNGKYAYGATCVKN
CPEHLLKDNGACVRSCPKGKKAVDGECVPCSGPCPKTCPGDKFINAGNIDTFKGCTIFDGSLTIMDHSFDGY
QNVFPNYTFGEKYPRMHPSKLEVLSTLKEVTGYINIQATHPEFTNLSFLRNLEVIGGRVLTEYFSSLYIIKT
SLKSLNLRSLNRIRSGKVCILENKELCFIEKINWKKFIGNGDDTKANSLTLLQNNADSEQCMAEGLVCHNEC
SDEGCWGTGENECLSCRNFKLGERCLNNCNISGIYQIDKKVCGFCHEECASSCHGPDSSHCNQCENVKDGPY
CVERCPDTKYNDNGECRLCHENCVGGCNGPENTIGKHGCTSCKKAVINGDLEVQYCLSENESCPNGYFSEWV
VHQETGDLRRLAGKTICRRCHPRCKNCTAYGFHISVCHECVSYRRGEHCEDECPQDHYADEKLHECFKCSSE
CSNGCSGPLESECQTCRNYRIYLDGEPGMNNTKFTCTAFCPSELPYKIFPEDASDPYCGKDPLPLPMDDESI
PAILGGTLGCVFLLCTFLAVFCYLWWQRNKTKEAALKMTMTMMPYDDNEPLKPTNIKPNLAKLRIVKEAELR
KGGILGYGAFGTVYKGVWVPEGENVKIPVAIKVLREGTGTNVNKEILEEAYIMASVDHPNLLQLLAVCMTTQ
IMLVTQLMPLGCLLDYVRNNKDKIGSKPLLNWCTQIARGMAYLEDRRLVHRDLAARNVLVQTPNCVKITDFG
LAKLLDYNEDEYKAAGGKMPIKWLALECIQHRIFTHKSDVWAFGVTVWEILAYGGRPYEDIPAREVPDLLEK
GERLPQPAICTIDVYMLMIRCWMLDAESRPSFRELAEEFAKMARDPGRFLVIPGDKLMRLPSYTPQDERELI
RSLSSAIEGEGIVMAAEEYLQPKYGSGSVGVTGTTTTSSTSTSDPTTPVKKTAGGYTLGVGAEYISGRAESP
QNRHNLQRERKYAHLEAGAVGSPGQRPRGDSLTSRYCSDPLKMLGKDVGDDDCFNGHGPPQSAPSYGWVGDL
RLDLPVDEDDYLMPSPQPSGLATVGPSHQHYMDLMADAPDGRRNDHNQIRGFKGPNGTAGQQWVGMDNPEYH
MMNARAQMYAGRRIHPQQTVGVPVLEPGRFSSYGGSSGHSSVSSNGHTQHHPPQEMPHEYYNELSPHSPHTL
AARSETTV----------------------------------------------------------------
------------------------------------------------------------------------
------------------------------------------------------------------------
------------------------------------------------------------------------
------------------------------------------------------------------------
------------------------------------------------------------------------
------------------------------------------------------------------------
------------------------------------
>CalsaY_EVm000251t2/1-1446EGFR type=protein; aalen=1446,78%,complete; clen=5556; offs=370-4710; organism=Callinectes_sapidus_YORGAN; evgclass=alt; oid=Callinectes_sapidus_YORGAN_trinCallinectes_sapidus_YORGAN_LocDN19249c0g1t2; codepot=Code/0.3;
MNVCKRERRGMARVIEAAYLLLTLGAALAPGWADKPTDFHKGKICIGTTGRMSVPSNRDHHYRNLRNRFINC
TYVDGNLELTWLQDENLDLSFLHYIREVTGYVLISHVDVKRIVLPSLQIIRGQTLFKVSVNDKSFALLVTLS
KMHTLEMPALRDILHGSVGVINNYNLCHIETIEWNEIMTDPLANYTYMYNFSEPQRTCQCHNSCQKGCWGAG
ETNCQKFSKLTCPPQCAQGRCYDTGPRDCCHLFCAGGCTGPTQRDCLACRNFHDDGECKLECPLMQRYNPIT
YSWEANPQGKYAYGATCVKDCPEHLLKDNGACVRSCPKGKKAVDGECVPCNGPCPKTCPGAEVIHSGNIDDF
KGCTILDGWLTIMDHSFDGYQHVYPNYTFGAKYSRMHPSKLEVFSTLKEVTAYINIQANHHDFTNLNFLRNL
EYIGGRETMEFSSLYIIKTSLKSLNLRSLKRIRSGKVYILENKDLCFVDKINWKKFIDTDDNSKSSPMTLLE
NNANSDQCVAEGLVCHSECSDEGCWGPGDNECLSCRNFKLGNRCTNNCNLAGIYQMGPKTCGFCHKECASSC
QGPESRHCDRCKNVKDGPYCLDKCPDTKYDDNGECKSCHENCIKGCRGPQNTLGPQGCNTCAMAVIDEDLRV
KHCLPENSTCPTGYFSEWVVQQETGDLSLLAGKTICRRCHPRCKNCTSYGFHISVCHECVRYRRGEHCEDEC
PQDHYADNKLHECFKCSSECSNGCSGPLESQCKTCRNYRIYVEGKPGMNNTKFNCTATCPNELPYKIFPEDA
SDPYCGKDPFPLSLDDESVPAILGGTLGCVFLLCTFLAVFCYLWWQRNKTKAAALKMTMTMMPYDDHEPLKP
TNIKPNLAKLRIVKEAELRKGGILGYGAFGTVYKGVWVPEGENVKIPVAIKVLREGTGTNVNKEILEEAYIM
ASVDHPNLLQLLAVCMTTQIMLVTQLMPLGCLLDYVRNNKDKIGSKPLLNWCTQIARGMAYLEGRRLVHRDL
AARNVLVQTPNCVKITDFGLAKLLDYNEEEYKAAGGKMPIKWLALECIQHRIFTHKSDVWAFGVTVWELLTY
GGRPYEDIPAREVPDLLEKGERLPQPAICTIDVYMLMIRCWMLDAESRPSFRELAEEFAKMARDPGRFLVIP
GDKLMRLPSYTPQDERELIRSLSSAIEGDGVVMAAEEYLQPKYGGILGVSGTTTTTTSSTSTSDPITPVKKT
PEGYNMATGAEYISGRAESPQNRQNLQRERKYAHLEAGATGSPDVGEDDCFAGPPPSAPGYGWVGDLRLDLP
VDEDDYLMPSPQPSGLATVGPSHQHYMDLMADAPDGRRGEPSRGGSKGPSNNGVAGQQWVGMDNPEYHMMNT
RAQMYASRRLHPQQTVGVPVLDVAGRYGGYGNGLPQPQHFPQGQHLPSPSQEMPHEYYNELSSHAPCATTSS
RSETTV------------------------------------------------------------------
------------------------------------------------------------------------
------------------------------------------------------------------------
------------------------------------------------------------------------
------------------------------------------------------------------------
------------------------------------------------------------------------
------------------------------------------------------------------------
------------------------------------


>GeclaM_EVm000571t3/1-1420EGFR type=protein; aalen=1420,76%,complete; clen=5550; offs=24-4286; organism=Gecarcinus_lateralis; evgclass=althim; oid=GlaE_velvLoc4185ct1; codepot=Code/0.32; cov=433.6_g2145_i0;
MSVPSNRDHHYRNLRNRFINCTYVDGNLELTWLQDENLDLSFLQYIREVTGYVLISHVDVKRIVLPSLQIIR
GRTLFKVSVNDKSYSLLVTLSKMHTLEMPALRDILHGSVGVINNYNLCHIETIEWNEIMTDPQATYTYLYNF
SEPQRTCQCHNACHKGCWGEGEHNCQKFSKLTCPPQCAQGRCYDTGPRDCCHLFCAGGCTGPTQRDCLACRN
FYDDGECKLECPLMQRYNPITYSWEANPNGKYAYGATCVKDCPEHLLKDNGACVRSCPKGKKAVDGECVPCS
GPCPKTCPGPGVIHSGNIDDFKGCTILDGWLTIMDHSFDGYQHVYPNYTFGAKYSRMHPSKLEVFSTLKEVT
GYINIQANHPEFTNLNFLRNLESIGGRVTMEFSSLYVIKTSLKSLNLRSLRRIRSGKVYILENKDLCFVDKI
NWKKFIDSGDNSKANPMTLLENNADPEQCVAEGLVCHSECSDEGCWGPGDNECLSCRNYKLGNRCTNNCNSP
GIYKMGPKTCGFCHKECASSCRGPESRHCDACKNVKDGPYCLDKCPDMKYNENGECKLCHENCVKGCRGPEN
TISPRGCESCAMAVISEDLKVEYCLPENSTCPAGYFSEWVVQQETGDLRLLAGKTICRRCHPRCKNCTSYGF
HISVCHECVSYRRGEHCEDECPQDHYADNKLHECFKCSSECSNGCSGPLESQCKTCRNYRIYVEGKPGMNNT
KFNCTATCPDDLPYKIFPEDASDPYCGKDPFPLSLDEESIPAILGGTLGCVFLLCTFLAVFCYLWWQRNKTK
EAALKMTMTMMPYDDHEPLKPTNIKPNLAKLRIVKEAELRKGGILGYGAFGTVYKGVWVPEGENVKIPVAIK
VLREGTGTNVNKEILEEAYIMASVDHPNLLQLLAVCMTTQIMLVTQLMPLGCLLDYVRNNKDKIGSKPLLNW
CTQIARGMAYLEGRRLVHRDLAARNVLVQTPNCVKITDFGLAKLLDYNEEEYKAAGGKMPIKWLALECIQHR
IFTHKSDVWAFGVTVWELLAYGGRPYEDIPAREVPDLLEKGERLPQPAICTIDVYMLMIRCWMLDAESRPSF
RELAEEFAKMARDPGRFLVIPGDKLMRLPSYTPQDERELIRSLSSAIEGEGVVMAAEEYLQPKYGSGVLGVS
GTTTTTTSSTSTSDPATPVKKTPGGYNMAAGAEYISGRAESPQNRHNLQRERKYAHLEAGATGSPGKRPRGD
SLTSRYCSDPLKMLDVGEDDCFTGQGPPPSAPGYGWVGDLRLDLPVDEDDYLMPSPQPSGLATVGPSHQHYM
DLMADAPDGRRGEPGRGISKGSNNNGVAGQQWVGMDNPEYHMMNARAQMYVGRRLHPQQMVGVPVLEAAGRF
GDYGNGLPQQAQHLAPGQRLPSPTQEMPHEYYNELSSHVPHNNLNSRSETTV--------------------
------------------------------------------------------------------------
------------------------------------------------------------------------
------------------------------------------------------------------------
------------------------------------------------------------------------
------------------------------------------------------------------------
------------------------------------------------------------------------
------------------------------------------------------------------------
------------------------------------
>Emetal_EVm000074t1/1-1408EGFR type=protein; aalen=1408,95%,partial3; clen=4431; offs=208-4431; organism=HBG_Emerita_talpoidea; evgclass=noclass; oid=HBG_Emerita_talpoidea_trinHBG_Emerita_talpoidea_Loc18716c1g1t1; codepot=Code/0.4;
MAVTWMMLGLLLVWSSPCAATWSQKSSNFHKGKICIGTSGRMSVPSNREHHYRNLYNRYINCTYVDGNLELT
WVQDENFDLSFLQHIREVTGYVLVSHVDVTRIVLPSLQIIRGRTLFDLTVKNESYALMVTLCKMHSLEMPAL
RDILHGSVGVINNYNLCHIFTIEWKEIMSWPEAKYHFVYNFTEPERACQCDRACKRGCWGEGAHNCQNFSKL
TCPPQCTKGRCYGTGPRDCCHLFCAGGCTGPTQRDCLACLNFYDDGECKQDCPPMQSYDPITYSWVTNPNGK
YAYGATCVKNCPEHLLKDNGACVRSCPEGKKAVNGECIPCTGPCPKTCPVDRFIHAGNIDSFKGCTIFDGSL
TIMDHSFDGYQFVYPNYTFGEKYPRMHPSRLEALSTLKEVTGYINIQASHPEFTNLSFLRNLEVIGGRVTTE
FFSSLFIIKTSLNSLNLRSLKRIRSGNVCILENKDLCFVNTINWKKFIYSDDNSKNNLMALLENNADGGQCV
EDGRVCHRECSDEGCWGSGDSECLSCRNFNLGDRCINNCNQPGYYQMDRNLCGECHEECANSCTGPESRHCD
RCKNVKDGPYCLNRCPDTKYNESGECLLCHNNCIEGCTGPANTIGQGGCNSCKKAVIGEDYQVQYCLAENEP
CPTGYFFEWVGHQETGYLRALAGRTVCRRCHPLCKNCTTFGFHITVCNECTRYRRGEHCEDECPQDHYADDK
LHECFRCSSECSNGCTGPLESECRTCRNYRIYVEGEPGMNNTRFNCTATCPPGLPYKIFPEDASDPYCGRDP
LPLPLDDESIPAILGGTLGCVFLLCTFLAVFCYLWWQRNKTKEAAIKMTMTMMPYDDNEPLKPTNIKPNLAK
LRIVKEAELRKGGILGYGAFGTVYKGVWVPEGENVKIPVAIKVLREGTGTNVNKEILEEAYIMASVDHPYLL
QLLAVCMTTQIMLVTQLMPLGCLLDYVRNNKDKIGSKPLLNWCTQIARGMGYLEERRLVHRDLAARNVLVQT
PNCVKITDFGLAKLLDYNEEEYKAAGGKMPIKWLALECIQHRIFTHKSDVWAFGVTVWEILAYGGRPYEDIP
AREVPDLLEKGERLPQPAICTIDVYMLMIRCWMLDAESRPTFRELAEEFAKMARDPGRFLVIPGDKLMRLPS
YTPQDEKELIRSLSSVIDGDGVVMGAEEYLQPKHGGGLMPVTATTSSSSTSDPTTPVKKTPGAHVGGAGGVE
YISGRAESPQNRHNLQRERKYAHLEAGAAGSPSQRARGDSLKSRYSSDPLNMLGTEVGDDECFSEKGLPPSS
PGYGWVGNLRLDLPVDEDDYLMPSPQVMGPATLGPSHQGLGPLHQALGPSHQHYMDLLPDAPDGRRADGSHR
RAMKGPNGVMGQHQQQQQQQQHQHQQQQQQQQQQWLGMDN--------------------------------
------------------------------------------------------------------------
------------------------------------------------------------------------
------------------------------------------------------------------------
------------------------------------------------------------------------
------------------------------------------------------------------------
------------------------------------------------------------------------
------------------------------------------------------------------------
------------------------------------

>KAG0717022.1/1-1399EGFR Epidermal growth factor receptor [Chionoecetes opilio]
MNVCKRRGGGMARVMQAACLLLMLGGALASGWADEPTDFHKGKICIGTTGRMSVPSNRDHHYRNLRNRFINC
TYVDGNLELTWLQDENLDLSFLQYIREVTGYVLISHVDVENIILPSLQIIRGRTLFKVSVNDKSFALLVTLS
KMHTLEMPALRDILHGSVGVINNYNLCHIKTIEWKEIMTDPQATYTYRYNFTQPERKCQCHSSCQKGCWGEG
PRNCQKFSKLTCPPQCAQGRCYDTGPRDCCHLFCAGGCTGPTQRDCLACRNFYDGGECKLECPLMQRYNPIT
YSWEANPKGKYAYGATCVKDCPEHLLKDNGACVRSCPKGKKAVDGECVPCSGPCPKTCPGPEVIHSDNIDQF
KGCTILDGWLTILDHSFEGYQDFFPNNTFGARYSSMHPSKLDVFSTLQEVTGYINIQANHPEFTNLNFLRNL
EYIGGRVTMEFSSLYIIKTSLKSLNLRSLKRIRSGKVYILENKDLCYVDKISWTKFIDSDDNSKSNPMTLLE
NNADREQCVAEGRACHSECSDEGCWGHGDNECLSCRNFKLGHRCTNNCNIAGIYQMGAKTKTCGFCHKECAS
SCKGGPESRHCDGCKHVKDGPFCLDQCPDTKYDDNGFCRMCHDNCVKGCRGPENTISPQGCKSCAMAVIDED
LKVKYCLPQNSTCPTGFFSEWVVQQETGDLKMLAGKTICRRCHPRCKNCTSYGFHISVCHECVRYRRGEHCE
DECPQDHYADNKLHECLKCSSECSNGCSGPSESECKTCRNYRIYVEGKPGMNNTKFNCTATCPSDLPYKIFP
EDASDPYCGKDPFPLSLDDENVPAILGGTLGCVFLLCTFLAVFCYLWWQRNKTNAAALKMTMTMMPYDDHEP
LKPTNIKPNLAKLRIVKEVELRKGGILGYGAFGTVYKGVWVPEGENVKIPVAIKVLREGSTHCPTPSYQRKL
THFFSPAGTGTNVNKEILEEAYIMASVDHPNLLQLLAVCMTTQIMLVTQLMPLGCLLDYVRNNKDKVGSKPL
LNWCTQIARGMAYLEGRRLVHRDLAARNVLVQTPNCVKITDFGLAKLLDYNEEEYKAAGGKMPIKWLALECI
QHRIFTHKSDVWAFGVTVWELLTYGGRPYEDIPAREVPDLLEKGERLPQPSICTIDVYMLMIRCWMLDADSR
PSFRELAEEFAKMARDPGRFLVIPGDKLMRLPSYTPQDERELIRSLSSAIEGDGIVMAAEEYLQPKYGGGML
GVSGTTTTTTSSTSTSDPTTPVKKTPDGYNMAAGAEYISGRAESPQNRQNLQRERKYAHLESGATGSPGKRP
RGDSLTSRYCSDPLKMLDVGDDDCFTGQGPLSAPGYGWVGGEGMVLPVDEDDYLMPSSPQPQQHYLDLMADT
PDGRRGEPGRGTTKGPGNGVAGTAVGGHGQP-----------------------------------------
------------------------------------------------------------------------
------------------------------------------------------------------------
------------------------------------------------------------------------
------------------------------------------------------------------------
------------------------------------------------------------------------
------------------------------------------------------------------------
------------------------------------------------------------------------
------------------------------------


>Minpug_EVm000673t2/1-1311EGFR type=protein; aalen=1311,54%,complete-utrpoor; clen=7218; offs=416-4351; organism=Uca_pugnax; evgclass=alt; oid=Uca_pugnax_velvLoc3062ct1; codepot=Code/0.29; cov=832.3_g978_i0;
MWPGGSAASCRLVVLAGLLLLLQQDGIDALREQKVCIGTTGRMSVPSNRDHHYRNLRNRFINCTYVDGNLEL
TWLQDENLDLSFLQYIREVTGYVLISHVDVKRIVLPSLQIIRGRTLFKVSVNDKSYSLLVTLSKMHTLEMPA
LRDILHGSVGVINNYNLCHIETIEWNEIMTDPQATYTYLYNFSEPQRTCQCHNACHKGCWGEGERNCQKFSK
LTCPPQCAQGRCYDTGPRDCCHLFCAGGCTGPTQRDCLACRNFYDDGECKLECPLMQRYNPITYSWEANPNG
KYAYGATCVKDCPEHLLKDNGACVRSCPKGKKAVDGECVPCSGPCPKTCPGPKVIHSGNIDDFKGCTILDGW
LTIMDHSFDGYQHVYPNYTFGDKYSRMHPSKLEVFSTLKEVTGYINIQANHPEFTNLNFLRNLEVIAGRVTM
EFSSLYIIKTSLKSLNLRSLKRIRSGKVYILENKDLCFVDKINWKKFIDSGDNSKANPMTLLENNADQEQCV
AEGLVCHRECSDEGCWGPGDNECLSCRNYKLGNRCTNNCNIPGIYKMGPKTCGFCHEECASSCRGPESRHCD
ACKNVKDGPYCLDKCPDMKYNDNGECKLCHENCVKGCKGPENTISPQGCESCAMAVINEDLKVEYCLPENST
CPAGYFSEWVVQQETGDLRLLAGKTICRRCHPRCKNCTSYGFHISVCHECVSYRRGEHCEDECPQDHYADNK
LHECFKCSAECSNGCTGPLESQCKTCRNYRIYVEGKPGMNNTKFNCTATCPHDLPYKIFPEDASDPYCGKDP
FPLSLDEESIPAILGGTLGCVFLLCTFLAVFCYLWWQRNKTKEAALKMTMTMMPYDDHEPLKPTNIKPNLAK
LRIVKEAELRKGGILGYGAFGTVYKGVWVPEGENVKIPVAIKVLREGTGTNVNKEILEEAYIMASVDHPNLL
QLLAVCMTTQIMLVTQLMPLGCLLDYVRNNKDKIGSKPLLNWCTQIARGMAYLEGRRLVHRDLAARNVLVQT
PNCVKITDFGLAKLLDYNEDEYKAAGGKMPIKWLALECIQHRIFTHKSDVWAFGVTVWELLSYGGRPYEDIP
AREVPDLLEKGERLPQPAICTIDVYMLMIRCWMLDAESRPSFRELAEEFAKMARDPGRFLVIPGDKLMRLPS
YTPQDERELIRSLSSAIEGEGVVMAAEEYLQPKYGGCVLGVSGTTTTTTSSTSTSDPTTPVKKTPGGDNMAA
GAEYISGRAESPQNRHNLQRERKYAHLEGGATGSPGKRPRGDSLTSRYCSDPLKMLGKGVSLVHHGHAAPAH
CLVEHQCTLAPVFVM---------------------------------------------------------
------------------------------------------------------------------------
------------------------------------------------------------------------
------------------------------------------------------------------------
------------------------------------------------------------------------
------------------------------------------------------------------------
------------------------------------------------------------------------
------------------------------------------------------------------------
------------------------------------------------------------------------
------------------------------------

>GeclaM_EVm000571t2/1-1287EGFR type=protein; aalen=1287,83%,partial3; clen=4597; offs=736-4596; organism=Gecarcinus_lateralis; evgclass=alt; oid=GlaE_velvLoc6677ct1; codepot=Code/0.29; cov=72.7_g2145_i2;
MRARDRGGMARVMEAAFLLLTLGAALAAGWADKSTDFHKGKICIGTTGRMSVPSNRDHHYRNLRNRFINCTY
VDGNLELTWLQDENLDLSFLQYIREVTGYVLISHVDVKRIVLPSLQIIRGRTLFKVSVNDKSYSLLVTLSKM
HTLEMPALRDILHGSVGVINNYNLCHIETIEWNEIMTDPQATYTYLYNFSEPQRTCQCHNACHKGCWGEGEH
NCQKFSKLTCPPQCAQGRCYDTGPRDCCHLFCAGGCTGPTQRDCLACRNFYDDGECKLECPLMQRYNPITYS
WEANPNGKYAYGATCVKDCPEHLLKDNGACVRSCPKGKKAVDGECVPCSGPCPKTCPGPGVIHSGNIDDFKG
CTILDGWLTIMDHSFDGYQHVYPNYTFGAKYSRMHPSKLEVFSTLKEVTGYINIQANHPEFTNLNFLRNLES
IGGRVTMEFSSLYVIKTSLKSLNLRSLRRIRSGKVYILENKDLCFVDKINWKKFIDSGDNSKANPMTLLENN
ADPEQCVAEGLVCHSECSDEGCWGPGDNECLSCRNYKLGNRCTNNCNSPGIYKMGPKTCGFCHKECASSCRG
PESRHCDACKNVKDGPYCLDKCPDMKYNENGECKLCHENCVKGCRGPENTISPRGCESCAMAVISEDLKVEY
CLPENSTCPAGYFSEWVVQQETGDLRLLAGKTICRRCHPRCKNCTSYGFHISVCHECVSYRRGEHCEDECPQ
DHYADNKLHECFKCSSECSNGCSGPLESQCKTCRNYRIYVEGKPGMNNTKFNCTATCPDDLPYKIFPEDASD
PYCGKDPFPLSLDEESIPAILGGTLGCVFLLCTFLAVFCYLWWQRNKTKEAALKMTMTMMPYDDHEPLKPTN
IKPNLAKLRIVKEAELRKGGILGYGAFGTVYKGVWVPEGENVKIPVAIKVLREGTGTNVNKEILEEAYIMAS
VDHPNLLQLLAVCMTTQIMLVTQLMPLGCLLDYVRNNKDKIGSKPLLNWCTQIARGMAYLEGRRLVHRDLAA
RNVLVQTPNCVKITDFGLAKLLDYNEEEYKAAGGKMPIKWLALECIQHRIFTHKSDVWAFGVTVWELLAYGG
RPYEDIPAREVPDLLEKGERLPQPAICTIDVYMLMIRCWMLDAESRPSFRELAEEFAKMARDPGRFLVIPGD
KLMRLPSYTPQDERELIRSLSSAIEGEGVVMAAEEYLQPKYGSGVLGVSGTTTTTTSSTSTSDPATPVKKTP
GGYNMAAGAEYISGRAESPQNRHNLQRERKYAHLEAGATGSPGKRPRGDSLTSRYCSDPLKML---------
------------------------------------------------------------------------
------------------------------------------------------------------------
------------------------------------------------------------------------
------------------------------------------------------------------------
------------------------------------------------------------------------
------------------------------------------------------------------------
------------------------------------------------------------------------
------------------------------------------------------------------------
------------------------------------------------------------------------
------------------------------------
>ScyparEVm000437t2/1-1283EGFR type=protein; aalen=1283,90%,partial3; clen=4252; offs=404-4252; organism=Scylla_paramamosain; evgclass=althim; oid=Scylla_paramamosain_trinLocDN3390c2g1t2; codepot=Code/0.32;
MWPWGSAASLRVVVACLLLLVLLQEGADALQEQKVCIGTTGRMSVPSNRDHHYRNLRNRFINCTYVDGNLEL
TWLQDENLDLSFLQYIREVTGYVLISHVDVKRIVLPSLQIIRGRTLFKVSVNDKSFALLVTLSKMHTLEMPS
LRDILHGSVGVINNYNLCHIETIEWNEIMTDPLANYTYMYNFSEPQRTCQCHTSCQKGCWGAGEHNCQKFSK
LTCPPQCAQGRCYDTGPRDCCHLFCAGGCTGPTQRDCLACRNFYDDGECKLECPLMQRYNPITYSWEANPKG
KYAYGATCVKDCPEHLLKDNGACVRSCPKGKKAVDGECVPCNGPCPKTCPGPEVIHSGNIDDFKGCTILDGW
LTIMDHSFDGYQHVYPNYTFGAKYSRMHPSKLEMLSTLKEVTAYINIQANHPDFTNLNFLRNLEYIGGRETM
EFSSLYIIKTSLKSLNLRSLKRIRSGKVYILENKDLCFVDKINWKKFIDTDDNSKTSPMTLLENNANSEQCV
AERLVCHTECSDEGCWGPGDNECLSCRNFKLGNRCTNNCNLAGTYQMGPKTCGFCHKECASSCQGPESRHCD
RCKNVKDGPYCLDKCPDTKYNDNGECKSCHENCIKGCRGPKNTLGPQGCNTCAMAVIDEDLRVKHCLPENST
CPTGYFSEWVVQQETGDLSLLAGKTICRRCHPRCKNCTSYGFHISVCHECVRYRRGEHCEDECPQDHYADDK
LHECFKCSSECSNGCSGPLESQCKTCRNYRIYVEGKPGMNNTKFNCTATCPNELPYKIFPEDASDPYCGKDP
FPLSLDDESVPAILGGTLGCVFLLCTFLAVFCYLWWQRNKTKAAALKMTMTMMPYDDHEPLKPTNIKPNLAK
LRIVKEAELRKGGILGYGAFGTVYKGVWVPEGENVKIPVAIKVLREGTGTNVNKEILEEAYIMASVDHPNLL
QLLAVCMTTQIMLVTQLMPLGCLLDYVRNNKDKIGSKPLLNWCTQIARGMAYLEGRRLVHRDLAARNVLVQT
PNCVKITDFGLAKLLDYVRNNKDKIGSKPLLNWCTQIARGMAYLEGRRLVHRDLAARNVLVQTPNCVKITDF
GLAKLLDYNEEEYKAAGGKMPIKWLALECIQHRIFTHKSDVWAFGVTVWELLTYGGRPYEDIPAREVPDLLE
KGERLPQPAICTIDVYMLMIRCWMLDAESRPSFRELAEEFAKMARDPGRFLVIPGDKLMRLPSYTPQDEREL
IRSLSSAIEGDGVVMAAEEYLQPKYGGVLGVSGTTTTTTSSTSTSDPTTPVKKTPEGYN-------------
------------------------------------------------------------------------
------------------------------------------------------------------------
------------------------------------------------------------------------
------------------------------------------------------------------------
------------------------------------------------------------------------
------------------------------------------------------------------------
------------------------------------------------------------------------
------------------------------------------------------------------------
------------------------------------------------------------------------
------------------------------------
>GeclaM_EVm000571t1/1-1280EGFR type=protein; aalen=1280,89%,partial3; clen=4280; offs=440-4279; organism=Gecarcinus_lateralis; evgclass=main; oid=GlaE_velvLoc7745ct1; codepot=Code/0.29; cov=79.1_g2145_i3;
MWPGGSAAFRRLVVLAGLLLFIQQEGTDALREQKVCIGTTGRMSVPSNRDHHYRNLRNRFINCTYVDGNLEL
TWLQDENLDLSFLQYIREVTGYVLISHVDVKRIVLPSLQIIRGRTLFKVSVNDKSYSLLVTLSKMHTLEMPA
LRDILHGSVGVINNYNLCHIETIEWNEIMTDPQATYTYLYNFSEPQRTCQCHNACHKGCWGEGEHNCQKFSK
LTCPPQCAQGRCYDTGPRDCCHLFCAGGCTGPTQRDCLACRNFYDDGECKLECPLMQRYNPITYSWEANPNG
KYAYGATCVKDCPEHLLKDNGACVRSCPKGKKAVDGECVPCSGPCPKTCPGPGVIHSGNIDDFKGCTILDGW
LTIMDHSFDGYQHVYPNYTFGAKYSRMHPSKLEVFSTLKEVTGYINIQANHPEFTNLNFLRNLESIGGRVTM
EFSSLYVIKTSLKSLNLRSLRRIRSGKVYILENKDLCFVDKINWKKFIDSGDNSKANPMTLLENNADPEQCV
AEGLVCHSECSDEGCWGPGDNECLSCRNYKLGNRCTNNCNSPGIYKMGPKTCGFCHKECASSCRGPESRHCD
ACKNVKDGPYCLDKCPDMKYNENGECKLCHENCVKGCRGPENTISPRGCESCAMAVISEDLKVEYCLPENST
CPAGYFSEWVVQQETGDLRLLAGKTICRRCHPRCKNCTSYGFHISVCHECVSYRRGEHCEDECPQDHYADNK
LHECFKCSSECSNGCSGPLESQCKTCRNYRIYVEGKPGMNNTKFNCTATCPDDLPYKIFPEDASDPYCGKDP
FPLSLDEESIPAILGGTLGCVFLLCTFLAVFCYLWWQRNKTKEAALKMTMTMMPYDDHEPLKPTNIKPNLAK
LRIVKEAELRKGGILGYGAFGTVYKGVWVPEGENVKIPVAIKVLREGTGTNVNKEILEEAYIMASVDHPNLL
QLLAVCMTTQIMLVTQLMPLGCLLDYVRNNKDKIGSKPLLNWCTQIARGMAYLEGRRLVHRDLAARNVLVQT
PNCVKITDFGLAKLLDYNEEEYKAAGGKMPIKWLALECIQHRIFTHKSDVWAFGVTVWELLAYGGRPYEDIP
AREVPDLLEKGERLPQPAICTIDVYMLMIRCWMLDAESRPSFRELAEEFAKMARDPGRFLVIPGDKLMRLPS
YTPQDERELIRSLSSAIEGEGVVMAAEEYLQPKYGSGVLGVSGTTTTTTSSTSTSDPATPVKKTPGGYNMAA
GAEYISGRAESPQNRHNLQRERKYAHLEAGATGSPGKRPRGDSLTSRYCSDPLKML----------------
------------------------------------------------------------------------
------------------------------------------------------------------------
------------------------------------------------------------------------
------------------------------------------------------------------------
------------------------------------------------------------------------
------------------------------------------------------------------------
------------------------------------------------------------------------
------------------------------------------------------------------------
------------------------------------------------------------------------
------------------------------------

>AnajapEVm000199t1/1-1259EGFR type=protein; aalen=1259,97%,partial3; clen=3870; offs=92-3868; organism=Anatolikos_japonicus; evgclass=noclass; oid=Anatolikos_japonicus_trinLocDN10930c0g1t1; codepot=Code/0.22;
MNVCKRDRRGMARVMEAAYLLLTLGAALASGWADKPTDFHKGKICIGTTGRMSVPSNRDHHYRNLRNRFINC
TYVDGNLELTWLQDENLDLSFLQYIREVTGYVLISHVDVKKIMLPSLQIIRGRTLFKVSVNDKSYALLVTLS
KMHTLEMPALRDILHGSVGVINNYNLCHIETIEWEEIMTGPDANYTHMYNFSEPARTCQCHNSCQKGCWGEG
EKNCQKFSKLTCEPQCAQGRCYDTGPRDCCHLFCAGGCTGPTQRDCLACRNFYDDGECKLECPLMQRYDSIT
YSWVTNPNGKYAYGATCVKDCPEHLLKDNGACVRSCPKGKKAVEGECVPCRGPCPKTCPGPKVIHSGNIDDY
KGCTILDGWLTIMDHSFDGYQHVFPNYTFGAKYLRMHPSKLEVFSTLKEVTGYINIQANHPEFTNLNFLRNL
EYIGGRVTNEFSSLYIIKSSLKSLNLRSLKRIRSGKVYILENKDLCFVDKINWKKFIDNDDNSKANPMTLLE
NNADSEQCTAERLVCHSECSDEGCWGAGVNECLSCRNFQLGKNCSNNCNRAGIYQMDPKTCATCHNQCASSC
KGPDSNHCDHCKNVKDGPYCLDKCPDTKYNDSGECKLCHTNCEMGCRGPENNMDSQGCEICQMAVMDENMKV
KYCLPQNSTCPTGYFSEWVSQQETGDLRLLAGKTMCRRCHPRCKNCTSYGFHISVCRECVKYRRGEHCEDEC
PQDHYADNKLHECLKCSSECSNSCSGPLESQCKTCRNYRIYVEGKPGMNNTKFNCTATCPHDLPYKIFPEDA
SDPYCGKDPFPLSLDDESVPAILGGTLGCVFLLCTFLAVFCYLWWQRNKTKAAALKMTMTMMPYDDHEPLKP
TNIKPNLAKLRIVKEAELRKGGILGYGAFGTVYKGVWVPEGENVKIPVAIKVLREGTGTNVNKEILEEAYIM
ASVDHPNLLQLLAVCMTTQIMLVTQLMPLGCLLDYVRNNKDKIGSKPLLNWCTQIARGMAYLEGRRLVHRDL
AARNVLVQTPNCVKITDFGLAKLLDYNEEEYKAAGGKMPIKWLALECIQHRIFTHKSDVWAFGVTVWELLTY
GGRPYEDIPAREVPDLLEKGERLPQPAICTIDVYMLMIRCWMLDAESRPSFRELAEEFAKMARDPGRFLVIH
GDKLMRLPSYTPQDERELIRSLSSAIDGDGVVMAAEEYLQPKYGGVLGVSGTTTTTTSSTSTSDPTTPVKKT
PEGYNIATGAEYISGRAESPQNRQNLQRERKYAHL-------------------------------------
------------------------------------------------------------------------
------------------------------------------------------------------------
------------------------------------------------------------------------
------------------------------------------------------------------------
------------------------------------------------------------------------
------------------------------------------------------------------------
------------------------------------------------------------------------
------------------------------------------------------------------------
------------------------------------------------------------------------
------------------------------------
>GeclaM_EVm000571t4/1-1257EGFR type=protein; aalen=1257,74%,complete; clen=5091; offs=24-3797; organism=Gecarcinus_lateralis; evgclass=alt; oid=GlaE_velvLoc5196ct1; codepot=Code/0.28; cov=64.5_g2145_i1;
MSVPSNRDHHYRNLRNRFINCTYVDGNLELTWLQDENLDLSFLQYIREVTGYVLISHVDVKRIVLPSLQIIR
GRTLFKVSVNDKSYSLLVTLSKMHTLEMPALRDILHGSVGVINNYNLCHIETIEWNEIMTDPQATYTYLYNF
SEPQRTCQCHNACHKGCWGEGEHNCQKFSKLTCPPQCAQGRCYDTGPRDCCHLFCAGGCTGPTQRDCLACRN
FYDDGECKLECPLMQRYNPITYSWEANPNGKYAYGATCVKDCPEHLLKDNGACVRSCPKGKKAVDGECVPCS
GPCPKTCPGPGVIHSGNIDDFKGCTILDGWLTIMDHSFDGYQHVYPNYTFGAKYSRMHPSKLEVFSTLKEVT
GYINIQANHPEFTNLNFLRNLESIGGRVTMEFSSLYVIKTSLKSLNLRSLRRIRSGKVYILENKDLCFVDKI
NWKKFIDSGDNSKANPMTLLENNADPEQCVAEGLVCHSECSDEGCWGPGDNECLSCRNYKLGNRCTNNCNSP
GIYKMGPKTCGFCHKECASSCRGPESRHCDACKNVKDGPYCLDKCPDMKYNENGECKLCHENCVKGCRGPEN
TISPRGCESCAMAVISEDLKVEYCLPENSTCPAGYFSEWVVQQETGDLRLLAGKTICRRCHPRCKNCTSYGF
HISVCHECVSYRRGEHCEDECPQDHYADNKLHECFKCSSECSNGCSGPLESQCKTCRNYRIYVEGKPGMNNT
KFNCTATCPDDLPYKIFPEDASDPYCGKDPFPLSLDEESIPAILGGTLGCVFLLCTFLAVFCYLWWQRNKTK
EAALKMTMTMMPYDDHEPLKPTNIKPNLAKLRIVKEAELRKGGILGYGAFGTVYKGVWVPEGENVKIPVAIK
VLREGTGTNVNKEILEEAYIMASVDHPNLLQLLAVCMTTQIMLVTQLMPLGCLLDYVRNNKDKIGSKPLLNW
CTQIARGMAYLEGRRLVHRDLAARNVLVQTPNCVKITDFGLAKLLDYNEEEYKAAGGKMPIKWLALECIQHR
IFTHKSDVWAFGVTVWELLAYGGRPYEDIPAREVPDLLEKGERLPQPAICTIDVYMLMIRCWMLDAESRPSF
RELAEEFAKMARDPGRFLVIPGDKLMRLPSYTPQDERELIRSLSSAIEGEGVVMAAEEYLQPKYGSGVLGVS
GTTTTTTSSTSTSDPATPVKKTPGGYNMAAGAEYISGRAESPQNRHNLQRERKYAHLEAGATGSPGKRPRGD
SLTSRYCSDPLKMLGKGVSLVHRGPAAPAHCPV---------------------------------------
------------------------------------------------------------------------
------------------------------------------------------------------------
------------------------------------------------------------------------
------------------------------------------------------------------------
------------------------------------------------------------------------
------------------------------------------------------------------------
------------------------------------------------------------------------
------------------------------------------------------------------------
------------------------------------------------------------------------
------------------------------------
>ScyparEVm000437t1/1-1229EGFR type=protein; aalen=1229,82%,partial3; clen=4453; offs=767-4453; organism=Scylla_paramamosain; evgclass=main; oid=Scylla_paramamosain_trinLocDN7289c2g1t1; codepot=Code/0.3;
MNVCKRERSGMARVIEAAYLLLTLGAALAPGWADKPTDFHKGKICIGTTGRMSVPSNRDHHYRNLRNRFINC
TYVDGNLELTWLQDENLDLSFLQYIREVTGYVLISHVDVKRIVLPSLQIIRGRTLFKVSVNDKSFALLVTLS
KMHTLEMPSLRDILHGSVGVINNYNLCHIETIEWNEIMTDPLANYTYMYNFSEPQRTCQCHTSCQKGCWGAG
EHNCQKFSKLTCPPQCAQGRCYDTGPRDCCHLFCAGGCTGPTQRDCLACRNFYDDGECKLECPLMQRYNPIT
YSWEANPKGKYAYGATCVKDCPEHLLKDNGACVRSCPKGKKAVDGECVPCNGPCPKTCPGPEVIHSGNIDDF
KGCTILDGWLTIMDHSFDGYQHVYPNYTFGAKYSRMHPSKLEMLSTLKEVTAYINIQANHPDFTNLNFLRNL
EYIGGRETMEFSSLYIIKTSLKSLNLRSLKRIRSGKVYILENKDLCFVDKINWKKFIDTDDNSKTSPMTLLE
NNANSEQCVAERLVCHTECSDEGCWGPGDNECLSCRNFKLGNRCTNNCNLAGTYQMGPKTCGFCHKECASSC
QGPESRHCDRCKNVKDGPYCLDKCPDTKYNDNGECKSCHENCIKGCRGPKNTLGPQGCNTCAMAVIDEDLRV
KHCLPENSTCPTGYFSEWVVQQETGDLSLLAGKTICRRCHPRCKNCTSYGFHISVCHECVRYRRGEHCEDEC
PQDHYADDKLHECFKCSSECSNGCSGPLESQCKTCRNYRIYVEGKPGMNNTKFNCTATCPNELPYKIFPEDA
SDPYCGKDPFPLSLDDESVPAILGGTLGCVFLLCTFLAVFCYLWWQRNKTKAAALKMTMTMMPYDDHEPLKP
TNIKPNLAKLRIVKEAELRKGGILGYGAFGTVYKGVWVPEGENVKIPVAIKVLREGTGTNVNKEILEEAYIM
ASVDHPNLLQLLAVCMTTQIMLVTQLMPLGCLLDYVRNNKDKIGSKPLLNWCTQIARGMAYLEGRRLVHRDL
AARNVLVQTPNCVKITDFGLAKLLDYNEEEYKAAGGKMPIKWLALECIQHRIFTHKSDVWAFGVTVWELLTY
GGRPYEDIPAREVPDLLEKGERLPQPAICTIDVYMLMIRCWMLDAESRPSFRELAEEFAKMARDPGRFLVIP
GDKLMRLPSYTPQDERELIRSLSSAIEGDGVVMAAEEYLQPKYGGVLGVSGTTTTTTSSTSTSDPTTPVKKT
PEGYN-------------------------------------------------------------------
------------------------------------------------------------------------
------------------------------------------------------------------------
------------------------------------------------------------------------
------------------------------------------------------------------------
------------------------------------------------------------------------
------------------------------------------------------------------------
------------------------------------------------------------------------
------------------------------------------------------------------------
------------------------------------------------------------------------
------------------------------------
>ScyparEVm000437t3/1-1220EGFR type=protein; aalen=1220,90%,partial3; clen=4065; offs=406-4065; organism=Scylla_paramamosain; evgclass=alt; oid=Scylla_paramamosain_trinLocDN7289c2g1t2; codepot=Code/0.3;
MWPWGSAASLRVVVACLLLLVLLQEGADALQEQKVCIGTTGRMSVPSNRDHHYRNLRNRFINCTYVDGNLEL
TWLQDENLDLSFLQYIREVTGYVLISHVDVKRIVLPSLQIIRGRTLFKVSVNDKSFALLVTLSKMHTLEMPS
LRDILHGSVGVINNYNLCHIETIEWNEIMTDPLANYTYMYNFSEPQRTCQCHTSCQKGCWGAGEHNCQKFSK
LTCPPQCAQGRCYDTGPRDCCHLFCAGGCTGPTQRDCLACRNFYDDGECKLECPLMQRYNPITYSWEANPKG
KYAYGATCVKDCPEHLLKDNGACVRSCPKGKKAVDGECVPCNGPCPKTCPGPEVIHSGNIDDFKGCTILDGW
LTIMDHSFDGYQHVYPNYTFGAKYSRMHPSKLEMLSTLKEVTAYINIQANHPDFTNLNFLRNLEYIGGRETM
EFSSLYIIKTSLKSLNLRSLKRIRSGKVYILENKDLCFVDKINWKKFIDTDDNSKTSPMTLLENNANSEQCV
AERLVCHTECSDEGCWGPGDNECLSCRNFKLGNRCTNNCNLAGTYQMGPKTCGFCHKECASSCQGPESRHCD
RCKNVKDGPYCLDKCPDTKYNDNGECKSCHENCIKGCRGPKNTLGPQGCNTCAMAVIDEDLRVKHCLPENST
CPTGYFSEWVVQQETGDLSLLAGKTICRRCHPRCKNCTSYGFHISVCHECVRYRRGEHCEDECPQDHYADDK
LHECFKCSSECSNGCSGPLESQCKTCRNYRIYVEGKPGMNNTKFNCTATCPNELPYKIFPEDASDPYCGKDP
FPLSLDDESVPAILGGTLGCVFLLCTFLAVFCYLWWQRNKTKAAALKMTMTMMPYDDHEPLKPTNIKPNLAK
LRIVKEAELRKGGILGYGAFGTVYKGVWVPEGENVKIPVAIKVLREGTGTNVNKEILEEAYIMASVDHPNLL
QLLAVCMTTQIMLVTQLMPLGCLLDYVRNNKDKIGSKPLLNWCTQIARGMAYLEGRRLVHRDLAARNVLVQT
PNCVKITDFGLAKLLDYNEEEYKAAGGKMPIKWLALECIQHRIFTHKSDVWAFGVTVWELLTYGGRPYEDIP
AREVPDLLEKGERLPQPAICTIDVYMLMIRCWMLDAESRPSFRELAEEFAKMARDPGRFLVIPGDKLMRLPS
YTPQDERELIRSLSSAIEGDGVVMAAEEYLQPKYGGVLGVSGTTTTTTSSTSTSDPTTPVKKTPEGYN----
------------------------------------------------------------------------
------------------------------------------------------------------------
------------------------------------------------------------------------
------------------------------------------------------------------------
------------------------------------------------------------------------
------------------------------------------------------------------------
------------------------------------------------------------------------
------------------------------------------------------------------------
------------------------------------------------------------------------
------------------------------------------------------------------------
------------------------------------
>ChequaEVm000706t1/1-1188EGFR type=protein; aalen=1188,43%,complete-utrpoor; clen=8262; offs=1299-4865; organism=Cherax_quadricarinatus; evgclass=noclass; oid=Cherax_quadricarinatus_Cherax_quadricarinatus_HACB02045979.1; codepot=Code/0.12; TSA: Cherax quadricarinatus, contig c46534_g1_i2, transcribed RNA sequence
MQRYNTITYSWETNPNGKYAYGATCVKNCPEHLLKDNGACVRSCPKGKKAVDGECVPCSGPCPKTCPGDKFI
NAGNIDSFKGCTIFDGSLTIMDHSFDGYQHVFPNYTFGEKYPRMHPSKLEVLSTLKEVTGYINIQATHPEFT
NLSFLKNLEVIGGRVLTEYFSSLYIIKTSLKSLNLRSLNKIRSGKVCILENKELCFVEKINWLKFMRNGDDI
KANTHTLLQNNADREQCMREGLVCHNECSNEGCWGTGENECLSCSNFKLGERCVNNCNLPGIYQIDDKVCGF
CHKECDSSCHGPDSNHCDRCKNVKDGPYCVERCPDTKYNDNGECRLCHENCVGGCKGPENTIGEHGCMSCKK
AVINGDLEVQYCLSENESCPNGYFSEWVVHQETGDLRRLAGKTICRRCHPRCKNCTAYGFHISVCHECVSYR
RGEHCEDECPQDHYADEKLHVCYKCSSECSNGCSGPLESQCQTCRNYRIYLEGDPGMNNTKFNCTAFCPPAL
PYKIFPEDASDPYCGKDPLPLPLDDESIPAILGGTLGCVFLLCTFLAVFCYLWWQRNKTKEAALKMTMTMMP
YDDNEPLKPTNIKPNLAKLRIVKEAELRKGGILGYGAFGTVYKGVWVPEGENVKIPVAIKVLREGTGTNVNK
EILEEAYIMASVDHPNLLQLLAVCMTTQIMLVTQLMPLGCLLDYVRNNKDKIGSKPLLNWCTQIARGMAYLE
DRRLVHRDLAARNVLVQTPNCVKITDFGLAKLLDYNEDEYKAAGGKMPIKWLALECIQHRIFTHKSDVWAFG
VTVWEILAYGGRPYEDIPAREVPDLLEKGERLPQPPICTIDVYMLMIRCWMLDAESRPSFRELAEEFAKMAR
DPGRFLVIPGDKLMRLPSYTPQDERELIRSLSSAIEGEGIVMAAEEYLQPKYGSGSVAVTGTTTTSSTSTSD
PTTPVKKTAGGYSLGAGAEYISGRAESPQNRHNLQRERKYAHLEAGAVGSPGQRPRGDSLTSRYCSDPLKML
GKDVGDDDCFNGHGTPASAPSYGWVGDLRLDLPVDEDDYLMPSPQPSGLAKVGPSHQHYMDLMADAPDGRRN
DHNQSRGFKGPNGIAGQQWVGMDNPEYHMMNARAQMYAGRRIHPQQTVGVPVLEPGRFNSYGGSSGHSSVSS
NGHPQHHSPQEMPHEYYNELSPHSPHTLAPRSETTV------------------------------------
------------------------------------------------------------------------
------------------------------------------------------------------------
------------------------------------------------------------------------
------------------------------------------------------------------------
------------------------------------------------------------------------
------------------------------------------------------------------------
------------------------------------------------------------------------
------------------------------------------------------------------------
------------------------------------------------------------------------
------------------------------------------------------------------------
------------------------------------


>CarmaC_EVm000672t2/1-1092EGFR type=protein; aalen=1092,68%,complete; clen=4793; offs=449-3727; organism=Carcinus_maenas; evgclass=alt; oid=Carcinus_maenas_CNS_velvLoc8000ct1; codepot=Code/0.2; cov=2127.8_g2143_i1;
MWPGDGAPSFRVVLLLLLVLLQEANALQEQKVCIGTTGRMSVPSNRDHHYRNLRNRFINCTYVDGNLELTWL
QDENLDLSFLQYIREVTGYVLISHVDVKRIVLPSLQIIRGRTHFKVSVNDKNFALLVTLSKMHTLEMPALRD
ILDGSVGVINNYNLCHIETIEWNEIMTDSKATYTYLYNFSEPQRTCQCHNSCQKGCWGPGEHNCQKFSKLTC
PPQCAQGRCYDTGPRDCCHLFCAGGCTGPTQRDCLACKNFYDDGECKLECPLMQRYNPITYSWEANPNGKYA
YGATCVKDCPEHLLKDNGACVRSCPKGKKAVKGECVPCSGPCPKTCPGPKVIHSGNIDDFKGCTILDGWLTI
MDHSFDGYQHVFPNYTFGAKFSRMHPSKLEIFSTLKEVTGYINIQANHPEFTNLNFLRNLEYIGGRVTMEFS
SLYIIKTSLKSLNLRSLKRIRSGKVYILENKDLCFVDKINWKKFIDSDDNSKANPMTLLENNADDEQCVAER
LVCHSECSDEGCWGAGDTECLSCQNFKLGNRCTNNCNVAGIYQMSPKTCGFCHKECASSCKGPDSHHCDRCK
NVKDGPYCLDKCPETKYDDNGECNLCHENCVKGCQGPENTVSPQGCKTCAMAVIDEDLQVKYCLRENSTCPP
GYFSEWVVQQETGDLGTLAGKTICRLCHPRCKNCTSYGFHISVCHECVRYRRGEHCEDECPQDHYADNKLHE
CFKCSSECSNGCSGPLDSQCKTCRNYRIYLEGKPGMNNTKFNCTATCPQDLPYKIFPEDASDPYCGKDPLTL
SLDDESVPAILGGTLGCVFLLCTFLAVFCYLWWQRNKTKAAALKMTMTMMPYDDHEPLKPTNIKPNLAKLRI
VKEAELRKGGILGYGAFGTVYKGVWVPEGENVKIPVAIKVLREGTGTNVNKEILEEAYIMASVDHPNLLQLL
AVCMTTQIMLVTQLMPLGCLLDYVRNNKDKIGSKPLLNWCTQIARGMAYLEGRRLVHRDLAARNVLVQTPNC
VKITDFGLAKLLDYNEEEYKAAGGKMPIKWLALECIQHRIFTHKSDVWAFGECVDLPSCFDLVGVYRRESLS
KIVLSRLYIYSC------------------------------------------------------------
------------------------------------------------------------------------
------------------------------------------------------------------------
------------------------------------------------------------------------
------------------------------------------------------------------------
------------------------------------------------------------------------
------------------------------------------------------------------------
------------------------------------------------------------------------
------------------------------------------------------------------------
------------------------------------------------------------------------
------------------------------------------------------------------------
------------------------------------------------------------------------
------------------------------------

>PenvanEVm000428t1/1-1074EGFR type=protein; aalen=1074,90%,complete; clen=3547; offs=15-3239; organism=Penaeus_vannamei; evgclass=main; oid=Penaeus_vannamei_trinPenaeus_vannamei_LocDN43579c0g1t1; codepot=Code/0.29;
MKPAKLEVFSTLKEVTGHINIQASHPEFTNLSFLRNLEVIGGRDLTEYFSSLYIVKTSLKSLNLRSLRKIRS
GKVYILENKDLCFVDKINWKKLIENSDDSSSELLLQNNRVSEQCVEEGLVCHSECSGEGCWGTRDDECLSCR
NFKLGERCVNNCNMPGIYQMGPKECSFCHSECDGSCHGPDSNDCDRCKNVMDGPYCVDRCPDTKFNDDGMCR
ACHENCVDGCTGPENTIGQNGCNSCEKAVINGDLEVEYCLHENEACPVGYFSEWLPHLETGALRRLAGKTIC
RRCHPRCKNCTANGFHISVCHECVSYRRGEHCEDECPADHYADEKLHECFRCSPECSHGCTGPLESHCTACR
NYRIYLDGEPGMNNTSFNCTASCPSELPFKIFPEDASDPYCGKDPLLIIDEESIPAILGGTLGCVFLLCIFL
AVFCYLWWQRNKTKAAALKMTMTMMPYDDNEPLKPTNIKPNLAKLRIVKEAELRKGGILGYGAFGTVYKGVW
VPEGENVKIPVAIKVLREGTGTNVNKEILEEAYIMASVDHPNLLQLLAVCMTTQIMLVTQLMPLGCLLDYVR
NNKDKVGSKPLLNWCTQIARGMAYLEERRLVHRDLAARNVLVQTPNCVKITDFGLAKLLDYNEEEYKAAGGK
MPIKWLALECIQHRIFTHKSDVWAFGVTVWEILTYGGRPYEDIPAREVPDLLEKGERLPQPAICTIDVYMLM
IRCWMLDAESRPSFRELAEEFAKMARDPGRFLVIPGDKLMRLPSYTPQDERELIRSLSSAIEGDGVVMAAEE
YLQPKYGTGSVGVTGTTTTSSTSSSNPTTPVKKTMGGYSTGAGAEYISDRAESPQNRHNLQRERKYAHLEAG
AAGSPGQRPRGDSLTSRYCTDPLKMLGKDADVGDDECFNGHGPPPSAPGYGWVGDLRLDLPVDEDDYLMPSP
QPSGLATVGPSHQHYMDLMADNPDGRRNDHLRAYKGPNGTAGQWVGMDNPEYHMMNNRAQMHAGRRIHPQQT
VGVPVLEPGRFSSYGGSSGHSSVSSNGGPQQHQHHHPHPPEMAHEYYNEISSHTPHTLAARSETTV------
------------------------------------------------------------------------
------------------------------------------------------------------------
------------------------------------------------------------------------
------------------------------------------------------------------------
------------------------------------------------------------------------
------------------------------------------------------------------------
------------------------------------------------------------------------
------------------------------------------------------------------------
------------------------------------------------------------------------
------------------------------------------------------------------------
------------------------------------------------------------------------
------------------------------------------------------------------------
------------------------------------


>SysdeE_EVm000546t1/1-956EGFR type=protein; aalen=956,61%,partial5; clen=4678; offs=1-2871; organism=HBG_Systellaspis_debilis_EYES; evgclass=noclass; oid=HBG_Systellaspis_debilis_EYES_trinHBG_Systellaspis_debilis_EYES_Loc213677c0g1t1; codepot=Code/0.053;
HTECSDEGCWGTGDEECLSCRNLKLGVKCINSCNRQGIYQVSSKICKFCHPECGSNSCHGPDSNDCGSCKNV
KDGPYCVERCPETKFNDSSVCRLCHSNCVGGCVGPENTIGDNGCTSCKKAVIDKDLQVQYCLSEQEPCPSVY
FSEWVSNQETGDLLRLAGKTICRQCHQQCKNCTAYGFHISVCHECVNYRRGEHCEDKCPQDHYADEKLHECF
KCSSECSNGCSGPRDSQCVACRNYRIYIAGEPGMNNTKFNCTANCPSELPYKIFPEDASDPYCGKDPLILPF
DDESIPAILGGTLGCVFLVCIFMAVFCYLWWQRNKTKEAALKMTMTMMPYDDNEPLKPTNIKPNLAKLHIVK
EAELRKGGILGYGAFGTVYKGVWVPEGENVKIPVAIKVLREGTGTNVNKEILEEAYIMASVDHPNLLQLLAV
CMTTQIMLVTQLMPLGCLLDYVRNNKDKVGSKPLLNWCTQIARGMAYLEERRLVHRDLAARNILVQTPNCVK
ITDFGLAKLLDYNEDEYKAAGGKMPIKWLALECIQHRIFTHKSDVWAFGVTVWEILTYGGRPYEDILAREVP
DLLEKGERLPQPSICTIDVYMLMIRCWMLDAESRPSFRELADEFAKMARDPGRFLVIPGDRLMRLPSYTPQD
ERELIHSLSSAIEGEGIVMAAEEYLQPKCSSAMMGVTGTTTTSSTSTSDPTTPVKKSVGGMNSIGAGAEYIS
GRAESPQNRHNLQRERKYAHLESGAAGSPQRPRGDSLTSRYCSDPLKMLGKDAEVGDDDCFNDCGPPHSAPG
YGWVGDLRLDLPVDEDDYLMPSPQPSGLATVGPSHQHYMDLTADIPDGRRHHDHIRGKGVNGIPVGQINNQV
VGMDNPEYHMMNARAHMYAGRRIHPQQMVGVPVLEPGRFSNYGGSSGHSSVSSNGFSQHPQHPSPLDMPHDY
YNELAPHVAHTLASRSETTV----------------------------------------------------
------------------------------------------------------------------------
------------------------------------------------------------------------
------------------------------------------------------------------------
------------------------------------------------------------------------
------------------------------------------------------------------------
------------------------------------------------------------------------
------------------------------------------------------------------------
------------------------------------------------------------------------
------------------------------------------------------------------------
------------------------------------------------------------------------
------------------------------------------------------------------------
------------------------------------------------------------------------
------------------------------------------------------------------------
------------------------------------

>Munser_EVm000758t1/1-908EGFR type=protein; aalen=908,72%,complete; clen=3786; offs=254-2980; organism=HBG_Munidopsis_serricornis; evgclass=noclass; oid=HBG_Munidopsis_serricornis_trinHBG_Munidopsis_serricornis_Loc92139c0g2t1; codepot=Code/0.16;
MEPKTCGFCHKECANSCSGPDSDNCDRCKNVRDGPYCVDSCPDTKYNESGECILCHENCVEGCRGPENTISE
NGCNSCKKAVVDVNLKVQYCLPEHDACPIGFFSEWVVHHETGLLRMMAGKTICRRCHSRCKNCTSYGFHTSV
CHECVSYLRGEHCEDECPQDHYADDKVHMCFTCSAECSNGCTGSLESQCKTCRNYRIYLEGEPGMNNTKFTC
TANCPSDLPYKIFPDDASDPYCGKDPLPLPLDDERIPAILGGTLGGVFLLCTFLAVFCYLWWQRNKAKEAAI
KMTMTMMPYDDNEPLKPTNIKPNLAKLRIVKEAELRKGGILGYGAFGTVYKGVWVPEGENVKIPVAIKVLRE
GTGTNVNKEILEEAYIMASVDHPNLLQLLAVCMTTQIMLVTQLMPLGCLLDYVRNNKNKIGSKPLLNWCTQI
ARGMAYLEERRLVHRDLAARNVLVQTPSCVKITDFGLAKLLDYNEDEYKAAGGKMPIKWLALECIQHRIFTH
KSDVWAFGVTVWEILAYGGRPYEDIPAREVPDLLEKGERLPQPAICTIDVYMLMIRCWMLDALSRPRFIELA
EEFAKMARDPGRFLVIEGDKLMRLPSYTPQDERELIRSLSSVIEGEGIVMGAEEYLQPKYGAGTIGITGTNS
STSTSDPTTPVKKTPGGHIGGTGAEYISGRAESPQNRHNLQRERKYAHLEAGAAGSPGQRPRGDSLTSRYCS
DPLKMLGKEVGDDDCFSDQGPPSSAPGYGWVGDLRLDLPVDEDDYLMPSPQPSGLATVGPSHQHYMDLVQDA
PDGRRGDGGYGRGMKSPNGVAGQQQWMGMDNPEYHLTNARAQMYGNCRLHPQQTLGVPVLQQGRFPDYGHGG
VTSNGHPQHLPQQPQQQHPHPHDYYNELATHAPHSLTARSETTV----------------------------
------------------------------------------------------------------------
------------------------------------------------------------------------
------------------------------------------------------------------------
------------------------------------------------------------------------
------------------------------------------------------------------------
------------------------------------------------------------------------
------------------------------------------------------------------------
------------------------------------------------------------------------
------------------------------------------------------------------------
------------------------------------------------------------------------
------------------------------------------------------------------------
------------------------------------------------------------------------
------------------------------------------------------------------------
------------------------------------------------------------------------
------------------------------------
>Munmic_EVm000455t1/1-908EGFR type=protein; aalen=908,94%,complete; clen=2885; offs=28-2754; organism=HBG_Munida_microphthalma; evgclass=main; oid=HBG_Munida_microphthalma_trinHBG_Munida_microphthalma_Loc30341c1g3t2; codepot=Code/0.16;
MGPKICGFCDKECLSSCNGPNSSNCDRCKNVKDGPYCVDSCPVTKYNDSGECILCHENCVEGCTGPENTISE
HGCNSCNKALIDADLIVQYCLPEHDACPIGYFSEWVVQHETGTLQMLAGKTICRRCHSRCKNCTSYGFHTSV
CHECVSYLRGEHCEDECPQDHYADDKVHMCFTCSSECSNGCTGPLESECKTCRNYRIYLEGEPGMNNTRFTC
TANCPPTLPYKIFPEDASDPYCGKDPLPLPLDDESIPAILGGTLGCVFLLCTFLAVFCYLWWQRNKTKEAAI
KMTMTMMPYDDNEPLKPTNIKPNLAKLRIVKEAELRKGGILGYGAFGTVYKGVWVPEGENVKIPVAIKVLRE
GTGTNNLNKEILEEAYIMASVDNQNLLQLLAVCMTNQIMLVTQLMPLGCLLDYVRNNKDKIGSKPLLNWCTQ
IAKGMAYLEERRLVHRDLAARNVLVQTPNCVKITDFGLAKLLDYNEDEYKAAGGKMPIKWLALECIQHRIFT
HKSDVWAFGVTVWEILAYGGRPYEDIPAREVPDLLEKGERLPQPSICTIDVYMLMIRCWMLDADSRPKFKEL
AEEFAKMARDPGRFLVIQGDKLMRLPSYTPQDERELIRSLSSVIEGEGVVMGAEEYLQPKYGGGMIGVTGTN
SSTSTSDPTTPVKKTPGGHLGGVGAEYISGRAESPQNRHNLQRERKYAHLEAGAAGSPGQRPRGDSLTSRYC
SDPLKMLEVGDDDCFSDPDPPSSAPGYGWVGDLRLDLPVDEDDYLMPSPQPSGLATVGPSHQHYMDLVSDAP
DGRRGDGGYGRGMKGPNGVAGGQQWLGMDNPEYHMTNARAQMYGGCRLHPQQTLGVPVLQQGRFQSYGHGGI
TSNGHPQHLPQQPQQQLPHPPHEYYNELATHVPHSLTTRSETTV----------------------------
------------------------------------------------------------------------
------------------------------------------------------------------------
------------------------------------------------------------------------
------------------------------------------------------------------------
------------------------------------------------------------------------
------------------------------------------------------------------------
------------------------------------------------------------------------
------------------------------------------------------------------------
------------------------------------------------------------------------
------------------------------------------------------------------------
------------------------------------------------------------------------
------------------------------------------------------------------------
------------------------------------------------------------------------
------------------------------------------------------------------------
------------------------------------

>Pleaca_EVm001154t1/1-854EGFR type=protein; aalen=854,64%,partial5; clen=3952; offs=2-2566; organism=HBG_Plesionika_aconthonotus; evgclass=main; oid=HBG_Plesionika_aconthonotus_trinHBG_Plesionika_aconthonotus_Loc100210c3g1t1; codepot=Code/0.066;
VDGCKGPENTIGDHGCASCRKAVIDRDLQVKYCLPDSEPCPSGYFSEWVGHQETGDLLRLAGKTICRQCHQR
CKNCTAYGFHISVCHECVDYRRGEHCEEECPQDHYADDKLHECFKCSSECSNGCSGPYDSECVACRNYRIYL
EGEPGMNNTKFNCTASCPTDLPYKIFPEDASDPYCGRDPLILPFDDESIPAILGGTLGCVFLLCIFLAVFCY
LWWQRNKTKEAALKMTMTMMPYDDNEPLKPTNIKPNLAKLHIVKEAELRKGGILGYGAFGTVYKGVWVPEGE
NVKIPVAIKVLREGTGTNVNKEILEEAYIMASVDHPNLLQLLAVCMTTQIMLVTQLMPLGCLLDYVRNNKDK
VGSKPLLNWCTQIARGMAYLEERRLVHRDLAARNILVQTPNCVKITDFGLAKLLDYNEDEYKAAGGKMPIKW
LALECIQHRIFTHKSDVWAFGVTVWEILTYGGRPYEDILAREVPDLLEKGERLPQPSICTIDVYMLMIRCWM
LDAESRPSFRELADEFAKMARDPGRFLVIPGDRLMRLPSYTPQDERELIHSLSSAIEGEGIVMAAEEYLQPK
CSSAVMGVTGTTTTSSSSTSDPTTPVKKSMGGLNSIGAGAEYISGRAESPQNRHNLQRERKYAHLESGVAGS
PQRPRGDSLSSRYCSDPLKMLDADIGDDDCFNDCGPPHSAPGYGWVGDLRLDLPVDEDDYLMPSPQPSGVAK
VGPSHQHYMDLTADFPDGRRHHDHFRGKGANGVPVGQINTQVVGMDNPEYHMMNARAHMYAGRRIHPQQMVG
VPVLEPGRFSNYGGSSGHSSVSSNGISQHPQHPSPLDMPHDYYNELAPHAAHSLASRSETTV----------
------------------------------------------------------------------------
------------------------------------------------------------------------
------------------------------------------------------------------------
------------------------------------------------------------------------
------------------------------------------------------------------------
------------------------------------------------------------------------
------------------------------------------------------------------------
------------------------------------------------------------------------
------------------------------------------------------------------------
------------------------------------------------------------------------
------------------------------------------------------------------------
------------------------------------------------------------------------
------------------------------------------------------------------------
------------------------------------------------------------------------
------------------------------------------------------------------------
------------------------------------


>AlpvirEVm001527t1/1-739EGFR type=protein; aalen=739,75%,complete; clen=2929; offs=55-2274; organism=HBG_Alpheus_viridari; evgclass=main; oid=HBG_Alpheus_viridari_trinHBG_Alpheus_viridari_Loc172662c1g1t1; codepot=Code/0.067;
MCSSECSNGCRGPMDSQCVACRNYRIYLEGEPGMNNTKFNCTATCPPSLPYKIFPEDASDPYCGKDPLNLLD
DESIPAILGGTLGCVFLVCIFLAVFCYLWWQRNKTKEAALKMTMTMMPYDDNEPLKPTNIKPNLAKLHIVKE
AELRKGGILGYGAFGTVYKGVWVPEGENVKIPVAIKVLREGTGTNANKEILEEAYIMASVDHPNLLQLLAVC
MTTQIMLVTQLMPLGCLLDYVRNNKDKIGSKPLLNWCTQIARGMAYLEERRLVHRDLAARNILVQTPNCVKI
TDFGLAKLLDYNEDEYKAPGGKMPFKWLALECIQHRIFTHKSDVWAFGVTVWEILTYGGRPYDDIVAREVPD
LLEKGERLPQPTICTIDVYMLMIRCWIIEAEYRPSFRELADEFAKMARDPGRFLVIPGDRLMRLPSYTPQDE
RELIHSLSSAIEGEGVVMAAEEYLQPKSSNAVMGVTGTTTTSSSSTSDPTTPVKKSAPGLNSLGAGAEYIAG
RAESPQNRHNLQREKKYAHLESGAAGSPQRPRGDSLSSRYCSDPLKMLGKDADMGDDDCFNDCGPPHSAPGY
GWVGDLRLDLPVDEDDYLMPSPQPSGLATVGPSHQHYMDLTSDIPDGHRNHDHFRGKGSNGIPGGHIGNQVV
GMDNPEYHMMNNRAAHMYNGRRIHPQQMVGVPVFEPGRFGYGGSSGHSSVSSNGISQHPQHPSPLDLPHDYY
NELTPHAAHSLNSRSETTV-----------------------------------------------------
------------------------------------------------------------------------
------------------------------------------------------------------------
------------------------------------------------------------------------
------------------------------------------------------------------------
------------------------------------------------------------------------
------------------------------------------------------------------------
------------------------------------------------------------------------
------------------------------------------------------------------------
------------------------------------------------------------------------
------------------------------------------------------------------------
------------------------------------------------------------------------
------------------------------------------------------------------------
------------------------------------------------------------------------
------------------------------------------------------------------------
------------------------------------------------------------------------
------------------------------------------------------------------------
------------------------------------


>Lysamb_EVm000979t1/1-709EGFR type=protein; aalen=709,45%,complete-utrbad; clen=4658; offs=90-2219; organism=HBG_Lysmata_amboinensis; evgclass=noclass; oid=HBG_Lysmata_amboinensis_trinHBG_Lysmata_amboinensis_Loc70831c0g1t1; codepot=Code/0.068;
MNNTKFNCTASCPVELPYKIFPEDASDPYCGKDQFTLLIDDESIPAILGGTLGCVFLLCSFLAVFCYLWWQR
NKTKEAALKMTMTMMPYDDNEPLKPTNIKPNLAKLHIVKEAELRKGGILGYGAFGTVYKGVWVPEGENVKIP
VAIKVLREGTGTNVNKEILEEAYIMASVDHPNLLQLLAVCMTTQIMLVTQLMPLGCLLDYVRNNKDKVGSKP
LLNWCTQIARGMAYLEERRLVHRDLAARNILVQTPNCVKITDFGLAKLLDYNEDEYKAAGGKMPIKWLALEC
IQHRIFTHKSDVWAFGVTVWEILTYGGRPYEDILAREVPDLLEKGERLPQPSICTIDVYMLMIRCWMLDAES
RPSFRELADEFAKMARDPGRFLVIPGDRLMRLPSYTPQDERELIHSLSSAIEGEGIVMAAEEYLQPKCSSGV
MGVTGTTTTSSSSTSDPTTPVKKSMGGLNSIGAGAEYVSGRAESPQNRHNLQRERKYAHLESGVAGSPQRPR
GDSLSSRYCSDPLKMLGKDAEIGDDDCFNDCGPPHSAPGYGWVGDLRLDLPVDEDDYLMPSPQPSGLATVGP
SHQHYMDLTGDIPDGHRHYNNHHFRGKGANGVPVGQFTNQVVGMDNPEYHMMNARAHMHAGHRIHPQQMVGV
PVLEPGRFSSYGGSSGHSSVSSNGISQHPQHPSPLDTPHDYYNELVPHAAHSLASRSETTV-----------
------------------------------------------------------------------------
------------------------------------------------------------------------
------------------------------------------------------------------------
------------------------------------------------------------------------
------------------------------------------------------------------------
------------------------------------------------------------------------
------------------------------------------------------------------------
------------------------------------------------------------------------
------------------------------------------------------------------------
------------------------------------------------------------------------
------------------------------------------------------------------------
------------------------------------------------------------------------
------------------------------------------------------------------------
------------------------------------------------------------------------
------------------------------------------------------------------------
------------------------------------------------------------------------
------------------------------------------------------------------------
------------------------------------
>SysdeP_EVm001211t1/1-707EGFR type=protein; aalen=707,52%,complete-utrpoor; clen=4010; offs=86-2209; organism=HBG_Systellaspis_debilis_PHOTOPHORES; evgclass=noclass; oid=HBG_Systellaspis_debilis_PHOTOPHORES_trinHBG_Systellaspis_debilis_PHOTOPHORES_Loc107870c1g1t1; codepot=Code/0.045;
MNNTKFNCTANCPSELPYKIFPEDASDPYCGKDPLILPFDDESIPAILGGTLGCVFLVCIFMAVFCYLWWQR
NKTKEAALKMTMTMMPYDDNEPLKPTNIKPNLAKLHIVKEAELRKGGILGYGAFGTVYKGVWVPEGENVKIP
VAIKVLREGTGTNVNKEILEEAYIMASVDHPNLLQLLAVCMTTQIMLVTQLMPLGCLLDYVRNNKDKVGSKP
LLNWCTQIARGMAYLEERRLVHRDLAARNILVQTPNCVKITDFGLAKLLDYNEDEYKAAGGKMPIKWLALEC
IQHRIFTHKSDVWAFGVTVWEILTYGGRPYEDILAREVPDLLEKGERLPQPSICTIDVYMLMIRCWMLDAES
RPSFRELADEFAKMARDPGRFLVIPGDRLMRLPSYTPQDERELIHSLSSAIEGEGIVMAAEEYLQPKCSSAM
MGVTGTTTTSSTSTSDPTTPVKKSVGGMNSIGAGAEYISGRAESPQNRHNLQRERKYAHLESGAAGSPQRPR
GDSLTSRYCSDPLKMLGKDAEVGDDDCFNDCGPPHSAPGYGWVGDLRLDLPVDEDDYLMPSPQPSGLATVGP
SHQHYMDLTADIPDGRRHHDHIRGKGVNGIPVGQINNQVVGMDNPEYHMMNARAHMYAGRRIHPQQMVGVPV
LEPGRFSNYGGSSGHSSVSSNGFSQHPQHPSPLDMPHDYYNELAPHVAHTLASRSETTV-------------
------------------------------------------------------------------------
------------------------------------------------------------------------
------------------------------------------------------------------------
------------------------------------------------------------------------
------------------------------------------------------------------------
------------------------------------------------------------------------
------------------------------------------------------------------------
------------------------------------------------------------------------
------------------------------------------------------------------------
------------------------------------------------------------------------
------------------------------------------------------------------------
------------------------------------------------------------------------
------------------------------------------------------------------------
------------------------------------------------------------------------
------------------------------------------------------------------------
------------------------------------------------------------------------
------------------------------------------------------------------------
------------------------------------
>Cuaame_EVm001329t1/1-706EGFR type=protein; aalen=706,48%,complete-utrpoor; clen=4374; offs=302-2422; organism=HBG_Cuapetes_americanus; evgclass=noclass; oid=HBG_Cuapetes_americanus_trinHBG_Cuapetes_americanus_Loc136411c1g1t1; codepot=Code/0.016;
MNNTNFNCTASCPSELPYKIFPEDASDPYCRKDPLVLIDDESIPAILGGTLGCVFLVCIFLAVFCYLWWQRN
KTKEAALKMTMTMMPYDDNEPLKPTNIKPNLAKLHIVKEAELRKGGILGYGAFGTVYKGVWVPEGENVKIPV
AIKVLREGTGTNVNKEILEEAYIMASVDHPNLLQLLAVCMTTQIMLVTQLMPLGCLLDYVRNNKDKVGSKPL
LNWCTQIARGMAYLEDRRLVHRDLAARNILVQTPNCVKITDFGLAKLLDYNEDEYKAAGGKMPIKWLALECI
QHRIFTHKSDVWAFGVTVWEILTYGGRPYEDILAREVPDLLEKGERLPQPSICTIDVYMLMIRCWMLDAESR
PSFRELADEFAKMARDPGRFLVIPGDRLMRLPSYTPQDERELIHSLSSAIEGEGIVMAAEEYLQPKCTSAVM
GVTGTTTTSSSSTSDPTTPVKKSMGGLNGIDAGAEYISGRAESPQNRHNLQRERKYAHLESGVAGSPQRPRG
DSLSSRYCSDPLKMLGKDADMGDDDCFNDCGPPHSVPGYGWVGDLRLDLPVDEDDYLMPSPQPSGLATMGPS
HQHYMDLTADLPDTRQYHDHYKGKGTNGIPAGQINNQVVGMDNPEYHIMNNRAQMYAGRRFHPQQMVGVPVL
EPGRFSNYGSSSGHSSVSSNGISQHPQLPSPLDTPHDYYNELAPHAAHSIASRSETTV--------------
------------------------------------------------------------------------
------------------------------------------------------------------------
------------------------------------------------------------------------
------------------------------------------------------------------------
------------------------------------------------------------------------
------------------------------------------------------------------------
------------------------------------------------------------------------
------------------------------------------------------------------------
------------------------------------------------------------------------
------------------------------------------------------------------------
------------------------------------------------------------------------
------------------------------------------------------------------------
------------------------------------------------------------------------
------------------------------------------------------------------------
------------------------------------------------------------------------
------------------------------------------------------------------------
------------------------------------------------------------------------
------------------------------------
>Thodob_EVm001449t1/1-703EGFR type=protein; aalen=703,83%,complete; clen=2544; offs=181-2292; organism=HBG_Thor_dobkini; evgclass=noclass; oid=HBG_Thor_dobkini_trinHBG_Thor_dobkini_Loc3937c2g1t1; codepot=Code/0.036;
MNNTKFNCTASCPAELPYKIFPEDASDPYCGKDPLILPFDDESIPAILGGTLGCVFLLCIFLAVFCYLWWQR
NKTKEAALKMTMTMMPYDDNEPLKPTNIKPNLAKLHIVKEAELRKGGILGYGAFGTVYKGVWVPEGENVKIP
VAIKVLREGTGTNVNKEILEEAYIMASVDHPNLLQLLAVCMTTQIMLVTQLMPLGCLLDYVRNNKDKVGSKP
LLNWCTQIARGMAYLEERRLVHRDLAARNILVQTPNCVKITDFGLAKLLDYNEDEYKAAGGKMPIKWLALEC
IQHRIFTHKSDVWAFGVTVWEILTYGGRPYEDILAREVPDLLEKGERLPQPSICTIDVYMLMIRCWMLDAES
RPSFRELADEFAKMARDPGRFLVIPGDRLMRLPSYTPQDERELIHSLSSAIEGEGIVMAAEEYLQPKCSNGV
MGVTGTTTTSSSSTSDPTTPVKKSMGGPNSIGAGAEYISGRAESPQNRHNLQRERKYAHLESGVAGSPQRPR
GDSLSSRYCSDPLKMLGKDAEIGDDDCFNDNGPQTSAPGYGWVGDLRLDLPLDEDDYLMPSQPSGPATVGPS
HQHYMDLTADTPDGRRHHDHFRGKGVNGVHVSQVVGMDNPEYHIMNNARAAHMYGRRIHPQQMVGVPVLEPG
RFNSYGGSSGHSSVSSNGISQHPHPSSPVDVPHDYYNELAPHVAHTLASRSETTV-----------------
------------------------------------------------------------------------
------------------------------------------------------------------------
------------------------------------------------------------------------
------------------------------------------------------------------------
------------------------------------------------------------------------
------------------------------------------------------------------------
------------------------------------------------------------------------
------------------------------------------------------------------------
------------------------------------------------------------------------
------------------------------------------------------------------------
------------------------------------------------------------------------
------------------------------------------------------------------------
------------------------------------------------------------------------
------------------------------------------------------------------------
------------------------------------------------------------------------
------------------------------------------------------------------------
------------------------------------------------------------------------
------------------------------------


>AlpvirEVm002564t1/1-574EGFR type=protein; aalen=574,98%,partial3; clen=1750; offs=28-1749; organism=HBG_Alpheus_viridari; evgclass=noclass; oid=HBG_Alpheus_viridari_trinHBG_Alpheus_viridari_Loc183510c0g1t1; codepot=Code/0.03;
MHTLEMPALRDILQGSVGVINNYNLCHMETIEWKEIMSDAKAVYQFVYNFTEPRRTCQCDKSCKRGCWGEGE
ENCQKFSKLLCSPQCSEGRCYGTGPRDCCHLFCAGGCTGPTQRDCLACGNFYDEGECKLECPPMQRYNTITY
SWETNPNGKYAYGATCVKSCPEHLLKDSGACVRSCPKGKKAVEGECVPCNGPCPKTCNGDQYIHAGNIDSFK
GCTIIVGSLTILDHSFDGFQEVFPNFTFGEKHPKMHPSKLEVFSTLKEITGHINIQASHPEFTELSFLRNLE
TIGGRDLTEYFSSLYIVKTSLRSLNLRSLNRIRSGKVYILENKHLCFVDKINWKKMVGNSADSKTEVLLQNN
NDKERCIADGLVCHSECSDEGCWGTGENECLSCRNFKLGDRCINSCSRPGIYEKSTNVCGFCHKECKSSCHG
SDSNHCDECKNAKDGPYCVESCPETKYNEKGICKPCHENCVDGCSGPENKIGPNGCNSCKKALIDRNLEVQY
CLPEHDPCPIGYFSEWVSHQETGNLLRLAGKTICRPCHQRCKNCTASGFHISVCHECVSYRRGEHCEDEC--
------------------------------------------------------------------------
------------------------------------------------------------------------
------------------------------------------------------------------------
------------------------------------------------------------------------
------------------------------------------------------------------------
------------------------------------------------------------------------
------------------------------------------------------------------------
------------------------------------------------------------------------
------------------------------------------------------------------------
------------------------------------------------------------------------
------------------------------------------------------------------------
------------------------------------------------------------------------
------------------------------------------------------------------------
------------------------------------------------------------------------
------------------------------------------------------------------------
------------------------------------------------------------------------
------------------------------------------------------------------------
------------------------------------------------------------------------
------------------------------------------------------------------------
------------------------------------
>Styrich_EVm000199t3/1-560EGFR type=protein; aalen=560,43%,complete-utrbad; clen=3908; offs=52-1734; organism=HBG_Stylopandalus_richardi; evgclass=alt; oid=HBG_Stylopandalus_richardi_trinHBG_Stylopandalus_richardi_Loc90147c0g1t5; codepot=Code/0.033;
MFRILFLGTGTNVNKEILEEAYIMASVDHPNLLQLLAVCMTTQIMLVTQLMPLGCLLDYVRNNKDKVGSKPL
LNWCTQIARGMAYLEERRLVHRDLAARNILVQTPNCVKITDFGLAKLLDYNEDEYKAAGGKMPIKWLALECI
QHRIFTHKSDVWAFGVTVWEILTYGGRPYEDILAREVPDLLEKGERLPQPSICTIDVYMLMIRCWMLDAESR
PSHRELADEFAKMARDPGRFLVIPGDRLMRLPSYTPQDERELIHSLSSAIEGEGIVMAAEEYLQPKCSSAVM
GVTGTTTTSSSSTSDPTTPVKKSMGGLNSIGAGAEYISGRAESPQNRHNLQRERKYAHLESGVAGSPQRPRG
DSLSSRYCSDPLKMLDADIGDDDCFNDCGPPHSAPGYGWVGDLRLDLPVDEDDYLMPSPQPSGLATVGPSHQ
HYMDLTADIPDGRRHHDHFRGKGANGVPVGQINNQVVGMDNPEYHMMNARAHMYAGRRIHPQQMVGVPVLEP
GRFSNYGGSSGHSSVSSNGISQHPQHPSPLDMPHDYYNELAPHAAHSLASRSETTV----------------
------------------------------------------------------------------------
------------------------------------------------------------------------
------------------------------------------------------------------------
------------------------------------------------------------------------
------------------------------------------------------------------------
------------------------------------------------------------------------
------------------------------------------------------------------------
------------------------------------------------------------------------
------------------------------------------------------------------------
------------------------------------------------------------------------
------------------------------------------------------------------------
------------------------------------------------------------------------
------------------------------------------------------------------------
------------------------------------------------------------------------
------------------------------------------------------------------------
------------------------------------------------------------------------
------------------------------------------------------------------------
------------------------------------------------------------------------
------------------------------------------------------------------------
------------------------------------


>Muntra_EVm002198t1/1-532EGFR type=protein; aalen=532,68%,complete; clen=2335; offs=28-1626; organism=HBG_Munidopsis_transtridens; evgclass=main; oid=HBG_Munidopsis_transtridens_trinHBG_Munidopsis_transtridens_Loc119575c0g1t1; codepot=Code/0.095;
MASVDHPNLLQLLAVCMTTQIMLVTQLMPLGCLLDYVRNNKNKIGSKPLLNWCTQIARGMAYLEERRLVHRD
LAARNVLVQTPSCVKITDFGLAKLLDYNEDEYKAAGGKMPIKWLALECIQHRIFTHKSDVWAFGVTVWEILA
YGGRPYEDIPAREVPDLLEKGERLPQPAICTIDVYMLMIRCWMLDALSRPRFIELAEEFAKMARDPGRFLVI
EGDKLMRLPSYTPQDERELIRSLSSVIEGEGIVMGAEEYLQPKYGSGMIGVTGTNSSTSTSDPTTPVKKTPG
GHIGGTGAEYISGRAESPQNRHNLQRERKYAHLEAGAAGSPGQRPRGDSLTSRYCSDPLKMLGKEVGDDDCF
SDQGPPSSAPGYGWVGDLRLDLPVDEDDYLMPSPQPSGLATVGPSHQHYMDLVQDAPDGRRGDSGYGRGMKS
PNGVAGQQQWLGMDNPEYHMTNARAQMYGNCRLHPQQTLGVPVLQQGRFPDYGHGGVTSNGHPQHLPQQPQQ
QHPHPHDYYNELATHAPHSLTARSETTV--------------------------------------------
------------------------------------------------------------------------
------------------------------------------------------------------------
------------------------------------------------------------------------
------------------------------------------------------------------------
------------------------------------------------------------------------
------------------------------------------------------------------------
------------------------------------------------------------------------
------------------------------------------------------------------------
------------------------------------------------------------------------
------------------------------------------------------------------------
------------------------------------------------------------------------
------------------------------------------------------------------------
------------------------------------------------------------------------
------------------------------------------------------------------------
------------------------------------------------------------------------
------------------------------------------------------------------------
------------------------------------------------------------------------
------------------------------------------------------------------------
------------------------------------------------------------------------
------------------------------------


>Hetory_EVm002326t1/1-480EGFR type=protein; aalen=480,41%,complete-utrbad; clen=3497; offs=71-1513; organism=HBG_Heterocarpus_oryx; evgclass=main; oid=HBG_Heterocarpus_oryx_trinHBG_Heterocarpus_oryx_Loc7913c0g1t3; codepot=Code/0.032;
MAYLEERRLVHRDLAARNILVQTPNCVKITDFGLAKLLDYNEDEYKAAGGKMPIKWLALECIQHRIFTHKSD
VWAFGVTVWEILTYGGRPYEDILAREVPDLLEKGERLPQPSICTIDVYMLMIRCWMLDAESRPSFRELADEF
AKMARDPGRFLVIPGDRLMRLPSYTPQDERELIHSLSSAIEGEGIVMAAEEYLQPKCSSAVMGVTGTTTTSS
SSTSDPTTPVKKSMGGLNSIGAGAEYISGRAESPQNRHNLQRERKYAHLESGVAGSPQRPRGDSLSSRYCSD
PLKMLGKDADIGDDDCFNDCGPPHSAPGYGWVGDLRLDLPVDEDDYLMPSPQPSGLATVGPSHQHYMDLTAD
IPDGRRHHDHFRGKGANGVPVGQINNQVVGMDNPEYHMMNARAHMYAGRRIHPQQMVGVPVLEPGRFSNYGG
SSGHSSVSSNGISQHPQHPSPLDMPHDYYNELAPHAAHSLASRSETTV------------------------
------------------------------------------------------------------------
------------------------------------------------------------------------
------------------------------------------------------------------------
------------------------------------------------------------------------
------------------------------------------------------------------------
------------------------------------------------------------------------
------------------------------------------------------------------------
------------------------------------------------------------------------
------------------------------------------------------------------------
------------------------------------------------------------------------
------------------------------------------------------------------------
------------------------------------------------------------------------
------------------------------------------------------------------------
------------------------------------------------------------------------
------------------------------------------------------------------------
------------------------------------------------------------------------
------------------------------------------------------------------------
------------------------------------------------------------------------
------------------------------------------------------------------------
------------------------------------------------------------------------
------------------------------------


>Battex_EVm003628t1/1-428EGFR type=protein; aalen=428,42%,complete-utrbad; clen=3063; offs=135-1421; organism=HBG_Bathypalaemonella_texana; evgclass=noclass; oid=HBG_Bathypalaemonella_texana_trinHBG_Bathypalaemonella_texana_Loc38358c0g1t1; codepot=Code/0.026;
MPIKWLALECIQHRIFTHKSDVWAFGVTVWEILTYGGRPYEDILAREVPDLLEKGERLPQPSICTIDVYMLM
IRCWMLDAESRPSFRELADEFAKMARDPGRFLVIPGDRLMRLPSYTPQDERELIHSLSSAIEGEGIVMAAEE
YLQPKCTTTMVGVTGTTTTTSSSSTSDPTTPVKKSVGGMNSIGAGAEYISGRAESPQNRHNLQRERKYAHLE
SGAAGSPQRPRGDSLTSRYCSDPLKMLGKDADIGDDDCFNECGPPHSAPGYGWVGDLRLDLPVDEDDYLMPS
PQPSGLATVGPSHQHYMDLTADIPDGRRHHDHIRGKGSNGVPVGQIPNHVVGMDNPEYHMMNRAHMYNGRRI
HPQQMIGVPVFEPGRYNNYGGSSGHSSVSSNGISQHPHPSPLDMPHDYYNELAPRSPHVLTSRSETTV----
------------------------------------------------------------------------
------------------------------------------------------------------------
------------------------------------------------------------------------
------------------------------------------------------------------------
------------------------------------------------------------------------
------------------------------------------------------------------------
------------------------------------------------------------------------
------------------------------------------------------------------------
------------------------------------------------------------------------
------------------------------------------------------------------------
------------------------------------------------------------------------
------------------------------------------------------------------------
------------------------------------------------------------------------
------------------------------------------------------------------------
------------------------------------------------------------------------
------------------------------------------------------------------------
------------------------------------------------------------------------
------------------------------------------------------------------------
------------------------------------------------------------------------
------------------------------------------------------------------------
------------------------------------------------------------------------
------------------------------------
>Gasfor_EVm003672t1/1-421EGFR type=protein; aalen=421,48%,complete-utrbad; clen=2621; offs=76-1341; organism=HBG_Gastroptychus_formosus; evgclass=main; oid=HBG_Gastroptychus_formosus_trinHBG_Gastroptychus_formosus_Loc66046c0g4t1; codepot=Code/0.068;
MPIKWLALECIQHRIFTHKSDVWAFGVTVWEILAYGGRPYEDIPAREVPDLLEKGERLPQPAICTIDVYMLM
IRCWMLDAESRPSFRELAEEFAKMARDPGRFLVIPGDKLMRLPSYTPQDERELIHSLSSVIEGEGVVMAAEE
YLQPKYGGGMIGVTGTNSSTSTSDPTTPVKKTPGGHMGGVGGAEYISGRAESPQNRHNLQREKKYAHLEAGS
AGSPGQRPRGDSLTSRYCSVPLKMLEVGDDDCFSDQSPPASAPGYGWVGDLRLDLPVDEDDYLMPSPQPSGL
ATVGPSHQHYMDLMPDITDGRRGEGGHGRGMKGPNGIAGQQWLGMDNPEYHMTNARAQMYGGRRLHPQQTLG
VPVLQPGRVNGYPTSNGHPQQHLPQQQHKQLPHPQDMPHEYYNELASHVPHPLTTRSETTV-----------
------------------------------------------------------------------------
------------------------------------------------------------------------
------------------------------------------------------------------------
------------------------------------------------------------------------
------------------------------------------------------------------------
------------------------------------------------------------------------
------------------------------------------------------------------------
------------------------------------------------------------------------
------------------------------------------------------------------------
------------------------------------------------------------------------
------------------------------------------------------------------------
------------------------------------------------------------------------
------------------------------------------------------------------------
------------------------------------------------------------------------
------------------------------------------------------------------------
------------------------------------------------------------------------
------------------------------------------------------------------------
------------------------------------------------------------------------
------------------------------------------------------------------------
------------------------------------------------------------------------
------------------------------------------------------------------------
------------------------------------
>Hetory_EVm002997t1/1-415EGFR type=protein; aalen=415,99%,partial; clen=1246; offs=1-1245; organism=HBG_Heterocarpus_oryx; evgclass=main; oid=HBG_Heterocarpus_oryx_trinHBG_Heterocarpus_oryx_Loc36426c0g1t1; codepot=Code/0.039;
NQQGFYELSSRTCGHCHSECKNSCHGPDSNHCDRCKNAKDGPYCVERCPETKFNENGICRLCHENCVDGCNG
PDNTIGPNGCTSCKKAVIDRDLQVKYCLPDSEPCPSGYFSEWVNHQETGDLLRLAGKTICRQCHQRCKNCTA
YGFHISVCHECVNYRRGEHCEEECPQDHFADEIVHECFKCSAECSNGCTGPLDSQCAACRNYRIYLEGEPGM
NNTEFNCTASCPAGLPYKIFPEDASDPYCGKDPLIIPFDDESIPAILGGTMGCVFLVCIFLAVFCYLWWQRN
KTKEAALKMTMTMMPYDDNEPLKPTNIKPNLAKLHIVKEAELRKGGILGYGAFGTVYKGVWVPEGENVKIPV
AIKVLREGTGTNVNKEILEEAYIMASVDHPNLLQLLAVCMTTQIMLVTQLMPLGC-----------------
------------------------------------------------------------------------
------------------------------------------------------------------------
------------------------------------------------------------------------
------------------------------------------------------------------------
------------------------------------------------------------------------
------------------------------------------------------------------------
------------------------------------------------------------------------
------------------------------------------------------------------------
------------------------------------------------------------------------
------------------------------------------------------------------------
------------------------------------------------------------------------
------------------------------------------------------------------------
------------------------------------------------------------------------
------------------------------------------------------------------------
------------------------------------------------------------------------
------------------------------------------------------------------------
------------------------------------------------------------------------
------------------------------------------------------------------------
------------------------------------------------------------------------
------------------------------------------------------------------------
------------------------------------------------------------------------
------------------------------------
>Eumpic_EVm001593t1/1-415EGFR type=protein; aalen=415,92%,partial3; clen=1343; offs=99-1343; organism=HBG_Eumunida_picta; evgclass=noclass; oid=HBG_Eumunida_picta_trinHBG_Eumunida_picta_Loc38678c0g1t1; codepot=Code/0.059;
MASVDHPYLLQLLAVCMTTQIMLVTQLMPLGCLLDYVRNNKDKIGSKPLLNWCTQIARGMAYLEERRLVHRD
LAARNVLVQTPNCVKITDFGLAKLLEYNEDEYKAAGGKMPIKWLALECIQHRIFSHKSDVWAFGVTVWEILA
YGGRPYEDIPAREVPDLLEKGERLPQPAICTIDVYMFMIRCWMLDAEGRPSFRELAEQFAKFARDPGRFLVI
PGDKLMRLPSYTPQDERELIRSLSSVIEGDGVVMGAEEYLQPKYGGGMIGVPSTNSSTSTSDPTTPVKKTPG
GHIGGAGGAEYISGRAESPQNRHNLQRERKYAHLEAGSAGSPGQRPRGDSLTSRYCSDPLKMLEVGDDDCFN
DQGPPASVPGYGWVGDLRLDLPVDEDDYLMPSPQPSGLATVGPSHQHYMDVMPDV-----------------
------------------------------------------------------------------------
------------------------------------------------------------------------
------------------------------------------------------------------------
------------------------------------------------------------------------
------------------------------------------------------------------------
------------------------------------------------------------------------
------------------------------------------------------------------------
------------------------------------------------------------------------
------------------------------------------------------------------------
------------------------------------------------------------------------
------------------------------------------------------------------------
------------------------------------------------------------------------
------------------------------------------------------------------------
------------------------------------------------------------------------
------------------------------------------------------------------------
------------------------------------------------------------------------
------------------------------------------------------------------------
------------------------------------------------------------------------
------------------------------------------------------------------------
------------------------------------------------------------------------
------------------------------------------------------------------------
------------------------------------


>Batser_EVm003395t1/1-359EGFR type=protein; aalen=359,27%,complete-utrbad; clen=3960; offs=62-1141; organism=HBG_Bathypalaemonella_serratipalma; evgclass=noclass; oid=HBG_Bathypalaemonella_serratipalma_trinHBG_Bathypalaemonella_serratipalma_Loc102791c1g1t1; codepot=Code/0.026;
MLMIRCWMLDAESRPSFRELADEFAKMARDPGRFLVIPGDRLMRLPSYTPQDERELIHSLSSAIEGEGIVMA
AEEYLQPKCTTTMVGVTGTTTTTSSSSTSDPTTPVKKSVGGMNSIGAGAEYISGRAESPQNRHNLQRERKYA
HLESGAAGSPQRPRGDSLTSRYCSDPLKMLGKDADIGDDDCFNECGPPHSAPGYGWVGDLRLDLPVDEDDYL
MPSPQPSGLATVGPSHQHYMDLTADIPDGRRHHDHIRGKGSNGVPVGQIPNHVVGMDNPEYHMMNRAHMYNG
RRIHPQQMIGVPVFEPGRYNNYGGSSGHSSVSSNGISQHPHPSPLDMPHDYYNELAPRSPHVLTSRSETTV-
------------------------------------------------------------------------
------------------------------------------------------------------------
------------------------------------------------------------------------
------------------------------------------------------------------------
------------------------------------------------------------------------
------------------------------------------------------------------------
------------------------------------------------------------------------
------------------------------------------------------------------------
------------------------------------------------------------------------
------------------------------------------------------------------------
------------------------------------------------------------------------
------------------------------------------------------------------------
------------------------------------------------------------------------
------------------------------------------------------------------------
------------------------------------------------------------------------
------------------------------------------------------------------------
------------------------------------------------------------------------
------------------------------------------------------------------------
------------------------------------------------------------------------
------------------------------------------------------------------------
------------------------------------------------------------------------
------------------------------------------------------------------------
------------------------------------
>Batser_EVm003396t1/1-358EGFR type=protein; aalen=358,97%,partial3; clen=1102; offs=27-1100; organism=HBG_Bathypalaemonella_serratipalma; evgclass=noclass; oid=HBG_Bathypalaemonella_serratipalma_trinHBG_Bathypalaemonella_serratipalma_Loc102791c0g1t1; codepot=Code/0.015;
MDSQCVACRNYRIYLDGEPGSNTTKFNCTASCYADYPYKIFPKDASDPYCGKEPLIFPFDDESIPAILGGTL
GCVFLLCIFLAVFCYLWWQRNKTKEAALKMTMTMMPYDDNEPLKPTNIKPNLAKLHIVKEAELRKGGILGYG
AFGTVYKGVWVPEGENVKIPVAIKVLREGTGTNVNKEILEEAYIMASVDHPNLLQLLAVCMTTQIMLVTQLM
PLGCLLDYVRNNKDKVGSKPLLNWCTQIARGMAYLEDRRLVHRDLAARNILVQTPNCVKITDFGLAKLLDYN
EDEYKAAGGKMPIKWLALECIQHRIFTHKSDVWAFGVTVWEILTYGGRPYEDILAREVPDLLEKGERLPQ--
------------------------------------------------------------------------
------------------------------------------------------------------------
------------------------------------------------------------------------
------------------------------------------------------------------------
------------------------------------------------------------------------
------------------------------------------------------------------------
------------------------------------------------------------------------
------------------------------------------------------------------------
------------------------------------------------------------------------
------------------------------------------------------------------------
------------------------------------------------------------------------
------------------------------------------------------------------------
------------------------------------------------------------------------
------------------------------------------------------------------------
------------------------------------------------------------------------
------------------------------------------------------------------------
------------------------------------------------------------------------
------------------------------------------------------------------------
------------------------------------------------------------------------
------------------------------------------------------------------------
------------------------------------------------------------------------
------------------------------------------------------------------------
------------------------------------


>AcastyEVm006292t1/1-335EGFR type=protein; aalen=335,36%,complete-utrbad; clen=2777; offs=56-1063; organism=HBG_Acanthephyra_stylorostrata; evgclass=noclass; oid=HBG_Acanthephyra_stylorostrata_trinHBG_Acanthephyra_stylorostrata_Loc144584c3g1t1; codepot=Code/0.027;
MARDPGRFLVIPGDRLMRLPSYTPQDERELIHSLSSAIEGEGIVMAAEEYLQPKCSSAMMGVTGTTTTSSTS
TSDPTTPVKKSVGGMMNSIGAGAEYISGRAESPQNRHNLQRERKYAHLESGAAGSPQRPRGDSLTSRYCSDP
LKMLGKDADVGDDDCFNDCGPPHSAPGYGWVGDLRLDLPVDEDDYLMPSPQPSGLATVGPSHQHYMDLTADT
PDGRRHHDHIRGKGVNGIPVGQVTNQVVGMDNPEYHMMNARAHMYAGRRIHPQQMVGVPVLEPGRFSNYGGS
SGHSSVSSNGFSQHPQHPSPLDMPHDYYNELAPHAAHTLASRSETTV-------------------------
------------------------------------------------------------------------
------------------------------------------------------------------------
------------------------------------------------------------------------
------------------------------------------------------------------------
------------------------------------------------------------------------
------------------------------------------------------------------------
------------------------------------------------------------------------
------------------------------------------------------------------------
------------------------------------------------------------------------
------------------------------------------------------------------------
------------------------------------------------------------------------
------------------------------------------------------------------------
------------------------------------------------------------------------
------------------------------------------------------------------------
------------------------------------------------------------------------
------------------------------------------------------------------------
------------------------------------------------------------------------
------------------------------------------------------------------------
------------------------------------------------------------------------
------------------------------------------------------------------------
------------------------------------------------------------------------
------------------------------------------------------------------------
------------------------------------
>SysdeE_EVm004558t1/1-333EGFR type=protein; aalen=333,98%,partial3; clen=1015; offs=17-1015; organism=HBG_Systellaspis_debilis_EYES; evgclass=noclass; oid=HBG_Systellaspis_debilis_EYES_trinHBG_Systellaspis_debilis_EYES_Loc248933c0g1t1; codepot=Code/0.01;
MTDLNGKYVFVYNFTEPRRTCHCDKACKKGCWGEGEENCQKFSKLTCSPQCSQGRCYGPGPRDCCHLFCAGG
CTGPTQRDCLACGNFYDDGECKLECPPMQRYNTITYSWETNPNGKYAYGATCVKNCPEHLLKDSGACVRSCP
KGKKSVEGECVPCNGPCPKTCTGDQYIHAGNIETFKGCTIIVGSLTILDHSFDGFQEVYPNFTFGEKHPKMH
PSKLEVFSTLKEITGHINIQAAHPEFTQLSFLRNLETIGGRDLTEYFSSLYIVKTSLKSLNLRSLNRIRSGK
VYILENKELCFVDKIDWKKLVGTADSKTSKTEVLLQNNNGDERCV---------------------------
------------------------------------------------------------------------
------------------------------------------------------------------------
------------------------------------------------------------------------
------------------------------------------------------------------------
------------------------------------------------------------------------
------------------------------------------------------------------------
------------------------------------------------------------------------
------------------------------------------------------------------------
------------------------------------------------------------------------
------------------------------------------------------------------------
------------------------------------------------------------------------
------------------------------------------------------------------------
------------------------------------------------------------------------
------------------------------------------------------------------------
------------------------------------------------------------------------
------------------------------------------------------------------------
------------------------------------------------------------------------
------------------------------------------------------------------------
------------------------------------------------------------------------
------------------------------------------------------------------------
------------------------------------------------------------------------
------------------------------------------------------------------------
------------------------------------

>Lysamb_EVm004107t1/1-331EGFR type=protein; aalen=331,92%,partial3; clen=1072; offs=80-1072; organism=HBG_Lysmata_amboinensis; evgclass=noclass; oid=HBG_Lysmata_amboinensis_trinHBG_Lysmata_amboinensis_Loc34521c0g1t1; codepot=Code/0.023;
MHPSKLEVFSTLKEITGYVNIQSTHPEFTELSFLRNLETIGGRDLTEYFSSLYIVKTSLKSLNLRSLNRIRS
GKVYILENKELCFVDKINWTKMMENSADSKIQVLLQNNNNEDQCVADGLVCHSECSDEGCWGTGEDECLSCR
NFKLGDRCINNCNRPGSYEVSSKTCGFCHDQCANSCHGPESDSCDSCKNAKDGPYCVERCPETKFNQNGVCT
LCSENCVEGCTGPRNTIGPNGCTSCKKALIDRNLQVQYCLSENEPCPSGYFAEFVSHQETGDLSRLAGKTIC
RQCHEQCKNCTAYGFHISVCHECVSYRRGEQCEDECPPDHYAE-----------------------------
------------------------------------------------------------------------
------------------------------------------------------------------------
------------------------------------------------------------------------
------------------------------------------------------------------------
------------------------------------------------------------------------
------------------------------------------------------------------------
------------------------------------------------------------------------
------------------------------------------------------------------------
------------------------------------------------------------------------
------------------------------------------------------------------------
------------------------------------------------------------------------
------------------------------------------------------------------------
------------------------------------------------------------------------
------------------------------------------------------------------------
------------------------------------------------------------------------
------------------------------------------------------------------------
------------------------------------------------------------------------
------------------------------------------------------------------------
------------------------------------------------------------------------
------------------------------------------------------------------------
------------------------------------------------------------------------
------------------------------------------------------------------------
------------------------------------
>Clivit_EVm004634t1/1-330EGFR type=protein; aalen=330,39%,complete-utrbad; clen=2517; offs=22-1014; organism=HBG_Clibanarius_vittatus; evgclass=noclass; oid=HBG_Clibanarius_vittatus_trinHBG_Clibanarius_vittatus_Loc52593c0g1t1; codepot=Code/0.039;
MARDPGRFLVIPGDKLMRLPSYTPQDERELIRSLSSGIEGEGVVIGAEEYLQPKYGAGMIGVTGTNSSTSTS
DPTTPVKKTPGGHNPGAGAEYISGRAESPQNRHNLQRERKYAHLEAGAAGSPGQRPRGDSLTSRYCSDPLKM
LEVGDDDCFVDHAPLASAPGYGWVGDLRLDLPVDEDDYLMPSPQPSGVATVGPSHQHYMDLMQDVPDGRHGE
GGHVRGMKGPNGVAGGQHWMGMDNPEYHMTNSRAQMYGGRRPHPQQTLGVPVLQPGRANGHGITSNGHPQLI
PQHHLQQPQQNHPHMQDLPHEYYNELASQAPLPLTTRSETTV------------------------------
------------------------------------------------------------------------
------------------------------------------------------------------------
------------------------------------------------------------------------
------------------------------------------------------------------------
------------------------------------------------------------------------
------------------------------------------------------------------------
------------------------------------------------------------------------
------------------------------------------------------------------------
------------------------------------------------------------------------
------------------------------------------------------------------------
------------------------------------------------------------------------
------------------------------------------------------------------------
------------------------------------------------------------------------
------------------------------------------------------------------------
------------------------------------------------------------------------
------------------------------------------------------------------------
------------------------------------------------------------------------
------------------------------------------------------------------------
------------------------------------------------------------------------
------------------------------------------------------------------------
------------------------------------------------------------------------
------------------------------------------------------------------------
------------------------------------


>Thodob_EVm005996t1/1-313EGFR type=protein; aalen=313,97%,partial3; clen=965; offs=26-964; organism=HBG_Thor_dobkini; evgclass=main; oid=HBG_Thor_dobkini_trinHBG_Thor_dobkini_Loc3937c0g1t1; codepot=Noncode/-0.0074;
MHPSKLEVFSTLKEITGNINIQASHPEFTQLSFLRNLETIGGRDLTEYFSSLYIVKTSLKSLNLRSLNRIRS
GKVYILENKELCFVDKINWRKMVGSSADSKTEVLLQNNNGEDRCVADGLVCHSECSDEGCWGTGEDECLSCK
NFKLGDRCINSCNGQGIYEMSSKTCGYCDKECENSCSGPDSNHCDRCKNAKDGPYCVERCPETKFLTNGVCE
LCHENCVDGCSGPENTIGPNGCSSCKKAVLDRHLQVKYCLPENHSCPSGYFSEWVGHQETGDLLRLAGKTIC
RQCHHRCKNCTAFGFHTSVCHECVS-----------------------------------------------
------------------------------------------------------------------------
------------------------------------------------------------------------
------------------------------------------------------------------------
------------------------------------------------------------------------
------------------------------------------------------------------------
------------------------------------------------------------------------
------------------------------------------------------------------------
------------------------------------------------------------------------
------------------------------------------------------------------------
------------------------------------------------------------------------
------------------------------------------------------------------------
------------------------------------------------------------------------
------------------------------------------------------------------------
------------------------------------------------------------------------
------------------------------------------------------------------------
------------------------------------------------------------------------
------------------------------------------------------------------------
------------------------------------------------------------------------
------------------------------------------------------------------------
------------------------------------------------------------------------
------------------------------------------------------------------------
------------------------------------------------------------------------
------------------------------------
>PalcarEVm002987t1/1-313EGFR type=protein; aalen=313,95%,partial3; clen=988; offs=48-986; organism=Palaemon_carinicauda; evgclass=main; oid=Palaemon_carinicauda_trinPalaemoncarinicauda_LocDN95744c0g1t1; codepot=Code/0.011;
MRLPSYTPQDEKELIHSLSSAIEGEGIVMAAEEYLQPKCSSTIMGVTGTTTTTSSSTSDPTTPVKKSISGLN
SIDAGAEYISGRAESPQNRHNLQRERKYAHLESGAAGSPQRPRGDSLSSRYCSDPLKMLGKDADIGDDDCFN
DCGPPHSVPGYGWVGDLRLDLPVDEDDYLMPSPQPSGLATMGPSHQHYMDLSADLSDCRQYHDHYKGKGTNG
IPTGHINNQVVGMDNPEYHIMNNRAHMYAGRRIHPQQMVGVPVLEPGRFSNYGSSSGHSSVSSNGISQHPSP
LDIPHDYYNELAPHATHSLASRSET-----------------------------------------------
------------------------------------------------------------------------
------------------------------------------------------------------------
------------------------------------------------------------------------
------------------------------------------------------------------------
------------------------------------------------------------------------
------------------------------------------------------------------------
------------------------------------------------------------------------
------------------------------------------------------------------------
------------------------------------------------------------------------
------------------------------------------------------------------------
------------------------------------------------------------------------
------------------------------------------------------------------------
------------------------------------------------------------------------
------------------------------------------------------------------------
------------------------------------------------------------------------
------------------------------------------------------------------------
------------------------------------------------------------------------
------------------------------------------------------------------------
------------------------------------------------------------------------
------------------------------------------------------------------------
------------------------------------------------------------------------
------------------------------------------------------------------------
------------------------------------


>Nemens_EVm003948t1/1-290EGFR type=protein; aalen=290,69%,complete; clen=1263; offs=61-933; organism=HBG_Nematocarcinus_ensifer; evgclass=noclass; oid=HBG_Nematocarcinus_ensifer_trinHBG_Nematocarcinus_ensifer_Loc77582c0g1t1; codepot=Code/0.024;
MAAEEYLQPKCSSAMMGVTGTTTTSSTSTSDPTTPVKKSMPGMNSIGAGAEYISGRAESPQNRHNMQRERKY
AHLESGVTGSPQRPRGDSLTSRYCSDPLKMLGKDAEVGDDDCFSECGPPYSAPGYGWVGDLRLDLPVDEDDY
LMPSPQPSGLATVGPSHQHYMDLTADLPDGRRHHDHIRGKGTNGIPAGQVANQFVGMDNPEYHMMNARARMY
AGRRIHPQQMVGVPVLEPGRFSNYGGSSGHSSVSSNGISQHPQHPSPLDMPHDYYNELAPHAAHTLASRSET
TV----------------------------------------------------------------------
------------------------------------------------------------------------
------------------------------------------------------------------------
------------------------------------------------------------------------
------------------------------------------------------------------------
------------------------------------------------------------------------
------------------------------------------------------------------------
------------------------------------------------------------------------
------------------------------------------------------------------------
------------------------------------------------------------------------
------------------------------------------------------------------------
------------------------------------------------------------------------
------------------------------------------------------------------------
------------------------------------------------------------------------
------------------------------------------------------------------------
------------------------------------------------------------------------
------------------------------------------------------------------------
------------------------------------------------------------------------
------------------------------------------------------------------------
------------------------------------------------------------------------
------------------------------------------------------------------------
------------------------------------------------------------------------
------------------------------------------------------------------------
------------------------------------


>Nemrot_EVm004253t1/1-288EGFR type=protein; aalen=288,68%,complete; clen=1259; offs=46-912; organism=HBG_Nematocarcinus_rotundus; evgclass=noclass; oid=HBG_Nematocarcinus_rotundus_trinHBG_Nematocarcinus_rotundus_Loc31696c0g1t1; codepot=Code/0.024;
MAAEEYLQPKCSSAMMGVTGTTTTSSTSTSDPTTPVKKSMPGMNSIGAGAEYISGRAESPQNRHNMQRERKY
AHLESGVTGSPQRPRGDSLTSRYCSDPLKMLDAEVGDDDCFSECGPPYSAPGYGWVGDLRLDLPVDEDDYLM
PSPQPSGLATVGPSHQHYMDLTADLPDGRRHHDHIRGKGTNGIPAGQVANQFVGMDNPEYHMMNARARMYAG
RRIHPQQMVGVPVLEPGRFSNYGGSSGHSSVSSNGISQHPQHPSPLDMPHDYYNELAPHAAHTLASRSETTV
------------------------------------------------------------------------
------------------------------------------------------------------------
------------------------------------------------------------------------
------------------------------------------------------------------------
------------------------------------------------------------------------
------------------------------------------------------------------------
------------------------------------------------------------------------
------------------------------------------------------------------------
------------------------------------------------------------------------
------------------------------------------------------------------------
------------------------------------------------------------------------
------------------------------------------------------------------------
------------------------------------------------------------------------
------------------------------------------------------------------------
------------------------------------------------------------------------
------------------------------------------------------------------------
------------------------------------------------------------------------
------------------------------------------------------------------------
------------------------------------------------------------------------
------------------------------------------------------------------------
------------------------------------------------------------------------
------------------------------------------------------------------------
------------------------------------------------------------------------
------------------------------------
>Uronit_EVm005170t1/1-286EGFR type=protein; aalen=286,45%,complete-utrbad; clen=1912; offs=29-889; organism=HBG_Uroptychus_nitidus; evgclass=noclass; oid=HBG_Uroptychus_nitidus_trinHBG_Uroptychus_nitidus_Loc10416c0g1t1; codepot=Code/0.044;
MVAEEYLQPKYGSGMIGVTGTNSSTSTSDPTTPVKKTPGGHMGGVGGAEYISGRAESPQNRHNLQRERKYAH
LEAGSAGSPGQRPRGDSLTSRYCSDPLKMLEVGDDDCFSDQGPPASAPGYGWVGDLRLDLPVDEDDYLMPSP
QPSGLATVGPSHQHYMDLMPDITDGHRAEGGYGRGMKGPNGVAGQQWLGMDNPEYHMTNARAQMYGGRRLHP
QQTLGVPVLQPGRVNGYPTSNGHPQHLPQQHIPQQQHKPLPHPQDMPHEYYNELASHLQHPHTTRSETTV--
------------------------------------------------------------------------
------------------------------------------------------------------------
------------------------------------------------------------------------
------------------------------------------------------------------------
------------------------------------------------------------------------
------------------------------------------------------------------------
------------------------------------------------------------------------
------------------------------------------------------------------------
------------------------------------------------------------------------
------------------------------------------------------------------------
------------------------------------------------------------------------
------------------------------------------------------------------------
------------------------------------------------------------------------
------------------------------------------------------------------------
------------------------------------------------------------------------
------------------------------------------------------------------------
------------------------------------------------------------------------
------------------------------------------------------------------------
------------------------------------------------------------------------
------------------------------------------------------------------------
------------------------------------------------------------------------
------------------------------------------------------------------------
------------------------------------------------------------------------
------------------------------------


>Munmic_EVm005738t1/1-274EGFR type=protein; aalen=274,91%,partial3; clen=898; offs=77-898; organism=HBG_Munida_microphthalma; evgclass=noclass; oid=HBG_Munida_microphthalma_trinHBG_Munida_microphthalma_Loc14324c1g1t1; codepot=Code/0.036;
MQTYNPITYSWVTNPDGKYAYGATCVKNCPEHLLKDNGACVRSCPKGKKAVEGECVPCTGPCPKRCPGQNFI
HSGKIDTFKGCTIFDGSLTIMDHSFDGYQHVYANYTFGEKYPRMHPSKLEVLSTLKEVTGFINIQATHPEFI
NLQFLRNLEVIGGRVTTEYFASLYIIKTSLKSLNLRSLKRIRSGKVCILENKYLCFVEKINWKRLIESGDNS
KTNPLTLLENNSDNNQCVAEGLVCHSECSDEGCWGTGDSECLSCRNFKLGEMCVNNCN--------------
------------------------------------------------------------------------
------------------------------------------------------------------------
------------------------------------------------------------------------
------------------------------------------------------------------------
------------------------------------------------------------------------
------------------------------------------------------------------------
------------------------------------------------------------------------
------------------------------------------------------------------------
------------------------------------------------------------------------
------------------------------------------------------------------------
------------------------------------------------------------------------
------------------------------------------------------------------------
------------------------------------------------------------------------
------------------------------------------------------------------------
------------------------------------------------------------------------
------------------------------------------------------------------------
------------------------------------------------------------------------
------------------------------------------------------------------------
------------------------------------------------------------------------
------------------------------------------------------------------------
------------------------------------------------------------------------
------------------------------------------------------------------------
------------------------------------------------------------------------
------------------------------------
>Cuaame_EVm006656t1/1-272EGFR type=protein; aalen=272,99%,partial; clen=819; offs=2-817; organism=HBG_Cuapetes_americanus; evgclass=main; oid=HBG_Cuapetes_americanus_trinHBG_Cuapetes_americanus_Loc136411c0g1t1; codepot=Noncode/-0.006;
HPSKLDVFSSLKEITGHINIQASHPEFTQLSFLRNLEIIGGRDLTEYFSSLYIVKTSLKSLNFRSLNRIRSG
KVYILENKDLCFVEKMNWKKLVGSGGDSKTQVLLQNNNSEDRCVADGLVCHSECSNEGCWGKGDDECLSCNN
YKLGEKCINNCNLPGIYEMSSRTCGFCHKECKNSCHGPDSNHCDHCKNAKDGPYCIERCAETKYSDRGICKA
CHANCVDGCSGPENNIGPNGCTSCKKAVIDRDLQVQYCLSEQESCPSGYFSEWVGD----------------
------------------------------------------------------------------------
------------------------------------------------------------------------
------------------------------------------------------------------------
------------------------------------------------------------------------
------------------------------------------------------------------------
------------------------------------------------------------------------
------------------------------------------------------------------------
------------------------------------------------------------------------
------------------------------------------------------------------------
------------------------------------------------------------------------
------------------------------------------------------------------------
------------------------------------------------------------------------
------------------------------------------------------------------------
------------------------------------------------------------------------
------------------------------------------------------------------------
------------------------------------------------------------------------
------------------------------------------------------------------------
------------------------------------------------------------------------
------------------------------------------------------------------------
------------------------------------------------------------------------
------------------------------------------------------------------------
------------------------------------------------------------------------
------------------------------------------------------------------------
------------------------------------
>Cliant_EVm007904t1/1-271EGFR type=protein; aalen=271,38%,complete-utrbad; clen=2119; offs=8-823; organism=HBG_Clibanarius_antillensis; evgclass=noclass; oid=HBG_Clibanarius_antillensis_trinHBG_Clibanarius_antillensis_Loc57983c0g1t1; codepot=Code/0.029;
MIGVTGTNSSTSTSDPTTPVKKTPGGHNAGAGAEYISGRAESPQNRHNLQRERKYAHLEAGAAGSPGQRPRG
DSLTSRYCSDPLKMLEVGDDDCFVDHAPLASAPGYGWVGDLRLDLPVDEDDYLMPSPQPSGVAKVGPSHQHY
MDLMQDVPDGRHGEGGHVRGMKGPNGVAGQHWMGMDNPEYHMTNSRAQMYGGRRPHPQQTLGVPVLQPGRAN
GHGITSNGHPQLIPQHHLQQPQQNHPHMQDLPHEYYNELASQAPLPHSTRSETTV-----------------
------------------------------------------------------------------------
------------------------------------------------------------------------
------------------------------------------------------------------------
------------------------------------------------------------------------
------------------------------------------------------------------------
------------------------------------------------------------------------
------------------------------------------------------------------------
------------------------------------------------------------------------
------------------------------------------------------------------------
------------------------------------------------------------------------
------------------------------------------------------------------------
------------------------------------------------------------------------
------------------------------------------------------------------------
------------------------------------------------------------------------
------------------------------------------------------------------------
------------------------------------------------------------------------
------------------------------------------------------------------------
------------------------------------------------------------------------
------------------------------------------------------------------------
------------------------------------------------------------------------
------------------------------------------------------------------------
------------------------------------------------------------------------
------------------------------------------------------------------------
------------------------------------
>Hetory_EVm005661t1/1-271EGFR type=protein; aalen=271,99%,partial; clen=814; offs=2-814; organism=HBG_Heterocarpus_oryx; evgclass=noclass; oid=HBG_Heterocarpus_oryx_trinHBG_Heterocarpus_oryx_Loc70881c0g1t1; codepot=Code/0.022;
ITYSWETNPNGKYAYGATCVKSCPEHLLKDSGACVRSCPQGKKAVEGECVPCNGPCPKTCPGDKYIHAGNID
SYKDCTIIVGSLTILDHSFDGFQEVYPNFTFGEKHPKMHPSKLEVFSTLKEITGHINIQASHPEFTQLSFLR
NLETIGGRDLTEYFSSLYIVKTSLKSLNLRSLNRIRSGKVYILENKELCFVNKINWKKMVGNSADSKTEVLL
QNNNMEESCVADGLVCHSECSDEGCWGTGADECLSCKNFKLGEKCIISCNQQGFY-----------------
------------------------------------------------------------------------
------------------------------------------------------------------------
------------------------------------------------------------------------
------------------------------------------------------------------------
------------------------------------------------------------------------
------------------------------------------------------------------------
------------------------------------------------------------------------
------------------------------------------------------------------------
------------------------------------------------------------------------
------------------------------------------------------------------------
------------------------------------------------------------------------
------------------------------------------------------------------------
------------------------------------------------------------------------
------------------------------------------------------------------------
------------------------------------------------------------------------
------------------------------------------------------------------------
------------------------------------------------------------------------
------------------------------------------------------------------------
------------------------------------------------------------------------
------------------------------------------------------------------------
------------------------------------------------------------------------
------------------------------------------------------------------------
------------------------------------------------------------------------
------------------------------------
>Munsim_EVm007227t1/1-268EGFR type=protein; aalen=268,99%,partial; clen=807; offs=2-805; organism=HBG_Munidopsis_similis; evgclass=noclass; oid=HBG_Munidopsis_similis_trinHBG_Munidopsis_similis_Loc71933c0g1t1; codepot=Code/0.05;
EERRLVHRDLAARNVLVQPPSCVKITDFGLAKLLDYNEDEYKAAGGKMPIKWLALECIQHRIFTHKSDVWAF
GVTVWEILAYGGRPYEDIPAREVPDLLEKGERLPQPAICTIDVYMLMIRCWMLDALSRPRFIELAEEFAKMA
RDPGRFLVIEGDKLMRLPSYTPQDERELIRSLSSVIEGEGIVMGAEEYLQPKYGAGMIGVTGTNSSTSTSDP
TTPVKKTPGGHIGGTGAEYISGRAESPQNRHNLQRERKYAHLEAGAAGSPGQ--------------------
------------------------------------------------------------------------
------------------------------------------------------------------------
------------------------------------------------------------------------
------------------------------------------------------------------------
------------------------------------------------------------------------
------------------------------------------------------------------------
------------------------------------------------------------------------
------------------------------------------------------------------------
------------------------------------------------------------------------
------------------------------------------------------------------------
------------------------------------------------------------------------
------------------------------------------------------------------------
------------------------------------------------------------------------
------------------------------------------------------------------------
------------------------------------------------------------------------
------------------------------------------------------------------------
------------------------------------------------------------------------
------------------------------------------------------------------------
------------------------------------------------------------------------
------------------------------------------------------------------------
------------------------------------------------------------------------
------------------------------------------------------------------------
------------------------------------------------------------------------
------------------------------------


>Coecly_EVm004023t1/1-265EGFR type=protein; aalen=265,39%,partial5-utrbad; clen=2045; offs=1-798; organism=HBG_Coenobita_clypeata; evgclass=noclass; oid=HBG_Coenobita_clypeata_trinHBG_Coenobitaclypeata_Loc94221c0g1t1; codepot=Code/0.03;
TNSSTSTSDPTTPVKKTPGGHNVGAGAEYISGRAESPQNRHNLQRERKYAHLEAGAAGSPGQRPRGDSLTSR
YCSDPLKMLEVGDDDCFVDHAPPASAPGYGWVGDLRLDLPVDEDDYLMPSPQPPGVATVGPSHQHYMDLMPD
AADGRRGEGGHVRGMKGPNGVAGQHWMGMDNPEYHMTNSRAQMYAGRRPHPQQTLGVPVLQPGRANGHGITS
NGHPQHIPQHHPQQPPQNHPHMQEVPHEYYNELASQAPLPLSTRSETTV-----------------------
------------------------------------------------------------------------
------------------------------------------------------------------------
------------------------------------------------------------------------
------------------------------------------------------------------------
------------------------------------------------------------------------
------------------------------------------------------------------------
------------------------------------------------------------------------
------------------------------------------------------------------------
------------------------------------------------------------------------
------------------------------------------------------------------------
------------------------------------------------------------------------
------------------------------------------------------------------------
------------------------------------------------------------------------
------------------------------------------------------------------------
------------------------------------------------------------------------
------------------------------------------------------------------------
------------------------------------------------------------------------
------------------------------------------------------------------------
------------------------------------------------------------------------
------------------------------------------------------------------------
------------------------------------------------------------------------
------------------------------------------------------------------------
------------------------------------------------------------------------
------------------------------------


>GonantEVm002733t1/1-257EGFR type=protein; aalen=257,99%,partial; clen=774; offs=2-772; organism=Gondogeneia_antarctica; evgclass=main; oid=Gondogeneia_antarctica_trinGondogeneia_antarctica_LocDN33954c0g1t1; codepot=Code/0.025;
PLVGTNTTRFNCSASCPVELPYKIFPEDASDPYCGTESIAFFMDEESMPAVLGGVVGCLFLFLCFIAVFCYV
WWQRNKTKEAAMKMTMNMMPFDDNEPLKPTNIKPNLAKLRIVKEAELRKGGILGYGAFGTVFKGVWVPDGEN
VKIPVAIKVLREGTGSNMSREILEEAYIMASVDHPNLLQLLAVCMTTQIMMVTQLMPLGCLLDYVRNNKDKI
GSKPLLNWCTQIARGMNYLDERRLVHRDLAARNVLVQTPTC-------------------------------
------------------------------------------------------------------------
------------------------------------------------------------------------
------------------------------------------------------------------------
------------------------------------------------------------------------
------------------------------------------------------------------------
------------------------------------------------------------------------
------------------------------------------------------------------------
------------------------------------------------------------------------
------------------------------------------------------------------------
------------------------------------------------------------------------
------------------------------------------------------------------------
------------------------------------------------------------------------
------------------------------------------------------------------------
------------------------------------------------------------------------
------------------------------------------------------------------------
------------------------------------------------------------------------
------------------------------------------------------------------------
------------------------------------------------------------------------
------------------------------------------------------------------------
------------------------------------------------------------------------
------------------------------------------------------------------------
------------------------------------------------------------------------
------------------------------------------------------------------------
------------------------------------


>Battex_EVm007378t1/1-246EGFR type=protein; aalen=246,91%,partial3; clen=809; offs=70-807; organism=HBG_Bathypalaemonella_texana; evgclass=main; oid=HBG_Bathypalaemonella_texana_trinHBG_Bathypalaemonella_texana_Loc92829c0g1t1; codepot=Code/0.0097;
MDSQCVACRNYRIYLEGEPGSNNTKFNCTASCYADYPYKIFPKDASDPYCGKEPLIFPFDDESIPAILGGTL
GCVFLLCIFLAVFCYLWWQRNKTKEAALKMTMTMMPYDDNEPLKPTNIKPNLAKLHIVKEAELRKGGILGYG
AFGTVYKGVWVPEGENVKIPVAIKVLREGTGTNVNKEILEEAYIMASVDHPNLLQLLAVCMTTQIMLVTQLM
PLGCLLDYVRNNKDKVGSTPLLNWCTQIAR------------------------------------------
------------------------------------------------------------------------
------------------------------------------------------------------------
------------------------------------------------------------------------
------------------------------------------------------------------------
------------------------------------------------------------------------
------------------------------------------------------------------------
------------------------------------------------------------------------
------------------------------------------------------------------------
------------------------------------------------------------------------
------------------------------------------------------------------------
------------------------------------------------------------------------
------------------------------------------------------------------------
------------------------------------------------------------------------
------------------------------------------------------------------------
------------------------------------------------------------------------
------------------------------------------------------------------------
------------------------------------------------------------------------
------------------------------------------------------------------------
------------------------------------------------------------------------
------------------------------------------------------------------------
------------------------------------------------------------------------
------------------------------------------------------------------------
------------------------------------------------------------------------
------------------------------------
>Gasfor_EVm007590t1/1-245EGFR type=protein; aalen=245,99%,partial; clen=736; offs=1-735; organism=HBG_Gastroptychus_formosus; evgclass=noclass; oid=HBG_Gastroptychus_formosus_trinHBG_Gastroptychus_formosus_Loc68857c0g1t1; codepot=Code/0.025;
GLVCHSECSDEGCWGIGDYECLSCRTFKLGNTCVNNCNNPETYQMESNTCGFCHNECDSGCSGPDSNNCNSC
KNVEDGPYCVESCPDTKYNENGECKLCHDNCVEGCTGPENTIGERGCTSCKKAVINGDLKVQYCLPENEPCP
NGYFSEWVVHQETGDLRMLAGKTICRRCHPRCKNCTSYGFHISVCNECVSYRRGEHCEDECPQDHYADDKLH
ECFRCSSECSNGCSGPLESQCKTCRNYRI-------------------------------------------
------------------------------------------------------------------------
------------------------------------------------------------------------
------------------------------------------------------------------------
------------------------------------------------------------------------
------------------------------------------------------------------------
------------------------------------------------------------------------
------------------------------------------------------------------------
------------------------------------------------------------------------
------------------------------------------------------------------------
------------------------------------------------------------------------
------------------------------------------------------------------------
------------------------------------------------------------------------
------------------------------------------------------------------------
------------------------------------------------------------------------
------------------------------------------------------------------------
------------------------------------------------------------------------
------------------------------------------------------------------------
------------------------------------------------------------------------
------------------------------------------------------------------------
------------------------------------------------------------------------
------------------------------------------------------------------------
------------------------------------------------------------------------
------------------------------------------------------------------------
------------------------------------
>Thodob_EVm007913t1/1-245EGFR type=protein; aalen=245,99%,partial3; clen=739; offs=5-739; organism=HBG_Thor_dobkini; evgclass=noclass; oid=HBG_Thor_dobkini_trinHBG_Thor_dobkini_Loc178650c0g1t1; codepot=Noncode/-0.012;
MPLVLVFFYLFIFFFIFFIFFLFQVTGYVLISHVDVKQIVLPSLQIIRGRTLFKLPVNDASFALLVTLSKMH
TLEMPALRDILEGSVGVINNYNLCHMETIEWREIMTDINGKYVFVYNFTEPRRKCHCHNSCKKGCWGEGEEN
CQKFSKLTCSPQCSQGRCYGPGPRDCCHLFCAGGCTGPTQRDCLACANFYDDGECKLECPPMQRYNTIKYSW
ETNPNGKYAYGATCVKSCPEHLLKDSGAC-------------------------------------------
------------------------------------------------------------------------
------------------------------------------------------------------------
------------------------------------------------------------------------
------------------------------------------------------------------------
------------------------------------------------------------------------
------------------------------------------------------------------------
------------------------------------------------------------------------
------------------------------------------------------------------------
------------------------------------------------------------------------
------------------------------------------------------------------------
------------------------------------------------------------------------
------------------------------------------------------------------------
------------------------------------------------------------------------
------------------------------------------------------------------------
------------------------------------------------------------------------
------------------------------------------------------------------------
------------------------------------------------------------------------
------------------------------------------------------------------------
------------------------------------------------------------------------
------------------------------------------------------------------------
------------------------------------------------------------------------
------------------------------------------------------------------------
------------------------------------------------------------------------
------------------------------------


>AcapurEVm006414t1/1-231EGFR type=protein; aalen=231,99%,partial; clen=696; offs=2-694; organism=HBG3051CDE_Acanthephyra_purpurea_eyes; evgclass=noclass; oid=HBG3051CDE_Acanthephyra_purpurea_eyes_trinHBG3051CDE_Acanthephyra_purpurea_eyes_Loc40597c0g1t1; codepot=Code/0.018;
EERRLVHRDLAARNILVQTPNCVKITDFGLAKLLDYNEDEYKAAGGKMPIKWLALECIQHRIFTHKSDVWAF
GVTVWEILTYGGRPYEDILAREVPDLLEKGERLPQPAICTIDVYMLMIRCWMLDAESRPSFRELADEFAKMA
RDPGRFLVIPGDRLMRLPSYTPQDERELIHSLSSAIEGEGIVMAAEEYLQPKCSSQMMGVTGTTTTSSTSTS
DPTTPVKKSVGGMMN---------------------------------------------------------
------------------------------------------------------------------------
------------------------------------------------------------------------
------------------------------------------------------------------------
------------------------------------------------------------------------
------------------------------------------------------------------------
------------------------------------------------------------------------
------------------------------------------------------------------------
------------------------------------------------------------------------
------------------------------------------------------------------------
------------------------------------------------------------------------
------------------------------------------------------------------------
------------------------------------------------------------------------
------------------------------------------------------------------------
------------------------------------------------------------------------
------------------------------------------------------------------------
------------------------------------------------------------------------
------------------------------------------------------------------------
------------------------------------------------------------------------
------------------------------------------------------------------------
------------------------------------------------------------------------
------------------------------------------------------------------------
------------------------------------------------------------------------
------------------------------------------------------------------------
------------------------------------


>EchmacEVm002017t1/1-223EGFR type=protein; aalen=223,81%,partial5; clen=829; offs=2-673; organism=Echiuropus_macronychus; evgclass=noclass; oid=Echiuropus_macronychus_trinEchiuropus_macronychus_LocDN32592c0g2t3; codepot=Code/0.017;
HRGHPDYPAITHPSQLYTSRRRQSQRSSQSSQPHTPTDPYFPTSTSDPNYPGFPRTPTEHNSFAFRVPSHPG
TPTDPHHPQAPMSHSSTEGIGVNGFPGPVRNGSADPNRMFGMTTGPQTVGVPVLEQHSRLPSYSSTGSSGPS
SSSVHQNGGHYHHHPHHHPQQQQPQPQQNGSNHHNPSRQPHHPSHVPSDASHEYYNDVSRGYSSLQSGHSGG
SRSETTV-----------------------------------------------------------------
------------------------------------------------------------------------
------------------------------------------------------------------------
------------------------------------------------------------------------
------------------------------------------------------------------------
------------------------------------------------------------------------
------------------------------------------------------------------------
------------------------------------------------------------------------
------------------------------------------------------------------------
------------------------------------------------------------------------
------------------------------------------------------------------------
------------------------------------------------------------------------
------------------------------------------------------------------------
------------------------------------------------------------------------
------------------------------------------------------------------------
------------------------------------------------------------------------
------------------------------------------------------------------------
------------------------------------------------------------------------
------------------------------------------------------------------------
------------------------------------------------------------------------
------------------------------------------------------------------------
------------------------------------------------------------------------
------------------------------------------------------------------------
------------------------------------------------------------------------
------------------------------------


>Cuaame_EVm008637t1/1-216EGFR type=protein; aalen=216,76%,partial3; clen=845; offs=198-845; organism=HBG_Cuapetes_americanus; evgclass=main; oid=HBG_Cuapetes_americanus_trinHBG_Cuapetes_americanus_Loc79798c0g1t1; codepot=Code/0.017;
MAHLIAWINITLALWVASATAWADKSSEFGKDKGKICIGTTGRMSVPSNRDHHYRNLRDRFINCTYVDGNLE
LTWLQDENLDLSFLKYIREVTGYVLISHVDVKQIVLPSLQIIRGRTLFKLPVVESSFALLVTLSKMHTLEMP
ALRDILQGSVGVINNYNLCHMETIDWKEIMTDDRGVYHFVYNFTEPRRTCQYDKACSKGCWGEGEENCQKFS
------------------------------------------------------------------------
------------------------------------------------------------------------
------------------------------------------------------------------------
------------------------------------------------------------------------
------------------------------------------------------------------------
------------------------------------------------------------------------
------------------------------------------------------------------------
------------------------------------------------------------------------
------------------------------------------------------------------------
------------------------------------------------------------------------
------------------------------------------------------------------------
------------------------------------------------------------------------
------------------------------------------------------------------------
------------------------------------------------------------------------
------------------------------------------------------------------------
------------------------------------------------------------------------
------------------------------------------------------------------------
------------------------------------------------------------------------
------------------------------------------------------------------------
------------------------------------------------------------------------
------------------------------------------------------------------------
------------------------------------------------------------------------
------------------------------------------------------------------------
------------------------------------------------------------------------
------------------------------------


>PalcarEVm006175t1/1-206EGFR type=protein; aalen=206,99%,partial; clen=620; offs=1-618; organism=Palaemon_carinicauda; evgclass=main; oid=Palaemon_carinicauda_trinPalaemoncarinicauda_LocDN4639c0g1t1; codepot=Code/0.011;
NNTNFNCTASCPPEVPYKIFPEDSSDPYCRKDPLVLIDDESIPAILGGTLGCVFLVCIFLAVFCYLWWQRNK
TKEAALKMTMTMMPYDDNEPLKPTNIKPNLAKLHIVKEAELRKGGILGYGAFGTVYKGVWVPEGENVKIPVA
IKVLREGTGTNVNKEILEEAYIMASVDHPNLLQLLAVCMTTQIMLVTQLMPLGCLLDYVRNN----------
------------------------------------------------------------------------
------------------------------------------------------------------------
------------------------------------------------------------------------
------------------------------------------------------------------------
------------------------------------------------------------------------
------------------------------------------------------------------------
------------------------------------------------------------------------
------------------------------------------------------------------------
------------------------------------------------------------------------
------------------------------------------------------------------------
------------------------------------------------------------------------
------------------------------------------------------------------------
------------------------------------------------------------------------
------------------------------------------------------------------------
------------------------------------------------------------------------
------------------------------------------------------------------------
------------------------------------------------------------------------
------------------------------------------------------------------------
------------------------------------------------------------------------
------------------------------------------------------------------------
------------------------------------------------------------------------
------------------------------------------------------------------------
------------------------------------------------------------------------
------------------------------------------------------------------------
------------------------------------


>Gasfor_EVm009450t1/1-202EGFR type=protein; aalen=202,99%,partial; clen=610; offs=3-608; organism=HBG_Gastroptychus_formosus; evgclass=main; oid=HBG_Gastroptychus_formosus_trinHBG_Gastroptychus_formosus_Loc88098c0g3t1; codepot=Code/0.04;
LGCVFLLCTFLVVFCYLWWQRNKTKEAAIKMTMTMMPYDDNEPLKPTNIKPNLAKLRIVKEAELRKGGILGY
GAFGTVYKGVWVPEGENVKIPVAIKVLREGTGTNVNKEILEEAYIMASVDHPYLLQLLAVCMTTQIMLVTQL
MPLGCLLDYVRNNKDKIGSKPLLNWCTQIARGMAYLEERRLVHRDLAARNVLVQTPNC--------------
------------------------------------------------------------------------
------------------------------------------------------------------------
------------------------------------------------------------------------
------------------------------------------------------------------------
------------------------------------------------------------------------
------------------------------------------------------------------------
------------------------------------------------------------------------
------------------------------------------------------------------------
------------------------------------------------------------------------
------------------------------------------------------------------------
------------------------------------------------------------------------
------------------------------------------------------------------------
------------------------------------------------------------------------
------------------------------------------------------------------------
------------------------------------------------------------------------
------------------------------------------------------------------------
------------------------------------------------------------------------
------------------------------------------------------------------------
------------------------------------------------------------------------
------------------------------------------------------------------------
------------------------------------------------------------------------
------------------------------------------------------------------------
------------------------------------------------------------------------
------------------------------------------------------------------------
------------------------------------

>S.paramamosainEGFR1 WAR33937.1 epidermal growth factor receptor 1 [Scylla paramamosain]
MWPWGSAASLRVVVACLLLLVLLQEGADALQEQKVCIGTTGRMSVPSNRDHHYRNLRNRFINCTYVDGNL
ELTWLQDENLDLSFLQYIREVTGYVLISHVDVKRIVLPSLQIIRGRTLFKVSVNDKSFALLVTLSKMHTL
EMPSLRDILHGSVGVINNYNLCHIETIEWNEIMTDPLANYTYMYNFSEPQRTCQCHTSCQKGCWGAREHN
CQKFSKLTCPPQCAQGRCYDTGPRDCCHLFCAGGCTGPTQRDCLACRNFYDDGECKLECPLMQRYNPITY
SWEANPKGKYAYGATCVKDCPEHLLKDNGACVRSCPKGKKAVDGECVPCNGPCPKTCPGPEVIHSGNIDD
FKGCTILDGWLTIMDHSFDGYQHVYPNYTFGAKYSRMHPSKLEMLSTLKEVTAYINIQANHPDFTNLNFL
RNLEYIGGRETMEFSSLYIIKTSLKSLNLRSLKRIRSGKVYILENKDLCFVDKINWKKFIDTDDNSKTSP
MTLLENNANSEQCVAERLVCHTECSDEGCWGPGDNECLSCRNFKLGNRCTNNCNLAGTYQMGPKTCGFCH
KECASSCQGPESRHCDRCKNVKDGPYCLDKCPDTKYNDNGECKSCHENCIKGCRGPKNTLGPQGCNTCAM
AVIDEDLRVKHCLPENSTCPTGYFSEWVVQQETGDLSLLAGKTICRRCHSRCKNCTSYGFHISVCHECVR
YRRGEHCEDECPQDHYADDKLHECFKCSSECSNGCSGPLESQCKTCRNYRIYVEGKPGMNNTKFNCTATC
PNELPYKIFPEDASDPYCGKDPFPLSLDDESVPAILGGTLGCVFLLCTFLAVFCYLWWQRNKTKAAALKM
TMTMMPYDDHEPLKPTNIKPNLAKLRIVKEAELRKGGILGYGAFGTVYKGVWVPEGENVKIPVAIKVLRE
GTGTNVNKEILEEAYIMASVDHPNLLQLLAVCMTTQIMLVTQLMPLGCLLDYVRNNKDKIGSKPLLNWCT
QIARGMAYLEGRRLVHRDLAARNVLVQTPNCVKITDFGLAKLLDYNEEEYKAAGGKMPIKWLALECIQHR
IFTHKSDVWAFGVTVWELLTYGGRPYEDIPAREVPDLLEKGERLPQPAICTIDVYMLMIRCWMLDAESRP
SFRELAEEFAKMARDPGRFLVIPGDKLMRLPSYTPQDERELIRSLSSAIEGDGVVMAAEEYLQPKYGGVL
GVSGTTTTTTSSTSTSDPTTPVKKTPEGYNMAAGAEYISGRAESPQNRQNLQRERKYAHLEAGATGSPGK
RPRGDSLTSRYCSDPLKMLDVGEDDCFVGPPPSAPGYGWVGDLRLDLPVDEDDYLMPSPQPSGLATVGPS
HQHYMDLMADAPDGRRGEPSRGGSKGPSNNGVAGQQWVGMDNPEYHMMNARAQMYAGRRLHPQQTVGVPV
LDAAGRYGGYGNGLPQPQHLPPGHCLPSPSQEMPHEYYNELSSHVPCAAASSRSETTV

>S.paramamosainEGFR2a WAR33938.1 epidermal growth factor receptor 2a [Scylla paramamosain]
MNVCKRERSGMARVIEAAYLLLTLGAALAPGWADKPTDFHKGKICIGTTGRMSVPSNRDHHYRNLRNRFI
NCTYVDGNLELTWLQDENLDLSFLQYIREVTGYVLISHVDVKRIVLPSLQIIRGRTLFKVSVNDKSFALL
VTLSKMHTLEMPSLRDILHGSVGVINNYNLCHIETIEWNEIMTDPLANYTYMYNFSEPQRTCQCHTSCQK
GCWGAGEHNCQKFSKLTCPPQCAQGRCYDTGPRDCCHLFCAGGCTGPTQRDCLACRNFYDDGDCKLECPL
MQRYNPITYSWEANPKGKYAYGATCVKDCPEHLLKDNGACVRSCPKGKKAVDGECVPCNGPCPKTCPGPE
VIHSGNIDDFKGCTILDGWLTIMDHSFDGYQHVYPNYTFGAKYSRMHPSKLEMLSTLKEVTAYINIQANH
PDFTNLNFLRNLEYIGGRETMEFSSLYIIKTSLKSLNLRSLKRIRSGKVYILENKDLCFVDKINWKKFID
TDDNSKTSPMTLLENNANSEQCVAERLVCHTECSDEGCWGPGDNECLSCRNFKLGNRCTNNCNLAGTYQM
GPKTCGFCHKECASSCQGPESRHCDRCKNVKDGPYCLDKCPDTKYNDNGECKSCHENCIKGCRGPKNTLG
PQGCNTCAMAVIDEDLRVKHCLPENSTCPTGYFSEWVVQQETGDLSLLAGKTICRRCHPRCKNCTSYGFH
ISVCHECVRYRRGEHCEDECPQDHYADDKLHECFKCSSECSNGCSGPLESQCKTCRNYRIYVEGKPGMNN
TKFNCTATCPNELPYKIFPEDASDPYCGKDPFPLSLDDESVPAILGGTLGCVFLLCTFLAVFCYLWWQRN
KTKAAALKMTMTMMPYDDHEPLKPTNIKPNLAKLRIVKEAELRKGGILGYGAFGTVYKGVWVPEGENVKI
PVAIKVLREGTGTNVNKEILEEAYIMASVDHPNLLQLLAVCMTTQIMLVTQLMPLGCLLDYVRNNKDKIG
SKPLLNWCTQIARGMAYLEGRRLVHRDLAARNVLVQTPNCVKITDFGLAKLLDYNEEEYKAAGGKMPIKW
LALECIQHRIFTHKSDVWAFGVTVWELLTYGGRPYEDIPAREVPDLLEKGERLPQPAICTIDVYMLMIRC
WMLDAESRPSFRELAEEFAKMARDPGRFLVIPGDKLMRLPSYTPQDERELIRSLSSAIEGDGVVMAAEEY
LQPKYGGVLGVSGTTTTTTSSTSTSDPTTPVKKTPEGYNMAAGAEYISGRAESPQNRQNLQRERKYAHLE
AGATGSPGKRPRGDSLTSRYCSDPLKMLDVGEDDCFVGPPPSAPGYGWVGDLRLDLPVDEDDYLMPSPQP
SGLATVGPSHQHYMDLMADAPDGRRGEPSRGGSKGPSNNGVAGQQWVGMDNPEYHMMNARAQMYAGRRLH
PQQTVGVPVLDAAGRYGGYGNGLPQPQHLPPGHCLPSPSQEMPHEYYNELSSHVPCAAASSRSETTV


>S.paramamosainEGFR2b WAR33939.1 epidermal growth factor receptor 2b [Scylla paramamosain]
MNVCKRERSGMARVIEAAYLLLTLGAALAPGWADKPTDFHKGKICIGTTGRMSVPSNRDHHYRNLRNRFI
NCTYVDGNLELTWLQDENLDLSFLQYIREVTGYVLISHVDVKRIVLPSLQIIRGRTLFKVSVNDKSFALL
VTLSKMHTLEMPSLRDILHGSVGVINNYNLCHIETIEWNEIMTDPLANYTYMYNFSEPQRTCQCHTSCQK
GCWGAGEHNCQKFSKLTCPPQCAQGRCYDTGPRDCCHLFCAGGCTGPTQRDCLACRNFYDDGDCKLECPL
MQRYNPITYSWEANPKGKYAYGATCVKDCPEHLLKDNGACVRSCPKGKKAVDGECVPCNGPCPKTCPGPE
VIHSGNIDDFKGCTILDGWLTIMDHSFDGYQHVYPNYTFGAKYSRMHPSKLEMLSTLKEVTAYINIQANH
PDFTNLNFLRNLEYIGGRETMEFSSLYIIKTSLKSLNLRSLKRIRSGKVYILENKDLCFVDKINWKKFID
TDDNSKTSPMTLLENNANSEQCVAERLVCHTECSDEGCWGPGDNECLSCRNFKLGNRCTNNCNLAGTYQM
GPKTCGFCHKECASSCQGPESRHCDRCKNVKDGPYCLDKCPDTKYNDNGECKSCHENCIKGCRGPKNTLG
PQGCNTCAMAVIDEDLRVKHCLPENSTCPTGYFSEWVVQQETGDLSLLAGKTICRRCHPRCKNCTSYGFH
ISVCHECVRYRRGEHCEDECPQDHYADDKLHECFKCSSECSNGCSGPLESQCKTCRNYRIYVEGKPGMNN
TKFNCTATCPNELPYKIFPEDASDPYCGKDPFPLSLDDESVPAILGGTLGCVFLLCTFLAVFCYLWWQRN
KTKAAALKMTMTMMPYDDHEPLKPTNIKPNLAKLRIVKEAELRKGGILGYGAFGTVYKGVWVPEGENVKI
PVAIKVLREGTGTNVNKEILEEAYIMASVDHPNLLQLLAVCMTTQIMLVTQLMPLGCLLDYVRNNKDKIG
SKPLLNWCTQIARGMAYLEGRRLVHRDLAARNVLVQTPNCVKITDFGLAKLLDYNEEEYKAAGGKMPIKW
LALECIQHRIFTHKSDVWAFGVTVWELLTYGGRPYEDIPAREVPDLLEKGERLPQPAICTIDVYMLMIRC
WMLDAESRPSFRELAEEFAKMARDPGRFLVIPGDKLMRLPSYTPQDERELIRSLSSAIEGDGVVMAAEEY
LQPKYGGVLGVSGTTTTTTSSTSTSDPTTPVKKTPEGYNMAAGAEYISGRAESPQNRQNLQRERKYAHLE
AGATGSPDVGEDDCFVGPPPSAPGYGWVGDLRLDLPVDEDDYLMPSPQPSGLATVGPSHQHYMDLMADAP
DGRRGEPSRGGSKGPSNNGVAGQQWVGMDNPEYHMMNARAQMYAGRRLHPQQTVGVPVLDAAGRYGGYGN
GLPQPQHLPPGHCLPSPSQEMPHEYYNELSSHVPCAAASSRSETTV


>NeodenEVm002231t1FGFR type=protein; aalen=620,73%,complete; clen=2528; offs=171-2033; organism=Neocaridina_denticulata; evgclass=main; oid=Neocaridina_denticulata_trinNeocaridina_denticulata_LocDN50732c0g1t2; codepot=Code/0.041;
MIKPAGNVAELKCQARGPNLNITWLKDGEKPVRQLGDVRIKGAMLKMENLVPTDSGNYTCIVFNSHGSINHTYCLEVIER
LPSRPIINKELSNLTVVQGSETMLQCSVISDQVPYITWIKHTTRYNGVDSEGNILNRLFIIKEGGNITSSEDPQVLVLTN
VTLDDAGWYTCIAANSLGTSMSTAYLNVTDAEPLVANAESHIVPVMGAVLLISMVAVGLGASCVWKKWQKEKRRATELER
AKEVITQQWIKKVIVERQNSDASQEPLLVPTVKIERCQSRSRVGSEMTSISEYELPLDADWELPRARLLLGESLGEGAFG
KVVKANVQGLHRPDLVTTVAVKMLKEGHTDAELMDLVSEMEMMKMIGTHINIINLLGCCTQDGPLYVIVEYAAHGNLRDY
LRNNRPSSGYERAIGQEPDILTQKDLVSFAYQVARGMEYLASKKCIHRDLAARNVLVSEERIMKIADFGLARDIHSQDYY
RKTSEGRLPVKWMAPEALFHRVYTSQSDVWAFGILLWEIMTLGGTPYPSVPSVEKLFQLLREGHRMEKPSNCSLEIYMIM
RECWRYQPTQRPTFKELVEDMDRILTLSSTVEYLDLSMPHLDTPPCSCDSSLTSNALTPR
>AnajapEVm000936t1FGFR type=protein; aalen=695,82%,complete; clen=2521; offs=275-2362; organism=Anatolikos_japonicus; evgclass=noclass; oid=Anatolikos_japonicus_trinLocDN44402c0g1t2; codepot=Code/0.11;
MWPKLRVKEALREDAGVWACRWKWAGRDRGWVNYTLDVVEAPLPQALKADSKVLDEDEEPACIPPKFMKDLNLLTIKPAG
NVAELKCQARGTELNITWFKNGEKPVRQLGDVKIKGAMLKMENLVPADSGNYTCVVFNECGSLNHTYGLEVLERLPSRPI
INKELNNMTVVQGSEVKLMCSVISDLVPYITWLKHTTQYNGVDDKGNIIDRLFIVKEGRNITSSEDPQVLILTNVTEKDA
GWYTCIAANSLGTSFSTAFLRVTDAAEPVRHNPEHRPVIMVLTGVLMSVMITGSIVASFVWKKWQKEKRRAIELERAKAI
TQHWIKKVIVERQNSDASQEPLLIPTIKIEHCQSRSRLGSEMTSISEYELPLDADWELPRSKLILGESLGEGAFGKVVRA
EVQGVKRPDLAATVAVKMLKEGHTDSELMDLVSEMEMMKMIGTHINIINLLGCCTQDGPLYVVVEYAAHGNLRDYLRNNR
TASGYERAIGQEMDVITQKDLVSFAFQVARGMEYLASKKCIHRDLAARNVLVSEDRIMKIADFGLARDIHSQDYYRKTSE
GRLPVKWMAPEALFHRVYTSQSDVWAFGILLWEIMTLGGTPYPAVPSVEKLFQLLREGHRMEKPSNCSLEIYMIMRECWR
YQPTQRPTFKELVEDFDRILTLSSTDDYLNLSLPHLDTPPSSCGSSLTSDALSPH
>ParausEVm002280t2FGFR type=protein; aalen=841,34%,complete-utrbad; clen=7225; offs=562-3087; organism=Paratya_australensis; evgclass=alt; oid=Paratya_australensis_trinParatya_australensis_LocDN52085c4g1t1; codepot=Code/0.055;
MSSPGGSSWSSKMAAHGILTSPYKMRYLWLVSLMVVLTCHTVWAAPARNDEYDYDNGDDRGIDIEDDSSSGLFTSSHFVR
KTTIGSVVRFKCRPQHLEDVPDKFEASWYISDQQYNLVQDTRITVSNNRIWPRLRIKDVTLEDATTYSCRWHLPDGQGGW
VNYTLEISEENPEPTRPQALHADNKIFEDDQSDQAPEQLAPQFTKDLKPLMIKPAGNVAELKCQAQGPNLNITWLKDGKK
PVRQLGGVKMKGPMLKMQNLVPTDSGNYTCIVFNTHGSINHTYSLEVIERLPSRPIINKELSNLTVVQGSETMLQCSVIS
DQVPYISWIKHTTRYNGVDSEGNILNRLFIIKEGGNITSSEDPQVLYLTNVTEEDAGWYTCIAANSLGTSMSTAYLNITD
AEPLVADAESHIVPVMGAVLLISMLVVGLGATCVWKKWRKEKRRATELERAKEVITQQWIKKVIVERQNSDASQEPLLVP
TVKIERCQSRSRLGSEMTSISEYELPLDVDWELPRSRLGLGESLGEGAFGKVVRAEIQGLNRPDQMSTVAVKMLKGSSTV
AVKMLKEGHTDAELMDLVSEMEMMKMIGTHINIINLLGCCTQDGPLYVIVEYAAHGNLRDYLRNNRPSSGYERAIGQEPD
VLTQKDLVSFAYQVARGMEYLASKKCIHRDLAARNVLVSEDRIMKIADFGLARDIHSQDYYRKTSEGRLPVKWMAPEALF
HRVYTSQSDVWAFGILLWEIMTLGGTPYPSVPSVEKLFQLLRDGHRMEKPSNCSLEIYMIMRECWRYQPTQRPTFRELVE
DLDRILTLSSTVEYLDLSMPHLDTPPCSCDSSLTSNALAPH
>ScyparEVm001242t2FGFR type=protein; aalen=833,71%,complete; clen=3508; offs=17-2518; organism=Scylla_paramamosain; evgclass=alt; oid=Scylla_paramamosain_trinLocDN9759c0g1t2; codepot=Code/0.21;
MKGLTTTSTTPGGGGGGGWSKTWVTLLLLASLLRASTCLAIDYYDDDGGRREAEAGSGSGGGDGGTEGGAGGSGDMLEVE
NIHSSHQLRRVTVGERFRLKCRPENLVNAQLQDFAAVWYFNSEPLEDLQTPRIRITGPSRVWPRLRVKEARLEDSGVWAC
RWRLAGPYRGWVNYTLDVVEPPVPSLPQALYADNKVLDEDVCVPPEFTKDLNLLTIKPAGNVAELKCQARGTNLNTTWLK
DGEKPVRQLGDVKIKGAMLKMENLVPADSGNYTCVVFNECGAINHTYGLEVLERLPSRPIINKELSNMTVVQGSEVKLMC
SVISDLVPYITWVKHPTRYNGVDDKGNIINRLFIVKEGRNITSSEDPQVLILSNVTERDAGWYTCIAANSLGTSFSTAYL
SVIDAEPVMHDPEYHAIMVLTVVLLSVMVIGSIVASFVWKKWQKEKRRAIELERAKAITQHWIKKVIVERQNSDASQEPL
LVPTIKIEHCQSRSRLGSEMTSISEYELPLDADWELPRAKLILGESLGEGAFGKVVRAEVQGVKRPGLASTVAVKMLKEG
HTDSELMDLVSEMEMMKMIGTHINIINLLGCCTQDGPLYVVVEYAAHGNLRDYLRNNRPSSGYERAIGQEMDAITQKDLV
SFAFQVARGMEYLASKKCIHRDLAARNVLVSEDRIMKIADFGLARDIHSQDYYRKTSEGRLPVKWMAPEALFHRVYTSQS
DVWAFGILLWEIMTLGGTPYPTVPSVEKLFQLLREGHRMDKPSNCSLEIYMIMRECWRYQPTQRPTFKELVEDFDRILTL
SSTDDYLNLSLPHLDTPPSSCGSSLTSDVLSPH
>ChequaEVm002757t1FGFR type=protein; aalen=620,38%,complete-utrbad; clen=4810; offs=115-1977; organism=Cherax_quadricarinatus; evgclass=noclass; oid=Cherax_quadricarinatus_Cherax_quadricarinatus_HACB02072250.1; codepot=Code/0.043; TSA: Cherax quadricarinatus, contig c52084_g5_i1, transcribed RNA sequence
MIKPAGNVAELKCQARGPNLNTTWFKDGEKPARHLGDVRIKGATLKMENLVPTDSGNYTCVVNNAHGSINHTYVLEVIER
LPSRPIINKELSNRTVVQGTNAKLQCSVISDQVPYITWLKHSTRYNGVDNEGNIIDRLLIIKEGGNITSTEDPQVVVLTN
VTENDAGWYTCIAANSLGTSSSTAYLNVTEAEPILADAESHAILILGVVLLSVMVIASIMASFVWKKWQKEKRRAIELER
AKEAITQQWIKKVIVERQNSDASQEPLLVPTIKIERCQSTSHLGSEMTSISEYELPLDAPWELPRSRLVMGESLGEGAFG
KVVRAEVQGFLRPDMNTTVAVKMLKEGHTDSELMDLVSEMEMMKMIGTHINIINLLGCCTQDGPLYVVVEYAAHGNLRDY
LRNNRPSSGYERAIGQELDTITQNDLVSFAYQVARGMEYLASKKCIHRDLAARNVLVSEDRIMKIADFGLARDIHSQDYY
RKTSEGRLPVKWMAPEALFHRVYTSQSDVWSFGILLWEIMTLGGTPYPAVPGVEKLFQLLREGHRMEKPSNCPLDIYLIM
RECWRCQPTQRPTFKKLVEDLDCILTLSSTVEYLNLSMPHLDTPPSSCESPLTSDALTSH
>CarmaY_EVm002162t1FGFR type=protein; aalen=834,41%,complete-utrbad; clen=6033; offs=163-2667; organism=Carcinus_maenas; evgclass=main; oid=CarmaY_velvLoc4302ct1; codepot=Code/0.2; cov=1557.0_g1292_i3;
MVDEGGVSQELPPITMSTSTSRRGGRGGGGRWRKVCLSLLLFVSLLHTSTCLAIDYYDDNGGGGGGGGSGEVVEEVEKES
IHSSHQQRKVTVGDRFHLKCRPENVIIDPPQDFSAVWYFNSEPLEELQTPRIRVIGTSRVWPKLRVKEALLEDSGVWACR
WQWAGRHKGWVNYTLSVVEPPGPSLPQALYADSKVLDEDEDVCVPPEFTKDLGLLTIKPAGNVAELKCQARGTHLNTTWF
KNGERPVRQLGDVKIRGSMLKMENLVPADTGNYTCVVLNECGRVTHTFGLEVLERLPSRPIINKELSNMTVVQGSEVKLM
CSVISDLVPYITWVKHSTRYNGVDNKGNIIDRVFIVKEGRNITSSEDPQVLILSNVTEKDAGWYTCIAANSLGTSFSTAY
LSVADAEPILHDPEYHAIMVLAVVLLSVMVITSIVGSFAWKKWQKEKRRASELERAKVITQHWIKKVIVERQNSDASQEP
LLIPTIKIEHCQSRSRLGSEMTSISEYELPLDADWELPRAKLILGESLGEGAFGKVLRAEVQGVKRPDLASSVAVKMLKE
GHTDSELMDLVSEMEMMKMIGTHINIINLLGCCTQDGPLYVVVEYAAHGNLRDYLRNNRPSSGYERAIGQEMDAITQKDL
VSFAFQVARGMEYLASKKCIHRDLAARNVLVSEDRIMKIADFGLARDIHSQDYYRKTSEGRLPVKWMAPEALFHRVYTSQ
SDVWAFGILLWEIMTLGGTPYPAVPSVEKLFQLLREGHRMDKPSNCSLEIYMIMRECWRYQPTQRPTFRDLVEDFDRILT
LSSTEDYLNLSLPHLDTPPSSCGSSLTSDVLSPH
>Erisi1_EVm001548t5FGFR type=protein; aalen=888,92%,complete; clen=2881; offs=155-2821; organism=Eriocheir_sinensis; evgclass=alt; oid=Eriocheir_sinensis_trinEriocheir_sinensis_LocDN209565c1g1t2; codepot=Code/0.23;
MTSRASTSSASRRSGSSSVRSRRIGWWRRWSLLSLLLAASLLHTCSCLAIDSYDDDDGRGGGGDGEGVEEGGGGGGGEGG
TNLTNTSDIGFEYGEVGVEGFVEDDLYDGLEENGVDEDDVAEEGAEGGAAEARSIHSSHQQRKVMLGDRFRLKCRPQNVM
RSPPPQDFEAVWFFNSQPLRDTQPSRIRTIASSRAWPKLRVKEARLEDAGVWACRWSGSGSHRGWVNYTLHVMEPAPTLP
QALHADSKVLDEDELSCVPPEFIKTLNGLMIKPAGNVAELKCQARGSQVNISWLKNGEKPVRQLGDVKIKGAMLKMENLV
PADSGNYTCMVFNECGGVNHTYALEVVERLPSRPIINKELSNQTVVQGSEVKLTCSVISDLVPYITWLKHSTRYNGVDDK
GNIIDRLFIVKEGRNITSSEDPQVLVLMNVTEKDAGWYTCIAANSLGTSFSTAYLSVTDAEPILLDAEYHAIMVLTGVLF
AVLLIGGIVASFVWKGWQKEKRRASELERAKAITQHWIKKVIVEHQNSDASQEPLLVPTIKIEHCQSRSRLGSEMTSISE
YELPLDADWELPRARLIMGESLGEGAFGKVVRAEVQGVNRPDLATTVAVKMLKEGHTDSELMDLVSEMEMMKMIGTHINI
INLLGCCTQDGPLYVVVEYAAHGNLRDYLRNNRPSSGYERAIGQELDTITQKDLVSFAFQVARGMEYLTSKKCIHRDLAA
RNVLVSEDRIMKIADFGLARDIHSQDYYRKTSEGRLPVKWMAPEALFHRVYTSQSDVWAFGILLWEIMTLGGTPYPAVPS
VEKLFQLLREGHRMEKPSNCSLEIYMIMRECWRYQPTQRPTFKELVEDFDRILTLSSTDDYLNLSLPHLDTPPSSCGSSL
ASDALTPH
>MetmagEVm002444t1FGFR type=protein; aalen=576,59%,complete-utrpoor; clen=2890; offs=287-2017; organism=Metacarcinus_magister_YORGAN; evgclass=noclass; oid=Metacarcinus_magister_YORGAN_Metacarcinus_magister_YORGAN_GHOI01011158.1; codepot=Code/0.1; TSA: Metacarcinus magister TR10459_c0_g1_i4, transcribed RNA sequence
MLKMENLVPADSGNYTCVVFNECGSVNHTYGLEVLERLPSRPIINKELNNMTVVQGSEVKLMCSVISDLVPYITWLKHTT
RFNGVDDKGNIIDRLFIVKEGRNMTSSEDPQVLILPNVTEKDAGWYTCIAANSLGTSFSTAFLSVTDAEPKLHDPEYPVI
MVLTGVLMSVMIIGSLVASFVWKKWQKEKRRAIELERAKAITQHWIKKVIVERQNSDASQEPLLIPTIKIEHCQSRSRLG
SEMTSISEYELPLDADWELPRSKLILGESLGEGAFGKVVRAEVQGVKRPDLAATVAVKMLKEGHTDSELMDLVSEMEMMK
MIGTHINIINLLGCCTQDGPLYVVVEYAAHGNLRDYLRNNRTASGYERAIGQEMDVITQKDLVSFAFQVARGMEYLASKK
CIHRDLAARNVLVSEDRIMKIADFGLARDIHSQDYYRKTSEGRLPVKWMAPEALFHRVYTSQSDVWAFGILLWEIMTLGG
TPYPAVPSVEKLFQLLREGHRMEKPSNCSLEIYMIMRECWRYQPTQRPTFKELVEDFDRILTLSSTDDYLNLSLPHLDTP
PSSCDSSLTSDALSPH
>HomameEVm002650t1FGFR type=protein; aalen=829,23%,complete-utrbad; clen=10452; offs=517-3006; organism=Homarus_americanus_EVG; evgclass=noclass; oid=Homarus_americanus_EVG_Homarus_americanus_EVG_evg1110097; codepot=Code/0.1;
MTYHFTTTSRRPITTTTRSYLMLVLVMLVWQSVASTAARNDDYDYDLVEDGGMEVMEGSGLNVPHRQRKVTVGDRVRFKC
RPESFASLPPPGFTGTWYFDDLPLHQLQNARVKVTENRLWPRLRVKTARVEDGGVYACQWTSTDNRHGWVNYTLIVEEDS
PRPTLPAALYADNKVMDVEVGEDTTDVAPIFTKELNLLMIKPAGNVAELKCHARGPNLNTTWYKDGGKPSRQLGDVRIKG
STLKMENLVPTDSGNYTCVISNAYGSINHTYALEVIEHIPSRPIFTKHLENVTVFRGQTVHLEVDIWTENTLVPYIVWRK
DLPLSWSDSDSRDSSEIIIDREILDAAIKGQEGGNITSTEDPQVLVLSNVTEKDAGWYTCIAANSLGTSSSTAYLNVTDA
EPILADPESNVILVLAVVLFSVMVLVSILASCVWKKWQKEKRRAIELERAKEAITQQWIKKVIVERQNSDASQEPLLVPT
IKIERCQSRSRLGSEMTSISEYELPLDADWELPRARLLMGESLGEGAFGKVVRADVQGFVRPDMNTTVAVKMLKEGHTDA
ELMDLVSEMEMMKMIGTHINIINLLGCCTQDGPLYVVVEYAAHGNLRDYLRNNRPSSGYERAIGQEPDTITEKDLVSFAY
QVARGMEYLASKKCIHRDLAARNVLVSEDRIMKIADFGLARDIHSQDYYRKTSEGRLPVKWMAPEALFHRVYTSQSDVWA
FGILLWEIMTLGGTPYPAVPSVEKLFQLLREGHRMEKPSNCSLEIYMIMRECWRCQPTQRPTFKELVEDLDRILTLSSTV
EYLDLSMPHLDTPPSSCDSSLTSDALTLY
>GeclaM_EVm002929t1FGFR type=protein; aalen=670,52%,complete-utrpoor; clen=3832; offs=37-2049; organism=Gecarcinus_lateralis; evgclass=main; oid=GlaE_velvLoc9544ct1; codepot=Code/0.18; cov=12.1_g4556_i0;
MEPPPTLPQALHADSKVLDADDDDEPSCIPPEFIKPLNLLMIKPAGNVAELKCQARGSNLNTTWLKDGEKPVRQLGDVKI
KGAMLKMENLVPADSGNYTCVVFNECGGLNHTFALEVLEHIPSRPIFTKSLENTTVIQGGKVVLKVDIWTENTLMPYVVW
RKDLPFTWSTPEQGKQPEVVIDTETLELAIKGKEGRNITSSEDPQVLVLTNVTEKDAGWYTCIAANSLGTSFSTAYLSVT
DAEPILLDAEYHAIMVLTVVLLSVLVIGSIVASFVWKKWQKEKRRAIELERAKAITQHWIKKVIVERQNSDASQEPLLVP
TIKIEHCQSRSRLGSEMTSISEYELPLDADWELPRSRLIMGESLGEGAFGKVMRAEVQGINRPDLATTVAVKMLKEGHTD
SELMDLVSEMEMMKMIGTHINIINLLGCCTQDGPLYVVVEYAAHGNLRDYLRNNRPSSGYERPIGQEVDTITQKDLVSFA
FQVARGMEYLASKKCIHRDLAARNVLVSADRIMKIADFGLARDIHSQDYYRKTSEGRLPVKWMAPEALFHRVYTSQSDVW
AFGILLWEIMTLGGTPYPTVPSVEKLFQLLREGHRMEKPSNCSLEIYMIMRECWRYQPTQRPTFKELVEDFDRILTLSST
DDYLNLSLPHLDTPPSSCGSSLTSDAFAPH
>ParausEVm002280t1FGFR type=protein; aalen=852,35%,complete-utrbad; clen=7258; offs=562-3120; organism=Paratya_australensis; evgclass=main; oid=Paratya_australensis_trinParatya_australensis_LocDN52085c4g1t2; codepot=Code/0.058;
MSSPGGSSWSSKMAAHGILTSPYKMRYLWLVSLMVVLTCHTVWAAPARNDEYDYDNGDDRGIDIEDDSSSGLFTSSHFVR
KTTIGSVVRFKCRPQHLEDVPDKFEASWYISDQQYNLVQDTRITVSNNRIWPRLRIKDVTLEDATTYSCRWHLPDGQGGW
VNYTLEISEENPEPTRPQALHADNKIFEDDQSDQAPEQLAPQFTKDLKPLMIKPAGNVAELKCQAQGPNLNITWLKDGKK
PVRQLGGVKMKGPMLKMQNLVPTDSGNYTCIVFNTHGSINHTYSLEVIEHIPSRPIFTKHLENMTVPSGSNVRLEVKIWK
ENTLMPYVVWRKDLPITWQESETGDPPRSYVEKEIIEAAILGQEGGNITSSEDPQVLYLTNVTEEDAGWYTCIAANSLGT
SMSTAYLNITDAEPLVADAESHIVPVMGAVLLISMLVVGLGATCVWKKWRKEKRRATELERAKEVITQQWIKKVIVERQN
SDASQEPLLVPTVKIERCQSRSRLGSEMTSISEYELPLDVDWELPRSRLGLGESLGEGAFGKVVRAEIQGLNRPDQMSTV
AVKMLKGSSTVAVKMLKEGHTDAELMDLVSEMEMMKMIGTHINIINLLGCCTQDGPLYVIVEYAAHGNLRDYLRNNRPSS
GYERAIGQEPDVLTQKDLVSFAYQVARGMEYLASKKCIHRDLAARNVLVSEDRIMKIADFGLARDIHSQDYYRKTSEGRL
PVKWMAPEALFHRVYTSQSDVWAFGILLWEIMTLGGTPYPSVPSVEKLFQLLRDGHRMEKPSNCSLEIYMIMRECWRYQP
TQRPTFRELVEDLDRILTLSSTVEYLDLSMPHLDTPPCSCDSSLTSNALAPH
>CalsaE_EVm002184t1FGFR type=protein; aalen=856,50%,complete-utrpoor; clen=5138; offs=200-2770; organism=Callinectes_sapidus_EVG; evgclass=noclass; oid=Callinectes_sapidus_EVG_Callinectes_sapidus_EVG_evg1675712; codepot=Code/0.22;
MKGLATISTTPAGGGRGRGEGCRTWVFLLLLASLLRVSTCLAIDYYDDDGGGREAEAGRGSGGGGGDGSGEGGAGSGGGG
DMVEVEKIHSSHQLRRVMVGEKFRLKCRPENLVNAQLQDFAAVWYFNSERLEDLQTPRIKITAPSRLWPKLRVKEARLED
AGVWACRWRLAGPYKGWVNYTLDVMELPGPSLPQALYADSKVLDEDVCVAPQFTKDLNLLTIKPAGNVAELKCQAKGIHL
NTTWLKNGEKPVRQLGAVKIKGAMLKMENLVPSDSGNYSCVVSNECGAINHTYRLEVLEHIPSRPIFTKSLENLTAYVGD
RVEFKVDIWTENTLMPYVVWKRDLPFTWSQDKQGKPPQVAISPKVLDTAMKGQEGRNITTLEDPQVLILNNVTERDAGWY
TCIAANSLGTSFSTAYLSVIDAFPSSTEEPKMHDPEYHAIMVLTVVLLSVMIIGSIVASFVWKKWQKEKRRAIELERAKA
ITQHWIKKVIVERQNSDASQEPLLVPTIKIEHCQSRSRLGSEMTSISEYELPLDADWELPRAKLILGESLGEGAFGKVVR
AEVQGVKRPGLASTVAVKMLKEGHTDSELMDLVSEMEMMKMIGTHINIINLLGCCTQDGPLYVVVEYAAHGNLRDYLRNN
RPSSGYERAIGQEMDAITQKDLVSFAFQVARGMEYLASKKCIHRDLAARNVLVSEDRIMKIADFGLARDIHSQDYYRKTS
EGRLPVKWMAPEALFHRVYTSQSDVWAFGILLWEIMTLGGTPYPTVPSVEKLFQLLREGHRMDKPSNCSLEIYMIMRECW
RYQPTQRPTFKELVEDFDRILTLSSTDDYLNLSLPHLDTPPSSCGSSLTSDVLSPH
>ScyparEVm001242t1FGFR type=protein; aalen=844,71%,complete; clen=3541; offs=17-2551; organism=Scylla_paramamosain; evgclass=main; oid=Scylla_paramamosain_trinLocDN9759c0g1t1; codepot=Code/0.23;
MKGLTTTSTTPGGGGGGGWSKTWVTLLLLASLLRASTCLAIDYYDDDGGRREAEAGSGSGGGDGGTEGGAGGSGDMLEVE
NIHSSHQLRRVTVGERFRLKCRPENLVNAQLQDFAAVWYFNSEPLEDLQTPRIRITGPSRVWPRLRVKEARLEDSGVWAC
RWRLAGPYRGWVNYTLDVVEPPVPSLPQALYADNKVLDEDVCVPPEFTKDLNLLTIKPAGNVAELKCQARGTNLNTTWLK
DGEKPVRQLGDVKIKGAMLKMENLVPADSGNYTCVVFNECGAINHTYGLEVLEHIPSRPIITKRLENQTAYVGDRVEFKV
DIWTENTLMPYVVWKRDLPFTWSRAMMDKLPRVVIAPEVLEAAVEGQEGRNITSSEDPQVLILSNVTERDAGWYTCIAAN
SLGTSFSTAYLSVIDAEPVMHDPEYHAIMVLTVVLLSVMVIGSIVASFVWKKWQKEKRRAIELERAKAITQHWIKKVIVE
RQNSDASQEPLLVPTIKIEHCQSRSRLGSEMTSISEYELPLDADWELPRAKLILGESLGEGAFGKVVRAEVQGVKRPGLA
STVAVKMLKEGHTDSELMDLVSEMEMMKMIGTHINIINLLGCCTQDGPLYVVVEYAAHGNLRDYLRNNRPSSGYERAIGQ
EMDAITQKDLVSFAFQVARGMEYLASKKCIHRDLAARNVLVSEDRIMKIADFGLARDIHSQDYYRKTSEGRLPVKWMAPE
ALFHRVYTSQSDVWAFGILLWEIMTLGGTPYPTVPSVEKLFQLLREGHRMDKPSNCSLEIYMIMRECWRYQPTQRPTFKE
LVEDFDRILTLSSTDDYLNLSLPHLDTPPSSCGSSLTSDVLSPH
>Minpug_EVm002168t1FGFR type=protein; aalen=863,32%,complete-utrbad; clen=7924; offs=523-3114; organism=Uca_pugnax; evgclass=main; oid=Uca_pugnax_velvLoc2280ct1; codepot=Code/0.19; cov=132.0_g702_i1;
MSQRSRSRSRSRGWWWGGWSLLSLLLVASLLDTCSCLPTDYSDDDGRGSAAGDGEGGGAVDTTNAPNIDLEYADVGGFAY
EYEDNGLGATEDATEEAMHFTHQKRKIEVGERFRLKCRPQKFLKLPPPLDFEAEWYFNSQPLRDRQPSRVRIIAPSHTWP
KLRVREARREDEGVWACRWSSAGPHQGWVNYTLVVTESAPSLPQALHADSKLLDTEEEPACIPPEFSRSLNPLMVKPAGN
VAEMKCQARGTHLNTTWLKNGEKPVRRLGDVKIKGAMLKMENLVPADSGNYTCMVFNECGALNHTYGLEVIEHVPARPIF
TKSLENTTVTQGSRVEFTVDIWVENTLSPYVVWRKDLPFTWSTVRQGKELEVVISAETLELAIDGKEGRNITSTDDPQVL
VLTNVTEKDAGWYTCIASNSLGTSFSTAYLSVTDAEPILLDAEYHVITVLTVVLLSVLVIGFVVAAFAWKKWQKEKRRAI
ELERAKAITQHWIKKVIVERQNSDASQEPLLVPTIKIEHCQSRSRLGSEMTSISEYELPLDADWELPRSRLIMGESLGEG
AFGKVVRAELQGITRPELATTVAVKMLKEGHTDSELMDLVSEMEMMKMIGTHINIINLLGCCTQDGPLYVVVEYAAHGNL
RDFLRNNRPSSGYERAIGQEVDTITQKDLVSFAFQVARGMQYLASKKCIHRDLAARNVLVSEDRIMKIADFGLARDIHSQ
DYYRKTSEGRLPVKWMAPEALFHRVYTSQSDVWAFGILLWEIMTLGGTPYPTVPSVEKLFQLLREGHRMEKPSNCSLEIY
MIMRECWRYQPTQRPTFRDLVEDFDRILTLSSTDDYLNLSLPHLDTPPSSCGSSLTSDALAPH

>CarmaC_EVm002432t1FGFR type=protein; aalen=845,42%,complete-utrbad; clen=6003; offs=163-2700; organism=Carcinus_maenas; evgclass=main; oid=Carcinus_maenas_CNS_velvLoc4355ct1; codepot=Code/0.2; cov=1693.7_g1708_i1;
MVDEGGVSQELPPITMSTSTSRRGGRGGGGRWRKVCLSLLLFVSLLHTSTCLAIDYYDDNGGGGGGGGSGEVVEEVEKES
IHSSHQQRKVTVGDRFHLKCRPENVIIDPPQDFSAVWYFNSEPLEELQTPRIRVIGTSRVWPKLRVKEALLEDSGVWACR
WQWAGRHKGWVNYTLSVVEPPGPSLPQALYADSKVLDEDEDVCVPPEFTKDLGLLTIKPAGNVAELKCQARGTHLNTTWF
KNGERPVRQLGDVKIRGSMLKMENLVPADTGNYTCVVLNECGRVTHTFGLEVLEHIPSRPIFMKRLENITAYQGDEVEFK
VEILLENTLSPYLVWKRDLPFTWSTPKPDKPPEVVIAQDILELAMEGKEGRNITSSEDPQVLILSNVTEKDAGWYTCIAA
NSLGTSFSTAYLSVADAEPILHDPEYHAIMVLAVVLLSVMVITSIVGSFAWKKWQKEKRRASELERAKVITQHWIKKVIV
ERQNSDASQEPLLIPTIKIEHCQSRSRLGSEMTSISEYELPLDADWELPRAKLILGESLGEGAFGKVLRAEVQGVKRPDL
ASSVAVKMLKEGHTDSELMDLVSEMEMMKMIGTHINIINLLGCCTQDGPLYVVVEYAAHGNLRDYLRNNRPSSGYERAIG
QEMDAITQKDLVSFAFQVARGMEYLASKKCIHRDLAARNVLVSEDRIMKIADFGLARDIHSQDYYRKTSEGRLPVKWMAP
EALFHRVYTSQSDVWAFGILLWEIMTLGGTPYPAVPSVEKLFQLLREGHRMDKPSNCSLEIYMIMRECWRYQPTQRPTFR
DLVEDFDRILTLSSTEDYLNLSLPHLDTPPSSCGSSLTSDVLSPH
>Erisi1_EVm001548t4FGFR type=protein; aalen=899,91%,complete; clen=2939; offs=180-2879; organism=Eriocheir_sinensis; evgclass=althim; oid=Eriocheir_sinensis_trinEriocheir_sinensis_LocDN209565c1g1t9; codepot=Code/0.24;
MTSRASTSSASRRSGSSSVRSRRIGWWRRWSLLSLLLAASLLHTCSCLAIDSYDDDDGRGGGGDGEGVEEGGGGGGGEGG
TNLTNTSDIGFEYGEVGVEGFVEDDLYDGLEENGVDEDDVAEEGAEGGAAEARSIHSSHQQRKVMLGDRFRLKCRPQNVM
RSPPPQDFEAVWFFNSQPLRDTQPSRIRTIASSRAWPKLRVKEARLEDAGVWACRWSGSGSHRGWVNYTLHVMEPAPTLP
QALHADSKVLDEDELSCVPPEFIKTLNGLMIKPAGNVAELKCQARGSQVNISWLKNGEKPVRQLGDVKIKGAMLKMENLV
PADSGNYTCMVFNECGGVNHTYALEVVEHIPSRPIFTKSLENTTVTQGGEVVFQVGIWTENTLMPFVVWRKDLPFTWSSA
KEDTKPEVLIDPETLALALKGKEGRNITSSEDPQVLVLMNVTEKDAGWYTCIAANSLGTSFSTAYLSVTDAEPILLDAEY
HAIMVLTGVLFAVLLIGGIVASFVWKGWQKEKRRASELERAKAITQHWIKKVIVEHQNSDASQEPLLVPTIKIEHCQSRS
RLGSEMTSISEYELPLDADWELPRARLIMGESLGEGAFGKVVRAEVQGVNRPDLATTVAVKMLKEGHTDSELMDLVSEME
MMKMIGTHINIINLLGCCTQDGPLYVVVEYAAHGNLRDYLRNNRPSSGYERAIGQELDTITQKDLVSFAFQVARGMEYLT
SKKCIHRDLAARNVLVSEDRIMKIADFGLARDIHSQDYYRKTSEGRLPVKWMAPEALFHRVYTSQSDVWAFGILLWEIMT
LGGTPYPAVPSVEKLFQLLREGHRMEKPSNCSLEIYMIMRECWRYQPTQRPTFKELVEDFDRILTLSSTDDYLNLSLPHL
DTPPSSCGSSLASDALTPH


>NeodenEVm002231t2FGFR type=protein; aalen=517,73%,complete; clen=2126; offs=78-1631; organism=Neocaridina_denticulata; evgclass=alt; oid=Neocaridina_denticulata_trinNeocaridina_denticulata_LocDN50732c0g1t1; codepot=Code/0.033;
MPYIVWRRDLPITWQEGEDGAPPKIHIEKEIIEAAISGQEGGNITSSEDPQVLVLTNVTLDDAGWYTCIAANSLGTSMST
AYLNVTDAEPLVANAESHIVPVMGAVLLISMVAVGLGASCVWKKWQKEKRRATELERAKEVITQQWIKKVIVERQNSDAS
QEPLLVPTVKIERCQSRSRVGSEMTSISEYELPLDADWELPRARLLLGESLGEGAFGKVVKANVQGLHRPDLVTTVAVKM
LKEGHTDAELMDLVSEMEMMKMIGTHINIINLLGCCTQDGPLYVIVEYAAHGNLRDYLRNNRPSSGYERAIGQEPDILTQ
KDLVSFAYQVARGMEYLASKKCIHRDLAARNVLVSEERIMKIADFGLARDIHSQDYYRKTSEGRLPVKWMAPEALFHRVY
TSQSDVWAFGILLWEIMTLGGTPYPSVPSVEKLFQLLREGHRMEKPSNCSLEIYMIMRECWRYQPTQRPTFKELVEDMDR
ILTLSSTVEYLDLSMPHLDTPPCSCDSSLTSNALTPR
>GeclaM_EVm002929t2FGFR type=protein; aalen=533,47%,partial5-utrbad; clen=3387; offs=3-1604; organism=Gecarcinus_lateralis; evgclass=alt; oid=GlaE_velvLoc11764ct1; codepot=Code/0.13; cov=12.9_g4556_i1;
INKELSNLTVVQGSEVKLTCSVISDLVPYITWLKHSTRYNGVDDKGNIIDRLFIVKEGRNITSSEDPQVLVLTNVTEKDA
GWYTCIAANSLGTSFSTAYLSVTDAEPILLDAEYHAIMVLTVVLLSVLVIGSIVASFVWKKWQKEKRRAIELERAKAITQ
HWIKKVIVERQNSDASQEPLLVPTIKIEHCQSRSRLGSEMTSISEYELPLDADWELPRSRLIMGESLGEGAFGKVMRAEV
QGINRPDLATTVAVKMLKEGHTDSELMDLVSEMEMMKMIGTHINIINLLGCCTQDGPLYVVVEYAAHGNLRDYLRNNRPS
SGYERPIGQEVDTITQKDLVSFAFQVARGMEYLASKKCIHRDLAARNVLVSADRIMKIADFGLARDIHSQDYYRKTSEGR
LPVKWMAPEALFHRVYTSQSDVWAFGILLWEIMTLGGTPYPTVPSVEKLFQLLREGHRMEKPSNCSLEIYMIMRECWRYQ
PTQRPTFKELVEDFDRILTLSSTDDYLNLSLPHLDTPPSSCGSSLTSDAFAPH

>Muntra_EVm001931t1FGFR type=protein; aalen=564,93%,partial3; clen=1817; offs=125-1816; organism=HBG_Munidopsis_transtridens; evgclass=noclass; oid=HBG_Munidopsis_transtridens_trinHBG_Munidopsis_transtridens_Loc72278c0g1t1; codepot=Code/0.13;
MIKPAGNVAELKCQSRGPNLNTTWYKDGERPVRQLGDVRMKGPTLKMENLVPMDSGNYTCVVANQWGAINHTYTLEVIEH
IPSRPIFTKQLENITVLQDGTARFEVDIWTENTLVPYIIWKKDLPFSWSDSDPSKMEIDRMTLVAAMEGQEGGNITSTED
PQVLLLHNVTERDAGWYTCIAANSLGTSSSTAYLSVTDAEPVLADVESHVILVLGMVLLSVMVIAGIMASFAWKKWQKEK
RRAIELERAKEAITQHWIKKVIVERQNSDASQEPLLVPTIKIERCQSRSRLGSEMTSISEYELPLDSDWELPRARLIMGE
SLGEGAFGKVMRAEVQGILRPDITTTVAVKMLKEGHTDSELMDLVSEMEMMKMIGTHINIINLLGCCTQDGPLYVVVEYA
AHGNLRDYLRDNRPSSGYERAIGQEPDAITHKDLVSFAYQVARGMDYLASKKCIHRDLAARNVLVSHDRIMKIADFGLAR
DIHSQDYYRKTSEGRLPVKWMAPEALFHRVYTSQSDVWAFGILLWEIMTLGGTPNHTIPSVERLIQLLREGHRKEKPSNC
SLEI


>Procl2_EVm007823t1FGFR type=protein; aalen=407,78%,complete; clen=1566; offs=209-1432; organism=Procambarus_clarkii_EVG; evgclass=noclass; oid=Procambarus_clarkii_EVG_Procambarus_clarkii_EVG_evg1154115; codepot=Code/0.023;
MVIASIMASFVWKKWQNEKRRAKELERAKEAISQQWIKKVIVERQNSDASQEPLLVPTIKIERCQSTSRLGSEMTSISEY
ELPLDAPWELPRSRLLMGESLGEGAFGKVVRAEVQGFLRPDMNTTVAVKMLKEGHTDSELMDLVSEMEMMKMIGTHINII
NLLGCCTQDGPLYVVVEYAAHGNLRDYLRNNRPSSGYERAIGQEPDTISQKDLVSFAYQVARGMEYLASRKCIHRDLAAR
NVLVSEDRIMKIADFGLARDIHSQDYYRKTSEGRLPVKWMAPEALFHRVYTSQSDVWSFGILLWEIMTLGGTPYPAVPGV
EKLFQLLREGHRMEKPSNCPIEIYLLMRNCWKGQAMQRPTFKKLVEDLDQILTLSSTAEYLNLSMPHVDTPPTSCDSSLT
SDALTLH
>Penmo2_EVm001533t1FGFR type=protein; aalen=414,99%,partial; clen=1246; offs=3-1244; organism=Penaeus_monodon_Vietnam; evgclass=noclass; oid=Penaeus_monodon_Vietnam_trinLocDN99098c0g1t1; codepot=Code/0.087;
PQVVLLTNVTEKDAGWYTCIAANSLGYSSSTAYLNVIDAEPILADAQSHVVPILAAVFVVALAGVGLILSCFCKKWKKEK
RRAKELERAKEVITQQWIKKVIVERQNSDASQEPLIVPTIKIERCQSNSHNGSENTRISEYELPLDILWELPRSKLIMGE
SLGEGAFGKVVKAEVQGINRPDLTTTVAVKMLKEGHTDAELMDLVSEMEMMKMIGTHINIINLLGCCTQDGPLYVVVEYA
AHGNLRDYLRNKRPSSGYERAIGQETNALTERDLVSFSYQVARGMEYLASKKCIHRDLAARNVLVSKDGIMKIADFGLAR
DIHSQDYYRKTSEGRLPVKWMAPEALFHRVYTSQSDVWAFGILLWEIMTLGGTPYPSVPSVEKLFQLLREGHRMEKPSNC
SLEIYSIMRECWRY

>Canbo1_EVm001941t1FGFR type=protein; aalen=782,57%,complete-utrpoor; clen=4084; offs=143-2491; organism=Cancer_borealis; evgclass=noclass; oid=Cancer_borealis_Cancer_borealis_GEFB01008069.1; codepot=Code/0.12; TSA: Cancer borealis DS01-Cborealis_contig_7974 transcribed RNA sequence
MMTPTRRGGRGGGGRGRGGGGGWWGRTCLSLLLFASLLHTSTSYAIDYYEDDGGGGVGGGGGADGNEESGVGGSGGSGDA
VEEVDKESIHSTHQQRRVIVGDKFRFKCRPENFFVSSPPKEFGATWFFNSDAVDDLRTSRIRTTGSNRMWPKLRVKEALR
EDAGVWACRWKWAGRDRGWVNYTLDVVEAPLPQALKADSKVLDEDEEPACIPPKFIKGLNLLIIKPAGNVAELKCQARGT
EPNITWFKNGEKPVRQLGDVKIKGAMLKMENLVPADSGNYTCVVFNECGSLNHTYGLEVLENIPSRPIIIKQLENITVYR
GDRVEFEVDIWIENTLTPFVVWRRDLPFTWSNAKKGNLPEVVIEPEILERAIEGKEGRNITSSEDPQVLILMNVTEKDAG
WYTCIAANSLGTSFSTAFLRVTDAAEPVRHNPEHRPVIMVLTGVLMSVMIIGSIVASFVWKKWQKEKRRAIELERAKAIT
QHWIKKVIVERQNSDASQEPLLIPTIKIEHCQSRSRLGSEMTSISEYELPLDADWELPRSKLILGESLGEGAFGKVVRAE
VQGVKRPDLAATVAVKMLKEGHTDSELMDLVSEMEMMKMIGTHINIINLLGCCTQDGPLYVVVEYAAHGNLRDYLRNNRT
ASGYERAIGQEMDVITQKDLVSFAFQVARGMEYLASKKCIHRDLAARNVLVSEDRIMKIADFGLARDIHSQDYYRKTSEG
RLPVKWMAPEALFHRVYTSQSDVWAFGILLWVALPTLPCHPWRSCSNSCGKDTGWRNLQTAP

>Penmo1_EVm001505t1FGFR type=protein; aalen=381,99%,partial; clen=1146; offs=3-1145; organism=Penaeus_monodon; evgclass=noclass; oid=Penaeus_monodon_trinPenaeus_monodon_LocDN45045c0g2t1; codepot=Code/0.08;
NVIDAEPILADAQSHVVPILAAVFVVALAGVGLILSCFCKKWKKEKRRAKELERAKEVITQQWIKKVIVERQNSDASQEP
LIVPTIKIERCQSNSHNGSENTRISEYELPLDILWELPRSKLIMGESLGEGAFGKVVKAEVQGINRPDLTTTVAVKMLKE
GHTDAELMDLVSEMEMMKMIGTHINIINLLGCCTQDGPLYVVVEYAAHGNLRDYLRNKRPSSGYERAIGQETNALTERDL
VSFSYQVARGMEYLASKKCIHRDLAARNVLVSKDGIMKIADFGLARDIHSQDYYRKTSEGRLPVKWMAPEALFHRVYTSQ
SDVWAFGILLWEIMTLGGTPYPSVPSVEKLFQLLREGHRMEKPSNCSLEIYSIMRECWRYQ


>PenvanEVm002603t1FGFR type=protein; aalen=504,99%,partial3; clen=1525; offs=14-1525; organism=Penaeus_vannamei; evgclass=main; oid=Penaeus_vannamei_trinPenaeus_vannamei_LocDN32293c0g1t1; codepot=Code/0.13;
MPQALHADSKVLVPDAEDLDSPKPKFIKDLKPLLIKPAGNVAELKCQASGENLNITWLKYGAKPTRQYGDVRIKGSTLKM
EDLVPTDSGQYTCIVSNEHGSINHTYTLEVIERLPSRPIINKELSNRTVVQGSKTTLQCSVISDQVPYITWLKHTTRDNG
IDSQGKVINRLLIIKGGGNITSTEDPQVVVLTNVTEKDAGWYTCIAANSLGYSSSTAYLNVIDAEPILADAQSHVVPILA
AVFVVALAGVGLILYCFCKKWKKEKRRAKELERAKEVITQQWIKKVIVERQNSDASQEPLIVPTIKIERCQSNSHNGSEN
TRISEYELPLDILWELPRSKLIMGESLGEGAFGKVVKAEVQGINRPDLTTTVAVKMLKEGHTDAELMDLVSEMEMMKMIG
THINIINLLGCCTQDGPLYVVVEYAAHGNLRDYLRNKRPSSGYERAIGQETNALTERDLVSFSYQVARGMEYLASKKCIH
RDLAARNVLVSKDGIMKIADFGLA


>Styrich_EVm003840t1FGFR type=protein; aalen=476,72%,partial5; clen=1984; offs=3-1433; organism=HBG_Stylopandalus_richardi; evgclass=main; oid=HBG_Stylopandalus_richardi_trinHBG_Stylopandalus_richardi_Loc100510c0g1t2; codepot=Code/0.064;
PRTSDPTPKFGDQGNNSQDLRVVGSNVGDVDTPGSSSGTATEAPKEAPATDISLTIIPIVLVAGISPVAIALYCYWRRIQ
RRKARAEAKESAVVYTEKAEEAIATQVPPRMTNAADVQTRATSRMGFAALFHKRAQSNKYEDDFVAADGKDKRRLSEVTS
PVRDTWEFPRHRLKFMGILGEGCFGQVWKCEAVGFNAKGPMLVAVKTLKESAGERERRDLVQELKVLKNLGSHINVVSLL
GCCTEKDPIFIILEYMIGGKLQSYLRASRADASYNNLHGTSSSLTPRDLTLFTYQIARGMEFLARNGIIHRDLAARNVLV
GEDKICKVADFGFARDVANNRIYERKSDGRLPIRWMAPESLFDNIFTTKSDVWSFGVLLWEIVTLGSTPYPGFGAAEVMK
KVKDGYRLEKPDHCRREVYNIMYYCWDKDPKERPSFTELVHTLESLLLSEVEYIELDRFPDHSYYNVINEKSDELL

>Clivit_EVm003721t1FGFR type=protein; aalen=372,90%,partial5; clen=1233; offs=3-1121; organism=HBG_Clibanarius_vittatus; evgclass=main; oid=HBG_Clibanarius_vittatus_trinHBG_Clibanarius_vittatus_Loc48263c1g1t1; codepot=Code/0.035;
RTDEGEEGREGGQRRGSRILSLASLWRRSAYSNKYEDGLRDSKTRRVSNVTTSTSSSNTDVWEFPRHRLRVMSILGEGCF
GQVWRCEAMGMGGGQRSMVVAAKTLKESAGERERRDLLQELKVLKGLGRHPNVVSLLGCCTEKDPIFVILEYMSGGKLQS
YLRASRGDTAYNNLHGTSSLTPRDLTLFAYQIARGMEFLASNGIIHRDLAARNVLVGEEKICKVADFGFARDVANNHVYE
RKSDGRLPIRWMAPESLFDNIFTTKSDVWSFGVLLWEIVTLGSTPYPGFGATEVMKKVKEGYRLEKPDHCRREIYNIMYY
CWDKDQKERPSFTELVGTLEGLLLSEVEYIQLDRFPDHAYYNFITEQSDELL
>AlpvirEVm003336t1FGFR type=protein; aalen=503,66%,complete; clen=2259; offs=24-1535; organism=HBG_Alpheus_viridari; evgclass=main; oid=HBG_Alpheus_viridari_trinHBG_Alpheus_viridari_Loc45219c0g1t1; codepot=Code/0.086;
MDVPVYLTVLPPKSSTTTTVSYSTTKPSKNPTKTLGPSKDVKKPDGGHGSQDLRVLGGNSIAGNSIDHQESSENKESDLS
LTVIPIVVIAGISPLALALYCYWRRIKRRKARAEAKESAVIYCEKGEEAVGPQVPPRPNIPENGQSQVIISRLGWADRLL
RKAQSNKYEEPIKFGGKSDKKLRKKSSPIQDNWEFPRHRLKFIGILGEGCFGQVWKCEAVGMDPKGPMLVAVKTLKESAG
ERERRDLIQELKVLKNLGKHINVVSLLGCCSEKDPIFIILEYMTGGKLQSYLRASRADTSYNNLHGSSSSLTPKDLTMFA
YQIARGMEFLTRNGIIHRDLAARNILVGEEKICKVADFGFARDIANNHLYSRKSDGRLPIRWMAPESLFDNIFTSKSDVW
SFGVLLWEIVTLGSTPYPGLGAAEVMKKVKDNYRLEKPDHCRREIYNIMYYCWDKDPNERPCFTELVHTLENLLLSEVDY
IELDRFPDHSYYNVVHEKSDELL
>Procl2_EVm003254t1FGFR type=protein; aalen=746,90%,complete; clen=2477; offs=122-2362; organism=Procambarus_clarkii_EVG; evgclass=noclass; oid=Procambarus_clarkii_EVG_Procambarus_clarkii_EVG_evg11158332; codepot=Code/0.098;
MLLSHVFRITVHLLLVARGVLGINSPPVLRSEKTWYVTEDEEVGSVVTRLQAYDQENDHVVFTLEPQLPGQVVHTRLEID
DGNRVKVAKPLTGLAGSGEASYILRVRLDDGFREAVTEVRLEVSKSGQGGARHQQGSRDFGVPGNYGSPSNFGIFGGFRP
PIGPIPSPDVESGPAPFLKVNQTWEVNGDAAVGTEIDKVSVQDFTGEGYSIVIEQEQSLVMVDSHLGHVIKVATPLHKQV
GVHHLNVTASYPHGKVSEPVVLRVLPPQTSTVSLPTSESPRAGIYNQQDLRVVGGSGNVAGSTGSTSAKPSTELPIEIPT
PDVSLTVIPIVVVVSVLPLLMALYCCWRRHRKKVKAQAKESAVVYSDKGEEAAATEITPVEPGEQPDRDRRRGSSILGLS
ALWRRRAQSNTYEDSIRGGSGKRKVSELSSSTTDVWEFPRHRLKIMGILGEGCFGQVWKCEALGLKGEGSKLVAVKTLKE
SAGERERRDLIQELKVLMNLGRHPNVVSLLGCCTEKDPIFVILEYMVGGKLQSYLRASRADTAYNNLHGSSSSLTPKDLT
LFTYQIARGMEFLVRNGIIHRDLAARNILVGEEKICKVADFGFARDVANNRVYERKSDGRLPIRWMAPESLFDNIFTTKS
DVWSFGVLLWEIVTLGSTPYPGLGAVEVMRKVKDGYRLEKPDHCRREVYNIMYYCWDKDPKERPSFTELVHTLEGLLMSE
VEYIELDRFPDHTYYNVITEKSDELL
>Procl1_EVm001692t1FGFR type=protein; aalen=746,65%,complete; clen=3408; offs=363-2603; organism=Procambarus_clarkii; evgclass=main; oid=Procambarus_clarkii_trinProcambarusclarkii_LocDN47971c0g1t2; codepot=Code/0.098;
MLLSHVFRITVHLLLVARGVLGINSPPVLRSEKTWYVTEDEEVGSVVTRLQAYDQENDHVVFTLEPQLPGQVVHTRLEID
DGNRVKVAKPLTGLAGSGEASYILRVRLDDGFREAVTEVRLEVSKSGQGGARHQQGSRDFGVPGNYGSPSNFGIFGGFRP
PIGPIPSPDVESGPAPFLKVNQTWEVNGDAAVGTEIDKVSVQDFTGEGYSIVIEQEQSLVMVDSHLGHVIKVATPLHKQV
GVHHLNVTASYPHGKVSEPVVLRVLPPQTSTVSLPTSESPRAGIYNQQDLRVVGGSGNVAGSTGSTSAKPSTELPIEIPT
PDVSLTVIPIVVVVSVLPLLMALYCCWRRHRKKVKAQAKESAVVYSDKGEEAAATEITPVEPGEQPDRDRRRGSSILGLS
ALWRRRAQSNTYEDSIRGGSGKRKVSELSSSTTDVWEFPRHRLKIMGILGEGCFGQVWKCEALGLKGEGSKLVAVKTLKE
SAGERERRDLIQELKVLMNLGRHPNVVSLLGCCTEKDPIFVILEYMVGGKLQSYLRASRADTAYNNLHGSSSSLTPKDLT
LFTYQIARGMEFLVRNGIIHRDLAARNILVGEEKICKVADFGFARDVANNRVYERKSDGRLPIRWMAPESLFDNIFTTKS
DVWSFGVLLWEIVTLGSTPYPGLGAVEVMRKVKDGYRLEKPDHCRREVYNIMYYCWDKDPKERPSFTELVHTLEGLLMSE
VEYIELDRFPDHTYYNVITEKSDELL
>Clitri_EVm000738t1FGFR type=protein; aalen=743,69%,complete; clen=3202; offs=87-2318; organism=HBG_Clibanarius_tricolor; evgclass=main; oid=HBG_Clibanarius_tricolor_trinHBG_Clibanarius_tricolor_Loc94343c5g4t2; codepot=Code/0.12;
MKRPTPACVTLAFILLVAKGALGNNSPPSLSSEKKWYAKEDLPVGSVITNLRASDAERDPVTFTLEPRTQSSKIHTYLAI
DSHNRVIIKKPLTGLAGESSTPYIVGVRVHDGHTAPITEVLLLVEKPGVVNRPSSGIGGPRLPPGFRNGPGGLGGGLPPL
PPPPHLNSNPGPPLLLVNGPWVLPGDVSVGALVAKVDVTDLSGSGYKLTLNDPRHLLQLDQASGKVTLARPITGKVDDYT
VMVRVTSSHGEVSEPVVVRVQSPIPAPPTHTPTSTSTLPRPAPPSSGGNNQQDLRVVGGGGAGDGSGSSTPAPAQKSDVS
LTVIPIVVVAGVSPLLVLLYCCYRRYRRMNSNIKKASVVYREKGEEAAATEIRTEGGSEGRERSQRRGSRILSLAALWRR
SAYSNKYEDGLRDSKTQRRVSEVTTASSNTDAWEFPRRRLRVMSILGEGCFGQVWRCEAMGLGGGQRSMVVAAKTLKESA
GERERRDLLQELKVLKNLGRHPNVVSLLGCCTEKDPIFVILEYMSGGKLQSYLRASRGDAAYNNLHGTSSLTPRDLTLFA
YQIARGMEFLASNGIIHRDLAARNVLVGEEKMCKVADFGFARDIANNHVYERKSDGRLPIRWMAPESLFDNIFTTKSDVW
SFGVLLWEIVTLGSTPYPGLGATEVMRKVKEGYRLEKPDHCRREIYNIMYYCWDKDQKERPSFSELVVTLEGLLLSEVEY
IQLDRFPDHTYYNFITEKSDELL
>Cliant_EVm000965t1FGFR type=protein; aalen=743,53%,complete-utrpoor; clen=4183; offs=942-3173; organism=HBG_Clibanarius_antillensis; evgclass=main; oid=HBG_Clibanarius_antillensis_trinHBG_Clibanarius_antillensis_Loc139332c0g1t3; codepot=Code/0.12;
MKHPTLACVTLAFILLVAKGALGNNSPPSLSSEKRWYAKEDLPVGSVITNLRASDAERDPVTFTLEPRSQSSKIHTYLAI
DSHNRVIIKKPLTGLAGESSTPYIVGVRVHDGHTAPITEVLLLVEKPGVVNRPSSGIGGPLLPPGFHSGPGGLGGGLPPL
PPPPHLNSNPGPPLLLVNKLWVLPGDVSVGALVAKVDVTDLSGSGYKLTLNDSRHLLQLDQASGKVTLARPITGKEDDYT
VMVRVTSSHGEVSEPVVVRVQSPIPAPPTHTPTSTSTLPRPAPPSSGGNNQQDLRVVGGGGAGDGSGSSTPAPAQKSDVS
LTVIPIVVVAGVSPLLVLLYCCYRRYRRMNANIKKASVVYREKGEEAAATEIRTEGGSEGRERSQRRGSRILSLAALWRR
SAYSNKYEDGLRDSKTQRRVSEVTTASSDTDAWEFPRHCLRVMSILGEGCFGQVWRCEAMGLGGGQRSMVVAAKTLKESA
GERERRDLLQELKVLKNLGRHPNVVSLLGCCTEKDPIFVILEYMSGGKLQSYLRASRGDAAYNNLHGTSSLTPRDLTLFA
YQIARGMEFLASNGIIHRDLAARNVLVGEEKMCKVADFGFARDIANNHVYERKSDGRLPIRWMAPESLFDNIFTTKSDVW
SFGVLLWEIVTLGSTPYPGLGATEVMRKVKEGYRLEKPDHCRREIYNIMYYCWDKDQKERPSFSELVVTLEGLLLSEVEY
IQLDRFPDHTYYNFITEKSDELL
>Glyacu_EVm001042t1FGFR type=protein; aalen=768,78%,complete; clen=2932; offs=448-2754; organism=HBG_Glyphocrangon_aculeata; evgclass=noclass; oid=HBG_Glyphocrangon_aculeata_trinHBG_Glyphocrangon_aculeata_Loc60844c0g1t1; codepot=Code/0.059;
MDLSISVYLWILISLAKGVCCTNSPPSLSSSKHWIVLENDEVGTLVTTLRAMDYENDPITFSLESMSSEEIHTYFTIDQN
QRVKIVKPLTGLAKQGSADYIIRVRMDDGTTSPVAEVRLEVRNRNQNRDTHGGRRGPSNVGIPFIRSPPAFSNAPILPGQ
IVNFRNQVPGYDIGPIPRLREPEPLRVQIDDKMWTVNADAPVGTTVGVINVSDALGAGYNLTLDGSQGLLRVDDGGRVQV
AKPLTGQVGDLKVMAWAMNIFSKNHEQAVLRILPPVSTSPAPSSLPAHSTVTPITSRTSAPTAKVSDRASNSQDLRVVDS
KSGGTSTTGSPTEVPKEAPDANISLTVIPIVLVVGISPIALMLYCYWRRIQRRKARAEAKESAVVYTEKAEEAIATQVPP
RRTNSSDNQSKRNKKIGFAALFHKRAQSNKYEDDLNAAEGIDKNKLNEFSAPVGDTWEFPRHHLKFMGILGEGCFGQVWK
CEAVSINSKGPMLVAVKTLKECAGEREHKDLVQELKVLKNLGKHINVVSLLGCCSEKGPLFIILEYMIGGKLQSFLRSSR
[truncated: 260,887 more chars]
