# Supplementary material for: Phylogenetic and transcriptomic characterization of insulin and growth factor receptor tyrosine kinases in crustaceans
Source: Front Endocrinol (Lausanne). 2024 Apr 4;15:1379231. doi: 10.3389/fendo.2024.1379231 (PMC11024359; doi:10.3389/fendo.2024.1379231)
Supplement: Supplementary Material 1 — Crustacean RTK sequences and classification. [file DataSheet_1.zip › Supplementary_Material/Supplementary Material 2/Figure3.treefile]

#NEXUS
begin taxa;
	dimensions ntax=250;
	taxlabels
	'AcafosEVm000311t1/1-1661'
	'AcafosEVm000311t3/1-298'
	'AcapurEVm006414t1/1-231'[&!color=#000000]
	'AcastyEVm006292t1/1-335'[&!color=#000000]
	'AllbanEVm000752t1/1-628'[&!color=#000000]
	'AllbanEVm005056t1/1-282'[&!color=#000000]
	'AlpvirEVm001527t1/1-739'[&!color=#000000]
	'AlpvirEVm002564t1/1-574'[&!color=#000000]
	'AmpampEVm000254t1/1-1326'[&label="Barnacle"]
	'AmpampEVm001533t1/1-772'[&label="Barnacle"]
	'AmpampEVm013139t1/1-252'[&label="Barnacle"]
	'AmpampEVm014675t1/1-232'[&label="Barnacle"]
	'AnajapEVm000199t1/1-1259'[&!color=#000000]
	'AseaqCEVm000494t1/1-1498'
	'AseaqCEVm000494t2/1-1488'
	'AseaqSEVm000461t1/1-1498'
	'AseaqSEVm000461t2/1-1488'
	'AseaqSEVm000461t3/1-1445'
	'AseaqSEVm000461t4/1-1435'
	'Batser_EVm003395t1/1-359'[&!color=#000000]
	'Batser_EVm003396t1/1-358'[&!color=#000000]
	'Battex_EVm003628t1/1-428'[&!color=#000000]
	'Battex_EVm007378t1/1-246'[&!color=#000000]
	'BlagerEVm000619t1/1-1459'
	'BlagerEVm000619t2/1-1452'
	'BommorEVm000104t1/1-1428'
	'BraherEVm000161t1/1-845'
	'BraherEVm000161t2/1-822'
	'BraherEVm000161t3/1-717'
	'BraherEVm000161t4/1-1111'
	'BraherEVm000161t6/1-550'
	'BraherEVm000161t7/1-797'
	'BramolEVm005161t1/1-237'
	'BramolEVm006110t1/1-214'
	'CallaeEVm000135t1/1-1475'[&!color=#000000]
	'CallaeEVm000135t2/1-1462'[&!color=#000000]
	'CalphiEVm000040t1/1-1460'[&!color=#000000]
	'CalsaE_EVm000613t1/1-1469'[&!color=#000000]
	'CalsaY_EVm000251t1/1-1469'[&!color=#000000]
	'CalsaY_EVm000251t2/1-1446'[&!color=#000000]
	'Canbo1_EVm000431t1/1-1461'[&!color=#000000]
	'CarlonEVm000100t1/1-1472'[&!color=#000000]
	'CarmaC_EVm000672t1/1-1455'[&!color=#cc00cc]
	'CarmaC_EVm000672t2/1-1092'[&!color=#cc00cc]
	'CarmaY_EVm000552t1/1-1469'[&!color=#cc00cc]
	'CarmaY_EVm000552t2/1-1457'[&!color=#cc00cc]
	'ChequaEVm000706t1/1-1188'[&!color=#000000]
	'Cliant_EVm007904t1/1-271'[&!color=#000000]
	'Clivit_EVm004634t1/1-330'[&!color=#000000]
	'Coecly_EVm004023t1/1-265'[&!color=#000000]
	'Cuaame_EVm001329t1/1-706'[&!color=#000000]
	'Cuaame_EVm006656t1/1-272'[&!color=#000000]
	'Cuaame_EVm008637t1/1-216'[&!color=#000000]
	'DapmagEVm000483t1/1-1623'
	'DapmagEVm000483t12/1-1505'
	'DapmagEVm000483t13/1-1487'
	'DapmagEVm000483t2/1-1570'
	'DapmagEVm000483t24/1-1260'
	'DapmagEVm000483t27/1-1553'
	'DapmagEVm000483t28/1-1147'
	'DapmagEVm000483t29/1-1336'
	'DapmagEVm000483t30/1-1318'
	'DapmagEVm000483t31/1-1403'
	'DapmagEVm000483t35/1-1187'
	'DapmagEVm000483t36/1-1169'
	'DapmagEVm000483t6/1-1554'
	'DromelEVm000439t1/1-1426'
	'DromelEVm000439t2/1-1377'
	'EchmacEVm002017t1/1-223'
	'Emetal_EVm000074t1/1-1408'[&!color=#000000]
	'Erisi1_EVm000423t1/1-1468'[&!color=#000000]
	'Erisi1_EVm000423t2/1-1462'[&!color=#000000]
	'EucserEVm000246t1/1-1533'
	'EulvioEVm000913t1/1-378'
	'EulvirEVm000752t1/1-538'
	'EulvirEVm001864t1/1-368'
	'Eumpic_EVm001593t1/1-415'[&!color=#000000]
	'EupsupEVm003760t1/1-504'
	'EupsupEVm003760t3/1-338'
	'EupsupEVm003760t4/1-371'
	'EupsupEVm004732t1/1-451'
	'EupsupEVm004876t1/1-261'
	'EupsupEVm004876t2/1-226'
	'EupsupEVm004876t5/1-444'
	'EupsupEVm004876t6/1-320'
	'EupsupEVm008333t1/1-322'
	'EupsupEVm008333t2/1-222'
	'EupsupEVm008333t3/1-239'
	'EuraffEVm000667t1/1-1497'
	'GamcheEVm000206t2/1-1643'
	'GamcheEVm000206t3/1-1577'
	'GamcheEVm000206t4/1-1579'
	'Gasfor_EVm003672t1/1-421'[&!color=#000000]
	'Gasfor_EVm007590t1/1-245'[&!color=#000000]
	'Gasfor_EVm009450t1/1-202'[&!color=#000000]
	'GeclaM_EVm000571t1/1-1280'[&!color=#0000ff]
	'GeclaM_EVm000571t2/1-1287'[&!color=#0000ff]
	'GeclaM_EVm000571t3/1-1420'[&!color=#0000ff]
	'GeclaM_EVm000571t4/1-1257'[&!color=#0000ff]
	'GmefasEVm003353t1/1-224'
	'GonantEVm002733t1/1-257'
	'Hetory_EVm002326t1/1-480'[&!color=#000000]
	'Hetory_EVm002997t1/1-415'[&!color=#000000]
	'Hetory_EVm005661t1/1-271'[&!color=#000000]
	'HomameEVm000795t1/1-1463'[&!color=#000000]
	'HyaaztEVm000298t2/1-1288'
	'HyaaztEVm000298t3/1-1520'
	'HyacarEVm002468t1/1-220'
	'HyasetEVm002187t1/1-204'
	'HyasetEVm002187t2/1-225'
	'HyasetEVm002187t3/1-328'
	'HyasetEVm003168t1/1-263'
	'HyasetEVm003168t2/1-208'
	'HypdujEVm000255t1/1-1980'
	'JanspE_EVm000138t1/1-1473'[&!color=#000000]
	'KAG0717022.1/1-1399'[&!color=#000000]
	'LasentEVm004320t1/1-268'
	'LepsalEVm000309t1/1-1586'
	'LepsalEVm000309t2/1-1570'
	'LercypEVm000187t1/1-1550'
	'LigexoEVm000377t1/1-859'
	'LigexoEVm000862t1/1-611'
	'LigexoEVm000862t2/1-614'
	'Lysamb_EVm000979t1/1-709'[&!color=#000000]
	'Lysamb_EVm004107t1/1-331'[&!color=#000000]
	'MacparEVm000094t1/1-1147'
	'MacparEVm000094t3/1-259'
	'MetmagEVm000254t1/1-1472'[&!color=#000000]
	'MicwahEVm003950t1/1-308'
	'MicwahEVm005723t1/1-248'
	'MicwahEVm005723t2/1-219'
	'MicwahEVm007630t1/1-206'
	'MicwahEVm007755t3/1-204'
	'Minpug_EVm000673t1/1-1471'[&!color=#000000]
	'Minpug_EVm000673t2/1-1311'[&!color=#000000]
	'Munmic_EVm000455t1/1-908'[&!color=#000000]
	'Munmic_EVm005738t1/1-274'[&!color=#000000]
	'Munser_EVm000758t1/1-908'[&!color=#000000]
	'Munsim_EVm007227t1/1-268'[&!color=#000000]
	'Muntra_EVm002198t1/1-532'[&!color=#000000]
	'Nemens_EVm003948t1/1-290'[&!color=#000000]
	'Nemrot_EVm004253t1/1-288'[&!color=#000000]
	'NeodenEVm000270t1/1-1462'[&!color=#000000]
	'OdocalEVm002371t1/1-290'
	'OdocalEVm003684t1/1-218'
	'OdocalEVm003834t1/1-213'
	'OmmalbEVm002661t1/1-256'
	'OraoraEVm002562t1/1-470'
	'OraoraEVm005924t3/1-218'[&!color=#000000]
	'PalcarEVm002987t1/1-313'[&!color=#000000]
	'PalcarEVm006175t1/1-206'[&!color=#000000]
	'Palcau_EVm003109t1/1-200'
	'PalgruEVm000746t1/1-484'
	'PalgruEVm000746t2/1-289'
	'PalgruEVm001902t1/1-308'
	'PalgruEVm002022t1/1-296'
	'PalpuzEVm003667t1/1-208'
	'Panar1_EVm000723t1/1-1464'[&!color=#000000]
	'ParausEVm000628t1/1-1453'[&!color=#000000]
	'ParausEVm000628t2/1-1452'[&!color=#000000]
	'ParnanEVm000499t1/1-1515'
	'ParnanEVm000499t2/1-1508'
	'PenvanEVm000428t1/1-1074'[&!color=#000000]
	'Pleaca_EVm001154t1/1-854'[&!color=#000000]
	'ProartEVm003724t1/1-329'
	'ProartEVm003724t2/1-346'
	'ProartEVm003724t3/1-306'
	'ProbetEVm000349t2/1-1270'
	'ProbetEVm011873t1/1-214'
	'ProcanEVm002309t1/1-206'
	'ProcavEVm002154t1/1-550'
	'ProcavEVm006967t2/1-297'
	'Procl1_EVm000313t1/1-1458'[&!color=#000000]
	'Procl1_EVm000313t2/1-1448'[&!color=#000000]
	'Procl2_EVm000815t1/1-1460'[&!color=#000000]
	'ProcoiEVm003309t1/1-352'
	'ProcoiEVm003309t3/1-247'
	'ProcoiEVm004635t1/1-280'
	'ProcoiEVm004635t2/1-290'
	'ProcoxEVm002667t1/1-374'
	'ProcoxEVm005308t1/1-265'
	'ProebrEVm000393t1/1-316'
	'ProebrEVm002201t1/1-214'
	'Progrf_EVm002669t1/1-206'
	'Progrf_EVm002669t2/1-206'
	'ProherEVm004539t1/1-372'
	'ProherEVm004539t2/1-257'
	'ProibeEVm001491t1/1-327'
	'ProibeEVm001491t2/1-268'
	'ProibeEVm001491t3/1-227'
	'ProibeEVm001491t5/1-247'
	'ProjalEVm004473t1/1-268'
	'ProkarEVm002249t2/1-406'
	'ProkarEVm002249t3/1-368'
	'ProkarEVm002249t6/1-205'
	'PromerEVm000293t1/1-1041'
	'PromerEVm004999t1/1-358'
	'ProortEVm000854t1/1-289'
	'ProortEVm000854t2/1-208'
	'ProortEVm001367t2/1-254'
	'ProortEVm002541t1/1-206'
	'ProparEVm002488t1/1-379'
	'ProparEVm002488t2/1-216'
	'ProparEVm005866t1/1-258'
	'ProracEVm000288t1/1-448'
	'ProracEVm000288t2/1-703'
	'ProracEVm000288t3/1-321'
	'ProracEVm000288t5/1-236'
	'ProrecEVm001473t2/1-558'
	'ProsolEVm005957t1/1-234'
	'ProspeEVm001978t1/1-430'
	'QZL09453.1/1-1458'[&!color=#000000]
	'RamvarEVm000331t1/1-1445'
	'RamvarEVm000331t2/1-1400'
	'S.paramamosainEGFR1'[&!color=#ff9900]
	'S.paramamosainEGFR2a'[&!color=#ff9900]
	'S.paramamosainEGFR2b'[&!color=#ff9900]
	'ScyparEVm000437t1/1-1229'[&!color=#000000]
	'ScyparEVm000437t2/1-1283'[&!color=#000000]
	'ScyparEVm000437t3/1-1220'[&!color=#000000]
	'Styrich_EVm000199t1/1-1465'[&!color=#000000]
	'Styrich_EVm000199t3/1-560'[&!color=#000000]
	'SysdeE_EVm000546t1/1-956'[&!color=#000000]
	'SysdeE_EVm004558t1/1-333'[&!color=#000000]
	'SysdeP_EVm001211t1/1-707'[&!color=#000000]
	'Thodob_EVm001449t1/1-703'[&!color=#000000]
	'Thodob_EVm005996t1/1-313'[&!color=#000000]
	'Thodob_EVm007913t1/1-245'[&!color=#000000]
	'ThyineEVm000626t1/1-1480'
	'ThyineEVm001265t1/1-1140'
	'ThyineEVm001265t2/1-974'[&!color=#000000]
	'ThyineEVm001265t3/1-1140'[&!color=#000000]
	'ThyineEVm001265t4/1-974'[&!color=#000000]
	'ThyineEVm001265t5/1-395'[&!color=#000000]
	'ThyineEVm001265t7/1-689'[&!color=#000000]
	'ThyineEVm001265t8/1-395'
	'ThyineEVm001609t2/1-534'
	'ThyineEVm001609t3/1-1030'
	'ThyineEVm001609t4/1-758'
	'ThyineEVm007645t1/1-464'[&!color=#000000]
	'ThyineEVm007645t2/1-372'[&!color=#000000]
	'ThyineEVm015484t1/1-261'
	'ThyineEVm018686t1/1-216'
	'UXC84401.1/1-1480'[&!color=#000000]
	'Uronit_EVm005170t1/1-286'[&!color=#000000]
	'XP_042221433.1/1-1463'[&!color=#000000]
	'XP_042865528.1/1-1463'[&!color=#000000]
	'XP_042865529.1/1-1461'[&!color=#000000]
	'XP_042890013.1/1-1463'[&!color=#000000]
	'XibtulEVm006233t1/1-253'
;
end;
begin trees;
	tree tree_1 = [&R] ('HypdujEVm000255t1/1-1980':1.110582,(((((((('AcafosEVm000311t1/1-1661':2.0E-6,'AcafosEVm000311t3/1-298':0.031011)[&label="/1/100"]:0.192205,'EuraffEVm000667t1/1-1497':0.11189)[&label="/1/100"]:0.298714,(('LepsalEVm000309t1/1-1586':0.017019,'LepsalEVm000309t2/1-1570':0.011397)[&label="/1/100"]:0.375324,(('LercypEVm000187t1/1-1550':0.185533,'EucserEVm000246t1/1-1533':0.324098)[&…
end;
begin figtree;
	set appearance.backgroundColorAttribute="Default";
	set appearance.backgroundColour=#ffffff;
	set appearance.branchColorAttribute="User selection";
	set appearance.branchColorGradient=false;
	set appearance.branchLineWidth=2.0;
	set appearance.branchMinLineWidth=0.0;
	set appearance.branchWidthAttribute="Fixed";
	set appearance.foregroundColour=#000000;
	set appearance.hilightingGradient=false;
	set appearance.selectionColour=#2d3680;
	set branchLabels.colorAttribute="User selection";
	set branchLabels.displayAttribute="Branch times";
	set branchLabels.fontName="sansserif";
	set branchLabels.fontSize=8;
	set branchLabels.fontStyle=0;
	set branchLabels.isShown=false;
	set branchLabels.significantDigits=4;
	set layout.expansion=772;
	set layout.layoutType="RECTILINEAR";
	set layout.zoom=0;
	set legend.attribute="label";
	set legend.fontSize=10.0;
	set legend.isShown=false;
	set legend.significantDigits=4;
	set nodeBars.barWidth=4.0;
	set nodeBars.displayAttribute=null;
	set nodeBars.isShown=false;
	set nodeLabels.colorAttribute="User selection";
	set nodeLabels.displayAttribute="label";
	set nodeLabels.fontName="sansserif";
	set nodeLabels.fontSize=8;
	set nodeLabels.fontStyle=0;
	set nodeLabels.isShown=true;
	set nodeLabels.significantDigits=4;
	set nodeShapeExternal.colourAttribute="User selection";
	set nodeShapeExternal.isShown=false;
	set nodeShapeExternal.minSize=10.0;
	set nodeShapeExternal.scaleType=Width;
	set nodeShapeExternal.shapeType=Circle;
	set nodeShapeExternal.size=4.0;
	set nodeShapeExternal.sizeAttribute="Fixed";
	set nodeShapeInternal.colourAttribute="User selection";
	set nodeShapeInternal.isShown=false;
	set nodeShapeInternal.minSize=10.0;
	set nodeShapeInternal.scaleType=Width;
	set nodeShapeInternal.shapeType=Circle;
	set nodeShapeInternal.size=4.0;
	set nodeShapeInternal.sizeAttribute="Fixed";
	set polarLayout.alignTipLabels=false;
	set polarLayout.angularRange=0;
	set polarLayout.rootAngle=0;
	set polarLayout.rootLength=100;
	set polarLayout.showRoot=true;
	set radialLayout.spread=0.0;
	set rectilinearLayout.alignTipLabels=false;
	set rectilinearLayout.curvature=0;
	set rectilinearLayout.rootLength=100;
	set scale.offsetAge=0.0;
	set scale.rootAge=1.0;
	set scale.scaleFactor=1.0;
	set scale.scaleRoot=false;
	set scaleAxis.automaticScale=true;
	set scaleAxis.fontSize=8.0;
	set scaleAxis.isShown=false;
	set scaleAxis.lineWidth=1.0;
	set scaleAxis.majorTicks=1.0;
	set scaleAxis.minorTicks=0.5;
	set scaleAxis.origin=0.0;
	set scaleAxis.reverseAxis=false;
	set scaleAxis.showGrid=true;
	set scaleBar.automaticScale=true;
	set scaleBar.fontSize=10.0;
	set scaleBar.isShown=true;
	set scaleBar.lineWidth=1.0;
	set scaleBar.scaleRange=0.0;
	set tipLabels.colorAttribute="User selection";
	set tipLabels.displayAttribute="Names";
	set tipLabels.fontName="sansserif";
	set tipLabels.fontSize=12;
	set tipLabels.fontStyle=0;
	set tipLabels.isShown=true;
	set tipLabels.significantDigits=4;
	set trees.order=true;
	set trees.orderType="decreasing";
	set trees.rooting=true;
	set trees.rootingType="Midpoint";
	set trees.transform=false;
	set trees.transformType="cladogram";
end;
