# Supplementary material for: Phylogenetic and transcriptomic characterization of insulin and growth factor receptor tyrosine kinases in crustaceans
Source: Front Endocrinol (Lausanne). 2024 Apr 4;15:1379231. doi: 10.3389/fendo.2024.1379231 (PMC11024359; doi:10.3389/fendo.2024.1379231)
Supplement: Supplementary Material 1 — Crustacean RTK sequences and classification. [file DataSheet_1.zip › Supplementary_Material/Supplementary Material 2/VEGFR.treefile]

#NEXUS
begin taxa;
	dimensions ntax=121;
	taxlabels
	'AlpvirEVm000155t1/1-1563'
	'AlpvirEVm000155t2/1-1559'
	'AnajapEVm000153t1/1-1378'
	'AseaqCEVm001028t1/1-1127'
	'AseaqCEVm001028t2/1-1120'
	'AseaqSEVm000449t1/1-1518'
	'AseaqSEVm000449t2/1-1511'
	'AseaqSEVm001719t1/1-891'
	'CallaeEVm000115t1/1-1534'
	'CallaeEVm000115t2/1-1530'
	'CalsaE_EVm000645t1/1-1443'
	'CalsaE_EVm000678t1/1-1406'
	'CalsaY_EVm000264t1/1-1439'
	'CalsaY_EVm000284t1/1-1406'
	'CalsaY_EVm000284t2/1-1150'
	'Canbo1_EVm000508t1/1-1381'
	'CarlonEVm000115t1/1-1402'
	'CarlonEVm000294t1/1-1022'
	'CarmaC_EVm000018t1/1-4602'
	'CarmaC_EVm000089t2/1-2923'
	'CarmaC_EVm000089t5/1-2065'
	'CarmaC_EVm000501t1/1-1620'
	'CarmaC_EVm000502t1/1-1618'
	'CarmaC_EVm000679t1/1-1450'
	'CarmaC_EVm000679t3/1-929'
	'CarmaC_EVm000679t4/1-876'
	'CarmaC_EVm001015t1/1-1239'
	'CarmaC_EVm002356t1/1-859'
	'CarmaC_EVm002367t1/1-856'
	'CarmaY_EVm000425t2/1-1612'
	'CarmaY_EVm000567t1/1-1451'
	'CarmaY_EVm000863t1/1-1186'
	'CarmaY_EVm000863t2/1-1239'
	'CarmaY_EVm002051t1/1-856'
	'CarmaY_EVm002332t3/1-802'
	'ChequaEVm000419t1/1-1486'
	'ChequaEVm000419t2/1-1312'
	'DapmagEVm001179t10/1-879'
	'DapmagEVm001179t12/1-848'
	'DapmagEVm001179t14/1-839'
	'DapmagEVm001179t15/1-819'
	'DapmagEVm001179t3/1-1089'
	'DapmagEVm001179t6/1-1092'
	'DapmagEVm001179t7/1-1008'
	'DapmagEVm001179t8/1-894'
	'DapmagEVm001445t2/1-993'
	'DapmagEVm001445t22/1-971'
	'DapmagEVm001445t23/1-967'
	'DapmagEVm001445t30/1-890'
	'DapmagEVm001445t32/1-847'
	'DapmagEVm001445t9/1-1007'
	'DapmagEVm001665t1/1-925'
	'DapmagEVm001931t1/1-915'
	'DapmagEVm002055t1/1-885'
	'DromelEVm000008t1/1-4769'
	'DromelEVm000009t1/1-4728'
	'DromelEVm000163t1/1-1984'
	'DromelEVm000276t1/1-1678'
	'DromelEVm001476t1/1-862'
	'DromelEVm001476t2/1-861'
	'EchvenEVm000118t1/1-810'
	'Erisi1_EVm000007t1/1-4881'
	'Erisi1_EVm000021t3/1-3947'
	'Erisi1_EVm000021t5/1-3101'
	'Erisi1_EVm000201t1/1-1871'
	'Erisi1_EVm000238t1/1-1770'
	'Erisi1_EVm000238t2/1-1293'
	'Erisi1_EVm001388t1/1-938'
	'Erisi1_EVm001701t1/1-861'
	'Erisi1_EVm001938t3/1-810'
	'EulcruEVm000056t1/1-1542'
	'EulcruEVm000056t2/1-1542'
	'EulcruEVm000056t4/1-978'
	'EulczeEVm000111t1/1-916'
	'GamcheEVm000247t1/1-1532'
	'GamlacEVm000114t1/1-911'
	'GeclaM_EVm000020t1/1-4302'[&!color=#0000ff]
	'GeclaM_EVm000068t1/1-2920'[&!color=#0000ff]
	'GeclaM_EVm000442t1/1-1568'[&!color=#0000ff]
	'GeclaM_EVm000468t1/1-1518'[&!color=#0000ff]
	'GeclaM_EVm000503t1/1-1480'[&!color=#0000ff]
	'GeclaM_EVm000503t2/1-860'[&!color=#0000ff]
	'GeclaM_EVm000511t1/1-1474'[&!color=#0000ff]
	'GeclaM_EVm000521t1/1-1464'[&!color=#0000ff]
	'GeclaM_EVm000981t1/1-1136'[&!color=#0000ff]
	'GeclaM_EVm001852t1/1-861'[&!color=#0000ff]
	'HomameEVm000728t1/1-1515'
	'Minpug_EVm000727t1/1-1428'
	'Minpug_EVm001871t1/1-931'
	'Muntra_EVm000074t1/1-1550'
	'OdocalEVm000100t1/1-947'
	'OmmflaEVm000288t1/1-839'
	'OraoraEVm000102t2/1-1573'
	'PacbraEVm000103t1/1-947'
	'Palcao_EVm000108t1/1-841'
	'Panar1_EVm000651t1/1-1521'
	'Panar2_EVm000568t1/1-1358'
	'ParausEVm000616t1/1-1463'
	'ParausEVm000616t3/1-1359'
	'ParausEVm001166t1/1-1155'
	'ParborEVm000098t1/1-843'
	'ParwosEVm000185t1/1-808'
	'PoepicEVm000212t1/1-807'
	'ProbetEVm000159t1/1-1533'
	'Procl1_EVm000446t1/1-1301'
	'Procl2_EVm000759t1/1-1503'
	'Procl2_EVm000961t1/1-1363'
	'ProkarEVm000055t1/1-1152'
	'ProkarEVm000055t2/1-1154'
	'ProkarEVm000055t7/1-926'
	'RanranEVm000038t1/1-1448'
	'ScyparEVm000304t1/1-1442'
	'ScyparEVm000304t3/1-1249'
	'ThyineEVm000977t1/1-1253'
	'XP_009306067.1/1-1364'
	'XP_012671579.2/1-1333'
	'XP_042886457.1/1-1547'
	'XP_042886459.1/1-1547'
	'XP_042886460.1/1-1547'
	'XP_042886461.1/1-1530'
	'XP_045592954.1/1-1383'
;
end;
begin trees;
	tree tree_1 = [&R] ('CarmaY_EVm002332t3/1-802':0.048251,(((((((((((((('PoepicEVm000212t1/1-807':0.008673,'Palcao_EVm000108t1/1-841':0.028124)[&label="/1/93"]:0.004107,('ParwosEVm000185t1/1-808':0.003079,'ParborEVm000098t1/1-843':0.004877)[&label="/1/98"]:0.004786)[&label="/0.999/90"]:0.005765,(('OmmflaEVm000288t1/1-839':0.028785,'OdocalEVm000100t1/1-947':0.026394)[&label="/0.987/70"]:0.005014,(('…
end;
begin figtree;
	set appearance.backgroundColorAttribute="Default";
	set appearance.backgroundColour=#ffffff;
	set appearance.branchColorAttribute="User selection";
	set appearance.branchColorGradient=false;
	set appearance.branchLineWidth=1.0;
	set appearance.branchMinLineWidth=0.0;
	set appearance.branchWidthAttribute="Fixed";
	set appearance.foregroundColour=#000000;
	set appearance.hilightingGradient=false;
	set appearance.selectionColour=#2d3680;
	set branchLabels.colorAttribute="User selection";
	set branchLabels.displayAttribute="Branch times";
	set branchLabels.fontName="sansserif";
	set branchLabels.fontSize=8;
	set branchLabels.fontStyle=0;
	set branchLabels.isShown=false;
	set branchLabels.significantDigits=4;
	set layout.expansion=626;
	set layout.layoutType="RECTILINEAR";
	set layout.zoom=0;
	set legend.attribute="label";
	set legend.fontSize=10.0;
	set legend.isShown=false;
	set legend.significantDigits=4;
	set nodeBars.barWidth=4.0;
	set nodeBars.displayAttribute=null;
	set nodeBars.isShown=false;
	set nodeLabels.colorAttribute="User selection";
	set nodeLabels.displayAttribute="label";
	set nodeLabels.fontName="sansserif";
	set nodeLabels.fontSize=8;
	set nodeLabels.fontStyle=0;
	set nodeLabels.isShown=true;
	set nodeLabels.significantDigits=4;
	set nodeShapeExternal.colourAttribute="User selection";
	set nodeShapeExternal.isShown=false;
	set nodeShapeExternal.minSize=10.0;
	set nodeShapeExternal.scaleType=Width;
	set nodeShapeExternal.shapeType=Circle;
	set nodeShapeExternal.size=4.0;
	set nodeShapeExternal.sizeAttribute="Fixed";
	set nodeShapeInternal.colourAttribute="User selection";
	set nodeShapeInternal.isShown=false;
	set nodeShapeInternal.minSize=10.0;
	set nodeShapeInternal.scaleType=Width;
	set nodeShapeInternal.shapeType=Circle;
	set nodeShapeInternal.size=4.0;
	set nodeShapeInternal.sizeAttribute="Fixed";
	set polarLayout.alignTipLabels=false;
	set polarLayout.angularRange=0;
	set polarLayout.rootAngle=0;
	set polarLayout.rootLength=100;
	set polarLayout.showRoot=true;
	set radialLayout.spread=0.0;
	set rectilinearLayout.alignTipLabels=false;
	set rectilinearLayout.curvature=0;
	set rectilinearLayout.rootLength=100;
	set scale.offsetAge=0.0;
	set scale.rootAge=1.0;
	set scale.scaleFactor=1.0;
	set scale.scaleRoot=false;
	set scaleAxis.automaticScale=true;
	set scaleAxis.fontSize=8.0;
	set scaleAxis.isShown=false;
	set scaleAxis.lineWidth=1.0;
	set scaleAxis.majorTicks=1.0;
	set scaleAxis.minorTicks=0.5;
	set scaleAxis.origin=0.0;
	set scaleAxis.reverseAxis=false;
	set scaleAxis.showGrid=true;
	set scaleBar.automaticScale=true;
	set scaleBar.fontSize=10.0;
	set scaleBar.isShown=true;
	set scaleBar.lineWidth=1.0;
	set scaleBar.scaleRange=0.0;
	set tipLabels.colorAttribute="User selection";
	set tipLabels.displayAttribute="Names";
	set tipLabels.fontName="sansserif";
	set tipLabels.fontSize=12;
	set tipLabels.fontStyle=0;
	set tipLabels.isShown=true;
	set tipLabels.significantDigits=4;
	set trees.order=true;
	set trees.orderType="decreasing";
	set trees.rooting=true;
	set trees.rootingType="Midpoint";
	set trees.transform=false;
	set trees.transformType="cladogram";
end;
