# Supplementary material for: Phylogenetic and transcriptomic characterization of insulin and growth factor receptor tyrosine kinases in crustaceans
Source: Front Endocrinol (Lausanne). 2024 Apr 4;15:1379231. doi: 10.3389/fendo.2024.1379231 (PMC11024359; doi:10.3389/fendo.2024.1379231)
Supplement: Supplementary Material 1 — Crustacean RTK sequences and classification. [file DataSheet_1.zip › Supplementary_Material/Supplementary Material 3/PVR/input.fa]

>1.Pl_PVR1 ASU10868.1 PDGF and VEGF related receptor 1 [Pacifastacus leniusculus]
MYLCIARYGSLSVITKDMIFIDRHEEVLSKPTVEVPDPWQINRIANWENEHYYDVLEGRSINLTCTYDLG
GTTSSQKRLKWLIPDHIKNETGNHRIYRDAQSHHMVTRTHKIMKADPSQDSGEYMCKVETEDKKVQSQIT
KIFLNVICKDSAHVQLRIDHPNITRTESSISWSVFFRAYPEPVFLWYKEDVELLDSNKKAGDKRYTLEKI
LEDGTLKLTIDAPAVEDIGRYTLVAKIIKNKTTAASDNITMYFTTPVEPRDVKLNSSNKDLMLKKDAKFL
ITCTASGFPKPSVALQFKECFNKDNCTHFSPLSQENNRTFNVVPPGTANTPGHRVMESVEWGGRAQVPGY
YRCIADNELDNATSPLLSFIITDGDNVNSKVSLEAEVNGEKQRPQNIQVLEGDILVFRCLGNKVLIAGDL
QWQLNDQPLTDQVKRKWKLNVKRADSDLSYISEISVEYVTQSGASFSLACSDLNDHSLTRVIRIKPMMAP
KWKKGVDSPLQTQNLKEMGNLTLDCSAEGAPTPQVTWYKDNNKLEDKGDHRTISGNHISFNFLKTSDAGL
YKCEVTNRAGTIRSEAHITVTDPDAFVDSTILTIVGVLILCLVLISIFFCRKIFQDRKRALDLRLREQKL
FNEGDPESLNPEIGIDQQAELLPYNTKYEVPRDSIIFDKLLGAGAFGRVYRATALNLTPGQARTTVAVKM
MKSRTDSAQLKALRSEVKIMIHIGRHINIVNLLGACSKDLASKGELLLLVEYCKYGNILDYMRRHRKEFV
NQINDEDKIDPTLTDLRLRQRSGSGSRGRTSRGIKYAHLSFNQDNVLYTNGQTSDPDNPSQVLWAAPASP
PHTPGICDDSMGSFRSRTISNSSNHHITSDMSTLTFESSSGASDGYVGSRSLGAHAAAFCSKDLLCWAFQ
VARGMEYLAFKKVMAVLLYFC

>1.GeclaM_EVm000425t1 type=protein; aalen=1593,66%,complete; clen=7191; offs=1083-5864; organism=Gecarcinus_lateralis; evgclass=main; oid=GlaE_velvLoc1868ct1; codepot=Code/0.36; cov=1026.5_g1022_i0;
MLITPPAMPPSVCPNMHHHRPNRPPFIVLLVFSILLSGLAEAAASSQRPEISPNSDELILESGESLNLTCRASQPVAWCS
DYTFTTEEYEEIYEEGHDKPYTSILTINKVSGSHVGYFSCVFNTTENKANTNCNTSDPSISSIYLFVRDLNKFLVDPWAI
LLSGLVGESIVLPCKPTFPEVNVTLTKNNDNLRPCESCVFDKRMGFTIRLGNKAGMYEHFQCNATYMNKHDSYDLFIRTT
KDTPLQVPTVSVEGVWQEDARDETNANDTKPVVYYVVEHTDVNLTCISNDDKVPSGYKLEWSNNSQLNESGTHRIIRQTV
YSGNMRRTRYYEIQNARPRDSGIYSCWPKVYDIRKDPARLNLTVVAKDAAYITQTIYSPNVTEREDPVKWEVIFIAYPEP
HFKWMKDGVILRDSMDMNSRDQLSHCKMDWTRRDGTLLLSLYEPKVTDNGKYTVEASLPGTNISTVTTLYLLIPGKPQNV
GIRGLSKLFKENDKFSLQCSAEGYPKPNITLHFTPHSKSNISGHDASEEHRVYNQVREESGMDEEKENSIVVRKVIWMGV
AEQSGWYQCKAENEHGIAFSENKSFVLTDVESHSTISLKLLIDGKMRGGGDSRTVVTVVEGDNMTLTCHANMLLAKLPLT
WKLNDADLTDQVKDLWGMEVHENKTSLSALSTVRVPSLKWVPRNFSLTCSDQRGNHTSLTFHVKKMKKPTWKTGAPPRRD
YDKSKNGNLTLSCPVNGTPSPKVVWKKGDRTLVQSHRYKINNNSQQLFFPILISNDNGRYTCEVSNRAGKLSATFDVVVR
DPDNQRTVIILAVVGILIAALVVLSVFFCRKIYQARKETLNLQLREQKMFIEGDPSSLNPEISLEQQAELLPYNTKYEVS
RDSIIFDKLLGAGAFGRVYRATALNLLPGEARTTVAVKMMKSRTDCAQLKALRSEVKIMIHIGRHINIVNLLGACSKDLA
SKGELLLVVEYCRHGNILEYMRRHRREFVNQINDEDKIDPACCFEPRPRHRSDSSSRSHGSRSLKYAHLNFHQDNVFYGH
DQTSNGTPATPTSLFPPSRFNGEAGGGGGTGGRPYRARTVSASSGTHQIASDNSLVPPSETSAGTSDGYLSAQSLIGAQV
PLCSMDILGWAYQIAKGMEYLAFKKVLHGDLAARNVLLAENNVVKISDFGLAKDIYKNDNYKKKSGGPVPVKWLAVECLR
DGVFSTQSDVWSFGVVLWEIFSLGQVPYSCTEYDESFLVRLEKGMRLEQPRYATYGLYSVMLECWKNNPMDRPSFTNLEV
ILGEMMGEAQRQNYIQLTEPYQHDTTCSEFLDLLPSQDYSSKVRRTSLPLTEDGYEMPFSPGVPPQLMVCGDRQSTASRL
TSRQMEYLQTVATEDSSSSYLPMSADRKDGRTVFDFDNETVASLMGSRDEQDSNGDDLYLRMDKTTPQRSPAPNIPDGTT
SKGREESPRRLVLKSVSSQGSQGGGRIRGVTRHDSGIYSPTVMTQTNPSYMDMTSLPPADDHNYVNNNKETLDANSCAYE
NFNPAAHVKARDYLTDGKCKQEYANLLPKDTGRNRTLSDSSSGMGSIEEDSPPRQRGGSALKTPPSLEEAMVV

>1.Canbo1_EVm000387t1 type=protein; aalen=1536,91%,partial3; clen=5032; offs=425-5032; organism=Cancer_borealis; evgclass=noclass; oid=Cancer_borealis_Cancer_borealis_GEFB01001236.1; codepot=Code/0.26; TSA: Cancer borealis DS01-Cborealis_contig_1217 transcribed RNA sequence
MSGIARPHPHRHQTKVFSPSSTMPPSLLLLLLLFSSTFFSGTRGTRSGRPEIFPNVESLILDVGEPLNLTCRAAHRVAWC
SDHKFTDEQYEEHHEQGHDKPYISTLTIDAVNSSHVGYFSCVFNTTENKENNNCDVSDPAITSLYLYVKDLEHLLVKLTN
NVLYTPVGESIVIPCKPTFPDVNVTLEKNFEPYMCMNCDYDPRKGYTIQIKDVFTTFSCIGVYENYESPFLDITIQGQKP
ENPNQPSVDVEGAWQEDSQADPIVYYVREGTNVNLTCTYHFDNPSTSLKLEWVSESKNQSGAHRIIRQLSTRIKYMSRYY
EINRATLEDTGTYKCHSKIYNKYSEPSLLKLQVVASDAIYLNTTIFHPNVTRVVEESLPVQWEILLIAHPEPVFRWKKQG
ITLRDSTTARSRTQFSNYQMSFSLQEASLSLYLHHPKLADNGMYTLEASLPGTNITSTTTMFLMIPGKPQNVEIKSLHNK
YMFKEGESFSLTCTAEGYPKPHLTLEFTNLISPAKASGFYNQLKKDSNMGDTDKTNMVERNAHWMGVAEEPGKYRCKAEN
GQGLEYSSYKQFLVTDGEPSLAISLKLEIGGDKKSAAAKVVDIVDGDDFKLTCRANKVLAKAPLNWTLNDVPLNTTVKEA
WGMVVSENETRLSLVSTVRAPKLHRFASNFSIKCMDQAGNQTSYVFNVQEKKAPVWRGKHPGRNYDKNKNENLTLSCPAE
GTPSPNVTWKKGNQIVKETRKLKFRNNYQLFFEILSPTDGGIYTCEIINRAGKLSASFNVVVRDPDYQKTVVILVVVGIL
MAALMVLSAIFCGKIYQARKETLNLQLREQKMFMEGDPSSLNPDMSLEQQAELLPYNTKYEVSRDSIIFDKLLGAGAFGR
VYRATALNLMPGESRTTVAVKMIKSRTDCAQLKALRSEVKIMIHIGRHINIVNLLGACSKDLASKGELLLLVEYCKHGNI
LDYMRRHRREFVNQINDEDKIDPSFCEPRPRHRSNSSSRSHASRGLKYAHLNFHQDNVFYGAHQTSDGATPTSTATSSNL
LPHCSTDGDGHPFRARTLSASSTNHHVASDNSLLPSETSAGTVDGYLSAQSLNGIEAPLCSTDLLEWSYQIAKGMEYLAF
KKVLHGDLAARNVLLAQNNVVKISDFGLAKDIYKNDNYKKKSDGPVPVKWMAVECLRDGVFSTQSDVWSFGVVLWEIFTL
GQIPYSCTEFDESFILKLEKGVRLEQPRCATHGLYRLMLECWNSDPMERPSFTNLEANLGEMLSEAQRQNYLQLTEPYQQ
ENGSSEFLDLLASQDYAAKVRQTTPLLTEDGYEMQRDRLSTASRLTSRQMEYFRSADGEDSSSSYVPMSADRTDGHVVFD
FDNKTVASFMGQTQEQENGTQDLYLKMDKTPQHSPQPDTPDGVPERPQASPGSIILRSLSSQDSQRGPHPEVRKHDSGVY
SPTVLLTQTNPGYMAMSAVLSTDAHNYINTEVSEAKSRLYANTGITNHARARDYLGDSKCSAEYANLLPQDSGCGSTESE
TSSGVGSVEGGSPPRG

>1.CarmaC_EVm000535t6 type=protein; aalen=1367,94%,complete; clen=4339; offs=108-4211; organism=Carcinus_maenas; evgclass=alt; oid=Carcinus_maenas_CNS_velvLoc9947ct1; codepot=Code/0.19; cov=2785.2_g2739_i4;
MQNLLVAWDVMPLTLVDIMVVVTTTTIGVFATTSPDPKPCPKMTLHTLPTLINSSDGCVQANNLRLHHENGNIRIELTTH
HMVFCIKKGYCQSPFGRRLFSKGGECVVPDDFLNQLVNKDYLFCGKFLDTTYRKMVLTAMPTEYKEDIANQIFKIYATQT
SLQQPSVGMDGAWQENTLVHPNVYYVMEGNTVTLTCNYDFQNGDQPQHMVLKINKISSKQKSPLKTKKKGTRSVKCTINN
LQLQDSGMYECLSTLKNHSSSAPNLVNITVVAKNDTYLTTTISHPNVTKAEENGKVQWEIHFIAHPEPVFIWMKEGNVLR
DSRLPTSRDHTMNHNMIIVVEKASLILSMHQAILDDNGMYTLKASIPGTTINTTTTMFLMIPGKPQDVQIKSSNDNVLTI
NECESFSITCTAKGYPKPVLSLNFIPENSFPDYAEDNSTYNELDERGTADNGMSIVERKVHWMGVAEEPGRYQCMAENYL
GVVNSSHIMFRVTEMVKPVWKVKPERKDYSKIKNDNLTLSCPAEGTPDPEIIWKKGDQLVTKNNNRNIRNNYQLYFEELS
SKDAGKYTCEISNRAGNLSATFHVSVYDPEDQKTMIILIIVGLLIAALVVISVFFCRKIYQARKETLDLQLREQKMFMDG
DPNNLNPDIPLEQQAELLPYNTKYEVSRDSIIFDKLLGTGAFGRVYRATALNLRPGEARTTVAVKMMKSRTDCAQLKALR
SEVKIMIHIGRHANIVNLLGACSKDLASKGELLLLVEYCRHGNILDYMRRHRREYVNQINDEDKIDPTFREPRPRHRSDS
SSRSHTSRGLKYAHLNFHQDNVFYGTNHTSDGASATSPNLLSPCTPTDSYAGARPFRARTESASSSNHHVASDNSYLPCE
TSTGTSDGYLCAQALNSSQVLCSTSLLEWAYQIAKGMEYLAFKKVLHGDLAARNVLLDENNVVKISDFGLAKDIYKNNNY
KKSSSGPVPVKWLAVECLRDGVFSTQSDVWSFGVVLWEIFTLGQIPYSCSEFDESFILKLEKGIRLEQPRYATYGLYRLM
LECWNTDPMDRPSFTILEASLGEMLGEAQRQNYLQLSEAYHQENGSSEFLDLLPSQDYSAKVRQTTPPFTDDGYEMPFSP
GVPPQVMVQSDRFSSPSRLTNKQKNYFRCADGEDASSSYIPMSADRTDSHTVFDFDNETVASIMGRPDKEEYGNQDLYLK
MDKTPHHSPEPDSPNNIQEEQERSSRHIVLKRVSSQESQRSRHRELTKHDSGVYSPTVLAHTNPEYLAMSALLSTDDNNY
INTQPSEANSRVYANFETGNQSKARQYLADSKCSTEYANLLPQDSGCDRTESETSSGVGSVEGGSPPRGSEIDKFNVSPI
PEEAMVV

>1.CarmaY_EVm000455t4 type=protein; aalen=973,97%,partial3; clen=3000; offs=80-2998; organism=Carcinus_maenas; evgclass=alt; oid=CarmaY_velvLoc19361ct1; codepot=Code/0.13; cov=470.5_g2767_i4;
MQNLLVAWDVMPLTLVDIMVVVTTTTIGVFATTSPDPKPCPKMTLHTLPTLINSSDGCVQANNLRLHHENGNIRIELTTH
HMVFCIKKGYCQSPFGRRLFSKGGECVVPDDFLNQLVNKDYLFCGKFLDTTYRKMVLTAMPTEYKEDIANQIFKIYATQT
SLQQPSVGMDGAWQENTLVHPNVYYVMEGNTVTLTCNYDFQNGDQPQHMVLKINKISSKQKSPLKTKKKGTRSVKCTINN
LQLQDSGMYECLSTLKNHSSSAPNLVNITVVAKNDTYLTTTISHPNVTKAEENGKVQWEIHFIAHPEPVFIWMKEGNVLR
DSRLPTSRDHTMNHNMIIVVEKASLILSMHQAILDDNGMYTLKASIPGTTINTTTTMFLMIPGKPQDVQIKSSNDNVLTI
NECESFSITCTAKGYPKPVLSLNFIPENSFPDYAEDNSTYNELDERGTADNGMSIVERKVHWMGVAEEPGRYQCMAENYL
GVVNSSHIMFRVTEMVKPVWKVKPERKDYSKIKNDNLTLSCPAEGTPDPEIIWKKGDQLVTKNNNRNIRNNYQLYFEELS
SKDAGKYTCEISNRAGNLSATFHVSVYDPEDQKTMIILIIVGLLIAALVVISVFFCRKIYQARKETLDLQLREQKMFMDG
DPNNLNPDIPLEQQAELLPYNTKYEVSRDSIIFDKLLGTGAFGRVYRATALNLRPGEARTTVAVKMMKSRTDCAQLKALR
SEVKIMIHIGRHANIVNLLGACSKDLASKGELLLLVEYCRHGNILDYMRRHRREYVNQINDEDKIDPTFREPRPRHRSDS
SSRSHTSRGLKYAHLNFHQDNVFYGTNHTSDGASATSPNLLSPCTPTDSYAGARPFRARTESASSSNHHVASDNSYLPCE
TSTGTSDGYLCAQALNSSQVLCSTSLLEWAYQIAKGMEYLAFKKVLHGDLAARNVLLDENNVVKISDFGLAKDIYKNNNY
KKSSSGPVPVKWL

>1.CarmaC_EVm000535t1 type=protein; aalen=1575,91%,complete; clen=5188; offs=333-5060; organism=Carcinus_maenas; evgclass=main; oid=Carcinus_maenas_CNS_velvLoc6559ct1; codepot=Code/0.26; cov=2796.6_g2739_i0;
MWRRTTSCSPVSKKVCSSSPAMSPSLHLFLLLFFVSSIFLPGVWGTVLGRPEIFPNQDQLVLDAGDTLNLTCRAPHPVAW
CTDHTFLTENNSPHNYYEERYEEGHEKPYVSIITIEGVNASHVGYFSCVFNTSENKEKNNCDVSDPAITSLYLYVKDLDQ
LMMAIPNSVVIQATVGQSTLLPCKPTFPEVNITLLKNYEIHDCLTCMYDPREGYTIWILDTHTFFTCHAEYNSSKYKQDV
IFRGQKPTTKKPNQPTVNVEGAWQEDGLQEPVVYYVREGSTVNLTCIYPFQEIPDSLKLEWRENESLNKSGTHRIIRQPN
NKIQYKGRYYEINNAILEDSEIYTCQAKNNMQYSDDSSLNISVVAKNDKYLTTNIFHPNVTEEVANQPIQWEILFIAHPE
PFFKWMQDGELLRDSSTSTSRDQFRNYEMNVTVEEASLSLYLYHPTLDDNGMYTLEASIPGTNIVTTTTMFLMIPGKPQN
VQIKSPNDKQMFKENQTFSITCTAKGYPKPVLTLGFIPENSFLDHAEDNRDYNDLKKETGMGEDDDTSMVERKVHWMGVA
KEPGSYQCMGKNIWGEDYSSRKLFLVTDGDLTLPISLKLEIDGKKKNLIGKAVTVVEESNFKLTCRANKASTKAPLIWTL
NDVPLNQINKEKWGMEVIETETRLSFISTVRATSLHRNAANFSIRCKDETSNHTDLIVNVQEMVKPVWKVKPERKDYSKI
KNDNLTLSCPAEGTPDPEIIWKKGDQLVTKNNNRNIRNNYQLYFEELSSKDAGKYTCEISNRAGNLSATFHVSVYDPEDQ
KTMIILIIVGLLIAALVVISVFFCRKIYQARKETLDLQLREQKMFMDGDPNNLNPDIPLEQQAELLPYNTKYEVSRDSII
FDKLLGTGAFGRVYRATALNLRPGEARTTVAVKMMKSRTDCAQLKALRSEVKIMIHIGRHANIVNLLGACSKDLASKGEL
LLLVEYCRHGNILDYMRRHRREYVNQINDEDKIDPTFREPRPRHRSDSSSRSHTSRGLKYAHLNFHQDNVFYGTNHTSDG
ASATSPNLLSPCTPTDSYAGARPFRARTESASSSNHHVASDNSYLPCETSTGTSDGYLCAQALNSSQVLCSTSLLEWAYQ
IAKGMEYLAFKKVLHGDLAARNVLLDENNVVKISDFGLAKDIYKNNNYKKSSSGPVPVKWLAVECLRDGVFSTQSDVWSF
GVVLWEIFTLGQIPYSCSEFDESFILKLEKGIRLEQPRYATYGLYRLMLECWNTDPMDRPSFTILEASLGEMLGEAQRQN
YLQLSEAYHQENGSSEFLDLLPSQDYSAKVRQTTPPFTDDGYEMPFSPGVPPQVMVQSDRFSSPSRLTNKQKNYFRCADG
EDASSSYIPMSADRTDSHTVFDFDNETVASIMGRPDKEEYGNQDLYLKMDKTPHHSPEPDSPNNIQEEQERSSRHIVLKR
VSSQESQRSRHRELTKHDSGVYSPTVLAHTNPEYLAMSALLSTDDNNYINTQPSEANSRVYANFETGNQSKARQYLADSK
CSTEYANLLPQDSGCDRTESETSSGVGSVEGGSPPRGSEIDKFNVSPIPEEAMVV

>1.CarmaY_EVm000455t1 type=protein; aalen=1575,93%,complete; clen=5077; offs=321-5048; organism=Carcinus_maenas; evgclass=main; oid=CarmaY_velvLoc6915ct1; codepot=Code/0.26; cov=900.6_g2767_i0;
MWRRTTSCSPVSKKVCSSSPAMSPSLHLFLLLFFVSSIFLPGVWGTVLGRPEIFPNQDQLVLDAGDTLNLTCRAPHPVAW
CTDHTFLTENNSPHNYYEERYEEGHEKPYVSIITIEGVNASHVGYFSCVFNTSENKEKNNCDVSDPAITSLYLYVKDLDQ
LMMAIPNSVVIQATVGQSTLLPCKPTFPEVNITLLKNYEIHDCLTCMYDPREGYTIWILDTHTFFTCHAEYNSSKYKQDV
IFRGQKPTTKKPNQPTVNVEGAWQEDGLQEPVVYYVREGSTVNLTCIYPFQKIPDSLKLEWRENESLNKSGTHRIIRQPN
NKIQYKGRYYEINNAILEDSEIYTCQAKNNMQYSDDSSLNISVVAKNDKYLTTNIFHPNVTEEVANQPIQWEILFIAHPE
PFFKWMQDGELLRDSSTSTSRDQFRNYEMNVTVEEASLSLYLYHPTLDDNGMYTLEASIPGTNIVTTTTMFLMIPGKPQN
VQIKSPNDKQMFKENQTFSITCTAKGYPKPVLTLGFIPENSFLDHAEDNRDYNDLKKETGMGEDDDTSMVERKVHWMGVA
KEPGSYQCMGKNIWGEDYSSRKLFLVTDGDLTLPISLKLEIDGKKKNLIGKAVTVVEESNFKLTCRANKASTKAPLIWTL
NDVPLNQINKEKWGMEVIETETRLSFISTVRATSLHRNAANFSIRCKDETSNHTDLIVNVQEMVKPVWKVKPERKDYSKI
KNDNLTLSCPAEGTPDPEIIWKKGDQLVTKNNNRNIRNNYQLYFEELSSKDAGKYTCEISNRAGNLSATFHVSVYDPEDQ
KTMIILIIVGLLIAALVVISVFFCRKIYQARKETLDLQLREQKMFMDGDPNNLNPDIPLEQQAELLPYNTKYEVSRDSII
FDKLLGTGAFGRVYRATALNLRPGEARTTVAVKMMKSRTDCAQLKALRSEVKIMIHIGRHANIVNLLGACSKDLASKGEL
LLLVEYCRHGNILDYMRRHRREYVNQINDEDKIDPTFREPRPRHRSDSSSRSHTSRGLKYAHLNFHQDNVFYGTNHTSDG
ASATSPNLLSPCTPTDSYAGARPFRARTESASSSNHHVASDNSYLPCETSTGTSDGYLCAQALNSSQVLCSTSLLEWAYQ
IAKGMEYLAFKKVLHGDLAARNVLLDENNVVKISDFGLAKDIYKNNNYKKSSSGPVPVKWLAVECLRDGVFSTQSDVWSF
GVVLWEIFTLGQIPYSCSEFDESFILKLEKGIRLEQPRYATYGLYRLMLECWNTDPMDRPSFTILEASLGEMLGEAQRQN
YLQLSEAYHQENGSSEFLDLLPSQDYSAKVRQTTPPFTDDGYEMPFSPGVPPQVMVQSDRFSSPSRLTNKQKNYFRYADG
EDASSSYIPMSADRTDSHTVFDFDNETVASIMGRPDKEEYGNQDLYLKMDKTPHHSPEPDSPNNIQEEQERSSRHIVIKR
VSSQESQRSRHRELTKHDSGVYSPTVLAHTNPEYLAMSALLSTDDNNYINTQPSEANSRVYANFETGNQSKARQYLADSK
CSTEYANLLPQDSGCDRTESETSSGVGSVEGGSPPRGSEIDKFNVSPIPEEAMVV

>1.CarmaY_EVm000455t5 type=protein; aalen=836,80%,complete; clen=3102; offs=563-3073; organism=Carcinus_maenas; evgclass=alt; oid=CarmaY_velvLoc18264ct1; codepot=Code/0.12; cov=783.4_g2767_i3;
MFYPQQGDQLVTKNNNRNIRNNYQLYFEELSSKDAGKYTCEISNRAGNLSATFHVSVYDPEDQKTMIILIIVGLLIAALV
VISVFFCRKIYQARKETLDLQLREQKMFMDGDPNNLNPDIPLEQQAELLPYNTKYEVSRDSIIFDKLLGTGAFGRVYRAT
ALNLRPGEARTTVAVKMMKSRTDCAQLKALRSEVKIMIHIGRHANIVNLLGACSKDLASKGELLLLVEYCRHGNILDYMR
RHRREYVNQINDEDKIDPTFREPRPRHRSDSSSRSHTSRGLKYAHLNFHQDNVFYGTNHTSDGASATSPNLLSPCTPTDS
YAGARPFRARTASASSSTNYNIASDNSATSAITWISNISNRSTNYLQPSFCSTDLFGWAYQIAKGMEYLAFKKVLHGDLA
ARNILLDKNNIVKISDFGLAKDIYNNKNYKKKTEGPVPVKWLAVECLRDGVFSTQSDVWSFGVVLWEIFTLGQIPYSCSE
FDESFILKLEKGIRLEQPRYATYGLYRLMLECWNTDPMDRPSFTILEASLGEMLGEAQRQNYLQLSEAYHQENGSSEFLD
LLPSQDYSAKVRQTTPPFTDDGYEMPFSPGVPPQVMVQSDRFSSPSRLTNKQKNYFRYADGEDASSSYIPMSADRTDSHT
VFDFDNETVASIMGRPDKEEYGNQDLYLKMDKTPHHSPEPDSPNNIQEEQERSSRHIVIKRVSSQESQRSRHRELTKHDS
GVYSPTVLAHTNPEYLAMSALLSTDDNNYINTQPSEANSRVYANFETGNQSKARQYLADSKCSTEYANLLPQDSGCDRTE
SETSSGVGSVEGGSPPRGSEIDKFNVSPIPEEAMVV

>1.CarmaY_EVm000455t3 type=protein; aalen=1104,77%,complete; clen=4265; offs=321-3635; organism=Carcinus_maenas; evgclass=alt; oid=CarmaY_velvLoc10097ct1; codepot=Code/0.18; cov=708.2_g2767_i1;
MWRRTTSCSPVSKKVCSSSPAMSPSLHLFLLLFFVSSIFLPGVWGTVLGRPEIFPNQDQLVLDAGDTLNLTCRAPHPVAW
CTDHTFLTENNSPHNYYEERYEEGHEKPYVSIITIEGVNASHVGYFSCVFNTSENKEKNNCDVSDPAITSLYLYVKDLDQ
LMMAIPNSVVIQATVGQSTLLPCKPTFPEVNITLLKNYEIHDCLTCMYDPREGYTIWILDTHTFFTCHAEYNSSKYKQDV
IFRGQKPTTKKPNQPTVNVEGAWQEDGLQEPVVYYVREGSTVNLTCIYPFQKIPDSLKLEWRENESLNKSGTHRIIRQPN
NKIQYKGRYYEINNAILEDSEIYTCQAKNNMQYSDDSSLNISVVAKNDKYLTTNIFHPNVTEEVANQPIQWEILFIAHPE
PFFKWMQDGELLRDSSTSTSRDQFRNYEMNVTVEEASLSLYLYHPTLDDNGMYTLEASIPGTNIVTTTTMFLMIPGKPQN
VQIKSPNDKQMFKENQTFSITCTAKGYPKPVLTLGFIPENSFLDHAEDNRDYNDLKKETGMGEDDDTSMVERKVHWMGVA
KEPGSYQCMGKNIWGEDYSSRKLFLVTDGDLTLPISLKLEIDGKKKNLIGKAVTVVEESNFKLTCRANKASTKAPLIWTL
NDVPLNQINKEKWGMEVIETETRLSFISTVRATSLHRNAANFSIRCKDETSNHTDLIVNVQEMVKPVWKVKPERKDYSKI
KNDNLTLSCPAEGTPDPEIIWKKGDQLVTKNNNRNIRNNYQLYFEELSSKDAGKYTCEISNRAGNLSATFHVSVYDPEDQ
KTMIILIIVGLLIAALVVISVFFCRKIYQARKETLDLQLREQKMFMDGDPNNLNPDIPLEQQAELLPYNTKYEVSRDSII
FDKLLGTGAFGRVYRATALNLRPGEARTTVAVKMMKSRTDCAQLKALRSEVKIMIHIGRHANIVNLLGACSKDLASKGEL
LLLVEYCRHGNILDYMRRHRREYVNQINDEDKIDPTFREPRPRHRSDSSSRSHTSRGLKYAHLNFHQDNVFYGTNHTSDG
ASATSPNLLSPCTPTDSYAGARPFRARTESASSSNHHVASDNSYLPCGKVVLPLQVLLLLIRSK

>1.CarmaC_EVm000535t4 type=protein; aalen=1104,67%,complete; clen=4939; offs=333-3647; organism=Carcinus_maenas; evgclass=alt; oid=Carcinus_maenas_CNS_velvLoc7409ct1; codepot=Code/0.18; cov=879.3_g2739_i1;
MWRRTTSCSPVSKKVCSSSPAMSPSLHLFLLLFFVSSIFLPGVWGTVLGRPEIFPNQDQLVLDAGDTLNLTCRAPHPVAW
CTDHTFLTENNSPHNYYEERYEEGHEKPYVSIITIEGVNASHVGYFSCVFNTSENKEKNNCDVSDPAITSLYLYVKDLDQ
LMMAIPNSVVIQATVGQSTLLPCKPTFPEVNITLLKNYEIHDCLTCMYDPREGYTIWILDTHTFFTCHAEYNSSKYKQDV
IFRGQKPTTKKPNQPTVNVEGAWQEDGLQEPVVYYVREGSTVNLTCIYPFQEIPDSLKLEWRENESLNKSGTHRIIRQPN
NKIQYKGRYYEINNAILEDSEIYTCQAKNNMQYSDDSSLNISVVAKNDKYLTTNIFHPNVTEEVANQPIQWEILFIAHPE
PFFKWMQDGELLRDSSTSTSRDQFRNYEMNVTVEEASLSLYLYHPTLDDNGMYTLEASIPGTNIVTTTTMFLMIPGKPQN
VQIKSPNDKQMFKENQTFSITCTAKGYPKPVLTLGFIPENSFLDHAEDNRDYNDLKKETGMGEDDDTSMVERKVHWMGVA
KEPGSYQCMGKNIWGEDYSSRKLFLVTDGDLTLPISLKLEIDGKKKNLIGKAVTVVEESNFKLTCRANKASTKAPLIWTL
NDVPLNQINKEKWGMEVIETETRLSFISTVRATSLHRNAANFSIRCKDETSNHTDLIVNVQEMVKPVWKVKPERKDYSKI
KNDNLTLSCPAEGTPDPEIIWKKGDQLVTKNNNRNIRNNYQLYFEELSSKDAGKYTCEISNRAGNLSATFHVSVYDPEDQ
KTMIILIIVGLLIAALVVISVFFCRKIYQARKETLDLQLREQKMFMDGDPNNLNPDIPLEQQAELLPYNTKYEVSRDSII
FDKLLGTGAFGRVYRATALNLRPGEARTTVAVKMMKSRTDCAQLKALRSEVKIMIHIGRHANIVNLLGACSKDLASKGEL
LLLVEYCRHGNILDYMRRHRREYVNQINDEDKIDPTFREPRPRHRSDSSSRSHTSRGLKYAHLNFHQDNVFYGTNHTSDG
ASATSPNLLSPCTPTDSYAGARPFRARTESASSSNHHVASDNSYLPCGKVVLPLQVLLLLIRSK

>1.Erisi1_EVm000492t1 type=protein; aalen=1399,97%,partial3; clen=4309; offs=113-4309; organism=Eriocheir_sinensis; evgclass=main; oid=Eriocheir_sinensis_trinEriocheir_sinensis_LocDN201939c1g1t4; codepot=Code/0.37;
MIKSVDAYRHVGYFSCVFNTTENKEKNNCNTSDPTISSLYLFVKDPNRLLVFPNVRLVNGVVGEPVVVPCKPTFPEVIVA
LTKNSEDTKPRSDYMYDKRLGFTIMTDNKMGAYEMFYCNATFSDKTSEYEFILNAFKQIDLKVPVVSMEGIWQEDLREDN
IYYVKEGSDVNLTCAGEEESPPSGYKLDWSQHPHKNKSGRHLIIRGDSRRLYQIRDAQPEDSDIYSCWPKLHDKKYNSTA
SLNLTVIPRDAAYINDTLYHPNVTEKANPVEWEIIYIAHPEPHFKWMKDGKVLIDSKIPNSRDQSSNYKFNWSRQDGTLN
LSLHGPKLTDNGKYTVEATLPGTNISTQTTMYLMIPGKPEDVEIQSIHAQSPPDTYMYREEEKFSLACSAVGYPKPSITL
RFTPFNPNATEGPQGFNQVKVDSGMDEDKTKSVVKRTMHWMGVAKEPGWYHCVAENEIDNKSSMNMSFLITDGESRAPIS
LNLMIDGEVRGGTDIGSAVEVVEGDDMTLTCRANKQVTKPPLTWKLDNAELSAKKSEWGIEVHEAVTRLSFLSTVRAKSL
KLASGSFTLTCADKTNRNTSVTFRVKAMQKPTLIGPAQKKSYEKNKNENLTLMCPVSGTPTPKVVWKKDGVTLKEDTRYK
LKDDNQTLSIPILLAAHNGKYTCKVSNRAGEFSEDFDVVVRDPEDQKTVVILAIVGILIAALLVLSVFFCRKIYQARKET
LNLQLRDQKLFNDGDPSSLNPELSLEQQAELLPYNTKYEVSRDSIIFDKLLGSGAFGRVHRATALNLLPGEARTTVAVKM
MKSRTDTAQLKALRSEVKIMIHIGRHINIVNLLGACSKDLASRGELLLLVEYCKYGNILDYMRRHRREFVNQINDEDKID
PAFSIEPRPRHRSDSSSRSRGSRGLKYAHLNFHQDNVFYGHDQAAEGATVTPTNLLPPPRFNGEAGGSGGRSFRARTLSA
SSGTHQMASDNSLMPASETSAGTSDGYLSAMSLTGGQAPLCSMDILGWAYQIAKGMEYLAFKKVLHGDLAARNVLLAENN
VVKISDFGLAKDIYKNKNYKKTGDGPVPVKWLAVECLRDGVFSTQSDVWSFGVVMWEIFSLGQIPYSCSDFDESFILKLE
KGVRLEQPRYATYGLYRLMLNCWNSDPMERPSFTALEANLGDMLGEAQRQNYIQLTEPYQQDNSTSEFLDLLPSQDYCNK
VRETSPALTEDGYEMPFSPGVAPQVTVVSSDRQSAAVRFTSRQMEYIQNAAAEDSNGSYLPMSADRPDRRSVFDFDKEAV
AGLLGTRDEQNSNVEDTYLRMDKTTPQPSPAPDSPDSTPAKVSKESPRRLVLERSISQGSQGGGRHQPVTKHDSGVYSPT
VLAQTNPSYMTMSSVLSSDDDSVNNNNNKVTIEDETRAF

>1.Erisi1_EVm000492t3 type=protein; aalen=1031,97%,complete; clen=3177; offs=7-3102; organism=Eriocheir_sinensis; evgclass=alt; oid=Eriocheir_sinensis_trinEriocheir_sinensis_LocDN201939c1g2t1; codepot=Code/0.29;
MHWMGVAKEPGWYHCVAENEIDNKSSMNMSFLITDGESRAPISLNLMIDGEVRGGTDIGSAVEVVEGDDMTLTCRANKQV
TKPPLTWKLDNAELSAKKSEWGIEVHEAVTRLSFLSTVRAKSLKLASGSFTLTCADKTNRNTSVTFRVKAMQKPTLIGPA
QKKSYEKNKNENLTLMCPVSGTPTPKVVWKKDGVTLKEDTRYKLKDDNQTLSIPILLAAHNGKYTCKVSNRAGEFSEDFD
VVVRDPEDQKTVVILAIVGILIAALLVLSVFFCRKIYQARKETLNLQLRDQKLFNDGDPSSLNPELSLEQQAELLPYNTK
YEVSRDSIIFDKLLGSGAFGRVHRATALNLLPGEARTTVAVKMMKSRTDTAQLKALRSEVKIMIHIGRHINIVNLLGACS
KDLASRGELLLLVEYCKYGNILDYMRRHRREFVNQINDEDKIDPAFSIEPRPRHRSDSSSRSRGSRGLKYAHLNFHQDNV
FYGHDQAAEGATVTPTNLLPPPRFNGEAGGSGGRSFRARTLSASSGTHQMASDNSLMPASETSAGTSDGYLSAMSLTGGQ
APLCSMDILGWAYQIAKGMEYLAFKKVLHGDLAARNVLLAENNVVKISDFGLAKDIYKNKNYKKTGDGPVPVKWLAVECL
RDGVFSTQSDVWSFGVVMWEIFSLGQIPYSCSDFDESFILKLEKGVRLEQPRYATYGLYRLMLNCWNSDPMERPSFTALE
ANLGDMLGEAQRQNYIQLTEPYQQDNSTSEFLDLLPSQDYCNKVRETSPALTEDGYEMPFSPGVAPQVTVVSSDRQSAAV
RFTSRQMEYIQNAAAEDSNGSYLPMSADRPDRRSVFDFDKEAVAGLLGTRDEQNSNVEDTYLRMDKTTPQPSPAPDSPDS
TPAKVSKESPRRLVLERSTSQGSQGGGRHQPVTKHDSGVYSPTVLAQTNPSYMTMSSVLSSDDDSVNNNNNKVTIEDETR
AFANHLKGREYAADGKDKAEYINLLPQDSGRKRTLSESSSGVGSIEEESPPRQRGGSVFRNPPIMEEGMVV

>1.Erisi1_EVm000492t4 type=protein; aalen=929,96%,partial3; clen=2899; offs=113-2899; organism=Eriocheir_sinensis; evgclass=alt; oid=Eriocheir_sinensis_trinEriocheir_sinensis_LocDN201939c1g1t2; codepot=Code/0.23;
MIKSVDAYRHVGYFSCVFNTTENKEKNNCNTSDPTISSLYLFVKDPNRLLVFPNVRLVNGVVGEPVVVPCKPTFPEVIVA
LTKNSEDTKPRSDYMYDKRLGFTIMTDNKMGAYEMFYCNATFSDKTSEYEFILNAFKQIDLKVPVVSMEGIWQEDLREDN
IYYVKEGSDVNLTCAGEEESPPSGYKLDWSQHPHKNKSGRHLIIRGDSRRLYQIRDAQPEDSDIYSCWPKLHDKKYNSTA
SLNLTVIPRDAAYINDTLYHPNVTEKANPVEWEIIYIAHPEPHFKWMKDGKVLIDSKIPNSRDQSSNYKFNWSRQDGTLN
LSLHGPKLTDNGKYTVEATLPGTNISTQTTMYLMIPGKPEDVEIQSIHAQSPPDTYMYREEEKFSLACSAVGYPKPSITL
RFTPFNPNATEGPQGFNQVKVDSGMDEDKTKSVVKRTMHWMGVAKEPGWYHCVAENEIDNKSSMNMSFLITDGESRAPIS
LNLMIDGEVRGGTDIGSAVEVVEGDDMTLTCRANKQVTKPPLTWKLDNAELSAKKSEWGIEVHEAVTRLSFLSTVRAKSL
KLASGSFTLTCADKTNRNTSVTFRVKAMQKPTLIGPAQKKSYEKNKNENLTLMCPVSGTPTPKVVWKKDGVTLKEDTRYK
LKDDNQTLSIPILLAAHNGKYTCKVSNRAGEFSEDFDVVVRDPEDQKTVVILAIVGILIAALLVLSVFFCRKIYQARKET
LNLQLRDQKLFNDGDPSSLNPELSLEQQAELLPYNTKYEVSRDSIIFDKLLGSGAFGRVHRATALNLLPGEARTTVAVKM
MKSRTDTAQLKALRSEVKIMIHIGRHINIVNLLGACSKDLASRGELLLLVEYCKYGNILDYMRRHRREFVNQINDEDKID
PAFSIEPRPRHRSDSSSRSRGSRGLKYAHLNFHQDPRRRMVCGGMQRTV

>1.ScyparEVm000253t1 type=protein; aalen=1545,92%,complete; clen=5040; offs=320-4957; organism=Scylla_paramamosain; evgclass=main; oid=Scylla_paramamosain_trinLocDN4792c1g1t4; codepot=Code/0.29;
MPPSLHLLLLVSSIFLTGACGTVLGKPEIFPNQDELILEAGESLNLTCRAAHPVAWCTDHKFTTEHYEELYDKTDNKAFI
STLTIDAVNTSHVGYFSCVFNTSENRENNNCDVNDPAITSLYLYVKDLENLMVTFQNGIVLHTPVRESVVLPCRSTFPQV
NMTLTKNYEPYGCEEWEQCNYDPREGFTVWIDEIYTYFTCIAVYDDHESYTYEVVVRGKENLTKKPNQPTVDVEGAWQED
GLEDTVVYYVREGTSVNLTCIYQFKEVPLSMKLEWSDSSSNKSGTHRIIRQVSNVSQYKGRYYEINNATLQDSGIYSCQA
KNHQRYSDPSRLNISVVATDATYLTTTIFDRNVTELVEENHPVQWEILFIAHPEPVFQWKKQGKLLLDSRMKTSREQFRN
YEMKVTVEEASLSLFLHHPTLADNGKYTLEAFLPNTNITTTTTMFLMIPGKPQNVQIKSPNDRQMFKEGENFSLTCSAEG
YPKPNLTLHFVPENDTNLAHTKDGREYNQLKKGRGMGEDDHNDMVKRSVHWIGVAEEPGWYQCRAENDLGQDYSSRKLFQ
VTDGESMLPISLRLEIGGEVKGVVGKTVTVVEGDDFKLTCRANKVSAKAPLTWALNDIPLDQATMKKWGMTVNESKTRLS
LVSTVRATSLHRNADKFSIKCADLAHNHTDLIISVQEMVEPAWIGKPPGRDYDKNKNDKLTLSCPADGTPRPKVTWKKEG
EPVEENNRRKIRNHDQLFFEILSSSDAGKYTCEISNRAGNLSASFNVTVRDPDDEKTVLILAIVGVLIVALVVMSVFLCR
KIYQARKETLNLQLREQRMFIEGDPSSLNPDIPLEQQAELLPYNTKYEVSRDSIIFDKLLGTGAFGRVYRATALNLRPGE
THTTVAVKMMKSRTDCSQLKALRSEVKIMIHIGRHANIVNLLGACSKDLASKGELLLLVEYCKHGNILDYMRRHRRDFVN
QINTEDKIDPNFREPRPRHRSDSSSRSHTSHGLKYTHLNFHQDNVFYGTTQTSDGPPATSTNLLSPCNTDGDAGCRPFRA
RTVSASSSSHHVASDNSFLPCETSSGTSDGYLSAQSLNGTHVLCSTNLLEWAYQIAKGMEYLAFKKVLHGDLAARNVLLN
ENNVVKISDFGLAKDIYKNNNYKKVTNGPVPVKWLAVECLRDGVFSTQSDVWSFGVVLWEIFSLGQIPYSCSEFDESFIL
KLEKGVRLEQPRYATYGLYRLMLECWNTDPMERPSFTTLEASLGDMLGEVQRQNYLQLNEPYEENATSEFLDLLASQDYS
AKMRQTTPLPTEDGYETPFSPGVAPYLTVQGDRLSTPTRLTNRQKEYFRSAEGEDSASSYVPMSADRTDTNTVFDFDDKT
VACFMSRPEKEEYGNQDLYLKMDKHSPEPDTPDGMHERRQCSPRRTVLKSVSSQGSQNGRHRQLTKHDSGVYSPTVLAHT
NPEYLVMSTLLSTDDHNYIDTEASEANSRVYANLGTGNSVKARQYIGDSKCIAEYANLIPQDSGCDRAESDSSSGVDSVE
ESSLPRGTEIEKFNVPPIPEEAMVV

>a.LvVEGFR2 AUM60048.1 vascular endothelial growth factor receptor 2 [Penaeus vannamei]
MFPPQDNFSCLSIVVKSYLAAIMNKVECVVMILSIASRSWCLPPTINSTEEVLPTSSEITLFCEGTAPLL
WSYSEHGVQRECLSCGSEAGDYIFSEKPTTENYTTASQIKLSSEYDHQGYYICHYNNSSHRKEEEASVYV
FTLAQTDMKFASGHRFNPVHVEEGEETALDCRPTSPGHDVRIFKDNQEVTADFPFDPRKGFTFQGITVHH
QGNYTCIIDNSQKNFTLTVKPTQMVNKPYIRAALATPAVLGSPLVLACMVTGYPSVRHRWTSPREGANLS
QAKAIPNCATKLKGNVSCLLLPSLSVADQGEYECETSMGGKKSSTSTFALKAIEHLDPYVQLNLESTQTN
EVIESKGRNVTWNLEVRSFPPFPNVTCRHGGETCELDPISMDGETSLRLVNISGVDHGSYEIEVRAGTLT
DMISLYLLVLEEPHFAVAPPPRLAVPLGSRAAFGFLVRGYPPPEARLAYRRCPRGDCLEEDLEDSESVIH
EDLRGSNNTLQVNVTYSGRESRIFRYETWNGHGAADVSVEVVVLDISDPVVFEYSAGARATNVTDAAVRL
VENDSLNVTCAASNFDYENLTLKFFGKNGVDSTGEPPRSMDASTPHSLKAVFVSQGVSRALEGHFECVLH
KKDGNKQVRKLRLVVVGSNWQPIVLLSLPLLLFIIVAIVLGRRVWRDWRTKKELRDNVAFLFRKGKLNEL
NSDCTADEQAELLPYDCKWEVSRRDIHLGRQLGSGAFGRVVKAVVTGAAAEKHKSEDEDGLTTASPSSSL
VVAVKMCKSQQDASHVRALTMELKIMAYLGKHLNLVNLIGSNTSHIGRGELWILVEYCRYGSLLSYLHRH
RKVFINQIDPVDGTFDPRICDQTFSFPVFLRSDSTVQHSLTDTSNFKTVQSCDTAGTYLENDGGSPSREV
FHPASNPRSSDPCLGIDSHGQQVVYDKSGIPGESSPFTTSSLVCWAWQAAQGMDYLASRRVVHRDLAARN
LLLADNNVVKIGDFGMSRDIYKTEAYVKQSDDLVPIKWMSVEAIRDRFFTVQSDVWAFGVTLWELFSLGS
VPYPGMQIGPDFLKDLEAGLRMEKPKYGNDDLYDLMLQCWQEDPTRRPSFSALSEALEALLEPEVTQNYG
NMNQFYQRLNEERFKEETDYLDMFTRPDYQNLIQLNDKPPAQDQENEAESLWLQDREMQCSPIAEEIKDD
YLSMKSY

>a.LvVEGFR1 AJE29369.1 vascular endothelial growth factor receptor precursor [Penaeus vannamei]
MKFFLPLVLLFCQAGWVFGSNPPRLNVTDTVVTDLRDISYLSLRCEGTEKLHWNWTTDLPADDDIVKIEH
IIHTGTDFPHVSTLTITQPDTVDTGYYYCFYSGAGNLATDTTKAAKTYVYVHDGQTGLLHSNIFDHIQVT
TSDRVVLDCRTTLPDIKVQLFKNDEEITSEVQWDSRIGFIRRNLVIQDSGPYRCQSEYGEVMDYLVDIIP
GSDTVPKPAIEWAANQHFVVGFDIILHCSLIWKDHVVFRWELPNPDANYSQRRSVQIRTNSTYEVSTLSV
KSVTLRDSGQYKCKVTSKGSNPNEEAKMIVIKESQTPYINISSVPEVKLDEGDTLRWKAEVYAFPSNPQI
IYRNWRGKEVLETDRVTTEHNMDNAESWLRIKNASVTDFGQYTIEVSSNDETVRESKSVFIYIKSRPHVS
FFGIPTSVDVGEIINASCVSRGYPLPEVEWMFQECPNGPQDCTASFERLVVNNPEVSEPEPGNIKVVTAS
FALESSGMLKCETSNEHGSGNAVNPISISDIDGNFVFRHIGRNKTTEIIRSQQIEIIENDDFYLECGAVK
FSYKGVSLTSPDLSVKEKTSQYTQVRYVEASKVTTSFQGKYQCRAEHHTKVDPEVREVAFKVYKEQKVTF
TEDANMRPEGVELEIQENEPFTVNCTVTGMPKPVMKWYKDGIPLTRESEFFDGTTFFGKKQQSIEFTYIF
EQKHVGTYTCKAKNRLGELEGSLTITVPAPGLSLATKIGLAFAFIGILILIVVVVVLVRRVKEERKFRKS
FRKNELYLFEKGNIGQLNPDCTADEQAELLPYSPEWEIQRDDITMGRQLGAGAFGRVIKATVTGLFDDEP
KTTVALKMCKSQSDQSHVQALTRELKVMIHLGKHLNIVNLMGANTVNVGKGELWILVEYCRYGNLLSFMH
RHRKNFVNQVNPVTGKIDSMKTVQEASTPLSPLSQGTRYGYQPTPITDMDGYLAPTTKFNLASVPRGHHN
PSSPPQSPTTVTGSSNGSSRPDGLPQHYADNPGYSKGFIRSVSESQPGEMQPAFGMTSSSTSGGSRISDA
RNSKGSHTPSDQRSVGYYRDNQQIVNTDMTLLHSSASPMSPLSHFPLSPTDSNHVSDIGVDSQGNPFTFD
TGLIPGITAPFTTSDLVSWGWQVAQGMEYLSRRKVLHGDLAARNLLLADNNVVKISDFGLSRDMYKKDIY
MKKGDDLMPIKWMSIEAIRDRIFSVQSDVWAYGVTLWELFTLGSTPYPGVEVNKDFLTFLEDGNRMDRPK
YANQEIYNLLLECWSVEPLDRPTFSMCADKLGILMLPDLKEQYMTMNDPYVLMNEERFQKETDYLNMLSS
PDFENLNRKDEPQQHYVNIPGAVDGYRESNYLSMKSPDTVGYSRVGLDHSSVSQGLNPSPNSHYLPMSST
RGSDSPMVDVFSPRPAEDSRFSFCPDGSEDPALSDPPDEEVKEMLAPDAPKDQMVETSLLINGGSQHGSK
DSLRDSEKDKASLKNLENNSARNSSDDLNVPYINLVSHGCDYVNM

>a.GeclaM_EVm000511t1 type=protein; aalen=1474,77%,complete; clen=5692; offs=252-4676; organism=Gecarcinus_lateralis; evgclass=noclass; oid=GlaE_velvLoc3903ct1; codepot=Code/0.14; cov=15.9_g2014_i0;
MMLFAYLLLLLLRVLPSWSSVPPLIDVGEELVIKVNERSSFSLHCKGSKPLHWKTTTGIIEDEAADLEITDTADDTADYP
FASTFTVNDIFGGDTGYYYCYYNGATDFANDRENVDSTYVYVNGKQAFASHEVIHKQVPLSEALVIDCITTHPDINVILK
HHDKDITRLAQWDPRIGFVRRNITVQDSGIYTCESPHHKDSVVTFVQINTNKELPKPSIHWGVNQHFVHGDGFTLECILI
DHESVAFHWNYPNTAVKYTQNFEKETVNNNTYLKSTLLVPRASVADTGLYTCSVSSSGFIPNSVSEFIEIKENLTSFVNI
TSSEKISTTEGELVNWKADVLSYPSDPVIVYTDWGGLKLEQTERITIEYHASKAESWLMISNISSSDFGNYTVTATTSDG
VSTDSTTTLLEVKSVPHMMMEGVPHYVAPEQSLHVTCTAQGFPLSAISVQFQSCPSGQESCSFSRTIQTAKEETYFPAPG
NKVETAVNFSPRTSGLLSCIGQNDLGVHNTTAVIRVSDIGGIFVLRYIGREMITEVEDQMESISVVENDNFLLVCGGSKF
EYKNVKLMHMSQLVLQADPSEFSWVTRKAAEKAAKTHAGNFACIAEPHGDEPAQVKRIAITVLDEERVHFEEESNMNKNQ
TVIVRENESFHLSCNVTGTPTPTVQWMKDNKTLTPTSEFFDEKAMAFSSDLKVLTLSFVFKKHVGVYTCTAENRLNKIMG
SLTLRVPVPGLSTTAKVGLAIALVGIAILVMVVVFLVNRVKRERKLRKSLRANEIFLFEKGNICQLNPDCTADEQAELLP
YDKKWEVLRKNITLGKQLGSGAFGRVVKATVTGLEGQEATTVAIKMCKSHSDASQMRALMLELKIMIHLGKHLNIVNLMG
ANTVHISTGELWILVEYCRFGNLLVFMQRHRRKFINQINPVTGKIDHYRTTLDPSSLMSPCLSESYPSVAAVDQDGYLAP
ITPKFVLSDPPMGHSTRTDPSSTTLMNNTSVPGRFLPQDPAGQYASNPVYGMGLNNPTRDIKETPEDSKDSGKSQSSQLR
GSRLQSAGSAASSGIRSPSSPLRNVNSNMTTLMHSDSTASPLSPTDSYFLGEAGIDSKGNPSVPDVGSVPGVTASFSTND
LICWGWQVAQGMEYLSRRNVLHGDLAARNLLLADNNVVKISDFGLSRDMYKKDVYMKKGDDLMPVKWISTEAIRDRIFSV
QSDVWAFGVTLWEIFSLGSTPYPGIELNNNFLQLLEDGHRMSCPKYANQEIYNVMMQCWAGEPMNRPSFSQLVDYLEVMM
LPDVKGEYLSMNDTYKRMNEKRFKEETDYLNMLANPNFESMTKAEEYGPQYVNVLEQTRVQSPDTVAYSRVGSPSSPQVG
SPSSHSSVCSPVESNYLPMDSAAESRSLSRDVTSSHTSELSRFAFSSSSLGNSTPAFHPEEKECTFAESEEPTENSTLIN
MREQSHSEGNLSSCNEDEVPVKGKDIADTSYINL

>a.GeclaM_EVm000521t1 type=protein; aalen=1464,67%,complete; clen=6542; offs=375-4769; organism=Gecarcinus_lateralis; evgclass=main; oid=GlaE_velvLoc2622ct1; codepot=Code/0.15; cov=564.6_g1249_i1;
MKLLPLLLLLSWKGCASSTSGPPQLDVGDELLIEEYEPITLTCTGSKPLRWKTPIEEEYYTVTGTSYVSTFSVSESFVLD
TGYYYCHYEGVKAFENDKENVDSTYVYVYGKNGNTPFVKHSLHEETVSVAETLVVDCTVTHPNIKVTLLHNTRDITNEER
VSFNPRKGFSVKNVRESDAGTYKCKTDKGHELGKKVIVSAMEQIRKPSIRAGKNQHYVKGDNFSLECMLIDPENITFSWS
YPNPKAKHIQEHDNITHTNTSHLRSILKVNNASENDTGNYTCSVSTPGNIPNRVSVHITIKEKLAPFVNITSSSYIIIDE
GEPLFWSAEVLYYPYDPVIKYTNWKGLELKETDRLTTELNETEGQSWLRIKNITNSDFGNYTITVTTGEGAASDSSTIQI
VVNSIPHMKLTGVPLFLAEGRSLNITCLAAGYPKANVSLHFQDCSNGSDSCSSSLNAIQTGMEKTSFPDPGNIVEKSVTF
SPHTSGLLWCAGQNEHGSGNTTAEVRISDIGGVFVLHHQGENRTTEVGEHEESIFIVENDQFSLMCGGSKFDYKSVYLTH
TSPDSSNTSILQADGSRFSWRARKTVEKATKVLAGKYNCIAEPHRDQQLHIKRVTILVVDEEEVHFGEESNLKNQTVVMP
EKTTFYLSCSVTGMPEPTILWLKDGKPLTHTSGFDKTPVNFSKDSKVLSFKYVFKEHEGVYTCVAKNRLNEVRGSLTISV
EAPGLSHAAKVGLAIAFVSIAMLIIVVVFLVTRVKKEKQFKRSLRANKDYLFKEGNVDQLNPNCTTDQQANLLPYDPKWE
VPRKYITFGKLLGSGAFGRVIKATVTGLEGPATTTVAIKMCRSDLDVSQLRALTLELKIMIHLGKHLNIVNLMGANTVYI
DKGELWILNEYCRFGNLLDFMHRHRRKFVNQVDAATGKINFEKTTMDPVSPSSFSSCTSPIPAPVDTDGYLAPSSPQFIL
SDPPRGHFAKSAHPSTVSSNNSPASESTLHSIPGVNHAHNPLYCMGVSTSPAGPKEGTEGNEGFSKSHTSQGRDSTHLTP
GPNILSNTTSDSLQPGSPGTNMTTLTRQTSSPLSPTDSCFMGEAHLDTKGNAFTYEVGSVPGVTASFSTSDLISWGWQVA
KGMEYLSRRNVLHGDLAARNLLLSDNNVVKISDFGMSRDIYKDNVYVKSKDALMPVKWMSVEAIRDRIFTVQSDVWAFGI
TLWEIFSLGTTPYPSVDYTNFLELLEEGYRMDCPKYANQEIHNIMMQCWKLDPMDRPPFSQLVDSLGLMMPPYLQEEYLS
MNDTYMRMNEERFKEETDYLNMMANPNFESLTKAEEPGDPQYVNVQDQTHNSNSVKIQCPSTDIYYPEEGLPSSPTSLCE
SNYLPMKCSRDLESSSGDVFSPSQHEPARIPFPNFNERARLSSLLEEEETCLIEPKRSSVTSTCKSMRTEPPSEGDTSSH
KKGDTPVAENRNTDTGYVNVQCMS

>a.CarmaC_EVm001015t1 type=protein; aalen=1239,87%,partial3; clen=4259; offs=541-4257; organism=Carcinus_maenas; evgclass=main; oid=Carcinus_maenas_CNS_velvLoc10359ct1; codepot=Code/0.073; cov=1290.3_g66_i26;
MTIKMRLFYLLLLLFCKVLAVWSIRPPQIDGEDELVVEEGSPFTLRCQGAQPVNWYKEGIMFDGYRSTSLNSTQDDKDFP
YVVIANIMNSYPDDTGYFYCKYNDTTDLSDNGVDSVYVYVHSEYEPFVKHYLNQQQLNVSQKLQLECMTTHPNTSVTLLK
DQKNITHKEGVKFDPKKGFVIENVTEDDQGVYICLAKDAENYPVELKQKVKVIAKQLKPPSIEVGKNQQFVIGEKFSLVC
SVRDHEDIKFNWTYPNKAIKHEQTSSVAPRNETTYHKSTLMVLNASEAETGIYTCSIFSQNAKSNKNFYNITVKEHVASF
VELDSSNKIPEIEGQNAKWKTTVRCYPCPPNITYTDWRGQTMSSTDRIKIEYEDHEGLSWLRINNISSSDFGHYTITAVT
FDGTKKDSRTTLFEVKSPLHMKVKDILPYFVKGEKVNVTFSAQGFPICNISVLFQNCSNTHTSSCSDISSIQPLWQETDF
PAQGNIIEKSITIAPDTSGLLWFITEEEDCGSQNKSAVIKISDIKGVFVFWHSGPDNITDVVREESIIVVENDEFSLMCG
GIKYDYKSVDLSVDSGFPNSFRVDSEFSWQTNIIVEKATKNLAGNYTCTAYHHGEKKPDVKNIIITVDDEKLVQFDNKTN
MNNQSVEVEDDKQFSLECIVTGSPTPTIQWLKDKKNLTINSKNFDKNMMYFSNDMMNLTFKHVSEKHEGEYTCMAKNRLN
EVSRFLTLKKPVPGLGTTAKVILIIAFVGILILFIVVCLLMCRVKNERKKSESFRKSQRIHFDEGNIDSLNPDATVDGQA
EMLPYNKSKWEVPRANITFGKQLGAGAFGRVIKALVKGLEGPATTTVAIKMSKNAVDVSQMHALVSELKIMSNLGKHLNI
VNLMGANTEKYNIGELWILTEYCRFGNILNFIQKHRRKFTSQICPVTGKINPNLALNSPMSPTINESYPSSPPVDQDGYL
ATGAKQFVLSDPPAGHSTGSDSSSAMLTSSAKDPISLGPSGHFATNPLYDMKIGTATANPKGKPEGCEDSTNSSIFQRKG
SRLLSIGSITLSDGSSVSYPLRHQDTGQQSSCQSPLASSESFFMGENYSDFLHEIGSVPGVTAPFTTSDLICWGWQMANG
MNYLSRRKILHGDLAARNLLLADNNVVKISDFGLSRNMYRNDNYIKKGDDSLPVKWMSIEAIRDKMFSVESDVWAFGITL
WEIFSLGSSPYAGIAVDIEFVDQLANGYRMSCPKYGNEE

>a.CarmaY_EVm000863t2 type=protein; aalen=1239,91%,partial3; clen=4083; offs=365-4081; organism=Carcinus_maenas; evgclass=althim; oid=CarmaY_velvLoc11055ct1; codepot=Code/0.074; cov=731.3_g82_i74;
MTIKMRLFYLLLLLFCKVLAVWSIRPPQIDGEDELVVEEGSPFTLRCQGAQPVNWYKEGIMFDGYRSTSLNSTQDDKDFP
YVVIANIMNSYPDDTGYFYCKYNDTTDLSDNGVDSVYVYVHSEYEPFVKHYLNQQQLNVSQKLQLECMTTHPNTSVTLLK
DQKNITHKEGVKFDPKKGFVIENVTEDDQGVYICLAKDAENYPVELKQKVKVIAKQLKPPSIEVGKNQQFVIGEKFSLVC
SVRDQEDIKFNWTYPNKAIKHEQTSSVAPRNETTYHKSTLMVLNASEAETGIYTCSIFSQNAKSNKNFYNIKVKEHVASF
VKLDSSNKIPEIEGQNAKWKTTVRCYPCPPNITYTDWRGQTMSSTDRIKIEYEDHEGLSWLRINNISSSDFGHYTITAVT
FDGTKKDSRTTLFEVKSPLHMKVKDILPYFVKGEKVNVTFSAQGFPICNISVLFQNCSNTHTSSCSDISSIQPLWQETDF
PAQGNIIEKSITIAPDTSGLLWFITEEEDCGSQNKSAVIKISDIKGVFVFWHSGPDNITDVVREESIIVVENDEFSLMCG
GIKYDYKSVDLSVDSGFPNSFRVDSEFSWQTNIIVEKATKNLAGNYTCTAYHHGEKKPDVKNIIITVDDEKLVQFDNKTN
MNNQSVEVEDDKQFSLECIVTGSPTPTIQWLKDKKNLTINSKNFDKNMMYFSNDMMNLTFKHVSEKHEGEYTCMAKNRLN
EVSRFLTLKKPVPGLGTTAKVILIIAFVGILILFIVVCLLMCRVKNERKKSESFRKSQRIHFDEGNIDSLNPDATVDGQA
EMLPYNKSKWEVPRANITFGKQLGAGAFGRVIKALVKGLEGPATTTVAIKMSKNAVDVSQMHALVSELKIMSNLGKHLNI
VNLMGANTEKYNIGELWILTEYCRFGNILNFIQKHRRKFTSQICPVTGKINPNLALNSPMSPTINESYPSSPPVDQDGYL
ATGAKQFVLYDPPAGHSTGSDSSSAMLTSSAKDPISLGPSGHFATNPLYDMKIGTATANPKGKPEGCEDSTNSSIFQRKG
SRLLSIGSITLSDGSSVSYPLRHQDTGQQSSCQSPLASSESFFMGENYSDFLHEIGSVPGVTAPFTTSDLICWGWQMANG
MNYLSRRKILHGDLAARNLLLADNNVVKISDFGLSRNMYRNDNYIKKGDDSLPVKWMSIEAIRDKMFSVESDVWAFGITL
WEIFSLGSSPYAGIAVDIEFVDQLANGYRMSCPKYGNEE

>a.CarmaY_EVm000863t1 type=protein; aalen=1186,77%,complete; clen=4581; offs=365-3925; organism=Carcinus_maenas; evgclass=main; oid=CarmaY_velvLoc8650ct1; codepot=Code/0.069; cov=668.7_g82_i60;
MTIKMRLFYLLLLLFCKVLAVWSIRPPQIDGEDELVVEEGSPFTLRCQGAQPVNWYKEGIMFDGYRSTSLNSTQDDKDFP
YVVIANIMNSYPDDTGYFYCKYNDTTDLSDNGVDSVYVYVHSEYEPFVKHYLNQQQLNVSQKLQLECMTTHPNTSVTLLK
DQKNITHKEGVKFDPKKGFVIENVTEDDQGVYICLAKDAENYPVELKQKVKVIAKQLKPPSIEVGKNQQFVIGEKFSLVC
SVRDQEDIKFNWTYPNKAIKHEQTSSVAPRNETTYHKSTLMVLNASEAETGIYTCSIFSQNAKSNKNFYNIKVKEHVASF
VKLDSSNKIPEIEGQNAKWKTTVRCYPCPPNITYTDWRGQTMSSTDRIKIEYEDHEGLSWLRINNISSSDFGHYTITAVT
FDGTKKDSRTTLFEVKSPLHMKVKDILPYFVKGEKVNVTFSAQGFPICNISVLFQNCSNTHTSSCSDISSIQPLWQETDF
PAQGNIIEKSITIAPDTSGLLWFITEEEDCGSQNKSAVIKISDIKGVFVFWHSGPDNITDVVREESIIVVENDEFSLMCG
GIKYDYKSVDLSVDSGFPNSFRVDSEFSWQTNIIVEKATKNLAGNYTCTAYHHGEKKPDVKNIIITVDDEKLVQFDNKTN
MNNQSVEVEDDKQFSLECIVTGSPTPTIQWLKDKKNLTINSKNFDKNMMYFSNDMMNLTFKHVSEKHEGEYTCMAKNRLN
EVSRFLTLKKPVPGLGTTAKVILIIAFVGILILFIVVCLLMCRVKNERKKSESFRKSQRIHFDEGNIDSLNPDATVDGQA
EMLPYNKSKWEVPRANITFGKQLGAGAFGRVIKALVKGLEGPATTTVAIKMSKNAVDVSQMHALVSELKIMSNLGKHLNI
VNLMGANTEKYNIGELWILTEYCRFGNILNFIQKHRRKFTSQICPVTGKINPNLALNSPMSPTINESYPSSPPVDQDGYL
ATGAKQFVLYDPPAGHSTGSDSSSAMLTSSAKDPISLGPSGHFATNPLYDMKIGTATANPKGKPEGCEDSTNSSIFQRKG
SRLLSIGSITLSDGSSVSYPLRHQDTGQQSSCQSPLASSESFFMGENYSDFLHEIGSVPGVTAPFTTSDLICWGWQMANG
MNYLSRRKILHGDLAARNLLLADNNVVKISDFGLSRNMYRNDNYIKKGDVSVYQFDLYVLVVIYLL

>a.PenvanEVm001782t4 type=protein; aalen=607,86%,complete; clen=2108; offs=74-1897; organism=Penaeus_vannamei; evgclass=althim; oid=Penaeus_vannamei_trinPenaeus_vannamei_LocDN37638c0g1t1; codepot=Code/0.051;
MHRHRKNFVNQVNPVTGKIDSMKTVQEASTPLSPLSQGTRYGYQPTPITDMDGYLAPTTKFNLASVPRGHHNPSSPPQSP
TTVTGSSNGSSRPDGLPQHYADNPGYSKGFIRSVSESQPGEMQPAFGMTSSSTSGGSRISDARNSKGSHTPSDQRSVGYY
RDNQQIVNTDMTLLHSSASPMSPLSHFPLSPTDSNHVSDIGVDSQGNPFTFDTGLIPGITAPFTTSDLVSWGWQVAQGME
YLSRRKVLHGDLAARNLLLADNNVVKISDFGLSRDMYKKDIYMKKGDDLMPIKWMSIEAIRDRIFSVQSDVWAYGVTLWE
LFTLGSTPYPGVEVNKDFLTFLEDGNRMDRPKYANQEIYNLLLECWSVEPLDRPTFSMCADKLGILMLPDLKEQYMTMND
PYVLMNEERFQKETDYLNMLSSPDFENLNRKDEPQQHYVNIPGAVDGYRESNYLSMKSPDTVGYSRVGLDHSSVSQGLNP
SPNSHYLPMSSTRGSDSPMVDVFSPRPAEDSRFSFCPDGSEDPALSDPPDEEVKEMLAPDAPKDQMVETSLLINGGSQHG
SKDSLRDSEKDKASLKNLENNSARNSSDDLNVPYINLVSHGCDYVNM

>a.PenvanEVm001782t5 type=protein; aalen=536,99%,partial; clen=1610; offs=2-1609; organism=Penaeus_vannamei; evgclass=alt; oid=Penaeus_vannamei_trinPenaeus_vannamei_LocDN45598c10g1t1; codepot=Code/0.059;
RHIGRNKTTEIIRSQQIEIIENDDFYLECGAVKFSYKGVSLTSPDLSVKEKTSQYTQVRYVEASKVTTSFQGKYQCRAEH
HTKVDPEVREVAFKVYKEQKVTFTEDANMRPEGVELEIQENEPFTVNCTVTGMPKPVMKWYKDGIPLTRESEFFDGTTFF
GKKQQSIEFTYIFEQKHVGTYTCKAKNRLGELEGSLTITVPAPGLSLATKIGLAFAFIGILILIVVVVVLVRRVKEERKF
RKSFRKNELYLFEKGNIGQLNPDCTADEQAELLPYSPEWEIQRDDITMGRQLGAGAFGRVIKATVTGLFDDEPKTTVALK
MCKSQSDQSHVQALTRELKVMIHLGKHLNIVNLMGANTVNVGKGELWILVEYCRYGNLLSFMHRHRKNFVNQVNPVTGKI
DSMKTVQEASTPLSPLSQGTRYGYQPTPITDMDGYLAPTTKFNLASVPRGHHNPSSPPQSPTTVTGSSNGSSRPDGLPQH
YADNPGYSKGFIRSVSESQPGEMQPAFGMTSSSTSGGSRISDARNSKGSHTPSDQR

>a.ScyparEVm000304t1 type=protein; aalen=1442,89%,complete; clen=4851; offs=159-4487; organism=Scylla_paramamosain; evgclass=main; oid=Scylla_paramamosain_trinLocDN34716c0g1t7; codepot=Code/0.089;
MKIKLLFPLLLLFCKEVRSIRQPRIDGEEEKVLEEGDDLILHCRGSKPMHWCRDHDECMESYTTNTRQNDAAFPFVSTLK
IEELISLDTGYYYCHYNDSTDFKNDKERADSVYVYVHGGNEIFVMHYLNPKQKEIGKTLHIECGVLHPLYSVTLKLDGKD
ITSEERVKFDPREGFTIEGVKMEDKGTYECESNDSTLIQKVEIISAKKTLPPPSINKGRNQLFVIGQKFLLECSVLDHEN
ITFTWKYPNAGVKHKWKNDFEQWNSTKYYKSILEVSEPSTSDTGEYICNISSEGYLSNYSSINITLQENVTSFVDIISAE
VIEAFEGQKDPAKWKTEVDVYPAPPKIIYTNWRGQVLNETDRITIEYDELEGLSWLRIEDISSTDFGNYTITVNTTDKDE
KSKSATVTFAVYSAPLMMLDGVPNYVPEGQELNVTCRAQGFPHVNVSLLFQNCTKRSSCKSPTSIETVQMNEYAPGNIFE
ISAVFSPNTSGFLWCHGMNVNGSQNESLTIRMSDIDGIFVLRYYGPDKKSKDFDHEKIITVVENDNFTLMCGGTKFDYKK
VEVTSSQQTGSQLQFQSSNSKFSWQKKKEVRKATKSLTGHYNCSAYPHEDRKPDVKSFNIIVVEEKPVVFEKQTNMNGQT
EQVKDDVFYSLKCIVTGSPAPTIQWQKDNMDLTKNSEVFDKKVMNFSSDGKELKFKHVREKHTGLYTCIAKNRLNEERRS
LTLAKPFPGLSKIGKLILIVLLVGLAILGIVTGCLIHRVRKEKKKNKPFRRHAKEFFEKGNIESLNLTSTADKQAEMLPY
NKKKWEVPRANITFGKQLGSGAFGRVIKASVTGLQGPATTTVAIKMCKNDVNALQIDAIISELKIMMHLGAHLNIVNLLG
ANTELFSAGEIWILVEYCRFGNLLDFMQKHRRNFTNLICPETGKIDPNLIPNSPMSPTFSEGVSPSLGIDHDGYLAPTST
QFVLSDPPKVHSAGTVPSSITSTSPSSSFISQMAGGQFANNPLYSMNINTATENSKGESIGSEDFTGSKFLQRKASRLMS
VGSITLSDGSSVSHPLRNRQSFTTPLSPTETYFMGETDPDILYEIGNVPGVTAPFSTTDLICWGWQMAQGMNYLSRRKIL
HGDLAARNLLLADNNVLKISDFGLSRNMYRNDNYVKKGDDLLPIKWMSIEAIRDKIFSIESDVWAFGITLWEIFSLGCSP
YAGVEVSNDFLEKLENGQRMNCPKYGNEEIYKIMKLCWEEDPMERPSFSQLVDDLGNMISDHTQKYLSQNEVYIQMNTER
FKEETDYLSMMAKPTFESRIMPDEIEVEHYLPMRDSTRNSSIRTEFPDTVVYSHAKSPQASSTASPIENSYLPMSAAKPQ
SPSDDVFSPHSSEPSRFTFPSSNTERPGLVSLPEEESSTSLEAEELKENAVLLDTRKQPPSDTNTSDEENEEKKCINNYV
NL

>a.ScyparEVm000304t3 type=protein; aalen=1249,77%,complete; clen=4835; offs=159-3908; organism=Scylla_paramamosain; evgclass=alt; oid=Scylla_paramamosain_trinLocDN34716c0g1t8; codepot=Code/0.069;
MKIKLLFPLLLLFCKEVRSIRQPRIDGEEEKVLEEGDDLILHCRGSKPMHWCRDHDECMESYTTNTRQNDAAFPFVSTLK
IEELISLDTGYYYCHYNDSTDFKNDKERADSVYVYVHGGNEIFVMHYLNPKQKEIGKTLHIECGVLHPLYSVTLKLDGKD
ITSEERVKFDPREGFTIEGVKMEDKGTYECESNDSTLIQKVEIISAKKTLPPPSINKGRNQLFVIGQKFLLECSVLDHEN
ITFTWKYPNAGVKHKWKNDFEQWNSTKYYKSILEVSEPSTSDTGEYICNISSEGYLSNYSSINITLQENVTSFVDIISAE
VIEAFEGQKDPAKWKTEVDVYPAPPKIIYTNWRGQVLNETDRITIEYDELEGLSWLRIEDISSTDFGNYTITVNTTDKDE
KSKSATVTFAVYSAPLMMLDGVPNYVPEGQELNVTCRAQGFPHVNVSLLFQNCTKRSSCKSPTSIETVQMNEYAPGNIFE
ISAVFSPNTSGFLWCHGMNVNGSQNESLTIRMSDIDGIFVLRYYGPDKKSKDFDHEKIITVVENDNFTLMCGGTKFDYKK
VEVTSSQQTGSQLQFQSSNSKFSWQKKKEVRKATKSLTGHYNCSAYPHEDRKPDVKSFNIIVVEEKPVVFEKQTNMNGQT
EQVKDDVFYSLKCIVTGSPAPTIQWQKDNMDLTKNSEVFDKKVMNFSSDGKELKFKHVREKHTGLYTCIAKNRLNEERRS
LTLAKPFPGLSKIGKLILIVLLVGLAILGIVTGCLIHRVRKEKKKNKPFRRHAKEFFEKGNIESLNLTSTADKQAEMLPY
NKKKWEVPRANITFGKQLGSGAFGRVIKASVTGLQGPATTTVAIKMCKNDVNALQIDAIISELKIMMHLGAHLNIVNLLG
ANTELFSAGEIWILVEYCRFGNLLDFMQKHRRNFTNLICPETGKIDPNLIPNSPMSPTFSEGVSPSLGIDHDGYLAPTST
QFVLSDPPKVHSAGTVPSSITSTSPSSSFISQMAGGQFANNPLYSMNINTATENSKGESIGSEDFTGSKFLQRKASRLMS
VGSITLSDGSSVSHPLRNRQSFTTPLSPTETYFMGETDPDILYEIGNVPGVTAPFSTTDLICWGWQMAQGMNYLSRRKIL
HGDLAARNLLLADNNVLKISDFGLSRNMYRNDNYVKKGDDLLPIKWMSIEAIRDKIFSIESDVWAFGITLWEIFSLGCSP
YAGVEVSNDFLEKLENGQRMNCPKYGNEEICAGKRTLWSGHPSVSLWMT

>b.GeclaM_EVm000503t1 type=protein; aalen=1480,78%,complete; clen=5686; offs=217-4659; organism=Gecarcinus_lateralis; evgclass=main; oid=GlaE_velvLoc3914ct1; codepot=Code/0.25; cov=151.2_g2018_i0;
MSSYTSSFVLLLLHLLLLLLHLVNNVSAAQSPTAPRIDAGNELVILTEEQDFFALRCEGSKALHWNWTTPLPVSEATIKT
DTQADDDYPFVSTLKVLDPYPVDTGFYRCHYKDATDLVTDKDRATSTYVYIHDEESSYVNDQPSTALRVRTNEKLVLDCA
TTLPTISVRLTKDGSDITSTALWDPKAGFVRRNLVIHDSGFYMCQAENNGQTKMFHVEVLSSASELPDPKIEVGPNQHFV
LGSPFTLNCTFLMGHLEATVALHWQYPNVAAKYESSVSREGEGEDKLIISSLRVPSASREDSGTYKCTATAAQHSPTSDS
RDIEVKDKIEPFVNITSSETIPVNESDTVSWRAEVVAFPPDPSIIYTDWRGHTLHKTARISMWYDPPTASSWLRITNVSS
QDFGQYTLTASTSDAAASSNASVTIQVKSAPSVDVRGLPTYLPPGRLLHLTCLVQGFPVPTLTWGFDSCPNGPFFCSPVE
DAVSEVTETRPSPGNLVMSKVTLRPSVSGLLRCAANNSINSREAKMHVTLSDIGGLFVFRHTGLTTTTDITTTTTTLTVV
TKDDFSLLCGGNKLHYKNVELVVPPASGLEINGSESQFSLLKEVATERVTKGLAGKYSCSAQPHNESLALEVNSITVVVL
DEAAVTFLEDSNMARNGTVTVKENSPYLLNCTVTGTPTPVITWKKDDQPLSHDSDFLDGKTTFLSDDLQRLELKYVFKNK
HVGVYSCSAENRVSRVTGTLTLTVPAAGLNKGGRIGLSAALIGIVILAVVVVFLMRRVKTERKFRKSFRQNELWLFEKGN
VGQLNPDCPADEQAELLPYGQEWEVPRDRITIGKQLGSGAFGRVVKASVTGLEGPAATTVAIKMCKSQADASQVRALTLE
LKIMIHLGKHLNIVNLMGANTAHIGRGELWILVEYCRFGNLLVFMHRQRRNFINQINPETGRIDHTLLSPDPATALSPFS
PLSPGASPWRHFTSSGSHDGFAATPDTPVILSAPPKGHHASGPQSTPSGHQVHNPLYNAKVASPGAARDSAQHDTANARD
TAEFPDAECCAGEGKTALLNSVSSDGRVQNTYLTSLTSSTSSRAPLSPTESGLGDAGLLDSHGQPFVHEVGSVPGVNAPF
TTSDLVCWAWQVAQGMDYLSNRKVLHGDLAARNLLLADDNVVKISDFGLSREMYKKDVYMKKGDDLMPIKWISLEAIRDR
IFSVQSDVWAFGVTLWEIFSLGSTPYPGIEVNQDFLNLLESGYRMERPKYANQEIYNLLMSCWRAEPQDRPSFSQAADSL
GEMMKPDIKGEYLSMNDQYMQMNEERFRQQTDYLNMCAHPDYENMMTTRTEEEDPKPHYVNMQGIAAGAAAGVDGVDRGN
TPHTPGVNVMSPEAVGYCNMRTFTPSPPPTSPPSTSQAHYLPMQPSRHSPSPQPHPFSPRLEDDVFSPRPAEPSRFSFSR
DKEGVSEAGRETNPFLANSNAGDKRISEDTEQAKFINHNK

>b.GeclaM_EVm000503t2 type=protein; aalen=860,71%,partial5; clen=3612; offs=3-2585; organism=Gecarcinus_lateralis; evgclass=alt; oid=GlaE_velvLoc10626ct1; codepot=Code/0.12; cov=162.0_g2018_i1;
CVCVCVCVCVCVFVSLYSSFFISSSLSSSPPTSLSSSSSFSFPPPHLPPLLLLSFLRILLLFQPLLPLPSFPSFLLLYLL
LIFFLLLPLLLLLLHFLHSYFSGLSPFSSSSLYLSSSSSFSFSSTAAGLNKGGRIGLSAALIGIVILAVVVVFLMRRVKT
ERKFRKSFRQNELWLFEKGNVGQLNPDCPADEQAELLPYGQEWEVPRDRITIGKQLGSGAFGRVVKASVTGLEGPAATTV
AIKMCKSQADASQVRALTLELKIMIHLGKHLNIVNLMGANTAHIGRGELWILVEYCRFGNLLVFMHRQRRNFINQINPET
GRIDHTLLSPDPATALSPFSPLSPGASPWRHFTSSGSHDGFAATPDTPVILSAPPKGHHASGPQSTPSGHQVHNPLYNAK
VASPGAARDSAQHDTANARDTAEFPDAECCAGEGKTALLNSVSSDGRVQNTYLTSLTSSTSSRAPLSPTESGLGDAGLLD
SHGQPFVHEVGSVPGVNAPFTTSDLVCWAWQVAQGMDYLSNRKVLHGDLAARNLLLADDNVVKISDFGLSREMYKKDVYM
KKGDDLMPIKWISLEAIRDRIFSVQSDVWAFGVTLWEIFSLGSTPYPGIEVNQDFLNLLESGYRMERPKYANQEIYNLLM
SCWRAEPQDRPSFSQAADSLGEMMKPDIKGEYLSMNDQYMQMNEERFRQQTDYLNMCAHPDYENMMTTRTEEEDPKPHYV
NMQGIAAGAAAGVDGVDRGNTPHTPGVNVMSPEAVGYCNMRTFTPSPPPTSPPSTSQAHYLPMQPSRHSPSPQPHPFSPR
LEDDVFSPRPAEPSRFSFSRDKEGVSEAGRETNPFLANSNAGDKRISEDTEQAKFINHNK

>b.Canbo1_EVm000508t1 type=protein; aalen=1381,86%,complete; clen=4780; offs=292-4437; organism=Cancer_borealis; evgclass=noclass; oid=Cancer_borealis_Cancer_borealis_GEFB01002366.1; codepot=Code/0.13; TSA: Cancer borealis DS01-Cborealis_contig_2330 transcribed RNA sequence
MLSFSALLLACCLGSAWSNGAPRLDVDSEVVVNVTNNDEYIQLRCEGSQEVFWTWRSELIIDYAEIKTDEQENSDYPHVS
TLTVKEPISSDTGFYRCHYNTTTDLETDTDNVASTYVYVYAGDIFVKQDYSSILAKTREKMVLNCRTTLPNAIIILEKDG
LEVTSHTVWDPKVGFVKLGVKVQDSGFYICRSESTGEVQTIQVLVQPSSMVLMRPSIDIGPNPHFVVGHPFTLTCTHVKG
SEDTVLHWFYPNIEAKYFTNTSKIKEGNNTSIMLTLVVPKASKNDSGNYTCKATAPTYKPTNDSLNIQVKDTLQPYVRIL
STDKINVNESDTLKWKAEVFSYPPNPHITYTNYQGDVLLESERIRMVFNQNKAFAWLIVNNITGNDYGKYTLLASTTDNA
ATKNFTVDIKVKSVPLVDVKGVPTYFSPGSTREVICSAQGFPVPSIEWEFQSCPNGPATCSTYEDITDGEASLSRPAPGN
LIEGTMSLKANSFGYLRCSANNSLGKASKTIPITVSDLSGLHILRHTGLNITTDFPVPSVQTIITNDDFLLLCAANKLHY
KDVTLRTPHNNDMIYETDSKYSLVREVVLQVTKTLAGQYSCTAQRHSNKEETKTVTFKVLEETKVKFLQDSNMGRNKTVT
VKENKPYFLNCTVAGIPKPTVTWKKDGKPLNPGSKFFDGKTVFLSADHQRLELKYVFKEKHVGVYTCMAGNRVNTIQGRL
HLTVLGKGLSTTAKVGLVIALLGIVVLIIIVVVLFRRVKTERRFRKSFRANELYLFEKGNIGQLNPDCSADEQAELLPYG
QEWEVQRDQITLGKQLGSGAFGRVVKASVTGLEGPATTTVAIKMCKSQADPAQVRALTLELKIMNHLGKHLNIVNLMGAN
TAHIGKGELWILVEYCRFGNLLVFMHRHRRNFINQIDPNTGRIDTTKITQDTASLLSPLSPGASNWRQITSRGSQDVFGS
TPSTPLTLSPPPQGHHASLRSQVHNPLYNPTVGSPSDVGSLLGTNGTESESCGSEGKILDTTNSTSDGQAQNSYYTSTFG
SNVSQPLSPTDGALDSHGNPLVHEVGSVPGVTTPFTTSDLVCWAWQVAHGMEYLASRKVLHGDLAARNLLLADDNVVKIS
DFGLSREMYKKDVYMKKADDLMPIKWISIEAIRDRIFSVQSDVWAFGVTLWEIFSLGTTPYPGIEVNKDFLDLLEGGYRM
SCPKYANQEIYTFLLECWQTEPSYRPSFRQALQSLDDMMNPDIKEEYLTMNDQYMKMNEEHFKQHTDYLNMLTPPEYENM
TSKDDNVDLAPHYLNMEVAGGSSDPSSHVNIQSPEVVSYSNLGTFSPLPTNTTNHYLPMDCKQGPVKMEEDKDKDSPPLS
SSQSLKFTFPQTEGTVLGLVR

>b.Canbo1_EVm004877t1 type=protein; aalen=458,58%,complete-utrpoor; clen=2336; offs=10-1386; organism=Cancer_borealis; evgclass=noclass; oid=Cancer_borealis_Cancer_borealis_GEFB01008870.1utrorf; uorfcut=2891-5226;uorfoff=10-1386:+; codepot=Code/0.064; uorfspan=2891-5226/5226;
MCKNQADPSQVRALALELKIMNHLGKHLNIVNLMGANTVHIGKGELWILVEYCCFGSLLVFMHRHRRNFINQIDPTTGHI
DSSLLSPISPDLNEEGLSTTPDSPLAPQVPPLDNHTTFPQPQTAGMPMVQSPDGGESFHRPFSTTNTADSNSSKSSIIQH
ITSTTASDGQVHNSHFMSTLGSTSYLTPIGGATANTPFTTNDLVCWSWQVAQGMDYLTSRKVLHGDLALRNLLLAKDNIV
KISDFGLSRDIYRKDIYIKKSKDQMPIKWMPIEAIRDRIFSVESDVWAFGVTIWEIFSLGNNPYPDVFIDKDFLELLENG
YRMPCPKYANQEIHNLMLECWKADPLYRPSFRQAKNSIEDMMQPDVKDVYINTNNQYVKMNEERFKKDTDYLLMFSSPNY
MNMTNITNDDDLKSQNVNIEQDAGGDQVKIESLGVTYSSKTSPGPTSHNNDYLPMNCK

>b.CarmaY_EVm000567t1 type=protein; aalen=1451,83%,complete; clen=5218; offs=293-4648; organism=Carcinus_maenas; evgclass=main; oid=CarmaY_velvLoc6465ct1; codepot=Code/0.17; cov=649.0_g35_i151;
MQSLCVLLVVCCVSSLVSSLAPRLDVEDLWVIRTYEQDYFELLCEGDKPLKWSWNSSLHKDDAEIHDAQQEIQQYPYKST
LSVFEVRAGDTGFYNCYYEDTTDIHTGSDSVASTYIYVYDGETIFVNPNSFVSVSVKTNEKLVLDCRTTLPNVTLLLEKN
EQPFNMDSYNVRWDPKIGFVLLSLTIHDTGIYKCVSESTHEQRHIHVTVNRASSELASPIIDEGVNPNYVLGHPFSLKCI
LKGNISASLEWSYPNATVYKTTQVKDYDDDADKNSSSSSLVSTLHVANATLDHTGTYTCTAATLLESKQHSLYIQVLDSL
KPYVRIRSPEEILVNLENTTTVKWKAEVFSFPQNPTIVYKNWRGDVLTDNERMEIKFESADAFSWFFLHNITAADFGRYT
LTATNGDNTATETAAVNLNIMSAPEVEIEGVPEFVWPQSKVEVTCLAQGFPLPDVVWEFQPCVSGHPSCSNYQQVKVDGE
SMSTPGPGNIMVSSFLFSPQSSGYLRCVANNSLATLNHTVPLLISDVGGVYMLNHTVHNTTTVIASSAVLTVITNDDFRL
TCAANKLIYNKVTLHTPQSYVGEVKQQESTYSLLQETTLQRVSVAVQGKYSCSAQSYQQHQDVHAKTVTINVLEEAKVKF
LQDSNMKENKTVIVKETPFFLNCTVAGTPQPTITWKKDGKPLTHTSAFFDNKTTFLWSDSQRIEFKYEFKEKHVGRYTCT
ANNRLNTLIRTLVLTVPAAGLSTPAKIGLTVACLGIGILIITVVVLFKRVKTERKFRKSFRANELYLFEKGNIGQLNPDC
SADEQAELLPYGQEWEVPREQISLGKQLGSGAFGRVVKAKVVGLEGPATTTTTVAIKMCKSQADQAQIRALALELKIMIH
LGKHLNIVNLMGANTTHIGKGELWILVEYCRFGNLLVFMHRHRNNFINQIDANTGHIDTTKLMPHFVAAAANTATLSSPG
GSWRDVNSRGSVSQDVVPATPTTPLILSPPPSGHTRPAPQAHNPTYNPMSPSHTPPHSPLHSPHNTTQATSSHECCSGEL
KTPSTTATSDGRVQNVYFTSTSDSSGSHAPLSPTESSLLDSEGKMLLVPEVGSVPGVNCAFTTTHLVCWAWQVAQGMDYL
ASRKVLHGDLAARNLLLADDNVVKISDFGLSRDMYKKDIYMKKTDDLMPIKWISVEAIRDRIFSVQSDVWAFGVALWEIF
SLGSNPYPGIQVNMDFLPLLEQGYRMDCPKYANQDIYELMLECWEGEPMNRPSFREAVHRLDSLLQPELKGEYLSMNDQY
VRMNEERFKEQPDYLNMFTPPDYENMTNKADEDLKPQYINLQVAGSVARDTTDAAQQHTTIQSPEVVSYCNTPLSPSPAS
LSSTSNPHYLPMDCTRHSPNPEKKEEEEVFSPDPSQAPRFTFTQDQDNMMTTQKDNKQPYLNSTQQQQLNPHSQHSTLIT
KNNNKDTSSNI

>b.CarmaC_EVm000679t1 type=protein; aalen=1450,83%,complete; clen=5240; offs=263-4615; organism=Carcinus_maenas; evgclass=main; oid=Carcinus_maenas_CNS_velvLoc6384ct1; codepot=Code/0.17; cov=745.5_g2677_i0;
MQSLCVLLVVCCVSSLVSSLAPRLDVEDLWVIRTYEQDYFELLCEGDKPLKWSWNSSLHKDDAEIHDAQQEIQQYPYKST
LSVFEVRAGDTGFYNCYYEDTTDIHTGSDSVASTYIYVYDGETIFVNPNSFVSVSVKTNEKLVLDCRTTLPNVTLLLEKN
EQPFNMDSYNVRWDPKIGFVLLSLTIHDTGIYKCVSESTHEQRHIHVTVNRASSELASPIIDEGVNPNYVLGHPFSLKCI
LKGNISASLEWSYPNATVYKTTQVKDYDDDADKNSSSSSLVSTLHVANATLDHTGTYTCTAATLLESKQHSLYIQVLDSL
KPYVRIRSPQEILVNLENTTTVKWKAEVFSFPQNPTIVYKNWRGDVLTDNERMEIKFESADAFSWFFLHNITAADFGRYT
LTATNGDNTATETAAVNLNIMSAPEVEIEGVPEFVWPQSKVEVTCLAQGFPLPDVVWEFQPCVSGHPSCSNYQQVKVDGE
SMSTPGPGNIMVSSFLFSPQSSGYLRCVANNSLATLNHTVPLLISDVGGVYMLNHTVHNTTTVIASSAVLTVITNDDFRL
TCAANKLIYNKVTLHTPQSYVGEVKQQESTYSLLQETTLQRVSVAVQGKYSCSAQSYQQHQDVHAKTVTINVLEEAKVKF
LQDSNMKENKTVIVKETPFFLNCTVAGTPQPTITWKKDGKPLTHTSAFFDNKTTFLWSDSQRIEFKYEFKEKHVGRYTCT
ANNRLNTLIRTLVLTVPAAGLSTPAKIGLTVACLGIGILIITVVVLFKRVKTERKFRKSFRANELYLFEKGNIGQLNPDC
SADEQAELLPYGQEWEVPREQISLGKQLGSGAFGRVVKAKVVGLEGPATTTTTVAIKMCKSQADQAQIRALALELKIMIH
LGKHLNIVNLMGANTTHIGKGELWILVEYCRFGNLLVFMHRHRNNFINQIDANTGHIDTTKLMPHFVAAAANTATLSSPG
GSWRDVNSRGSVSQDVVPATPTTPLILSPPPSGHTRPAPQAHNPTYNPMSPSHTPPHSPLHSPHNTTQATSSHECCSGEL
KTPSTTATSDGRVQNVYFTSTSDSSGSHAPLSPTESSLLDSEGKMLLVPEVGSVPGVNCAFTTTHLVCWAWQVAQGMDYL
ASRKVLHGDLAARNLLLADDNVVKISDFGLSRDMYKKDIYMKKTDDLMPIKWISVEAIRDRIFSVQSDVWAFGVALWEIF
SLGSNPYPGIQVNMDFLPLLEQGYRMDCPKYANQDIYELMLECWEGEPMNRPSFREAVHRLDSLLQPELKGEYLSMNDQY
VRMNEERFKEQPDYLNMFTPPDYENMTNKADEDLKPQYINLQVAGSVARDTTDAAQQHTTIQSPEVVSYCNTPLSPSPAS
LSSTSNPHYLPMDCTRHSPNPEKEEEEVFSPDPSQAPRFTFTQDQDNMMTTQKDNKQPYLNSTQQQQLNPHSQHSTLITK
NNNKDTSSNI

>b.CarmaC_EVm000679t4 type=protein; aalen=876,84%,partial3; clen=3101; offs=472-3099; organism=Carcinus_maenas; evgclass=alt; oid=Carcinus_maenas_CNS_velvLoc18589ct1; codepot=Code/0.11; cov=3755.5_g2677_i10;
MVVLCLMFEKYKTTQVKDYDDDADKNSSSSSLVSTLHVANATLDHTGTYTCTAATLLESKQHSLYIQVLDSLKPYVRIRS
PQEILVNLENTTTVKWKAEVFSFPQNPTIVYKNWRGDVLTDNERMEIKFESADAFSWFFLHNITAADFGRYTLTATNGDN
TATETAAVNLNIMSAPEVEIEGVPEFVWPQSKVEVTCLAQGFPLPDVVWEFQPCVSGHPSCSNYQQVKVDGESMSTPGPG
NIMVSSFLFSPQSSGYLRCVANNSLATLNHTVPLLISDVGGVYMLNHTVHNTTTVIASSAVLTVITNDDFRLTCAANKLI
YNKVTLHTPQSYVGEVKQQESTYSLLQETTLQRVSVAVQGKYSCSAQSYQQHQDVHAKTVTINVLEEAKVKFLQDSNMKE
NKTVIVKETPFFLNCTVAGTPQPTITWKKDGKPLTHTSAFFDNKTTFLWSDSQRIEFKYEFKEKHVGRYTCTANNRLNTL
IRTLVLTVPAAGLSTPAKIGLTVACLGIGILIITVVVLFKRVKTERKFRKSFRANELYLFEKGNIGQLNPDCSADEQAEL
LPYGQEWEVPREQISLGKQLGSGAFGRVVKAKVVGLEGPATTTTTVAIKMCKSQADQAQIRALALELKIMIHLGKHLNIV
NLMGANTTHIGKGELWILVEYCRFGNLLVFMHRHRNNFINQIDANTGHIDTTKLMPHFVAAAANTATLSSPGGSWRDVNS
RGSVSQDVVPATPTTPLILSPPPSGHTRPAPQAHNPTYNPMSPSHTPPHSPLHSPHNTTQATSSHECCSGELKTPSTTAT
SDGRVQNVYFTSTSDSSGSHAPLSPTESSLLDSEGKMLLVPEVGSVPGVNCAFTTTHLVCWAWQVAQGMDYLASRK

>b.CarmaC_EVm000679t3 type=protein; aalen=929,88%,partial3; clen=3139; offs=351-3137; organism=Carcinus_maenas; evgclass=alt; oid=Carcinus_maenas_CNS_velvLoc18194ct1; codepot=Code/0.11; cov=585.1_g2677_i9;
MHILYQLILAVFFVSGASSELASPIIDEGVNPNYVLGHPFSLKCILKGNISASLEWSYPNATVYKTTQVKDYDDDADKNS
SSSSLVSTLHVANATLDHTGTYTCTAATLLESKQHSLYIQVLDSLKPYVRIRSPQEILVNLENTTTVKWKAEVFSFPQNP
TIVYKNWRGDVLTDNERMEIKFESADAFSWFFLHNITAADFGRYTLTATNGDNTATETAAVNLNIMSAPEVEIEGVPEFV
WPQSKVEVTCLAQGFPLPDVVWEFQPCVSGHPSCSNYQQVKVDGESMSTPGPGNIMVSSFLFSPQSSGYLRCVANNSLAT
LNHTVPLLISDVGGVYMLNHTVHNTTTVIASSAVLTVITNDDFRLTCAANKLIYNKVTLHTPQSYVGEVKQQESTYSLLQ
ETTLQRVSVAVQGKYSCSAQSYQQHQDVHAKTVTINVLEEAKVKFLQDSNMKENKTVIVKETPFFLNCTVAGTPQPTITW
KKDGKPLTHTSAFFDNKTTFLWSDSQRIEFKYEFKEKHVGRYTCTANNRLNTLIRTLVLTVPAAGLSTPAKIGLTVACLG
IGILIITVVVLFKRVKTERKFRKSFRANELYLFEKGNIGQLNPDCSADEQAELLPYGQEWEVPREQISLGKQLGSGAFGR
VVKAKVVGLEGPATTTTTVAIKMCKSQADQAQIRALALELKIMIHLGKHLNIVNLMGANTTHIGKGELWILVEYCRFGNL
LVFMHRHRNNFINQIDANTGHIDTTKLMPHFVAAAANTATLSSPGGSWRDVNSRGSVSQDVVPATPTTPLILSPPPSGHT
RPAPQAHNPTYNPMSPSHTPPHSPLHSPHNTTQATSSHECCSGELKTPSTTATSDGRVQNVYFTSTSDSSGSHAPLSPTE
SSLLDSEGKMLLVPEVGSVPGVNCAFTTTHLVCWAWQVAQGMDYLASRK

>b.CarmaC_EVm000679t5 type=protein; aalen=764,72%,partial3; clen=3167; offs=874-3165; organism=Carcinus_maenas; evgclass=alt; oid=Carcinus_maenas_CNS_velvLoc17912ct1; codepot=Code/0.097; cov=1283.1_g2677_i8;
MALILLHHWCPQMEIKFESADAFSWFFLHNITAADFGRYTLTATNGDNTATETAAVNLNIMSAPEVEIEGVPEFVWPQSK
VEVTCLAQGFPLPDVVWEFQPCVSGHPSCSNYQQVKVDGESMSTPGPGNIMVSSFLFSPQSSGYLRCVANNSLATLNHTV
PLLISDVGGVYMLNHTVHNTTTVIASSAVLTVITNDDFRLTCAANKLIYNKVTLHTPQSYVGEVKQQESTYSLLQETTLQ
RVSVAVQGKYSCSAQSYQQHQDVHAKTVTINVLEEAKVKFLQDSNMKENKTVIVKETPFFLNCTVAGTPQPTITWKKDGK
PLTHTSAFFDNKTTFLWSDSQRIEFKYEFKEKHVGRYTCTANNRLNTLIRTLVLTVPAAGLSTPAKIGLTVACLGIGILI
ITVVVLFKRVKTERKFRKSFRANELYLFEKGNIGQLNPDCSADEQAELLPYGQEWEVPREQISLGKQLGSGAFGRVVKAK
VVGLEGPATTTTTVAIKMCKSQADQAQIRALALELKIMIHLGKHLNIVNLMGANTTHIGKGELWILVEYCRFGNLLVFMH
RHRNNFINQIDANTGHIDTTKLMPHFVAAAANTATLSSPGGSWRDVNSRGSVSQDVVPATPTTPLILSPPPSGHTRPAPQ
AHNPTYNPMSPSHTPPHSPLHSPHNTTQATSSHECCSGELKTPSTTATSDGRVQNVYFTSTSDSSGSHAPLSPTESSLLD
SEGKMLLVPEVGSVPGVNCAFTTTHLVCWAWQVAQGMDYLASRK

>b.Erisi1_EVm001938t1 type=protein; aalen=505,78%,complete; clen=1934; offs=55-1572; organism=Eriocheir_sinensis; evgclass=main; oid=Eriocheir_sinensis_trinEriocheir_sinensis_LocDN206127c1g1t4; codepot=Code/0.078;
MSPLSPLSPGASSWQGTSTGRHNTFTATPGSPITLSAPPKGHQAHNPLYNANMGGVTMGGASGMRADLPEAESGVCDTKA
KLLCSVSNSGSVENAYHSNPTSNASVSSRAPLSPTEFPMGDTGLLDSHGQPFVHEVGSVPGVNAPFTTSDLVCWSWQVAQ
GMDYLASRRVLHGDLAARNLLLADDNVVKISDFGLSREMYKKDVYMKKGDDLMPVKWISLEAIRDRIFSVQSDVWAFGVT
LWEIFSLGSTPYPGIEVNPDFMKLLEDGYRMERPRYANEEIYNILLSCWRAEPQDRPSFREVGEVLAEMMKPDIKDEYLN
MNDQYIQMNEARFKEQTDYLNMCAQPHYENMMTTRTEDDDTKPSFMQGLPEGQTEIRPRRDTLDSTMRLNMSPEAVGYCN
MGTFSPSPPPAAAASPTPSSQPHYLPMQSTRHSPSPQPPPFSPQLEDNVFSPRPEDPPRFTFQHDEGNALTAETETKSFL
PDTDDSRDRRISEDAEHAKFLIHDN

>b.Erisi1_EVm001938t3 type=protein; aalen=810,75%,partial3; clen=3212; offs=781-3210; organism=Eriocheir_sinensis; evgclass=althim; oid=Eriocheir_sinensis_trinEriocheir_sinensis_LocDN210770c2g1t2; codepot=Code/0.16;
MPGAATTYAAARLLLVASLCASPLARAQTTILATPDVPASRVAGVAGAAGRLPCLVSHKHHHDTPVLVLWYRDGARFPFY
TLDLREGGDRQEFVDPVVKGRVRSEVTGSHLTLDPLKGEDTGRYKCRVDFEVSPTLFAYVNLTVYVVPSRLMVVGSDNEA
VAAGLLGPLTEGEALTLYCVALGGWPAPEVTWWRGSTLLANHSLTTGYDRAALASFPAPPPPSASEGQVRTELSIPALTR
DYVQANLSCRAANNNITAPLTTSMALLVYLKPRSVDIRVPNTPLVAGQETRLECVAVGAYPAATLTWTKTLRGVPTTLHA
HSRHVGEKTWSYLPVVPKAGDHQATLTCTARNPNISHPGITTTTTLTVITKDDFALLCGGNKLYYKSVELTVPSATGLEI
NGSESQFSLLKEAATASVKRGQAGKYICRGQPHNASLPSEVKGVNVIVLDEAPVTFLEDSNMNRNKTVTVKENQPYFLNC
TVKGRPTPTITWMKDDQPITQDSEFVDDKTTFLSDDLQRLELKYVFEDKHVGVYKCSAQNRVSKVTGTLTLTVPTPGLSR
EGKIGLSAALIGILILAAVVVFLMRRVKTERQFRKSFRQNELYLFEKGNIGQLNPDCAADEQAELLPYGEEWEVPRDRIT
IGKQLGSGAFGRVVKASVTGLEGPAATTVAIKMCKSQADASQVRALTLELKIMAHLGKHLNIVNLMGANTAHMGKGELWI
LVEYCRFGNLLVFMQRQRRNFINQINPETEHIDPSILTLDHAHVMSPLSPLSPGASSWQGTSTGRHNTFTATPGSPITLS
APPKGHQAHN

>b.Erisi1_EVm001938t6 type=protein; aalen=432,81%,partial5; clen=1592; offs=3-1301; organism=Eriocheir_sinensis; evgclass=alt; oid=Eriocheir_sinensis_trinEriocheir_sinensis_LocDN190887c0g1t1; codepot=Code/0.082;
LFVFRHTGLTTTTDITTTTTTLTVITKDDFALLCGGNKLYYKSVELTVPSATGLEINGSESQFSLLREAGTASVTRGQAG
KYICRGQPHNASLPSEVKGVNVIVLDEAPVTFLEDSNMNRNKTVTVKENQPYFLNCTVKGRPTPTITWMKDDQPITQDSE
FVDDKTTFLSDDLQRLELKYVFEDKHVGVYKCSAQNRVSKVTGTLTLTVPTPGLSREGKIGLSAALIGILILAAVVVFLM
RRVKTERQFRKSFRQNELYLFEKGNIGQLNPDCAADEQAELLPYGEEWEVPRDRITIGKQLGSGAFGRVVKASVTGLEGP
AATTVAIKMCKSQADASQVRALTLELKIMAHLGKHLNIVNLMGANTAHMGKGELWILVEYCRFGNLLVFMQRQRRNFINQ
INPETEHIDPSILTLDHAHVMSPLSPLSPGAR
