# Supplementary material for: Phylogenetic and transcriptomic characterization of insulin and growth factor receptor tyrosine kinases in crustaceans
Source: Front Endocrinol (Lausanne). 2024 Apr 4;15:1379231. doi: 10.3389/fendo.2024.1379231 (PMC11024359; doi:10.3389/fendo.2024.1379231)
Supplement: Supplementary Material 1 — Crustacean RTK sequences and classification. [file DataSheet_1.zip › Supplementary_Material/Supplementary Material 3/PVR/alignment.fa]

>1.Pl_PVR1 ASU10868.1 PDGF and VEGF related receptor 1 [Pacifastacus leniusculus]
------------------------------------------------------------
------------------------------------------------------------
------------------------------------------------------------
------------------------------------------------------------
-----------------------------------------MYLCIARYGSLSVITKDM-
IFIDRHE----EVLSKPTVEVPDPWQINRIANW----ENEHYYDVLEGRSINLTCTYDLG
--GTTSSQKRLKWLIPDHIKNETGNHRIYRD---AQSHHMVTRTHK---IMKADPSQDSG
EYMCKVE-TEDKKVQSQITKIFLNVICKDSAHVQLRID-----------HPNITR-----
---TESSISWSVFFRAYPE-PVFLWYK-EDVELLDSN---KKAGDKRYTLEKI-------
----LEDGTLKLTIDAPA----VEDIGRYTLV--AKIIKNKTTAASDNITMYFTTPVEPR
DVKLNSSN-----KDLM-LKKDAKFLITCTASG-FPKPSVALQFKECFNKDNCTHFSPLS
QENNR-TFNVVPPG----TANTPGHRVMESVEWGGRAQ-VPGYYRCIADNE-LDNATSPL
LSFIITDGDN---VNSKVSLEAEVNGEKQRPQNIQVLEGDILVFRCLGNKVLIAGDLQWQ
LNDQPLT---DQVKRKWKLN--VKRADSDLSYISEISVEYVTQSGASFSLACSDLNDHSL
------TRVIRIKPMMAPKW-KKGVDSP--LQTQNLKEMGNLTLDCSAEGAPTPQVTWYK
DNNKLEDKGDH-------RTISGNHISFNFLKT-SDAGLYKCEVTNRAGTIRSEAHITVT
DPDAFVDSTI-LTIVGVLILCLVLISIFFCRKIFQDRKRALDLRLREQKLFNEGDPESLN
PEIGIDQQAELLPYNT-KYEVPRDSIIFDKLLGAGAFGRVYRATALNLTPGQ--------
-------ARTTVAVKMMKSRTDSAQLKALRSEVKIMIHIGRHINIVNLLGACSKDLASKG
ELLLLVEYCKYGNILDYMRRHRKEFVNQINDED-KIDPTLT-DL---------RLRQRSG
SGS--RGRTSRG---------------------------------------------IKY
AHLSFNQDNVLYTNG-QTSDPDNPS---------------QVLWAAPASPPHTPGICDDS
M---------GSFRSR---TISNSS--NHHI--TSDMSTLT-FESSS-----GASD----
--GYVGSRSLGAHAAAFCSKDLLCWAFQVARGMEYLAFKKVM-------AVLL-------
------------------------------------------------------------
--YFC-------------------------------------------------------
------------------------------------------------------------
------------------------------------------------------------
------------------------------------------------------------
------------------------------------------------------------
------------------------------------------------------------
------------------------------------------------------------
------
>1.GeclaM_EVm000425t1 type=protein; aalen=1593,66%,complete; clen=7191; offs=1083-5864; organism=Gecarcinus_lateralis; evgclass=main; oid=GlaE_velvLoc1868ct1; codepot=Code/0.36; cov=1026.5_g1022_i0;
M------------------------LITPPAMPPSVCPNMHHHRPNRPPFIVLLVF---S
ILLSGLAEAAASSQRPEISPNSDELIL---ESGESLNLTCRASQPVAWCSDYTFTTE---
--------EYEEIYEEGHDK-----PYTSILTINKVSG-----SHVGYFSCVFNTTENKA
NTNCNTSDPSISSI----YLFV--RDLNKFLVD-PWAILLSGLVGESIVLPCKPTFPEVN
VTLTKNNDNLRPC--ESCVF---DKRMGFTIRLGNKAGMYEHFQCNATYMNKHD-SYDL-
--FIRTTKD--TPLQVPTVSVEGVWQEDARDETNANDTKPVVYYVVEHTDVNLTCISNDD
--KVPSGYK-LEWSNNSQ-LNESGTHRIIRQT--VYSGNMRRTRYY---EIQNARPRDSG
IYSCWPK-VYDIRKDP--ARLNLTVVAKDAAYITQTIY-----------SPNVT------
--EREDPVKWEVIFIAYPE-PHFKWMK-DGVILRDSMDMNSRDQLSHCKMDWT-------
----RRDGTLLLSLYEPK----VTDNGKYTVE--ASLPGTNIST---VTTLYLLIPGKPQ
NVGIRGLS-------KL-FKENDKFSLQCSAEG-YPKPNITLHFTPHSKSNIS---GHDA
SEEHR-VYNQVREE-SGMDEEKENSIVVRKVIWMGVAE-QSGWYQCKAENE-HGIAFSEN
KSFVLTDVESHSTISLKLLIDGKMRGGGDSRTVVTVVEGDNMTLTCHANMLLAKLPLTWK
LNDADLT---DQVKDLWGME--VHENKTSLSALSTVRVPSLKWVPRNFSLTCSDQRGNHT
------SLTFHVKKMKKPTWKTGAP----PRRDYDKSKNGNLTLSCPVNGTPSPKVVWKK
GDRTLVQSHRY------KINNNSQQLFFPILIS-NDNGRYTCEVSNRAGKLSATFDVVVR
DPDNQRTVII-LAVVGILIAALVVLSVFFCRKIYQARKETLNLQLREQKMFIEGDPSSLN
PEISLEQQAELLPYNT-KYEVSRDSIIFDKLLGAGAFGRVYRATALNLLPGE--------
-------ARTTVAVKMMKSRTDCAQLKALRSEVKIMIHIGRHINIVNLLGACSKDLASKG
ELLLVVEYCRHGNILEYMRRHRREFVNQINDED-KIDPACCFEP---------RPRHRSD
SSS--RSHGSRS---------------------------------------------LKY
AHLNFHQDNVFYGHD-QTSNGT-------------------PATPTSLFPPSR---FNGE
A-GGGGGTGGRPYRAR---TVSASSG-THQI--ASDNSLVPPSETSA-----GTSD----
--GYLSAQSLIGAQVPLCSMDILGWAYQIAKGMEYLAFKKVLHGDLAARNVLLAENNVVK
ISDFGLAKDIYKNDNYKKKSGGPVPVKWLAVECLRDGVFSTQSDVWSFGVVLWEIFSLGQ
VPYSCTEYDESFLVRLEKGMRLEQPRYATYGLYSVMLECWKNNPMDRPSFTNLEVILGEM
MGEAQRQNYIQLTEPYQHDT-----TCSEFLDLLPSQDYSSK-VRRTSLPLTEDGYEMPF
SPGVPPQL-MVCGDRQSTASRLTSRQMEYLQTVATEDSSSSYLPMSADRKDGRT------
VFDFDNETVASLMGSRDEQDSNGDDLYLRMDKT----TPQRSPAPNIPDGTTSKGREESP
RRLVLKSVSSQGSQGGGRIRGVTRHDSGIYSPTV-MTQTNPSYMDMTSLPPADDHNY---
---VNNNK---ET----LDANSCAYENFNPAAHVKAR------DYLTDG--------KCK
QEYANLLPKDTGRNRTLSDSSSGMGSIEEDSPPRQ-------------RGGSALKTPPSL
EEAMVV
>1.Canbo1_EVm000387t1 type=protein; aalen=1536,91%,partial3; clen=5032; offs=425-5032; organism=Cancer_borealis; evgclass=noclass; oid=Cancer_borealis_Cancer_borealis_GEFB01001236.1; codepot=Code/0.26; TSA: Cancer borealis DS01-Cborealis_contig_1217 trans
M-SGIARPHPH--RHQT------KVFSPSSTMPPSL-------------LLLLLLF--SS
TFFSG--TRGTRSGRPEIFPNVESLIL---DVGEPLNLTCRAAHRVAWCSDHKFTDE---
--------QYEEHHEQGHDK-----PYISTLTIDAVNS-----SHVGYFSCVFNTTENKE
NNNCDVSDPAITSL----YLYV--KDLEHLLVK-LTNNVLYTPVGESIVIPCKPTFPDVN
VTLEKNFEPYMC---MNCDY---DPRKGYTIQIKD---VFTTFSCIGVYENYESPFLDI-
--TIQGQKP--ENPNQPSVDVEGAWQEDSQAD-------PIVYYVREGTNVNLTCTYHFD
--NPSTSLK-LEWVSESK--NQSGAHRIIRQ---LSTRIKYMSRYY---EINRATLEDTG
TYKCHSK-IYNKYSEP--SLLKLQVVASDAIYLNTTIF-----------HPNVTR-----
VVEESLPVQWEILLIAHPE-PVFRWKK-QGITLRDSTTARSRTQFSNYQMSFS-------
----LQEASLSLYLHHPK----LADNGMYTLE--ASLPGTNITS---TTTMFLMIPGKPQ
NVEIKSLH-----NKYM-FKEGESFSLTCTAEG-YPKPHLTLEFTNLI----------SP
AKASG-FYNQLKKD-SNMGDTDKTNMVERNAHWMGVAE-EPGKYRCKAENG-QGLEYSSY
KQFLVTDGEPSLAISLKLEIGGDKKSA--AAKVVDIVDGDDFKLTCRANKVLAKAPLNWT
LNDVPLN---TTVKEAWGMV--VSENETRLSLVSTVRAPKLHRFASNFSIKCMDQAGNQT
------SYVFNVQEKKAPVW-RGKH----PGRNYDKNKNENLTLSCPAEGTPSPNVTWKK
GNQIVKETRKL------KFRNNYQ-LFFEILSP-TDGGIYTCEIINRAGKLSASFNVVVR
DPDYQKTVVI-LVVVGILMAALMVLSAIFCGKIYQARKETLNLQLREQKMFMEGDPSSLN
PDMSLEQQAELLPYNT-KYEVSRDSIIFDKLLGAGAFGRVYRATALNLMPGE--------
-------SRTTVAVKMIKSRTDCAQLKALRSEVKIMIHIGRHINIVNLLGACSKDLASKG
ELLLLVEYCKHGNILDYMRRHRREFVNQINDED-KIDPSFC-EP---------RPRHRSN
SSS--RSHASRG---------------------------------------------LKY
AHLNFHQDNVFYGAH-QTSDGATPT---------------STATSSNLLPHCS---TDGD
G---------HPFRAR---TLSASST-NHHV--ASDNSLLP-SETSA-----GTVD----
--GYLSAQSLNGIEAPLCSTDLLEWSYQIAKGMEYLAFKKVLHGDLAARNVLLAQNNVVK
ISDFGLAKDIYKNDNYKKKSDGPVPVKWMAVECLRDGVFSTQSDVWSFGVVLWEIFTLGQ
IPYSCTEFDESFILKLEKGVRLEQPRCATHGLYRLMLECWNSDPMERPSFTNLEANLGEM
LSEAQRQNYLQLTEPYQQEN-----GSSEFLDLLASQDYAAK-VRQTTPLLTEDGYEM--
-----------QRDRLSTASRLTSRQMEYFRSADGEDSSSSYVPMSADRTDGHV------
VFDFDNKTVASFMGQTQEQENGTQDLYLKMDK-----TPQHSPQPDTPDGVPER-PQASP
GSIILRSLSSQDSQ-RGPHPEVRKHDSGVYSPTVLLTQTNPGYMAMSAVLSTDAHNY---
---INT-----EV----SEAKSRLYANTGITNHARAR------DYLGDS--------KCS
AEYANLLPQDSGCGSTESETSSGVGSVEGGSPPRG-------------------------
------
>1.CarmaC_EVm000535t6 type=protein; aalen=1367,94%,complete; clen=4339; offs=108-4211; organism=Carcinus_maenas; evgclass=alt; oid=Carcinus_maenas_CNS_velvLoc9947ct1; codepot=Code/0.19; cov=2785.2_g2739_i4;
---------------MQ------NLLVAWDVMPLTL-------------VDIMVVVTTTT
I---G--VFAT---------------------------TSPDPKPCPKMTLHTLPTLINS
SDGCVQANNLRLHHENGNIR-------IELTTHHMVFC-----IKKGYCQSPFGRRLFSK
GGECVVPDDFLNQLVNKDYLFCG-KFLD--------------TTYRKMVLTAMPT-----
-----------------------------------------------------EYKEDIA
NQIFK-IYATQTSLQQPSVGMDGAWQENTLVH-------PNVYYVMEGNTVTLTCNYDFQ
NGDQPQHMV-LKINKISS-KQKSPL------------KTKKKGTRSVKCTINNLQLQDSG
MYECLSTLKNHSSSAP--NLVNITVVAKNDTYLTTTIS-----------HPNVTK-----
-AEENGKVQWEIHFIAHPE-PVFIWMK-EGNVLRDSRLPTSRDHTMNHNMIIV-------
----VEKASLILSMHQAI----LDDNGMYTLK--ASIPGTTINT---TTTMFLMIPGKPQ
DVQIKSSN-----DNVLTINECESFSITCTAKG-YPKPVLSLNFIPENS-------FPDY
AEDNS-TYNELDER-G--TADNGMSIVERKVHWMGVAE-EPGRYQCMAENY-LGVVNSSH
IMFRVT------------------------------------------------------
------------------------------------------------------------
-------------EMVKPVW-KVKP----ERKDYSKIKNDNLTLSCPAEGTPDPEIIWKK
GDQLVTKNNNR------NIRNNYQ-LYFEELSS-KDAGKYTCEISNRAGNLSATFHVSVY
DPEDQKTMII-LIIVGLLIAALVVISVFFCRKIYQARKETLDLQLREQKMFMDGDPNNLN
PDIPLEQQAELLPYNT-KYEVSRDSIIFDKLLGTGAFGRVYRATALNLRPGE--------
-------ARTTVAVKMMKSRTDCAQLKALRSEVKIMIHIGRHANIVNLLGACSKDLASKG
ELLLLVEYCRHGNILDYMRRHRREYVNQINDED-KIDPTFR-EP---------RPRHRSD
SSS--RSHTSRG---------------------------------------------LKY
AHLNFHQDNVFYGTN-HTSDGA-------------------SATSPNLLSPCTP--TDSY
A-------GARPFRAR---TESASSS-NHHV--ASDNSYLP-CETST-----GTSD----
--GYLCAQALNSSQ-VLCSTSLLEWAYQIAKGMEYLAFKKVLHGDLAARNVLLDENNVVK
ISDFGLAKDIYKNNNYKKSSSGPVPVKWLAVECLRDGVFSTQSDVWSFGVVLWEIFTLGQ
IPYSCSEFDESFILKLEKGIRLEQPRYATYGLYRLMLECWNTDPMDRPSFTILEASLGEM
LGEAQRQNYLQLSEAYHQEN-----GSSEFLDLLPSQDYSAK-VRQTTPPFTDDGYEMPF
SPGVPPQV-MVQSDRFSSPSRLTNKQKNYFRCADGEDASSSYIPMSADRTDSHT------
VFDFDNETVASIMGRPDKEEYGNQDLYLKMDK-----TPHHSPEPDSPNNIQEE-QERSS
RHIVLKRVSSQESQ-RSRHRELTKHDSGVYSPTV-LAHTNPEYLAMSALLSTDDNNY---
---INT-----QP----SEANSRVYANFETGNQSKAR------QYLADS--------KCS
TEYANLLPQDSGCDRTESETSSGVGSVEGGSPPRG-------------SEIDKFNVSPIP
EEAMVV
>1.CarmaY_EVm000455t4 type=protein; aalen=973,97%,partial3; clen=3000; offs=80-2998; organism=Carcinus_maenas; evgclass=alt; oid=CarmaY_velvLoc19361ct1; codepot=Code/0.13; cov=470.5_g2767_i4;
---------------MQ------NLLVAWDVMPLTL-------------VDIMVVVTTTT
I---G--VFAT---------------------------TSPDPKPCPKMTLHTLPTLINS
SDGCVQANNLRLHHENGNIR-------IELTTHHMVFC-----IKKGYCQSPFGRRLFSK
GGECVVPDDFLNQLVNKDYLFCG-KFLD--------------TTYRKMVLTAMPT-----
-----------------------------------------------------EYKEDIA
NQIFK-IYATQTSLQQPSVGMDGAWQENTLVH-------PNVYYVMEGNTVTLTCNYDFQ
NGDQPQHMV-LKINKISS-KQKSPL------------KTKKKGTRSVKCTINNLQLQDSG
MYECLSTLKNHSSSAP--NLVNITVVAKNDTYLTTTIS-----------HPNVTK-----
-AEENGKVQWEIHFIAHPE-PVFIWMK-EGNVLRDSRLPTSRDHTMNHNMIIV-------
----VEKASLILSMHQAI----LDDNGMYTLK--ASIPGTTINT---TTTMFLMIPGKPQ
DVQIKSSN-----DNVLTINECESFSITCTAKG-YPKPVLSLNFIPENS-------FPDY
AEDNS-TYNELDER-G--TADNGMSIVERKVHWMGVAE-EPGRYQCMAENY-LGVVNSSH
IMFRVT------------------------------------------------------
------------------------------------------------------------
-------------EMVKPVW-KVKP----ERKDYSKIKNDNLTLSCPAEGTPDPEIIWKK
GDQLVTKNNNR------NIRNNYQ-LYFEELSS-KDAGKYTCEISNRAGNLSATFHVSVY
DPEDQKTMII-LIIVGLLIAALVVISVFFCRKIYQARKETLDLQLREQKMFMDGDPNNLN
PDIPLEQQAELLPYNT-KYEVSRDSIIFDKLLGTGAFGRVYRATALNLRPGE--------
-------ARTTVAVKMMKSRTDCAQLKALRSEVKIMIHIGRHANIVNLLGACSKDLASKG
ELLLLVEYCRHGNILDYMRRHRREYVNQINDED-KIDPTFR-EP---------RPRHRSD
SSS--RSHTSRG---------------------------------------------LKY
AHLNFHQDNVFYGTN-HTSDGA-------------------SATSPNLLSPCTP--TDSY
A-------GARPFRAR---TESASSS-NHHV--ASDNSYLP-CETST-----GTSD----
--GYLCAQALNSSQ-VLCSTSLLEWAYQIAKGMEYLAFKKVLHGDLAARNVLLDENNVVK
ISDFGLAKDIYKNNNYKKSSSGPVPVKWL-------------------------------
------------------------------------------------------------
------------------------------------------------------------
------------------------------------------------------------
------------------------------------------------------------
------------------------------------------------------------
------------------------------------------------------------
------------------------------------------------------------
------
>1.CarmaC_EVm000535t1 type=protein; aalen=1575,91%,complete; clen=5188; offs=333-5060; organism=Carcinus_maenas; evgclass=main; oid=Carcinus_maenas_CNS_velvLoc6559ct1; codepot=Code/0.26; cov=2796.6_g2739_i0;
M----WRRTTSCSPVSK------KVCSSSPAMSPSL-------------HLFLLLFFVSS
IFLPG--VWGTVLGRPEIFPNQDQLVL---DAGDTLNLTCRAPHPVAWCTDHTFLTENNS
PH-----NYYEERYEEGHEK-----PYVSIITIEGVNA-----SHVGYFSCVFNTSENKE
KNNCDVSDPAITSL----YLYV--KDLDQLMMAIPNSVVIQATVGQSTLLPCKPTFPEVN
ITLLKNYEIHDC---LTCMY---DPREGYTIWILD---THTFFTCHAEYNS-SKYKQDV-
--IFRGQKPTTKKPNQPTVNVEGAWQEDGLQE-------PVVYYVREGSTVNLTCIYPFQ
--EIPDSLK-LEWRENES-LNKSGTHRIIRQ---PNNKIQYKGRYY---EINNAILEDSE
IYTCQAK-NNMQYSDD--SSLNISVVAKNDKYLTTNIF-----------HPNVTE-----
-EVANQPIQWEILFIAHPE-PFFKWMQ-DGELLRDSSTSTSRDQFRNYEMNVT-------
----VEEASLSLYLYHPT----LDDNGMYTLE--ASIPGTNIVT---TTTMFLMIPGKPQ
NVQIKSPN-----DKQM-FKENQTFSITCTAKG-YPKPVLTLGFIPENS-------FLDH
AEDNR-DYNDLKKE-TGMGEDDDTSMVERKVHWMGVAK-EPGSYQCMGKNI-WGEDYSSR
KLFLVTDGDLTLPISLKLEIDGKKKNL--IGKAVTVVEESNFKLTCRANKASTKAPLIWT
LNDVPLN---QINKEKWGME--VIETETRLSFISTVRATSLHRNAANFSIRCKDETSNHT
------DLIVNVQEMVKPVW-KVKP----ERKDYSKIKNDNLTLSCPAEGTPDPEIIWKK
GDQLVTKNNNR------NIRNNYQ-LYFEELSS-KDAGKYTCEISNRAGNLSATFHVSVY
DPEDQKTMII-LIIVGLLIAALVVISVFFCRKIYQARKETLDLQLREQKMFMDGDPNNLN
PDIPLEQQAELLPYNT-KYEVSRDSIIFDKLLGTGAFGRVYRATALNLRPGE--------
-------ARTTVAVKMMKSRTDCAQLKALRSEVKIMIHIGRHANIVNLLGACSKDLASKG
ELLLLVEYCRHGNILDYMRRHRREYVNQINDED-KIDPTFR-EP---------RPRHRSD
SSS--RSHTSRG---------------------------------------------LKY
AHLNFHQDNVFYGTN-HTSDGA-------------------SATSPNLLSPCTP--TDSY
A-------GARPFRAR---TESASSS-NHHV--ASDNSYLP-CETST-----GTSD----
--GYLCAQALNSSQ-VLCSTSLLEWAYQIAKGMEYLAFKKVLHGDLAARNVLLDENNVVK
ISDFGLAKDIYKNNNYKKSSSGPVPVKWLAVECLRDGVFSTQSDVWSFGVVLWEIFTLGQ
IPYSCSEFDESFILKLEKGIRLEQPRYATYGLYRLMLECWNTDPMDRPSFTILEASLGEM
LGEAQRQNYLQLSEAYHQEN-----GSSEFLDLLPSQDYSAK-VRQTTPPFTDDGYEMPF
SPGVPPQV-MVQSDRFSSPSRLTNKQKNYFRCADGEDASSSYIPMSADRTDSHT------
VFDFDNETVASIMGRPDKEEYGNQDLYLKMDK-----TPHHSPEPDSPNNIQEE-QERSS
RHIVLKRVSSQESQ-RSRHRELTKHDSGVYSPTV-LAHTNPEYLAMSALLSTDDNNY---
---INT-----QP----SEANSRVYANFETGNQSKAR------QYLADS--------KCS
TEYANLLPQDSGCDRTESETSSGVGSVEGGSPPRG-------------SEIDKFNVSPIP
EEAMVV
>1.CarmaY_EVm000455t1 type=protein; aalen=1575,93%,complete; clen=5077; offs=321-5048; organism=Carcinus_maenas; evgclass=main; oid=CarmaY_velvLoc6915ct1; codepot=Code/0.26; cov=900.6_g2767_i0;
M----WRRTTSCSPVSK------KVCSSSPAMSPSL-------------HLFLLLFFVSS
IFLPG--VWGTVLGRPEIFPNQDQLVL---DAGDTLNLTCRAPHPVAWCTDHTFLTENNS
PH-----NYYEERYEEGHEK-----PYVSIITIEGVNA-----SHVGYFSCVFNTSENKE
KNNCDVSDPAITSL----YLYV--KDLDQLMMAIPNSVVIQATVGQSTLLPCKPTFPEVN
ITLLKNYEIHDC---LTCMY---DPREGYTIWILD---THTFFTCHAEYNS-SKYKQDV-
--IFRGQKPTTKKPNQPTVNVEGAWQEDGLQE-------PVVYYVREGSTVNLTCIYPFQ
--KIPDSLK-LEWRENES-LNKSGTHRIIRQ---PNNKIQYKGRYY---EINNAILEDSE
IYTCQAK-NNMQYSDD--SSLNISVVAKNDKYLTTNIF-----------HPNVTE-----
-EVANQPIQWEILFIAHPE-PFFKWMQ-DGELLRDSSTSTSRDQFRNYEMNVT-------
----VEEASLSLYLYHPT----LDDNGMYTLE--ASIPGTNIVT---TTTMFLMIPGKPQ
NVQIKSPN-----DKQM-FKENQTFSITCTAKG-YPKPVLTLGFIPENS-------FLDH
AEDNR-DYNDLKKE-TGMGEDDDTSMVERKVHWMGVAK-EPGSYQCMGKNI-WGEDYSSR
KLFLVTDGDLTLPISLKLEIDGKKKNL--IGKAVTVVEESNFKLTCRANKASTKAPLIWT
LNDVPLN---QINKEKWGME--VIETETRLSFISTVRATSLHRNAANFSIRCKDETSNHT
------DLIVNVQEMVKPVW-KVKP----ERKDYSKIKNDNLTLSCPAEGTPDPEIIWKK
GDQLVTKNNNR------NIRNNYQ-LYFEELSS-KDAGKYTCEISNRAGNLSATFHVSVY
DPEDQKTMII-LIIVGLLIAALVVISVFFCRKIYQARKETLDLQLREQKMFMDGDPNNLN
PDIPLEQQAELLPYNT-KYEVSRDSIIFDKLLGTGAFGRVYRATALNLRPGE--------
-------ARTTVAVKMMKSRTDCAQLKALRSEVKIMIHIGRHANIVNLLGACSKDLASKG
ELLLLVEYCRHGNILDYMRRHRREYVNQINDED-KIDPTFR-EP---------RPRHRSD
SSS--RSHTSRG---------------------------------------------LKY
AHLNFHQDNVFYGTN-HTSDGA-------------------SATSPNLLSPCTP--TDSY
A-------GARPFRAR---TESASSS-NHHV--ASDNSYLP-CETST-----GTSD----
--GYLCAQALNSSQ-VLCSTSLLEWAYQIAKGMEYLAFKKVLHGDLAARNVLLDENNVVK
ISDFGLAKDIYKNNNYKKSSSGPVPVKWLAVECLRDGVFSTQSDVWSFGVVLWEIFTLGQ
IPYSCSEFDESFILKLEKGIRLEQPRYATYGLYRLMLECWNTDPMDRPSFTILEASLGEM
LGEAQRQNYLQLSEAYHQEN-----GSSEFLDLLPSQDYSAK-VRQTTPPFTDDGYEMPF
SPGVPPQV-MVQSDRFSSPSRLTNKQKNYFRYADGEDASSSYIPMSADRTDSHT------
VFDFDNETVASIMGRPDKEEYGNQDLYLKMDK-----TPHHSPEPDSPNNIQEE-QERSS
RHIVIKRVSSQESQ-RSRHRELTKHDSGVYSPTV-LAHTNPEYLAMSALLSTDDNNY---
---INT-----QP----SEANSRVYANFETGNQSKAR------QYLADS--------KCS
TEYANLLPQDSGCDRTESETSSGVGSVEGGSPPRG-------------SEIDKFNVSPIP
EEAMVV
>1.CarmaY_EVm000455t5 type=protein; aalen=836,80%,complete; clen=3102; offs=563-3073; organism=Carcinus_maenas; evgclass=alt; oid=CarmaY_velvLoc18264ct1; codepot=Code/0.12; cov=783.4_g2767_i3;
------------------------------------------------------------
------------------------------------------------------------
------------------------------------------------------------
------------------------------------------------------------
------------------------------------------------------------
------------------------------------------------------------
------------------------------------------------------------
------------------------------------------------------------
------------------------------------------------------------
--------------------------------------------------MF--------
----------------------------------YP------------------------
------------------------------------------------------------
------------------------------------------------------------
------------------------------------------------------------
----------------------------------------------------------QQ
GDQLVTKNNNR------NIRNNYQ-LYFEELSS-KDAGKYTCEISNRAGNLSATFHVSVY
DPEDQKTMII-LIIVGLLIAALVVISVFFCRKIYQARKETLDLQLREQKMFMDGDPNNLN
PDIPLEQQAELLPYNT-KYEVSRDSIIFDKLLGTGAFGRVYRATALNLRPGE--------
-------ARTTVAVKMMKSRTDCAQLKALRSEVKIMIHIGRHANIVNLLGACSKDLASKG
ELLLLVEYCRHGNILDYMRRHRREYVNQINDED-KIDPTFR-EP---------RPRHRSD
SSS--RSHTSRG---------------------------------------------LKY
AHLNFHQDNVFYGTN-HTSDGA-------------------SATSPNLLSPCTP--TDSY
A-------GARPFRAR---TASASSSTNYNI--ASDNS-----ATSA-----ITWI----
--SNISNRSTNYLQPSFCSTDLFGWAYQIAKGMEYLAFKKVLHGDLAARNILLDKNNIVK
ISDFGLAKDIYNNKNYKKKTEGPVPVKWLAVECLRDGVFSTQSDVWSFGVVLWEIFTLGQ
IPYSCSEFDESFILKLEKGIRLEQPRYATYGLYRLMLECWNTDPMDRPSFTILEASLGEM
LGEAQRQNYLQLSEAYHQEN-----GSSEFLDLLPSQDYSAK-VRQTTPPFTDDGYEMPF
SPGVPPQV-MVQSDRFSSPSRLTNKQKNYFRYADGEDASSSYIPMSADRTDSHT------
VFDFDNETVASIMGRPDKEEYGNQDLYLKMDK-----TPHHSPEPDSPNNIQEE-QERSS
RHIVIKRVSSQESQ-RSRHRELTKHDSGVYSPTV-LAHTNPEYLAMSALLSTDDNNY---
---INT-----QP----SEANSRVYANFETGNQSKAR------QYLADS--------KCS
TEYANLLPQDSGCDRTESETSSGVGSVEGGSPPRG-------------SEIDKFNVSPIP
EEAMVV
>1.CarmaY_EVm000455t3 type=protein; aalen=1104,77%,complete; clen=4265; offs=321-3635; organism=Carcinus_maenas; evgclass=alt; oid=CarmaY_velvLoc10097ct1; codepot=Code/0.18; cov=708.2_g2767_i1;
M----WRRTTSCSPVSK------KVCSSSPAMSPSL-------------HLFLLLFFVSS
IFLPG--VWGTVLGRPEIFPNQDQLVL---DAGDTLNLTCRAPHPVAWCTDHTFLTENNS
PH-----NYYEERYEEGHEK-----PYVSIITIEGVNA-----SHVGYFSCVFNTSENKE
KNNCDVSDPAITSL----YLYV--KDLDQLMMAIPNSVVIQATVGQSTLLPCKPTFPEVN
ITLLKNYEIHDC---LTCMY---DPREGYTIWILD---THTFFTCHAEYNS-SKYKQDV-
--IFRGQKPTTKKPNQPTVNVEGAWQEDGLQE-------PVVYYVREGSTVNLTCIYPFQ
--KIPDSLK-LEWRENES-LNKSGTHRIIRQ---PNNKIQYKGRYY---EINNAILEDSE
IYTCQAK-NNMQYSDD--SSLNISVVAKNDKYLTTNIF-----------HPNVTE-----
-EVANQPIQWEILFIAHPE-PFFKWMQ-DGELLRDSSTSTSRDQFRNYEMNVT-------
----VEEASLSLYLYHPT----LDDNGMYTLE--ASIPGTNIVT---TTTMFLMIPGKPQ
NVQIKSPN-----DKQM-FKENQTFSITCTAKG-YPKPVLTLGFIPENS-------FLDH
AEDNR-DYNDLKKE-TGMGEDDDTSMVERKVHWMGVAK-EPGSYQCMGKNI-WGEDYSSR
KLFLVTDGDLTLPISLKLEIDGKKKNL--IGKAVTVVEESNFKLTCRANKASTKAPLIWT
LNDVPLN---QINKEKWGME--VIETETRLSFISTVRATSLHRNAANFSIRCKDETSNHT
------DLIVNVQEMVKPVW-KVKP----ERKDYSKIKNDNLTLSCPAEGTPDPEIIWKK
GDQLVTKNNNR------NIRNNYQ-LYFEELSS-KDAGKYTCEISNRAGNLSATFHVSVY
DPEDQKTMII-LIIVGLLIAALVVISVFFCRKIYQARKETLDLQLREQKMFMDGDPNNLN
PDIPLEQQAELLPYNT-KYEVSRDSIIFDKLLGTGAFGRVYRATALNLRPGE--------
-------ARTTVAVKMMKSRTDCAQLKALRSEVKIMIHIGRHANIVNLLGACSKDLASKG
ELLLLVEYCRHGNILDYMRRHRREYVNQINDED-KIDPTFR-EP---------RPRHRSD
SSS--RSHTSRG---------------------------------------------LKY
AHLNFHQDNVFYGTN-HTSDGA-------------------SATSPNLLSPCTP--TDSY
A-------GARPFRAR---TESASSS-NHHV--ASDNSYLP-C-----------------
------------------------------------------------------------
----------------------------------------------------------GK
V-----------------------------------------------------------
--------------------------------VLPLQ-----------------------
------------------------------------------------------------
------------------------------------------------------------
--VLLLLIRSK-------------------------------------------------
------------------------------------------------------------
------------------------------------------------------------
------
>1.CarmaC_EVm000535t4 type=protein; aalen=1104,67%,complete; clen=4939; offs=333-3647; organism=Carcinus_maenas; evgclass=alt; oid=Carcinus_maenas_CNS_velvLoc7409ct1; codepot=Code/0.18; cov=879.3_g2739_i1;
M----WRRTTSCSPVSK------KVCSSSPAMSPSL-------------HLFLLLFFVSS
IFLPG--VWGTVLGRPEIFPNQDQLVL---DAGDTLNLTCRAPHPVAWCTDHTFLTENNS
PH-----NYYEERYEEGHEK-----PYVSIITIEGVNA-----SHVGYFSCVFNTSENKE
KNNCDVSDPAITSL----YLYV--KDLDQLMMAIPNSVVIQATVGQSTLLPCKPTFPEVN
ITLLKNYEIHDC---LTCMY---DPREGYTIWILD---THTFFTCHAEYNS-SKYKQDV-
--IFRGQKPTTKKPNQPTVNVEGAWQEDGLQE-------PVVYYVREGSTVNLTCIYPFQ
--EIPDSLK-LEWRENES-LNKSGTHRIIRQ---PNNKIQYKGRYY---EINNAILEDSE
IYTCQAK-NNMQYSDD--SSLNISVVAKNDKYLTTNIF-----------HPNVTE-----
-EVANQPIQWEILFIAHPE-PFFKWMQ-DGELLRDSSTSTSRDQFRNYEMNVT-------
----VEEASLSLYLYHPT----LDDNGMYTLE--ASIPGTNIVT---TTTMFLMIPGKPQ
NVQIKSPN-----DKQM-FKENQTFSITCTAKG-YPKPVLTLGFIPENS-------FLDH
AEDNR-DYNDLKKE-TGMGEDDDTSMVERKVHWMGVAK-EPGSYQCMGKNI-WGEDYSSR
KLFLVTDGDLTLPISLKLEIDGKKKNL--IGKAVTVVEESNFKLTCRANKASTKAPLIWT
LNDVPLN---QINKEKWGME--VIETETRLSFISTVRATSLHRNAANFSIRCKDETSNHT
------DLIVNVQEMVKPVW-KVKP----ERKDYSKIKNDNLTLSCPAEGTPDPEIIWKK
GDQLVTKNNNR------NIRNNYQ-LYFEELSS-KDAGKYTCEISNRAGNLSATFHVSVY
DPEDQKTMII-LIIVGLLIAALVVISVFFCRKIYQARKETLDLQLREQKMFMDGDPNNLN
PDIPLEQQAELLPYNT-KYEVSRDSIIFDKLLGTGAFGRVYRATALNLRPGE--------
-------ARTTVAVKMMKSRTDCAQLKALRSEVKIMIHIGRHANIVNLLGACSKDLASKG
ELLLLVEYCRHGNILDYMRRHRREYVNQINDED-KIDPTFR-EP---------RPRHRSD
SSS--RSHTSRG---------------------------------------------LKY
AHLNFHQDNVFYGTN-HTSDGA-------------------SATSPNLLSPCTP--TDSY
A-------GARPFRAR---TESASSS-NHHV--ASDNSYLP-C-----------------
------------------------------------------------------------
----------------------------------------------------------GK
V-----------------------------------------------------------
--------------------------------VLPLQ-----------------------
------------------------------------------------------------
------------------------------------------------------------
--VLLLLIRSK-------------------------------------------------
------------------------------------------------------------
------------------------------------------------------------
------
>1.Erisi1_EVm000492t1 type=protein; aalen=1399,97%,partial3; clen=4309; offs=113-4309; organism=Eriocheir_sinensis; evgclass=main; oid=Eriocheir_sinensis_trinEriocheir_sinensis_LocDN201939c1g1t4; codepot=Code/0.37;
M-----------------------------------------------------------
------------------------------------------------------------
-----------------------------IKSVDAYR-------HVGYFSCVFNTTENKE
KNNCNTSDPTISSL----YLFV--KDPNRLLVF-PNVRLVNGVVGEPVVVPCKPTFPEVI
VALTKNSEDTKPR--SDYMY---DKRLGFTIMTDNKMGAYEMFYCNATFSDKTS-EYEF-
--ILNAFKQ--IDLKVPVVSMEGIWQEDLRED--------NIYYVKEGSDVNLTCAGEEE
--SPPSGYK-LDWSQHPH-KNKSGRHLIIRGD---------SRRLY---QIRDAQPEDSD
IYSCWPK-LHDKKYNST-ASLNLTVIPRDAAYINDTLY-----------HPNVT------
--EKANPVEWEIIYIAHPE-PHFKWMK-DGKVLIDSKIPNSRDQSSNYKFNWS-------
----RQDGTLNLSLHGPK----LTDNGKYTVE--ATLPGTNIST---QTTMYLMIPGKPE
DVEIQSIHAQSPPDTYM-YREEEKFSLACSAVG-YPKPSITLRFTPFNP---------NA
TEGPQ-GFNQVKVD-SGMDEDKTKSVVKRTMHWMGVAK-EPGWYHCVAENE-IDNKSSMN
MSFLITDGESRAPISLNLMIDGEVRGGTDIGSAVEVVEGDDMTLTCRANKQVTKPPLTWK
LDNAELS----AKKSEWGIE--VHEAVTRLSFLSTVRAKSLKLASGSFTLTCADKTNRNT
------SVTFRVKAMQKPTL-IGPA----QKKSYEKNKNENLTLMCPVSGTPTPKVVWKK
DGVTLKEDTRY------KLKDDNQTLSIPILLA-AHNGKYTCKVSNRAGEFSEDFDVVVR
DPEDQKTVVI-LAIVGILIAALLVLSVFFCRKIYQARKETLNLQLRDQKLFNDGDPSSLN
PELSLEQQAELLPYNT-KYEVSRDSIIFDKLLGSGAFGRVHRATALNLLPGE--------
-------ARTTVAVKMMKSRTDTAQLKALRSEVKIMIHIGRHINIVNLLGACSKDLASRG
ELLLLVEYCKYGNILDYMRRHRREFVNQINDED-KIDPAFSIEP---------RPRHRSD
SSS--RSRGSRG---------------------------------------------LKY
AHLNFHQDNVFYGHD-QAAEGA-------------------TVTPTNLLPPPR---FNGE
A----GGSGGRSFRAR---TLSASSG-THQM--ASDNSLMPASETSA-----GTSD----
--GYLSAMSLTGGQAPLCSMDILGWAYQIAKGMEYLAFKKVLHGDLAARNVLLAENNVVK
ISDFGLAKDIYKNKNYKKTGDGPVPVKWLAVECLRDGVFSTQSDVWSFGVVMWEIFSLGQ
IPYSCSDFDESFILKLEKGVRLEQPRYATYGLYRLMLNCWNSDPMERPSFTALEANLGDM
LGEAQRQNYIQLTEPYQQDN-----STSEFLDLLPSQDYCNK-VRETSPALTEDGYEMPF
SPGVAPQVTVVSSDRQSAAVRFTSRQMEYIQNAAAEDSNGSYLPMSADRPDRRS------
VFDFDKEAVAGLLGTRDEQNSNVEDTYLRMDKT----TPQPSPAPDSPDSTPAKVSKESP
RRLVLERSISQGSQGGGRHQPVTKHDSGVYSPTV-LAQTNPSYMTMSSVLSSDDDSV---
--NNNNNK---VT----IEDETRAF-----------------------------------
------------------------------------------------------------
------
>1.Erisi1_EVm000492t3 type=protein; aalen=1031,97%,complete; clen=3177; offs=7-3102; organism=Eriocheir_sinensis; evgclass=alt; oid=Eriocheir_sinensis_trinEriocheir_sinensis_LocDN201939c1g2t1; codepot=Code/0.29;
------------------------------------------------------------
------------------------------------------------------------
------------------------------------------------------------
------------------------------------------------------------
------------------------------------------------------------
------------------------------------------------------------
------------------------------------------------------------
------------------------------------------------------------
------------------------------------------------------------
------------------------------------------------------------
------------------------------------------------------------
------------------------------MHWMGVAK-EPGWYHCVAENE-IDNKSSMN
MSFLITDGESRAPISLNLMIDGEVRGGTDIGSAVEVVEGDDMTLTCRANKQVTKPPLTWK
LDNAELS----AKKSEWGIE--VHEAVTRLSFLSTVRAKSLKLASGSFTLTCADKTNRNT
------SVTFRVKAMQKPTL-IGPA----QKKSYEKNKNENLTLMCPVSGTPTPKVVWKK
DGVTLKEDTRY------KLKDDNQTLSIPILLA-AHNGKYTCKVSNRAGEFSEDFDVVVR
DPEDQKTVVI-LAIVGILIAALLVLSVFFCRKIYQARKETLNLQLRDQKLFNDGDPSSLN
PELSLEQQAELLPYNT-KYEVSRDSIIFDKLLGSGAFGRVHRATALNLLPGE--------
-------ARTTVAVKMMKSRTDTAQLKALRSEVKIMIHIGRHINIVNLLGACSKDLASRG
ELLLLVEYCKYGNILDYMRRHRREFVNQINDED-KIDPAFSIEP---------RPRHRSD
SSS--RSRGSRG---------------------------------------------LKY
AHLNFHQDNVFYGHD-QAAEGA-------------------TVTPTNLLPPPR---FNGE
A----GGSGGRSFRAR---TLSASSG-THQM--ASDNSLMPASETSA-----GTSD----
--GYLSAMSLTGGQAPLCSMDILGWAYQIAKGMEYLAFKKVLHGDLAARNVLLAENNVVK
ISDFGLAKDIYKNKNYKKTGDGPVPVKWLAVECLRDGVFSTQSDVWSFGVVMWEIFSLGQ
IPYSCSDFDESFILKLEKGVRLEQPRYATYGLYRLMLNCWNSDPMERPSFTALEANLGDM
LGEAQRQNYIQLTEPYQQDN-----STSEFLDLLPSQDYCNK-VRETSPALTEDGYEMPF
SPGVAPQVTVVSSDRQSAAVRFTSRQMEYIQNAAAEDSNGSYLPMSADRPDRRS------
VFDFDKEAVAGLLGTRDEQNSNVEDTYLRMDKT----TPQPSPAPDSPDSTPAKVSKESP
RRLVLERSTSQGSQGGGRHQPVTKHDSGVYSPTV-LAQTNPSYMTMSSVLSSDDDSV---
--NNNNNK---VT----IEDETRAFAN-----HLKGR------EYAADG--------KDK
AEYINLLPQDSGRKRTLSESSSGVGSIEEESPPRQ-------------RGGSVFRNPPIM
EEGMVV
>1.Erisi1_EVm000492t4 type=protein; aalen=929,96%,partial3; clen=2899; offs=113-2899; organism=Eriocheir_sinensis; evgclass=alt; oid=Eriocheir_sinensis_trinEriocheir_sinensis_LocDN201939c1g1t2; codepot=Code/0.23;
M-----------------------------------------------------------
------------------------------------------------------------
-----------------------------IKSVDAYR-------HVGYFSCVFNTTENKE
KNNCNTSDPTISSL----YLFV--KDPNRLLVF-PNVRLVNGVVGEPVVVPCKPTFPEVI
VALTKNSEDTKPR--SDYMY---DKRLGFTIMTDNKMGAYEMFYCNATFSDKTS-EYEF-
--ILNAFKQ--IDLKVPVVSMEGIWQEDLRED--------NIYYVKEGSDVNLTCAGEEE
--SPPSGYK-LDWSQHPH-KNKSGRHLIIRGD---------SRRLY---QIRDAQPEDSD
IYSCWPK-LHDKKYNST-ASLNLTVIPRDAAYINDTLY-----------HPNVT------
--EKANPVEWEIIYIAHPE-PHFKWMK-DGKVLIDSKIPNSRDQSSNYKFNWS-------
----RQDGTLNLSLHGPK----LTDNGKYTVE--ATLPGTNIST---QTTMYLMIPGKPE
DVEIQSIHAQSPPDTYM-YREEEKFSLACSAVG-YPKPSITLRFTPFNP---------NA
TEGPQ-GFNQVKVD-SGMDEDKTKSVVKRTMHWMGVAK-EPGWYHCVAENE-IDNKSSMN
MSFLITDGESRAPISLNLMIDGEVRGGTDIGSAVEVVEGDDMTLTCRANKQVTKPPLTWK
LDNAELS----AKKSEWGIE--VHEAVTRLSFLSTVRAKSLKLASGSFTLTCADKTNRNT
------SVTFRVKAMQKPTL-IGPA----QKKSYEKNKNENLTLMCPVSGTPTPKVVWKK
DGVTLKEDTRY------KLKDDNQTLSIPILLA-AHNGKYTCKVSNRAGEFSEDFDVVVR
DPEDQKTVVI-LAIVGILIAALLVLSVFFCRKIYQARKETLNLQLRDQKLFNDGDPSSLN
PELSLEQQAELLPYNT-KYEVSRDSIIFDKLLGSGAFGRVHRATALNLLPGE--------
-------ARTTVAVKMMKSRTDTAQLKALRSEVKIMIHIGRHINIVNLLGACSKDLASRG
ELLLLVEYCKYGNILDYMRRHRREFVNQINDED-KIDPAFSIEP---------RPRHRSD
SSS--RSRGSRG---------------------------------------------LKY
AHLNFHQD----------------------------------------------------
------------------------------------------------------------
------------------------------------------------------------
------------------------------------------------------------
------------------------------------------------------------
------------------------------------------------------------
-------------------------------------------------PRRRM------
VC----------------------------------------------------------
---------------GGMQRTV--------------------------------------
------------------------------------------------------------
------------------------------------------------------------
------
>1.ScyparEVm000253t1 type=protein; aalen=1545,92%,complete; clen=5040; offs=320-4957; organism=Scylla_paramamosain; evgclass=main; oid=Scylla_paramamosain_trinLocDN4792c1g1t4; codepot=Code/0.29;
-------------------------------MPPSL-------------HLLLLV---SS
IFLTG--ACGTVLGKPEIFPNQDELIL---EAGESLNLTCRAAHPVAWCTDHKFTTE---
--------HYEELYDKTDNK-----AFISTLTIDAVNT-----SHVGYFSCVFNTSENRE
NNNCDVNDPAITSL----YLYV--KDLENLMVTFQNGIVLHTPVRESVVLPCRSTFPQVN
MTLTKNYEPYGCEEWEQCNY---DPREGFTVWIDE---IYTYFTCIAVYDDHESYTYEV-
--VVRGKENLTKKPNQPTVDVEGAWQEDGLED-------TVVYYVREGTSVNLTCIYQFK
--EVPLSMK-LEWSDSSS--NKSGTHRIIRQ---VSNVSQYKGRYY---EINNATLQDSG
IYSCQAK-NHQRYSDP--SRLNISVVATDATYLTTTIF-----------DRNVTE-----
LVEENHPVQWEILFIAHPE-PVFQWKK-QGKLLLDSRMKTSREQFRNYEMKVT-------
----VEEASLSLFLHHPT----LADNGKYTLE--AFLPNTNITT---TTTMFLMIPGKPQ
NVQIKSPN-----DRQM-FKEGENFSLTCSAEG-YPKPNLTLHFVPENDT------NLAH
TKDGR-EYNQLKKG-RGMGEDDHNDMVKRSVHWIGVAE-EPGWYQCRAEND-LGQDYSSR
KLFQVTDGESMLPISLRLEIGGEVKGV--VGKTVTVVEGDDFKLTCRANKVSAKAPLTWA
LNDIPLD---QATMKKWGMT--VNESKTRLSLVSTVRATSLHRNADKFSIKCADLAHNHT
------DLIISVQEMVEPAW-IGKP----PGRDYDKNKNDKLTLSCPADGTPRPKVTWKK
EGEPVEENNRR------KIRNHDQ-LFFEILSS-SDAGKYTCEISNRAGNLSASFNVTVR
DPDDEKTVLI-LAIVGVLIVALVVMSVFLCRKIYQARKETLNLQLREQRMFIEGDPSSLN
PDIPLEQQAELLPYNT-KYEVSRDSIIFDKLLGTGAFGRVYRATALNLRPGE--------
-------THTTVAVKMMKSRTDCSQLKALRSEVKIMIHIGRHANIVNLLGACSKDLASKG
ELLLLVEYCKHGNILDYMRRHRRDFVNQINTED-KIDPNFR-EP---------RPRHRSD
SSS--RSHTSHG---------------------------------------------LKY
THLNFHQDNVFYGTT-QTSDGP-------------------PATSTNLLSPCN---TDGD
A-------GCRPFRAR---TVSASSS-SHHV--ASDNSFLP-CETSS-----GTSD----
--GYLSAQSLNGTH-VLCSTNLLEWAYQIAKGMEYLAFKKVLHGDLAARNVLLNENNVVK
ISDFGLAKDIYKNNNYKKVTNGPVPVKWLAVECLRDGVFSTQSDVWSFGVVLWEIFSLGQ
IPYSCSEFDESFILKLEKGVRLEQPRYATYGLYRLMLECWNTDPMERPSFTTLEASLGDM
LGEVQRQNYLQLNEPYEE-N-----ATSEFLDLLASQDYSAK-MRQTTPLPTEDGYETPF
SPGVAPYL-TVQGDRLSTPTRLTNRQKEYFRSAEGEDSASSYVPMSADRTDTNT------
VFDFDDKTVACFMSRPEKEEYGNQDLYLKMDK--------HSPEPDTPDGMHER-RQCSP
RRTVLKSVSSQGSQ-NGRHRQLTKHDSGVYSPTV-LAHTNPEYLVMSTLLSTDDHNY---
---IDT-----EA----SEANSRVYANLGTGNSVKAR------QYIGDS--------KCI
AEYANLIPQDSGCDRAESDSSSGVDSVEESSLPRG-------------TEIEKFNVPPIP
EEAMVV
>a.LvVEGFR2 AUM60048.1 vascular endothelial growth factor receptor 2 [Penaeus vannamei]
M----FPPQDNFSCLSI------VVKSYLAAIMNKVE------------CVVMILS----
-------IASRSWCLPPTINSTEEVL----PTSSEITLFCEGTAPLLWSYSEHGVQR---
--------ECLSCGSEAGDYIFSEKPTTENYTTASQIKLSSEYDHQGYYICHYNNSSHRK
EE--------EASV----YVFTL-AQTDMKFASGHRFNPVHVEEGEETALDCRPTSPGHD
VRIFKDNQEVTAD----FPF---DPRKGFTFQGIT-VHHQGNYTCIIDNSQKNF------
TLTVKPT----QMVNKPYIRAA-----------------LATPAVL-GSPLVLACM-VTG
--Y--PSVR-HRWTSPREGANLSQAKAIP----NCATKLKGNVSCL---LLPSLSVADQG
EYECETS-MGGKKSST--STFALKAIEHLDPYVQLNLE-----------STQTNE----V
IESKGRNVTWNLEVRSFPPFPNVTCRH----------------GGETCELDPI-------
----SMDGETSLRLVNIS----GVDHGSYEIE--VRA--GTLTD---MISLYLLVLEEP-
HFAVAPPPRLA-------VPLGSRAAFGFLVRG-YPPPEARLAYRRCPRGD-------CL
EEDLE-DSESVIHE----DLRGSNNTLQVNVTYSGRE---SRIFRYETWNG-HGAADVS-
VEVVVLDISD--PVVFEYSAGARATNV--TDAAVRLVENDSLNVTCAASNFDYE------
--NLTLKFFGKNGVDSTGEPPRSMDASTPHSLKAVFVSQGVSRALEG-HFECVLHKKDGN
--KQVRKLRLVVV------------------------------------GS-----NWQP
------------------------------------------------------------
-----------IVLLSLPLLLFIIVAIVLGRRVWRDWRTKKELRDNVAFLFRKGKLNELN
SDCTADEQAELLPYDC-KWEVSRRDIHLGRQLGSGAFGRVVKAVVTGAAAEKHKSEDEDG
LTTASPSSSLVVAVKMCKSQQDASHVRALTMELKIMAYLGKHLNLVNLIGSNTSHI-GRG
ELWILVEYCRYGSLLSYLHRHRKVFINQIDPVDGTFDPRIC-DQTFSF------------
------------------------PVFLRSDSTVQHSLTDT-------------------
---------------------------------------------SNFKTVQSCD-TAGT
YLENDGGSPSREVFHP---------------------ASNPRSSDPC-----LGIDSHGQ
Q-VVYDKSGIPGESSPFTTSSLVCWAWQAAQGMDYLASRRVVHRDLAARNLLLADNNVVK
IGDFGMSRDIYKTEAYVKQSDDLVPIKWMSVEAIRDRFFTVQSDVWAFGVTLWELFSLGS
VPYPGMQIGPDFLKDLEAGLRMEKPKYGNDDLYDLMLQCWQEDPTRRPSFSALSEALEAL
LEPEVTQNYGNMNQFYQRLNEERFKEETDYLDMFTRPDYQNL-IQLNDKPPAQD------
------------------------------------------------------------
------------------QENEAESLWLQDREM------QCSP-----------------
---------------------------------I-AEEIKDDYLSMKSY-----------
------------------------------------------------------------
------------------------------------------------------------
------
>a.LvVEGFR1 AJE29369.1 vascular endothelial growth factor receptor precursor [Penaeus vannamei]
M---------------------------------KFF------------LPLVLLF--CQ
A-------GWVFGSNPPRLNVTDTVVTD-LRDISYLSLRCEGTEKLHWNWTTDLPADDDI
-------VKIEHIIHTGTDF-----PHVSTLTITQPDT-----VDTGYYYCFYSGAGNLA
TDTTK-----AAKT----YVYVH--DGQTGLLHSNIFDHIQVTTSDRVVLDCRTTLPDIK
VQLFKNDEEITSE----VQW---DSRIGFIRRNLV-IQDSGPYRCQSEYGEVMDYL----
VDIIPGS----DTVPKPAIEWA-----------------ANQHFVV-GFDIILHCS-LIW
--K--DHVV-FRWELPNPDANYSQRRSVQ-----IRTNSTYEVSTL---SVKSVTLRDSG
QYKCKVT-SKGSNPNE--EAKMIVIKESQTPYINIS-------------SVPEV------
KLDEGDTLRWKAEVYAFPSNPQIIYRNWRGKEVLET---------DRVTTEHN-------
----MDNAESWLRIKNAS----VTDFGQYTIE--VSSNDETVRE---SKSVFIYIKSRP-
HVSFFGIPTS--------VDVGEIINASCVSRG-YPLPEVEWMFQECP----------NG
PQDCTASFERLVVNNPEVSEPEPGNIKVVTASFALES---SGMLKCETSNE-HGSGNAV-
NPISISDIDG--NFVFRHIGRNKTTEI-IRSQQIEIIENDDFYLECGAVKFSYK------
--GVSL-----TSPDLS-----VKEKTSQYTQVRYVEASKVTTSFQG-KYQCRAEHHTKV
-DPEVREVAFKVYKEQKVTF-TEDANMRPEGVELEIQENEPFTVNCTVTGMPKPVMKWYK
DGIPLTRESEFFDG-TTFFGKKQQSIEFTYIFEQKHVGTYTCKAKNRLGELEGSLTITVP
APGLSLATKIGLAFAFIGILILIVVVVVLVRRVKEERKFRKSFRKNELYLFEKGNIGQLN
PDCTADEQAELLPYSP-EWEIQRDDITMGRQLGAGAFGRVIKATVTGLFDDE--------
-------PKTTVALKMCKSQSDQSHVQALTRELKVMIHLGKHLNIVNLMGANTVNV-GKG
ELWILVEYCRYGNLLSFMHRHRKNFVNQVNPVTGKIDSMKT-VQEAS---TPLSPLSQGT
RYG--YQPTPIT--DMDGYLA-PTTKFNLASVPRGHHNPSSPPQSPTTVTGSSNGSSRPD
GLPQHYADNPGYSKGFIRSVSESQPGEMQPAFGMTSS---STSGGSRISDARN---SKGS
HTPSDQRSVGYYRDNQQIVNTDMTLL-HSSASPMSPLSHFPLSPTDSNHVSDIGVDSQGN
P-FTFDTGLIPGITAPFTTSDLVSWGWQVAQGMEYLSRRKVLHGDLAARNLLLADNNVVK
ISDFGLSRDMYKKDIYMKKGDDLMPIKWMSIEAIRDRIFSVQSDVWAYGVTLWELFTLGS
TPYPGVEVNKDFLTFLEDGNRMDRPKYANQEIYNLLLECWSVEPLDRPTFSMCADKLGIL
MLPDLKEQYMTMNDPYVLMNEERFQKETDYLNMLSSPDFENL-NRKDEP-----------
--------------------------------------QQHYVNIPGAVDGYRE------
------------SNYLSMKSPDT-VGYSRVGLDHSSVSQGLNPSP---------------
---------------------------------------NSHYLPMSSTRGSDSP-----
----MVDVFSPRP----AEDSRFSFCPDGSEDPALSDPPDEEVKEMLAPDAP----KDQM
VETSLLINGGS-----QHGSKDSLRDSEKDKASLKNLENNSARNSSDDLNVPYINLVSHG
CDYVNM
>a.GeclaM_EVm000511t1 type=protein; aalen=1474,77%,complete; clen=5692; offs=252-4676; organism=Gecarcinus_lateralis; evgclass=noclass; oid=GlaE_velvLoc3903ct1; codepot=Code/0.14; cov=15.9_g2014_i0;
M---------------------------------MLF------------AYLLLLL--LR
V-------LPSWSSVPPLIDVGEELVIK-VNERSSFSLHCKGSKPLHWKTTTGIIEDEAA
DL------EITDTADDTADY-----PFASTFTVNDIFG-----GDTGYYYCYYNGATDFA
NDREN-----VDST----YVYV---NGKQAFAS-HEVIHKQVPLSEALVIDCITTHPDIN
VILKHHDKDITRL----AQW---DPRIGFVRRNIT-VQDSGIYTCESPHHKDSVVTFVQ-
---INTN----KELPKPSIHWG-----------------VNQHFVH-GDGFTLECI-LID
--H--ESVA-FHWNYPNTAVKYTQNFEKE-----TVNNNTYLKSTL---LVPRASVADTG
LYTCSVS-SSGFIPNS--VSEFIEIKENLTSFVNIT-------------SSEKI------
STTEGELVNWKADVLSYPSDPVIVYTDWGGLKLEQT---------ERITIEYH-------
----ASKAESWLMISNIS----SSDFGNYTVT--ATTSDGVSTD---STTTLLEVKSVP-
HMMMEGVPHY--------VAPEQSLHVTCTAQG-FPLSAISVQFQSCP----------SG
QESCS-FSRTIQTAKEETYFPAPGNKVETAVNFSPRT---SGLLSCIGQND-LGVHNTT-
AVIRVSDIGG--IFVLRYIGREMITEVEDQMESISVVENDNFLLVCGGSKFEYK------
--NVKL-----MHMSQL----VLQADPSEFSWVTRKAAEKAAKTHAG-NFACIAEPHGDE
-PAQVKRIAITVLDEERVHF-EEESNMN-KNQTVIVRENESFHLSCNVTGTPTPTVQWMK
DNKTLTPTSEFFDEKAMAFSSDLKVLTLSFVFK-KHVGVYTCTAENRLNKIMGSLTLRVP
VPGLSTTAKVGLAIALVGIAILVMVVVFLVNRVKRERKLRKSLRANEIFLFEKGNICQLN
PDCTADEQAELLPYDK-KWEVLRKNITLGKQLGSGAFGRVVKATVTGLEGQE--------
--------ATTVAIKMCKSHSDASQMRALMLELKIMIHLGKHLNIVNLMGANTVHI-STG
ELWILVEYCRFGNLLVFMQRHRRKFINQINPVTGKIDHYRT-TLDPS------SLMSPCL
SES--YPSVAAV--DQDGYLAPITPKFVLSDPPMGHSTRTDPSSTTLMNNTSVPGRFLPQ
DPAGQYASNPVYGMG-LNNPTRDIKETPEDSKDSGKSQSSQLRG-SRLQSA-------GS
AASSGIRSPSSPLRNV---NSNMTTL-MH-----SDSTASPLSPTDSYFLGEAGIDSKGN
P-SVPDVGSVPGVTASFSTNDLICWGWQVAQGMEYLSRRNVLHGDLAARNLLLADNNVVK
ISDFGLSRDMYKKDVYMKKGDDLMPVKWISTEAIRDRIFSVQSDVWAFGVTLWEIFSLGS
TPYPGIELNNNFLQLLEDGHRMSCPKYANQEIYNVMMQCWAGEPMNRPSFSQLVDYLEVM
MLPDVKGEYLSMNDTYKRMNEKRFKEETDYLNMLANPNFESM-TKAEEY-----------
--------------------------------------GPQYVNV---------------
------------LEQTRVQSPDT-VAYSRVGS-------PSSPQVGSPS------SHSSV
-----------------------------------CSPVESNYLPMDSAAESRS------
---LSRDVTSSHT----SELSRFAFSSSSLGNSTPAFHPEEKECTFAES--------EEP
TENSTLINMRE-----QSHSEGNLSSCNEDEVPVK---------GKDIADTSYINL----
------
>a.GeclaM_EVm000521t1 type=protein; aalen=1464,67%,complete; clen=6542; offs=375-4769; organism=Gecarcinus_lateralis; evgclass=main; oid=GlaE_velvLoc2622ct1; codepot=Code/0.15; cov=564.6_g1249_i1;
M---------------------------------KLL------------PLLLLLS--WK
G-------CASSTSGPPQLDVGDELLI---EEYEPITLTCTGSKPLRWKT----------
--------PIEEEYYTVTGT-----SYVSTFSVSESFV-----LDTGYYYCHYEGVKAFE
NDKEN-----VDST----YVYVYGKNGNTPFVK-HSLHEETVSVAETLVVDCTVTHPNIK
VTLLHNTRDITNE--ERVSF---NPRKGFSVKNVR-ESDAGTYKCKTDKGHELG-----K
KVIVSAM----EQIRKPSIRAG-----------------KNQHYVK-GDNFSLECM-LID
--P--ENIT-FSWSYPNPKAKHIQEHDNI-----THTNTSHLRSIL---KVNNASENDTG
NYTCSVS-TPGNIPNR--VSVHITIKEKLAPFVNIT-------------SSSYI------
IIDEGEPLFWSAEVLYYPYDPVIKYTNWKGLELKET---------DRLTTELN-------
----ETEGQSWLRIKNIT----NSDFGNYTIT--VTTGEGAASD---SSTIQIVVNSIP-
HMKLTGVPLF--------LAEGRSLNITCLAAG-YPKANVSLHFQDCS----------NG
SDSCSSSLNAIQTGMEKTSFPDPGNIVEKSVTFSPHT---SGLLWCAGQNE-HGSGNTT-
AEVRISDIGG--VFVLHHQGENRTTEVGEHEESIFIVENDQFSLMCGGSKFDYK------
--SVYLT---HTSPDSSNTS-ILQADGSRFSWRARKTVEKATKVLAG-KYNCIAEPHRDQ
-QLHIKRVTILVVDEEEVHF-GEESNLK--NQTVVMPEKTTFYLSCSVTGMPEPTILWLK
DGKPLTHTSGF-DKTPVNFSKDSKVLSFKYVFK-EHEGVYTCVAKNRLNEVRGSLTISVE
APGLSHAAKVGLAIAFVSIAMLIIVVVFLVTRVKKEKQFKRSLRANKDYLFKEGNVDQLN
PNCTTDQQANLLPYDP-KWEVPRKYITFGKLLGSGAFGRVIKATVTGLEGPA--------
--------TTTVAIKMCRSDLDVSQLRALTLELKIMIHLGKHLNIVNLMGANTVYI-DKG
ELWILNEYCRFGNLLDFMHRHRRKFVNQVDAATGKINFEKT-TM---------DPVSPSS
FSSCTSPIPAPV--DTDGYLAPSSPQFILSDPPRGHFAKSAHPSTVSSNNSPASESTLHS
IPGVNHAHNPLYCMG-VSTSPAGPKEGTEGNEGFSKSHTSQGRD-STHLTP-------GP
NILSNTTSDSLQPGSP---GTNMTTL--------TRQTSSPLSPTDSCFMGEAHLDTKGN
A-FTYEVGSVPGVTASFSTSDLISWGWQVAKGMEYLSRRNVLHGDLAARNLLLSDNNVVK
ISDFGMSRDIYKDNVYVKSKDALMPVKWMSVEAIRDRIFTVQSDVWAFGITLWEIFSLGT
TPYPSVDYT-NFLELLEEGYRMDCPKYANQEIHNIMMQCWKLDPMDRPPFSQLVDSLGLM
MPPYLQEEYLSMNDTYMRMNEERFKEETDYLNMMANPNFESL-TKAEEP-----------
-----------------------------------GD--PQYVNVQDQTHN---------
------------SNSVKIQCPSTDIYY---------------PEEGLP---------SSP
-----------------------------------TSLCESNYLPMKCSRDLESS-----
----SGDVFSPSQ----HEPARIPFPNFN-ERARLSSLLEEEETCLIEP--------KRS
SVTSTCKSMRT-----EPPSEGDTSSHKKGDTPVA---------ENRNTDTGYVNVQC--
---MS-
>a.CarmaC_EVm001015t1 type=protein; aalen=1239,87%,partial3; clen=4259; offs=541-4257; organism=Carcinus_maenas; evgclass=main; oid=Carcinus_maenas_CNS_velvLoc10359ct1; codepot=Code/0.073; cov=1290.3_g66_i26;
M---------------------------TIKM--RLF------------YLLLLLF--CK
V-------LAVWSIRPPQIDGEDELVV---EEGSPFTLRCQGAQPVNWYKEGIMFDGYRS
--------TSLNSTQDDKDF-----PYVVIANIMNSYP-----DDTGYFYCKYNDTTDLS
DNG-------VDSV----YVYVH--SEYEPFVK-HYLNQQQLNVSQKLQLECMTTHPNTS
VTLLKDQKNITHK--EGVKF---DPKKGFVIENVT-EDDQGVYICLAKDAENYPVELKQK
VKVIA------KQLKPPSIEVG-----------------KNQQFVI-GEKFSLVCS-VRD
--H--EDIK-FNWTYPNKAIKHEQTSSVA-----PRNETTYHKSTL---MVLNASEAETG
IYTCSIF-SQNAKSNK--NFYNITVKEHVASFVELD-------------SSNKI------
PEIEGQNAKWKTTVRCYPCPPNITYTDWRGQTMSST---------DRIKIEYE-------
----DHEGLSWLRINNIS----SSDFGHYTIT--AVTFDGTKKD---SRTTLFEVKSPL-
HMKVKDILPY--------FVKGEKVNVTFSAQG-FPICNISVLFQNCSN---------TH
TSSCS-DISSIQPLWQETDFPAQGNIIEKSITIAPDT---SGLLWFITEEEDCGSQNKS-
AVIKISDIKG--VFVFWHSGPDNITDV-VREESIIVVENDEFSLMCGGIKYDYK------
--SVDL-----SVDSGFPNS---FRVDSEFSWQTNIIVEKATKNLAG-NYTCTAYHHGEK
-KPDVKNIIITVDDEKLVQF-DNKTNMN--NQSVEVEDDKQFSLECIVTGSPTPTIQWLK
DKKNLTINSKNFDKNMMYFSNDMMNLTFKHVSE-KHEGEYTCMAKNRLNEVSRFLTLKKP
VPGLGTTAKVILIIAFVGILILFIVVCLLMCRVKNERKKSESFRKSQRIHFDEGNIDSLN
PDATVDGQAEMLPYNKSKWEVPRANITFGKQLGAGAFGRVIKALVKGLEGPA--------
--------TTTVAIKMSKNAVDVSQMHALVSELKIMSNLGKHLNIVNLMGANTEKY-NIG
ELWILTEYCRFGNILNFIQKHRRKFTSQICPVTGKINPNLA-LN---------SPMSPTI
NES--YPSSPPV--DQDGYLATGAKQFVLSDPPAGHSTGSDSSSAMLTSSAKDP---ISL
GPSGHFATNPLYDMK-IGTATANPKGKPEGCEDSTNSSIFQRKG-SRLLSI-------GS
ITLSDGSSVSYPLRHQ---DTGQ-----------QSSCQSPLASSESFFMGENYSD----
--FLHEIGSVPGVTAPFTTSDLICWGWQMANGMNYLSRRKILHGDLAARNLLLADNNVVK
ISDFGLSRNMYRNDNYIKKGDDSLPVKWMSIEAIRDKMFSVESDVWAFGITLWEIFSLGS
SPYAGIAVDIEFVDQLANGYRMSCPKYGNEE-----------------------------
------------------------------------------------------------
------------------------------------------------------------
------------------------------------------------------------
------------------------------------------------------------
------------------------------------------------------------
------------------------------------------------------------
------
>a.CarmaY_EVm000863t2 type=protein; aalen=1239,91%,partial3; clen=4083; offs=365-4081; organism=Carcinus_maenas; evgclass=althim; oid=CarmaY_velvLoc11055ct1; codepot=Code/0.074; cov=731.3_g82_i74;
M---------------------------TIKM--RLF------------YLLLLLF--CK
V-------LAVWSIRPPQIDGEDELVV---EEGSPFTLRCQGAQPVNWYKEGIMFDGYRS
--------TSLNSTQDDKDF-----PYVVIANIMNSYP-----DDTGYFYCKYNDTTDLS
DNG-------VDSV----YVYVH--SEYEPFVK-HYLNQQQLNVSQKLQLECMTTHPNTS
VTLLKDQKNITHK--EGVKF---DPKKGFVIENVT-EDDQGVYICLAKDAENYPVELKQK
VKVIA------KQLKPPSIEVG-----------------KNQQFVI-GEKFSLVCS-VRD
--Q--EDIK-FNWTYPNKAIKHEQTSSVA-----PRNETTYHKSTL---MVLNASEAETG
IYTCSIF-SQNAKSNK--NFYNIKVKEHVASFVKLD-------------SSNKI------
PEIEGQNAKWKTTVRCYPCPPNITYTDWRGQTMSST---------DRIKIEYE-------
----DHEGLSWLRINNIS----SSDFGHYTIT--AVTFDGTKKD---SRTTLFEVKSPL-
HMKVKDILPY--------FVKGEKVNVTFSAQG-FPICNISVLFQNCSN---------TH
TSSCS-DISSIQPLWQETDFPAQGNIIEKSITIAPDT---SGLLWFITEEEDCGSQNKS-
AVIKISDIKG--VFVFWHSGPDNITDV-VREESIIVVENDEFSLMCGGIKYDYK------
--SVDL-----SVDSGFPNS---FRVDSEFSWQTNIIVEKATKNLAG-NYTCTAYHHGEK
-KPDVKNIIITVDDEKLVQF-DNKTNMN--NQSVEVEDDKQFSLECIVTGSPTPTIQWLK
DKKNLTINSKNFDKNMMYFSNDMMNLTFKHVSE-KHEGEYTCMAKNRLNEVSRFLTLKKP
VPGLGTTAKVILIIAFVGILILFIVVCLLMCRVKNERKKSESFRKSQRIHFDEGNIDSLN
PDATVDGQAEMLPYNKSKWEVPRANITFGKQLGAGAFGRVIKALVKGLEGPA--------
--------TTTVAIKMSKNAVDVSQMHALVSELKIMSNLGKHLNIVNLMGANTEKY-NIG
ELWILTEYCRFGNILNFIQKHRRKFTSQICPVTGKINPNLA-LN---------SPMSPTI
NES--YPSSPPV--DQDGYLATGAKQFVLYDPPAGHSTGSDSSSAMLTSSAKDP---ISL
GPSGHFATNPLYDMK-IGTATANPKGKPEGCEDSTNSSIFQRKG-SRLLSI-------GS
ITLSDGSSVSYPLRHQ---DTGQ-----------QSSCQSPLASSESFFMGENYSD----
--FLHEIGSVPGVTAPFTTSDLICWGWQMANGMNYLSRRKILHGDLAARNLLLADNNVVK
ISDFGLSRNMYRNDNYIKKGDDSLPVKWMSIEAIRDKMFSVESDVWAFGITLWEIFSLGS
SPYAGIAVDIEFVDQLANGYRMSCPKYGNEE-----------------------------
------------------------------------------------------------
------------------------------------------------------------
------------------------------------------------------------
------------------------------------------------------------
------------------------------------------------------------
------------------------------------------------------------
------
>a.CarmaY_EVm000863t1 type=protein; aalen=1186,77%,complete; clen=4581; offs=365-3925; organism=Carcinus_maenas; evgclass=main; oid=CarmaY_velvLoc8650ct1; codepot=Code/0.069; cov=668.7_g82_i60;
M---------------------------TIKM--RLF------------YLLLLLF--CK
V-------LAVWSIRPPQIDGEDELVV---EEGSPFTLRCQGAQPVNWYKEGIMFDGYRS
--------TSLNSTQDDKDF-----PYVVIANIMNSYP-----DDTGYFYCKYNDTTDLS
DNG-------VDSV----YVYVH--SEYEPFVK-HYLNQQQLNVSQKLQLECMTTHPNTS
VTLLKDQKNITHK--EGVKF---DPKKGFVIENVT-EDDQGVYICLAKDAENYPVELKQK
VKVIA------KQLKPPSIEVG-----------------KNQQFVI-GEKFSLVCS-VRD
--Q--EDIK-FNWTYPNKAIKHEQTSSVA-----PRNETTYHKSTL---MVLNASEAETG
IYTCSIF-SQNAKSNK--NFYNIKVKEHVASFVKLD-------------SSNKI------
PEIEGQNAKWKTTVRCYPCPPNITYTDWRGQTMSST---------DRIKIEYE-------
----DHEGLSWLRINNIS----SSDFGHYTIT--AVTFDGTKKD---SRTTLFEVKSPL-
HMKVKDILPY--------FVKGEKVNVTFSAQG-FPICNISVLFQNCSN---------TH
TSSCS-DISSIQPLWQETDFPAQGNIIEKSITIAPDT---SGLLWFITEEEDCGSQNKS-
AVIKISDIKG--VFVFWHSGPDNITDV-VREESIIVVENDEFSLMCGGIKYDYK------
--SVDL-----SVDSGFPNS---FRVDSEFSWQTNIIVEKATKNLAG-NYTCTAYHHGEK
-KPDVKNIIITVDDEKLVQF-DNKTNMN--NQSVEVEDDKQFSLECIVTGSPTPTIQWLK
DKKNLTINSKNFDKNMMYFSNDMMNLTFKHVSE-KHEGEYTCMAKNRLNEVSRFLTLKKP
VPGLGTTAKVILIIAFVGILILFIVVCLLMCRVKNERKKSESFRKSQRIHFDEGNIDSLN
PDATVDGQAEMLPYNKSKWEVPRANITFGKQLGAGAFGRVIKALVKGLEGPA--------
--------TTTVAIKMSKNAVDVSQMHALVSELKIMSNLGKHLNIVNLMGANTEKY-NIG
ELWILTEYCRFGNILNFIQKHRRKFTSQICPVTGKINPNLA-LN---------SPMSPTI
NES--YPSSPPV--DQDGYLATGAKQFVLYDPPAGHSTGSDSSSAMLTSSAKDP---ISL
GPSGHFATNPLYDMK-IGTATANPKGKPEGCEDSTNSSIFQRKG-SRLLSI-------GS
ITLSDGSSVSYPLRHQ---DTGQ-----------QSSCQSPLASSESFFMGENYSD----
--FLHEIGSVPGVTAPFTTSDLICWGWQMANGMNYLSRRKILHGDLAARNLLLADNNVVK
ISDFGLSRNMYRNDNYIKKGDVS---------------------VYQFDLYVLVVIYLL-
------------------------------------------------------------
------------------------------------------------------------
------------------------------------------------------------
------------------------------------------------------------
------------------------------------------------------------
------------------------------------------------------------
------------------------------------------------------------
------
>a.PenvanEVm001782t4 type=protein; aalen=607,86%,complete; clen=2108; offs=74-1897; organism=Penaeus_vannamei; evgclass=althim; oid=Penaeus_vannamei_trinPenaeus_vannamei_LocDN37638c0g1t1; codepot=Code/0.051;
------------------------------------------------------------
------------------------------------------------------------
------------------------------------------------------------
------------------------------------------------------------
------------------------------------------------------------
------------------------------------------------------------
------------------------------------------------------------
------------------------------------------------------------
------------------------------------------------------------
------------------------------------------------------------
------------------------------------------------------------
------------------------------------------------------------
------------------------------------------------------------
------------------------------------------------------------
------------------------------------------------------------
------------------------------------------------------------
------------------------------------------------------------
------------------------------------------------------------
------------------------------------------------------------
-----------------MHRHRKNFVNQVNPVTGKIDSMKT-VQEAS---TPLSPLSQGT
RYG--YQPTPIT--DMDGYLA-PTTKFNLASVPRGHHNPSSPPQSPTTVTGSSNGSSRPD
GLPQHYADNPGYSKGFIRSVSESQPGEMQPAFGMTSS---STSGGSRISDARN---SKGS
HTPSDQRSVGYYRDNQQIVNTDMTLL-HSSASPMSPLSHFPLSPTDSNHVSDIGVDSQGN
P-FTFDTGLIPGITAPFTTSDLVSWGWQVAQGMEYLSRRKVLHGDLAARNLLLADNNVVK
ISDFGLSRDMYKKDIYMKKGDDLMPIKWMSIEAIRDRIFSVQSDVWAYGVTLWELFTLGS
TPYPGVEVNKDFLTFLEDGNRMDRPKYANQEIYNLLLECWSVEPLDRPTFSMCADKLGIL
MLPDLKEQYMTMNDPYVLMNEERFQKETDYLNMLSSPDFENL-NRKDEP-----------
--------------------------------------QQHYVNIPGAVDGYRE------
------------SNYLSMKSPDT-VGYSRVGLDHSSVSQGLNPSP---------------
---------------------------------------NSHYLPMSSTRGSDSP-----
----MVDVFSPRP----AEDSRFSFCPDGSEDPALSDPPDEEVKEMLAPDAP----KDQM
VETSLLINGGS-----QHGSKDSLRDSEKDKASLKNLENNSARNSSDDLNVPYINLVSHG
CDYVNM
>a.PenvanEVm001782t5 type=protein; aalen=536,99%,partial; clen=1610; offs=2-1609; organism=Penaeus_vannamei; evgclass=alt; oid=Penaeus_vannamei_trinPenaeus_vannamei_LocDN45598c10g1t1; codepot=Code/0.059;
------------------------------------------------------------
------------------------------------------------------------
------------------------------------------------------------
------------------------------------------------------------
------------------------------------------------------------
------------------------------------------------------------
------------------------------------------------------------
------------------------------------------------------------
------------------------------------------------------------
------------------------------------------------------------
------------------------------------------------------------
------------------------------------------------------------
----------------RHIGRNKTTEI-IRSQQIEIIENDDFYLECGAVKFSYK------
--GVSL-----TSPDLS-----VKEKTSQYTQVRYVEASKVTTSFQG-KYQCRAEHHTKV
-DPEVREVAFKVYKEQKVTF-TEDANMRPEGVELEIQENEPFTVNCTVTGMPKPVMKWYK
DGIPLTRESEFFDG-TTFFGKKQQSIEFTYIFEQKHVGTYTCKAKNRLGELEGSLTITVP
APGLSLATKIGLAFAFIGILILIVVVVVLVRRVKEERKFRKSFRKNELYLFEKGNIGQLN
PDCTADEQAELLPYSP-EWEIQRDDITMGRQLGAGAFGRVIKATVTGLFDDE--------
-------PKTTVALKMCKSQSDQSHVQALTRELKVMIHLGKHLNIVNLMGANTVNV-GKG
ELWILVEYCRYGNLLSFMHRHRKNFVNQVNPVTGKIDSMKT-VQEAS---TPLSPLSQGT
RYG--YQPTPIT--DMDGYLA-PTTKFNLASVPRGHHNPSSPPQSPTTVTGSSNGSSRPD
GLPQHYADNPGYSKGFIRSVSESQPGEMQPAFGMTSS---STSGGSRISDARN---SKGS
HTPSDQR-----------------------------------------------------
------------------------------------------------------------
------------------------------------------------------------
------------------------------------------------------------
------------------------------------------------------------
------------------------------------------------------------
------------------------------------------------------------
------------------------------------------------------------
------------------------------------------------------------
------------------------------------------------------------
------
>a.ScyparEVm000304t1 type=protein; aalen=1442,89%,complete; clen=4851; offs=159-4487; organism=Scylla_paramamosain; evgclass=main; oid=Scylla_paramamosain_trinLocDN34716c0g1t7; codepot=Code/0.089;
MKI-------------------------------KLL------------FPLLLLF--CK
E---------VRSIRQPRIDGEEEKVL---EEGDDLILHCRGSKPMHWCRDHDECMES--
--------YTTNTRQNDAAF-----PFVSTLKIEELIS-----LDTGYYYCHYNDSTDFK
NDKER-----ADSV----YVYVH--GGNEIFVM-HYLNPKQKEIGKTLHIECGVLHPLYS
VTLKLDGKDITSE--ERVKF---DPREGFTIEGVK-MEDKGTYECESNDS-----TLIQK
VEIISAK----KTLPPPSINKG-----------------RNQLFVI-GQKFLLECS-VLD
--H--ENIT-FTWKYPNAGVKHKWKNDFE-----QWNSTKYYKSIL---EVSEPSTSDTG
EYICNIS-SEGYLSNY--SSINITLQENVTSFVDII-------------SAEVIE----A
FEGQKDPAKWKTEVDVYPAPPKIIYTNWRGQVLNET---------DRITIEYD-------
----ELEGLSWLRIEDIS----STDFGNYTIT--VNTTDKDEKSK--SATVTFAVYSAP-
LMMLDGVPNY--------VPEGQELNVTCRAQG-FPHVNVSLLFQNC-----------TK
RSSCK-SPTSIETV--QMNEYAPGNIFEISAVFSPNT---SGFLWCHGMNV-NGSQNES-
LTIRMSDIDG--IFVLRYYGPDKKSKDFDHEKIITVVENDNFTLMCGGTKFDYK------
--KVEV-----TSSQQTGSQLQFQSSNSKFSWQKKKEVRKATKSLTG-HYNCSAYPHEDR
-KPDVKSFNIIVVEEKPVVF-EKQTNMN--GQTEQVKDDVFYSLKCIVTGSPAPTIQWQK
DNMDLTKNSEVFDKKVMNFSSDGKELKFKHVRE-KHTGLYTCIAKNRLNEERRSLTLAKP
FPGLSKIGKLILIVLLVGLAILGIVTGCLIHRVRKEKKKNKPFRRHAKEFFEKGNIESLN
LTSTADKQAEMLPYNKKKWEVPRANITFGKQLGSGAFGRVIKASVTGLQGPA--------
--------TTTVAIKMCKNDVNALQIDAIISELKIMMHLGAHLNIVNLLGANTELF-SAG
EIWILVEYCRFGNLLDFMQKHRRNFTNLICPETGKIDPNLI----------PNSPMSPTF
SEG--VSPSLGI--DHDGYLAPTSTQFVLSDPPKVHSAGTVPSSITSTSPSS---SFISQ
MAGGQFANNPLYSMN-INTATENSKGESIGSEDFTGSKFLQRKA-SRLMSV-------GS
ITLSDGSSVSHPLRNR-------------------QSFTTPLSPTETYFMGETDPD----
--ILYEIGNVPGVTAPFSTTDLICWGWQMAQGMNYLSRRKILHGDLAARNLLLADNNVLK
ISDFGLSRNMYRNDNYVKKGDDLLPIKWMSIEAIRDKIFSIESDVWAFGITLWEIFSLGC
SPYAGVEVSNDFLEKLENGQRMNCPKYGNEEIYKIMKLCWEEDPMERPSFSQLVDDLGNM
IS-DHTQKYLSQNEVYIQMNTERFKEETDYLSMMAKPTFESR-IMPDEIE----------
--------------------------------------VEHYLPMRDSTRN---------
-------------SSIRTEFPDT-VVYSHAK----------SPQA------------SST
-----------------------------------ASPIENSYLPMSAAK-PQSP-----
----SDDVFSPHS----SEPSRFTFPSSNTERPGLVSLPEEESSTSLEA--------EEL
KENAVLLDTRK-----QPPSDTNTSDEEN---------------EEKKCINNYVNL----
------
>a.ScyparEVm000304t3 type=protein; aalen=1249,77%,complete; clen=4835; offs=159-3908; organism=Scylla_paramamosain; evgclass=alt; oid=Scylla_paramamosain_trinLocDN34716c0g1t8; codepot=Code/0.069;
MKI-------------------------------KLL------------FPLLLLF--CK
E---------VRSIRQPRIDGEEEKVL---EEGDDLILHCRGSKPMHWCRDHDECMES--
--------YTTNTRQNDAAF-----PFVSTLKIEELIS-----LDTGYYYCHYNDSTDFK
NDKER-----ADSV----YVYVH--GGNEIFVM-HYLNPKQKEIGKTLHIECGVLHPLYS
VTLKLDGKDITSE--ERVKF---DPREGFTIEGVK-MEDKGTYECESNDS-----TLIQK
VEIISAK----KTLPPPSINKG-----------------RNQLFVI-GQKFLLECS-VLD
--H--ENIT-FTWKYPNAGVKHKWKNDFE-----QWNSTKYYKSIL---EVSEPSTSDTG
EYICNIS-SEGYLSNY--SSINITLQENVTSFVDII-------------SAEVIE----A
FEGQKDPAKWKTEVDVYPAPPKIIYTNWRGQVLNET---------DRITIEYD-------
----ELEGLSWLRIEDIS----STDFGNYTIT--VNTTDKDEKSK--SATVTFAVYSAP-
LMMLDGVPNY--------VPEGQELNVTCRAQG-FPHVNVSLLFQNC-----------TK
RSSCK-SPTSIETV--QMNEYAPGNIFEISAVFSPNT---SGFLWCHGMNV-NGSQNES-
LTIRMSDIDG--IFVLRYYGPDKKSKDFDHEKIITVVENDNFTLMCGGTKFDYK------
--KVEV-----TSSQQTGSQLQFQSSNSKFSWQKKKEVRKATKSLTG-HYNCSAYPHEDR
-KPDVKSFNIIVVEEKPVVF-EKQTNMN--GQTEQVKDDVFYSLKCIVTGSPAPTIQWQK
DNMDLTKNSEVFDKKVMNFSSDGKELKFKHVRE-KHTGLYTCIAKNRLNEERRSLTLAKP
FPGLSKIGKLILIVLLVGLAILGIVTGCLIHRVRKEKKKNKPFRRHAKEFFEKGNIESLN
LTSTADKQAEMLPYNKKKWEVPRANITFGKQLGSGAFGRVIKASVTGLQGPA--------
--------TTTVAIKMCKNDVNALQIDAIISELKIMMHLGAHLNIVNLLGANTELF-SAG
EIWILVEYCRFGNLLDFMQKHRRNFTNLICPETGKIDPNLI----------PNSPMSPTF
SEG--VSPSLGI--DHDGYLAPTSTQFVLSDPPKVHSAGTVPSSITSTSPSS---SFISQ
MAGGQFANNPLYSMN-INTATENSKGESIGSEDFTGSKFLQRKA-SRLMSV-------GS
ITLSDGSSVSHPLRNR-------------------QSFTTPLSPTETYFMGETDPD----
--ILYEIGNVPGVTAPFSTTDLICWGWQMAQGMNYLSRRKILHGDLAARNLLLADNNVLK
ISDFGLSRNMYRNDNYVKKGDDLLPIKWMSIEAIRDKIFSIESDVWAFGITLWEIFSLGC
SPYAGVEVSNDFLEKLENGQRMNCPKYGNEEICAGKRTLWSGHP----------------
------------------------------------------------------------
------------------------------------------------------------
------------------------------------------------------------
------------------------------------------------------------
-------------------------------------------SVSLWM--------T--
------------------------------------------------------------
------
>b.GeclaM_EVm000503t1 type=protein; aalen=1480,78%,complete; clen=5686; offs=217-4659; organism=Gecarcinus_lateralis; evgclass=main; oid=GlaE_velvLoc3914ct1; codepot=Code/0.25; cov=151.2_g2018_i0;
------------------------MSSYTSSFV-LLL------------LHLLLLL--LH
LVNN---VSAAQSPTAPRIDAGNELVIL-TEEQDFFALRCEGSKALHWNWTTPLPVSEA-
--------TIKTDTQADDDY-----PFVSTLKVLDPYP-----VDTGFYRCHYKDATDLV
TDKDR-----ATST----YVYIH--DEESSYVNDQPSTALRVRTNEKLVLDCATTLPTIS
VRLTKDGSDITST----ALW---DPKAGFVRRNLV-IHDSGFYMCQAENNGQTK---MFH
VEVLSSA----SELPDPKIEVG-----------------PNQHFVL-GSPFTLNCTFLMG
--HLEATVA-LHWQYPNVAAKYESSVSRE-----GEGEDKLIISSL---RVPSASREDSG
TYKCTAT-AAQHSPTS--DSRDIEVKDKIEPFVNIT-------------SSETI------
PVNESDTVSWRAEVVAFPPDPSIIYTDWRGHTLHKT---------ARISMWYD-------
----PPTASSWLRITNVS----SQDFGQYTLT--ASTSDAAASS---NASVTIQVKSAP-
SVDVRGLPTY--------LPPGRLLHLTCLVQG-FPVPTLTWGFDSCP----------NG
PFFCS-PVEDAVSE-VTETRPSPGNLVMSKVTLRPSV---SGLLRCAANNS-INSREAK-
MHVTLSDIGG--LFVFRHTGLTTTTDITTTTTTLTVVTKDDFSLLCGGNKLHYK------
--NVEL-----VVPPASGLE--INGSESQFSLLKEVATERVTKGLAG-KYSCSAQPHNES
LALEVNSITVVVLDEAAVTF-LEDSNMA-RNGTVTVKENSPYLLNCTVTGTPTPVITWKK
DDQPLSHDSDFLDGKTTFLSDDLQRLELKYVFKNKHVGVYSCSAENRVSRVTGTLTLTVP
AAGLNKGGRIGLSAALIGIVILAVVVVFLMRRVKTERKFRKSFRQNELWLFEKGNVGQLN
PDCPADEQAELLPYGQ-EWEVPRDRITIGKQLGSGAFGRVVKASVTGLEGPA--------
--------ATTVAIKMCKSQADASQVRALTLELKIMIHLGKHLNIVNLMGANTAHI-GRG
ELWILVEYCRFGNLLVFMHRQRRNFINQINPETGRIDHTLL-SPDPATALSPFSPLSPGA
SPW--RHFTSSG--SHDGFAATPDTPVILSAPPKGHHASGP-----------------QS
TPSGHQVHNPLYNAK-VASPGAARDS--------AQHDTANARDTAEFPDAEC---CAGE
GKTALLNSVSSDGRVQ---NTYLTSL-TS-----STSSRAPLSPTESGLGDAGLLDSHGQ
P-FVHEVGSVPGVNAPFTTSDLVCWAWQVAQGMDYLSNRKVLHGDLAARNLLLADDNVVK
ISDFGLSREMYKKDVYMKKGDDLMPIKWISLEAIRDRIFSVQSDVWAFGVTLWEIFSLGS
TPYPGIEVNQDFLNLLESGYRMERPKYANQEIYNLLMSCWRAEPQDRPSFSQAADSLGEM
MKPDIKGEYLSMNDQYMQMNEERFRQQTDYLNMCAHPDYENMMTTRTEE-----------
-----------------------------------EDPKPHYVNMQGIAAGAAA------
GVDGVDRGNTPHTPGVNVMSPEA-VGYCNMR--------TFTPSPP-P---------TSP
-----------------------------------PSTSQAHYLPMQPSRHSPSPQPHPF
SPRLEDDVFSPRP----AEPSRFSFSRDKEGVSEAGR---ETNPFLANS-NAGDKRISED
TEQAKFINHNK-------------------------------------------------
------
>b.GeclaM_EVm000503t2 type=protein; aalen=860,71%,partial5; clen=3612; offs=3-2585; organism=Gecarcinus_lateralis; evgclass=alt; oid=GlaE_velvLoc10626ct1; codepot=Code/0.12; cov=162.0_g2018_i1;
CV-----------CVCVCVCVCVFVSLYSSFFI---------------------------
------------------------------------------------------------
------------------------------------------------------------
----------------------------SSSLSSSPPTSLSS------------------
------------------------------------------------------------
----SSS----FSFPPPHL------------------------------PPLLLLSFL--
------------------------------------------------------------
------------------------------------------------------------
----------------------------------------------RILLLFQ-------
----P-------------------------------------------------------
---LLPLPSF----------PSFLLLYLLLIFF-LLLPLLLL------------------
------------------------------------------------------------
------------LLHFLH------------------------------------------
---------------------------SYFSGL---------------------------
------------------------------------------------------------
--SPFSSSSLYLSSSSSF-------------------------------------SFSST
AAGLNKGGRIGLSAALIGIVILAVVVVFLMRRVKTERKFRKSFRQNELWLFEKGNVGQLN
PDCPADEQAELLPYGQ-EWEVPRDRITIGKQLGSGAFGRVVKASVTGLEGPA--------
--------ATTVAIKMCKSQADASQVRALTLELKIMIHLGKHLNIVNLMGANTAHI-GRG
ELWILVEYCRFGNLLVFMHRQRRNFINQINPETGRIDHTLL-SPDPATALSPFSPLSPGA
SPW--RHFTSSG--SHDGFAATPDTPVILSAPPKGHHASGP-----------------QS
TPSGHQVHNPLYNAK-VASPGAARDS--------AQHDTANARDTAEFPDAEC---CAGE
GKTALLNSVSSDGRVQ---NTYLTSL-TS-----STSSRAPLSPTESGLGDAGLLDSHGQ
P-FVHEVGSVPGVNAPFTTSDLVCWAWQVAQGMDYLSNRKVLHGDLAARNLLLADDNVVK
ISDFGLSREMYKKDVYMKKGDDLMPIKWISLEAIRDRIFSVQSDVWAFGVTLWEIFSLGS
TPYPGIEVNQDFLNLLESGYRMERPKYANQEIYNLLMSCWRAEPQDRPSFSQAADSLGEM
MKPDIKGEYLSMNDQYMQMNEERFRQQTDYLNMCAHPDYENMMTTRTEE-----------
-----------------------------------EDPKPHYVNMQGIAAGAAA------
GVDGVDRGNTPHTPGVNVMSPEA-VGYCNMR--------TFTPSPP-P---------TSP
-----------------------------------PSTSQAHYLPMQPSRHSPSPQPHPF
SPRLEDDVFSPRP----AEPSRFSFSRDKEGVSEAGR---ETNPFLANS-NAGDKRISED
TEQAKFINHNK-------------------------------------------------
------
>b.Canbo1_EVm000508t1 type=protein; aalen=1381,86%,complete; clen=4780; offs=292-4437; organism=Cancer_borealis; evgclass=noclass; oid=Cancer_borealis_Cancer_borealis_GEFB01002366.1; codepot=Code/0.13; TSA: Cancer borealis DS01-Cborealis_contig_2330 trans
M----------------------------------LS------------FSALLLA--CC
L-------GSAWSNGAPRLDVDSEVVVNVTNNDEYIQLRCEGSQEVFWTWRSELIIDYA-
--------EIKTDEQENSDY-----PHVSTLTVKEPIS-----SDTGFYRCHYNTTTDLE
TDTDN-----VAST----YVYVY---AGDIFVK-QDYSSILAKTREKMVLNCRTTLPNAI
IILEKDGLEVTSH----TVW---DPKVGFVKLGVK-VQDSGFYICRSESTGEVQ---TIQ
VLVQPSS----MVLMRPSIDIG-----------------PNPHFVV-GHPFTLTCTHVKG
--S--EDTV-LHWFYPNIEAKYFTNTSKI-----KEGNNTSIMLTL---VVPKASKNDSG
NYTCKAT-APTYKPTN--DSLNIQVKDTLQPYVRIL-------------STDKI------
NVNESDTLKWKAEVFSYPPNPHITYTNYQGDVLLES---------ERIRMVFN-------
----QNKAFAWLIVNNIT----GNDYGKYTLL--ASTTDNAATK---NFTVDIKVKSVP-
LVDVKGVPTY--------FSPGSTREVICSAQG-FPVPSIEWEFQSCP----------NG
PATCS-TYEDITDGEASLSRPAPGNLIEGTMSLKANS---FGYLRCSANNS-LGKASKT-
IPITVSDLSG--LHILRHTGLNITTDF-PVPSVQTIITNDDFLLLCAANKLHYK------
--DVTL-----RTPHNNDM---IYETDSKYSLVREVVLQ-VTKTLAG-QYSCTAQRHSNK
--EETKTVTFKVLEETKVKF-LQDSNMG-RNKTVTVKENKPYFLNCTVAGIPKPTVTWKK
DGKPLNPGSKFFDGKTVFLSADHQRLELKYVFKEKHVGVYTCMAGNRVNTIQGRLHLTVL
GKGLSTTAKVGLVIALLGIVVLIIIVVVLFRRVKTERRFRKSFRANELYLFEKGNIGQLN
PDCSADEQAELLPYGQ-EWEVQRDQITLGKQLGSGAFGRVVKASVTGLEGPA--------
--------TTTVAIKMCKSQADPAQVRALTLELKIMNHLGKHLNIVNLMGANTAHI-GKG
ELWILVEYCRFGNLLVFMHRHRRNFINQIDPNTGRIDTTKI-TQDTA---SLLSPLSPGA
SNW--RQITSRG--SQDVFGSTPSTPLTLSPPPQGHHAS---------------------
--LRSQVHNPLYNPT-VGSPSD----------------VGSLLG-TNGTESES---CGSE
GKILDTTNSTSDGQAQ---NSYYTST-------FGSNVSQPLSPTD------GALDSHGN
P-LVHEVGSVPGVTTPFTTSDLVCWAWQVAHGMEYLASRKVLHGDLAARNLLLADDNVVK
ISDFGLSREMYKKDVYMKKADDLMPIKWISIEAIRDRIFSVQSDVWAFGVTLWEIFSLGT
TPYPGIEVNKDFLDLLEGGYRMSCPKYANQEIYTFLLECWQTEPSYRPSFRQALQSLDDM
MNPDIKEEYLTMNDQYMKMNEEHFKQHTDYLNMLTPPEYENM-TSKDDN-----------
-----------------------------------VDLAPHYLNME--VAGGSS------
----------DPSSHVNIQSPEV-VSYSNLG--------TFSPLP---------------
------------------------------------TNTTNHYLPMDCKQGP--------
-VKMEEDKDKDSPPLSSSQSLKFTFPQTEGTVLGLVR-----------------------
------------------------------------------------------------
------
>b.Canbo1_EVm004877t1 type=protein; aalen=458,58%,complete-utrpoor; clen=2336; offs=10-1386; organism=Cancer_borealis; evgclass=noclass; oid=Cancer_borealis_Cancer_borealis_GEFB01008870.1utrorf; uorfcut=2891-5226;uorfoff=10-1386:+; codepot=Code/0.064; uor
------------------------------------------------------------
------------------------------------------------------------
------------------------------------------------------------
------------------------------------------------------------
------------------------------------------------------------
------------------------------------------------------------
------------------------------------------------------------
------------------------------------------------------------
------------------------------------------------------------
------------------------------------------------------------
------------------------------------------------------------
------------------------------------------------------------
------------------------------------------------------------
------------------------------------------------------------
------------------------------------------------------------
------------------------------------------------------------
------------------------------------------------------------
------------------------------------------------------------
---------------MCKNQADPSQVRALALELKIMNHLGKHLNIVNLMGANTVHI-GKG
ELWILVEYCCFGSLLVFMHRHRRNFINQIDPTTGHIDSSLL------------SPISPDL
--------------NEEGLSTTPDSPLAPQVPPLDNHTTFPQPQTAGM-------PMVQS
PDGGESFHRPFST--------------------------------TNTADSNS---SKSS
IIQHITSTTASDGQVH---NSHFMST-LG-----STSYLTPIGGATA-------------
-------------NTPFTTNDLVCWSWQVAQGMDYLTSRKVLHGDLALRNLLLAKDNIVK
ISDFGLSRDIYRKDIYIKKSKDQMPIKWMPIEAIRDRIFSVESDVWAFGVTIWEIFSLGN
NPYPDVFIDKDFLELLENGYRMPCPKYANQEIHNLMLECWKADPLYRPSFRQAKNSIEDM
MQPDVKDVYINTNNQYVKMNEERFKKDTDYLLMFSSPNYMNM-TNITND-----------
-----------------------------------DDLKSQNVNIEQDAGG---------
-------------DQVKIESLG--VTYSS----------KTSPGP---------------
------------------------------------TSHNNDYLPMNCK-----------
------------------------------------------------------------
------------------------------------------------------------
------
>b.CarmaY_EVm000567t1 type=protein; aalen=1451,83%,complete; clen=5218; offs=293-4648; organism=Carcinus_maenas; evgclass=main; oid=CarmaY_velvLoc6465ct1; codepot=Code/0.17; cov=649.0_g35_i151;
M---------------------------------QSL-------------CVLLVV--CC
V-------SSLVSSLAPRLDVEDLWVIR-TYEQDYFELLCEGDKPLKWSWNSSLHKDDA-
--------EIHDAQQEIQQY-----PYKSTLSVFEVRA-----GDTGFYNCYYEDTTDIH
TGSDS-----VAST----YIYVY--DGETIFVNPNSFVSVSVKTNEKLVLDCRTTLPNVT
LLLEKNEQPFNMDS-YNVRW---DPKIGFVLLSLT-IHDTGIYKCVSESTHEQR---HIH
VTVNRAS----SELASPIIDEG-----------------VNPNYVL-GHPFSLKCI-LKG
--N--ISAS-LEWSYPNATVYKTTQVKDYDDDADKNSSSSSLVSTL---HVANATLDHTG
TYTCTAA--TLLESKQ--HSLYIQVLDSLKPYVRIR-------------SPEEIL----V
NLENTTTVKWKAEVFSFPQNPTIVYKNWRGDVLTDN---------ERMEIKFE-------
----SADAFSWFFLHNIT----AADFGRYTLT--ATNGDNTATE---TAAVNLNIMSAP-
EVEIEGVPEF--------VWPQSKVEVTCLAQG-FPLPDVVWEFQPCV----------SG
HPSCS-NYQQVKVDGESMSTPGPGNIMVSSFLFSPQS---SGYLRCVANNS-LATLNHT-
VPLLISDVGG--VYMLNHTVHNTTTVI-ASSAVLTVITNDDFRLTCAANKLIYN------
--KVTL-----HTPQSYVGE--VKQQESTYSLLQETTLQRVSVAVQG-KYSCSAQSYQQH
QDVHAKTVTINVLEEAKVKF-LQDSNMK-ENKTVIVKE-TPFFLNCTVAGTPQPTITWKK
DGKPLTHTSAFFDNKTTFLWSDSQRIEFKYEFKEKHVGRYTCTANNRLNTLIRTLVLTVP
AAGLSTPAKIGLTVACLGIGILIITVVVLFKRVKTERKFRKSFRANELYLFEKGNIGQLN
PDCSADEQAELLPYGQ-EWEVPREQISLGKQLGSGAFGRVVKAKVVGLEGPA--------
------TTTTTVAIKMCKSQADQAQIRALALELKIMIHLGKHLNIVNLMGANTTHI-GKG
ELWILVEYCRFGNLLVFMHRHRNNFINQIDANTGHIDTTKL-MPHFVAAAANTATLSSPG
GSW--RDVNSRGSVSQDVVPATPTTPLILSPPPSGHTRPAP-------------------
-----QAHNPTYNPM-SPSHTP------------PHSPLHSPHNTTQATSSHE---CCSG
ELKTPSTTATSDGRVQ---NVYFTST-SD-----SSGSHAPLSPTES-----SLLDSEGK
MLLVPEVGSVPGVNCAFTTTHLVCWAWQVAQGMDYLASRKVLHGDLAARNLLLADDNVVK
ISDFGLSRDMYKKDIYMKKTDDLMPIKWISVEAIRDRIFSVQSDVWAFGVALWEIFSLGS
NPYPGIQVNMDFLPLLEQGYRMDCPKYANQDIYELMLECWEGEPMNRPSFREAVHRLDSL
LQPELKGEYLSMNDQYVRMNEERFKEQPDYLNMFTPPDYENM-TNKAD------------
-----------------------------------EDLKPQYINLQ--VAGSVA----RD
TTDAA-------QQHTTIQSPEV-VSYCNT---------PLSPSP------------ASL
-----------------------------------SSTSNPHYLPMDCTRHSPNPE----
-KKEEEEVFSPDP----SQAPRFTFTQDQDNMMTTQK--DNKQPYLNST---QQQQLNPH
SQHSTLITKNN-----NKDTSSNI------------------------------------
------
>b.CarmaC_EVm000679t1 type=protein; aalen=1450,83%,complete; clen=5240; offs=263-4615; organism=Carcinus_maenas; evgclass=main; oid=Carcinus_maenas_CNS_velvLoc6384ct1; codepot=Code/0.17; cov=745.5_g2677_i0;
M---------------------------------QSL-------------CVLLVV--CC
V-------SSLVSSLAPRLDVEDLWVIR-TYEQDYFELLCEGDKPLKWSWNSSLHKDDA-
--------EIHDAQQEIQQY-----PYKSTLSVFEVRA-----GDTGFYNCYYEDTTDIH
TGSDS-----VAST----YIYVY--DGETIFVNPNSFVSVSVKTNEKLVLDCRTTLPNVT
LLLEKNEQPFNMDS-YNVRW---DPKIGFVLLSLT-IHDTGIYKCVSESTHEQR---HIH
VTVNRAS----SELASPIIDEG-----------------VNPNYVL-GHPFSLKCI-LKG
--N--ISAS-LEWSYPNATVYKTTQVKDYDDDADKNSSSSSLVSTL---HVANATLDHTG
TYTCTAA--TLLESKQ--HSLYIQVLDSLKPYVRIR-------------SPQEIL----V
NLENTTTVKWKAEVFSFPQNPTIVYKNWRGDVLTDN---------ERMEIKFE-------
----SADAFSWFFLHNIT----AADFGRYTLT--ATNGDNTATE---TAAVNLNIMSAP-
EVEIEGVPEF--------VWPQSKVEVTCLAQG-FPLPDVVWEFQPCV----------SG
HPSCS-NYQQVKVDGESMSTPGPGNIMVSSFLFSPQS---SGYLRCVANNS-LATLNHT-
VPLLISDVGG--VYMLNHTVHNTTTVI-ASSAVLTVITNDDFRLTCAANKLIYN------
--KVTL-----HTPQSYVGE--VKQQESTYSLLQETTLQRVSVAVQG-KYSCSAQSYQQH
QDVHAKTVTINVLEEAKVKF-LQDSNMK-ENKTVIVKE-TPFFLNCTVAGTPQPTITWKK
DGKPLTHTSAFFDNKTTFLWSDSQRIEFKYEFKEKHVGRYTCTANNRLNTLIRTLVLTVP
AAGLSTPAKIGLTVACLGIGILIITVVVLFKRVKTERKFRKSFRANELYLFEKGNIGQLN
PDCSADEQAELLPYGQ-EWEVPREQISLGKQLGSGAFGRVVKAKVVGLEGPA--------
------TTTTTVAIKMCKSQADQAQIRALALELKIMIHLGKHLNIVNLMGANTTHI-GKG
ELWILVEYCRFGNLLVFMHRHRNNFINQIDANTGHIDTTKL-MPHFVAAAANTATLSSPG
GSW--RDVNSRGSVSQDVVPATPTTPLILSPPPSGHTRPAP-------------------
-----QAHNPTYNPM-SPSHTP------------PHSPLHSPHNTTQATSSHE---CCSG
ELKTPSTTATSDGRVQ---NVYFTST-SD-----SSGSHAPLSPTES-----SLLDSEGK
MLLVPEVGSVPGVNCAFTTTHLVCWAWQVAQGMDYLASRKVLHGDLAARNLLLADDNVVK
ISDFGLSRDMYKKDIYMKKTDDLMPIKWISVEAIRDRIFSVQSDVWAFGVALWEIFSLGS
NPYPGIQVNMDFLPLLEQGYRMDCPKYANQDIYELMLECWEGEPMNRPSFREAVHRLDSL
LQPELKGEYLSMNDQYVRMNEERFKEQPDYLNMFTPPDYENM-TNKAD------------
-----------------------------------EDLKPQYINLQ--VAGSVA----RD
TTDAA-------QQHTTIQSPEV-VSYCNT---------PLSPSP------------ASL
-----------------------------------SSTSNPHYLPMDCTRHSPNPE----
--KEEEEVFSPDP----SQAPRFTFTQDQDNMMTTQK--DNKQPYLNST---QQQQLNPH
SQHSTLITKNN-----NKDTSSNI------------------------------------
------
>b.CarmaC_EVm000679t4 type=protein; aalen=876,84%,partial3; clen=3101; offs=472-3099; organism=Carcinus_maenas; evgclass=alt; oid=Carcinus_maenas_CNS_velvLoc18589ct1; codepot=Code/0.11; cov=3755.5_g2677_i10;
-----------------------------------------------------MVV--LC
------------------------------------------------------------
------------------------------------------------------------
------------------------------------------------------------
LMFEK-------------------------------------------------------
------------------------------------------------------------
--------------------YKTTQVKDYDDDADKNSSSSSLVSTL---HVANATLDHTG
TYTCTAA--TLLESKQ--HSLYIQVLDSLKPYVRIR-------------SPQEIL----V
NLENTTTVKWKAEVFSFPQNPTIVYKNWRGDVLTDN---------ERMEIKFE-------
----SADAFSWFFLHNIT----AADFGRYTLT--ATNGDNTATE---TAAVNLNIMSAP-
EVEIEGVPEF--------VWPQSKVEVTCLAQG-FPLPDVVWEFQPCV----------SG
HPSCS-NYQQVKVDGESMSTPGPGNIMVSSFLFSPQS---SGYLRCVANNS-LATLNHT-
VPLLISDVGG--VYMLNHTVHNTTTVI-ASSAVLTVITNDDFRLTCAANKLIYN------
--KVTL-----HTPQSYVGE--VKQQESTYSLLQETTLQRVSVAVQG-KYSCSAQSYQQH
QDVHAKTVTINVLEEAKVKF-LQDSNMK-ENKTVIVKE-TPFFLNCTVAGTPQPTITWKK
DGKPLTHTSAFFDNKTTFLWSDSQRIEFKYEFKEKHVGRYTCTANNRLNTLIRTLVLTVP
AAGLSTPAKIGLTVACLGIGILIITVVVLFKRVKTERKFRKSFRANELYLFEKGNIGQLN
PDCSADEQAELLPYGQ-EWEVPREQISLGKQLGSGAFGRVVKAKVVGLEGPA--------
------TTTTTVAIKMCKSQADQAQIRALALELKIMIHLGKHLNIVNLMGANTTHI-GKG
ELWILVEYCRFGNLLVFMHRHRNNFINQIDANTGHIDTTKL-MPHFVAAAANTATLSSPG
GSW--RDVNSRGSVSQDVVPATPTTPLILSPPPSGHTRPAP-------------------
-----QAHNPTYNPM-SPSHTP------------PHSPLHSPHNTTQATSSHE---CCSG
ELKTPSTTATSDGRVQ---NVYFTST-SD-----SSGSHAPLSPTES-----SLLDSEGK
MLLVPEVGSVPGVNCAFTTTHLVCWAWQVAQGMDYLASRK--------------------
------------------------------------------------------------
------------------------------------------------------------
------------------------------------------------------------
------------------------------------------------------------
------------------------------------------------------------
------------------------------------------------------------
------------------------------------------------------------
------------------------------------------------------------
------
>b.CarmaC_EVm000679t3 type=protein; aalen=929,88%,partial3; clen=3139; offs=351-3137; organism=Carcinus_maenas; evgclass=alt; oid=Carcinus_maenas_CNS_velvLoc18194ct1; codepot=Code/0.11; cov=585.1_g2677_i9;
M---------------------------------HIL-----------------------
------------------------------------------------------------
--------------------------YQLILAVFFVSG----------------------
------------------------------------------------------------
------------------------------------------------------------
-----AS----SELASPIIDEG-----------------VNPNYVL-GHPFSLKCI-LKG
--N--ISAS-LEWSYPNATVYKTTQVKDYDDDADKNSSSSSLVSTL---HVANATLDHTG
TYTCTAA--TLLESKQ--HSLYIQVLDSLKPYVRIR-------------SPQEIL----V
NLENTTTVKWKAEVFSFPQNPTIVYKNWRGDVLTDN---------ERMEIKFE-------
----SADAFSWFFLHNIT----AADFGRYTLT--ATNGDNTATE---TAAVNLNIMSAP-
EVEIEGVPEF--------VWPQSKVEVTCLAQG-FPLPDVVWEFQPCV----------SG
HPSCS-NYQQVKVDGESMSTPGPGNIMVSSFLFSPQS---SGYLRCVANNS-LATLNHT-
VPLLISDVGG--VYMLNHTVHNTTTVI-ASSAVLTVITNDDFRLTCAANKLIYN------
--KVTL-----HTPQSYVGE--VKQQESTYSLLQETTLQRVSVAVQG-KYSCSAQSYQQH
QDVHAKTVTINVLEEAKVKF-LQDSNMK-ENKTVIVKE-TPFFLNCTVAGTPQPTITWKK
DGKPLTHTSAFFDNKTTFLWSDSQRIEFKYEFKEKHVGRYTCTANNRLNTLIRTLVLTVP
AAGLSTPAKIGLTVACLGIGILIITVVVLFKRVKTERKFRKSFRANELYLFEKGNIGQLN
PDCSADEQAELLPYGQ-EWEVPREQISLGKQLGSGAFGRVVKAKVVGLEGPA--------
------TTTTTVAIKMCKSQADQAQIRALALELKIMIHLGKHLNIVNLMGANTTHI-GKG
ELWILVEYCRFGNLLVFMHRHRNNFINQIDANTGHIDTTKL-MPHFVAAAANTATLSSPG
GSW--RDVNSRGSVSQDVVPATPTTPLILSPPPSGHTRPAP-------------------
-----QAHNPTYNPM-SPSHTP------------PHSPLHSPHNTTQATSSHE---CCSG
ELKTPSTTATSDGRVQ---NVYFTST-SD-----SSGSHAPLSPTES-----SLLDSEGK
MLLVPEVGSVPGVNCAFTTTHLVCWAWQVAQGMDYLASRK--------------------
------------------------------------------------------------
------------------------------------------------------------
------------------------------------------------------------
------------------------------------------------------------
------------------------------------------------------------
------------------------------------------------------------
------------------------------------------------------------
------------------------------------------------------------
------
>b.CarmaC_EVm000679t5 type=protein; aalen=764,72%,partial3; clen=3167; offs=874-3165; organism=Carcinus_maenas; evgclass=alt; oid=Carcinus_maenas_CNS_velvLoc17912ct1; codepot=Code/0.097; cov=1283.1_g2677_i8;
------------------------------------------------------------
------------------------------------------------------------
------------------------------------------------------------
----------------------------------------------------------MA
L-----------------------------------------------------------
------------------------------------------------------------
------------------------------------------------------------
------------------------------------------------------------
----------------------ILLHHW-------C---------PQMEIKFE-------
----SADAFSWFFLHNIT----AADFGRYTLT--ATNGDNTATE---TAAVNLNIMSAP-
EVEIEGVPEF--------VWPQSKVEVTCLAQG-FPLPDVVWEFQPCV----------SG
HPSCS-NYQQVKVDGESMSTPGPGNIMVSSFLFSPQS---SGYLRCVANNS-LATLNHT-
VPLLISDVGG--VYMLNHTVHNTTTVI-ASSAVLTVITNDDFRLTCAANKLIYN------
--KVTL-----HTPQSYVGE--VKQQESTYSLLQETTLQRVSVAVQG-KYSCSAQSYQQH
QDVHAKTVTINVLEEAKVKF-LQDSNMK-ENKTVIVKE-TPFFLNCTVAGTPQPTITWKK
DGKPLTHTSAFFDNKTTFLWSDSQRIEFKYEFKEKHVGRYTCTANNRLNTLIRTLVLTVP
AAGLSTPAKIGLTVACLGIGILIITVVVLFKRVKTERKFRKSFRANELYLFEKGNIGQLN
PDCSADEQAELLPYGQ-EWEVPREQISLGKQLGSGAFGRVVKAKVVGLEGPA--------
------TTTTTVAIKMCKSQADQAQIRALALELKIMIHLGKHLNIVNLMGANTTHI-GKG
ELWILVEYCRFGNLLVFMHRHRNNFINQIDANTGHIDTTKL-MPHFVAAAANTATLSSPG
GSW--RDVNSRGSVSQDVVPATPTTPLILSPPPSGHTRPAP-------------------
-----QAHNPTYNPM-SPSHTP------------PHSPLHSPHNTTQATSSHE---CCSG
ELKTPSTTATSDGRVQ---NVYFTST-SD-----SSGSHAPLSPTES-----SLLDSEGK
MLLVPEVGSVPGVNCAFTTTHLVCWAWQVAQGMDYLASRK--------------------
------------------------------------------------------------
------------------------------------------------------------
------------------------------------------------------------
------------------------------------------------------------
------------------------------------------------------------
------------------------------------------------------------
------------------------------------------------------------
------------------------------------------------------------
------
>b.Erisi1_EVm001938t1 type=protein; aalen=505,78%,complete; clen=1934; offs=55-1572; organism=Eriocheir_sinensis; evgclass=main; oid=Eriocheir_sinensis_trinEriocheir_sinensis_LocDN206127c1g1t4; codepot=Code/0.078;
------------------------------------------------------------
------------------------------------------------------------
------------------------------------------------------------
------------------------------------------------------------
------------------------------------------------------------
------------------------------------------------------------
------------------------------------------------------------
------------------------------------------------------------
------------------------------------------------------------
------------------------------------------------------------
------------------------------------------------------------
------------------------------------------------------------
------------------------------------------------------------
------------------------------------------------------------
------------------------------------------------------------
------------------------------------------------------------
------------------------------------------------------------
------------------------------------------------------------
------------------------------------------------------------
-------------------------------------------------MSPLSPLSPGA
SSW---QGTSTG--RHNTFTATPGSPITLSAPPKGH------------------------
-----QAHNPLYNAN-MGGVTMGGASGMRADLPEAESGVCDTKA----------------
---KLLCSVSNSGSVE---NAYHSNP-TSN---ASVSSRAPLSPTEFPMGDTGLLDSHGQ
P-FVHEVGSVPGVNAPFTTSDLVCWSWQVAQGMDYLASRRVLHGDLAARNLLLADDNVVK
ISDFGLSREMYKKDVYMKKGDDLMPVKWISLEAIRDRIFSVQSDVWAFGVTLWEIFSLGS
TPYPGIEVNPDFMKLLEDGYRMERPRYANEEIYNILLSCWRAEPQDRPSFREVGEVLAEM
MKPDIKDEYLNMNDQYIQMNEARFKEQTDYLNMCAQPHYENMMTTRTED-----------
-----------------------------------DDTKPSF--MQGLPEGQTEIRPRRD
TLDSTMRLN---------MSPEA-VGYCNMG--------TFSPSPP-PA------AAASP
-----------------------------------TPSSQPHYLPMQSTRHSPSPQPPPF
SPQLEDNVFSPRP----EDPPRFTFQHDEGNALTAET---ETKSFLPDTDDSRDRRISED
AEHAKFLIHDN-------------------------------------------------
------
>b.Erisi1_EVm001938t3 type=protein; aalen=810,75%,partial3; clen=3212; offs=781-3210; organism=Eriocheir_sinensis; evgclass=althim; oid=Eriocheir_sinensis_trinEriocheir_sinensis_LocDN210770c2g1t2; codepot=Code/0.16;
M-PGA-------------------ATTYAAAR--------------------LLLV----
-------ASLCASPL---------------------------------------------
------------------------------------------------------------
---AR-----AQTT----ILATP--DVPASRVAGVAGAAGR--------LPCLVSH----
----KHHHDTPV----LVLWYRDGARFPFYTLDLR-------------------------
-------------------EGG-----------------DRQEFVD--------------
---------------PVVKGRVRSEVTG---------------SHL---TLDPLKGEDTG
RYKCRVD---------------FEVSPTLFAYVNLTVYVVPSRLMVVGSDNEAVAAGLLG
PLTEGEALTLYCVALGGWPAPEVTW--WRGSTLLAN---------HSLTTGYDRAALASF
PAPPPPSASEGQVRTELSIPALTRDYVQANLSCRAANNNITAPL---TTSMALLVYLKPR
SVDIRVPNTP--------LVAGQETRLECVAVGAYPAATLTW------T--------K--
------TLRGVPTT-LHAHSRHVGEKTWSYLPVVPKAGDHQATLTCTARNP---------
--------------NISHPG-------ITTTTTLTVITKDDFALLCGGNKLYYK------
--SVEL-----TVPSATGLE--INGSESQFSLLKEAATASVKRGQAG-KYICRGQPHNAS
LPSEVKGVNVIVLDEAPVTF-LEDSNMN-RNKTVTVKENQPYFLNCTVKGRPTPTITWMK
DDQPITQDSEFVDDKTTFLSDDLQRLELKYVFEDKHVGVYKCSAQNRVSKVTGTLTLTVP
TPGLSREGKIGLSAALIGILILAAVVVFLMRRVKTERQFRKSFRQNELYLFEKGNIGQLN
PDCAADEQAELLPYGE-EWEVPRDRITIGKQLGSGAFGRVVKASVTGLEGPA--------
--------ATTVAIKMCKSQADASQVRALTLELKIMAHLGKHLNIVNLMGANTAHM-GKG
ELWILVEYCRFGNLLVFMQRQRRNFINQINPETEHIDPSIL-TLDHAHVMSPLSPLSPGA
SSW--QG-TSTG--RHNTFTATPGSPITLSAPPKGH------------------------
-----QAHN---------------------------------------------------
------------------------------------------------------------
------------------------------------------------------------
------------------------------------------------------------
------------------------------------------------------------
------------------------------------------------------------
------------------------------------------------------------
------------------------------------------------------------
------------------------------------------------------------
------------------------------------------------------------
------------------------------------------------------------
------
>b.Erisi1_EVm001938t6 type=protein; aalen=432,81%,partial5; clen=1592; offs=3-1301; organism=Eriocheir_sinensis; evgclass=alt; oid=Eriocheir_sinensis_trinEriocheir_sinensis_LocDN190887c0g1t1; codepot=Code/0.082;
------------------------------------------------------------
------------------------------------------------------------
------------------------------------------------------------
------------------------------------------------------------
------------------------------------------------------------
------------------------------------------------------------
------------------------------------------------------------
----------------------------LFVF----------------------------
------------------------------------------------------------
------------------------------------------------------------
------------------------------------------------------------
--------------------RHTGLTTTTDI-----------------------------
---------------------------TTTTTTLTVITKDDFALLCGGNKLYYK------
--SVEL-----TVPSATGLE--INGSESQFSLLREAGTASVTRGQAG-KYICRGQPHNAS
LPSEVKGVNVIVLDEAPVTF-LEDSNMN-RNKTVTVKENQPYFLNCTVKGRPTPTITWMK
DDQPITQDSEFVDDKTTFLSDDLQRLELKYVFEDKHVGVYKCSAQNRVSKVTGTLTLTVP
TPGLSREGKIGLSAALIGILILAAVVVFLMRRVKTERQFRKSFRQNELYLFEKGNIGQLN
PDCAADEQAELLPYGE-EWEVPRDRITIGKQLGSGAFGRVVKASVTGLEGPA--------
--------ATTVAIKMCKSQADASQVRALTLELKIMAHLGKHLNIVNLMGANTAHM-GKG
ELWILVEYCRFGNLLVFMQRQRRNFINQINPETEHIDPSIL-TLDHAHVMSPLSPLSPGA
R-----------------------------------------------------------
------------------------------------------------------------
------------------------------------------------------------
------------------------------------------------------------
------------------------------------------------------------
------------------------------------------------------------
------------------------------------------------------------
------------------------------------------------------------
------------------------------------------------------------
------------------------------------------------------------
------------------------------------------------------------
------------------------------------------------------------
------
