# Supplementary material for: Phylogenetic and transcriptomic characterization of insulin and growth factor receptor tyrosine kinases in crustaceans
Source: Front Endocrinol (Lausanne). 2024 Apr 4;15:1379231. doi: 10.3389/fendo.2024.1379231 (PMC11024359; doi:10.3389/fendo.2024.1379231)
Supplement: Supplementary Material 1 — Crustacean RTK sequences and classification. [file DataSheet_1.zip › Supplementary_Material/Supplementary Material 3/EGFR/input.fa]

>GeclaM_EVm000571t2/1-1287 type=protein; aalen=1287,83%,partial3; clen=4597; offs=736-4596; organism=Gecarcinus_lateralis; evgclass=alt; oid=GlaE_velvLoc6677ct1; codepot=Code/0.29; cov=72.7_g2145_i2;
MRARDRGGMARVMEAAFLLLTLGAALAAGWADKSTDFHKGKICIGTTGRMSVPSNRDHHYRNLRNRFINCTY
VDGNLELTWLQDENLDLSFLQYIREVTGYVLISHVDVKRIVLPSLQIIRGRTLFKVSVNDKSYSLLVTLSKM
HTLEMPALRDILHGSVGVINNYNLCHIETIEWNEIMTDPQATYTYLYNFSEPQRTCQCHNACHKGCWGEGEH
NCQKFSKLTCPPQCAQGRCYDTGPRDCCHLFCAGGCTGPTQRDCLACRNFYDDGECKLECPLMQRYNPITYS
WEANPNGKYAYGATCVKDCPEHLLKDNGACVRSCPKGKKAVDGECVPCSGPCPKTCPGPGVIHSGNIDDFKG
CTILDGWLTIMDHSFDGYQHVYPNYTFGAKYSRMHPSKLEVFSTLKEVTGYINIQANHPEFTNLNFLRNLES
IGGRVTMEFSSLYVIKTSLKSLNLRSLRRIRSGKVYILENKDLCFVDKINWKKFIDSGDNSKANPMTLLENN
ADPEQCVAEGLVCHSECSDEGCWGPGDNECLSCRNYKLGNRCTNNCNSPGIYKMGPKTCGFCHKECASSCRG
PESRHCDACKNVKDGPYCLDKCPDMKYNENGECKLCHENCVKGCRGPENTISPRGCESCAMAVISEDLKVEY
CLPENSTCPAGYFSEWVVQQETGDLRLLAGKTICRRCHPRCKNCTSYGFHISVCHECVSYRRGEHCEDECPQ
DHYADNKLHECFKCSSECSNGCSGPLESQCKTCRNYRIYVEGKPGMNNTKFNCTATCPDDLPYKIFPEDASD
PYCGKDPFPLSLDEESIPAILGGTLGCVFLLCTFLAVFCYLWWQRNKTKEAALKMTMTMMPYDDHEPLKPTN
IKPNLAKLRIVKEAELRKGGILGYGAFGTVYKGVWVPEGENVKIPVAIKVLREGTGTNVNKEILEEAYIMAS
VDHPNLLQLLAVCMTTQIMLVTQLMPLGCLLDYVRNNKDKIGSKPLLNWCTQIARGMAYLEGRRLVHRDLAA
RNVLVQTPNCVKITDFGLAKLLDYNEEEYKAAGGKMPIKWLALECIQHRIFTHKSDVWAFGVTVWELLAYGG
RPYEDIPAREVPDLLEKGERLPQPAICTIDVYMLMIRCWMLDAESRPSFRELAEEFAKMARDPGRFLVIPGD
KLMRLPSYTPQDERELIRSLSSAIEGEGVVMAAEEYLQPKYGSGVLGVSGTTTTTTSSTSTSDPATPVKKTP
GGYNMAAGAEYISGRAESPQNRHNLQRERKYAHLEAGATGSPGKRPRGDSLTSRYCSDPLKML

>GeclaM_EVm000571t3/1-1420 type=protein; aalen=1420,76%,complete; clen=5550; offs=24-4286; organism=Gecarcinus_lateralis; evgclass=althim; oid=GlaE_velvLoc4185ct1; codepot=Code/0.32; cov=433.6_g2145_i0;
MSVPSNRDHHYRNLRNRFINCTYVDGNLELTWLQDENLDLSFLQYIREVTGYVLISHVDVKRIVLPSLQIIR
GRTLFKVSVNDKSYSLLVTLSKMHTLEMPALRDILHGSVGVINNYNLCHIETIEWNEIMTDPQATYTYLYNF
SEPQRTCQCHNACHKGCWGEGEHNCQKFSKLTCPPQCAQGRCYDTGPRDCCHLFCAGGCTGPTQRDCLACRN
FYDDGECKLECPLMQRYNPITYSWEANPNGKYAYGATCVKDCPEHLLKDNGACVRSCPKGKKAVDGECVPCS
GPCPKTCPGPGVIHSGNIDDFKGCTILDGWLTIMDHSFDGYQHVYPNYTFGAKYSRMHPSKLEVFSTLKEVT
GYINIQANHPEFTNLNFLRNLESIGGRVTMEFSSLYVIKTSLKSLNLRSLRRIRSGKVYILENKDLCFVDKI
NWKKFIDSGDNSKANPMTLLENNADPEQCVAEGLVCHSECSDEGCWGPGDNECLSCRNYKLGNRCTNNCNSP
GIYKMGPKTCGFCHKECASSCRGPESRHCDACKNVKDGPYCLDKCPDMKYNENGECKLCHENCVKGCRGPEN
TISPRGCESCAMAVISEDLKVEYCLPENSTCPAGYFSEWVVQQETGDLRLLAGKTICRRCHPRCKNCTSYGF
HISVCHECVSYRRGEHCEDECPQDHYADNKLHECFKCSSECSNGCSGPLESQCKTCRNYRIYVEGKPGMNNT
KFNCTATCPDDLPYKIFPEDASDPYCGKDPFPLSLDEESIPAILGGTLGCVFLLCTFLAVFCYLWWQRNKTK
EAALKMTMTMMPYDDHEPLKPTNIKPNLAKLRIVKEAELRKGGILGYGAFGTVYKGVWVPEGENVKIPVAIK
VLREGTGTNVNKEILEEAYIMASVDHPNLLQLLAVCMTTQIMLVTQLMPLGCLLDYVRNNKDKIGSKPLLNW
CTQIARGMAYLEGRRLVHRDLAARNVLVQTPNCVKITDFGLAKLLDYNEEEYKAAGGKMPIKWLALECIQHR
IFTHKSDVWAFGVTVWELLAYGGRPYEDIPAREVPDLLEKGERLPQPAICTIDVYMLMIRCWMLDAESRPSF
RELAEEFAKMARDPGRFLVIPGDKLMRLPSYTPQDERELIRSLSSAIEGEGVVMAAEEYLQPKYGSGVLGVS
GTTTTTTSSTSTSDPATPVKKTPGGYNMAAGAEYISGRAESPQNRHNLQRERKYAHLEAGATGSPGKRPRGD
SLTSRYCSDPLKMLDVGEDDCFTGQGPPPSAPGYGWVGDLRLDLPVDEDDYLMPSPQPSGLATVGPSHQHYM
DLMADAPDGRRGEPGRGISKGSNNNGVAGQQWVGMDNPEYHMMNARAQMYVGRRLHPQQMVGVPVLEAAGRF
GDYGNGLPQQAQHLAPGQRLPSPTQEMPHEYYNELSSHVPHNNLNSRSETTV

>GeclaM_EVm000571t1/1-1280 type=protein; aalen=1280,89%,partial3; clen=4280; offs=440-4279; organism=Gecarcinus_lateralis; evgclass=main; oid=GlaE_velvLoc7745ct1; codepot=Code/0.29; cov=79.1_g2145_i3;
MWPGGSAAFRRLVVLAGLLLFIQQEGTDALREQKVCIGTTGRMSVPSNRDHHYRNLRNRFINCTYVDGNLEL
TWLQDENLDLSFLQYIREVTGYVLISHVDVKRIVLPSLQIIRGRTLFKVSVNDKSYSLLVTLSKMHTLEMPA
LRDILHGSVGVINNYNLCHIETIEWNEIMTDPQATYTYLYNFSEPQRTCQCHNACHKGCWGEGEHNCQKFSK
LTCPPQCAQGRCYDTGPRDCCHLFCAGGCTGPTQRDCLACRNFYDDGECKLECPLMQRYNPITYSWEANPNG
KYAYGATCVKDCPEHLLKDNGACVRSCPKGKKAVDGECVPCSGPCPKTCPGPGVIHSGNIDDFKGCTILDGW
LTIMDHSFDGYQHVYPNYTFGAKYSRMHPSKLEVFSTLKEVTGYINIQANHPEFTNLNFLRNLESIGGRVTM
EFSSLYVIKTSLKSLNLRSLRRIRSGKVYILENKDLCFVDKINWKKFIDSGDNSKANPMTLLENNADPEQCV
AEGLVCHSECSDEGCWGPGDNECLSCRNYKLGNRCTNNCNSPGIYKMGPKTCGFCHKECASSCRGPESRHCD
ACKNVKDGPYCLDKCPDMKYNENGECKLCHENCVKGCRGPENTISPRGCESCAMAVISEDLKVEYCLPENST
CPAGYFSEWVVQQETGDLRLLAGKTICRRCHPRCKNCTSYGFHISVCHECVSYRRGEHCEDECPQDHYADNK
LHECFKCSSECSNGCSGPLESQCKTCRNYRIYVEGKPGMNNTKFNCTATCPDDLPYKIFPEDASDPYCGKDP
FPLSLDEESIPAILGGTLGCVFLLCTFLAVFCYLWWQRNKTKEAALKMTMTMMPYDDHEPLKPTNIKPNLAK
LRIVKEAELRKGGILGYGAFGTVYKGVWVPEGENVKIPVAIKVLREGTGTNVNKEILEEAYIMASVDHPNLL
QLLAVCMTTQIMLVTQLMPLGCLLDYVRNNKDKIGSKPLLNWCTQIARGMAYLEGRRLVHRDLAARNVLVQT
PNCVKITDFGLAKLLDYNEEEYKAAGGKMPIKWLALECIQHRIFTHKSDVWAFGVTVWELLAYGGRPYEDIP
AREVPDLLEKGERLPQPAICTIDVYMLMIRCWMLDAESRPSFRELAEEFAKMARDPGRFLVIPGDKLMRLPS
YTPQDERELIRSLSSAIEGEGVVMAAEEYLQPKYGSGVLGVSGTTTTTTSSTSTSDPATPVKKTPGGYNMAA
GAEYISGRAESPQNRHNLQRERKYAHLEAGATGSPGKRPRGDSLTSRYCSDPLKML

>GeclaM_EVm000571t4/1-1257 type=protein; aalen=1257,74%,complete; clen=5091; offs=24-3797; organism=Gecarcinus_lateralis; evgclass=alt; oid=GlaE_velvLoc5196ct1; codepot=Code/0.28; cov=64.5_g2145_i1;
MSVPSNRDHHYRNLRNRFINCTYVDGNLELTWLQDENLDLSFLQYIREVTGYVLISHVDVKRIVLPSLQIIR
GRTLFKVSVNDKSYSLLVTLSKMHTLEMPALRDILHGSVGVINNYNLCHIETIEWNEIMTDPQATYTYLYNF
SEPQRTCQCHNACHKGCWGEGEHNCQKFSKLTCPPQCAQGRCYDTGPRDCCHLFCAGGCTGPTQRDCLACRN
FYDDGECKLECPLMQRYNPITYSWEANPNGKYAYGATCVKDCPEHLLKDNGACVRSCPKGKKAVDGECVPCS
GPCPKTCPGPGVIHSGNIDDFKGCTILDGWLTIMDHSFDGYQHVYPNYTFGAKYSRMHPSKLEVFSTLKEVT
GYINIQANHPEFTNLNFLRNLESIGGRVTMEFSSLYVIKTSLKSLNLRSLRRIRSGKVYILENKDLCFVDKI
NWKKFIDSGDNSKANPMTLLENNADPEQCVAEGLVCHSECSDEGCWGPGDNECLSCRNYKLGNRCTNNCNSP
GIYKMGPKTCGFCHKECASSCRGPESRHCDACKNVKDGPYCLDKCPDMKYNENGECKLCHENCVKGCRGPEN
TISPRGCESCAMAVISEDLKVEYCLPENSTCPAGYFSEWVVQQETGDLRLLAGKTICRRCHPRCKNCTSYGF
HISVCHECVSYRRGEHCEDECPQDHYADNKLHECFKCSSECSNGCSGPLESQCKTCRNYRIYVEGKPGMNNT
KFNCTATCPDDLPYKIFPEDASDPYCGKDPFPLSLDEESIPAILGGTLGCVFLLCTFLAVFCYLWWQRNKTK
EAALKMTMTMMPYDDHEPLKPTNIKPNLAKLRIVKEAELRKGGILGYGAFGTVYKGVWVPEGENVKIPVAIK
VLREGTGTNVNKEILEEAYIMASVDHPNLLQLLAVCMTTQIMLVTQLMPLGCLLDYVRNNKDKIGSKPLLNW
CTQIARGMAYLEGRRLVHRDLAARNVLVQTPNCVKITDFGLAKLLDYNEEEYKAAGGKMPIKWLALECIQHR
IFTHKSDVWAFGVTVWELLAYGGRPYEDIPAREVPDLLEKGERLPQPAICTIDVYMLMIRCWMLDAESRPSF
RELAEEFAKMARDPGRFLVIPGDKLMRLPSYTPQDERELIRSLSSAIEGEGVVMAAEEYLQPKYGSGVLGVS
GTTTTTTSSTSTSDPATPVKKTPGGYNMAAGAEYISGRAESPQNRHNLQRERKYAHLEAGATGSPGKRPRGD
SLTSRYCSDPLKMLGKGVSLVHRGPAAPAHCPV

>CarmaY_EVm000552t1/1-1469 type=protein; aalen=1469,69%,complete; clen=6376; offs=812-5221; organism=Carcinus_maenas; evgclass=main; oid=CarmaY_velvLoc3645ct1; codepot=Code/0.28; cov=394.3_g1557_i0;
MNVCTRDRSGMARVMAAAYLLLTLGAALSSGWADKSTDFHKGKICIGTTGRMSVPSNRDHHYRNLRNRFINC
TYVDGNLELTWLQDENLDLSFLQYIREVTGYVLISHVDVKRIVLPSLQIIRGRTHFKVSVNDKNFALLVTLS
KMHTLEMPALRDILDGSVGVINNYNLCHIETIEWNEIMTDSKATYTYLYNFSEPQRTCQCHNSCQKGCWGPG
EHNCQKFSKLTCPPQCAQGRCYDTGPRDCCHLFCAGGCTGPTQRDCLACKNFYDDGECKLECPLMQRYNPIT
YSWEANPNGKYAYGATCVKDCPEHLLKDNGACVRSCPKGKKAVKGECVPCSGPCPKTCPGPKVIHSGNIDDF
KGCTILDGWLTIMDHSFDGYQHVFPNYTFGAKFSRMHPSKLEIFSTLKEVTGYINIQANHPEFTNLNFLRNL
EYIGGRVTMEFSSLYIIKTSLKSLNLRSLKRIRSGKVYILENKDLCFVDKINWKKFIDSDDNSKANPMTLLE
NNADDEQCVAERLVCHSECSDEGCWGAGDTECLSCQNFKLGNRCTNNCNVAGIYQMSPKTCGFCHKECASSC
KGPDSHHCDRCKNVKDGPYCLDKCPETKYDDNGECNLCHENCVKGCQGPENTVSPQGCKTCAMAVIDEDLQV
KYCLRENSTCPPGYFSEWVVQQETGDLGTLAGKTICRLCHPRCKNCTSYGFHISVCHECVRYRRGEHCEDEC
PQDHYADNKLHECFKCSSECSNGCSGPLDSQCKTCRNYRIYLEGKPGMNNTKFNCTATCPQDLPYKIFPEDA
SDPYCGKDPLTLSLDDESVPAILGGTLGCVFLLCTFLAVFCYLWWQRNKTKAAALKMTMTMMPYDDHEPLKP
TNIKPNLAKLRIVKEAELRKGGILGYGAFGTVYKGVWVPEGENVKIPVAIKVLREGTGTNVNKEILEEAYIM
ASVDHPNLLQLLAVCMTTQIMLVTQLMPLGCLLDYVRNNKDKIGSKPLLNWCTQIARGMAYLEGRRLVHRDL
AARNVLVQTPNCVKITDFGLAKLLDYNEEEYKAAGGKMPIKWLALECIQHRIFTHKSDVWAFGVTVWELLTY
GGRPYEDIPAREVPDLLEKGERLPQPAICTIDVYMLMIRCWMLDAESRPSFRELAEEFAKMARDPGRFLVIP
GDKLMRLPSYTPQDERELIRSLSSAIEGDGVVMAAEEYLQPKYGGVLGVSGTTTTTTSSTSTSDPTTPVKKT
PEGYNMAAGAEYISGRAESPQNRQNLQRERKYAHLEAGATGSPGKRPRGDSLTSRYCSDPLKMLGKDVGEDE
CFTGQGPPPSAPGYGWVGDLRLDLPVDEDDYLMPSPQPSGLATVGPSHQHYMDLMADAPDGRRGDGGRGSSK
GPNGVAGQQWVGMDNPEYHMMNARAQMYAGRRLHPQQTVGVPVLDVTGRYGGYGNGLPPPQHLPPGQRFPPP
PQEMPHEYYNELSSHAPCASPSSRSETTV

>CarmaC_EVm000672t2/1-1092 type=protein; aalen=1092,68%,complete; clen=4793; offs=449-3727; organism=Carcinus_maenas; evgclass=alt; oid=Carcinus_maenas_CNS_velvLoc8000ct1; codepot=Code/0.2; cov=2127.8_g2143_i1;
MWPGDGAPSFRVVLLLLLVLLQEANALQEQKVCIGTTGRMSVPSNRDHHYRNLRNRFINCTYVDGNLELTWL
QDENLDLSFLQYIREVTGYVLISHVDVKRIVLPSLQIIRGRTHFKVSVNDKNFALLVTLSKMHTLEMPALRD
ILDGSVGVINNYNLCHIETIEWNEIMTDSKATYTYLYNFSEPQRTCQCHNSCQKGCWGPGEHNCQKFSKLTC
PPQCAQGRCYDTGPRDCCHLFCAGGCTGPTQRDCLACKNFYDDGECKLECPLMQRYNPITYSWEANPNGKYA
YGATCVKDCPEHLLKDNGACVRSCPKGKKAVKGECVPCSGPCPKTCPGPKVIHSGNIDDFKGCTILDGWLTI
MDHSFDGYQHVFPNYTFGAKFSRMHPSKLEIFSTLKEVTGYINIQANHPEFTNLNFLRNLEYIGGRVTMEFS
SLYIIKTSLKSLNLRSLKRIRSGKVYILENKDLCFVDKINWKKFIDSDDNSKANPMTLLENNADDEQCVAER
LVCHSECSDEGCWGAGDTECLSCQNFKLGNRCTNNCNVAGIYQMSPKTCGFCHKECASSCKGPDSHHCDRCK
NVKDGPYCLDKCPETKYDDNGECNLCHENCVKGCQGPENTVSPQGCKTCAMAVIDEDLQVKYCLRENSTCPP
GYFSEWVVQQETGDLGTLAGKTICRLCHPRCKNCTSYGFHISVCHECVRYRRGEHCEDECPQDHYADNKLHE
CFKCSSECSNGCSGPLDSQCKTCRNYRIYLEGKPGMNNTKFNCTATCPQDLPYKIFPEDASDPYCGKDPLTL
SLDDESVPAILGGTLGCVFLLCTFLAVFCYLWWQRNKTKAAALKMTMTMMPYDDHEPLKPTNIKPNLAKLRI
VKEAELRKGGILGYGAFGTVYKGVWVPEGENVKIPVAIKVLREGTGTNVNKEILEEAYIMASVDHPNLLQLL
AVCMTTQIMLVTQLMPLGCLLDYVRNNKDKIGSKPLLNWCTQIARGMAYLEGRRLVHRDLAARNVLVQTPNC
VKITDFGLAKLLDYNEEEYKAAGGKMPIKWLALECIQHRIFTHKSDVWAFGECVDLPSCFDLVGVYRRESLS
KIVLSRLYIYSC

>CarmaY_EVm000552t2/1-1457 type=protein; aalen=1457,73%,complete; clen=5983; offs=455-4828; organism=Carcinus_maenas; evgclass=alt; oid=CarmaY_velvLoc4413ct1; codepot=Code/0.28; cov=403.7_g1557_i2;
MWPGDGAPSFRVVLLLLLVLLQEANALQEQKVCIGTTGRMSVPSNRDHHYRNLRNRFINCTYVDGNLELTWL
QDENLDLSFLQYIREVTGYVLISHVDVKRIVLPSLQIIRGRTHFKVSVNDKNFALLVTLSKMHTLEMPALRD
ILDGSVGVINNYNLCHIETIEWNEIMTDSKATYTYLYNFSEPQRTCQCHNSCQKGCWGPGEHNCQKFSKLTC
PPQCAQGRCYDTGPRDCCHLFCAGGCTGPTQRDCLACKNFYDDGECKLECPLMQRYNPITYSWEANPNGKYA
YGATCVKDCPEHLLKDNGACVRSCPKGKKAVKGECVPCSGPCPKTCPGPKVIHSGNIDDFKGCTILDGWLTI
MDHSFDGYQHVFPNYTFGAKFSRMHPSKLEIFSTLKEVTGYINIQANHPEFTNLNFLRNLEYIGGRVTMEFS
SLYIIKTSLKSLNLRSLKRIRSGKVYILENKDLCFVDKINWKKFIDSDDNSKANPMTLLENNADDEQCVAER
LVCHSECSDEGCWGAGDTECLSCQNFKLGNRCTNNCNVAGIYQMSPKTCGFCHKECASSCKGPDSHHCDRCK
NVKDGPYCLDKCPETKYDDNGECNLCHENCVKGCQGPENTVSPQGCKTCAMAVIDEDLQVKYCLRENSTCPP
GYFSEWVVQQETGDLGTLAGKTICRLCHPRCKNCTSYGFHISVCHECVRYRRGEHCEDECPQDHYADNKLHE
CFKCSSECSNGCSGPLDSQCKTCRNYRIYLEGKPGMNNTKFNCTATCPQDLPYKIFPEDASDPYCGKDPLTL
SLDDESVPAILGGTLGCVFLLCTFLAVFCYLWWQRNKTKAAALKMTMTMMPYDDHEPLKPTNIKPNLAKLRI
VKEAELRKGGILGYGAFGTVYKGVWVPEGENVKIPVAIKVLREGTGTNVNKEILEEAYIMASVDHPNLLQLL
AVCMTTQIMLVTQLMPLGCLLDYVRNNKDKIGSKPLLNWCTQIARGMAYLEGRRLVHRDLAARNVLVQTPNC
VKITDFGLAKLLDYNEEEYKAAGGKMPIKWLALECIQHRIFTHKSDVWAFGVTVWELLTYGGRPYEDIPARE
VPDLLEKGERLPQPAICTIDVYMLMIRCWMLDAESRPSFRELAEEFAKMARDPGRFLVIPGDKLMRLPSYTP
QDERELIRSLSSAIEGDGVVMAAEEYLQPKYGGVLGVSGTTTTTTSSTSTSDPTTPVKKTPEGYNMAAGAEY
ISGRAESPQNRQNLQRERKYAHLEAGATGSPGKRPRGDSLTSRYCSDPLKMLGKDVGEDECFTGQGPPPSAP
GYGWVGDLRLDLPVDEDDYLMPSPQPSGLATVGPSHQHYMDLMADAPDGRRGDGGRGSSKGPNGVAGQQWVG
MDNPEYHMMNARAQMYAGRRLHPQQTVGVPVLDVTGRYGGYGNGLPPPQHLPPGQRFPPPPQEMPHEYYNEL
SSHAPCASPSSRSETTV

>CarmaC_EVm000672t1/1-1455 type=protein; aalen=1455,76%,complete; clen=5744; offs=449-4816; organism=Carcinus_maenas; evgclass=main; oid=Carcinus_maenas_CNS_velvLoc4999ct1; codepot=Code/0.28; cov=440.8_g2143_i0;
MWPGDGAPSFRVVLLLLLVLLQEANALQEQKVCIGTTGRMSVPSNRDHHYRNLRNRFINCTYVDGNLELTWL
QDENLDLSFLQYIREVTGYVLISHVDVKRIVLPSLQIIRGRTHFKVSVNDKNFALLVTLSKMHTLEMPALRD
ILDGSVGVINNYNLCHIETIEWNEIMTDSKATYTYLYNFSEPQRTCQCHNSCQKGCWGPGEHNCQKFSKLTC
PPQCAQGRCYDTGPRDCCHLFCAGGCTGPTQRDCLACKNFYDDGECKLECPLMQRYNPITYSWEANPNGKYA
YGATCVKDCPEHLLKDNGACVRSCPKGKKAVKGECVPCSGPCPKTCPGPKVIHSGNIDDFKGCTILDGWLTI
MDHSFDGYQHVFPNYTFGAKFSRMHPSKLEIFSTLKEVTGYINIQANHPEFTNLNFLRNLEYIGGRVTMEFS
SLYIIKTSLKSLNLRSLKRIRSGKVYILENKDLCFVDKINWKKFIDSDDNSKANPMTLLENNADDEQCVAER
LVCHSECSDEGCWGAGDTECLSCQNFKLGNRCTNNCNVAGIYQMSPKTCGFCHKECASSCKGPDSHHCDRCK
NVKDGPYCLDKCPETKYDDNGECNLCHENCVKGCQGPENTVSPQGCKTCAMAVIDEDLQVKYCLRENSTCPP
GYFSEWVVQQETGDLGTLAGKTICRLCHPRCKNCTSYGFHISVCHECVRYRRGEHCEDECPQDHYADNKLHE
CFKCSSECSNGCSGPLDSQCKTCRNYRIYLEGKPGMNNTKFNCTATCPQDLPYKIFPEDASDPYCGKDPLTL
SLDDESVPAILGGTLGCVFLLCTFLAVFCYLWWQRNKTKAAALKMTMTMMPYDDHEPLKPTNIKPNLAKLRI
VKEAELRKGGILGYGAFGTVYKGVWVPEGENVKIPVAIKVLREGTGTNVNKEILEEAYIMASVDHPNLLQLL
AVCMTTQIMLVTQLMPLGCLLDYVRNNKDKIGSKPLLNWCTQIARGMAYLEGRRLVHRDLAARNVLVQTPNC
VKITDFGLAKLLDYNEEEYKAAGGKMPIKWLALECIQHRIFTHKSDVWAFGVTVWELLTYGGRPYEDIPARE
VPDLLEKGERLPQPAICTIDVYMLMIRCWMLDAESRPSFRELAEEFAKMARDPGRFLVIPGDKLMRLPSYTP
QDERELIRSLSSAIEGDGVVMAAEEYLQPKYGGVLGVSGTTTTTTSSTSTSDPTTPVKKTPEGYNMAAGAEY
ISGRAESPQNRQNLQRERKYAHLEAGATGSPGKRPRGDSLTSRYCSDPLKMLDVGEDECFTGQGPPPSAPGY
GWVGDLRLDLPVDEDDYLMPSPQPSGLATVGPSHQHYMDLMADAPDGRRGDGGRGSSKGPNGVAGQQWVGMD
NPEYHMMNARAQMYAGRRLHPQQTVGVPVLDVTGRYGGYGNGLPPPQHLPPGQRFPPPPQEMPHEYYNELSS
HAPCASPSSRSETTV

>PenvanEVm000428t1/1-1074 type=protein; aalen=1074,90%,complete; clen=3547; offs=15-3239; organism=Penaeus_vannamei; evgclass=main; oid=Penaeus_vannamei_trinPenaeus_vannamei_LocDN43579c0g1t1; codepot=Code/0.29;
MKPAKLEVFSTLKEVTGHINIQASHPEFTNLSFLRNLEVIGGRDLTEYFSSLYIVKTSLKSLNLRSLRKIRS
GKVYILENKDLCFVDKINWKKLIENSDDSSSELLLQNNRVSEQCVEEGLVCHSECSGEGCWGTRDDECLSCR
NFKLGERCVNNCNMPGIYQMGPKECSFCHSECDGSCHGPDSNDCDRCKNVMDGPYCVDRCPDTKFNDDGMCR
ACHENCVDGCTGPENTIGQNGCNSCEKAVINGDLEVEYCLHENEACPVGYFSEWLPHLETGALRRLAGKTIC
RRCHPRCKNCTANGFHISVCHECVSYRRGEHCEDECPADHYADEKLHECFRCSPECSHGCTGPLESHCTACR
NYRIYLDGEPGMNNTSFNCTASCPSELPFKIFPEDASDPYCGKDPLLIIDEESIPAILGGTLGCVFLLCIFL
AVFCYLWWQRNKTKAAALKMTMTMMPYDDNEPLKPTNIKPNLAKLRIVKEAELRKGGILGYGAFGTVYKGVW
VPEGENVKIPVAIKVLREGTGTNVNKEILEEAYIMASVDHPNLLQLLAVCMTTQIMLVTQLMPLGCLLDYVR
NNKDKVGSKPLLNWCTQIARGMAYLEERRLVHRDLAARNVLVQTPNCVKITDFGLAKLLDYNEEEYKAAGGK
MPIKWLALECIQHRIFTHKSDVWAFGVTVWEILTYGGRPYEDIPAREVPDLLEKGERLPQPAICTIDVYMLM
IRCWMLDAESRPSFRELAEEFAKMARDPGRFLVIPGDKLMRLPSYTPQDERELIRSLSSAIEGDGVVMAAEE
YLQPKYGTGSVGVTGTTTTSSTSSSNPTTPVKKTMGGYSTGAGAEYISDRAESPQNRHNLQRERKYAHLEAG
AAGSPGQRPRGDSLTSRYCTDPLKMLGKDADVGDDECFNGHGPPPSAPGYGWVGDLRLDLPVDEDDYLMPSP
QPSGLATVGPSHQHYMDLMADNPDGRRNDHLRAYKGPNGTAGQWVGMDNPEYHMMNNRAQMHAGRRIHPQQT
VGVPVLEPGRFSSYGGSSGHSSVSSNGGPQQHQHHHPHPPEMAHEYYNEISSHTPHTLAARSETTV

>Erisi1_EVm000423t1/1-1468 type=protein; aalen=1468,67%,complete; clen=6558; offs=906-5312; organism=Eriocheir_sinensis; evgclass=main; oid=Eriocheir_sinensis_trinEriocheir_sinensis_LocDN207963c0g1t1; codepot=Code/0.38;
MCARDRGGMAHVKEAAFLLLTLGAALAAAWADKPTDFHKGKICIGTTGRMSVPSNRDHHYRNLRNRFINCTY
VDGNLELTWLQDENLDLSFLQYIREVTGYVLISHVDVKRIVLPSLQIIRGRTLFKVSVNDKSYSLLVTLSKM
HSLEMPALRDILHGSVGVINNYNLCHIETIEWNEIMTDPQATYTYLYNFSEPQRTCQCHNACHKGCWGEGER
NCQKFSKLTCPPQCAQGRCYDTGPRDCCHLFCAGGCTGPTQRDCLACRNFYDDGECKLECPLMQRYNQITYS
WEANPNGKYAYGATCVKDCPEHLLKDSGACVRSCPKGKKAVEGECVPCSGPCPKTCPGPKLIHSGNIDDFKG
CTILDGWLTIMDHSFDGYQHVYPNYTFGAKYSRMHPSKLEVFSTLKEVTGYINIQANHPEFTNLNFLRNLES
IGGRVTTEFSSLYVIKTSLKSLNLRSLRRIRSGKVYILENKELCFVDKINWKKFIVNGDTSKANPMTLLENN
ADPDQCVAEGLVCHSECSDEGCWGPGDNECLSCRNFKLGHRCTNNCNSPGIYKMGPKTCAFCHNECASSCRG
PESRHCDACKNVKDGPYCLDKCPDMKYAENGECMLCHENCVKGCKGPENTISPRGCESCAMAVINEDLKVEY
CLPENSTCPVGYFSEWVVQQETGDLRLLAGKTICRRCHPRCKNCTSYGFHISVCHECVSYRRGEHCEDECPQ
DHYADNKLHECFKCSSECSNGCSGPLESQCKTCRNYRIYVEGKPGMNNTKFNCTATCPDDLPYKIFPKDASD
PYCGKDSFPLSLDEESIPAILGGTLGCVFLLCTFLAVFCYLWWQRNKTKEAALKMTMTMMPYDDHEPLKPTN
IKPNLAKLRIVKEAELRKGGILGYGAFGTVYKGVWVPEGENVKIPVAIKVLREGTGTNVNKEILEEAYIMAS
VDHPNLLQLLAVCMTTQIMLVTQLMPLGCLLDYVRNNKDKIGSKPLLNWCTQIARGMAYLEGRRLVHRDLAA
RNVLVQTPNCVKITDFGLAKLLDYNEEEYKAAGGKMPIKWLALECIQHRIFTHKSDVWAFGVTVWELLAYGG
RPYEDIPAREVPDLLEKGERLPQPSICTIDVYMLMIRCWMLDAESRPSFRELAEEFAKMARDPGRFLVIPGD
KLMRLPSYTPQDERELIRSLSSAIEGEGIVMAAEEYLQPKYGGVLGVSGNTTTTTSSTSTSDPTTPVKKTPG
GYNMAAGAEYISGRAESPQNRHNLQRERKYAHLEGGAMGSPGKRPRGDSLTSRYCSDPLKMLDVGEDDCFTG
QGSPPSAPGYGWVGDLRLDLPVDEDDYLMPSPQPSGLATVGPSHQHYMDLMADAPDGRRGEPGRGGPKGPNN
NGMVGQQWVGMDNPEYHMMNARAQMYAGRRLHPQQMVGVPVLDGAGRFGAYGNGLPQQGQHLGPGQRLPSPT
QEMPHEYYNELSSHAPHNNLNSRSETTV

>Erisi1_EVm000423t2/1-1462 type=protein; aalen=1462,71%,complete; clen=6101; offs=467-4855; organism=Eriocheir_sinensis; evgclass=alt; oid=Eriocheir_sinensis_trinEriocheir_sinensis_LocDN207963c0g1t3; codepot=Code/0.38;
MWPGGSAASLRLVVLVGLLLLLLQREGTDALREQKVCIGTTGRMSVPSNRDHHYRNLRNRFINCTYVDGNLE
LTWLQDENLDLSFLQYIREVTGYVLISHVDVKRIVLPSLQIIRGRTLFKVSVNDKSYSLLVTLSKMHSLEMP
ALRDILHGSVGVINNYNLCHIETIEWNEIMTDPQATYTYLYNFSEPQRTCQCHNACHKGCWGEGERNCQKFS
KLTCPPQCAQGRCYDTGPRDCCHLFCAGGCTGPTQRDCLACRNFYDDGECKLECPLMQRYNQITYSWEANPN
GKYAYGATCVKDCPEHLLKDSGACVRSCPKGKKAVEGECVPCSGPCPKTCPGPKLIHSGNIDDFKGCTILDG
WLTIMDHSFDGYQHVYPNYTFGAKYSRMHPSKLEVFSTLKEVTGYINIQANHPEFTNLNFLRNLESIGGRVT
TEFSSLYVIKTSLKSLNLRSLRRIRSGKVYILENKELCFVDKINWKKFIVNGDTSKANPMTLLENNADPDQC
VAEGLVCHSECSDEGCWGPGDNECLSCRNFKLGHRCTNNCNSPGIYKMGPKTCAFCHNECASSCRGPESRHC
DACKNVKDGPYCLDKCPDMKYAENGECMLCHENCVKGCKGPENTISPRGCESCAMAVINEDLKVEYCLPENS
TCPVGYFSEWVVQQETGDLRLLAGKTICRRCHPRCKNCTSYGFHISVCHECVSYRRGEHCEDECPQDHYADN
KLHECFKCSSECSNGCSGPLESQCKTCRNYRIYVEGKPGMNNTKFNCTATCPDDLPYKIFPKDASDPYCGKD
SFPLSLDEESIPAILGGTLGCVFLLCTFLAVFCYLWWQRNKTKEAALKMTMTMMPYDDHEPLKPTNIKPNLA
KLRIVKEAELRKGGILGYGAFGTVYKGVWVPEGENVKIPVAIKVLREGTGTNVNKEILEEAYIMASVDHPNL
LQLLAVCMTTQIMLVTQLMPLGCLLDYVRNNKDKIGSKPLLNWCTQIARGMAYLEGRRLVHRDLAARNVLVQ
TPNCVKITDFGLAKLLDYNEEEYKAAGGKMPIKWLALECIQHRIFTHKSDVWAFGVTVWELLAYGGRPYEDI
PAREVPDLLEKGERLPQPSICTIDVYMLMIRCWMLDAESRPSFRELAEEFAKMARDPGRFLVIPGDKLMRLP
SYTPQDERELIRSLSSAIEGEGIVMAAEEYLQPKYGGVLGVSGNTTTTTSSTSTSDPTTPVKKTPGGYNMAA
GAEYISGRAESPQNRHNLQRERKYAHLEGGAMGSPGKRPRGDSLTSRYCSDPLKMLDVGEDDCFTGQGSPPS
APGYGWVGDLRLDLPVDEDDYLMPSPQPSGLATVGPSHQHYMDLMADAPDGRRGEPGRGGPKGPNNNGMVGQ
QWVGMDNPEYHMMNARAQMYAGRRLHPQQMVGVPVLDGAGRFGAYGNGLPQQGQHLGPGQRLPSPTQEMPHE
YYNELSSHAPHNNLNSRSETTV

>Canbo1_EVm000431t1/1-1461 type=protein; aalen=1461,51%,complete-utrpoor; clen=8466; offs=109-4494; organism=Cancer_borealis; evgclass=noclass; oid=Cancer_borealis_Cancer_borealis_GEFB01007501.1; codepot=Code/0.25; TSA: Cancer borealis DS01-Cborealis_contig_7412 transcribed RNA sequence
MWTEVSAASYRVVLATFLLLALLQEGANALQEQKVCIGTTGRMSVPSNRDHHYRNLRNRFINCTYVDGNLEL
TWLQDENLDLSFLQYIREVTGYVLISHVDVKKIVLPSLQIIRGRTLFKVSVNDKSYALLVTLSKMHTLEMPA
LRDILHGSVGVINNYNLCHIGTIEWQEIMTGPDANYTHMYNFSEPARTCQCHRSCHKGCWGEGEKNCQKFSK
LTCEPQCAQGRCYDTGPRDCCHLFCAGGCTGPTQRDCLACRNFYDDGECKLECPLMQRYDSITYSWETNPNG
KYAYGATCVKDCPEHLLKDNGACVRSCPKGKKAVEGECVPCRGPCPKTCPGPKVIHSGNIDDYKGCTILDGW
LTIMDHSFDGYQHVFPNYTFGAKYSRMHPSKLEVFNTLKEVTGYINIQANHPEFTNLNFLRNLEYIGGRVTM
EFSSLYIIKTSLKSLNLRSLKRIRSGKVYILENKDLCFVDKINWKKFIDNDDNSKANPMTLLENNADSEQCT
AERLVCHSECSDEGCWGAGVNECLSCRNFQLGKNCSNNCNRAGIYQMDPKTCAFCHKECDSSCKGPDSNHCD
HCKNVKDGPYCLDKCPDTKYNDNGECKLCHTNCEMGCRGPENNMGPQGCEICEMAVMDESMKVKYCLPQNST
CPTGYFSEWVSQQETGDLRLLAGKTMCRRCHPRCKNCTSYGFHISVCRECVKYRRGEHCEDECPQDHYADNK
LHECLKCSSECSNSCSGPLESQCKTCRNYRIYVEGKPGMNNTKFNCTATCPHDLPYKIFPEDASDPYCGKDP
FPLSLDDESVPAILGGTLGCVFLLCTFLAVFCYLWWQRNKTKAAALKMTMTMMPYDDHEPLKPTNIKPNLAK
LRIVKEAELRKGGILGYGAFGTVYKGVWVPEGENVKIPVAIKVLREGTGTNVNKEILEEAYIMASVDHPNLL
QLLAVCMTTQIMLVTQLMPLGCLLDYVRNNKDKIGSKPLLNWCTQIARGMAYLEGRRLVHRDLAARNVLVQT
PNCVKITDFGLAKLLDYNEEEYKAAGGKMPIKWLALECIQHRIFTHKSDVWAFGVTVWELLTYGGRPYEDIP
AREVPDLLEKGERLPQPAICTIDVYMLMIRCWMLDAESRPSFRELAEEFAKMARDPGRFLVIHGDKLMRLPS
YTPQDERELIRSLSSAIDGDGVVMAAEEYLQPKYGGVLGVSGTTTTTTSSTSTSDPTTPVKKTPEGYNIATG
AEYISGRAESPQNRQNLQRERKYAHLEAGATGSPGKRPRGDSLTSRYCSDPLKMLDVGEDDCFTSQGSPPSA
PGYGWVGDLRLDLPVDEDDYLMPSPQPSGLATVGPSHQHYMDLMADAADGRRGEPGRGTCKGPANNGMAGQQ
WVGMDNPEYHMMNARAQMYAGRRLHPQQTVGVPVLDVAGRYGGYGNGFHQQPQHFPPGQRLPSPSQEMPHEY
YNELSSHVSHAPPSSRSETTV

>ScyparEVm000437t1/1-1229 type=protein; aalen=1229,82%,partial3; clen=4453; offs=767-4453; organism=Scylla_paramamosain; evgclass=main; oid=Scylla_paramamosain_trinLocDN7289c2g1t1; codepot=Code/0.3;
MNVCKRERSGMARVIEAAYLLLTLGAALAPGWADKPTDFHKGKICIGTTGRMSVPSNRDHHYRNLRNRFINC
TYVDGNLELTWLQDENLDLSFLQYIREVTGYVLISHVDVKRIVLPSLQIIRGRTLFKVSVNDKSFALLVTLS
KMHTLEMPSLRDILHGSVGVINNYNLCHIETIEWNEIMTDPLANYTYMYNFSEPQRTCQCHTSCQKGCWGAG
EHNCQKFSKLTCPPQCAQGRCYDTGPRDCCHLFCAGGCTGPTQRDCLACRNFYDDGECKLECPLMQRYNPIT
YSWEANPKGKYAYGATCVKDCPEHLLKDNGACVRSCPKGKKAVDGECVPCNGPCPKTCPGPEVIHSGNIDDF
KGCTILDGWLTIMDHSFDGYQHVYPNYTFGAKYSRMHPSKLEMLSTLKEVTAYINIQANHPDFTNLNFLRNL
EYIGGRETMEFSSLYIIKTSLKSLNLRSLKRIRSGKVYILENKDLCFVDKINWKKFIDTDDNSKTSPMTLLE
NNANSEQCVAERLVCHTECSDEGCWGPGDNECLSCRNFKLGNRCTNNCNLAGTYQMGPKTCGFCHKECASSC
QGPESRHCDRCKNVKDGPYCLDKCPDTKYNDNGECKSCHENCIKGCRGPKNTLGPQGCNTCAMAVIDEDLRV
KHCLPENSTCPTGYFSEWVVQQETGDLSLLAGKTICRRCHPRCKNCTSYGFHISVCHECVRYRRGEHCEDEC
PQDHYADDKLHECFKCSSECSNGCSGPLESQCKTCRNYRIYVEGKPGMNNTKFNCTATCPNELPYKIFPEDA
SDPYCGKDPFPLSLDDESVPAILGGTLGCVFLLCTFLAVFCYLWWQRNKTKAAALKMTMTMMPYDDHEPLKP
TNIKPNLAKLRIVKEAELRKGGILGYGAFGTVYKGVWVPEGENVKIPVAIKVLREGTGTNVNKEILEEAYIM
ASVDHPNLLQLLAVCMTTQIMLVTQLMPLGCLLDYVRNNKDKIGSKPLLNWCTQIARGMAYLEGRRLVHRDL
AARNVLVQTPNCVKITDFGLAKLLDYNEEEYKAAGGKMPIKWLALECIQHRIFTHKSDVWAFGVTVWELLTY
GGRPYEDIPAREVPDLLEKGERLPQPAICTIDVYMLMIRCWMLDAESRPSFRELAEEFAKMARDPGRFLVIP
GDKLMRLPSYTPQDERELIRSLSSAIEGDGVVMAAEEYLQPKYGGVLGVSGTTTTTTSSTSTSDPTTPVKKT
PEGYN

>ScyparEVm000437t2/1-1283 type=protein; aalen=1283,90%,partial3; clen=4252; offs=404-4252; organism=Scylla_paramamosain; evgclass=althim; oid=Scylla_paramamosain_trinLocDN3390c2g1t2; codepot=Code/0.32;
MWPWGSAASLRVVVACLLLLVLLQEGADALQEQKVCIGTTGRMSVPSNRDHHYRNLRNRFINCTYVDGNLEL
TWLQDENLDLSFLQYIREVTGYVLISHVDVKRIVLPSLQIIRGRTLFKVSVNDKSFALLVTLSKMHTLEMPS
LRDILHGSVGVINNYNLCHIETIEWNEIMTDPLANYTYMYNFSEPQRTCQCHTSCQKGCWGAGEHNCQKFSK
LTCPPQCAQGRCYDTGPRDCCHLFCAGGCTGPTQRDCLACRNFYDDGECKLECPLMQRYNPITYSWEANPKG
KYAYGATCVKDCPEHLLKDNGACVRSCPKGKKAVDGECVPCNGPCPKTCPGPEVIHSGNIDDFKGCTILDGW
LTIMDHSFDGYQHVYPNYTFGAKYSRMHPSKLEMLSTLKEVTAYINIQANHPDFTNLNFLRNLEYIGGRETM
EFSSLYIIKTSLKSLNLRSLKRIRSGKVYILENKDLCFVDKINWKKFIDTDDNSKTSPMTLLENNANSEQCV
AERLVCHTECSDEGCWGPGDNECLSCRNFKLGNRCTNNCNLAGTYQMGPKTCGFCHKECASSCQGPESRHCD
RCKNVKDGPYCLDKCPDTKYNDNGECKSCHENCIKGCRGPKNTLGPQGCNTCAMAVIDEDLRVKHCLPENST
CPTGYFSEWVVQQETGDLSLLAGKTICRRCHPRCKNCTSYGFHISVCHECVRYRRGEHCEDECPQDHYADDK
LHECFKCSSECSNGCSGPLESQCKTCRNYRIYVEGKPGMNNTKFNCTATCPNELPYKIFPEDASDPYCGKDP
FPLSLDDESVPAILGGTLGCVFLLCTFLAVFCYLWWQRNKTKAAALKMTMTMMPYDDHEPLKPTNIKPNLAK
LRIVKEAELRKGGILGYGAFGTVYKGVWVPEGENVKIPVAIKVLREGTGTNVNKEILEEAYIMASVDHPNLL
QLLAVCMTTQIMLVTQLMPLGCLLDYVRNNKDKIGSKPLLNWCTQIARGMAYLEGRRLVHRDLAARNVLVQT
PNCVKITDFGLAKLLDYVRNNKDKIGSKPLLNWCTQIARGMAYLEGRRLVHRDLAARNVLVQTPNCVKITDF
GLAKLLDYNEEEYKAAGGKMPIKWLALECIQHRIFTHKSDVWAFGVTVWELLTYGGRPYEDIPAREVPDLLE
KGERLPQPAICTIDVYMLMIRCWMLDAESRPSFRELAEEFAKMARDPGRFLVIPGDKLMRLPSYTPQDEREL
IRSLSSAIEGDGVVMAAEEYLQPKYGGVLGVSGTTTTTTSSTSTSDPTTPVKKTPEGYN

>ScyparEVm000437t3/1-1220 type=protein; aalen=1220,90%,partial3; clen=4065; offs=406-4065; organism=Scylla_paramamosain; evgclass=alt; oid=Scylla_paramamosain_trinLocDN7289c2g1t2; codepot=Code/0.3;
MWPWGSAASLRVVVACLLLLVLLQEGADALQEQKVCIGTTGRMSVPSNRDHHYRNLRNRFINCTYVDGNLEL
TWLQDENLDLSFLQYIREVTGYVLISHVDVKRIVLPSLQIIRGRTLFKVSVNDKSFALLVTLSKMHTLEMPS
LRDILHGSVGVINNYNLCHIETIEWNEIMTDPLANYTYMYNFSEPQRTCQCHTSCQKGCWGAGEHNCQKFSK
LTCPPQCAQGRCYDTGPRDCCHLFCAGGCTGPTQRDCLACRNFYDDGECKLECPLMQRYNPITYSWEANPKG
KYAYGATCVKDCPEHLLKDNGACVRSCPKGKKAVDGECVPCNGPCPKTCPGPEVIHSGNIDDFKGCTILDGW
LTIMDHSFDGYQHVYPNYTFGAKYSRMHPSKLEMLSTLKEVTAYINIQANHPDFTNLNFLRNLEYIGGRETM
EFSSLYIIKTSLKSLNLRSLKRIRSGKVYILENKDLCFVDKINWKKFIDTDDNSKTSPMTLLENNANSEQCV
AERLVCHTECSDEGCWGPGDNECLSCRNFKLGNRCTNNCNLAGTYQMGPKTCGFCHKECASSCQGPESRHCD
RCKNVKDGPYCLDKCPDTKYNDNGECKSCHENCIKGCRGPKNTLGPQGCNTCAMAVIDEDLRVKHCLPENST
CPTGYFSEWVVQQETGDLSLLAGKTICRRCHPRCKNCTSYGFHISVCHECVRYRRGEHCEDECPQDHYADDK
LHECFKCSSECSNGCSGPLESQCKTCRNYRIYVEGKPGMNNTKFNCTATCPNELPYKIFPEDASDPYCGKDP
FPLSLDDESVPAILGGTLGCVFLLCTFLAVFCYLWWQRNKTKAAALKMTMTMMPYDDHEPLKPTNIKPNLAK
LRIVKEAELRKGGILGYGAFGTVYKGVWVPEGENVKIPVAIKVLREGTGTNVNKEILEEAYIMASVDHPNLL
QLLAVCMTTQIMLVTQLMPLGCLLDYVRNNKDKIGSKPLLNWCTQIARGMAYLEGRRLVHRDLAARNVLVQT
PNCVKITDFGLAKLLDYNEEEYKAAGGKMPIKWLALECIQHRIFTHKSDVWAFGVTVWELLTYGGRPYEDIP
AREVPDLLEKGERLPQPAICTIDVYMLMIRCWMLDAESRPSFRELAEEFAKMARDPGRFLVIPGDKLMRLPS
YTPQDERELIRSLSSAIEGDGVVMAAEEYLQPKYGGVLGVSGTTTTTTSSTSTSDPTTPVKKTPEGYN

>S.paramamosainEGFR1 WAR33937.1 epidermal growth factor receptor 1 [Scylla paramamosain]
MWPWGSAASLRVVVACLLLLVLLQEGADALQEQKVCIGTTGRMSVPSNRDHHYRNLRNRFINCTYVDGNL
ELTWLQDENLDLSFLQYIREVTGYVLISHVDVKRIVLPSLQIIRGRTLFKVSVNDKSFALLVTLSKMHTL
EMPSLRDILHGSVGVINNYNLCHIETIEWNEIMTDPLANYTYMYNFSEPQRTCQCHTSCQKGCWGAREHN
CQKFSKLTCPPQCAQGRCYDTGPRDCCHLFCAGGCTGPTQRDCLACRNFYDDGECKLECPLMQRYNPITY
SWEANPKGKYAYGATCVKDCPEHLLKDNGACVRSCPKGKKAVDGECVPCNGPCPKTCPGPEVIHSGNIDD
FKGCTILDGWLTIMDHSFDGYQHVYPNYTFGAKYSRMHPSKLEMLSTLKEVTAYINIQANHPDFTNLNFL
RNLEYIGGRETMEFSSLYIIKTSLKSLNLRSLKRIRSGKVYILENKDLCFVDKINWKKFIDTDDNSKTSP
MTLLENNANSEQCVAERLVCHTECSDEGCWGPGDNECLSCRNFKLGNRCTNNCNLAGTYQMGPKTCGFCH
KECASSCQGPESRHCDRCKNVKDGPYCLDKCPDTKYNDNGECKSCHENCIKGCRGPKNTLGPQGCNTCAM
AVIDEDLRVKHCLPENSTCPTGYFSEWVVQQETGDLSLLAGKTICRRCHSRCKNCTSYGFHISVCHECVR
YRRGEHCEDECPQDHYADDKLHECFKCSSECSNGCSGPLESQCKTCRNYRIYVEGKPGMNNTKFNCTATC
PNELPYKIFPEDASDPYCGKDPFPLSLDDESVPAILGGTLGCVFLLCTFLAVFCYLWWQRNKTKAAALKM
TMTMMPYDDHEPLKPTNIKPNLAKLRIVKEAELRKGGILGYGAFGTVYKGVWVPEGENVKIPVAIKVLRE
GTGTNVNKEILEEAYIMASVDHPNLLQLLAVCMTTQIMLVTQLMPLGCLLDYVRNNKDKIGSKPLLNWCT
QIARGMAYLEGRRLVHRDLAARNVLVQTPNCVKITDFGLAKLLDYNEEEYKAAGGKMPIKWLALECIQHR
IFTHKSDVWAFGVTVWELLTYGGRPYEDIPAREVPDLLEKGERLPQPAICTIDVYMLMIRCWMLDAESRP
SFRELAEEFAKMARDPGRFLVIPGDKLMRLPSYTPQDERELIRSLSSAIEGDGVVMAAEEYLQPKYGGVL
GVSGTTTTTTSSTSTSDPTTPVKKTPEGYNMAAGAEYISGRAESPQNRQNLQRERKYAHLEAGATGSPGK
RPRGDSLTSRYCSDPLKMLDVGEDDCFVGPPPSAPGYGWVGDLRLDLPVDEDDYLMPSPQPSGLATVGPS
HQHYMDLMADAPDGRRGEPSRGGSKGPSNNGVAGQQWVGMDNPEYHMMNARAQMYAGRRLHPQQTVGVPV
LDAAGRYGGYGNGLPQPQHLPPGHCLPSPSQEMPHEYYNELSSHVPCAAASSRSETTV

>S.paramamosainEGFR2a WAR33938.1 epidermal growth factor receptor 2a [Scylla paramamosain]
MNVCKRERSGMARVIEAAYLLLTLGAALAPGWADKPTDFHKGKICIGTTGRMSVPSNRDHHYRNLRNRFI
NCTYVDGNLELTWLQDENLDLSFLQYIREVTGYVLISHVDVKRIVLPSLQIIRGRTLFKVSVNDKSFALL
VTLSKMHTLEMPSLRDILHGSVGVINNYNLCHIETIEWNEIMTDPLANYTYMYNFSEPQRTCQCHTSCQK
GCWGAGEHNCQKFSKLTCPPQCAQGRCYDTGPRDCCHLFCAGGCTGPTQRDCLACRNFYDDGDCKLECPL
MQRYNPITYSWEANPKGKYAYGATCVKDCPEHLLKDNGACVRSCPKGKKAVDGECVPCNGPCPKTCPGPE
VIHSGNIDDFKGCTILDGWLTIMDHSFDGYQHVYPNYTFGAKYSRMHPSKLEMLSTLKEVTAYINIQANH
PDFTNLNFLRNLEYIGGRETMEFSSLYIIKTSLKSLNLRSLKRIRSGKVYILENKDLCFVDKINWKKFID
TDDNSKTSPMTLLENNANSEQCVAERLVCHTECSDEGCWGPGDNECLSCRNFKLGNRCTNNCNLAGTYQM
GPKTCGFCHKECASSCQGPESRHCDRCKNVKDGPYCLDKCPDTKYNDNGECKSCHENCIKGCRGPKNTLG
PQGCNTCAMAVIDEDLRVKHCLPENSTCPTGYFSEWVVQQETGDLSLLAGKTICRRCHPRCKNCTSYGFH
ISVCHECVRYRRGEHCEDECPQDHYADDKLHECFKCSSECSNGCSGPLESQCKTCRNYRIYVEGKPGMNN
TKFNCTATCPNELPYKIFPEDASDPYCGKDPFPLSLDDESVPAILGGTLGCVFLLCTFLAVFCYLWWQRN
KTKAAALKMTMTMMPYDDHEPLKPTNIKPNLAKLRIVKEAELRKGGILGYGAFGTVYKGVWVPEGENVKI
PVAIKVLREGTGTNVNKEILEEAYIMASVDHPNLLQLLAVCMTTQIMLVTQLMPLGCLLDYVRNNKDKIG
SKPLLNWCTQIARGMAYLEGRRLVHRDLAARNVLVQTPNCVKITDFGLAKLLDYNEEEYKAAGGKMPIKW
LALECIQHRIFTHKSDVWAFGVTVWELLTYGGRPYEDIPAREVPDLLEKGERLPQPAICTIDVYMLMIRC
WMLDAESRPSFRELAEEFAKMARDPGRFLVIPGDKLMRLPSYTPQDERELIRSLSSAIEGDGVVMAAEEY
LQPKYGGVLGVSGTTTTTTSSTSTSDPTTPVKKTPEGYNMAAGAEYISGRAESPQNRQNLQRERKYAHLE
AGATGSPGKRPRGDSLTSRYCSDPLKMLDVGEDDCFVGPPPSAPGYGWVGDLRLDLPVDEDDYLMPSPQP
SGLATVGPSHQHYMDLMADAPDGRRGEPSRGGSKGPSNNGVAGQQWVGMDNPEYHMMNARAQMYAGRRLH
PQQTVGVPVLDAAGRYGGYGNGLPQPQHLPPGHCLPSPSQEMPHEYYNELSSHVPCAAASSRSETTV


>S.paramamosainEGFR2b WAR33939.1 epidermal growth factor receptor 2b [Scylla paramamosain]
MNVCKRERSGMARVIEAAYLLLTLGAALAPGWADKPTDFHKGKICIGTTGRMSVPSNRDHHYRNLRNRFI
NCTYVDGNLELTWLQDENLDLSFLQYIREVTGYVLISHVDVKRIVLPSLQIIRGRTLFKVSVNDKSFALL
VTLSKMHTLEMPSLRDILHGSVGVINNYNLCHIETIEWNEIMTDPLANYTYMYNFSEPQRTCQCHTSCQK
GCWGAGEHNCQKFSKLTCPPQCAQGRCYDTGPRDCCHLFCAGGCTGPTQRDCLACRNFYDDGDCKLECPL
MQRYNPITYSWEANPKGKYAYGATCVKDCPEHLLKDNGACVRSCPKGKKAVDGECVPCNGPCPKTCPGPE
VIHSGNIDDFKGCTILDGWLTIMDHSFDGYQHVYPNYTFGAKYSRMHPSKLEMLSTLKEVTAYINIQANH
PDFTNLNFLRNLEYIGGRETMEFSSLYIIKTSLKSLNLRSLKRIRSGKVYILENKDLCFVDKINWKKFID
TDDNSKTSPMTLLENNANSEQCVAERLVCHTECSDEGCWGPGDNECLSCRNFKLGNRCTNNCNLAGTYQM
GPKTCGFCHKECASSCQGPESRHCDRCKNVKDGPYCLDKCPDTKYNDNGECKSCHENCIKGCRGPKNTLG
PQGCNTCAMAVIDEDLRVKHCLPENSTCPTGYFSEWVVQQETGDLSLLAGKTICRRCHPRCKNCTSYGFH
ISVCHECVRYRRGEHCEDECPQDHYADDKLHECFKCSSECSNGCSGPLESQCKTCRNYRIYVEGKPGMNN
TKFNCTATCPNELPYKIFPEDASDPYCGKDPFPLSLDDESVPAILGGTLGCVFLLCTFLAVFCYLWWQRN
KTKAAALKMTMTMMPYDDHEPLKPTNIKPNLAKLRIVKEAELRKGGILGYGAFGTVYKGVWVPEGENVKI
PVAIKVLREGTGTNVNKEILEEAYIMASVDHPNLLQLLAVCMTTQIMLVTQLMPLGCLLDYVRNNKDKIG
SKPLLNWCTQIARGMAYLEGRRLVHRDLAARNVLVQTPNCVKITDFGLAKLLDYNEEEYKAAGGKMPIKW
LALECIQHRIFTHKSDVWAFGVTVWELLTYGGRPYEDIPAREVPDLLEKGERLPQPAICTIDVYMLMIRC
WMLDAESRPSFRELAEEFAKMARDPGRFLVIPGDKLMRLPSYTPQDERELIRSLSSAIEGDGVVMAAEEY
LQPKYGGVLGVSGTTTTTTSSTSTSDPTTPVKKTPEGYNMAAGAEYISGRAESPQNRQNLQRERKYAHLE
AGATGSPDVGEDDCFVGPPPSAPGYGWVGDLRLDLPVDEDDYLMPSPQPSGLATVGPSHQHYMDLMADAP
DGRRGEPSRGGSKGPSNNGVAGQQWVGMDNPEYHMMNARAQMYAGRRLHPQQTVGVPVLDAAGRYGGYGN
GLPQPQHLPPGHCLPSPSQEMPHEYYNELSSHVPCAAASSRSETTV
