# Supplementary material for: Phylogenetic and transcriptomic characterization of insulin and growth factor receptor tyrosine kinases in crustaceans
Source: Front Endocrinol (Lausanne). 2024 Apr 4;15:1379231. doi: 10.3389/fendo.2024.1379231 (PMC11024359; doi:10.3389/fendo.2024.1379231)
Supplement: Supplementary Material 1 — Crustacean RTK sequences and classification. [file DataSheet_1.zip › Supplementary_Material/Supplementary Material 3/EGFR/alignment.fa]

>GeclaM_EVm000571t2/1-1287 type=protein; aalen=1287,83%,partial3; clen=4597; offs=736-4596; organism=Gecarcinus_lateralis; evgclass=alt; oid=GlaE_velvLoc6677ct1; codepot=Code/0.29; cov=72.7_g2145_i2;
--MRARDRGGMARVMEAAFLLLTLGAALAAGWADKSTD-FHKGKICIGTTGRMSVPSNRD
HHYRNLRNRFINCTYVDGNLELTWLQDENLDLSFLQYIREVTGYVLISHVDVKRIVLPSL
QIIRGRTLFKVSVNDKSYSLLVTLSKMHTLEMPALRDILHGSVGVINNYNLCHIETIEWN
EIMTDPQATYTYLYNFSEPQRTCQCHNACHKGCWGEGEHNCQKFSKLTCPPQCAQGRCYD
TGPRDCCHLFCAGGCTGPTQRDCLACRNFYDDGECKLECPLMQRYNPITYSWEANPNGKY
AYGATCVKDCPEHLLKDNGACVRSCPKGKKAVDGECVPCSGPCPKTCPGPGVIHSGNIDD
FKGCTILDGWLTIMDHSFDGYQHVYPNYTFGAKYSRMHPSKLEVFSTLKEVTGYINIQAN
HPEFTNLNFLRNLESIGGR-VTMEFSSLYVIKTSLKSLNLRSLRRIRSGKVYILENKDLC
FVDKINWKKFIDSGDNSKANPMTLLENNADPEQCVAEGLVCHSECSDEGCWGPGDNECLS
CRNYKLGNRCTNNCNSPGIYKMGPKTCGFCHKECASSCRGPESRHCDACKNVKDGPYCLD
KCPDMKYNENGECKLCHENCVKGCRGPENTISPRGCESCAMAVISEDLKVEYCLPENSTC
PAGYFSEWVVQQETGDLRLLAGKTICRRCHPRCKNCTSYGFHISVCHECVSYRRGEHCED
ECPQDHYADNKLHECFKCSSECSNGCSGPLESQCKTCRNYRIYVEGKPGMNNTKFNCTAT
CPDDLPYKIFPEDASDPYCGKDPFPLSLDEESIPAILGGTLGCVFLLCTFLAVFCYLWWQ
RNKTKEAALKMTMTMMPYDDHEPLKPTNIKPNLAKLRIVKEAELRKGGILGYGAFGTVYK
GVWVPEGENVKIPVAIKVLREGTGTNVNKEILEEAYIMASVDHPNLLQLLAVCMTTQIML
VTQLMPLGC---------------------------------------------------
------------LLDYVRNNKDKIGSKPLLNWCTQIARGMAYLEGRRLVHRDLAARNVLV
QTPNCVKITDFGLAKLLDYNEEEYKAAGGKMPIKWLALECIQHRIFTHKSDVWAFGVTVW
ELLAYGGRPYEDIPAREVPDLLEKGERLPQPAICTIDVYMLMIRCWMLDAESRPSFRELA
EEFAKMARDPGRFLVIPGDKLMRLPSYTPQDERELIRSLSSAIEGEGVVMAAEEYLQPKY
GSGVLGVSGTTTTTTSSTSTSDPATPVKKTPGGYNMAAGAEYISGRAESPQNRHNLQRER
KYAHLEAGATGSPGKRPRGDSLTSRYCSDPLKML--------------------------
------------------------------------------------------------
------------------------------------------------------------
--------------------------------------------------
>GeclaM_EVm000571t3/1-1420 type=protein; aalen=1420,76%,complete; clen=5550; offs=24-4286; organism=Gecarcinus_lateralis; evgclass=althim; oid=GlaE_velvLoc4185ct1; codepot=Code/0.32; cov=433.6_g2145_i0;
----------------------------------------------------MSVPSNRD
HHYRNLRNRFINCTYVDGNLELTWLQDENLDLSFLQYIREVTGYVLISHVDVKRIVLPSL
QIIRGRTLFKVSVNDKSYSLLVTLSKMHTLEMPALRDILHGSVGVINNYNLCHIETIEWN
EIMTDPQATYTYLYNFSEPQRTCQCHNACHKGCWGEGEHNCQKFSKLTCPPQCAQGRCYD
TGPRDCCHLFCAGGCTGPTQRDCLACRNFYDDGECKLECPLMQRYNPITYSWEANPNGKY
AYGATCVKDCPEHLLKDNGACVRSCPKGKKAVDGECVPCSGPCPKTCPGPGVIHSGNIDD
FKGCTILDGWLTIMDHSFDGYQHVYPNYTFGAKYSRMHPSKLEVFSTLKEVTGYINIQAN
HPEFTNLNFLRNLESIGGR-VTMEFSSLYVIKTSLKSLNLRSLRRIRSGKVYILENKDLC
FVDKINWKKFIDSGDNSKANPMTLLENNADPEQCVAEGLVCHSECSDEGCWGPGDNECLS
CRNYKLGNRCTNNCNSPGIYKMGPKTCGFCHKECASSCRGPESRHCDACKNVKDGPYCLD
KCPDMKYNENGECKLCHENCVKGCRGPENTISPRGCESCAMAVISEDLKVEYCLPENSTC
PAGYFSEWVVQQETGDLRLLAGKTICRRCHPRCKNCTSYGFHISVCHECVSYRRGEHCED
ECPQDHYADNKLHECFKCSSECSNGCSGPLESQCKTCRNYRIYVEGKPGMNNTKFNCTAT
CPDDLPYKIFPEDASDPYCGKDPFPLSLDEESIPAILGGTLGCVFLLCTFLAVFCYLWWQ
RNKTKEAALKMTMTMMPYDDHEPLKPTNIKPNLAKLRIVKEAELRKGGILGYGAFGTVYK
GVWVPEGENVKIPVAIKVLREGTGTNVNKEILEEAYIMASVDHPNLLQLLAVCMTTQIML
VTQLMPLGC---------------------------------------------------
------------LLDYVRNNKDKIGSKPLLNWCTQIARGMAYLEGRRLVHRDLAARNVLV
QTPNCVKITDFGLAKLLDYNEEEYKAAGGKMPIKWLALECIQHRIFTHKSDVWAFGVTVW
ELLAYGGRPYEDIPAREVPDLLEKGERLPQPAICTIDVYMLMIRCWMLDAESRPSFRELA
EEFAKMARDPGRFLVIPGDKLMRLPSYTPQDERELIRSLSSAIEGEGVVMAAEEYLQPKY
GSGVLGVSGTTTTTTSSTSTSDPATPVKKTPGGYNMAAGAEYISGRAESPQNRHNLQRER
KYAHLEAGATGSPGKRPRGDSLTSRYCSDPLKML----DVGEDDCFTGQGPPPSAPGYGW
VGDLRLDLPVDEDDYLMPSPQPSGLATVGPSHQHYMDLMADAPDGRRGEPGRGISKGSNN
NGVAGQQWVGMDNPEYHMMNARAQMYVGRRLHPQQMVGVPVLEAAGRFGDYG--------
--NGLPQQAQHLAPGQRLPSPTQEMPHEYYNELSSHVPHNNLNSRSETTV
>GeclaM_EVm000571t1/1-1280 type=protein; aalen=1280,89%,partial3; clen=4280; offs=440-4279; organism=Gecarcinus_lateralis; evgclass=main; oid=GlaE_velvLoc7745ct1; codepot=Code/0.29; cov=79.1_g2145_i3;
--MWP---GGS-----AAFRRLVVLAGLLLFIQQEGTDALREQKVCIGTTGRMSVPSNRD
HHYRNLRNRFINCTYVDGNLELTWLQDENLDLSFLQYIREVTGYVLISHVDVKRIVLPSL
QIIRGRTLFKVSVNDKSYSLLVTLSKMHTLEMPALRDILHGSVGVINNYNLCHIETIEWN
EIMTDPQATYTYLYNFSEPQRTCQCHNACHKGCWGEGEHNCQKFSKLTCPPQCAQGRCYD
TGPRDCCHLFCAGGCTGPTQRDCLACRNFYDDGECKLECPLMQRYNPITYSWEANPNGKY
AYGATCVKDCPEHLLKDNGACVRSCPKGKKAVDGECVPCSGPCPKTCPGPGVIHSGNIDD
FKGCTILDGWLTIMDHSFDGYQHVYPNYTFGAKYSRMHPSKLEVFSTLKEVTGYINIQAN
HPEFTNLNFLRNLESIGGR-VTMEFSSLYVIKTSLKSLNLRSLRRIRSGKVYILENKDLC
FVDKINWKKFIDSGDNSKANPMTLLENNADPEQCVAEGLVCHSECSDEGCWGPGDNECLS
CRNYKLGNRCTNNCNSPGIYKMGPKTCGFCHKECASSCRGPESRHCDACKNVKDGPYCLD
KCPDMKYNENGECKLCHENCVKGCRGPENTISPRGCESCAMAVISEDLKVEYCLPENSTC
PAGYFSEWVVQQETGDLRLLAGKTICRRCHPRCKNCTSYGFHISVCHECVSYRRGEHCED
ECPQDHYADNKLHECFKCSSECSNGCSGPLESQCKTCRNYRIYVEGKPGMNNTKFNCTAT
CPDDLPYKIFPEDASDPYCGKDPFPLSLDEESIPAILGGTLGCVFLLCTFLAVFCYLWWQ
RNKTKEAALKMTMTMMPYDDHEPLKPTNIKPNLAKLRIVKEAELRKGGILGYGAFGTVYK
GVWVPEGENVKIPVAIKVLREGTGTNVNKEILEEAYIMASVDHPNLLQLLAVCMTTQIML
VTQLMPLGC---------------------------------------------------
------------LLDYVRNNKDKIGSKPLLNWCTQIARGMAYLEGRRLVHRDLAARNVLV
QTPNCVKITDFGLAKLLDYNEEEYKAAGGKMPIKWLALECIQHRIFTHKSDVWAFGVTVW
ELLAYGGRPYEDIPAREVPDLLEKGERLPQPAICTIDVYMLMIRCWMLDAESRPSFRELA
EEFAKMARDPGRFLVIPGDKLMRLPSYTPQDERELIRSLSSAIEGEGVVMAAEEYLQPKY
GSGVLGVSGTTTTTTSSTSTSDPATPVKKTPGGYNMAAGAEYISGRAESPQNRHNLQRER
KYAHLEAGATGSPGKRPRGDSLTSRYCSDPLKML--------------------------
------------------------------------------------------------
------------------------------------------------------------
--------------------------------------------------
>GeclaM_EVm000571t4/1-1257 type=protein; aalen=1257,74%,complete; clen=5091; offs=24-3797; organism=Gecarcinus_lateralis; evgclass=alt; oid=GlaE_velvLoc5196ct1; codepot=Code/0.28; cov=64.5_g2145_i1;
----------------------------------------------------MSVPSNRD
HHYRNLRNRFINCTYVDGNLELTWLQDENLDLSFLQYIREVTGYVLISHVDVKRIVLPSL
QIIRGRTLFKVSVNDKSYSLLVTLSKMHTLEMPALRDILHGSVGVINNYNLCHIETIEWN
EIMTDPQATYTYLYNFSEPQRTCQCHNACHKGCWGEGEHNCQKFSKLTCPPQCAQGRCYD
TGPRDCCHLFCAGGCTGPTQRDCLACRNFYDDGECKLECPLMQRYNPITYSWEANPNGKY
AYGATCVKDCPEHLLKDNGACVRSCPKGKKAVDGECVPCSGPCPKTCPGPGVIHSGNIDD
FKGCTILDGWLTIMDHSFDGYQHVYPNYTFGAKYSRMHPSKLEVFSTLKEVTGYINIQAN
HPEFTNLNFLRNLESIGGR-VTMEFSSLYVIKTSLKSLNLRSLRRIRSGKVYILENKDLC
FVDKINWKKFIDSGDNSKANPMTLLENNADPEQCVAEGLVCHSECSDEGCWGPGDNECLS
CRNYKLGNRCTNNCNSPGIYKMGPKTCGFCHKECASSCRGPESRHCDACKNVKDGPYCLD
KCPDMKYNENGECKLCHENCVKGCRGPENTISPRGCESCAMAVISEDLKVEYCLPENSTC
PAGYFSEWVVQQETGDLRLLAGKTICRRCHPRCKNCTSYGFHISVCHECVSYRRGEHCED
ECPQDHYADNKLHECFKCSSECSNGCSGPLESQCKTCRNYRIYVEGKPGMNNTKFNCTAT
CPDDLPYKIFPEDASDPYCGKDPFPLSLDEESIPAILGGTLGCVFLLCTFLAVFCYLWWQ
RNKTKEAALKMTMTMMPYDDHEPLKPTNIKPNLAKLRIVKEAELRKGGILGYGAFGTVYK
GVWVPEGENVKIPVAIKVLREGTGTNVNKEILEEAYIMASVDHPNLLQLLAVCMTTQIML
VTQLMPLGC---------------------------------------------------
------------LLDYVRNNKDKIGSKPLLNWCTQIARGMAYLEGRRLVHRDLAARNVLV
QTPNCVKITDFGLAKLLDYNEEEYKAAGGKMPIKWLALECIQHRIFTHKSDVWAFGVTVW
ELLAYGGRPYEDIPAREVPDLLEKGERLPQPAICTIDVYMLMIRCWMLDAESRPSFRELA
EEFAKMARDPGRFLVIPGDKLMRLPSYTPQDERELIRSLSSAIEGEGVVMAAEEYLQPKY
GSGVLGVSGTTTTTTSSTSTSDPATPVKKTPGGYNMAAGAEYISGRAESPQNRHNLQRER
KYAHLEAGATGSPGKRPRGDSLTSRYCSDPLKML----GKGVSLVHRGPAAPAHCP----
------------------------------------------------------------
------------------------------------------------------------
-------------------------------------------------V
>CarmaY_EVm000552t1/1-1469 type=protein; aalen=1469,69%,complete; clen=6376; offs=812-5221; organism=Carcinus_maenas; evgclass=main; oid=CarmaY_velvLoc3645ct1; codepot=Code/0.28; cov=394.3_g1557_i0;
MNVCTRDRSGMARVMAAAYLLLTLGAALSSGWADKSTD-FHKGKICIGTTGRMSVPSNRD
HHYRNLRNRFINCTYVDGNLELTWLQDENLDLSFLQYIREVTGYVLISHVDVKRIVLPSL
QIIRGRTHFKVSVNDKNFALLVTLSKMHTLEMPALRDILDGSVGVINNYNLCHIETIEWN
EIMTDSKATYTYLYNFSEPQRTCQCHNSCQKGCWGPGEHNCQKFSKLTCPPQCAQGRCYD
TGPRDCCHLFCAGGCTGPTQRDCLACKNFYDDGECKLECPLMQRYNPITYSWEANPNGKY
AYGATCVKDCPEHLLKDNGACVRSCPKGKKAVKGECVPCSGPCPKTCPGPKVIHSGNIDD
FKGCTILDGWLTIMDHSFDGYQHVFPNYTFGAKFSRMHPSKLEIFSTLKEVTGYINIQAN
HPEFTNLNFLRNLEYIGGR-VTMEFSSLYIIKTSLKSLNLRSLKRIRSGKVYILENKDLC
FVDKINWKKFIDSDDNSKANPMTLLENNADDEQCVAERLVCHSECSDEGCWGAGDTECLS
CQNFKLGNRCTNNCNVAGIYQMSPKTCGFCHKECASSCKGPDSHHCDRCKNVKDGPYCLD
KCPETKYDDNGECNLCHENCVKGCQGPENTVSPQGCKTCAMAVIDEDLQVKYCLRENSTC
PPGYFSEWVVQQETGDLGTLAGKTICRLCHPRCKNCTSYGFHISVCHECVRYRRGEHCED
ECPQDHYADNKLHECFKCSSECSNGCSGPLDSQCKTCRNYRIYLEGKPGMNNTKFNCTAT
CPQDLPYKIFPEDASDPYCGKDPLTLSLDDESVPAILGGTLGCVFLLCTFLAVFCYLWWQ
RNKTKAAALKMTMTMMPYDDHEPLKPTNIKPNLAKLRIVKEAELRKGGILGYGAFGTVYK
GVWVPEGENVKIPVAIKVLREGTGTNVNKEILEEAYIMASVDHPNLLQLLAVCMTTQIML
VTQLMPLGC---------------------------------------------------
------------LLDYVRNNKDKIGSKPLLNWCTQIARGMAYLEGRRLVHRDLAARNVLV
QTPNCVKITDFGLAKLLDYNEEEYKAAGGKMPIKWLALECIQHRIFTHKSDVWAFGVTVW
ELLTYGGRPYEDIPAREVPDLLEKGERLPQPAICTIDVYMLMIRCWMLDAESRPSFRELA
EEFAKMARDPGRFLVIPGDKLMRLPSYTPQDERELIRSLSSAIEGDGVVMAAEEYLQPKY
G-GVLGVSGTTTTTTSSTSTSDPTTPVKKTPEGYNMAAGAEYISGRAESPQNRQNLQRER
KYAHLEAGATGSPGKRPRGDSLTSRYCSDPLKMLGK--DVGEDECFTGQGPPPSAPGYGW
VGDLRLDLPVDEDDYLMPSPQPSGLATVGPSHQHYMDLMADAPDGRRGDGGRGSSKGP--
NGVAGQQWVGMDNPEYHMMNARAQMYAGRRLHPQQTVGVPVLDVTGRYGGYG--------
--NGLPPP-QHLPPGQRFPPPPQEMPHEYYNELSSHAPCASPSSRSETTV
>CarmaC_EVm000672t2/1-1092 type=protein; aalen=1092,68%,complete; clen=4793; offs=449-3727; organism=Carcinus_maenas; evgclass=alt; oid=Carcinus_maenas_CNS_velvLoc8000ct1; codepot=Code/0.2; cov=2127.8_g2143_i1;
----MWPGDGAPSFRVVLLLLLVL--------LQEANA-LQEQKVCIGTTGRMSVPSNRD
HHYRNLRNRFINCTYVDGNLELTWLQDENLDLSFLQYIREVTGYVLISHVDVKRIVLPSL
QIIRGRTHFKVSVNDKNFALLVTLSKMHTLEMPALRDILDGSVGVINNYNLCHIETIEWN
EIMTDSKATYTYLYNFSEPQRTCQCHNSCQKGCWGPGEHNCQKFSKLTCPPQCAQGRCYD
TGPRDCCHLFCAGGCTGPTQRDCLACKNFYDDGECKLECPLMQRYNPITYSWEANPNGKY
AYGATCVKDCPEHLLKDNGACVRSCPKGKKAVKGECVPCSGPCPKTCPGPKVIHSGNIDD
FKGCTILDGWLTIMDHSFDGYQHVFPNYTFGAKFSRMHPSKLEIFSTLKEVTGYINIQAN
HPEFTNLNFLRNLEYIGGR-VTMEFSSLYIIKTSLKSLNLRSLKRIRSGKVYILENKDLC
FVDKINWKKFIDSDDNSKANPMTLLENNADDEQCVAERLVCHSECSDEGCWGAGDTECLS
CQNFKLGNRCTNNCNVAGIYQMSPKTCGFCHKECASSCKGPDSHHCDRCKNVKDGPYCLD
KCPETKYDDNGECNLCHENCVKGCQGPENTVSPQGCKTCAMAVIDEDLQVKYCLRENSTC
PPGYFSEWVVQQETGDLGTLAGKTICRLCHPRCKNCTSYGFHISVCHECVRYRRGEHCED
ECPQDHYADNKLHECFKCSSECSNGCSGPLDSQCKTCRNYRIYLEGKPGMNNTKFNCTAT
CPQDLPYKIFPEDASDPYCGKDPLTLSLDDESVPAILGGTLGCVFLLCTFLAVFCYLWWQ
RNKTKAAALKMTMTMMPYDDHEPLKPTNIKPNLAKLRIVKEAELRKGGILGYGAFGTVYK
GVWVPEGENVKIPVAIKVLREGTGTNVNKEILEEAYIMASVDHPNLLQLLAVCMTTQIML
VTQLMPLGC---------------------------------------------------
------------LLDYVRNNKDKIGSKPLLNWCTQIARGMAYLEGRRLVHRDLAARNVLV
QTPNCVKITDFGLAKLLDYNEEEYKAAGGKMPIKWLALECIQHRIFTHKSDVWAFGECV-
-----------DLPS-----------------------------CFDLVGVYR-------
------------------------------------------------------------
----------------------------------------------------RESLSK--
------------------------------------------------------------
------------------------------------------------------------
-----------------IVLSRLYIYS---------------------------------
--------------------------------------C-----------
>CarmaY_EVm000552t2/1-1457 type=protein; aalen=1457,73%,complete; clen=5983; offs=455-4828; organism=Carcinus_maenas; evgclass=alt; oid=CarmaY_velvLoc4413ct1; codepot=Code/0.28; cov=403.7_g1557_i2;
----MWPGDGAPSFRVVLLLLLVL--------LQEANA-LQEQKVCIGTTGRMSVPSNRD
HHYRNLRNRFINCTYVDGNLELTWLQDENLDLSFLQYIREVTGYVLISHVDVKRIVLPSL
QIIRGRTHFKVSVNDKNFALLVTLSKMHTLEMPALRDILDGSVGVINNYNLCHIETIEWN
EIMTDSKATYTYLYNFSEPQRTCQCHNSCQKGCWGPGEHNCQKFSKLTCPPQCAQGRCYD
TGPRDCCHLFCAGGCTGPTQRDCLACKNFYDDGECKLECPLMQRYNPITYSWEANPNGKY
AYGATCVKDCPEHLLKDNGACVRSCPKGKKAVKGECVPCSGPCPKTCPGPKVIHSGNIDD
FKGCTILDGWLTIMDHSFDGYQHVFPNYTFGAKFSRMHPSKLEIFSTLKEVTGYINIQAN
HPEFTNLNFLRNLEYIGGR-VTMEFSSLYIIKTSLKSLNLRSLKRIRSGKVYILENKDLC
FVDKINWKKFIDSDDNSKANPMTLLENNADDEQCVAERLVCHSECSDEGCWGAGDTECLS
CQNFKLGNRCTNNCNVAGIYQMSPKTCGFCHKECASSCKGPDSHHCDRCKNVKDGPYCLD
KCPETKYDDNGECNLCHENCVKGCQGPENTVSPQGCKTCAMAVIDEDLQVKYCLRENSTC
PPGYFSEWVVQQETGDLGTLAGKTICRLCHPRCKNCTSYGFHISVCHECVRYRRGEHCED
ECPQDHYADNKLHECFKCSSECSNGCSGPLDSQCKTCRNYRIYLEGKPGMNNTKFNCTAT
CPQDLPYKIFPEDASDPYCGKDPLTLSLDDESVPAILGGTLGCVFLLCTFLAVFCYLWWQ
RNKTKAAALKMTMTMMPYDDHEPLKPTNIKPNLAKLRIVKEAELRKGGILGYGAFGTVYK
GVWVPEGENVKIPVAIKVLREGTGTNVNKEILEEAYIMASVDHPNLLQLLAVCMTTQIML
VTQLMPLGC---------------------------------------------------
------------LLDYVRNNKDKIGSKPLLNWCTQIARGMAYLEGRRLVHRDLAARNVLV
QTPNCVKITDFGLAKLLDYNEEEYKAAGGKMPIKWLALECIQHRIFTHKSDVWAFGVTVW
ELLTYGGRPYEDIPAREVPDLLEKGERLPQPAICTIDVYMLMIRCWMLDAESRPSFRELA
EEFAKMARDPGRFLVIPGDKLMRLPSYTPQDERELIRSLSSAIEGDGVVMAAEEYLQPKY
G-GVLGVSGTTTTTTSSTSTSDPTTPVKKTPEGYNMAAGAEYISGRAESPQNRQNLQRER
KYAHLEAGATGSPGKRPRGDSLTSRYCSDPLKMLGK--DVGEDECFTGQGPPPSAPGYGW
VGDLRLDLPVDEDDYLMPSPQPSGLATVGPSHQHYMDLMADAPDGRRGDGGRGSSKGP--
NGVAGQQWVGMDNPEYHMMNARAQMYAGRRLHPQQTVGVPVLDVTGRYGGYG--------
--NGLPPP-QHLPPGQRFPPPPQEMPHEYYNELSSHAPCASPSSRSETTV
>CarmaC_EVm000672t1/1-1455 type=protein; aalen=1455,76%,complete; clen=5744; offs=449-4816; organism=Carcinus_maenas; evgclass=main; oid=Carcinus_maenas_CNS_velvLoc4999ct1; codepot=Code/0.28; cov=440.8_g2143_i0;
----MWPGDGAPSFRVVLLLLLVL--------LQEANA-LQEQKVCIGTTGRMSVPSNRD
HHYRNLRNRFINCTYVDGNLELTWLQDENLDLSFLQYIREVTGYVLISHVDVKRIVLPSL
QIIRGRTHFKVSVNDKNFALLVTLSKMHTLEMPALRDILDGSVGVINNYNLCHIETIEWN
EIMTDSKATYTYLYNFSEPQRTCQCHNSCQKGCWGPGEHNCQKFSKLTCPPQCAQGRCYD
TGPRDCCHLFCAGGCTGPTQRDCLACKNFYDDGECKLECPLMQRYNPITYSWEANPNGKY
AYGATCVKDCPEHLLKDNGACVRSCPKGKKAVKGECVPCSGPCPKTCPGPKVIHSGNIDD
FKGCTILDGWLTIMDHSFDGYQHVFPNYTFGAKFSRMHPSKLEIFSTLKEVTGYINIQAN
HPEFTNLNFLRNLEYIGGR-VTMEFSSLYIIKTSLKSLNLRSLKRIRSGKVYILENKDLC
FVDKINWKKFIDSDDNSKANPMTLLENNADDEQCVAERLVCHSECSDEGCWGAGDTECLS
CQNFKLGNRCTNNCNVAGIYQMSPKTCGFCHKECASSCKGPDSHHCDRCKNVKDGPYCLD
KCPETKYDDNGECNLCHENCVKGCQGPENTVSPQGCKTCAMAVIDEDLQVKYCLRENSTC
PPGYFSEWVVQQETGDLGTLAGKTICRLCHPRCKNCTSYGFHISVCHECVRYRRGEHCED
ECPQDHYADNKLHECFKCSSECSNGCSGPLDSQCKTCRNYRIYLEGKPGMNNTKFNCTAT
CPQDLPYKIFPEDASDPYCGKDPLTLSLDDESVPAILGGTLGCVFLLCTFLAVFCYLWWQ
RNKTKAAALKMTMTMMPYDDHEPLKPTNIKPNLAKLRIVKEAELRKGGILGYGAFGTVYK
GVWVPEGENVKIPVAIKVLREGTGTNVNKEILEEAYIMASVDHPNLLQLLAVCMTTQIML
VTQLMPLGC---------------------------------------------------
------------LLDYVRNNKDKIGSKPLLNWCTQIARGMAYLEGRRLVHRDLAARNVLV
QTPNCVKITDFGLAKLLDYNEEEYKAAGGKMPIKWLALECIQHRIFTHKSDVWAFGVTVW
ELLTYGGRPYEDIPAREVPDLLEKGERLPQPAICTIDVYMLMIRCWMLDAESRPSFRELA
EEFAKMARDPGRFLVIPGDKLMRLPSYTPQDERELIRSLSSAIEGDGVVMAAEEYLQPKY
G-GVLGVSGTTTTTTSSTSTSDPTTPVKKTPEGYNMAAGAEYISGRAESPQNRQNLQRER
KYAHLEAGATGSPGKRPRGDSLTSRYCSDPLKML----DVGEDECFTGQGPPPSAPGYGW
VGDLRLDLPVDEDDYLMPSPQPSGLATVGPSHQHYMDLMADAPDGRRGDGGRGSSKGP--
NGVAGQQWVGMDNPEYHMMNARAQMYAGRRLHPQQTVGVPVLDVTGRYGGYG--------
--NGLPPP-QHLPPGQRFPPPPQEMPHEYYNELSSHAPCASPSSRSETTV
>PenvanEVm000428t1/1-1074 type=protein; aalen=1074,90%,complete; clen=3547; offs=15-3239; organism=Penaeus_vannamei; evgclass=main; oid=Penaeus_vannamei_trinPenaeus_vannamei_LocDN43579c0g1t1; codepot=Code/0.29;
------------------------------------------------------------
------------------------------------------------------------
------------------------------------------------------------
------------------------------------------------------------
------------------------------------------------------------
------------------------------------------------------------
------------------------------------MKPAKLEVFSTLKEVTGHINIQAS
HPEFTNLSFLRNLEVIGGRDLTEYFSSLYIVKTSLKSLNLRSLRKIRSGKVYILENKDLC
FVDKINWKKLIENSDDSSSE--LLLQNNRVSEQCVEEGLVCHSECSGEGCWGTRDDECLS
CRNFKLGERCVNNCNMPGIYQMGPKECSFCHSECDGSCHGPDSNDCDRCKNVMDGPYCVD
RCPDTKFNDDGMCRACHENCVDGCTGPENTIGQNGCNSCEKAVINGDLEVEYCLHENEAC
PVGYFSEWLPHLETGALRRLAGKTICRRCHPRCKNCTANGFHISVCHECVSYRRGEHCED
ECPADHYADEKLHECFRCSPECSHGCTGPLESHCTACRNYRIYLDGEPGMNNTSFNCTAS
CPSELPFKIFPEDASDPYCGKDPL-LIIDEESIPAILGGTLGCVFLLCIFLAVFCYLWWQ
RNKTKAAALKMTMTMMPYDDNEPLKPTNIKPNLAKLRIVKEAELRKGGILGYGAFGTVYK
GVWVPEGENVKIPVAIKVLREGTGTNVNKEILEEAYIMASVDHPNLLQLLAVCMTTQIML
VTQLMPLGC---------------------------------------------------
------------LLDYVRNNKDKVGSKPLLNWCTQIARGMAYLEERRLVHRDLAARNVLV
QTPNCVKITDFGLAKLLDYNEEEYKAAGGKMPIKWLALECIQHRIFTHKSDVWAFGVTVW
EILTYGGRPYEDIPAREVPDLLEKGERLPQPAICTIDVYMLMIRCWMLDAESRPSFRELA
EEFAKMARDPGRFLVIPGDKLMRLPSYTPQDERELIRSLSSAIEGDGVVMAAEEYLQPKY
GTGSVGVTG--TTTTSSTSSSNPTTPVKKTMGGYSTGAGAEYISDRAESPQNRHNLQRER
KYAHLEAGAAGSPGQRPRGDSLTSRYCTDPLKMLGKDADVGDDECFNGHGPPPSAPGYGW
VGDLRLDLPVDEDDYLMPSPQPSGLATVGPSHQHYMDLMADNPDGRRNDHLR-AYKGP--
NGTAG-QWVGMDNPEYHMMNNRAQMHAGRRIHPQQTVGVPVLE-PGRFSSYGGSSGHSSV
SSNGGPQQHQHHHPH------PPEMAHEYYNEISSHTPH-TLAARSETTV
>Erisi1_EVm000423t1/1-1468 type=protein; aalen=1468,67%,complete; clen=6558; offs=906-5312; organism=Eriocheir_sinensis; evgclass=main; oid=Eriocheir_sinensis_trinEriocheir_sinensis_LocDN207963c0g1t1; codepot=Code/0.38;
--MCARDRGGMAHVKEAAFLLLTLGAALAAAWADKPTD-FHKGKICIGTTGRMSVPSNRD
HHYRNLRNRFINCTYVDGNLELTWLQDENLDLSFLQYIREVTGYVLISHVDVKRIVLPSL
QIIRGRTLFKVSVNDKSYSLLVTLSKMHSLEMPALRDILHGSVGVINNYNLCHIETIEWN
EIMTDPQATYTYLYNFSEPQRTCQCHNACHKGCWGEGERNCQKFSKLTCPPQCAQGRCYD
TGPRDCCHLFCAGGCTGPTQRDCLACRNFYDDGECKLECPLMQRYNQITYSWEANPNGKY
AYGATCVKDCPEHLLKDSGACVRSCPKGKKAVEGECVPCSGPCPKTCPGPKLIHSGNIDD
FKGCTILDGWLTIMDHSFDGYQHVYPNYTFGAKYSRMHPSKLEVFSTLKEVTGYINIQAN
HPEFTNLNFLRNLESIGGR-VTTEFSSLYVIKTSLKSLNLRSLRRIRSGKVYILENKELC
FVDKINWKKFIVNGDTSKANPMTLLENNADPDQCVAEGLVCHSECSDEGCWGPGDNECLS
CRNFKLGHRCTNNCNSPGIYKMGPKTCAFCHNECASSCRGPESRHCDACKNVKDGPYCLD
KCPDMKYAENGECMLCHENCVKGCKGPENTISPRGCESCAMAVINEDLKVEYCLPENSTC
PVGYFSEWVVQQETGDLRLLAGKTICRRCHPRCKNCTSYGFHISVCHECVSYRRGEHCED
ECPQDHYADNKLHECFKCSSECSNGCSGPLESQCKTCRNYRIYVEGKPGMNNTKFNCTAT
CPDDLPYKIFPKDASDPYCGKDSFPLSLDEESIPAILGGTLGCVFLLCTFLAVFCYLWWQ
RNKTKEAALKMTMTMMPYDDHEPLKPTNIKPNLAKLRIVKEAELRKGGILGYGAFGTVYK
GVWVPEGENVKIPVAIKVLREGTGTNVNKEILEEAYIMASVDHPNLLQLLAVCMTTQIML
VTQLMPLGC---------------------------------------------------
------------LLDYVRNNKDKIGSKPLLNWCTQIARGMAYLEGRRLVHRDLAARNVLV
QTPNCVKITDFGLAKLLDYNEEEYKAAGGKMPIKWLALECIQHRIFTHKSDVWAFGVTVW
ELLAYGGRPYEDIPAREVPDLLEKGERLPQPSICTIDVYMLMIRCWMLDAESRPSFRELA
EEFAKMARDPGRFLVIPGDKLMRLPSYTPQDERELIRSLSSAIEGEGIVMAAEEYLQPKY
G-GVLGVSGNTTTTTSSTSTSDPTTPVKKTPGGYNMAAGAEYISGRAESPQNRHNLQRER
KYAHLEGGAMGSPGKRPRGDSLTSRYCSDPLKML----DVGEDDCFTGQGSPPSAPGYGW
VGDLRLDLPVDEDDYLMPSPQPSGLATVGPSHQHYMDLMADAPDGRRGEPGRGGPKGPNN
NGMVGQQWVGMDNPEYHMMNARAQMYAGRRLHPQQMVGVPVLDGAGRFGAYG--------
--NGLPQQGQHLGPGQRLPSPTQEMPHEYYNELSSHAPHNNLNSRSETTV
>Erisi1_EVm000423t2/1-1462 type=protein; aalen=1462,71%,complete; clen=6101; offs=467-4855; organism=Eriocheir_sinensis; evgclass=alt; oid=Eriocheir_sinensis_trinEriocheir_sinensis_LocDN207963c0g1t3; codepot=Code/0.38;
--MWP---GGSA----ASLRLVVLVGLLLLLLQREGTDALREQKVCIGTTGRMSVPSNRD
HHYRNLRNRFINCTYVDGNLELTWLQDENLDLSFLQYIREVTGYVLISHVDVKRIVLPSL
QIIRGRTLFKVSVNDKSYSLLVTLSKMHSLEMPALRDILHGSVGVINNYNLCHIETIEWN
EIMTDPQATYTYLYNFSEPQRTCQCHNACHKGCWGEGERNCQKFSKLTCPPQCAQGRCYD
TGPRDCCHLFCAGGCTGPTQRDCLACRNFYDDGECKLECPLMQRYNQITYSWEANPNGKY
AYGATCVKDCPEHLLKDSGACVRSCPKGKKAVEGECVPCSGPCPKTCPGPKLIHSGNIDD
FKGCTILDGWLTIMDHSFDGYQHVYPNYTFGAKYSRMHPSKLEVFSTLKEVTGYINIQAN
HPEFTNLNFLRNLESIGGR-VTTEFSSLYVIKTSLKSLNLRSLRRIRSGKVYILENKELC
FVDKINWKKFIVNGDTSKANPMTLLENNADPDQCVAEGLVCHSECSDEGCWGPGDNECLS
CRNFKLGHRCTNNCNSPGIYKMGPKTCAFCHNECASSCRGPESRHCDACKNVKDGPYCLD
KCPDMKYAENGECMLCHENCVKGCKGPENTISPRGCESCAMAVINEDLKVEYCLPENSTC
PVGYFSEWVVQQETGDLRLLAGKTICRRCHPRCKNCTSYGFHISVCHECVSYRRGEHCED
ECPQDHYADNKLHECFKCSSECSNGCSGPLESQCKTCRNYRIYVEGKPGMNNTKFNCTAT
CPDDLPYKIFPKDASDPYCGKDSFPLSLDEESIPAILGGTLGCVFLLCTFLAVFCYLWWQ
RNKTKEAALKMTMTMMPYDDHEPLKPTNIKPNLAKLRIVKEAELRKGGILGYGAFGTVYK
GVWVPEGENVKIPVAIKVLREGTGTNVNKEILEEAYIMASVDHPNLLQLLAVCMTTQIML
VTQLMPLGC---------------------------------------------------
------------LLDYVRNNKDKIGSKPLLNWCTQIARGMAYLEGRRLVHRDLAARNVLV
QTPNCVKITDFGLAKLLDYNEEEYKAAGGKMPIKWLALECIQHRIFTHKSDVWAFGVTVW
ELLAYGGRPYEDIPAREVPDLLEKGERLPQPSICTIDVYMLMIRCWMLDAESRPSFRELA
EEFAKMARDPGRFLVIPGDKLMRLPSYTPQDERELIRSLSSAIEGEGIVMAAEEYLQPKY
G-GVLGVSGNTTTTTSSTSTSDPTTPVKKTPGGYNMAAGAEYISGRAESPQNRHNLQRER
KYAHLEGGAMGSPGKRPRGDSLTSRYCSDPLKML----DVGEDDCFTGQGSPPSAPGYGW
VGDLRLDLPVDEDDYLMPSPQPSGLATVGPSHQHYMDLMADAPDGRRGEPGRGGPKGPNN
NGMVGQQWVGMDNPEYHMMNARAQMYAGRRLHPQQMVGVPVLDGAGRFGAYG--------
--NGLPQQGQHLGPGQRLPSPTQEMPHEYYNELSSHAPHNNLNSRSETTV
>Canbo1_EVm000431t1/1-1461 type=protein; aalen=1461,51%,complete-utrpoor; clen=8466; offs=109-4494; organism=Cancer_borealis; evgclass=noclass; oid=Cancer_borealis_Cancer_borealis_GEFB01007501.1; codepot=Code/0.25; TSA: Cancer borealis DS01-Cborealis_cont
--MWTEVSAASYRVVLATFLLLAL-------LQEGANA-LQEQKVCIGTTGRMSVPSNRD
HHYRNLRNRFINCTYVDGNLELTWLQDENLDLSFLQYIREVTGYVLISHVDVKKIVLPSL
QIIRGRTLFKVSVNDKSYALLVTLSKMHTLEMPALRDILHGSVGVINNYNLCHIGTIEWQ
EIMTGPDANYTHMYNFSEPARTCQCHRSCHKGCWGEGEKNCQKFSKLTCEPQCAQGRCYD
TGPRDCCHLFCAGGCTGPTQRDCLACRNFYDDGECKLECPLMQRYDSITYSWETNPNGKY
AYGATCVKDCPEHLLKDNGACVRSCPKGKKAVEGECVPCRGPCPKTCPGPKVIHSGNIDD
YKGCTILDGWLTIMDHSFDGYQHVFPNYTFGAKYSRMHPSKLEVFNTLKEVTGYINIQAN
HPEFTNLNFLRNLEYIGGR-VTMEFSSLYIIKTSLKSLNLRSLKRIRSGKVYILENKDLC
FVDKINWKKFIDNDDNSKANPMTLLENNADSEQCTAERLVCHSECSDEGCWGAGVNECLS
CRNFQLGKNCSNNCNRAGIYQMDPKTCAFCHKECDSSCKGPDSNHCDHCKNVKDGPYCLD
KCPDTKYNDNGECKLCHTNCEMGCRGPENNMGPQGCEICEMAVMDESMKVKYCLPQNSTC
PTGYFSEWVSQQETGDLRLLAGKTMCRRCHPRCKNCTSYGFHISVCRECVKYRRGEHCED
ECPQDHYADNKLHECLKCSSECSNSCSGPLESQCKTCRNYRIYVEGKPGMNNTKFNCTAT
CPHDLPYKIFPEDASDPYCGKDPFPLSLDDESVPAILGGTLGCVFLLCTFLAVFCYLWWQ
RNKTKAAALKMTMTMMPYDDHEPLKPTNIKPNLAKLRIVKEAELRKGGILGYGAFGTVYK
GVWVPEGENVKIPVAIKVLREGTGTNVNKEILEEAYIMASVDHPNLLQLLAVCMTTQIML
VTQLMPLGC---------------------------------------------------
------------LLDYVRNNKDKIGSKPLLNWCTQIARGMAYLEGRRLVHRDLAARNVLV
QTPNCVKITDFGLAKLLDYNEEEYKAAGGKMPIKWLALECIQHRIFTHKSDVWAFGVTVW
ELLTYGGRPYEDIPAREVPDLLEKGERLPQPAICTIDVYMLMIRCWMLDAESRPSFRELA
EEFAKMARDPGRFLVIHGDKLMRLPSYTPQDERELIRSLSSAIDGDGVVMAAEEYLQPKY
G-GVLGVSGTTTTTTSSTSTSDPTTPVKKTPEGYNIATGAEYISGRAESPQNRQNLQRER
KYAHLEAGATGSPGKRPRGDSLTSRYCSDPLKML----DVGEDDCFTSQGSPPSAPGYGW
VGDLRLDLPVDEDDYLMPSPQPSGLATVGPSHQHYMDLMADAADGRRGEPGRGTCKGPAN
NGMAGQQWVGMDNPEYHMMNARAQMYAGRRLHPQQTVGVPVLDVAGRYGGYG--------
--NGFHQQPQHFPPGQRLPSPSQEMPHEYYNELSSHVSHAPPSSRSETTV
>ScyparEVm000437t1/1-1229 type=protein; aalen=1229,82%,partial3; clen=4453; offs=767-4453; organism=Scylla_paramamosain; evgclass=main; oid=Scylla_paramamosain_trinLocDN7289c2g1t1; codepot=Code/0.3;
MNVCKRERSGMARVIEAAYLLLTLGAALAPGWADKPTD-FHKGKICIGTTGRMSVPSNRD
HHYRNLRNRFINCTYVDGNLELTWLQDENLDLSFLQYIREVTGYVLISHVDVKRIVLPSL
QIIRGRTLFKVSVNDKSFALLVTLSKMHTLEMPSLRDILHGSVGVINNYNLCHIETIEWN
EIMTDPLANYTYMYNFSEPQRTCQCHTSCQKGCWGAGEHNCQKFSKLTCPPQCAQGRCYD
TGPRDCCHLFCAGGCTGPTQRDCLACRNFYDDGECKLECPLMQRYNPITYSWEANPKGKY
AYGATCVKDCPEHLLKDNGACVRSCPKGKKAVDGECVPCNGPCPKTCPGPEVIHSGNIDD
FKGCTILDGWLTIMDHSFDGYQHVYPNYTFGAKYSRMHPSKLEMLSTLKEVTAYINIQAN
HPDFTNLNFLRNLEYIGGR-ETMEFSSLYIIKTSLKSLNLRSLKRIRSGKVYILENKDLC
FVDKINWKKFIDTDDNSKTSPMTLLENNANSEQCVAERLVCHTECSDEGCWGPGDNECLS
CRNFKLGNRCTNNCNLAGTYQMGPKTCGFCHKECASSCQGPESRHCDRCKNVKDGPYCLD
KCPDTKYNDNGECKSCHENCIKGCRGPKNTLGPQGCNTCAMAVIDEDLRVKHCLPENSTC
PTGYFSEWVVQQETGDLSLLAGKTICRRCHPRCKNCTSYGFHISVCHECVRYRRGEHCED
ECPQDHYADDKLHECFKCSSECSNGCSGPLESQCKTCRNYRIYVEGKPGMNNTKFNCTAT
CPNELPYKIFPEDASDPYCGKDPFPLSLDDESVPAILGGTLGCVFLLCTFLAVFCYLWWQ
RNKTKAAALKMTMTMMPYDDHEPLKPTNIKPNLAKLRIVKEAELRKGGILGYGAFGTVYK
GVWVPEGENVKIPVAIKVLREGTGTNVNKEILEEAYIMASVDHPNLLQLLAVCMTTQIML
VTQLMPLGC---------------------------------------------------
------------LLDYVRNNKDKIGSKPLLNWCTQIARGMAYLEGRRLVHRDLAARNVLV
QTPNCVKITDFGLAKLLDYNEEEYKAAGGKMPIKWLALECIQHRIFTHKSDVWAFGVTVW
ELLTYGGRPYEDIPAREVPDLLEKGERLPQPAICTIDVYMLMIRCWMLDAESRPSFRELA
EEFAKMARDPGRFLVIPGDKLMRLPSYTPQDERELIRSLSSAIEGDGVVMAAEEYLQPKY
G-GVLGVSGTTTTTTSSTSTSDPTTPVKKTPEGYN-------------------------
------------------------------------------------------------
------------------------------------------------------------
------------------------------------------------------------
--------------------------------------------------
>ScyparEVm000437t2/1-1283 type=protein; aalen=1283,90%,partial3; clen=4252; offs=404-4252; organism=Scylla_paramamosain; evgclass=althim; oid=Scylla_paramamosain_trinLocDN3390c2g1t2; codepot=Code/0.32;
--MWPWGSAASLRVVVACLLLLVL-------LQEGADA-LQEQKVCIGTTGRMSVPSNRD
HHYRNLRNRFINCTYVDGNLELTWLQDENLDLSFLQYIREVTGYVLISHVDVKRIVLPSL
QIIRGRTLFKVSVNDKSFALLVTLSKMHTLEMPSLRDILHGSVGVINNYNLCHIETIEWN
EIMTDPLANYTYMYNFSEPQRTCQCHTSCQKGCWGAGEHNCQKFSKLTCPPQCAQGRCYD
TGPRDCCHLFCAGGCTGPTQRDCLACRNFYDDGECKLECPLMQRYNPITYSWEANPKGKY
AYGATCVKDCPEHLLKDNGACVRSCPKGKKAVDGECVPCNGPCPKTCPGPEVIHSGNIDD
FKGCTILDGWLTIMDHSFDGYQHVYPNYTFGAKYSRMHPSKLEMLSTLKEVTAYINIQAN
HPDFTNLNFLRNLEYIGGR-ETMEFSSLYIIKTSLKSLNLRSLKRIRSGKVYILENKDLC
FVDKINWKKFIDTDDNSKTSPMTLLENNANSEQCVAERLVCHTECSDEGCWGPGDNECLS
CRNFKLGNRCTNNCNLAGTYQMGPKTCGFCHKECASSCQGPESRHCDRCKNVKDGPYCLD
KCPDTKYNDNGECKSCHENCIKGCRGPKNTLGPQGCNTCAMAVIDEDLRVKHCLPENSTC
PTGYFSEWVVQQETGDLSLLAGKTICRRCHPRCKNCTSYGFHISVCHECVRYRRGEHCED
ECPQDHYADDKLHECFKCSSECSNGCSGPLESQCKTCRNYRIYVEGKPGMNNTKFNCTAT
CPNELPYKIFPEDASDPYCGKDPFPLSLDDESVPAILGGTLGCVFLLCTFLAVFCYLWWQ
RNKTKAAALKMTMTMMPYDDHEPLKPTNIKPNLAKLRIVKEAELRKGGILGYGAFGTVYK
GVWVPEGENVKIPVAIKVLREGTGTNVNKEILEEAYIMASVDHPNLLQLLAVCMTTQIML
VTQLMPLGCLLDYVRNNKDKIGSKPLLNWCTQIARGMAYLEGRRLVHRDLAARNVLVQTP
NCVKITDFGLAKLLDYVRNNKDKIGSKPLLNWCTQIARGMAYLEGRRLVHRDLAARNVLV
QTPNCVKITDFGLAKLLDYNEEEYKAAGGKMPIKWLALECIQHRIFTHKSDVWAFGVTVW
ELLTYGGRPYEDIPAREVPDLLEKGERLPQPAICTIDVYMLMIRCWMLDAESRPSFRELA
EEFAKMARDPGRFLVIPGDKLMRLPSYTPQDERELIRSLSSAIEGDGVVMAAEEYLQPKY
G-GVLGVSGTTTTTTSSTSTSDPTTPVKKTPEGYN-------------------------
------------------------------------------------------------
------------------------------------------------------------
------------------------------------------------------------
--------------------------------------------------
>ScyparEVm000437t3/1-1220 type=protein; aalen=1220,90%,partial3; clen=4065; offs=406-4065; organism=Scylla_paramamosain; evgclass=alt; oid=Scylla_paramamosain_trinLocDN7289c2g1t2; codepot=Code/0.3;
--MWPWGSAASLRVVVACLLLLVL-------LQEGADA-LQEQKVCIGTTGRMSVPSNRD
HHYRNLRNRFINCTYVDGNLELTWLQDENLDLSFLQYIREVTGYVLISHVDVKRIVLPSL
QIIRGRTLFKVSVNDKSFALLVTLSKMHTLEMPSLRDILHGSVGVINNYNLCHIETIEWN
EIMTDPLANYTYMYNFSEPQRTCQCHTSCQKGCWGAGEHNCQKFSKLTCPPQCAQGRCYD
TGPRDCCHLFCAGGCTGPTQRDCLACRNFYDDGECKLECPLMQRYNPITYSWEANPKGKY
AYGATCVKDCPEHLLKDNGACVRSCPKGKKAVDGECVPCNGPCPKTCPGPEVIHSGNIDD
FKGCTILDGWLTIMDHSFDGYQHVYPNYTFGAKYSRMHPSKLEMLSTLKEVTAYINIQAN
HPDFTNLNFLRNLEYIGGR-ETMEFSSLYIIKTSLKSLNLRSLKRIRSGKVYILENKDLC
FVDKINWKKFIDTDDNSKTSPMTLLENNANSEQCVAERLVCHTECSDEGCWGPGDNECLS
CRNFKLGNRCTNNCNLAGTYQMGPKTCGFCHKECASSCQGPESRHCDRCKNVKDGPYCLD
KCPDTKYNDNGECKSCHENCIKGCRGPKNTLGPQGCNTCAMAVIDEDLRVKHCLPENSTC
PTGYFSEWVVQQETGDLSLLAGKTICRRCHPRCKNCTSYGFHISVCHECVRYRRGEHCED
ECPQDHYADDKLHECFKCSSECSNGCSGPLESQCKTCRNYRIYVEGKPGMNNTKFNCTAT
CPNELPYKIFPEDASDPYCGKDPFPLSLDDESVPAILGGTLGCVFLLCTFLAVFCYLWWQ
RNKTKAAALKMTMTMMPYDDHEPLKPTNIKPNLAKLRIVKEAELRKGGILGYGAFGTVYK
GVWVPEGENVKIPVAIKVLREGTGTNVNKEILEEAYIMASVDHPNLLQLLAVCMTTQIML
VTQLMPLGC---------------------------------------------------
------------LLDYVRNNKDKIGSKPLLNWCTQIARGMAYLEGRRLVHRDLAARNVLV
QTPNCVKITDFGLAKLLDYNEEEYKAAGGKMPIKWLALECIQHRIFTHKSDVWAFGVTVW
ELLTYGGRPYEDIPAREVPDLLEKGERLPQPAICTIDVYMLMIRCWMLDAESRPSFRELA
EEFAKMARDPGRFLVIPGDKLMRLPSYTPQDERELIRSLSSAIEGDGVVMAAEEYLQPKY
G-GVLGVSGTTTTTTSSTSTSDPTTPVKKTPEGYN-------------------------
------------------------------------------------------------
------------------------------------------------------------
------------------------------------------------------------
--------------------------------------------------
>S.paramamosainEGFR1 WAR33937.1 epidermal growth factor receptor 1 [Scylla paramamosain]
--MWPWGSAASLRVVVACLLLLVL-------LQEGADA-LQEQKVCIGTTGRMSVPSNRD
HHYRNLRNRFINCTYVDGNLELTWLQDENLDLSFLQYIREVTGYVLISHVDVKRIVLPSL
QIIRGRTLFKVSVNDKSFALLVTLSKMHTLEMPSLRDILHGSVGVINNYNLCHIETIEWN
EIMTDPLANYTYMYNFSEPQRTCQCHTSCQKGCWGAREHNCQKFSKLTCPPQCAQGRCYD
TGPRDCCHLFCAGGCTGPTQRDCLACRNFYDDGECKLECPLMQRYNPITYSWEANPKGKY
AYGATCVKDCPEHLLKDNGACVRSCPKGKKAVDGECVPCNGPCPKTCPGPEVIHSGNIDD
FKGCTILDGWLTIMDHSFDGYQHVYPNYTFGAKYSRMHPSKLEMLSTLKEVTAYINIQAN
HPDFTNLNFLRNLEYIGGR-ETMEFSSLYIIKTSLKSLNLRSLKRIRSGKVYILENKDLC
FVDKINWKKFIDTDDNSKTSPMTLLENNANSEQCVAERLVCHTECSDEGCWGPGDNECLS
CRNFKLGNRCTNNCNLAGTYQMGPKTCGFCHKECASSCQGPESRHCDRCKNVKDGPYCLD
KCPDTKYNDNGECKSCHENCIKGCRGPKNTLGPQGCNTCAMAVIDEDLRVKHCLPENSTC
PTGYFSEWVVQQETGDLSLLAGKTICRRCHSRCKNCTSYGFHISVCHECVRYRRGEHCED
ECPQDHYADDKLHECFKCSSECSNGCSGPLESQCKTCRNYRIYVEGKPGMNNTKFNCTAT
CPNELPYKIFPEDASDPYCGKDPFPLSLDDESVPAILGGTLGCVFLLCTFLAVFCYLWWQ
RNKTKAAALKMTMTMMPYDDHEPLKPTNIKPNLAKLRIVKEAELRKGGILGYGAFGTVYK
GVWVPEGENVKIPVAIKVLREGTGTNVNKEILEEAYIMASVDHPNLLQLLAVCMTTQIML
VTQLMPLGC---------------------------------------------------
------------LLDYVRNNKDKIGSKPLLNWCTQIARGMAYLEGRRLVHRDLAARNVLV
QTPNCVKITDFGLAKLLDYNEEEYKAAGGKMPIKWLALECIQHRIFTHKSDVWAFGVTVW
ELLTYGGRPYEDIPAREVPDLLEKGERLPQPAICTIDVYMLMIRCWMLDAESRPSFRELA
EEFAKMARDPGRFLVIPGDKLMRLPSYTPQDERELIRSLSSAIEGDGVVMAAEEYLQPKY
G-GVLGVSGTTTTTTSSTSTSDPTTPVKKTPEGYNMAAGAEYISGRAESPQNRQNLQRER
KYAHLEAGATGSPGKRPRGDSLTSRYCSDPLKML----DVGEDDCFV--GPPPSAPGYGW
VGDLRLDLPVDEDDYLMPSPQPSGLATVGPSHQHYMDLMADAPDGRRGEPSRGGSKGPSN
NGVAGQQWVGMDNPEYHMMNARAQMYAGRRLHPQQTVGVPVLDAAGRYGGYG--------
--NGLPQP-QHLPPGHCLPSPSQEMPHEYYNELSSHVPCAAASSRSETTV
>S.paramamosainEGFR2a WAR33938.1 epidermal growth factor receptor 2a [Scylla paramamosain]
MNVCKRERSGMARVIEAAYLLLTLGAALAPGWADKPTD-FHKGKICIGTTGRMSVPSNRD
HHYRNLRNRFINCTYVDGNLELTWLQDENLDLSFLQYIREVTGYVLISHVDVKRIVLPSL
QIIRGRTLFKVSVNDKSFALLVTLSKMHTLEMPSLRDILHGSVGVINNYNLCHIETIEWN
EIMTDPLANYTYMYNFSEPQRTCQCHTSCQKGCWGAGEHNCQKFSKLTCPPQCAQGRCYD
TGPRDCCHLFCAGGCTGPTQRDCLACRNFYDDGDCKLECPLMQRYNPITYSWEANPKGKY
AYGATCVKDCPEHLLKDNGACVRSCPKGKKAVDGECVPCNGPCPKTCPGPEVIHSGNIDD
FKGCTILDGWLTIMDHSFDGYQHVYPNYTFGAKYSRMHPSKLEMLSTLKEVTAYINIQAN
HPDFTNLNFLRNLEYIGGR-ETMEFSSLYIIKTSLKSLNLRSLKRIRSGKVYILENKDLC
FVDKINWKKFIDTDDNSKTSPMTLLENNANSEQCVAERLVCHTECSDEGCWGPGDNECLS
CRNFKLGNRCTNNCNLAGTYQMGPKTCGFCHKECASSCQGPESRHCDRCKNVKDGPYCLD
KCPDTKYNDNGECKSCHENCIKGCRGPKNTLGPQGCNTCAMAVIDEDLRVKHCLPENSTC
PTGYFSEWVVQQETGDLSLLAGKTICRRCHPRCKNCTSYGFHISVCHECVRYRRGEHCED
ECPQDHYADDKLHECFKCSSECSNGCSGPLESQCKTCRNYRIYVEGKPGMNNTKFNCTAT
CPNELPYKIFPEDASDPYCGKDPFPLSLDDESVPAILGGTLGCVFLLCTFLAVFCYLWWQ
RNKTKAAALKMTMTMMPYDDHEPLKPTNIKPNLAKLRIVKEAELRKGGILGYGAFGTVYK
GVWVPEGENVKIPVAIKVLREGTGTNVNKEILEEAYIMASVDHPNLLQLLAVCMTTQIML
VTQLMPLGC---------------------------------------------------
------------LLDYVRNNKDKIGSKPLLNWCTQIARGMAYLEGRRLVHRDLAARNVLV
QTPNCVKITDFGLAKLLDYNEEEYKAAGGKMPIKWLALECIQHRIFTHKSDVWAFGVTVW
ELLTYGGRPYEDIPAREVPDLLEKGERLPQPAICTIDVYMLMIRCWMLDAESRPSFRELA
EEFAKMARDPGRFLVIPGDKLMRLPSYTPQDERELIRSLSSAIEGDGVVMAAEEYLQPKY
G-GVLGVSGTTTTTTSSTSTSDPTTPVKKTPEGYNMAAGAEYISGRAESPQNRQNLQRER
KYAHLEAGATGSPGKRPRGDSLTSRYCSDPLKML----DVGEDDCFV--GPPPSAPGYGW
VGDLRLDLPVDEDDYLMPSPQPSGLATVGPSHQHYMDLMADAPDGRRGEPSRGGSKGPSN
NGVAGQQWVGMDNPEYHMMNARAQMYAGRRLHPQQTVGVPVLDAAGRYGGYG--------
--NGLPQP-QHLPPGHCLPSPSQEMPHEYYNELSSHVPCAAASSRSETTV
>S.paramamosainEGFR2b WAR33939.1 epidermal growth factor receptor 2b [Scylla paramamosain]
MNVCKRERSGMARVIEAAYLLLTLGAALAPGWADKPTD-FHKGKICIGTTGRMSVPSNRD
HHYRNLRNRFINCTYVDGNLELTWLQDENLDLSFLQYIREVTGYVLISHVDVKRIVLPSL
QIIRGRTLFKVSVNDKSFALLVTLSKMHTLEMPSLRDILHGSVGVINNYNLCHIETIEWN
EIMTDPLANYTYMYNFSEPQRTCQCHTSCQKGCWGAGEHNCQKFSKLTCPPQCAQGRCYD
TGPRDCCHLFCAGGCTGPTQRDCLACRNFYDDGDCKLECPLMQRYNPITYSWEANPKGKY
AYGATCVKDCPEHLLKDNGACVRSCPKGKKAVDGECVPCNGPCPKTCPGPEVIHSGNIDD
FKGCTILDGWLTIMDHSFDGYQHVYPNYTFGAKYSRMHPSKLEMLSTLKEVTAYINIQAN
HPDFTNLNFLRNLEYIGGR-ETMEFSSLYIIKTSLKSLNLRSLKRIRSGKVYILENKDLC
FVDKINWKKFIDTDDNSKTSPMTLLENNANSEQCVAERLVCHTECSDEGCWGPGDNECLS
CRNFKLGNRCTNNCNLAGTYQMGPKTCGFCHKECASSCQGPESRHCDRCKNVKDGPYCLD
KCPDTKYNDNGECKSCHENCIKGCRGPKNTLGPQGCNTCAMAVIDEDLRVKHCLPENSTC
PTGYFSEWVVQQETGDLSLLAGKTICRRCHPRCKNCTSYGFHISVCHECVRYRRGEHCED
ECPQDHYADDKLHECFKCSSECSNGCSGPLESQCKTCRNYRIYVEGKPGMNNTKFNCTAT
CPNELPYKIFPEDASDPYCGKDPFPLSLDDESVPAILGGTLGCVFLLCTFLAVFCYLWWQ
RNKTKAAALKMTMTMMPYDDHEPLKPTNIKPNLAKLRIVKEAELRKGGILGYGAFGTVYK
GVWVPEGENVKIPVAIKVLREGTGTNVNKEILEEAYIMASVDHPNLLQLLAVCMTTQIML
VTQLMPLGC---------------------------------------------------
------------LLDYVRNNKDKIGSKPLLNWCTQIARGMAYLEGRRLVHRDLAARNVLV
QTPNCVKITDFGLAKLLDYNEEEYKAAGGKMPIKWLALECIQHRIFTHKSDVWAFGVTVW
ELLTYGGRPYEDIPAREVPDLLEKGERLPQPAICTIDVYMLMIRCWMLDAESRPSFRELA
EEFAKMARDPGRFLVIPGDKLMRLPSYTPQDERELIRSLSSAIEGDGVVMAAEEYLQPKY
G-GVLGVSGTTTTTTSSTSTSDPTTPVKKTPEGYNMAAGAEYISGRAESPQNRQNLQRER
KYAHLEAGATGSP-------------------------DVGEDDCFV--GPPPSAPGYGW
VGDLRLDLPVDEDDYLMPSPQPSGLATVGPSHQHYMDLMADAPDGRRGEPSRGGSKGPSN
NGVAGQQWVGMDNPEYHMMNARAQMYAGRRLHPQQTVGVPVLDAAGRYGGYG--------
--NGLPQP-QHLPPGHCLPSPSQEMPHEYYNELSSHVPCAAASSRSETTV
