# Supplementary material for: Phylogenetic and transcriptomic characterization of insulin and growth factor receptor tyrosine kinases in crustaceans
Source: Front Endocrinol (Lausanne). 2024 Apr 4;15:1379231. doi: 10.3389/fendo.2024.1379231 (PMC11024359; doi:10.3389/fendo.2024.1379231)
Supplement: Supplementary Material 1 — Crustacean RTK sequences and classification. [file DataSheet_1.zip › Supplementary_Material/Supplementary Material 3/FGFR/input.fa]

>1.P.clarkiiFGFR4 WBR34634.1 fibroblast growth factor receptor 4 [Procambarus clarkii]
MTSHSSRRRWRSSSSYTLLVLVMLVLQSSASTAARNEEYDYDVGEGGRPGVEVVETAASEHSFHRERRVV
VGGRVSLKCRPDDIQEGSLDFGSWYFNDVPLDQLQNPRLKVVDTRNRLWPRIRVKAAKMEDEGLYSCKWS
STGYLHGWVNYTLIVEEDTPTPTLPQALYADSKVLEMEQGEYPADSAPVFTKDLNSLMMKPAGNVADLRC
QARGPNLNTTWLKNGEKPVRQLGIVRIKGPLLKMENLVPTDSGNYTCFVSNSHGTINHTYVLEVIERLPS
RPIINKELSNRTVVQGTEAKLQCSVISDQVPYITWLKHSTRYNGVDNEGNIDRLLIIKEGGNITSTEDPQ
VLVLTNVTEKDAGWYTCIAANSLGTSSSTAYLNVTDAEPILADAESHTILVLGVVLLSVMVIASIMASFV
WKKWQNEKRRAKELERAKEAISQQWIKKVIVERQNSDASQEPLLVPTIKIERCQSTSRLGSEMTSISEYE
LPLDAPWELPRSRLLMGESLGEGAFGKVVRAEVQGFLRPDMNTTVAVKMLKEGHTDSELMDLVSEMEMMK
MIGTHINIINLLGCCTQDGPLYVVVEYAAHGNLRDYLRNNRPSSGYERAIGQEPDTISQKDLVSFAYQVA
RGMEYLASRKCIHRDLAARNVLVSEDRIMKIADFGLARDIHSQDYYRKTSEGRLPVKWMAPEALFHRVYT
SQSDVWSFGILLWEIMTLGGTPYPAVPGVEKLFQLLREGHRMEKPSNCPIEIYLLMRNCWKGQAMQRPTF
KKLVEDLDQILTLSSTAEYLNLSMPHVDTPPTSCDSSLTSDALTLH

>1.GeclaM_EVm002929t1 type=protein; aalen=670,52%,complete-utrpoor; clen=3832; offs=37-2049; organism=Gecarcinus_lateralis; evgclass=main; oid=GlaE_velvLoc9544ct1; codepot=Code/0.18; cov=12.1_g4556_i0;
MEPPPTLPQALHADSKVLDADDDDEPSCIPPEFIKPLNLLMIKPAGNVAELKCQARGSNLNTTWLKDGEKPVRQLGDVKI
KGAMLKMENLVPADSGNYTCVVFNECGGLNHTFALEVLEHIPSRPIFTKSLENTTVIQGGKVVLKVDIWTENTLMPYVVW
RKDLPFTWSTPEQGKQPEVVIDTETLELAIKGKEGRNITSSEDPQVLVLTNVTEKDAGWYTCIAANSLGTSFSTAYLSVT
DAEPILLDAEYHAIMVLTVVLLSVLVIGSIVASFVWKKWQKEKRRAIELERAKAITQHWIKKVIVERQNSDASQEPLLVP
TIKIEHCQSRSRLGSEMTSISEYELPLDADWELPRSRLIMGESLGEGAFGKVMRAEVQGINRPDLATTVAVKMLKEGHTD
SELMDLVSEMEMMKMIGTHINIINLLGCCTQDGPLYVVVEYAAHGNLRDYLRNNRPSSGYERPIGQEVDTITQKDLVSFA
FQVARGMEYLASKKCIHRDLAARNVLVSADRIMKIADFGLARDIHSQDYYRKTSEGRLPVKWMAPEALFHRVYTSQSDVW
AFGILLWEIMTLGGTPYPTVPSVEKLFQLLREGHRMEKPSNCSLEIYMIMRECWRYQPTQRPTFKELVEDFDRILTLSST
DDYLNLSLPHLDTPPSSCGSSLTSDAFAPH

>1.GeclaM_EVm002929t2 type=protein; aalen=533,47%,partial5-utrbad; clen=3387; offs=3-1604; organism=Gecarcinus_lateralis; evgclass=alt; oid=GlaE_velvLoc11764ct1; codepot=Code/0.13; cov=12.9_g4556_i1;
INKELSNLTVVQGSEVKLTCSVISDLVPYITWLKHSTRYNGVDDKGNIIDRLFIVKEGRNITSSEDPQVLVLTNVTEKDA
GWYTCIAANSLGTSFSTAYLSVTDAEPILLDAEYHAIMVLTVVLLSVLVIGSIVASFVWKKWQKEKRRAIELERAKAITQ
HWIKKVIVERQNSDASQEPLLVPTIKIEHCQSRSRLGSEMTSISEYELPLDADWELPRSRLIMGESLGEGAFGKVMRAEV
QGINRPDLATTVAVKMLKEGHTDSELMDLVSEMEMMKMIGTHINIINLLGCCTQDGPLYVVVEYAAHGNLRDYLRNNRPS
SGYERPIGQEVDTITQKDLVSFAFQVARGMEYLASKKCIHRDLAARNVLVSADRIMKIADFGLARDIHSQDYYRKTSEGR
LPVKWMAPEALFHRVYTSQSDVWAFGILLWEIMTLGGTPYPTVPSVEKLFQLLREGHRMEKPSNCSLEIYMIMRECWRYQ
PTQRPTFKELVEDFDRILTLSSTDDYLNLSLPHLDTPPSSCGSSLTSDAFAPH

>1.Canbo1_EVm001941t1 type=protein; aalen=782,57%,complete-utrpoor; clen=4084; offs=143-2491; organism=Cancer_borealis; evgclass=noclass; oid=Cancer_borealis_Cancer_borealis_GEFB01008069.1; codepot=Code/0.12; TSA: Cancer borealis DS01-Cborealis_contig_7974 transcribed RNA sequence
MMTPTRRGGRGGGGRGRGGGGGWWGRTCLSLLLFASLLHTSTSYAIDYYEDDGGGGVGGGGGADGNEESGVGGSGGSGDA
VEEVDKESIHSTHQQRRVIVGDKFRFKCRPENFFVSSPPKEFGATWFFNSDAVDDLRTSRIRTTGSNRMWPKLRVKEALR
EDAGVWACRWKWAGRDRGWVNYTLDVVEAPLPQALKADSKVLDEDEEPACIPPKFIKGLNLLIIKPAGNVAELKCQARGT
EPNITWFKNGEKPVRQLGDVKIKGAMLKMENLVPADSGNYTCVVFNECGSLNHTYGLEVLENIPSRPIIIKQLENITVYR
GDRVEFEVDIWIENTLTPFVVWRRDLPFTWSNAKKGNLPEVVIEPEILERAIEGKEGRNITSSEDPQVLILMNVTEKDAG
WYTCIAANSLGTSFSTAFLRVTDAAEPVRHNPEHRPVIMVLTGVLMSVMIIGSIVASFVWKKWQKEKRRAIELERAKAIT
QHWIKKVIVERQNSDASQEPLLIPTIKIEHCQSRSRLGSEMTSISEYELPLDADWELPRSKLILGESLGEGAFGKVVRAE
VQGVKRPDLAATVAVKMLKEGHTDSELMDLVSEMEMMKMIGTHINIINLLGCCTQDGPLYVVVEYAAHGNLRDYLRNNRT
ASGYERAIGQEMDVITQKDLVSFAFQVARGMEYLASKKCIHRDLAARNVLVSEDRIMKIADFGLARDIHSQDYYRKTSEG
RLPVKWMAPEALFHRVYTSQSDVWAFGILLWVALPTLPCHPWRSCSNSCGKDTGWRNLQTAP

>1.CarmaY_EVm002162t1 type=protein; aalen=834,41%,complete-utrbad; clen=6033; offs=163-2667; organism=Carcinus_maenas; evgclass=main; oid=CarmaY_velvLoc4302ct1; codepot=Code/0.2; cov=1557.0_g1292_i3;
MVDEGGVSQELPPITMSTSTSRRGGRGGGGRWRKVCLSLLLFVSLLHTSTCLAIDYYDDNGGGGGGGGSGEVVEEVEKES
IHSSHQQRKVTVGDRFHLKCRPENVIIDPPQDFSAVWYFNSEPLEELQTPRIRVIGTSRVWPKLRVKEALLEDSGVWACR
WQWAGRHKGWVNYTLSVVEPPGPSLPQALYADSKVLDEDEDVCVPPEFTKDLGLLTIKPAGNVAELKCQARGTHLNTTWF
KNGERPVRQLGDVKIRGSMLKMENLVPADTGNYTCVVLNECGRVTHTFGLEVLERLPSRPIINKELSNMTVVQGSEVKLM
CSVISDLVPYITWVKHSTRYNGVDNKGNIIDRVFIVKEGRNITSSEDPQVLILSNVTEKDAGWYTCIAANSLGTSFSTAY
LSVADAEPILHDPEYHAIMVLAVVLLSVMVITSIVGSFAWKKWQKEKRRASELERAKVITQHWIKKVIVERQNSDASQEP
LLIPTIKIEHCQSRSRLGSEMTSISEYELPLDADWELPRAKLILGESLGEGAFGKVLRAEVQGVKRPDLASSVAVKMLKE
GHTDSELMDLVSEMEMMKMIGTHINIINLLGCCTQDGPLYVVVEYAAHGNLRDYLRNNRPSSGYERAIGQEMDAITQKDL
VSFAFQVARGMEYLASKKCIHRDLAARNVLVSEDRIMKIADFGLARDIHSQDYYRKTSEGRLPVKWMAPEALFHRVYTSQ
SDVWAFGILLWEIMTLGGTPYPAVPSVEKLFQLLREGHRMDKPSNCSLEIYMIMRECWRYQPTQRPTFRDLVEDFDRILT
LSSTEDYLNLSLPHLDTPPSSCGSSLTSDVLSPH

>1.CarmaC_EVm002432t1 type=protein; aalen=845,42%,complete-utrbad; clen=6003; offs=163-2700; organism=Carcinus_maenas; evgclass=main; oid=Carcinus_maenas_CNS_velvLoc4355ct1; codepot=Code/0.2; cov=1693.7_g1708_i1;
MVDEGGVSQELPPITMSTSTSRRGGRGGGGRWRKVCLSLLLFVSLLHTSTCLAIDYYDDNGGGGGGGGSGEVVEEVEKES
IHSSHQQRKVTVGDRFHLKCRPENVIIDPPQDFSAVWYFNSEPLEELQTPRIRVIGTSRVWPKLRVKEALLEDSGVWACR
WQWAGRHKGWVNYTLSVVEPPGPSLPQALYADSKVLDEDEDVCVPPEFTKDLGLLTIKPAGNVAELKCQARGTHLNTTWF
KNGERPVRQLGDVKIRGSMLKMENLVPADTGNYTCVVLNECGRVTHTFGLEVLEHIPSRPIFMKRLENITAYQGDEVEFK
VEILLENTLSPYLVWKRDLPFTWSTPKPDKPPEVVIAQDILELAMEGKEGRNITSSEDPQVLILSNVTEKDAGWYTCIAA
NSLGTSFSTAYLSVADAEPILHDPEYHAIMVLAVVLLSVMVITSIVGSFAWKKWQKEKRRASELERAKVITQHWIKKVIV
ERQNSDASQEPLLIPTIKIEHCQSRSRLGSEMTSISEYELPLDADWELPRAKLILGESLGEGAFGKVLRAEVQGVKRPDL
ASSVAVKMLKEGHTDSELMDLVSEMEMMKMIGTHINIINLLGCCTQDGPLYVVVEYAAHGNLRDYLRNNRPSSGYERAIG
QEMDAITQKDLVSFAFQVARGMEYLASKKCIHRDLAARNVLVSEDRIMKIADFGLARDIHSQDYYRKTSEGRLPVKWMAP
EALFHRVYTSQSDVWAFGILLWEIMTLGGTPYPAVPSVEKLFQLLREGHRMDKPSNCSLEIYMIMRECWRYQPTQRPTFR
DLVEDFDRILTLSSTEDYLNLSLPHLDTPPSSCGSSLTSDVLSPH

>1.S.paramamosainFGFR3 WBR64405.1 fibroblast growth factor receptor 3 protein [Scylla paramamosain]
MLEVENIHSSHQLRRVTVGERFRLKCRPENLVNAQLQDFAAVWYFNSEPLEDLQTPRIRITGPSRVWPRL
RVKEARLEDSGVWACRWRLAGPYRGWVNYTLDVVEPPVPSLPQALYADNKVLDEDVCVPPEFTKDLNLLT
IKPAGNVAELKCQARGTNLNTTWLKDGEKPVRQLGDVKIKGAMLKMENLVPADSGNYTCVVFNECGAINH
TYGLEVLEHIPSRPIITKRLENQTAYVGDRVEFKVDIWTENTLMPYVVWKRDLPFTWSRAMMDKLPRVVI
APEVLEAAVEGQEGRNITSSEDPQVLILSNVTERDAGWYTCIAANSLGTSFSTAYLSVIDAEPVMHDPEY
HAIMVLTVVLLSVMVIGSIVASFVWKKWQKEKRRAIELERAKAITQHWIKKVIVERQNSDASQEPLLVPT
IKIEHCQSRSRLGSEMTSISEYELPLDADWELPRAKLILGESLGEGAFGKVVRAEVQGVKRPGLASTVAV
KMLKEGHTDSELMDLVSEMEMMKMIGTHINIINLLGCCTQDGPLYVVVEYAAHGNLRDYLRNNRPSSGYE
RAIGQEMDAITQKDLVSFAFQVARGMEYLASKKCIHRDLAARNVLVSEDRIMKIADFGLARDIHSQDYYR
KTSEGRLPVKWMAPEALFHRVYTSQSDVWAFGILLWEIMTLGGTPYPTVPSVEKLFQLLREGHRMDKPSN
CSLEIYMIMRECWRYQPTQRPTFKELVEDFDRILTLSSTDDYLNLSLPHLDTPPSSCGSSLTSDVLSPH

>1.PenvanEVm002603t1 type=protein; aalen=504,99%,partial3; clen=1525; offs=14-1525; organism=Penaeus_vannamei; evgclass=main; oid=Penaeus_vannamei_trinPenaeus_vannamei_LocDN32293c0g1t1; codepot=Code/0.13;
MPQALHADSKVLVPDAEDLDSPKPKFIKDLKPLLIKPAGNVAELKCQASGENLNITWLKYGAKPTRQYGDVRIKGSTLKM
EDLVPTDSGQYTCIVSNEHGSINHTYTLEVIERLPSRPIINKELSNRTVVQGSKTTLQCSVISDQVPYITWLKHTTRDNG
IDSQGKVINRLLIIKGGGNITSTEDPQVVVLTNVTEKDAGWYTCIAANSLGYSSSTAYLNVIDAEPILADAQSHVVPILA
AVFVVALAGVGLILYCFCKKWKKEKRRAKELERAKEVITQQWIKKVIVERQNSDASQEPLIVPTIKIERCQSNSHNGSEN
TRISEYELPLDILWELPRSKLIMGESLGEGAFGKVVKAEVQGINRPDLTTTVAVKMLKEGHTDAELMDLVSEMEMMKMIG
THINIINLLGCCTQDGPLYVVVEYAAHGNLRDYLRNKRPSSGYERAIGQETNALTERDLVSFSYQVARGMEYLASKKCIH
RDLAARNVLVSKDGIMKIADFGLA

>1.PenvanEVm002603t2 type=protein; aalen=300,99%,partial; clen=901; offs=2-901; organism=Penaeus_vannamei; evgclass=alt; oid=Penaeus_vannamei_trinPenaeus_vannamei_LocDN39929c0g1t2; codepot=Code/0.068;
RLKCKPKVDYKVHRVVDFTWFFNDQVFEPGADPRVKMSDNKERARLRLNDVRHEDEGRYACRWNGSQSQGWVNYTLLVSE
DIPISTMPQALHADSKVLVPDAEDLDSPKPKFIKDLKPLLIKPAGNVAELKCQASGENLNITWLKYGAKPTRQYGDVRIK
GSTLKMEDLVPTDSGQYTCIVSNEHGSINHTYTLEVIEHVGSRPIFTKKLKNMTVISGSTVRLEVGIYTKNTPSAYIVWR
TGLPQLDPDVDFGSREIYINETILKAASEGQGGGNITSTEDPQVVVLTNVTEKDAGWYTC

>1.PenvanEVm002603t3 type=protein; aalen=290,99%,partial; clen=871; offs=2-871; organism=Penaeus_vannamei; evgclass=alt; oid=Penaeus_vannamei_trinPenaeus_vannamei_LocDN39929c0g1t1; codepot=Code/0.069;
RLKCKPKVDYKVHRVVDFTWFFNDQVFEPGADPRVKMSDNKERARLRLNDVRHEDEGRYACRWNGSQSQGWVNYTLLVSE
DIPISTMPQALHADSKVLVPDAEDLDSPKPKFIKDLKPLLIKPAGNVAELKCQASGENLNITWLKYGAKPTRQYGDVRIK
GSTLKMEDLVPTDSGQYTCIVSNEHGSINHTYTLEVIERLPSRPIINKELSNRTVVQGSKTTLQCSVISDQVPYITWLKH
TTRDNGIDSQGKVINRLLIIKGGGNITSTEDPQVVVLTNVTEKDAGWYTC

>1.Erisi1_EVm001548t4 type=protein; aalen=899,91%,complete; clen=2939; offs=180-2879; organism=Eriocheir_sinensis; evgclass=althim; oid=Eriocheir_sinensis_trinEriocheir_sinensis_LocDN209565c1g1t9; codepot=Code/0.24;
MTSRASTSSASRRSGSSSVRSRRIGWWRRWSLLSLLLAASLLHTCSCLAIDSYDDDDGRGGGGDGEGVEEGGGGGGGEGG
TNLTNTSDIGFEYGEVGVEGFVEDDLYDGLEENGVDEDDVAEEGAEGGAAEARSIHSSHQQRKVMLGDRFRLKCRPQNVM
RSPPPQDFEAVWFFNSQPLRDTQPSRIRTIASSRAWPKLRVKEARLEDAGVWACRWSGSGSHRGWVNYTLHVMEPAPTLP
QALHADSKVLDEDELSCVPPEFIKTLNGLMIKPAGNVAELKCQARGSQVNISWLKNGEKPVRQLGDVKIKGAMLKMENLV
PADSGNYTCMVFNECGGVNHTYALEVVEHIPSRPIFTKSLENTTVTQGGEVVFQVGIWTENTLMPFVVWRKDLPFTWSSA
KEDTKPEVLIDPETLALALKGKEGRNITSSEDPQVLVLMNVTEKDAGWYTCIAANSLGTSFSTAYLSVTDAEPILLDAEY
HAIMVLTGVLFAVLLIGGIVASFVWKGWQKEKRRASELERAKAITQHWIKKVIVEHQNSDASQEPLLVPTIKIEHCQSRS
RLGSEMTSISEYELPLDADWELPRARLIMGESLGEGAFGKVVRAEVQGVNRPDLATTVAVKMLKEGHTDSELMDLVSEME
MMKMIGTHINIINLLGCCTQDGPLYVVVEYAAHGNLRDYLRNNRPSSGYERAIGQELDTITQKDLVSFAFQVARGMEYLT
SKKCIHRDLAARNVLVSEDRIMKIADFGLARDIHSQDYYRKTSEGRLPVKWMAPEALFHRVYTSQSDVWAFGILLWEIMT
LGGTPYPAVPSVEKLFQLLREGHRMEKPSNCSLEIYMIMRECWRYQPTQRPTFKELVEDFDRILTLSSTDDYLNLSLPHL
DTPPSSCGSSLASDALTPH

>1.Erisi1_EVm001548t5 type=protein; aalen=888,92%,complete; clen=2881; offs=155-2821; organism=Eriocheir_sinensis; evgclass=alt; oid=Eriocheir_sinensis_trinEriocheir_sinensis_LocDN209565c1g1t2; codepot=Code/0.23;
MTSRASTSSASRRSGSSSVRSRRIGWWRRWSLLSLLLAASLLHTCSCLAIDSYDDDDGRGGGGDGEGVEEGGGGGGGEGG
TNLTNTSDIGFEYGEVGVEGFVEDDLYDGLEENGVDEDDVAEEGAEGGAAEARSIHSSHQQRKVMLGDRFRLKCRPQNVM
RSPPPQDFEAVWFFNSQPLRDTQPSRIRTIASSRAWPKLRVKEARLEDAGVWACRWSGSGSHRGWVNYTLHVMEPAPTLP
QALHADSKVLDEDELSCVPPEFIKTLNGLMIKPAGNVAELKCQARGSQVNISWLKNGEKPVRQLGDVKIKGAMLKMENLV
PADSGNYTCMVFNECGGVNHTYALEVVERLPSRPIINKELSNQTVVQGSEVKLTCSVISDLVPYITWLKHSTRYNGVDDK
GNIIDRLFIVKEGRNITSSEDPQVLVLMNVTEKDAGWYTCIAANSLGTSFSTAYLSVTDAEPILLDAEYHAIMVLTGVLF
AVLLIGGIVASFVWKGWQKEKRRASELERAKAITQHWIKKVIVEHQNSDASQEPLLVPTIKIEHCQSRSRLGSEMTSISE
YELPLDADWELPRARLIMGESLGEGAFGKVVRAEVQGVNRPDLATTVAVKMLKEGHTDSELMDLVSEMEMMKMIGTHINI
INLLGCCTQDGPLYVVVEYAAHGNLRDYLRNNRPSSGYERAIGQELDTITQKDLVSFAFQVARGMEYLTSKKCIHRDLAA
RNVLVSEDRIMKIADFGLARDIHSQDYYRKTSEGRLPVKWMAPEALFHRVYTSQSDVWAFGILLWEIMTLGGTPYPAVPS
VEKLFQLLREGHRMEKPSNCSLEIYMIMRECWRYQPTQRPTFKELVEDFDRILTLSSTDDYLNLSLPHLDTPPSSCGSSL
ASDALTPH

>1.ScyparEVm001242t1 type=protein; aalen=844,71%,complete; clen=3541; offs=17-2551; organism=Scylla_paramamosain; evgclass=main; oid=Scylla_paramamosain_trinLocDN9759c0g1t1; codepot=Code/0.23;
MKGLTTTSTTPGGGGGGGWSKTWVTLLLLASLLRASTCLAIDYYDDDGGRREAEAGSGSGGGDGGTEGGAGGSGDMLEVE
NIHSSHQLRRVTVGERFRLKCRPENLVNAQLQDFAAVWYFNSEPLEDLQTPRIRITGPSRVWPRLRVKEARLEDSGVWAC
RWRLAGPYRGWVNYTLDVVEPPVPSLPQALYADNKVLDEDVCVPPEFTKDLNLLTIKPAGNVAELKCQARGTNLNTTWLK
DGEKPVRQLGDVKIKGAMLKMENLVPADSGNYTCVVFNECGAINHTYGLEVLEHIPSRPIITKRLENQTAYVGDRVEFKV
DIWTENTLMPYVVWKRDLPFTWSRAMMDKLPRVVIAPEVLEAAVEGQEGRNITSSEDPQVLILSNVTERDAGWYTCIAAN
SLGTSFSTAYLSVIDAEPVMHDPEYHAIMVLTVVLLSVMVIGSIVASFVWKKWQKEKRRAIELERAKAITQHWIKKVIVE
RQNSDASQEPLLVPTIKIEHCQSRSRLGSEMTSISEYELPLDADWELPRAKLILGESLGEGAFGKVVRAEVQGVKRPGLA
STVAVKMLKEGHTDSELMDLVSEMEMMKMIGTHINIINLLGCCTQDGPLYVVVEYAAHGNLRDYLRNNRPSSGYERAIGQ
EMDAITQKDLVSFAFQVARGMEYLASKKCIHRDLAARNVLVSEDRIMKIADFGLARDIHSQDYYRKTSEGRLPVKWMAPE
ALFHRVYTSQSDVWAFGILLWEIMTLGGTPYPTVPSVEKLFQLLREGHRMDKPSNCSLEIYMIMRECWRYQPTQRPTFKE
LVEDFDRILTLSSTDDYLNLSLPHLDTPPSSCGSSLTSDVLSPH

>1.ScyparEVm001242t2 type=protein; aalen=833,71%,complete; clen=3508; offs=17-2518; organism=Scylla_paramamosain; evgclass=alt; oid=Scylla_paramamosain_trinLocDN9759c0g1t2; codepot=Code/0.21;
MKGLTTTSTTPGGGGGGGWSKTWVTLLLLASLLRASTCLAIDYYDDDGGRREAEAGSGSGGGDGGTEGGAGGSGDMLEVE
NIHSSHQLRRVTVGERFRLKCRPENLVNAQLQDFAAVWYFNSEPLEDLQTPRIRITGPSRVWPRLRVKEARLEDSGVWAC
RWRLAGPYRGWVNYTLDVVEPPVPSLPQALYADNKVLDEDVCVPPEFTKDLNLLTIKPAGNVAELKCQARGTNLNTTWLK
DGEKPVRQLGDVKIKGAMLKMENLVPADSGNYTCVVFNECGAINHTYGLEVLERLPSRPIINKELSNMTVVQGSEVKLMC
SVISDLVPYITWVKHPTRYNGVDDKGNIINRLFIVKEGRNITSSEDPQVLILSNVTERDAGWYTCIAANSLGTSFSTAYL
SVIDAEPVMHDPEYHAIMVLTVVLLSVMVIGSIVASFVWKKWQKEKRRAIELERAKAITQHWIKKVIVERQNSDASQEPL
LVPTIKIEHCQSRSRLGSEMTSISEYELPLDADWELPRAKLILGESLGEGAFGKVVRAEVQGVKRPGLASTVAVKMLKEG
HTDSELMDLVSEMEMMKMIGTHINIINLLGCCTQDGPLYVVVEYAAHGNLRDYLRNNRPSSGYERAIGQEMDAITQKDLV
SFAFQVARGMEYLASKKCIHRDLAARNVLVSEDRIMKIADFGLARDIHSQDYYRKTSEGRLPVKWMAPEALFHRVYTSQS
DVWAFGILLWEIMTLGGTPYPTVPSVEKLFQLLREGHRMDKPSNCSLEIYMIMRECWRYQPTQRPTFKELVEDFDRILTL
SSTDDYLNLSLPHLDTPPSSCGSSLTSDVLSPH

>1.ScyparEVm001242t4 type=protein; aalen=485,74%,complete; clen=1970; offs=17-1474; organism=Scylla_paramamosain; evgclass=alt; oid=Scylla_paramamosain_trinLocDN9759c0g1t4; codepot=Code/0.12;
MKGLTTTSTTPGGGGGGGWSKTWVTLLLLASLLRASTCLAIDYYDDDGGRREAEAGSGSGGGDGGTEGGAGGSGDMLEVE
NIHSSHQLRRVTVGERFRLKCRPENLVNAQLQDFAAVWYFNSEPLEDLQTPRIRITGPSRVWPRLRVKEARLEDSGVWAC
RWRLAGPYRGWVNYTLDVVEPPVPSLPQALYADNKVLDEDVCVPPEFTKDLNLLTIKPAGNVAELKCQARGTNLNTTWLK
DGEKPVRQLGDVKIKGAMLKMENLVPADSGNYTCVVFNECGAINHTYGLEVLERLPSRPIINKELSNMTVVQGSEVKLMC
SVISDLVPYITWVKHPTRYNGVDDKGNIINRLFIVKEGRNITSSEDPQVLILSNVTERDAGWYTCIAANSLGTSFSTAYL
SVIDAEPVMHDPEYHAIMVLTVVLLSVMVIGSIVASFVWKKWQKEKRRAIELERAKAITQHWIKKVIGGYYFFTFMSKKI
YAVTE

>2.GeclaM_EVm002487t1 type=protein; aalen=731,39%,partial5-utrbad; clen=5600; offs=3-2198; organism=Gecarcinus_lateralis; evgclass=noclass; oid=GlaE_velvLoc4073ct1; codepot=Code/0.12; cov=57.7_g2096_i0;
SRAVRVTLHLLPLLLLIVPQEVAGNNPPPGLRSSKDWFVTEDEEVGSVVTRLVTFNDENNTVTFKLEPHQLSDTIHQYFA
VDSRRRVVVAKPLTGLLSPGERKRSYILRVRLVDGRLNPVTEVRVQVARAGETPSQFGPGMFDGPSGFRGELPQGFPEAN
YPLFSTPEPKTVPLLLVNKTWYIWEGAPADTLVDFVVVKDLSGDGYSLALHDPTRLLQMNSETGQVTVATPPTHQQVGSH
IVKVTASSPQGTALEEVRVQVLAVSPPTVSTFSVPGQKNQQDLHVVGNGVVPGAGVSGNSSTEPPNAGEVAGSSVTIIPI
LVVVGMVPLVVAAFWCWRRHHRLAKAHSKKSAVIYDKEEEAAATVEPREQSDSETRNSGGSITGLAALWWRRASSNTYED
SFRGSKKRGSGKVSQLSADAWEFPRHRLKFMGILGEGCFGQVWKCDATGLKGERSMLVAVKTLKESAGERERKDLVQELK
VLKSLGQHPNVLSLLGCCTDKDPFFIILEYMVIGKLQSHLRSSRADTPYNNLHGSSSSLTPRDLTHYAYQTARGMEFLSR
NGVIHRDLAARNVLVGEEKVCKVADFGFARDLANNRIYERKSDGRLPIRWMAPESLFDNIFTTKSDVWSFGVLLWEIVTL
GSTPYPGMGATEVMRKVREGYRLEKPVHCRREIYNIMYYCWDKDPNERPSFTELVHTLEGLLMSEVEYIELDRFPDHTYY
NISQEKADELL

>2.Canbo1_EVm008362t1 type=protein; aalen=291,30%,partial5-utrbad; clen=2907; offs=1-876; organism=Cancer_borealis; evgclass=noclass; oid=Cancer_borealis_Cancer_borealis_GEFB01012329.1; codepot=Code/0.047; TSA: Cancer borealis DS01-Cborealis_contig_12191 transcribed RNA sequence
QVWKCEAAGLKGERSKLVAVKTLKESAGDRERKDLVQELKVLKGLGQHPNVLSLLACCTEKDPLFIILEYMIVGKLQSYL
RSSRADTPYNNLHGSSSSLTPKDLILFTYQTARGMEFLSRNAVIHRDLATRNVLLGEDKVCKVADFGLARDVANNRIYER
KSDGRLPIRWMAPESLFDNIFSAKSDVWSFGILLWEIVTLGSTPYPGMGAAEVMRKVRDGYRMEKPDHCRREIYNIMYYC
WDKDPNERPCFTELVHTLEGLLMSEVEYVELDRFPDHNYYNISPEKTDELL

>2.CarmaY_EVm002842t1 type=protein; aalen=728,67%,complete; clen=3263; offs=667-2853; organism=Carcinus_maenas; evgclass=main; oid=CarmaY_velvLoc16810ct1; codepot=Code/0.1; cov=961.6_g84_i68;
MAPWHVLKVTLHLILFLLLIPQDTLANNSPPGLKSEKDWFVWEDEGVGAVVTRLVTFNEQNNTVTFQLEPNTDADTIHEY
FAVDAQRRVVVAKNLTGLLRPGEKKRSYMLRVKLVDGKFNPVIVVRLQVAKPGEVPSHPTGRVFEGPPIFRGEQPYEFGR
GSLPPITPEPMIVPLLHVNRTWYVREDAPVGTLVDTVDVHDLAENGYILQLSDPSGLLQINSKTGRVTVAASPTTHQIGS
FIVKVTAKSPQGTAQEEMQLFVLASHSTSTIRPGQINQLDLHVVQSGEVSDSTVSGTSSIEPPSAGHAGGSLTIITILVV
VGVVPVVGALLWCWNRNRKLVAGKSKKSAVMYDKEKEAAATVEDEEQSDNESQQRGSIAGLAARWWRRASSNTYEDSLRD
SKEKQESESVSSSSADIWEFPRHRLKFMGILGEGCFGQVWKCEATGLKGEKSMLVAVKTLKESAGERERKDLVQELKVLK
SLGQHPNVLSMLACCTEKDPLFIVLEYMVIGKLQSYLRSSRADTPYNNLHGSSSSLTPKDLIMFTYQTARGMEFLCRNGI
VHRDLATRNVLLGEDNVCKVADFGLARDVANNRIYERKSDGRLPVRWMAPESLFDNIFSAKSDVWSFGVLLWEIVTLGST
PYPGMGAVEVMRKVREGYRMEKPDHCRREIYNIMYYCWDKDPNERPCFTELVHTLEGLLMTEVEYIELDRFPDHNYYNFV
QGKTDELL

>2.CarmaC_EVm003254t1 type=protein; aalen=728,45%,complete-utrbad; clen=4843; offs=90-2276; organism=Carcinus_maenas; evgclass=noclass; oid=Carcinus_maenas_CNS_velvLoc7799ct1; codepot=Code/0.1; cov=224.5_g3201_i0;
MAPWHVLKVTLHLILFLLLIPQDTLANNSPPGLKSEKDWFVWEDEGVGAVVTRLVTFNEQNNTVTFQLEPNTDADTIHEY
FAVDAQRRVVVAKNLTGLLRPGEKKRSYMLRVKLVDGKFNPVIVVRLQVAKPGEVPSHPTGRVFEGPPIFRGEQPYEFGR
GSLPPITPEPMIVPLLHVNRTWYVREDAPVGTLVDTVDVHDLAENGYILQLSDPSGLLQINSKTGRVTVAASPTTHQIGS
FIVKVTAKSPQGTAQEEMQLFVLASHSTSTIRPGQINQLDLHVVQSGEVSDSTVSGTSSIEPPSAGHAGGSLTIITILVV
VGVVPVVGALLWCWNRNRKLVAGKSKKSAVMYDKEKEAAATVEDEEQSDNESQQRGSIAGLAARWWRRASSNTYEDSLRD
SKEKQESESVSSSSADIWEFPRHRLKFMGILGEGCFGQVWKCEATGLKGEKSMLVAVKTLKESAGERERKDLVQELKVLK
SLGQHPNVLSMLACCTEKDPLFIVLEYMVIGKLQSYLRSSRADTPYNNLHGSSSSLTPKDLIMFTYQTARGMEFLCRNGI
VHRDLATRNVLLGEDNVCKVADFGLARDVANNRIYERKSDGRLPVRWMAPESLFDNIFSAKSDVWSFGVLLWEIVTLGST
PYPGMGAVEVMRKVREGYRMEKPDHCRREIYNIMYYCWDKDPNERPCFTELVHTLEGLLMTEVEYIELDRFPDHNYYNFV
QGKTDELL

>2.PenvanEVm006460t1 type=protein; aalen=289,99%,partial; clen=869; offs=1-867; organism=Penaeus_vannamei; evgclass=main; oid=Penaeus_vannamei_trinPenaeus_vannamei_LocDN37158c0g1t1; codepot=Code/0.053;
SSSSSSSGSSTTASPKEASSEGSLSLTVIPIVLVVGVSPLLLAAFWYWRRLKKRKARAESKESAVVYTEKGIEAGATENA
EETNEERERAGSRFSIGVAALWRRRAESNKYEDGVKGEQKGKRKVSQISSANSDIWEFPRHRLKVMGILGEGCFGQVWKC
EAVDLQEKGTMLVAVKTLKESAGDRERQDLVQELKVLKSLGSHLNVVSLLGCCTEKDPIFVILEYMVGGKLQSYLRASRA
DTPYDNLHGSSSSLTPRDLIHFAYQISRGMEFLARNGVIHRDLAARNIL

>2.Erisi1_EVm002489t1 type=protein; aalen=722,72%,complete; clen=2981; offs=450-2618; organism=Eriocheir_sinensis; evgclass=noclass; oid=Eriocheir_sinensis_trinEriocheir_sinensis_LocDN205219c0g2t1; codepot=Code/0.12;
MEYCRVLRVTLSLLPLLLLLHNSSQASANYPPPGLRSSKDWFVTEDEEVGSVVTRLVTFNDENNTVTFQLEPYNPGDTLH
QYFAVDSRRRVVVAKPLTGLLSPGEKRKSYILRVRLVDDGRLNSVTEVRVQVGKPGETPSQFGPGMFDGPSGFRGELPQP
NYPPFSTAEPKTVPLLLVNKTFYIREGAPEGTHVDTVEVKDLSGDGYSLAIHDPARLLQINSTTGQITVAAPPSHQQVGS
HLVKVTASNPQGSALEEVRVEVLSDSGQKNELDLQVVGGGVAPGAGVSGSSSTESPSAGVVAGNSVTIIPILVVIGIVPL
VVAAFWCWRRHHRPAKAHSKKSAVMYDKEEEAAATVEPREQSDGEARSSRNSITGLAALWWRRASSNTYEDTFKGSKKRG
SEKASQPSPDTWEFPRHRLKFIGILGEGCFGQVWKCEASGLKGEQSMLVAVKTVKESAEERERKDLVQELKVLKGLGQHP
NVLSLLGCCAEKEPLFIILEYMVIGKLQSHLRSSRADTSYNNLHGSSSSLTPRDLTHFAYQTARGMEFLCRNGVIHRDLA
ARNILVGEGNVCKVADFGFARDLANNHIYERKSDGRLPIRWMAPESLFDNIFTTKSDVWSFGVLLWEIVTLGSTPYPGMG
ATEVMRKVREGYRLEKPVHCRREIYNIMYYCWDKDPNERPSFTELVHTLEGLLMSEVEYIELDRFPEHTYYNFGKEKSDE
LL

>2.ScyparEVm001704t1 type=protein; aalen=722,74%,complete; clen=2918; offs=564-2732; organism=Scylla_paramamosain; evgclass=noclass; oid=Scylla_paramamosain_trinLocDN30673c1g1t1; codepot=Code/0.14;
MDPWRALRVTLHLLLLLLVSQEAQGNNGPPGLKSDKDWFVSEDEAIGAVVTRLVTFNERNNSVTFELEPNTEGETIHTYF
TVDDQRRVVVAKNLSGLLKPSEKRKDFMLRVKLNDSKFNPVVVVRLQVAKQGEWHEGPRGFEGPPGFRGEQPHRFPGGNF
PPIQTPDPMPVPFLSVEKKWHVREGAPVGTLVNTVYVYDLAQNGYILDLIDPTQLLQIDRKTGRITLAASPTVQQVGSFN
VKVIADSPQGTAEEEVQLLVLASHHIPSTRPDQVNQLDLQVVGGGGGGSVTSSTEPPTAGHTRGSLTVITILVVVGVVPV
VGAVLWCWNRHRRLVAARSKKSAVMYDKEKEAAATVEPEEQRGSESQQQGSIVGLAARWWRRASSNTYEDSFRNSKEKRK
STTTAMSASDTWEFPRHRLKFMGILGEGCFGQVWKCEATGLKGEKTTLVAVKTLKESAGERERKDLVQELKVLKSLGQHP
NVLSMLACCTEKDPLFIVLEYMVIGKLQSHLRSSRADTSYNNLHGSSSSITPKDLILFAYQTARGMEFLCRNGIVHRDLA
TRNVLLGEDKVCKVADFGLARDVANNRIYERKSDGRLPVRWMAPESLFDNIFSAKSDVWSFGVLLWEIVTLGSTPYPGMG
ANEVMRKVRDGYRMEKPDHCRREIYNIMYYCWDKDPVERPCFTELVHTLEGLVMTEVEYIELDRFPDRNYYNIMQGKADE
LL

>3.GeclaM_EVm004876t1 type=protein; aalen=504,33%,partial5-utrbad; clen=4483; offs=1-1515; organism=Gecarcinus_lateralis; evgclass=noclass; oid=GlaE_velvLoc7019ct1; codepot=Code/0.13; cov=570.8_g3460_i0;
SLHPATDTTTITAPSTHEDEEAPPLDTPRAPTTVHPTSHHRPAYLPRPTDHSNSADGSETTLLPTIKVVSIQKAVELPGS
TATVEGVAEEDFKDLQDLKDSPRASYTAVYVISVIGVIPAAGLAFFIARRFLKKTQKALPESEERGEGFTPITHHSRKTQ
ASSHPPAMETDGPSSVEAKNPRFTPWEFPRSKLRLVSILGQGNFGVVWKAEARDLCACEGSQGGPTVLVAVKGVKDGAGA
KEKQDLLKELAIMQHLGQHINVVTLLGCCTQQEPYYVIMEYVMFGKLLTFLRDHRTRQNYYNFSSDTAALTSHDLTRFAC
QVAAGCEYIQSRGIIHRDLASRNVLVDHNKVCKIADFGLARSVKDLGSDIYEQKSRGALPIRWMAPESLYMSIFTHKSDV
WSLGILCWEIVTLGSTPYPGMTAREVMRKVREGYRLERPEHCRPELYHIVTRCWHQDLNQRPSFTEIKEDLLELLDNSPT
GYIDLENFPESSYYSMHENNEEKL

>3.Canbo1_EVm001234t1 type=protein; aalen=955,57%,complete-utrpoor; clen=4983; offs=2087-4954; organism=Cancer_borealis; evgclass=noclass; oid=Cancer_borealis_Cancer_borealis_GEFB01020175.1; codepot=Code/0.15; TSA: Cancer borealis DS01-Cborealis_contig_19938 transcribed RNA sequence
MPSVGEILNSRPIEDENKEKEEIETALDTTLGQPSTTEAYTKTTTLRIQTRQREEDQDSIQEQEEVKRTQHAHVETEPSS
SLEQKSPPSSPVRKLVRRPRPPLDTEKTGGHARPTPPRRRRPIRPIVKLPPPITYHKASTTPPQDTHASTSTTTTTTHPT
TTTTTTTTTTTPQPRRTTVTITSPSTPRVVLTTTTTTTTTTTPPPATTTPMTPEQVVIESLTEIMKEATNTSRSKDKVYN
IAANLESLNKRLAEQGIHIIHAEVDGVKIKLDNRMIIRPRPPPPPVTTFRPSTSLPASTFPSPRPSLPSLPSTSFSFFTP
SQIGDSDPQNKHIHTSIKSSFSFQTSHSPDTANEVQTTTGDTAPTTNKPIDARKPDDKPFLASSRFPTIEESEEDKVRNN
TDARTSESSSSVSTSGTRFALDLEGRQEDSESILATATVPATVTTRTRSTTVPITTHKHNTTPSTRLHHTTASTHQPLDS
PRAPTTIHPTSHHRPTFFPPPTDHSNAVTTPNTTRIPTIKGISILKETELSGSVATVEDIEEPNLKDSQDSPKASYTAIY
VISVIGVIPAAGLAFFIARRYLKKTQKALPESEERGEGFTPITHHHSRKTQASSHAATMEGEGPSSVEAKNPRFTLWEFP
RSKLRLASILGQGNFGVVWKAEARDLCACEGSQGGPTVLVAVKGVKEGAGQKEKQDLLEELAIMQHLGHHTNVVTLLGCC
TQQEPYYVIMEYVMFGKLLTFLRDHRTRQNYYNFSSDTAALTSQDLTRFACQVASGCEYLQSRGIIHRDLASRNILVDHN
KVCKIADFGLARSVKDLGSDIYEQKSRGALPIRWMAPESLYMSIFTHKSDVWSLGILCWEIVTLGSTPYPGMTAREVMRK
VREGHRLERPEHCHQELYHIVTRCWHQDLNQRPSFTEIKADLQELLDNSPTGYIDLENFPESSYYSMHENNDEKL

>3.CarmaC_EVm000598t1 type=protein; aalen=1524,71%,complete; clen=6384; offs=414-4988; organism=Carcinus_maenas; evgclass=noclass; oid=Carcinus_maenas_CNS_velvLoc3579ct1; codepot=Code/0.22; cov=8.2_g1597_i0;
MIVRGPAGLLVLPLAALLAATGVCRGGAARFYTTNTLTEAEPRLGGDYDALLDQMSGDFGVRSEVLEAAGQEPEYRGSDT
MVVPLYIPKGAVPIKVARIARSDSRDPVLEVVDLTMSPAADSVLIRRIGPVDRRRGAPPPNRAAWRSPQRTRITRLTPVR
RSDSPRRRVSSSHTPPLSSSSSSSARVLPTLQSEFGKRLHLSQTDSPNPPSQSDTDTATKRAKKNELSKDSQFPDELHTT
TLPTTTTTTAAAPTTTTATSTSPTPSENRVKATTRRFSTHLTSSTSTTTTTAATTTATDSTSTTTESPSTTTASSTTSTT
TTPTTPTTTTTQPPSSTTEKKVPTTTTTTTTPPTTTTTSPTTQKASHTPSSTSSTTERRSIIFPRPVERVLNSRDKDTTP
PTTTTTTITTTATPSTTTTTTTPSTTTTTTPSTTTLKAVTSGRSFPVPVRNLPAWVTRPRTSPPQSPPPPLPPRRLSTIT
PTTTTTTTPTERPRRIRDKLRRLSRLRGGVDKEVVSTTTTSTTTTTTTTTTTERSQSTTPTTTTSKRTLGTTSRPSTTTR
RTSTVRKMPSVSEILKSRTEEEEENLKEEEEEKEVLKEVDSASETTIGRPSTTEAYVKSTTSRSEQDSTTQRILKEAERS
QLHVATETSSVEHKTPSGTSRKFVRRPRPQQDSGTPEGVRPSAPRRRRPLRPRIKLPLPITYHRAPTTPQETVASTTPPQ
ETFASTSTTTTTTTTQRPRTTTITVTSPTTPRVVLTTTTTTTTTAPPTTTTVRTPAQVVIDSLTEIMKDATNTSRSKDKV
YNITANLESLNRRLAEQGIHIIHAEVDGVKIKLDNRMIIRPRPPPPPVTTFRPSTSLASTLPSPRPSGPSFPSSPSTSFS
FFTPASDSDVQNKEIHTSIRSSFSFHTSHSPDTANEVQTTTRVTLPTTNKPVEARKPDNPFLAPSRLPTALEGEEHPPRN
RSDTRAPQSPSVSITGTRSGLNLEDHERAPTSILATATVPATVTTRTRSTTVPITTHHAATTPSLRLHPVTTSTHDGGEE
SKLHNDFGAPTTVHPTSHHRPTFFPPPTDHSHADNIPRPTRIPTIQVISILKDNELPGSPATVEDAEGDLNDSQDLRNTP
RASYTAIYVISIIGVIPAAGLAFFIARRFLKKTQKALPESEERGEGFTPITHHHSRKTQSSAHATTMDGESPSSVEAKNP
RFTPWEFPRSKLRLASILGQGNFGVVWKAEARDLCACEGSQGGPTVLVAVKGVKEGAGQKEKQDLLKELGIMQHLGHNDN
VVTLLGCCTQQEPYFVIMEYVMFGKLLTFLRDHRTRQNYYNFSSDTAALTSHDLTRFACQVASGCEYIQSRGIIHRDLAS
RNILVDHNKVCKIADFGLARSVKDLGSDIYEQKSRGALPIRWMAPESLYMSIFTHKSDVWSLGILCWEIVTLGSTPYPGM
TAREVMRRVREGYRLERPEHCHQELYHIVTRCWHQDLNQRPSFAEIKEDLQELLDNSPTGYIDLENFPESSYYSMHENTD
EEKL

>3.CarmaY_EVm000502t1 type=protein; aalen=1522,71%,complete; clen=6433; offs=466-5034; organism=Carcinus_maenas; evgclass=main; oid=CarmaY_velvLoc3546ct1; codepot=Code/0.22; cov=420.9_g1521_i0;
MIVRGPAGLLVLPLAALLAATGVCRGGAARFYTTNTLTEAEPRLGGDYDALLDQMSGDFGVRSEVLEAAGQEPEYRGSDT
MVVPLYIPKGAVPIKVARIARSDSRDPVLEVVDLTMSPAADSVLIRRIGPVDRRRGAPPPNRAAWRSPQRTRITRLTPVR
RSDSPRRRVSSSHTPPLSSSSSSSARVLPTLQSEFGKRLHLSQTDSPNPPSQSDTDTATKRAKKNELSKDSQFPDELHTT
TLPTTTTTTAAAPTTTTATSTSPTPIENRVKATTRRFSTHLTSSTSTTTTTAATTTATDSTSTTTESPSTTTASSTTSTT
TTPTTPTTTTTQPPSSTTEKKVPTTTTTTPPTTTTTSPTTQKASHTPSSTSSTTERRSIIFPRPVERVLNSRDKDTTPPT
TTTTTITTTATPSTTTTTTTPSTTTTTTPSTTTLKAVTSGRSFPVPVRNLPAWVTRPRTSPPQSPPPPLPPRRLSTITPT
TTTTTTPTERPRRIRDKLRRLSRLRGGVDKEVVSTTTTSTTTTTTTTTTTERSQSTTPTTTTSKRTLGTTSRPSTTTRRT
STVRKMPSVSEILKSRTEEEEENLKEEEEEKEVLKEVDSASETTIGRPSTTEAYVKSTTSRSEQDSTTQRILKEAERSQL
HVATETSSVEHKTPSGTSRKFVRRPRPQQDSGTPEGVRPSAPRRRRPLRPRIKLPLPITYHRAPTTPQETVASTTPPQET
FASTSTTTTTTTTQRPRTTTITVTSPTTPRVVLTTTTTTTTTAPPTTTTVRTPAQVVIDSLTEIMKDATNTSRSKDKVYN
ITANLESLNRRLAEQGIHIIHAEVDGVKIKLDNRMIIRPRPPPPPVTTFRPSTSLASTLPSPRPSGPSFPSSPSTSFSFF
TPASDSDVQNKEIHTSIRSSFSFHTSHSPDTANEVQTTTRVTLPTTNKPVEARKPDNPFLAPSRLPTALEGEEHPPRNRS
DTRAPQSPSVSITGTRSGLNLEDHERAPTSILATATVPATVTTRTRSTTVPITTHHAATTPSLRLHPVTTSTHDGGEESK
LHNDFGAPTTVHPTSHHRPTFFPPPTDHSHADNIPRPTRIPTIQVISILKDNELPGSPATVEDAEGDLNDSQDLRNTPRA
SYTAIYVISIIGVIPAAGLAFFIARRFLKKTQKALPESEERGEGFTPITHHHSRKTQSSAHATTMDGESPSSVEAKNPRF
TPWEFPRSKLRLASILGQGNFGVVWKAEARDLCACEGSQGGPTVLVAVKGVKEGAGQKEKQDLLKELGIMQHLGHNDNVV
TLLGCCTQQEPYFVIMEYVMFGKLLTFLRDHRTRQNYYNFSSDTAALTSHDLTRFACQVASGCEYIQSRGIIHRDLASRN
ILVDHNKVCKIADFGLARSVKDLGSDIYEQKSRGALPIRWMAPESLYMSIFTHKSDVWSLGILCWEIVTLGSTPYPGMTA
REVMRRVREGYRLERPEHCHQELYHIVTRCWHQDLNQRPSFAEIKEDLQELLDNSPTGYIDLENFPESSYYSMHENTDEE
KL

>3.Erisi1_EVm002432t1 type=protein; aalen=730,78%,complete; clen=2786; offs=169-2361; organism=Eriocheir_sinensis; evgclass=main; oid=Eriocheir_sinensis_trinEriocheir_sinensis_LocDN209590c1g1t2; codepot=Code/0.18;
MKQATNTSRSKDKVYNIAANLEDLNKRLAEQGIHIIHAEVDGVKIKLDNRTITRHRPPPITTFRPSTAIPASTQPATRPS
PSSSSSYPSFSSSPSQTTTPNKNVQTSIKSSFSFHTSLSPDTVNEVQTTTSDSEPTTMKPTEARKPDDKPFLAPSRLPTT
EEGAAKNGSESSVSTSGTRASLDLEWRQGASKSILATATVPATVTTRTRSTTVPVTAHRPAVTPSLSLHPAADTTTITTS
STHETEEAPPLDTPRTATTIHPTSHHRPTYLPHPTDHSNSVEGSETTDTPTIKVISILKASELPGSTATVEGVEEGDLKD
LQDLKDSPRASYTAIYVISVIGVIPAAGLAFFIARRFLKKTQKALPESEERGEGFTPITHHPRKTQPSSHPPAMETDGPS
SVEAKNPRFTPWEFPRSKLRLASILGQGNFGVVWKAEARDLCACEGSQGGPTVLVAVKGVKEGAGAKEKQDLLKELAIMQ
HLGQHINVVTLLGCCTQQEPYYVIMEYVMFGKLLTFLRDHRTRQNYYNFSSDTAALTSHDLTRFACQVAAGCEYIQSRGI
IHRDLASRNVLVDHNKVCKIADFGLARSVKDLGSDIYEQKSRGALPIRWMAPESLYMSIFTHKSDVWSLGILCWEIVTLG
STPYPGMAAREVMRQVREGYRLERPEHCRPELYHIVTRCWHQDLNQRPSFTEIKEDLLELLDNSPTGYIDLENFPESSYY
SMHENNEEKL

>3.Erisi1_EVm006998t2 type=protein; aalen=407,75%,partial3; clen=1625; offs=404-1624; organism=Eriocheir_sinensis; evgclass=althim; oid=Eriocheir_sinensis_trinEriocheir_sinensis_LocDN197438c1g1t1; codepot=Code/0.057;
MTVRGAGGRLLLLPLTALLAATGVCGSARFYTTNTLTEAEPRLAGDYDSLLDQVSGDFGVRSEVVAAAGQEPEYRGAETM
VVPLYIPRGAVPIKVARIARSDTHDPVVEVVDLTMSPAADSVLIRRIGPVEGRRGVSPPSRAAWRVSQRTRVSRLPVIRR
SDSIPRRRVASTSSSSSVVSLSPASPVPPVSPVAPVTRPLLPLSVQSEFGKRLASSLAYPPHYPDHTDADADTDTATKRA
KKNELSKDSQFPDELHTTSAPFTTSTSPPSSSPSSVRDAEIEATTRRFSTHLTSPSSTTTSPSSIPTSTTTKDSPSSPPS
STTTSTTTTNSPSPRTPTSTTITTTTPPSTTTTSTTTTQPATTASTTTKPPTTTTTAATPASLPTTTTTTTTSSSTPSTS
DATIQRI

>3.ScyparEVm009244t1 type=protein; aalen=202,73%,partial3; clen=824; offs=217-822; organism=Scylla_paramamosain; evgclass=noclass; oid=Scylla_paramamosain_trinLocDN29673c0g1t1; codepot=Code/0.035;
MIARGPGRLLLLPLAALLATGVCQGGAARFYTTNTLTEAEPRVGGDYDALLDQVSGDFGVRSEVLEAAGQEPEYRGADTM
VVPLYIPKGAVPIKVARIARSDSRDPVLEVVDLTMSPAADSVLIRRIGPVDRRRAASPPSRAAWRPPQRTRITRLTPVRR
SDSPRRRVPLPSSPSLPSLPSSSSSSSSSPSPPSPRSPPLQS

>3.PenvanEVm000438t1 type=protein; aalen=1065,100%,partial; clen=3195; offs=1-3195; organism=Penaeus_vannamei; evgclass=main; oid=Penaeus_vannamei_trinPenaeus_vannamei_LocDN47508c4g1t1; codepot=Code/0.12;
TTTTNTTTTTTTTTTTTTTTTTTTTTDASPRPSTETADVAITPGTSARSPTTTTTQATPSSTEENSSPWDRSALFPSRPV
ESFLKKQKQDTTTEEPPSTTTTTTTTTSTTATPRRTGHFRFRPRFNRQKATITTTSATSTDSNTTSTSTTPSTTSVTPTH
KTSLPDRSRIVLTKRPASTTEMPDVTSPSSTTTTTTTTATTTTSIPISTTTKSPPVTTRRPPLLLATKRPTTTTTVSTTT
DSTTSTTLTAPAETTRRIPFVIRKPGDALTPVRKMPSVKEVLGSTEDQEQHEEKAADIRENSTNAHVPNLEVTTKDNISI
EEAVSQTHISEEEDLMSEKEDVETELESVPLVTPSRKDLRWSRPLPQNPNSKVRGEGRPNGPPRRRRPRPRTTSLPPVTR
ASDYFKVPAEFVAVSTATEATGMPSSNASLTPNYNASTSHPIAAGATEKSPEEVVIESLTEIMKEATTNNKSKDKFSTIA
GNLEALNKQLAEQGIHIIHAEIDGVRIKLDNRTLVRPTTSYPEPTTFRPSTEFKVSSLSDFLSTTEDPSTNLFSPPVENP
DTDESEEDIEKQIYTSVKSSFSIHTSKPTDVEDETDSANEVQSTTNDSSFTTLKPTELKKFSDKPLRGDSFGPALSTSFV
PEEVLKDNRTRQEETPFVAETVPVQTSTSSDVREKDGEGHTPLSSFVISATSTVPASVTTRTRSTTVPVTTHIPIFRSSS
FNPKVTTSAVYPIDEASVSEITDEEHVTDAQDLAPNLHPTSHHRPVSLPTQPELSTEHEVPMTPRDPSIAIVIEEKVNRS
TTSFVFRGRSTTRRPIIETISNTRGVQEPPAPGSVTVVKDTASEEFSETTSSASSSSTAVYIIGVLGLIPAAGLAFFLAK
KFLRKTQKALPESEERAEGFTPITHHTRKPSHSNTLDIEPSSVEAKNPKFTPWEFPRSKLRLVSVLGEGNFGVVWKAEAR
DLCACEGATGGPTVLVAVKGVKEGAGQKEKQDLLKELAIMQHIGQHPNVVTLLGCCTQQEPFYVIMEYVMFGKLLAFLRD
HRTRHNYYNFSSDTEALTSRDLTRF
