# Supplementary material for: Phylogenetic and transcriptomic characterization of insulin and growth factor receptor tyrosine kinases in crustaceans
Source: Front Endocrinol (Lausanne). 2024 Apr 4;15:1379231. doi: 10.3389/fendo.2024.1379231 (PMC11024359; doi:10.3389/fendo.2024.1379231)
Supplement: Supplementary Material 1 — Crustacean RTK sequences and classification. [file DataSheet_1.zip › Supplementary_Material/Supplementary Material 3/FGFR/alignment.fa]

>1.P.clarkiiFGFR4 WBR34634.1 fibroblast growth factor receptor 4 [Procambarus clarkii]
M------------------TSHSSRR------------RWRSSSSYTLLVLVMLVLQS-S
ASTAARNEEYDYDVG---------------------------------------------
---------------------EGGRPGVEVV---ETAASEHSFHRERRVVV---GGRVSL
KCRPDDIQEG--SLDFGS-WYFND--------VPLDQLQNP---------RLKVV-DTRN
RLWPRIRVKAAKMEDEGLYSCKWSSTGYLHGWVNYTLIVEEDTPTPTLPQALYADSKVLE
MEQGEY-PADSAPVFTKDL-NSLMMKPAG---NVADLRCQARGP-NLNTTWLKNGE----
---KPVR---------------QLGIVRIKGPL------LKMEN-----LVPTDSGNYTC
FVSNSHGTINHTYVLEVIERLP----SRPIINKELSNRTVVQGTEA--------------
----------------------------------KLQCSVI--------------SD---
------------------------------------------------------------
------------------------------------------------------------
------------------------------------------------------------
------------------------------------------------------------
------------------------------------------------------------
------------------------------------------------------------
------------------------------------------------------------
------------------------------------------------------------
------------------------------------------------------------
--------------------------------QV--------------------------
------------------------------------------------------------
-----------------------P--YITW----LKHS----------------------
------------------------------------------------------------
------------------------------------TRYNGVDNEGN-------------
IDRLLII-----------------------------------------------------
--------------------------------------------------------KEGG
NITSTEDPQVLVLTNVTEKDAGWYTCIAANSLGTSSSTAYLNVTD-AEPILADAESH---
---TILVLGVVLLSVMVIASIMASFVWKKWQNEKRRAKELERAKEAI--SQQWIKKVIVE
-RQNSDA------SQEPLLVPTIKIERCQSTSRL----GSE--MTSISEYELPLDAPWEL
PRSRLLMGESLGEGAFGKVVRAEV------QGFLRPDMNTTVAVKMLKEGHTDSELMDLV
SEMEMMKMIGTHINIINLLGCCTQDGPLYVVVEYAAHGNLRDYLRNNRPSSGYERAIGQE
PDTISQKDLVSFAYQVARGMEYLASRKCIHRDLAARNVLVSEDRIMKIADFGLARDIHS-
-QDYYRKTSEGRLPVKWMAPEALFHRVYTSQSDVWSFGILLWEIMTLGGTPYPAVPGVEK
LFQLLREGHRMEKPSNCPIEIYLLMRNCWKGQAMQRPTFKKLVEDLDQILTLSSTAEYLN
LSMP-HVDTPPTSCDSSLTSDA-----LTLH
>1.GeclaM_EVm002929t1 type=protein; aalen=670,52%,complete-utrpoor; clen=3832; offs=37-2049; organism=Gecarcinus_lateralis; evgclass=main; oid=GlaE_velvLoc9544ct1; codepot=Code/0.18; cov=12.1_g4556_i0;
------------------------------------------------------------
------------------------------------------------------------
------------------------------------------------------------
------------------------------------------------------------
---------------------------------------ME-PP-PTLPQALHADSKVLD
ADDDDE-PSCIPPEFIKPL-NLLMIKPAG---NVAELKCQARGS-NLNTTWLKDGE----
---KPVR---------------QLGDVKIKGAM------LKMEN-----LVPADSGNYTC
VVFNECGGLNHTFALEVLEHIP----SRPIFTKSLENTTVIQGGKV--------------
----------------------------------VLKVDIW--------------TEN--
------------------------------------------------------------
------------------------------------------------------------
------------------------------------------------------------
------------------------------------------------------------
------------------------------------------------------------
------------------------------------------------------------
------------------------------------------------------------
------------------------------------------------------------
------------------------------------------------------------
-------------------------------TLM--------------------------
------------------------------------------------------------
-----------------------P--YVVW----RKDL----------------------
------------------------------------------------------------
------------------------------------PFTWSTPEQGKQPE---VVIDTET
LELAIKG-----------------------------------------------------
--------------------------------------------------------KEGR
NITSSEDPQVLVLTNVTEKDAGWYTCIAANSLGTSFSTAYLSVTD-AEPILLDAEYH---
---AIMVLTVVLLSVLVIGSIVASFVWKKWQKEKRRAIELERAK-AI--TQHWIKKVIVE
-RQNSDA------SQEPLLVPTIKIEHCQSRSRL----GSE--MTSISEYELPLDADWEL
PRSRLIMGESLGEGAFGKVMRAEV------QGINRPDLATTVAVKMLKEGHTDSELMDLV
SEMEMMKMIGTHINIINLLGCCTQDGPLYVVVEYAAHGNLRDYLRNNRPSSGYERPIGQE
VDTITQKDLVSFAFQVARGMEYLASKKCIHRDLAARNVLVSADRIMKIADFGLARDIHS-
-QDYYRKTSEGRLPVKWMAPEALFHRVYTSQSDVWAFGILLWEIMTLGGTPYPTVPSVEK
LFQLLREGHRMEKPSNCSLEIYMIMRECWRYQPTQRPTFKELVEDFDRILTLSSTDDYLN
LSLP-HLDTPPSSCGSSLTSDA-----FAPH
>1.GeclaM_EVm002929t2 type=protein; aalen=533,47%,partial5-utrbad; clen=3387; offs=3-1604; organism=Gecarcinus_lateralis; evgclass=alt; oid=GlaE_velvLoc11764ct1; codepot=Code/0.13; cov=12.9_g4556_i1;
------------------------------------------------------------
------------------------------------------------------------
------------------------------------------------------------
------------------------------------------------------------
------------------------------------------------------------
------------------------------------------------------------
------------------------------------------------------------
------------------------------INKELSNLTVVQGSEV--------------
----------------------------------KLTCSVI--------------SD---
------------------------------------------------------------
------------------------------------------------------------
------------------------------------------------------------
------------------------------------------------------------
------------------------------------------------------------
------------------------------------------------------------
------------------------------------------------------------
------------------------------------------------------------
------------------------------------------------------------
--------------------------------LV--------------------------
------------------------------------------------------------
-----------------------P--YITW----LKHS----------------------
------------------------------------------------------------
------------------------------------TRYNGVDDKGN------------I
IDRLFIV-----------------------------------------------------
--------------------------------------------------------KEGR
NITSSEDPQVLVLTNVTEKDAGWYTCIAANSLGTSFSTAYLSVTD-AEPILLDAEYH---
---AIMVLTVVLLSVLVIGSIVASFVWKKWQKEKRRAIELERAK-AI--TQHWIKKVIVE
-RQNSDA------SQEPLLVPTIKIEHCQSRSRL----GSE--MTSISEYELPLDADWEL
PRSRLIMGESLGEGAFGKVMRAEV------QGINRPDLATTVAVKMLKEGHTDSELMDLV
SEMEMMKMIGTHINIINLLGCCTQDGPLYVVVEYAAHGNLRDYLRNNRPSSGYERPIGQE
VDTITQKDLVSFAFQVARGMEYLASKKCIHRDLAARNVLVSADRIMKIADFGLARDIHS-
-QDYYRKTSEGRLPVKWMAPEALFHRVYTSQSDVWAFGILLWEIMTLGGTPYPTVPSVEK
LFQLLREGHRMEKPSNCSLEIYMIMRECWRYQPTQRPTFKELVEDFDRILTLSSTDDYLN
LSLP-HLDTPPSSCGSSLTSDA-----FAPH
>1.Canbo1_EVm001941t1 type=protein; aalen=782,57%,complete-utrpoor; clen=4084; offs=143-2491; organism=Cancer_borealis; evgclass=noclass; oid=Cancer_borealis_Cancer_borealis_GEFB01008069.1; codepot=Code/0.12; TSA: Cancer borealis DS01-Cborealis_contig_797
MM----------------TPTRRGGRGGGGRGRGGGGGWWGR----TCLSLLLFASLL-H
TSTSYAIDYYEDDGGG-----------GVGGGGGADGN----------------------
-------EESG----------VGGSGGSGDAVEEVDKESIHSTHQQRRVIV---GDKFRF
KCRPENFFVSSPPKEFGATWFFNS--------DAVDDLRTS---------RIRTT-GS-N
RMWPKLRVKEALREDAGVWACRWKWAGRDRGWVNYTLDVVE-AP---LPQALKADSKVLD
-EDEE--PACIPPKFIKGL-NLLIIKPAG---NVAELKCQARGT-EPNITWFKNGE----
---KPVR---------------QLGDVKIKGAM------LKMEN-----LVPADSGNYTC
VVFNECGSLNHTYGLEVLENIP----SRPIIIKQLENITVYRGDRV--------------
----------------------------------EFEVDIW--------------IEN--
------------------------------------------------------------
------------------------------------------------------------
------------------------------------------------------------
------------------------------------------------------------
------------------------------------------------------------
------------------------------------------------------------
------------------------------------------------------------
------------------------------------------------------------
------------------------------------------------------------
-------------------------------TLT--------------------------
------------------------------------------------------------
-----------------------P--FVVW----RRDL----------------------
------------------------------------------------------------
------------------------------------PFTWSNAKKGNLPE---VVIEPEI
LERAIEG-----------------------------------------------------
--------------------------------------------------------KEGR
NITSSEDPQVLILMNVTEKDAGWYTCIAANSLGTSFSTAFLRVTDAAEPVRHNPEHR---
--PVIMVLTGVLMSVMIIGSIVASFVWKKWQKEKRRAIELERAK-AI--TQHWIKKVIVE
-RQNSDA------SQEPLLIPTIKIEHCQSRSRL----GSE--MTSISEYELPLDADWEL
PRSKLILGESLGEGAFGKVVRAEV------QGVKRPDLAATVAVKMLKEGHTDSELMDLV
SEMEMMKMIGTHINIINLLGCCTQDGPLYVVVEYAAHGNLRDYLRNNRTASGYERAIGQE
MDVITQKDLVSFAFQVARGMEYLASKKCIHRDLAARNVLVSEDRIMKIADFGLARDIHS-
-QDYYRKTSEGRLPVKWMAPEALFHRVYTSQSDVWAFGILLWVAL-------PTLP----
----------------C-------------------------------------------
--------HPWRSCSNSCGKDTGWRNLQTAP
>1.CarmaY_EVm002162t1 type=protein; aalen=834,41%,complete-utrbad; clen=6033; offs=163-2667; organism=Carcinus_maenas; evgclass=main; oid=CarmaY_velvLoc4302ct1; codepot=Code/0.2; cov=1557.0_g1292_i3;
MVDEGGVSQELPPITMSTSTSRRGGRGGG--------GRWRK----VCLSLLLFVSLL-H
TSTCLAIDYYDDNGG-------------GGGGGGSG------------------------
-----------------EVVEE------------VEKESIHSSHQQRKVTV---GDRFHL
KCRPENVIID-PPQDFSAVWYFNS--------EPLEELQTP---------RIRVI-GT-S
RVWPKLRVKEALLEDSGVWACRWQWAGRHKGWVNYTLSVVE-PPGPSLPQALYADSKVLD
---EDE-DVCVPPEFTKDL-GLLTIKPAG---NVAELKCQARGT-HLNTTWFKNGE----
---RPVR---------------QLGDVKIRGSM------LKMEN-----LVPADTGNYTC
VVLNECGRVTHTFGLEVLERLP----SRPIINKELSNMTVVQGSEV--------------
----------------------------------KLMCSVI--------------SD---
------------------------------------------------------------
------------------------------------------------------------
------------------------------------------------------------
------------------------------------------------------------
------------------------------------------------------------
------------------------------------------------------------
------------------------------------------------------------
------------------------------------------------------------
------------------------------------------------------------
--------------------------------LV--------------------------
------------------------------------------------------------
-----------------------P--YITW----VKHS----------------------
------------------------------------------------------------
------------------------------------TRYNGVDNKGN------------I
IDRVFIV-----------------------------------------------------
--------------------------------------------------------KEGR
NITSSEDPQVLILSNVTEKDAGWYTCIAANSLGTSFSTAYLSVAD-AEPILHDPEYH---
---AIMVLAVVLLSVMVITSIVGSFAWKKWQKEKRRASELERAK-VI--TQHWIKKVIVE
-RQNSDA------SQEPLLIPTIKIEHCQSRSRL----GSE--MTSISEYELPLDADWEL
PRAKLILGESLGEGAFGKVLRAEV------QGVKRPDLASSVAVKMLKEGHTDSELMDLV
SEMEMMKMIGTHINIINLLGCCTQDGPLYVVVEYAAHGNLRDYLRNNRPSSGYERAIGQE
MDAITQKDLVSFAFQVARGMEYLASKKCIHRDLAARNVLVSEDRIMKIADFGLARDIHS-
-QDYYRKTSEGRLPVKWMAPEALFHRVYTSQSDVWAFGILLWEIMTLGGTPYPAVPSVEK
LFQLLREGHRMDKPSNCSLEIYMIMRECWRYQPTQRPTFRDLVEDFDRILTLSSTEDYLN
LSLP-HLDTPPSSCGSSLTSDV-----LSPH
>1.CarmaC_EVm002432t1 type=protein; aalen=845,42%,complete-utrbad; clen=6003; offs=163-2700; organism=Carcinus_maenas; evgclass=main; oid=Carcinus_maenas_CNS_velvLoc4355ct1; codepot=Code/0.2; cov=1693.7_g1708_i1;
MVDEGGVSQELPPITMSTSTSRRGGRGGG--------GRWRK----VCLSLLLFVSLL-H
TSTCLAIDYYDDNGG-------------GGGGGGSG------------------------
-----------------EVVEE------------VEKESIHSSHQQRKVTV---GDRFHL
KCRPENVIID-PPQDFSAVWYFNS--------EPLEELQTP---------RIRVI-GT-S
RVWPKLRVKEALLEDSGVWACRWQWAGRHKGWVNYTLSVVE-PPGPSLPQALYADSKVLD
---EDE-DVCVPPEFTKDL-GLLTIKPAG---NVAELKCQARGT-HLNTTWFKNGE----
---RPVR---------------QLGDVKIRGSM------LKMEN-----LVPADTGNYTC
VVLNECGRVTHTFGLEVLEHIP----SRPIFMKRLENITAYQGDEV--------------
----------------------------------EFKVEIL--------------LEN--
------------------------------------------------------------
------------------------------------------------------------
------------------------------------------------------------
------------------------------------------------------------
------------------------------------------------------------
------------------------------------------------------------
------------------------------------------------------------
------------------------------------------------------------
------------------------------------------------------------
-------------------------------TLS--------------------------
------------------------------------------------------------
-----------------------P--YLVW----KRDLPFTW------------------
------------------------------------------------------------
------------------------------STPKP-DKPPEVVIAQD------------I
LELAMEG-----------------------------------------------------
--------------------------------------------------------KEGR
NITSSEDPQVLILSNVTEKDAGWYTCIAANSLGTSFSTAYLSVAD-AEPILHDPEYH---
---AIMVLAVVLLSVMVITSIVGSFAWKKWQKEKRRASELERAK-VI--TQHWIKKVIVE
-RQNSDA------SQEPLLIPTIKIEHCQSRSRL----GSE--MTSISEYELPLDADWEL
PRAKLILGESLGEGAFGKVLRAEV------QGVKRPDLASSVAVKMLKEGHTDSELMDLV
SEMEMMKMIGTHINIINLLGCCTQDGPLYVVVEYAAHGNLRDYLRNNRPSSGYERAIGQE
MDAITQKDLVSFAFQVARGMEYLASKKCIHRDLAARNVLVSEDRIMKIADFGLARDIHS-
-QDYYRKTSEGRLPVKWMAPEALFHRVYTSQSDVWAFGILLWEIMTLGGTPYPAVPSVEK
LFQLLREGHRMDKPSNCSLEIYMIMRECWRYQPTQRPTFRDLVEDFDRILTLSSTEDYLN
LSLP-HLDTPPSSCGSSLTSDV-----LSPH
>1.S.paramamosainFGFR3 WBR64405.1 fibroblast growth factor receptor 3 protein [Scylla paramamosain]
------------------------------------------------------------
------------------------------------------------------------
------------------------------M---LEVENIHSSHQLRRVTV---GERFRL
KCRPENLVNA-QLQDFAAVWYFNS--------EPLEDLQTP---------RIRIT-GP-S
RVWPRLRVKEARLEDSGVWACRWRLAGPYRGWVNYTLDVVE-PPVPSLPQALYADNKVLD
-----E-DVCVPPEFTKDL-NLLTIKPAG---NVAELKCQARGT-NLNTTWLKDGE----
---KPVR---------------QLGDVKIKGAM------LKMEN-----LVPADSGNYTC
VVFNECGAINHTYGLEVLEHIP----SRPIITKRLENQTAYVGDRV--------------
----------------------------------EFKVDIW--------------TEN--
------------------------------------------------------------
------------------------------------------------------------
------------------------------------------------------------
------------------------------------------------------------
------------------------------------------------------------
------------------------------------------------------------
------------------------------------------------------------
------------------------------------------------------------
------------------------------------------------------------
-------------------------------TLM--------------------------
------------------------------------------------------------
-----------------------P--YVVW----KRDLPF--------------------
------------------------------------------------------------
------------------------------------TWSRAMMDK---------------
LPRVVIAPEV--------------------------------------------------
-------------------------------------------------LEAAVEGQEGR
NITSSEDPQVLILSNVTERDAGWYTCIAANSLGTSFSTAYLSVID-AEPVMHDPEYH---
---AIMVLTVVLLSVMVIGSIVASFVWKKWQKEKRRAIELERAK-AI--TQHWIKKVIVE
-RQNSDA------SQEPLLVPTIKIEHCQSRSRL----GSE--MTSISEYELPLDADWEL
PRAKLILGESLGEGAFGKVVRAEV------QGVKRPGLASTVAVKMLKEGHTDSELMDLV
SEMEMMKMIGTHINIINLLGCCTQDGPLYVVVEYAAHGNLRDYLRNNRPSSGYERAIGQE
MDAITQKDLVSFAFQVARGMEYLASKKCIHRDLAARNVLVSEDRIMKIADFGLARDIHS-
-QDYYRKTSEGRLPVKWMAPEALFHRVYTSQSDVWAFGILLWEIMTLGGTPYPTVPSVEK
LFQLLREGHRMDKPSNCSLEIYMIMRECWRYQPTQRPTFKELVEDFDRILTLSSTDDYLN
LSLP-HLDTPPSSCGSSLTSDV-----LSPH
>1.PenvanEVm002603t1 type=protein; aalen=504,99%,partial3; clen=1525; offs=14-1525; organism=Penaeus_vannamei; evgclass=main; oid=Penaeus_vannamei_trinPenaeus_vannamei_LocDN32293c0g1t1; codepot=Code/0.13;
------------------------------------------------------------
------------------------------------------------------------
------------------------------------------------------------
------------------------------------------------------------
-----------------------------------------------MPQALHADSKVLV
-PDAED-LDSPKPKFIKDL-KPLLIKPAG---NVAELKCQASGE-NLNITWLKYGA----
---KPTR---------------QYGDVRIKGST------LKMED-----LVPTDSGQYTC
IVSNEHGSINHTYTLEVIERLP----SRPIINKELSNRTVVQGSKT--------------
----------------------------------TLQCSVI--------------SD---
------------------------------------------------------------
------------------------------------------------------------
------------------------------------------------------------
------------------------------------------------------------
------------------------------------------------------------
------------------------------------------------------------
------------------------------------------------------------
------------------------------------------------------------
------------------------------------------------------------
--------------------------------QV--------------------------
------------------------------------------------------------
-----------------------P--YITW----LKHT----------------------
------------------------------------------------------------
------------------------------------TRDNGIDSQGK------------V
INRLLII-----------------------------------------------------
--------------------------------------------------------KGGG
NITSTEDPQVVVLTNVTEKDAGWYTCIAANSLGYSSSTAYLNVID-AEPILADAQSH---
---VVPILAAVFVVALAGVGLILYCFCKKWKKEKRRAKELERAKEVI--TQQWIKKVIVE
-RQNSDA------SQEPLIVPTIKIERCQSNSHN----GSE--NTRISEYELPLDILWEL
PRSKLIMGESLGEGAFGKVVKAEV------QGINRPDLTTTVAVKMLKEGHTDAELMDLV
SEMEMMKMIGTHINIINLLGCCTQDGPLYVVVEYAAHGNLRDYLRNKRPSSGYERAIGQE
TNALTERDLVSFSYQVARGMEYLASKKCIHRDLAARNVLVSKDGIMKIADFGLA------
------------------------------------------------------------
------------------------------------------------------------
-------------------------------
>1.PenvanEVm002603t2 type=protein; aalen=300,99%,partial; clen=901; offs=2-901; organism=Penaeus_vannamei; evgclass=alt; oid=Penaeus_vannamei_trinPenaeus_vannamei_LocDN39929c0g1t2; codepot=Code/0.068;
------------------------------------------------------------
------------------------------------------------------------
----------------------------------------------------------RL
KCKPKVDYKVHRVVDF--TWFFND--------QVFEPGADP---------RVKMS-D--N
KERARLRLNDVRHEDEGRYACRWN-GSQSQGWVNYTLLVSEDIPISTMPQALHADSKVLV
-PDAED-LDSPKPKFIKDL-KPLLIKPAG---NVAELKCQASGE-NLNITWLKYGA----
---KPTR---------------QYGDVRIKGST------LKMED-----LVPTDSGQYTC
IVSNEHGSINHTYTLEVIEHVG----SRPIFTKKLKNMTVISGSTV--------------
----------------------------------RLEVGIY--------------TK---
------------------------------------------------------------
------------------------------------------------------------
------------------------------------------------------------
------------------------------------------------------------
------------------------------------------------------------
------------------------------------------------------------
------------------------------------------------------------
------------------------------------------------------------
------------------------------------------------------------
--------------------------------NT--------------------------
------------------------------------------------------------
-----------------------PSAYIVWRT-GLPQL----------------------
------------------------------------------------------------
------------------------------------DPDVDFGSREI------------Y
INETILKA----------------------------------------------------
----------------------------------------------------ASEGQGGG
NITSTEDPQVVVLTNVTEKDAGWYTC----------------------------------
------------------------------------------------------------
------------------------------------------------------------
------------------------------------------------------------
------------------------------------------------------------
------------------------------------------------------------
------------------------------------------------------------
------------------------------------------------------------
-------------------------------
>1.PenvanEVm002603t3 type=protein; aalen=290,99%,partial; clen=871; offs=2-871; organism=Penaeus_vannamei; evgclass=alt; oid=Penaeus_vannamei_trinPenaeus_vannamei_LocDN39929c0g1t1; codepot=Code/0.069;
------------------------------------------------------------
------------------------------------------------------------
----------------------------------------------------------RL
KCKPKVDYKVHRVVDF--TWFFND--------QVFEPGADP---------RVKMS-D--N
KERARLRLNDVRHEDEGRYACRWN-GSQSQGWVNYTLLVSEDIPISTMPQALHADSKVLV
-PDAED-LDSPKPKFIKDL-KPLLIKPAG---NVAELKCQASGE-NLNITWLKYGA----
---KPTR---------------QYGDVRIKGST------LKMED-----LVPTDSGQYTC
IVSNEHGSINHTYTLEVIERLP----SRPIINKELSNRTVVQGSKT--------------
----------------------------------TLQCSVI--------------SD---
------------------------------------------------------------
------------------------------------------------------------
------------------------------------------------------------
------------------------------------------------------------
------------------------------------------------------------
------------------------------------------------------------
------------------------------------------------------------
------------------------------------------------------------
------------------------------------------------------------
--------------------------------QV--------------------------
------------------------------------------------------------
-----------------------P--YITW----LKHT----------------------
------------------------------------------------------------
------------------------------------TRDNGIDSQGK------------V
INRLLII-----------------------------------------------------
--------------------------------------------------------KGGG
NITSTEDPQVVVLTNVTEKDAGWYTC----------------------------------
------------------------------------------------------------
------------------------------------------------------------
------------------------------------------------------------
------------------------------------------------------------
------------------------------------------------------------
------------------------------------------------------------
------------------------------------------------------------
-------------------------------
>1.Erisi1_EVm001548t4 type=protein; aalen=899,91%,complete; clen=2939; offs=180-2879; organism=Eriocheir_sinensis; evgclass=althim; oid=Eriocheir_sinensis_trinEriocheir_sinensis_LocDN209565c1g1t9; codepot=Code/0.24;
M-------------TSRASTSSASRRSGSSSVRSRRIGWWRRW---SLLSLLLAASLL-H
TCSCLAIDSYDDDDGRGGGGDGEGVEEGGGGGGGEGGTNLTNTSDIGFEYGEVGVEGFVE
DDLYDGLEENGV--DEDDVAEEGAEGGA------AEARSIHSSHQQRKVML---GDRFRL
KCRPQNVMRSPPPQDFEAVWFFNS--------QPLRDTQPS---------RIRTI-AS-S
RAWPKLRVKEARLEDAGVWACRWSGSGSHRGWVNYTLHVME--PAPTLPQALHADSKVLD
---EDE-LSCVPPEFIKTL-NGLMIKPAG---NVAELKCQARGS-QVNISWLKNGE----
---KPVR---------------QLGDVKIKGAM------LKMEN-----LVPADSGNYTC
MVFNECGGVNHTYALEVVEHIP----SRPIFTKSLENTTVTQGGEV--------------
----------------------------------VFQVGIW--------------TEN--
------------------------------------------------------------
------------------------------------------------------------
------------------------------------------------------------
------------------------------------------------------------
------------------------------------------------------------
------------------------------------------------------------
------------------------------------------------------------
------------------------------------------------------------
------------------------------------------------------------
-------------------------------TLM--------------------------
------------------------------------------------------------
-----------------------P--FVVW----RKDLPFTW------------------
------------------------------------------------------------
------------------------------SSAKEDTKPEVLIDPET-------------
LALALKG-----------------------------------------------------
--------------------------------------------------------KEGR
NITSSEDPQVLVLMNVTEKDAGWYTCIAANSLGTSFSTAYLSVTD-AEPILLDAEYH---
---AIMVLTGVLFAVLLIGGIVASFVWKGWQKEKRRASELERAK-AI--TQHWIKKVIVE
-HQNSDA------SQEPLLVPTIKIEHCQSRSRL----GSE--MTSISEYELPLDADWEL
PRARLIMGESLGEGAFGKVVRAEV------QGVNRPDLATTVAVKMLKEGHTDSELMDLV
SEMEMMKMIGTHINIINLLGCCTQDGPLYVVVEYAAHGNLRDYLRNNRPSSGYERAIGQE
LDTITQKDLVSFAFQVARGMEYLTSKKCIHRDLAARNVLVSEDRIMKIADFGLARDIHS-
-QDYYRKTSEGRLPVKWMAPEALFHRVYTSQSDVWAFGILLWEIMTLGGTPYPAVPSVEK
LFQLLREGHRMEKPSNCSLEIYMIMRECWRYQPTQRPTFKELVEDFDRILTLSSTDDYLN
LSLP-HLDTPPSSCGSSLASDA-----LTPH
>1.Erisi1_EVm001548t5 type=protein; aalen=888,92%,complete; clen=2881; offs=155-2821; organism=Eriocheir_sinensis; evgclass=alt; oid=Eriocheir_sinensis_trinEriocheir_sinensis_LocDN209565c1g1t2; codepot=Code/0.23;
M-------------TSRASTSSASRRSGSSSVRSRRIGWWRRW---SLLSLLLAASLL-H
TCSCLAIDSYDDDDGRGGGGDGEGVEEGGGGGGGEGGTNLTNTSDIGFEYGEVGVEGFVE
DDLYDGLEENGV--DEDDVAEEGAEGGA------AEARSIHSSHQQRKVML---GDRFRL
KCRPQNVMRSPPPQDFEAVWFFNS--------QPLRDTQPS---------RIRTI-AS-S
RAWPKLRVKEARLEDAGVWACRWSGSGSHRGWVNYTLHVME--PAPTLPQALHADSKVLD
---EDE-LSCVPPEFIKTL-NGLMIKPAG---NVAELKCQARGS-QVNISWLKNGE----
---KPVR---------------QLGDVKIKGAM------LKMEN-----LVPADSGNYTC
MVFNECGGVNHTYALEVVERLP----SRPIINKELSNQTVVQGSEV--------------
----------------------------------KLTCSVI--------------SD---
------------------------------------------------------------
------------------------------------------------------------
------------------------------------------------------------
------------------------------------------------------------
------------------------------------------------------------
------------------------------------------------------------
------------------------------------------------------------
------------------------------------------------------------
------------------------------------------------------------
--------------------------------LV--------------------------
------------------------------------------------------------
-----------------------P--YITW----LKHS----------------------
------------------------------------------------------------
------------------------------------TRYNGVDDKGN------------I
IDRLFIV-----------------------------------------------------
--------------------------------------------------------KEGR
NITSSEDPQVLVLMNVTEKDAGWYTCIAANSLGTSFSTAYLSVTD-AEPILLDAEYH---
---AIMVLTGVLFAVLLIGGIVASFVWKGWQKEKRRASELERAK-AI--TQHWIKKVIVE
-HQNSDA------SQEPLLVPTIKIEHCQSRSRL----GSE--MTSISEYELPLDADWEL
PRARLIMGESLGEGAFGKVVRAEV------QGVNRPDLATTVAVKMLKEGHTDSELMDLV
SEMEMMKMIGTHINIINLLGCCTQDGPLYVVVEYAAHGNLRDYLRNNRPSSGYERAIGQE
LDTITQKDLVSFAFQVARGMEYLTSKKCIHRDLAARNVLVSEDRIMKIADFGLARDIHS-
-QDYYRKTSEGRLPVKWMAPEALFHRVYTSQSDVWAFGILLWEIMTLGGTPYPAVPSVEK
LFQLLREGHRMEKPSNCSLEIYMIMRECWRYQPTQRPTFKELVEDFDRILTLSSTDDYLN
LSLP-HLDTPPSSCGSSLASDA-----LTPH
>1.ScyparEVm001242t1 type=protein; aalen=844,71%,complete; clen=3541; offs=17-2551; organism=Scylla_paramamosain; evgclass=main; oid=Scylla_paramamosain_trinLocDN9759c0g1t1; codepot=Code/0.23;
M-------------KGLTTTSTTPGGGGG--------GGWSK----TWVTLLLLASLL-R
ASTCLAIDYYDDDGGR------REAEAGSGSGGGDGGT----------------------
---------------------EGGAGGSGDM---LEVENIHSSHQLRRVTV---GERFRL
KCRPENLVNA-QLQDFAAVWYFNS--------EPLEDLQTP---------RIRIT-GP-S
RVWPRLRVKEARLEDSGVWACRWRLAGPYRGWVNYTLDVVE-PPVPSLPQALYADNKVLD
-----E-DVCVPPEFTKDL-NLLTIKPAG---NVAELKCQARGT-NLNTTWLKDGE----
---KPVR---------------QLGDVKIKGAM------LKMEN-----LVPADSGNYTC
VVFNECGAINHTYGLEVLEHIP----SRPIITKRLENQTAYVGDRV--------------
----------------------------------EFKVDIW--------------TEN--
------------------------------------------------------------
------------------------------------------------------------
------------------------------------------------------------
------------------------------------------------------------
------------------------------------------------------------
------------------------------------------------------------
------------------------------------------------------------
------------------------------------------------------------
------------------------------------------------------------
-------------------------------TLM--------------------------
------------------------------------------------------------
-----------------------P--YVVW----KRDLPF--------------------
------------------------------------------------------------
------------------------------------TWSRAMMDK---------------
LPRVVIAPEV--------------------------------------------------
-------------------------------------------------LEAAVEGQEGR
NITSSEDPQVLILSNVTERDAGWYTCIAANSLGTSFSTAYLSVID-AEPVMHDPEYH---
---AIMVLTVVLLSVMVIGSIVASFVWKKWQKEKRRAIELERAK-AI--TQHWIKKVIVE
-RQNSDA------SQEPLLVPTIKIEHCQSRSRL----GSE--MTSISEYELPLDADWEL
PRAKLILGESLGEGAFGKVVRAEV------QGVKRPGLASTVAVKMLKEGHTDSELMDLV
SEMEMMKMIGTHINIINLLGCCTQDGPLYVVVEYAAHGNLRDYLRNNRPSSGYERAIGQE
MDAITQKDLVSFAFQVARGMEYLASKKCIHRDLAARNVLVSEDRIMKIADFGLARDIHS-
-QDYYRKTSEGRLPVKWMAPEALFHRVYTSQSDVWAFGILLWEIMTLGGTPYPTVPSVEK
LFQLLREGHRMDKPSNCSLEIYMIMRECWRYQPTQRPTFKELVEDFDRILTLSSTDDYLN
LSLP-HLDTPPSSCGSSLTSDV-----LSPH
>1.ScyparEVm001242t2 type=protein; aalen=833,71%,complete; clen=3508; offs=17-2518; organism=Scylla_paramamosain; evgclass=alt; oid=Scylla_paramamosain_trinLocDN9759c0g1t2; codepot=Code/0.21;
M-------------KGLTTTSTTPGGGGG--------GGWSK----TWVTLLLLASLL-R
ASTCLAIDYYDDDGGR------REAEAGSGSGGGDGGT----------------------
---------------------EGGAGGSGDM---LEVENIHSSHQLRRVTV---GERFRL
KCRPENLVNA-QLQDFAAVWYFNS--------EPLEDLQTP---------RIRIT-GP-S
RVWPRLRVKEARLEDSGVWACRWRLAGPYRGWVNYTLDVVE-PPVPSLPQALYADNKVLD
-----E-DVCVPPEFTKDL-NLLTIKPAG---NVAELKCQARGT-NLNTTWLKDGE----
---KPVR---------------QLGDVKIKGAM------LKMEN-----LVPADSGNYTC
VVFNECGAINHTYGLEVLERLP----SRPIINKELSNMTVVQGSEV--------------
----------------------------------KLMCSVI--------------SD---
------------------------------------------------------------
------------------------------------------------------------
------------------------------------------------------------
------------------------------------------------------------
------------------------------------------------------------
------------------------------------------------------------
------------------------------------------------------------
------------------------------------------------------------
------------------------------------------------------------
--------------------------------LV--------------------------
------------------------------------------------------------
-----------------------P--YITW----VKHP----------------------
------------------------------------------------------------
------------------------------------TRYNGVDDKGN------------I
INRLFIV-----------------------------------------------------
--------------------------------------------------------KEGR
NITSSEDPQVLILSNVTERDAGWYTCIAANSLGTSFSTAYLSVID-AEPVMHDPEYH---
---AIMVLTVVLLSVMVIGSIVASFVWKKWQKEKRRAIELERAK-AI--TQHWIKKVIVE
-RQNSDA------SQEPLLVPTIKIEHCQSRSRL----GSE--MTSISEYELPLDADWEL
PRAKLILGESLGEGAFGKVVRAEV------QGVKRPGLASTVAVKMLKEGHTDSELMDLV
SEMEMMKMIGTHINIINLLGCCTQDGPLYVVVEYAAHGNLRDYLRNNRPSSGYERAIGQE
MDAITQKDLVSFAFQVARGMEYLASKKCIHRDLAARNVLVSEDRIMKIADFGLARDIHS-
-QDYYRKTSEGRLPVKWMAPEALFHRVYTSQSDVWAFGILLWEIMTLGGTPYPTVPSVEK
LFQLLREGHRMDKPSNCSLEIYMIMRECWRYQPTQRPTFKELVEDFDRILTLSSTDDYLN
LSLP-HLDTPPSSCGSSLTSDV-----LSPH
>1.ScyparEVm001242t4 type=protein; aalen=485,74%,complete; clen=1970; offs=17-1474; organism=Scylla_paramamosain; evgclass=alt; oid=Scylla_paramamosain_trinLocDN9759c0g1t4; codepot=Code/0.12;
M-------------KGLTTTSTTPGGGGG--------GGWSK----TWVTLLLLASLL-R
ASTCLAIDYYDDDGGR------REAEAGSGSGGGDGGT----------------------
---------------------EGGAGGSGDM---LEVENIHSSHQLRRVTV---GERFRL
KCRPENLVNA-QLQDFAAVWYFNS--------EPLEDLQTP---------RIRIT-GP-S
RVWPRLRVKEARLEDSGVWACRWRLAGPYRGWVNYTLDVVE-PPVPSLPQALYADNKVLD
-----E-DVCVPPEFTKDL-NLLTIKPAG---NVAELKCQARGT-NLNTTWLKDGE----
---KPVR---------------QLGDVKIKGAM------LKMEN-----LVPADSGNYTC
VVFNECGAINHTYGLEVLERLP----SRPIINKELSNMTVVQGSEV--------------
----------------------------------KLMCSVI--------------SD---
------------------------------------------------------------
------------------------------------------------------------
------------------------------------------------------------
------------------------------------------------------------
------------------------------------------------------------
------------------------------------------------------------
------------------------------------------------------------
------------------------------------------------------------
------------------------------------------------------------
--------------------------------LV--------------------------
------------------------------------------------------------
-----------------------P--YITW----VKHP----------------------
------------------------------------------------------------
------------------------------------TRYNGVDDKGN------------I
INRLFIV-----------------------------------------------------
--------------------------------------------------------KEGR
NITSSEDPQVLILSNVTERDAGWYTCIAANSLGTSFSTAYLSVID-AEPVMHDPEYH---
---AIMVLTVVLLSVMVIGSIVASFVWKKWQKEKRRAIELERAK-AI--TQHWIKKVI--
------------------------------------------------------------
------------------------------------------------------------
------------------------------------------------------------
------------------------------------------------------------
-----------------------------------------------GGYYFFTF-----
----------------MSKKIYAVTE----------------------------------
-------------------------------
>2.GeclaM_EVm002487t1 type=protein; aalen=731,39%,partial5-utrbad; clen=5600; offs=3-2198; organism=Gecarcinus_lateralis; evgclass=noclass; oid=GlaE_velvLoc4073ct1; codepot=Code/0.12; cov=57.7_g2096_i0;
---------------------------------------SRAVR--VTLHLLPLLLLI-V
PQEVAGNN----------------------------------------------------
-------PPPGLRSSKDWFVTEDEEVGSVV---------------TRLVTFNDENNTVTF
KLEPHQ------LSDTIHQYFAVDSRRRVVVAKPLTGLLSPGERKRSYILRVRLV-DGRL
NPVTEVRVQVAR---AGETPSQFG-PGMFDGPSGFRGELPQGFPEANYPLFSTPEPKTVP
------------------L---LLVNKTW---------------------YIWEGA----
----PAD---------TLVDFVVVKDLSGDGYS------LALHDPTRLLQMNSETGQVTV
ATPPTHQQVG-SHIVKVTASSP-------------------QGTAL--------------
---------------------------------EEVRVQVL--------------AVSP-
------------------------------------------------------------
------------------------------------------------------------
------------------------------------------------------------
------------------------------------------------------------
------------------------------------------------------------
------------------------------------------------------------
------------------------------------------------------------
--------------------------PT--------------------------------
------------------------------------------------------------
-------------------------------VST--------------------------
------------------------------------------------------------
-------------------FSV-P------------------------------------
------------------------------------------------------------
------------------------------------GQKNQQDLH--------------V
VGNGVVP-----------------------------------------------------
-------------------------------------------------------GAGVS
GNSSTEPP-------------------NAGEVAGS-------------------------
---SVTIIPILVVVGMVPLVVAAFWCWRR---HHRLAKAHSKKS-AVIYDKEEEAAATVE
PREQSDSETRNS-GGSITGLAALWWRRASSNTYEDSFRGSK--KRGSGKVSQLSADAWEF
PRHRLKFMGILGEGCFGQVWKCDA------TGL-KGERSMLVAVKTLKESAGERERKDLV
QELKVLKSLGQHPNVLSLLGCCTDKDPFFIILEYMVIGKLQSHLRSSRADTPYNN-LHGS
SSSLTPRDLTHYAYQTARGMEFLSRNGVIHRDLAARNVLVGEEKVCKVADFGFARDLAN-
-NRIYERKSDGRLPIRWMAPESLFDNIFTTKSDVWSFGVLLWEIVTLGSTPYPGMG-ATE
VMRKVREGYRLEKPVHCRREIYNIMYYCWDKDPNERPSFTELVHTLEGLL--MSEVEYIE
LD--RFPDHTYYNISQEKADEL--------L
>2.Canbo1_EVm008362t1 type=protein; aalen=291,30%,partial5-utrbad; clen=2907; offs=1-876; organism=Cancer_borealis; evgclass=noclass; oid=Cancer_borealis_Cancer_borealis_GEFB01012329.1; codepot=Code/0.047; TSA: Cancer borealis DS01-Cborealis_contig_12191 
------------------------------------------------------------
------------------------------------------------------------
------------------------------------------------------------
------------------------------------------------------------
------------------------------------------------------------
------------------------------------------------------------
------------------------------------------------------------
------------------------------------------------------------
------------------------------------------------------------
------------------------------------------------------------
------------------------------------------------------------
------------------------------------------------------------
------------------------------------------------------------
------------------------------------------------------------
------------------------------------------------------------
------------------------------------------------------------
------------------------------------------------------------
------------------------------------------------------------
------------------------------------------------------------
------------------------------------------------------------
------------------------------------------------------------
------------------------------------------------------------
------------------------------------------------------------
------------------------------------------------------------
------------------------------------------------------------
------------------------------------------------------------
------------------------------------------------------------
------------------------------------------------------------
-----------------QVWKCEA------AGL-KGERSKLVAVKTLKESAGDRERKDLV
QELKVLKGLGQHPNVLSLLACCTEKDPLFIILEYMIVGKLQSYLRSSRADTPYNN-LHGS
SSSLTPKDLILFTYQTARGMEFLSRNAVIHRDLATRNVLLGEDKVCKVADFGLARDVAN-
-NRIYERKSDGRLPIRWMAPESLFDNIFSAKSDVWSFGILLWEIVTLGSTPYPGMG-AAE
VMRKVRDGYRMEKPDHCRREIYNIMYYCWDKDPNERPCFTELVHTLEGLL--MSEVEYVE
LD--RFPDHNYYNISPEKTDEL--------L
>2.CarmaY_EVm002842t1 type=protein; aalen=728,67%,complete; clen=3263; offs=667-2853; organism=Carcinus_maenas; evgclass=main; oid=CarmaY_velvLoc16810ct1; codepot=Code/0.1; cov=961.6_g84_i68;
MA------------------------------------PWHVLK--VTLHLI-LFLLL-I
PQDTLANN----------------------------------------------------
-------SPPGLKSEKDWFVWEDEGVGAVV---------------TRLVTFNEQNNTVTF
QLEPNT------DADTIHEYFAVDAQRRVVVAKNLTGLLRPGEKKRSYMLRVKLV-DGKF
NPVIVVRLQVAK---PGEVPSHPT-GRVFEGPPIFRGEQPYEFGRGSLPPI-TPEPMIVP
------------------L---LHVNRTW---------------------YVREDA----
----PVG---------TLVDTVDVHDLAENGYI------LQLSDPSGLLQINSKTGRVTV
AASPTTHQIG-SFIVKVTAKSP-------------------QGTAQ--------------
---------------------------------EEMQLFVL--------------ASH--
------------------------------------------------------------
------------------------------------------------------------
------------------------------------------------------------
------------------------------------------------------------
------------------------------------------------------------
------------------------------------------------------------
------------------------------------------------------------
------------------------------------------------------------
------------------------------------------------------------
--------------------------------ST--------------------------
------------------------------------------------------------
-------------------STIRP------------------------------------
------------------------------------------------------------
------------------------------------GQINQLDLH--------------V
VQSGEVS-----------------------------------------------------
-------------------------------------------------------DSTVS
GTSSIEPP-------------------SAGHAGG--------------------------
---SLTIITILVVVGVVPVVGALLWCWNR---NRKLVAGKSKKS-AVMYDKEKEAAATVE
DEEQSDNESQQR--GSIAGLAARWWRRASSNTYEDSLRDSK-EKQESESVSSSSADIWEF
PRHRLKFMGILGEGCFGQVWKCEA------TGL-KGEKSMLVAVKTLKESAGERERKDLV
QELKVLKSLGQHPNVLSMLACCTEKDPLFIVLEYMVIGKLQSYLRSSRADTPYNN-LHGS
SSSLTPKDLIMFTYQTARGMEFLCRNGIVHRDLATRNVLLGEDNVCKVADFGLARDVAN-
-NRIYERKSDGRLPVRWMAPESLFDNIFSAKSDVWSFGVLLWEIVTLGSTPYPGMG-AVE
VMRKVREGYRMEKPDHCRREIYNIMYYCWDKDPNERPCFTELVHTLEGLL--MTEVEYIE
LD--RFPDHNYYNFVQGKTDEL--------L
>2.CarmaC_EVm003254t1 type=protein; aalen=728,45%,complete-utrbad; clen=4843; offs=90-2276; organism=Carcinus_maenas; evgclass=noclass; oid=Carcinus_maenas_CNS_velvLoc7799ct1; codepot=Code/0.1; cov=224.5_g3201_i0;
MA------------------------------------PWHVLK--VTLHLI-LFLLL-I
PQDTLANN----------------------------------------------------
-------SPPGLKSEKDWFVWEDEGVGAVV---------------TRLVTFNEQNNTVTF
QLEPNT------DADTIHEYFAVDAQRRVVVAKNLTGLLRPGEKKRSYMLRVKLV-DGKF
NPVIVVRLQVAK---PGEVPSHPT-GRVFEGPPIFRGEQPYEFGRGSLPPI-TPEPMIVP
------------------L---LHVNRTW---------------------YVREDA----
----PVG---------TLVDTVDVHDLAENGYI------LQLSDPSGLLQINSKTGRVTV
AASPTTHQIG-SFIVKVTAKSP-------------------QGTAQ--------------
---------------------------------EEMQLFVL--------------ASH--
------------------------------------------------------------
------------------------------------------------------------
------------------------------------------------------------
------------------------------------------------------------
------------------------------------------------------------
------------------------------------------------------------
------------------------------------------------------------
------------------------------------------------------------
------------------------------------------------------------
--------------------------------ST--------------------------
------------------------------------------------------------
-------------------STIRP------------------------------------
------------------------------------------------------------
------------------------------------GQINQLDLH--------------V
VQSGEVS-----------------------------------------------------
-------------------------------------------------------DSTVS
GTSSIEPP-------------------SAGHAGG--------------------------
---SLTIITILVVVGVVPVVGALLWCWNR---NRKLVAGKSKKS-AVMYDKEKEAAATVE
DEEQSDNESQQR--GSIAGLAARWWRRASSNTYEDSLRDSK-EKQESESVSSSSADIWEF
PRHRLKFMGILGEGCFGQVWKCEA------TGL-KGEKSMLVAVKTLKESAGERERKDLV
QELKVLKSLGQHPNVLSMLACCTEKDPLFIVLEYMVIGKLQSYLRSSRADTPYNN-LHGS
SSSLTPKDLIMFTYQTARGMEFLCRNGIVHRDLATRNVLLGEDNVCKVADFGLARDVAN-
-NRIYERKSDGRLPVRWMAPESLFDNIFSAKSDVWSFGVLLWEIVTLGSTPYPGMG-AVE
VMRKVREGYRMEKPDHCRREIYNIMYYCWDKDPNERPCFTELVHTLEGLL--MTEVEYIE
LD--RFPDHNYYNFVQGKTDEL--------L
>2.PenvanEVm006460t1 type=protein; aalen=289,99%,partial; clen=869; offs=1-867; organism=Penaeus_vannamei; evgclass=main; oid=Penaeus_vannamei_trinPenaeus_vannamei_LocDN37158c0g1t1; codepot=Code/0.053;
------------------------------------------------------------
------------------------------------------------------------
------------------------------------------------------------
------------------------------------------------------------
------------------------------------------------------------
------------------------------------------------------------
------------------------------------------------------------
------------------------------------------------------------
-------------------------------------------------------SS---
------------------------------------------------------------
------------------------------------------------------------
------------------------------------------------------------
------------------------------------------------------------
------------------------------------------------------------
------------------------------------------------------------
------------------------------------------------------------
------------------------------------------------------------
------------------------------------------------------------
------------------------------------------------------------
------------------------------------------------------------
------------------------------------------------------------
------------------------------------------------------------
------------------------------------------------------------
------------------------------------------------------------
-------------------------------------------------------SSSSS
GSSTTASP-------------------KEASSEGSL------------------------
---SLTVIPIVLVVGVSPLLLAAFWYWRRL--KKRKARAESKES-AVVYTEKGIEAGATE
NAEETNEERERAGSRFSIGVAALWRRRAESNKYEDGVKGEQKGKRKVSQISSANSDIWEF
PRHRLKVMGILGEGCFGQVWKCEA------VDL-QEKGTMLVAVKTLKESAGDRERQDLV
QELKVLKSLGSHLNVVSLLGCCTEKDPIFVILEYMVGGKLQSYLRASRADTPYDN-LHGS
SSSLTPRDLIHFAYQISRGMEFLARNGVIHRDLAARNIL---------------------
------------------------------------------------------------
------------------------------------------------------------
-------------------------------
>2.Erisi1_EVm002489t1 type=protein; aalen=722,72%,complete; clen=2981; offs=450-2618; organism=Eriocheir_sinensis; evgclass=noclass; oid=Eriocheir_sinensis_trinEriocheir_sinensis_LocDN205219c0g2t1; codepot=Code/0.12;
ME------------------------------------YCRVLR--VTLSLLPLLLLLHN
SSQASANY----------------------------------------------------
-------PPPGLRSSKDWFVTEDEEVGSVV---------------TRLVTFNDENNTVTF
QLEPYN------PGDTLHQYFAVDSRRRVVVAKPLTGLLSPGEKRKSYILRVRLVDDGRL
NSVTEVRVQVGK---PGETPSQFG-PGMFDGPSGFRGELPQ----PNYPPFSTAEPKTVP
------------------L---LLVNKTF---------------------YIREGA----
----PEG---------THVDTVEVKDLSGDGYS------LAIHDPARLLQINSTTGQITV
AAPPSHQQVG-SHLVKVTASNP-------------------QGSAL--------------
---------------------------------EEVRVEVL--------------SDS--
------------------------------------------------------------
------------------------------------------------------------
------------------------------------------------------------
------------------------------------------------------------
------------------------------------------------------------
------------------------------------------------------------
------------------------------------------------------------
------------------------------------------------------------
------------------------------------------------------------
------------------------------------------------------------
------------------------------------------------------------
------------------------------------------------------------
------------------------------------------------------------
------------------------------------GQKNELDLQ--------------V
VGGGVAP-----------------------------------------------------
-------------------------------------------------------GAGVS
GSSSTESP-------------------SAGVVAGN-------------------------
---SVTIIPILVVIGIVPLVVAAFWCWRR---HHRPAKAHSKKS-AVMYDKEEEAAATVE
PREQSDGEARSS-RNSITGLAALWWRRASSNTYEDTFKGSK--KRGSEKASQPSPDTWEF
PRHRLKFIGILGEGCFGQVWKCEA------SGL-KGEQSMLVAVKTVKESAEERERKDLV
QELKVLKGLGQHPNVLSLLGCCAEKEPLFIILEYMVIGKLQSHLRSSRADTSYNN-LHGS
SSSLTPRDLTHFAYQTARGMEFLCRNGVIHRDLAARNILVGEGNVCKVADFGFARDLAN-
-NHIYERKSDGRLPIRWMAPESLFDNIFTTKSDVWSFGVLLWEIVTLGSTPYPGMG-ATE
VMRKVREGYRLEKPVHCRREIYNIMYYCWDKDPNERPSFTELVHTLEGLL--MSEVEYIE
LD--RFPEHTYYNFGKEKSDEL--------L
>2.ScyparEVm001704t1 type=protein; aalen=722,74%,complete; clen=2918; offs=564-2732; organism=Scylla_paramamosain; evgclass=noclass; oid=Scylla_paramamosain_trinLocDN30673c1g1t1; codepot=Code/0.14;
MD------------------------------------PWRALR--VTLHLL--LLLL-V
SQEAQGNN----------------------------------------------------
-------GPPGLKSDKDWFVSEDEAIGAVV---------------TRLVTFNERNNSVTF
ELEPNT------EGETIHTYFTVDDQRRVVVAKNLSGLLKPSEKRKDFMLRVKLN-DSKF
NPVVVVRLQVAK---QGEWHE--G-PRGFEGPPGFRGEQPHRFPGGNFPPIQTPDPMPVP
------------------F---LSVEKKW---------------------HVREGA----
----PVG---------TLVNTVYVYDLAQNGYI------LDLIDPTQLLQIDRKTGRITL
AASPTVQQVG-SFNVKVIADSP-------------------QGTAE--------------
---------------------------------EEVQLLVL--------------ASH--
------------------------------------------------------------
------------------------------------------------------------
------------------------------------------------------------
------------------------------------------------------------
------------------------------------------------------------
------------------------------------------------------------
------------------------------------------------------------
------------------------------------------------------------
------------------------------------------------------------
--------------------------------HI--------------------------
------------------------------------------------------------
-------------------PSTRP------------------------------------
------------------------------------------------------------
------------------------------------DQVNQLDLQ--------------V
VGG---------------------------------------------------------
-------------------------------------------------------GGGGS
VTSSTEPP-------------------TAGHTRG--------------------------
---SLTVITILVVVGVVPVVGAVLWCWNR---HRRLVAARSKKS-AVMYDKEKEAAATVE
PEEQRGSESQQQ--GSIVGLAARWWRRASSNTYEDSFRNSK-EKRKSTTTAMSASDTWEF
PRHRLKFMGILGEGCFGQVWKCEA------TGL-KGEKTTLVAVKTLKESAGERERKDLV
QELKVLKSLGQHPNVLSMLACCTEKDPLFIVLEYMVIGKLQSHLRSSRADTSYNN-LHGS
SSSITPKDLILFAYQTARGMEFLCRNGIVHRDLATRNVLLGEDKVCKVADFGLARDVAN-
-NRIYERKSDGRLPVRWMAPESLFDNIFSAKSDVWSFGVLLWEIVTLGSTPYPGMG-ANE
VMRKVRDGYRMEKPDHCRREIYNIMYYCWDKDPVERPCFTELVHTLEGLV--MTEVEYIE
LD--RFPDRNYYNIMQGKADEL--------L
>3.GeclaM_EVm004876t1 type=protein; aalen=504,33%,partial5-utrbad; clen=4483; offs=1-1515; organism=Gecarcinus_lateralis; evgclass=noclass; oid=GlaE_velvLoc7019ct1; codepot=Code/0.13; cov=570.8_g3460_i0;
------------------------------------------------------------
------------------------------------------------------------
------------------------------------------------------------
------------------------------------------------------------
------------------------------------------------------------
------------------------------------------------------------
------------------------------------------------------------
------------------------------------------------------------
------------------------------------------------------------
------------------------------------------------------------
------------------------------------------------------------
------------------------------------------------------------
------------------------------------------------------------
------------------------------------------------------------
------------------------------------------------------------
------------------------------------------------------------
------------------------------------------------------------
------------------------------------------------------------
------------------------------------------------------------
------------------------------------------------------------
------------------------------------------------------------
------------------------------------------------------------
------------------------------------------------------------
--------------------------------SLHPATDTTTI---TAPSTHEDEEAPPL
DTPR-APTTVHPTSHHRPAYLPRP----------------------------TDHSNSAD
GSETTLLPTIKVVSIQ-----------KAVELPGSTAT----VEGVAEEDFKDLQDLKDS
PRASYTAVYVISVIGVIPAAGLAFFIARRFLKKTQKALPESEER----------------
-------------GEGFTPIT-HHSRKTQASSHPPAMETDG--P-SSVEAKNPRFTPWEF
PRSKLRLVSILGQGNFGVVWKAEARDLCACEGS-QGGPTVLVAVKGVKDGAGAKEKQDLL
KELAIMQHLGQHINVVTLLGCCTQQEPYYVIMEYVMFGKLLTFLRDHRTRQNYYN-FSSD
TAALTSHDLTRFACQVAAGCEYIQSRGIIHRDLASRNVLVDHNKVCKIADFGLARSVKDL
GSDIYEQKSRGALPIRWMAPESLYMSIFTHKSDVWSLGILCWEIVTLGSTPYPGMT-ARE
VMRKVREGYRLERPEHCRPELYHIVTRCWHQDLNQRPSFTEIKEDLLELLD-NSPTGYID
LE--NFPESSYYSMHEN-NEEK--------L
>3.Canbo1_EVm001234t1 type=protein; aalen=955,57%,complete-utrpoor; clen=4983; offs=2087-4954; organism=Cancer_borealis; evgclass=noclass; oid=Cancer_borealis_Cancer_borealis_GEFB01020175.1; codepot=Code/0.15; TSA: Cancer borealis DS01-Cborealis_contig_19
------------------------------------------------------------
------------------------------------------------------------
------------------------------------------------------------
------------------------------------------------------------
------------------------------------------------------------
------------------------------------------------------------
------------------------------------------------------------
------------------------------------------------------------
------------------------------------------------------------
------------------------------------------------------------
------------------------------------------------------------
------------------------------------------------------------
------------------------------------------------------------
------------------------------------------------------------
-------------------------------------------------MPSVGEILNSR
PIEDENKEKE----------EIETALDTTLGQPSTTEAYTKTTTLRIQTRQREEDQDSIQ
EQEEVKRTQHAHVETEPSSSLEQKSPPSSPVRKLVR--RPRPPLDTEKTGGHARPTPPRR
RRPIRPIVKLPPPIT----YHK---------ASTTPPQDTHASTSTTTTTTHPTTTTTTT
TTTTTPQPRRTTVTITSPSTPRVVLTTTTTTTTTTTPPPATTTPMTPEQVVIESLTEIMK
EATNTSRSKDKVYNIAANLESLNKRLAEQGIHIIHAEVDGVKIKLDNRMIIRPRPPPPPV
TTFRPSTSLPASTF-----PSPRPS---------LPSLPSTSFSFFTPSQIGDSDPQ---
-NKHIHTSIKSSFSFQTSH------SPDTANEVQTTTGDTAPTTNKPIDARKPDDKPFLA
SSRFPTIEES---EEDKVRNNTDARTSESSSSVSTSGTRFALDLEGRQE------DSESI
LATATVPATVTTRTRSTTVPITTHKHNTTPSTRLHH----------TTASTHQ-----PL
DSPR-APTTIHPTSHHRPTFFPPP----------------------------TDHSNAVT
TPNTTRIPTIKGISIL-----------KETELSGSVAT----VEDIEEPNLKDSQ---DS
PKASYTAIYVISVIGVIPAAGLAFFIARRYLKKTQKALPESEER----------------
-------------GEGFTPITHHHSRKTQASSHAATMEGEG--P-SSVEAKNPRFTLWEF
PRSKLRLASILGQGNFGVVWKAEARDLCACEGS-QGGPTVLVAVKGVKEGAGQKEKQDLL
EELAIMQHLGHHTNVVTLLGCCTQQEPYYVIMEYVMFGKLLTFLRDHRTRQNYYN-FSSD
TAALTSQDLTRFACQVASGCEYLQSRGIIHRDLASRNILVDHNKVCKIADFGLARSVKDL
GSDIYEQKSRGALPIRWMAPESLYMSIFTHKSDVWSLGILCWEIVTLGSTPYPGMT-ARE
VMRKVREGHRLERPEHCHQELYHIVTRCWHQDLNQRPSFTEIKADLQELLD-NSPTGYID
LE--NFPESSYYSMHEN-NDEK--------L
>3.CarmaC_EVm000598t1 type=protein; aalen=1524,71%,complete; clen=6384; offs=414-4988; organism=Carcinus_maenas; evgclass=noclass; oid=Carcinus_maenas_CNS_velvLoc3579ct1; codepot=Code/0.22; cov=8.2_g1597_i0;
------------------MIVRGP----------------------AGLLVLPLAALLAA
TGVCRG------------------------------------------------------
--------------------------GA-----------------ARFYT----TNTLT-
EAEPRL------GGDY----------------------------------------DALL
DQMS--------------------------GDFGVRSEVLE--AAGQEPEYRGSDTMVVP
----------------------L---------------------------YIPKGA----
---VPIKVARI-ARSDSRDPVLEVVDLTMSPAA--------------------DS-----
VLIRRIGPVDRRRGAPPPNRAA----WRSPQRTRITRLTPVRRSDS-PRRRVSSSHT---
----------PPLSSSSSSSARVLP-TLQSEFGKRLHLSQTDSPNPP----SQSDTDTAT
KRAKKNELSKDSQFPDELHTTTLPTTTTTTAAAPTTTTATSTSPTPSEN-RVKATTRRFS
THLTSSTSTTTTTAATTTATDSTSTTTESPSTTTASSTTSTTTTPTTPTTTTTQPPSSTT
EKKVPTTTTTTTTPPTTTTTSPTTQKASHTPSSTSSTTERRSIIFPRPVERVLNSRDKDT
TPPTTTTTTITTTATPSTTTTTTTPSTTTTTTPSTTTLKAVTSGRSFPVPVRNLPAWVTR
PRTSPPQSPPPPLPPRRLSTITPTTTTTTTPTERPRRIRDKLRRLSRLRGGVDKEVVSTT
TTSTTTTTTTTTTTERSQSTTPTTTTSKRTLGTTSRPSTTTRRTSTVRKMPSVSEILKSR
TEEEEENLKEEE-EEKEVLKEVDSASETTIGRPSTTEAYVKSTTSR-----SEQDSTTQR
ILKEAERSQ-LHVATE-TSSVEHKT-PSGTSRKFVR--RPRPQQDSGTPEG-VRPSAPRR
RRPLRPRIKLPLPIT----YHRAPTTPQETVASTTPPQETFASTS------------TTT
TTTTTQRPRTTTITVTSPTTPRVVLTTTTTTTTTA--PPTTTTVRTPAQVVIDSLTEIMK
DATNTSRSKDKVYNITANLESLNRRLAEQGIHIIHAEVDGVKIKLDNRMIIRPRPPPPPV
TTFRPSTSL-ASTL-----PSPRPS------GPSFPSSPSTSFSFFTPAS--DSDVQ---
-NKEIHTSIRSSFSFHTSH------SPDTANEVQTTTRVTLPTTNKPVEARKPDN-PFLA
PSRLPTALEG---EEHPPRNRSDTRAPQ-SPSVSITGTRSGLNLEDHER------APTSI
LATATVPATVTTRTRSTTVPITTHHAATTPSLRLHP----------VTTSTHDGGEESKL
HNDFGAPTTVHPTSHHRPTFFPPP----------------------------TDHSHADN
IPRPTRIPTIQVISIL-----------KDNELPGSPAT----VED-AEGDLNDSQDLRNT
PRASYTAIYVISIIGVIPAAGLAFFIARRFLKKTQKALPESEER----------------
-------------GEGFTPITHHHSRKTQSSAHATTMDGES--P-SSVEAKNPRFTPWEF
PRSKLRLASILGQGNFGVVWKAEARDLCACEGS-QGGPTVLVAVKGVKEGAGQKEKQDLL
KELGIMQHLGHNDNVVTLLGCCTQQEPYFVIMEYVMFGKLLTFLRDHRTRQNYYN-FSSD
TAALTSHDLTRFACQVASGCEYIQSRGIIHRDLASRNILVDHNKVCKIADFGLARSVKDL
GSDIYEQKSRGALPIRWMAPESLYMSIFTHKSDVWSLGILCWEIVTLGSTPYPGMT-ARE
VMRRVREGYRLERPEHCHQELYHIVTRCWHQDLNQRPSFAEIKEDLQELLD-NSPTGYID
LE--NFPESSYYSMHENTDEEK--------L
>3.CarmaY_EVm000502t1 type=protein; aalen=1522,71%,complete; clen=6433; offs=466-5034; organism=Carcinus_maenas; evgclass=main; oid=CarmaY_velvLoc3546ct1; codepot=Code/0.22; cov=420.9_g1521_i0;
------------------MIVRGP----------------------AGLLVLPLAALLAA
TGVCRG------------------------------------------------------
--------------------------GA-----------------ARFYT----TNTLT-
EAEPRL------GGDY----------------------------------------DALL
DQMS--------------------------GDFGVRSEVLE--AAGQEPEYRGSDTMVVP
----------------------L---------------------------YIPKGA----
---VPIKVARI-ARSDSRDPVLEVVDLTMSPAA--------------------DS-----
VLIRRIGPVDRRRGAPPPNRAA----WRSPQRTRITRLTPVRRSDS-PRRRVSSSHT---
----------PPLSSSSSSSARVLP-TLQSEFGKRLHLSQTDSPNPP----SQSDTDTAT
KRAKKNELSKDSQFPDELHTTTLPTTTTTTAAAPTTTTATSTSPTPIEN-RVKATTRRFS
THLTSSTSTTTTTAATTTATDSTSTTTESPSTTTASSTTSTTTTPTTPTTTTTQPPSSTT
EKKVP--TTTTTTPPTTTTTSPTTQKASHTPSSTSSTTERRSIIFPRPVERVLNSRDKDT
TPPTTTTTTITTTATPSTTTTTTTPSTTTTTTPSTTTLKAVTSGRSFPVPVRNLPAWVTR
PRTSPPQSPPPPLPPRRLSTITPTTTTTTTPTERPRRIRDKLRRLSRLRGGVDKEVVSTT
TTSTTTTTTTTTTTERSQSTTPTTTTSKRTLGTTSRPSTTTRRTSTVRKMPSVSEILKSR
TEEEEENLKEEE-EEKEVLKEVDSASETTIGRPSTTEAYVKSTTSR-----SEQDSTTQR
ILKEAERSQ-LHVATE-TSSVEHKT-PSGTSRKFVR--RPRPQQDSGTPEG-VRPSAPRR
RRPLRPRIKLPLPIT----YHRAPTTPQETVASTTPPQETFASTS------------TTT
TTTTTQRPRTTTITVTSPTTPRVVLTTTTTTTTTA--PPTTTTVRTPAQVVIDSLTEIMK
DATNTSRSKDKVYNITANLESLNRRLAEQGIHIIHAEVDGVKIKLDNRMIIRPRPPPPPV
TTFRPSTSL-ASTL-----PSPRPS------GPSFPSSPSTSFSFFTPAS--DSDVQ---
-NKEIHTSIRSSFSFHTSH------SPDTANEVQTTTRVTLPTTNKPVEARKPDN-PFLA
PSRLPTALEG---EEHPPRNRSDTRAPQ-SPSVSITGTRSGLNLEDHER------APTSI
LATATVPATVTTRTRSTTVPITTHHAATTPSLRLHP----------VTTSTHDGGEESKL
HNDFGAPTTVHPTSHHRPTFFPPP----------------------------TDHSHADN
IPRPTRIPTIQVISIL-----------KDNELPGSPAT----VED-AEGDLNDSQDLRNT
PRASYTAIYVISIIGVIPAAGLAFFIARRFLKKTQKALPESEER----------------
-------------GEGFTPITHHHSRKTQSSAHATTMDGES--P-SSVEAKNPRFTPWEF
PRSKLRLASILGQGNFGVVWKAEARDLCACEGS-QGGPTVLVAVKGVKEGAGQKEKQDLL
KELGIMQHLGHNDNVVTLLGCCTQQEPYFVIMEYVMFGKLLTFLRDHRTRQNYYN-FSSD
TAALTSHDLTRFACQVASGCEYIQSRGIIHRDLASRNILVDHNKVCKIADFGLARSVKDL
GSDIYEQKSRGALPIRWMAPESLYMSIFTHKSDVWSLGILCWEIVTLGSTPYPGMT-ARE
VMRRVREGYRLERPEHCHQELYHIVTRCWHQDLNQRPSFAEIKEDLQELLD-NSPTGYID
LE--NFPESSYYSMHENTDEEK--------L
>3.Erisi1_EVm002432t1 type=protein; aalen=730,78%,complete; clen=2786; offs=169-2361; organism=Eriocheir_sinensis; evgclass=main; oid=Eriocheir_sinensis_trinEriocheir_sinensis_LocDN209590c1g1t2; codepot=Code/0.18;
------------------------------------------------------------
------------------------------------------------------------
------------------------------------------------------------
------------------------------------------------------------
------------------------------------------------------------
------------------------------------------------------------
------------------------------------------------------------
------------------------------------------------------------
------------------------------------------------------------
------------------------------------------------------------
------------------------------------------------------------
------------------------------------------------------------
------------------------------------------------------------
------------------------------------------------------------
------------------------------------------------------------
------------------------------------------------------------
------------------------------------------------------------
------------------------------------------------------------
----------------------------------------------------------MK
QATNTSRSKDKVYNIAANLEDLNKRLAEQGIHIIHAEVDGVKIKLDNRTITRHR--PPPI
TTFRPSTAIPASTQ-----PATRPS----------PSS-SSSYPSFSSSPSQTTTP----
-NKNVQTSIKSSFSFHTSL------SPDTVNEVQTTTSDSEPTTMKPTEARKPDDKPFLA
PSRLPTTEEG-------------AAKNGSESSVSTSGTRASLDLEWRQG------ASKSI
LATATVPATVTTRTRSTTVPVTAHRPAVTPSLSLHPAADTTTI---TTSSTHETEEAPPL
DTPR-TATTIHPTSHHRPTYLPHP----------------------------TDHSNSVE
GSETTDTPTIKVISIL-----------KASELPGSTAT----VEGVEEGDLKDLQDLKDS
PRASYTAIYVISVIGVIPAAGLAFFIARRFLKKTQKALPESEER----------------
-------------GEGFTPIT-HHPRKTQPSSHPPAMETDG--P-SSVEAKNPRFTPWEF
PRSKLRLASILGQGNFGVVWKAEARDLCACEGS-QGGPTVLVAVKGVKEGAGAKEKQDLL
KELAIMQHLGQHINVVTLLGCCTQQEPYYVIMEYVMFGKLLTFLRDHRTRQNYYN-FSSD
TAALTSHDLTRFACQVAAGCEYIQSRGIIHRDLASRNVLVDHNKVCKIADFGLARSVKDL
GSDIYEQKSRGALPIRWMAPESLYMSIFTHKSDVWSLGILCWEIVTLGSTPYPGMA-ARE
VMRQVREGYRLERPEHCRPELYHIVTRCWHQDLNQRPSFTEIKEDLLELLD-NSPTGYID
LE--NFPESSYYSMHEN-NEEK--------L
>3.Erisi1_EVm006998t2 type=protein; aalen=407,75%,partial3; clen=1625; offs=404-1624; organism=Eriocheir_sinensis; evgclass=althim; oid=Eriocheir_sinensis_trinEriocheir_sinensis_LocDN197438c1g1t1; codepot=Code/0.057;
------------------MTVRGAG---------------------GRLLLLPLTALLAA
TGVC--------------------------------------------------------
--------------------------GS-----------------ARFYT----TNTLT-
EAEPRL------AGDY----------------------------------------DSLL
DQVS--------------------------GDFGVRSEVVA--AAGQEPEYRGAETMVVP
----------------------L---------------------------YIPRGA----
---VPIKVARI-ARSDTHDPVVEVVDLTMSPAA--------------------DS-----
VLIRRIGPVEGRRGVSPPSRAA----WRVSQRTRVSRLPVIRRSDSIPRRRVASTSSSSS
VVSLSPASPVPPVSPVAPVTRPLLPLSVQSEFGKRLASSLAYPPHYPDHTDADADTDTAT
KRAKKNELSKDSQFPDELHTTSAPFTTSTSPP--------SSSPSSVRDAEIEATTRRFS
THLTSPSSTTTSPSSIPTSTTTK-------------------------------------
------------------------------------------------------------
------------------------------------------------------------
------------------------------------------------------------
------------------------------------------------------------
------------------------------------------------------------
------------------------------------------------------------
------------------------------------------------------------
------------------------------------------------------------
------------------------------------------------------------
---------------------DSPS---------SP--PSST------------------
------------------------------------------------------------
--------------------------TTSTTTTNSP------------------------
------------------------------------------------------------
-SPR-TPTSTTITTTTPPSTTTTS----------------------------TTTTQPAT
TASTTTKP----------------------------------------------------
PTTTTTA-------------------------ATPASLP---------------------
-----------------------------TTTTTTTTSSST--P-STSDATIQRI-----
------------------------------------------------------------
------------------------------------------------------------
------------------------------------------------------------
------------------------------------------------------------
------------------------------------------------------------
-------------------------------
>3.ScyparEVm009244t1 type=protein; aalen=202,73%,partial3; clen=824; offs=217-822; organism=Scylla_paramamosain; evgclass=noclass; oid=Scylla_paramamosain_trinLocDN29673c0g1t1; codepot=Code/0.035;
------------------MIARGP----------------------GRLLLLPLAALL-A
TGVCQG------------------------------------------------------
--------------------------GA-----------------ARFYT----TNTLT-
EAEPRV------GGDY----------------------------------------DALL
DQVS--------------------------GDFGVRSEVLE--AAGQEPEYRGADTMVVP
----------------------L---------------------------YIPKGA----
---VPIKVARI-ARSDSRDPVLEVVDLTMSPAA--------------------DS-----
VLIRRIGPVDRRRAASPPSRAA----WRPPQRTRITRLTPVRRSDS-PRRRV--------
--------PLP-------------------------------------------------
------------------------------------------------------------
------------------------------------------------------------
------------------------------------------------------------
------------------------------------------------------------
------------------------------------------------------------
------------------------------------------------------------
------------------------------------------------------------
------------------------------------------------------------
------------------------------------------------------------
------------------------------------------------------------
------------------------------------------------------------
---------------------SSPS---------LPSLPSSS------------------
------------------------------------------------------------
--------------------------SSSSSSPSPP------------------------
------------------------------------------------------------
-SPR-SPPLQS-------------------------------------------------
------------------------------------------------------------
------------------------------------------------------------
------------------------------------------------------------
------------------------------------------------------------
------------------------------------------------------------
------------------------------------------------------------
------------------------------------------------------------
------------------------------------------------------------
-------------------------------
>3.PenvanEVm000438t1 type=protein; aalen=1065,100%,partial; clen=3195; offs=1-3195; organism=Penaeus_vannamei; evgclass=main; oid=Penaeus_vannamei_trinPenaeus_vannamei_LocDN47508c4g1t1; codepot=Code/0.12;
TT---------------------------------------------------------T
TNTTTTTT----------------------------------------------------
---------------------------------------------TTTTTTTTTTTTTTT
DASPR-------------------------------------------------------
------------------------------------------------PSTETADVAITP
------GTSARSP-----TTTTTQATPSSTEENSSPWDRSALFPSRPVESFLKKQKQDTT
TEEPPSTTTTTTTTTSTTATPRRTGHFRFRPRFNRQKATITTTS-----ATSTDSNTTST
STTPSTTSVTPTHKTSLPDRSRIVLTKRPASTTEMPDVTSPSSTTT-TTTTTATTTTS--
-IPISTTTKSPPVTTRRP---PLLLATKRPT--TTTTVSTT--------------TDSTT
S------------------------TTLTAPA---------------------ETTRRIP
FVIRKPGDALT-------------------------------------------------
------------------------------------------------------------
------------------------------------------------------------
------------------------------------------------------------
---------------------------------------------PVRKMPSVKEVLGST
EDQEQHEEKAADIRENSTNAHVPNLEVTTKDNISIEEAVSQTHISE------EED-----
LMSEKE-----DVETE-LESVPLVT-PS---RKDLRWSRPLPQNPNSKVRGEGRPNGPPR
RRRPRPRTTSLPPVTRASDYFK---VPAEFVAVSTATEATGMPSSNAS------------
------------------------LTPNYN-ASTSHPIAAGATEKSPEEVVIESLTEIMK
EATTNNKSKDKFSTIAGNLEALNKQLAEQGIHIIHAEIDGVRIKLDNRTLVRPTTSYPEP
TTFRPSTEFKVSSLSDFLSTTEDPS------T-NLFSPPVEN---------PDTDESEED
IEKQIYTSVKSSFSIHTSKPTDVEDETDSANEVQSTTNDSSFTTLKPTELKKFSDKPLRG
DSFGPALSTSFVPEEVLKDNRTRQEETPFVAETVPVQTSTSSDVREKDGEGHTPLSSFVI
SATSTVPASVTTRTRSTTVPVTTHIPIFRSS-SFNPKVTTSAVYPIDEASVSEITDEEHV
TDAQDLAPNLHPTSHHRPVSLPTQPELSTEHEVPMTPRDPSIAIVIEEKVNRSTTSFVFR
GRSTTRRPIIETISNT--------RGVQEPPAPGSVTV----VKDTASEEFSETT---SS
ASSSSTAVYIIGVLGLIPAAGLAFFLAKKFLRKTQKALPESEER----------------
-------------AEGFTPIT----HHTRKPSHSNTLDIEP----SSVEAKNPKFTPWEF
PRSKLRLVSVLGEGNFGVVWKAEARDLCACEGA-TGGPTVLVAVKGVKEGAGQKEKQDLL
KELAIMQHIGQHPNVVTLLGCCTQQEPFYVIMEYVMFGKLLAFLRDHRTRHNYYN-FSSD
TEALTSRDLTRF------------------------------------------------
------------------------------------------------------------
------------------------------------------------------------
-------------------------------
