# Supplementary material for: Phylogenetic and transcriptomic characterization of insulin and growth factor receptor tyrosine kinases in crustaceans
Source: Front Endocrinol (Lausanne). 2024 Apr 4;15:1379231. doi: 10.3389/fendo.2024.1379231 (PMC11024359; doi:10.3389/fendo.2024.1379231)
Supplement: Supplementary Material 1 — Crustacean RTK sequences and classification. [file DataSheet_1.zip › Supplementary_Material/Supplementary Material 3/InsR/input.fa]

>1.GeclaM_EVm006589t1/1-413 type=protein; aalen=413,98%,partial3; clen=1264; offs=24-1262; organism=Gecarcinus_lateralis; evgclass=noclass; oid=GlaE_velvLoc35312ct1; codepot=Code/0.032; cov=5.3_g17697_i0;
MDGRDACNDEWKREHAEVKDSDSMMTVTLTGLKPNHRYAVYVETDTVADADIGARSNITYTITKPYNPSYPL
NLRVIDKGTTYIAVAWSPPSSPNGEIYDYIISLTTLVDTEVKCQDYCKTEQLHHDEIAESEKGISESEVSKI
DSTLTTSTPSPKCCACPAKPTPTVEDDEINFENILHNHIYVHRTSRKKRSTEPGDGPSEETSTNLWEAQYTD
YQNENHTAEIDVWRSRTNSFNFTQLSHYTEYMIEVSACHEPQYECPGNKVPCELCSTMPAKIVETTAVKVNA
NMVTDLNAKQINQSIVEVTWEPPVSPNGQVLAYKVSFTSTQEDVKVCVSSCKFNESQMKYYLDVQRLTPNTK
YLVEVQVYTRAPKNVNDTAATAEFTTQYFAEMQNRDHGWMLLLLVIFLLLGMA

>1.CarmaC_EVm002785t1/1-787 type=protein; aalen=787,35%,complete-utrbad; clen=6638; offs=409-2772; organism=Carcinus_maenas; evgclass=main; oid=Carcinus_maenas_CNS_velvLoc3147ct1; codepot=Code/0.062; cov=35.8_g322_i1;
MRYTNGDKVACSIMKHAIILLPMTYKGQVMVSWTPVSTNEDDRKITGYYIYYKETNETNIGHMDGRDACTDG
WKREHAEVEDSNGTMKEILTHLKPYSRYAVYVETDTVADADIGARSKISYTITMPYNPSPPLDLRVIKKGAT
NIYVMWSPPSSPNGIIYDYRVKIIHQPHDEDPCQDFCEGGQNHSGTHEESVKDTSEIMNSSSTASPPGCCPC
PEEPVSFEEDNIDFKSRLHSHVYIHHTGKRREKRSTAVHASSLHTLNNPSWISLSPVYTEYQPATEKVTSRN
KNFTYLLHYSHYKIEVSACHEPQHHDCPQDMDMCQLCSSVATIEETTAKKDNGSMVVNLKVEDIKQSSVKVS
WAHPVSPNGPVLRYMVFISNDTEGIEHSKFIFQHCVSPCEFNKSLERHQVVLENLIPATKYQLRVETHTKAP
LDMNDTATTTFMTKAEEHGQELLIVAVLLLLAVMCGIFVFKRVQPPKLPDNEDIDSVRDSSVLPRQYMVDPA
SLSLDPGSPLGKGNFGLILKGRLQRGSDSIVVAVKQAINLTSQEDLVTEARLMLELKSFHIVQAYGVMMNSN
HTYLVMEYMSNGDLLKYLRQQKVILETEQVCDMALQIADGMAYLASKNFVHRDLAARNCLINDNMKIKISDF
GMTRITEENYYHVLRSQFLPVRWIAPECFNKQRFTTQSDVWSYGIVLWEILTNGRTPYEDLSTNDEVREKVS
NGYTLKSSVRNLTDNWLADLICRCWESEAYDRPSFVNIISILLTYASPHFIQLFRYKSFYYESTSQK

>1.Erisi1_EVm000629t2/1-781 type=protein; aalen=781,90%,partial3; clen=2580; offs=237-2579; organism=Eriocheir_sinensis; evgclass=alt; oid=Eriocheir_sinensis_trinEriocheir_sinensis_LocDN209476c0g1t1; codepot=Code/0.081;
MVMNGREHQCTGKCLAVLHCPSVLRWWWLVFVLGLSCTVSRGAAKYPHDNTHHQQHDKRQNESDVCDTVRID
SLTKLNGSNGSKNCKTVEGSIEIFRIKFVSKESIEEWSFPDLVEITDFLLVYHVEGLTSLAQLFPNLAVIRG
MKLLERYSLVIYKTHIEVIGLYNLRAILRGSVKIKNNINLCYIHTVNWAAIVRGPDDNVIMDNSESLCKKCC
PTCCAGWKQENCCPHCWNSTKCQQICSSKCSHGCVREADDQCCHEQCLGGCMLPNDPSACHACRNFNLNGTC
YEACPENSLEYKDYRCVDARYCESKMFHQFNNKRCVSDCPEGYQKGNKSICVKCKDGCPKKCRSRLVNTVAR
AQELRGCTVITNSLIISIRNGKTVTKELKANLGKIEHVHYHVRIFKTSPLKSLNFLSNLQFIDGDQLYNNRF
ALYVHDNANLEEIWDFTNHSALNISKGKISFLQNPKLCYHSKIEKLLNMTGQAGDHNMKVTNGYKVACSIMK
HAITLEPQPFTVLVKWPPVTTIEDDRKITGYFIYYKETNETNVGHMDGRDACNDEWKREHAEADSSDHMLSV
SLTGLKPNHRYAVYVETDTVADADIGARSNITYTITKPYNPSYPLNLKVIDKGTTYIAVEWSKPASPNGQIY
DYIVSLTTHLETEDKCQDYCKTEQFQQDEIEESKKDLSESELNMMDSTPTISTVSSPKCCACPEKATPSFED
DEINFENILHNHIYIHRTFRRKRSMEPGDAPPGNSHVSVIFGEVRKHPLILHSFHTTLITR

>1.Erisi1_EVm000629t3/1-1291 type=protein; aalen=1291,75%,complete; clen=5130; offs=183-4058; organism=Eriocheir_sinensis; evgclass=althim; oid=Eriocheir_sinensis_trinEriocheir_sinensis_LocDN210191c0g1t1; codepot=Code/0.15;
MVMNGREHQCTGKCLAVLHCPSVLRWWWLVFVLGLSCTVSRGAAKYPHDNTHHQQHDKRQNESDVCDTVRID
SLTKLNGSNGSKNCKTVEGSIEIFRIKFVSKESIEEWSFPDLVEITDFLLVYHVEGLTSLAQLFPNLAVIRG
MKLLERYSLVIYKTHIEVIGLYNLRAILRGSVKIKNNINLCYIHTVNWAAIVRGPDDNVIMDNSESLCKKCC
PTCCAGWKQENCCPHCWNSTKCQQICSSKCSHGCVREADDQCCHEQCLGGCMLPNDPSACHACRNFNLNGTC
YEACPENSLEYKDYRCVDARYCESKMFHQFNNKRCVSDCPEGYQKGNKSICVKCKDGCPKKCRSRLVNTVAR
AQELRGCTVITNSLIISIRNGKTVTKELKANLGKIEHVHYHVRIFKTSPLKSLNFLSNLQFIDGDQLYNNRF
ALYVHDNANLEEIWDFTNHSALNISKGKISFLQNPKLCYHSKIEKLLNMTGQAGDHNMKVTNGYKVACSIMK
HAITLEPQPFTVLVKWPPVTTIEDDRKITGYFIYYKETNETNVGHMDGRDACNDEWKREHAEADSSDHMLSV
SLTGLKPNHRYAVYVETDTVADADIGARSNITYTITKPYNPSYPLNLKVIDKGTTYIAVEWSKPASPNGQIY
DYIVSLTTHLETEDKCQDYCKTEQFQQDEIEESKKDLSESEVNMMDSTPTISTVSSPKCCACPEKATPSFED
DEINFENILHNHIYIHRTFRRKRSMEPGDAPPGNSHVSVNLLEAQYTEYQNENHTAEIDIWRSKKTSFNFTQ
LSHYTDYKIEVSACHKHQYECPTDKVPCELCSTKPAKIVETTAVKANANMVIGLNAKQLNQSTVEVTWEPPL
SPNGQVLAYKVSFTGEQKVFEDCLSYCKFNGSRIKHYVEVELTPNTKYLVEVQVYTGAPKNVNDTAATTEFT
TQYSAVMQNGDHGWMLMLLVIFLLLGMVCGGIFYRRLRPPKLSVKDISENPGYPDVANPDFCFPSKYQIDES
HLKLEETSLLGQGNFGFVYKGHLYKDSEWVPVAVKRTSNVQSREDMLIEAHLMLELKSYHIVRAYGVMFGPD
TTYLVMEYMNKRDLLRYLRQRETKLRIEQVCDMGLQIADGMAYLASKNYVHRDLAARNCLINDDMKIKISDF
GMTRITERSCYHIRHSKVFPVRWLAPECFTKQRFTTQSDVWSYGIVLWEILTLGTTPYQDLSTNDKVKEMVS
KGHTLKTNVQSLTNKWLADLICWCWEADGYDRPSFPDIISNLLPHASPLFIQLFMSVSFYGNLRHQE

>1.Canbo1_EVm005946t1/1-396 type=protein; aalen=396,100%,partial; clen=1188; offs=1-1188; organism=Cancer_borealis; evgclass=noclass; oid=Cancer_borealis_Cancer_borealis_GEFB01039275.1; codepot=Code/0.047; TSA: Cancer borealis DS01-Cborealis_contig_38838 transcribed RNA sequence
GVPPVYTEYKEYNQTGTSKNFSDLSHYSRYKIEVSACIKLDNNCPSSMEKCQLCSTSPAKIVETTAKKDNAN
GVMNLNAEHIKKSTVKVSWSSPLSPNGQVLAYKVFLLNATQHTIRKHCMSLCNSNKSQDKYQLDMDNLTLSP
STNYQITIKAYTTAYRDTYDTAATTPFTSMAEDAKDNGHMLVIIAVFLLLVIMCGIFVFRRTRPHKVPADKD
IVDPDCSIMPRQYLLDPDSLTLEVGVPLVGRGYFGVVLKGHLKLGFERVPVAVKQAINRPLQNDLLLEAKMM
LELKSCHIVQAYGVIIEPTHTYLVMEFMSKTDLLNYLRQQKKILETDQVCHMALQIADGMAYLASRNYVHRD
LAARNCLLNDAMNIKICDFGMARITKENYYHVLHSQ

>2.CarmaC_EVm001651t1/1-999 type=protein; aalen=999,96%,complete; clen=3097; offs=11-3010; organism=Carcinus_maenas; evgclass=noclass; oid=Carcinus_maenas_CNS_velvLoc18640ct1; codepot=Code/0.078; cov=6.9_g7102_i0;
MVMVHGSDENILKVFASPDSDLVIHLETSDTSLILHHLRHFSVYTVAITACLQPRICIRTPSSVGLNTTTLN
MNKTVNCKLCSTVPAVVTALTDASPAADIIPEHSLTVLQNNGSSSVVMSWLPPSSINGRIMHYILRCLTPHD
ESYERIVNPTSQKHEEERLRFSLDDLEPGNYSCKLAARSSIGYGNFTQPISFVVMSSSSFSGENDSRAWWAT
LLGVAALLVVVVVVVPLWWWRWRSTINIPDKIAITDNPHYDDLHERIRKGMILKRDNLHITENVPPLGSGAY
GLVLAGELRKDGQVWRVAIKTHSNFMSKEWSKHLIKEAEIMQNLECHHIVQLMGVVGDCLPVYLVMELMEGG
DLKTYLKRYKRCVTNQTIMEMAVQAADGMTYLASKRVVHRDLAARNCFLDRSLIVKIGDFGLARILESDSNY
NVRRYPETPVRWMAPESLLGKHSIQSDVWSYGVLLWEMVTRGNRPYEHNSCTEVKRLVTGMDKNPGVPRPCP
RPLGAVMTCAWASQPSHRPTFKIITAFLLQYVSPEFQRRMEQVSFIHTLKTEIASDEDNVQLLRLMNASTTN
EDSSQWSSASHSLSATTPSHPVWQRQSFHTPNTEADNSSQRRQLHTHTTDNSDTEFSRQIKSFHMQDNVPCS
SNVQTSCLFQVTPHTWQLDTLDVVSGTRQSGSGLPLSLVHYKNTDKKRFTSLPKNSRGSASKPSLQSVASSY
SPPSVVTHAVPFTSFTPHITSCHSSTPPTSRSVCSSFLPSSSGSTALELSCNFSTPPSSLSLHTLHNPQLAA
SLAHDSTSKLQGSSPLHCTAATSLTLARAFPGLSEASVHSSVHLAAGNPSVPQRPAIFSCCIANIRSLAQSR
PSLAASEPLLSHQESPIESPFPSSSVDHLPTTPESDSTTSLLSTKHPSIMKSFITKLPHCEGQKQSTSFPIS
CSSTDPSNSGAAFLARPVSGSAPPTLLLKRKTQVFSATSDLGTGRHRRSRRYTSLSESGGDRQ

>2.CarmaY_EVm006907t1/1-451 type=protein; aalen=451,97%,partial3; clen=1384; offs=32-1384; organism=Carcinus_maenas; evgclass=noclass; oid=CarmaY_velvLoc52360ct1; codepot=Code/0.016; cov=5.6_g23067_i0;
MTCAWASQPSHRPTFKIITAFLLQYVSPEFQRRMEQVSFIHTLKTEIASDEDNVQLLRLMNASTTNEDSSQW
SSASHSLSATTPSHPVWQRQSFHTPNTEADNSSQRRQLHTHTTDNSDTEFSRQIKSFHMQDNVPCSSNVQTS
CLFQVTPHTWQLDTLDVVSGTRQSGSGLPLSLVHYKNTDKKRFTSLPKNSRGSASKPSLQSVASSYSPPSVV
THAVPFTSFTPHITSCHSSTPPTSRSVCSSFLPSSSGSTALELSCNFSTPPSSLSLHTLHNPQLAASLAHDS
TSKLQGSSPLHCTAATSLTLARAFPGLSEASVHSSVHLAAGNPSVPQRPAIFSCCIANIRSLAQSRPSLAAS
EPLLSHQESPIESPFPSSSVDHLPTTPESDSTTSLLSTKHPSIMKSFITKLPHCEGQKQSTSFPISCSSTDP
SNSGAAFLARPVSGSAPPT

>2.WMX18616.1_S.paramamosain insulin-like receptor [Scylla paramamosain]
MWEWRAWVLVVLAVLGAARECHAQAHYGETSTSASLCPPKRGSSQKICSSMDLRNNVEELARLCHCSIIE
GYLHFVLQEQNDSASAAKLREFTFPELREITEHLLVYRVFSLTTLRTLFPNLTVIRGEVLFYNYALVIYD
TPNLVEVGLASLTSILRGSVRIERNRQLCHVTTVDWTRITSRPLTKNYINRNKPESECRPCPADMGCPAA
TRCGPGRCWGPGACQILCRSGCPGGCVGGECCHEECVGGCLTPGSPRTCLACRNFWDVEEGRCSPDCPPG
KLKVSRHRCERVQACPHGRALRLDTRECVWECPAGHENTTSAIFGRLCRPCQGHQCPRRCPGTNVSSVSH
AQALRGCTLIEGGLTILINGGENVQKELEENLSTIKEVEHFVKVFRSNLTSLTFFSSLTRVGGLERLHTD
YSVVILDNPNLQELWNASGLTIERGKILVHANPKLCLHRVHTLANQTGLQGLSETDVSPTSNGDKIPCNI
TPLRANVSTSPLYGTLTVTVEATQLPGVSVYYVSYMKTDTNISLYDSDQPCSEQGWAMVEMSIVNGTGKD
EGSIREEGRGIRSEERRRGGGGGGGGGGHIISGTLVNLDPFTRYAVFVKTVSLDSSARGAQSEVMYATTS
AYNPSEPENPQWSSPNSSTLKLWWLPPRHPNGVIDHYLVTLVLLLDVPKIPASLDFCMEQERRYLQKNLQ
SDLVMRSTSYSDEDEIEDEEDAMDEEEEHDEEDDEDEDWDKDVRMYRNETRTDGDKDGELSCRQASHFTA
SSSSSCCACPESPSSESDGDVLGQIAFEDFIMDSVYVKKAGRGRRRARERPHQLDAFEKNLRATYQQPRS
TRQVHHPRTLVSRSLDSREDHTQLPIVSEGGVMEEYRHHQQQYHEEGQGGDFPSYPEESVHEFPSQGGIR
AEYQLHEGDLHKYNEPLPQLGSVLRLQIRQTRNLHLTIHRLLHFSLYSVSIVACQAPEPLLPDTWMKLCS
LHPAQTAAYTKPSVEGDHVRAGSLKVMLLNGTLGSVSLSWEAPRSPNGGVLAYVIRLQGPLREERCITHR
QFEAQDGRLELDDLSPGNYSVSIRVRSKAKFGPYSEPVFFIIPGHAPKPSPPALRLVLSAVLGVVGMVAA
GLGCWGWRRYHTRYTIPDIMEEVDENPCYRGGFAPAEMFRQEFIFWRDDLKVLQDRPLGKGFFGMVFEGE
LTHGGKTRVAVKTHTERASKDDILQFLKEAAVMQNISCHHVVRLLGVVGDYSPVYVVMELMEQGDLKSFL
QRNPRHHVSEEKLVEMAVQAADGMAYLAEGRLVHRDLAARNCLLDHNLVLKIGDFGLSRSLKSDYYRKEG
QGVLPVKWMAPESLQRSVYSTHSDMWSYGVLLWEMATRGLTPYKNCTNEEVIRLVVEKYATLDRPRDSPQ
PFQRLMRQCWRYDPRERPTFLAVTKFLLRHTSSEFQERFEKVSFYHSRSSDYAKYRQASKGSFMSGGGRG
SDDDASDDIALVSSSESDEEISEDGVLRFRTPHGSPRTTRRSPRGAKGEMSTTLLGMGGKSLCRIAGGVT
GPSDWSRSAAPSVLHFYTNVSPDARPGKAVCGADHSSAVVHSAGEDERDLRYAQLALSTPSTPASGSRTP
LRTPGSTPHTPFLHPNTAAFPLPSSPGVSGCSPSFLQPHKGESSVSSKSPSQVSLATSPSAAKPSAPFYS
NLAKSLSTLIARTSAHPHEAPHRLLRRLTTVPHGLRSTTNTLKDSPKWPSFMEGRSRTLPSSTSTCSVPT
NLSIAAQTAELTHSGYSSSEVTTRAPSMTSAALNEETVSSSIPSILHDSLHSSSSNSEHGDAVLTLSSRP
QRSKSKFFRCERVYINTPPRASESLPDNLFRRLHAEYTEAFLPASTAESSKSKSLKRCKKENDPGDIEMM

>2.AVU05021.1_P.chinensis insulin-like androgenic hormone receptor [Penaeus chinensis]
MLAVWASVAKSHAHQDANVCQQKYNRTADQICESMDLRNNISALEKLCLCRVIDGHLHFVLQEQRDNASI
ARLSQYSFPGLREITHHLLVYRVFNLTSLRRLFPNLAVIRGDVLFHNYALVIYDVPNLREVGLVSLTVIL
RGSVRIERNPRLCFVHTVDWEHITANRLAENYINRNRPQHECPECPPALGCFRSRRCGAPRCWGQHHCQT
LCGSECPGGCVGSQCCHEECLGGCQRPQSATSCHACRNLLDEGRCTQSCSSPKFKVLQHRCEERSFCRRN
YVIKLDTKECVKRCPLGYNVSSNSAGESLCVPCEGSVCPKECGAAVVKSVSRAQALRGCTVIRGDLTVNI
NGGENIERELEENLSSIEEVTGFVKVFRSNVTSLDFLRNLTRIGGNSLLHSNYSLVILDNPHLRALWNWT
GRERRLTVERGKMFVHSNPRLCFHHIEALVNATNMTGLSDTDVSSTYNGDKVPCKVTPLEARVTPHLYGT
LLVEVATSARLPPEAVYYVNYKKAEKNISLYEGDRPCSDQGWSTMEVGPGNGTSLAQRKDLIIVNLEPFT
RYAVYVKAYSLASSGKGAQSDVLYAVTRPYHPTEPVGLEWVSRNSSTVALEWHPPRRPNGRVAHYLVSLQ
LLPDTPRIPPNLRFCRPETREYIDGKMLALAEAEKVSLARRKTPATKEDVRDEGAKGGSEGGEESCQAPP
TPSCCACRDAGVGGSEDQEVMGQIAFEDFIMDNVYVKKVNRSRRTRAADDDDAAFGSALWLYQQEQRGER
DAPPRAPRSAEPADDPLFAWEKAASAPSGPSSRSGRPPSPGLHPGPAGGEFPLHEGHSVKEFPSHLGIRP
MYQVHEENLTKYTVMEGSVVLRQKLLTQTPRATLHLLRHYSLYSVSVVACHAPVTRKRSVGGRLVDVPLK
LCSTIPASLAVHTRSSDTADEVPEGSLRAAAQNTSRGAVTFSWAPPEDPNGGVVAYIIKLRGSLSTERCV
SGQQFEAQGRKYDLRDLSPGNYSVWVKVRSKARYGNFSPPVSFVIADDPLSPDFSLALTSSLLGVAGAVL
AAVACSFWRRCRGRRAIPDSVDKVDFNPYYREGFAPAEMFREEFLFWRDDLRVRLDRPLGHGFFGMVFLG
ELARGGAETRVAVKTHGEAASADEILQFLKEAALMQNISCHHVVRLLGVVGDYAPVYVVMELMEEGDLRS
FLKRRSIPHFQLVEMAVQAADGMAYLAAQKLVHRDLAARNCMLDHSLTLKIGDFGLTRNLKSDYYRKEGQ
GILPVKWMAPESLQFSVYSTQSDVWSYGVLLWEMATRGLTPYKNRTNDEVIRLVVEKYATLGRPRDCPAP
LQRVMRRCWRYEARERPSFLAITKFLLKHTSPEFQQRFEQVSFYHGRASDYSRYQRSETCGFMSARESDD
EDSDDLTLHASSDLDDNGAAEKDPCHHRSPGGSPSARESERKGRRGDGGEARARRGTAGAAEGRGAFGSH
KYMNFSSDDLRLTTSRLLGRRTQTPSGLADMALPQRARLPTLVIPQEDEELRYAQLQLRTPSTPGSGTLT
PASNSKSPASTPQTPGLLSPTPQIPCTPASPALSLAPHLSLSPGPSPYSEPSPSHVILKPRDSKAVLATQ
RTYSNLPAFGSSLEPSRRAFPSFRATARDGLAARANRRPESASVGALPATDADARPALTSSTISAPATPV
VTQHSGAASLHAAASAAPCLAGRRDPYRRENVPTLRNSRSFQHFVDERHEAVLEERSLPHGQRDKETPGS
SGTAARGGGECLLEEDDDSDNSLRSLHEVFVTVTLPRARRKARDFYDYRASEGHSLEDIELL

>2.ANC28181.1_S.verreauxi tyrosine kinase insulin receptor [Sagmariasus verreauxi]
MVFHITPIVVVSVTGVYVTCRLVVARVSYLQVNTFLDLYPFSCLQESQGLTAWCGSSKHSKHHLLNEHKQ
FMYNVENDRYMKIFQIVSAKLYDQSKLKMKECETRTKASIRILQKSQRKSVRTPMILNPKERVELLSHSD
KRLELRSEEVSESLDGTRKTVSPSLSQCIRREDTTASPVPTPGTRPFRGTSWGVGRWWKVVVVLALWVWA
GECRAQASTHHTPNICQQRYNGTADKICGSMDLRNSISALEKLCPCRIIDGHLHFVLQEQRDSASMTRLS
QYSFPGLREITHHLLIYRVFSLASLHSLFPNLAVIRGDVLFHNYALVIYDVPSLQEVGLVSLTVILRGSV
RIERNPQLCYVHTVDWGHITVNRLAENYINRNRPVSECPSCPEELGCRRSKGCGAPRCWGSHACQSRCGS
ECPGGCVGDQCCHEECLGGCLTPGDPNTCHACRSLLDDGRCTHACSSPKFKVLKHRCETREVCSSQYAIK
RDTQECVERCPLGYNETVTRMGSRNVTECVPCEGYVCTKQCSARTVKSISHAQLLRGCTEIDGHLTVHIN
GGENIEQELVENLSGIEVVRSYVKIFRSNITSLNFLSNLTTIGGSQLLYSNYSLVILDNPNLQTLWNTTN
LTIKKGKVFVQSNPKLCLHHVQELINNTNITGLSDTDVSSTSNGDKVPCKVTPLKASVSTSVLYGTLTVT
VFPHLPSVTVYYVNYKKADRNISLYESEGPCSDQGWSTVEMAAGNATGAGGAVHGTIVNLEPYTRYAVYV
KTYSLASSEEGAQSDVLYAVTSPYNPTEPVHLEWASPNSRTLELWWEAPRRPNGQIDHYLVKLTLLPDTP
RIPPDFDFCSPETRKYVDKKMAAMAQAEATIAPVRKTPTVEQKDPAEDPGGDDLCQATPATPSCCACRHP
RLDEDHEVMGQISFEDFIMDNVYVKKINRSGRRTRESRLISDEEFENKLQAAHHPHTRNTLLKTVQSNAS
TSFGEADGEDDLSVSSFEDEDFPVHWGQTVHEFPTHAGIEADYRLHEENLTEYDRPHPNLSSVLLEQVHM
TREPRLTLDNLHHFSLYSVGVVACQAPLGVSVSDQWGQPSPQGKLCSTIPARTAAYTRASDAADLIPEGS
LRTMVLNNTSKESVVITWDPPGSPNGGVVAYILKIQSFSRDRCINSREFEYQGRRVEVRDLSPGNYSVWV
KVRSKAKYGNVSAPAYFIIKDASRTDVSLVVASSLLAVAGAVLAAFTYWLWRRFRLTYSIPDTLDKVDIN
PYYREGFAPAEIFREEFIFWRDDLKVFYDRPLGQGFFGMVFEGQLNKDSRRTRVAVKTHSERATNEEIGQ
FLKEAAVVQNISCHHVVRLLGVVGDYAPVYVVMELMQEGDLKTFLNKHPPNFITGQKMMEMAVEAADGMA
YLAAGKLVHRDLAARNCMLDHQLTLKIGDFGLTRNLKSDYYRTGGQGAMPVKWMAPESLQFNLYSTQSDV
WSYGVLLWEMATRGVTPYKNRTNDEVIRLVVERYATPGRPKNCPLPIQRLMRCCWRYEARERPTFLAITK
YLLKYTSLDYQKRFEQVSFYHSRSSDYSKYQRKETCGFMSECARESEEDLDQLALLTSCEASEEDISERD
SGRYRSTPHGSPRLGRGSSPRLRKMSPRPSTTSFGRTLDGGDGLQCDHSQHSSPGDLRQEEKIKRHLYSN
FDSEELHFGQRLQAGGASQMAPPGGLPTLLIPQDYRELRYAQLQLSTPSTPASGSHTPSSCPLTPSSNPQ
TPFLHPHSGLWPSPTCPSLQRSVSPLALNSPGSSPTLLNSSQTSVKSRASSPKLMRALYSNLQCLSSLQV
ASSTLALSPTPLNVGSRPPLNTPTQRSATEEPSRRFTGERCLAATTASTPAIPHGSEQPHRHMSKSTIHS
PSTRDPPIPAPGPGVNPRHPQWPCNPPPSSSATPTTSSPLEAEHAHVHSSSCPAVSQDSSRQDLGSCSGS
LHRWIQKVSPPASLPRSRSGPLRKKAASEGQMQKDSSPPGAFEIL

>2.Canbo1_EVm002105t1/1-747 type=protein; aalen=747,92%,complete; clen=2433; offs=146-2389; organism=Cancer_borealis; evgclass=noclass; oid=Cancer_borealis_Cancer_borealis_GEFB01020874.1; codepot=Code/0.11; TSA: Cancer borealis DS01-Cborealis_contig_20629 transcribed RNA sequence
MFRAEFILWRDDLKVLLDRLLGKGFFGKVFEGELTRGTKMRVAVKTHTERASEEDIRQFLKEATVMQNISCH
HVVRFLGVVGDYQPVYVVMELMEQGDLKTFLARHSRHKVSAEKLVEMAVQAADGMAYLAAGRLVHRDLAARN
CLLDKNLTLKIGDFGLSRRLKSNYYRKEGQGMLPVKWMAPESLQHSIYSTNSDMWSYGVLLWEMATRGLTPY
KDCTNEEVIRLVVEKYATLDRPRNSPPPFQRLMRRCWMYDPQQRPSFLAVTKFLLKETSAEFQERFEQVSFY
HGRSSDYARYRQADTGGFLRAGANDSNDDASDDIAFTSSSSEKSDEEIAEKDVLCFRTLQGTTEAAKKSPRG
ARGEASTTLAGMGVGEMGEAGMCRVAGGVTGPSDWSRTAAPSVLHFYTNVSPDARRPAPVVCGEGQSAVVVR
CGEGEERDLRYAQLVLSTPSTPASGSPAHQPAGVARPSAHRAPRLTHPSCTPTQPPFFFPHLPPRACLAPSH
HSFSHAAGTVLSCPRVPLRAPFPPHRLPPNLRCHSTPTWPSLYPTQSQVSSQKPITRFTTASHSLRGTTTAL
KDTSNRFSFTKGWNTTLPSSKSTFSIPTNTSGLTQRADLIHGGYSSSQNATRVSSTTSIALTEQTVSSSTSS
GLHEEPHSSCSTAEHGDAVHTLSSLPLRTKSKFYQCKRVYINTSPRASGSLPDNFFRRLHAEYTEDSLPDSS
AESPKSHKTKGLNKYKKEHDPGEIEMM

>2.Canbo1_EVm004089t1/1-511 type=protein; aalen=511,93%,partial3; clen=1633; offs=100-1632; organism=Cancer_borealis; evgclass=noclass; oid=Cancer_borealis_Cancer_borealis_GEFB01027736.1; codepot=Code/0.087; TSA: Cancer borealis DS01-Cborealis_contig_27415 transcribed RNA sequence
MDLRNKVEALERLCHCSIIEGYLHFVLQQQNSTASAAKLRQYSFPELREITEHLLVYSVFNLTSLRTLFPNL
TVIRGEVLFYNYALVIFENPSLVEVGLASLTSILRGSVRIERNPQLCHVTTVDWARITLKPLTENYINRNSP
ESECRPCPADMACPAVTRCGPGRCWGPSACQVLCRSGCSSGCVGGECCHEECVGGCLTPGSPRTCLACRNYW
DVEEGRCAPDCPQGKLKVSQHRCERVQACSRGRALRQDTRECVWECPAGQEHTSSPSIGWLCRPCKGQKCPR
KCFGANVTSVSHAQSLRGCTLIQGSLTILINGGENVQRELEDNLSSIKEVEHYIKVFRSNITSLAFLSSLTR
VGGLERLHRDYSVVILDNPNLQELWNASGLNIERGKILVHANPKLCLHRVHTLANQTGLQELSETDVSPTSN
GDKVPCNITPLRANVSTSPLYGTLTVTVEEAPLPGVSVYYVSYMKTDANISLYDSDQPCSEQGWATVEMTIV
NGTAKEE


>3.GeclaM_EVm001193t2/Merge218-839 type=protein; aalen=839,88%,partial3; clen=2842; offs=325-2841; organism=Gecarcinus_lateralis; evgclass=alt; oid=GlaE_velvLoc15251ct1; codepot=Code/0.15; cov=132.9_g2070_i4;
MISRTSDGQSHRGCCGAERRDERPLQSLAQLVSGMRAALTTAAVLAVVTVVVIVVVAAGNKLPRPYVSVDSK
ICESVEVTGNASLLENYSSCVTIEGNLRIQLIEYNNKSNPLIGLPNLVQVTGYVVIYRLSYLETLRHLLPRL
AVIRGQELFHGYSLVIFGNIILQEVNLWNLTHVLAGAVRVEKNLCRGPPQRWDLLSPSPSLNVIQDYGVCIY
PMCEEQKNCTNVITPLHTHCTTYGGCYQGPQCHSECVGGCHAPSDPKACVACRNYLDGDTCVPDCSASVTNK
VHHLGYRCIREDECAEEPWTRKTEIRSDGVEQLFCIRCNDNCYGTCHGTKVTTANLGRQLRNCRWLEGSLEI
MVSGGQNLMQQLEENLGQLQLVTGYLKVYGSDTLFSLNFLSGLKVIGGEELVHGRYALYVLDNEKLQELWDW
NHTNRSLNITKGKLFFQHNPSLCQELIYELAIKGGKNPDEDVHVSPAEDTGPCYKEDLEVRVLSQPERKLNV
SWKYHFYGIDDRFVIGYYLYYREAPEEVRLYQGRDACNDNVVWEREFREYKRNQSCEVMLDKLKPYTQYAVY
VDVYYTDSVKIASRSAINYIRTMVSDPSPVRNLKVEPQKNSSTLTVSWLPPAVANGPLHVYEVRYARLKHTS
PGSKYLDRDDVCEDGKYEQHREASHIVPVGGGEEDAKTLCCNCSNSITSLSMEDRVFDRQLDINFENYIWQS
VLCKSVTLDDDKGSTTPPVTSSESSAPATITSLDPTAAAGPGEERSRRRRRRSVSINPTGMQNRVVDKTVDA
EEEKEVCKAVSETTSHGATAEECDERIVTTTTTSVTLTGLRHLTSYRVWVRPCHYEGKHCSDWSVLEETTTANMSVYKIL
NFKVEDVKLNETKQLSATMAPNNSNPRHTLSPRPAAPPGATLLLSWEPPPVPKDDALAYIIRYRREGGPEIK
NCVLAEDARRDEYMYSLRGMKFGDYFLQIKLRTRNGDGPPTTLPFTVKDDSIYWIVLIPFLCGGLLGICIME
VALWLKRRQTTAEPEDVPTTNHDTSYKELLLRRTLKRLEEGCIIGSETLQVDLEHMLGKGQFGQVYRGKLTL
ASGEEQLVAVKTPKEQATHLDVKRFLQEAIVMQGIKSNFVVRLLGVVNNFPPIYVVMELMESGDLKTFLRKE
TGASLTNEKMVEMAVEAADGMAYLEAKKMVHRDLAARNCMLDKGLTLKIGDFGLTRYVMTDYYRKQNQELLPVRWMAPESL
KYGRYSTRSDVWSYGVLLWELATGGLLPYQNYRSETLDNFILSGLRLKPPSRGPECFNQIMMECWHYYPKRR
PTFKLLVQRLLPETSKRYQEYFQGVSFFHSSSSCDSESPDDIDEGFNASGSSQEDAEAEHSRSSSSLPPFHL
RVQDTHFSKEDIESQCSENDTAVDDDLVCLTHEDPHERLSCAPLSCLTSQVGRLTQTNDATNKALLFRTPYF
AET

>3.GeclaM_EVm001193t4/1-577 type=protein; aalen=577,68%,complete; clen=2530; offs=9-1742; organism=Gecarcinus_lateralis; evgclass=alt; oid=GlaE_velvLoc17778ct1; codepot=Code/0.097; cov=118.4_g2070_i5;
MQQLEENLGQLQLVTGYLKVYGSDTLFSLNFLSGLKVIGGEELVHGRYALYVLDNEKLQELWDWNHTNRSLN
ITKGKLFFQHNPSLCQELIYELAIKGGKNPDEDVHVSPAEDTGPCYKEDLEVRVLSQPERKLNVSWKYHFYG
IDDRFVIGYYLYYREAPEEVRLYQGRDACNDNVVWEREFREYKRNQSCEVMLDKLKPYTQYAVYVDVYYTDS
VKIASRSAINYIRTMVSDPSPVRNLKVEPQKNSSTLTVSWLPPAVANGPLHVYEVRYARLKHTSPGSKYLDR
DDVCEDGKYEQHREASHIVPVGGGEEDAKTLCCNCSNSITSLSMEDRVFDRQLDINFENYIWQSVLCKSVTL
DDDKGSTTPPVTSSESSAPATITSLDPTAAAGPGEERSRRRRRRSVSINPTGMQNRVVDKTVDAEEEKEVCK
AVSETTSHGATAEECDERIVTTTTTSVTLTGLRHLTSYRASTDPTIEAVCLSVCLSVYRSIFICLSVFLSLC
IHLYLSVCLSVSLSLSVSVSLSLSHKIKTDLETLTHHLLFSAPLVTVLSVCHHCGSCFAAPLCHSIKYFNHR
L

>3.GeclaM_EVm001193t7/1-424 type=protein; aalen=424,57%,complete-utrpoor; clen=2206; offs=403-1677; organism=Gecarcinus_lateralis; evgclass=alt; oid=GlaE_velvLoc20931ct1; codepot=Code/0.046; cov=116.0_g2070_i6;
MISRTSDGQSHRGCCGAERRDERPLQSLAQLVSGMRAALTTAAVLAVVTVVVIVVVAAGNKLPRPYVSVDSK
ICESVEVTGNASLLENYSSCVTIEGNLRIQLIEYNNKSNPLIGLPNLVQVTGYVVIYRLSYLETLRHLLPRL
AVIRGQELFHGYSLVIFGNIILQEVNLWNLTHVLAGAVRVEKNLCRGPPQRWDLLSPSPSLNVIQDYGVCIY
PMCEEQKNCTNVITPLHTHCTTYGGCYQGPQCHSECVGGCHAPSDPKACVACRNYLDGDTCVPDCSASVTNK
VHHLGYRCIREDECAEEPWTRKTEIRSDGVEQLFCIRCNDNCYGTCHGTKVTTANLGRQLRNCRWLEGSLEI
MVSGGRECFLAFPSSLRLALPAYPCSSILRPSHPITASYLLFTLGTVSSSYQILLLTFTHKVKS

>3.CarmaC_EVm000618t1/1-1501 type=protein; aalen=1501,76%,complete; clen=5900; offs=564-5069; organism=Carcinus_maenas; evgclass=main; oid=Carcinus_maenas_CNS_velvLoc4604ct1; codepot=Code/0.26; cov=326.5_g1851_i1;
MNATIPDGESHCSRLDGEHLDGDARRRIVKVVAGMRAAVTAVVVVLILVLVTVLVTAGNKLHHDAAHGKICG
SVEITGDQTVLEDYTSCVTIEGNLRIQLIEYNETRPFVGLSNLVQVTGYVIIYRLSHVRTLRHLLPRLAVIR
GRELFHGYSLVIFGNIFLQEANLWNLTHVLRGAVRVEKNLCSGPPNRWDLLSPSPALNVIQDYGVCIYPVCE
EERDCENVTTTIHTHCTTYGGCYQGPQCHEECVGGCHLPHDPDACVACKNYRDGHSCVPDCSKSATNKVHHL
DYRCIPENECAQEPWKLDTKDGPQGTERLVCVRCNDNCYGTCRGTKVTNANLGRQVHNCQRLEGNLEIMVSG
GSNLTQQLEENLGQLQVVTGYLKVYGSNTLFSLNFLSNLEKIGGDDLVHGRYSLYVLDNEKLQELWDWKHRS
RSLKITRGMLFFQHNPSLCRELINELASRAQLTQASRVHVSPAEDTGPCYTSDLQVDCVPRRHGKLNVSWKY
HYYGRDDRFVIGYYLYYREAPKKITLYQDRDACNDNILWERLFREYERNKRYEVSVDNLKPYTQYALYVDVY
YTDAVKNASRSTIQYVTTTMDKPSPVREVKATLGKNISTQLLSWREPAVPNGVLKMYQVKYGRLKLSRLHLQ
EDRHDVCEDMREEPQSKTPPSMQNGGEEDKGTGCCACPGSAVSLSKEDRRFDHQLDINFQTFIWQNLLCKRV
SDANENKPIPASVSLSKPLTQERKNFTSSREASMNQTDITAIPASQAAAFLASEKRHGSRQRKRRSSFHPAV
TQDGIDKQMSAEETETGREQREEVEEEEEEEEEYKEEEEEEEEDDDDELEEEMVEDEECENIDTNGNDTALC
DVRTMTTINTHVTLMGLAYFTQYRVLVRACNGEDSDCSDWSVLDITTPPDMSIYKIKNFKAQQIKINETKQS
AVKSKSNSSEVVTLPRPTDAMLLLSWDPPIAPKEDILAYIIEYQIGETPKKKICLPQEKLLDPTYRFPLQKF
GTYTLQIRVRSPSGDGPPTTQTVRVEKHNVYWAVLVAFLCGGLLGICIMEVALWTRRRRTVPETPTHNHTYG
ERLLEQGLERLDKDFVIGSDTLKVELNRKLGQGFFGKVYLGLLKLPAGKEQQVAVKTPNAEATYTDKKRFLD
EAVVMQHIRSNFMVRLIGVVDSYPPIYVVMEYMELGDLKSFLITNEGKSLTDEKMVEMAVEAADGMAYLEAK
NWVHRDLAARNCMLGIVEQRLTLKIGDFGLTRYVTADYYKKQSGGMLPFRWMAPESLVYCRYSSRSDVWSYG
VLLWELATGGRQPYEGNLEEEVGDFILSGKRLGPPDKGPDFFYPLMLRCWKAVPKQRPTFKRIVQRLLPMTS
KKYLEYFQRVSFFHNSGSSDHESPVDIDEGFNASGSSQEDAEAGYSGSLSSSVPPFHYFNQESQAENEDFVS
WSSGGDTAVEENLVCMTPEDPYERSSSVPLSCITSHVGRLTPSSDVPNKKLFFRTNCVAET

>3.CarmaC_EVm000618t3/1-759 type=protein; aalen=759,37%,complete-utrbad; clen=6047; offs=564-2843; organism=Carcinus_maenas; evgclass=alt; oid=Carcinus_maenas_CNS_velvLoc4248ct1; codepot=Code/0.11; cov=317.5_g1851_i0;
MNATIPDGESHCSRLDGEHLDGDARRRIVKVVAGMRAAVTAVVVVLILVLVTVLVTAGNKLHHDAAHGKICG
SVEITGDQTVLEDYTSCVTIEGNLRIQLIEYNETRPFVGLSNLVQVTGYVIIYRLSHVRTLRHLLPRLAVIR
GRELFHGYSLVIFGNIFLQEANLWNLTHVLRGAVRVEKNLCSGPPNRWDLLSPSPALNVIQDYGVCIYPVCE
EERDCENVTTTIHTHCTTYGGCYQGPQCHEECVGGCHLPHDPDACVACKNYRDGHSCVPDCSKSATNKVHHL
DYRCIPENECAQEPWKLDTKDGPQGTERLVCVRCNDNCYGTCRGTKVTNANLGRQVHNCQRLEGNLEIMVSG
GSNLTQQLEENLGQLQVVTGYLKVYGSNTLFSLNFLSNLEKIGGDDLVHGRYSLYVLDNEKLQELWDWKHRS
RSLKITRGMLFFQHNPSLCRELINELASRAQLTQASRVHVSPAEDTGPCYTSDLQVDCVPRRHGKLNVSWKY
HYYGRDDRFVIGYYLYYREAPKKITLYQDRDACNDNILWERLFREYERNKRYEVSVDNLKPYTQYALYVDVY
YTDAVKNASRSTIQYVTTTMDKPSPVREVKATLGKNISTQLLSWREPAVPNGVLKMYQVKYGRLKLSRLHLQ
EDRHDVCEDMREEPQSKTPPSMQNGGEEDKGTGCCACPGSAVSLSKEDRRFDHQLDINFQTFIWQNLLCKRL
VDYSLTQVNLSQYLKNRCRELFILSFLYYLVLLLHGLYT

>3.Canbo1_EVm002658t1/1-662 type=protein; aalen=662,31%,complete-utrbad; clen=6340; offs=3305-5293; organism=Cancer_borealis; evgclass=noclass; oid=Cancer_borealis_Cancer_borealis_GEFB01008387.1; codepot=Code/0.11; TSA: Cancer borealis DS01-Cborealis_contig_8287 transcribed RNA sequence
MVLSSVNVEAPPNHRREHTTVALCDVRTMTTNTTTINLTGLHHSTQYRVLVRACHSKGSKCSDWSVLDMTTP
ADMSIYEIKNFKWKINYIKLSPITSASNSSNSTLTPTPRADDPKGTTLLLSWDAPTVPKEDILAYVIEYQLE
GATKNKQCVPEEEVRLAKYKYPLRGLKFGTYTIHIRLRSPSGDGPPGTFIVPLKKPNFSWAVLIAFLCGGML
GIFIIEVALWMRRRRTTRDQRVTQSEAHISSYGELLLKYTLKNEMKEEFVISNDNLQVTEDHKLGEGCFGKV
YRGVLNLNSGEQLVAVKTLSEEATPQEMRRFLKEAVIMQGIASNFVVRLIGVVDIYPPYYVVMELMEHGDLK
SFLKTKKGKLLTNTKMVEMAVEAADGMAYLEAKKLVHRDLAARNCMLDIGLHLKIGDFGLSRYISSDYYKKN
TRGLLPVRWMAPESLKYGRCSARSDVWSYGVLLWEMATWGMHPYEGILDEQVEPFIYSGLRLPDPDRGPRQF
YPLMLECWDFLPVNRPTFKQLVQRLLPSTSKSYPEYFEGVSFSLSSSSCDHNSPDDIDEGFNASGSSQEDAE
ASCSSVPPCCHRDEDNYFSNEDLETQSKEEDIAVEDDMMCLTSEDPYERSACTPLSCIKGHGGRLTPSSDTP
KKNLLFRTPCFTDT

>3.Canbo1_EVm005343t1/1-427 type=protein; aalen=427,54%,complete-utrpoor; clen=2365; offs=1073-2356; organism=Cancer_borealis; evgclass=noclass; oid=Cancer_borealis_Cancer_borealis_GEFB01008387.1utrorf; uorfcut=1-2365;uorfoff=1073-2356:+; codepot=Code/0.053; uorfspan=1-2365/6340;
MKAAVTAGVVVVVMLLVVVVVVTVVITSGNKLQHQYGAAHGKTCGSVEVTGDERLLESYTSCVTIEGNLRIQ
LIAYNQTKPVVGLPNLVQVTGYVVIYQLSFLTTLHHLLPRLAVIRGHELFHGYSLIIFGNVFLQEPNLWNLT
HVLRGAVRVEKNLCSGVPNRWNLLSPSPALNVIQEYGVCVYPMCEELRNCNNVTTALHTHCTTYGGCYQGSQ
CHLECAGGCYAPDNPDACVACRNYRDGHTCVPHCSTSSANKVHQLGYRCIREDECAAEPWKLETQVGPHGAE
RLVCVRCNDNCYGTCHGTKVTTENMGRKLRNCRQLNGNLEIMVSGGWNLTQKLEENLGQLQVVTGYLKVYGS
NTLFSLDFLSSLEEIGGKELVHGTDTLFTCWITRSCRSCGIGITATAVLRLPTECYSSNTTQVSAGN

>3.AKF17681.1_M.rosenbergii insulin-like receptor [Macrobrachium rosenbergii]
MITTKSSVMSVLNVKASSTRPIGSAAAARPRSNGFVYHHIRLFLLSVTSMVIISCSVPVLGGYSTPKTCK
SVEITGFRRNDSLPRHLRECQVMEGHLRLQLIEEEEEDFEDEEEIIEFLSFPNLVQVTEYVVIYRISPLR
SLERILPQLSVIRGHELFHGYALVVIGNTYLERLGLDNVTDILNGSVRIEKNWILCPGLDNRWENITLKS
REAKNVIQNNYIYCIYDPCETDNSCPTEVRPNNKVCSTVGGGCYQGPQCHPECAGGCLRPNDPSACVACR
NYMLRNNTCVASCDYDQSYYISENKYLCTENATCRRDPDGAKDGSSGSVCNRCKDNNCVPNSCKGTTITS
DDLGRRLRGCEYVDGSLIINIAGGWNVTQQLEENLKNIRNVTGYIRVSGSNTLFSLNFLKNLEVIEGKEK
KDNLYVLYIMENEHLQELWEGAKKLTVGNNGTFFFLYNPSLCRQLIYDLADRSGVARETLYVSNSTNGQT
LPCYDSEMKAEVHPNREVGTVNVTWKHIYKGNDHRMVIGYYVFYREAPENVTLFGNRDACNDEILWNRHF
WEYEKHEGESRTRTEALQGLKPYTRYAVYVMAYYTDQEKTGSRSRILYVETLPTNPSPVWGITRKHRTAY
DLTLEWRSPSRINGNFIHYRITYKKAKEVTHQPELTCNSPSSKARMPSEPHQPPPAPAGKANATSSSSAK
TQNAVEADMKCCACQDQNQLYSASIKNDRQFKIAFEDYLDNVLYAKIENDTKPPPNATTTRSPTQKKASP
TFGPITTVPPTTEASTQSVLVVTESESIVDTAAEKDLHDDDNWEDGVIFTKDNFYTLTGLCYFTGYEISI
SACNIDQDQNLLCSIPSLYTDKTMADPQVDAITNFEIMLEGDEERWRRTRRRRERQHAEAVAAEAAAATL
DGGGRWGEGEEVAKPESHRTIGKCHANNYNLSLPARVPVTNTSYSSLYGKNLILSWTPPTNPNGKPRYYI
IDVVDTDAGERKDFRPRCISEEEASKNGYTYRLNDLTPGSYNISIQLRSEGGDGPFTTEMIRIGDPYLVW
IIVGPLVGGVMVGVCIMKFHLWYRKRRLGAVLEERCVVTINRQYGELLGCARCQINDKYIIDPKDLEIAL
DKKLGEGYFGVVYQGVLKEPSGNAKKVAIKDLNKPDKLNEAKCALEEVHHMQDINSHFIVPLVGVMATKP
SIYIVMELMERGDLRTFLLSEEGCTIKPQKMIEMAIEAADGMAYLAAKKLVHRDLAARNCMLDSKLTLKI
GDFGLTRYLANDYYKKRGEAVLPVRWLAPEALELGRYTSRSDVWSYGVLLWEIYTRGLQPYQGYKNQQVH
EKVIAGTLRLEQPAPCPDFMYAIMNQCWRREPKERPTFIQLIRILLPRAVPEYLEFLERVSFFHKSNGCD
SESTEDNDEGFIASGSLDPSLEEEGEEDDEENEDDIEGDHSFSSSIPHSLHNTEDDQVCLTPDEHYNKRM
SCGSLSCINGNPKGVGIRLTPTKDTSYQLLYHKPTSFA
