# Supplementary material for: Phylogenetic and transcriptomic characterization of insulin and growth factor receptor tyrosine kinases in crustaceans
Source: Front Endocrinol (Lausanne). 2024 Apr 4;15:1379231. doi: 10.3389/fendo.2024.1379231 (PMC11024359; doi:10.3389/fendo.2024.1379231)
Supplement: Supplementary Material 1 — Crustacean RTK sequences and classification. [file DataSheet_1.zip › Supplementary_Material/Supplementary Material 3/InsR/alignment.fa]

>1.GeclaM_EVm006589t1/1-413 type=protein; aalen=413,98%,partial3; clen=1264; offs=24-1262; organism=Gecarcinus_lateralis; evgclass=noclass; oid=GlaE_velvLoc35312ct1; codepot=Code/0.032; cov=5.3_g17697_i0;
------------------------------------------------------------
------------------------------------------------------------
------------------------------------------------------------
------------------------------------------------------------
------------------------------------------------------------
------------------------------------------------------------
------------------------------------------------------------
------------------------------------------------------------
------------------------------------------------------------
------------------------------------------------------------
------------------------------------------------------------
------------------------------------------------------------
--------------------------------------------------MDGRDACNDE
--WKREHAEVK-------------------------------DSDSMMTVTLTGLKPNHR
YAVYVETDTVADADIGARSNITYTITKPYNPSYPLNLRV-IDKGTTYIAVAWSPPSSPNG
EIYDYIISLTTLVDTEV-----KCQDYCKTEQLHHDEIAESEKGI---SESEVSKIDSTL
T---------------------------------------------------------TS
T-PSPKCCACPAKPTPTVEDDE-------INFENILHNHIYVHR------TSRK------
-------------------------------------------KRSTEPGDGP-------
--------------------------------------------------------SEET
STNLW----------------------------EAQYTDYQNENHTAEI-----------
---DVWRSRTNSFNFTQLSHYTEYMIEVSACHEPQ--YECPGNK------------VPCE
LCSTMPAKIVETTAVKVNANMVTDLN----------------------------------
----------------------------------------AKQINQSI-----VEVTWEP
PVSPNGQVLAYKVSFTSTQEDV-------KVCVSSCKFNESQMKYYLDVQRLT--PNTKY
LVEVQVYTRAPKNVNDTAATAEFTTQYFAEMQNRDHGWMLLLLVIFLLL-----------
------------------------------------------------------------
------------------------------------------------------------
-----------------------------------------------------GMA----
------------------------------------------------------------
------------------------------------------------------------
------------------------------------------------------------
------------------------------------------------------------
------------------------------------------------------------
------------------------------------------------------------
------------------------------------------------------------
------------------------------------------------------------
------------------------------------------------------------
------------------------------------------------------------
------------------------------------------------------------
------------------------------------------------------------
------------------------------------------------------------
-------------------
>1.CarmaC_EVm002785t1/1-787 type=protein; aalen=787,35%,complete-utrbad; clen=6638; offs=409-2772; organism=Carcinus_maenas; evgclass=main; oid=Carcinus_maenas_CNS_velvLoc3147ct1; codepot=Code/0.062; cov=35.8_g322_i1;
M-----------------------------------------------------------
------------------------------------------------------------
------------------------------------------------------------
------------------------------------------------------------
------------------------------------------------------------
------------------------------------------------------------
------------------------------------------------------------
------------------------------------------------------------
------------------------------------------------------------
------------------------------------------------------------
------------------------------------------------------------
-------------------------------------------------RYTNGDKVACS
IMKHAIILLPMTYKGQVMVSWTPVSTNEDDRKITGYYIYYKETNETNIGHMDGRDACTDG
--WKREHAEVE-------------------------------DSNGTMKEILTHLKPYSR
YAVYVETDTVADADIGARSKISYTITMPYNPSPPLDLRV-IKKGATNIYVMWSPPSSPNG
IIYDYRVKIIHQPHDED-----PCQDFCEGGQNHSGTHEESVKDT---SE----IMNSS-
-----------------------------------------------------------S
TASPPGCCPCPEEPV-SFEEDN-------IDFKSRLHSHVYIHH------TGKR------
-----------------------------------------REKRSTAVHASS-------
--------------------------------------------------------LHTL
NNPSW-------------------------ISLSPVYTEYQPATEKV-------------
--------TSRNKNFTYLLHYSHYKIEVSACHEPQH-HDCPQDM------------DMCQ
LCSSV-ATIEETTAKKDNGSMVVNLK----------------------------------
----------------------------------------VEDIKQSS-----VKVSWAH
PVSPNGPVLRYMVFISNDTEGIEHSKFIFQHCVSPCEFNKSLERHQVVLENLI--PATKY
QLRVETHTKAPLDMNDTATTTFMTK-------AEEHGQELLIVAVLLLLAVMCGIFV---
----F------KRVQPPKLPDNEDIDSV----------RDSS---VLPRQYMVDPASLSL
DPG-SPLGKGNFGLILKGRLQR-GSDSIVVAVKQAINLTSQ---EDLVTEARLMLELKSF
HIVQAYGVMMNSNHTYLVMEYMSNGDLLKYLRQQKV-ILETEQVCDMALQIADGMAYLAS
KNFVHRDLAARNCLI---NDNMKIKISDFGMTRITEENY-YHVLRSQFLPVRWIAPECFN
KQRFTTQSDVWSYGIVLWEILTNGRTPYEDLSTNDEVREKVSNG-YTLKSSVRNLTDNWL
ADLICRCWESEAYDRPSFVNIISILLTYASPHFIQLFRYKSFYYESTSQ-----------
------------------------------------------------------------
------------------------------------------------------------
------------------------------------------------------------
------------------------------------------------------------
------------------------------------------------------------
------------------------------------------------------------
------------------------------------------------------------
------------------------------------------------------------
------------------------------------------------------------
------------------------------------------------------------
------------------K
>1.Erisi1_EVm000629t2/1-781 type=protein; aalen=781,90%,partial3; clen=2580; offs=237-2579; organism=Eriocheir_sinensis; evgclass=alt; oid=Eriocheir_sinensis_trinEriocheir_sinensis_LocDN209476c0g1t1; codepot=Code/0.081;
MV----------------------------------------------------------
---------------------------MNGREHQ------------------CTGKCLAV
LHCPSVLRW---------------------------------------------------
-----------W----WLVFVLGLSCTVSRGAAK---Y---PHDNTHHQQHDKRQNESDV
CDTVRIDS-------LTKLNGSNGSKNCKTVEGSIEIFRIKF--VSKES---IEEW-SFP
DLVEITDFLLVYHVEGLTSLAQLFPNLAVIRGMKLLERYSLVIYK-THIEVIGLYNLRAI
LRGSVKIKNNINLCYIHTVNWAAIVRG--PDDNVIMDNS-ESLCKKCCPTCCAGWKQENC
--------CPHCWNSTKCQQICSSKCSHGCVREADDQCCHEQCLGGCMLPNDPSACHACR
NFNL--NGTCYEACPEN---SLEYKDYRCVDARYCESKMFHQFNNKRCVSDCPEGYQKGN
K-------SICVKCKD-GC-PKKCRSRLVNTVARAQELRGCTVITNSLIISIRNGKTVTK
ELKANLGKIEHVHYHVRIFKTSPLKSLNFLSNLQFIDGDQLYNNRFALYVHDNANLEEIW
DFTNHS-ALNI-SKGKISFLQNPKLCYHSKIEKLLNMTGQAGDHN---MKVTNGYKVACS
IMKHAITLEPQPF--TVLVKWPPVTTIEDDRKITGYFIYYKETNETNVGHMDGRDACNDE
--WKREHAEAD-------------------------------SSDHMLSVSLTGLKPNHR
YAVYVETDTVADADIGARSNITYTITKPYNPSYPLNLKV-IDKGTTYIAVEWSKPASPNG
QIYDYIVSLTTHLETED-----KCQDYCKTEQFQQDEIEESKKDL---SESELNMMDSTP
T---------------------------------------------------------IS
TVSSPKCCACPEKATPSFEDDE-------INFENILHNHIYIHR------TFRR------
-------------------------------------------KRSMEPGDAPP------
-------------------------------------------------------GNSHV
SVIFG----------------------------EVR------------------------
--------------------------------KHP-------------------------
------------------------------------------------------------
------------------------------------------------------------
------------------------------------------------------------
------------------------------------------------------------
------------------------------------------------------------
------------------------------------------------------LILHSF
H-----------------------------------------------------------
------------------------------TTLITR------------------------
------------------------------------------------------------
------------------------------------------------------------
------------------------------------------------------------
------------------------------------------------------------
------------------------------------------------------------
------------------------------------------------------------
------------------------------------------------------------
------------------------------------------------------------
------------------------------------------------------------
------------------------------------------------------------
------------------------------------------------------------
------------------------------------------------------------
-------------------
>1.Erisi1_EVm000629t3/1-1291 type=protein; aalen=1291,75%,complete; clen=5130; offs=183-4058; organism=Eriocheir_sinensis; evgclass=althim; oid=Eriocheir_sinensis_trinEriocheir_sinensis_LocDN210191c0g1t1; codepot=Code/0.15;
MV----------------------------------------------------------
---------------------------MNGREHQ------------------CTGKCLAV
LHCPSVLRW---------------------------------------------------
-----------W----WLVFVLGLSCTVSRGAAK---Y---PHDNTHHQQHDKRQNESDV
CDTVRIDS-------LTKLNGSNGSKNCKTVEGSIEIFRIKF--VSKES---IEEW-SFP
DLVEITDFLLVYHVEGLTSLAQLFPNLAVIRGMKLLERYSLVIYK-THIEVIGLYNLRAI
LRGSVKIKNNINLCYIHTVNWAAIVRG--PDDNVIMDNS-ESLCKKCCPTCCAGWKQENC
--------CPHCWNSTKCQQICSSKCSHGCVREADDQCCHEQCLGGCMLPNDPSACHACR
NFNL--NGTCYEACPEN---SLEYKDYRCVDARYCESKMFHQFNNKRCVSDCPEGYQKGN
K-------SICVKCKD-GC-PKKCRSRLVNTVARAQELRGCTVITNSLIISIRNGKTVTK
ELKANLGKIEHVHYHVRIFKTSPLKSLNFLSNLQFIDGDQLYNNRFALYVHDNANLEEIW
DFTNHS-ALNI-SKGKISFLQNPKLCYHSKIEKLLNMTGQAGDHN---MKVTNGYKVACS
IMKHAITLEPQPF--TVLVKWPPVTTIEDDRKITGYFIYYKETNETNVGHMDGRDACNDE
--WKREHAEAD-------------------------------SSDHMLSVSLTGLKPNHR
YAVYVETDTVADADIGARSNITYTITKPYNPSYPLNLKV-IDKGTTYIAVEWSKPASPNG
QIYDYIVSLTTHLETED-----KCQDYCKTEQFQQDEIEESKKDL---SESEVNMMDSTP
T---------------------------------------------------------IS
TVSSPKCCACPEKATPSFEDDE-------INFENILHNHIYIHR------TFRR------
-------------------------------------------KRSMEPGDAPP------
-------------------------------------------------------GNSHV
SVNLL----------------------------EAQYTEYQNENHTAEI-----------
---DIWRSKKTSFNFTQLSHYTDYKIEVSACHKHQ--YECPTDK------------VPCE
LCSTKPAKIVETTAVKANANMVIGLN----------------------------------
----------------------------------------AKQLNQST-----VEVTWEP
PLSPNGQVLAYKVSFTGEQKVF-------EDCLSYCKFNGSRIKHYVEVE-LT--PNTKY
LVEVQVYTGAPKNVNDTAATTEFTTQYSAVMQNGDHGWMLMLLVIFLLLGMVCGGIF---
----Y------RRLRPPKL--SVKDISENPGYPDVAN-PDF----CFPSKYQIDESHLKL
EET-SLLGQGNFGFVYKGHLYK-DSEWVPVAVKRTSNVQSR---EDMLIEAHLMLELKSY
HIVRAYGVMFGPDTTYLVMEYMNKRDLLRYLRQRET-KLRIEQVCDMGLQIADGMAYLAS
KNYVHRDLAARNCLI---NDDMKIKISDFGMTRITERSC-YHIRHSKVFPVRWLAPECFT
KQRFTTQSDVWSYGIVLWEILTLGTTPYQDLSTNDKVKEMVSKG-HTLKTNVQSLTNKWL
ADLICWCWEADGYDRPSFPDIISNLLPHASPLFIQLFMSVSFYGNLRHQ-----------
------------------------------------------------------------
------------------------------------------------------------
------------------------------------------------------------
------------------------------------------------------------
------------------------------------------------------------
------------------------------------------------------------
------------------------------------------------------------
------------------------------------------------------------
------------------------------------------------------------
------------------------------------------------------------
------------------E
>1.Canbo1_EVm005946t1/1-396 type=protein; aalen=396,100%,partial; clen=1188; offs=1-1188; organism=Cancer_borealis; evgclass=noclass; oid=Cancer_borealis_Cancer_borealis_GEFB01039275.1; codepot=Code/0.047; TSA: Cancer borealis DS01-Cborealis_contig_38838 
------------------------------------------------------------
------------------------------------------------------------
------------------------------------------------------------
------------------------------------------------------------
------------------------------------------------------------
------------------------------------------------------------
------------------------------------------------------------
------------------------------------------------------------
------------------------------------------------------------
------------------------------------------------------------
------------------------------------------------------------
------------------------------------------------------------
------------------------------------------------------------
------------------------------------------------------------
------------------------------------------------------------
------------------------------------------------------------
------------------------------------------------------------
------------------------------------------------------------
------------------------------------------------------------
------------------------------------------------------------
-------------------------------GVPPVYTEYKEYNQTG-------------
----------TSKNFSDLSHYSRYKIEVSACIKLD--NNCPSSM------------EKCQ
LCSTSPAKIVETTAKKDNANGVMNLN----------------------------------
----------------------------------------AEHIKKST-----VKVSWSS
PLSPNGQVLAYKVFLLNATQHT-----IRKHCMSLCNSNKSQDKYQLDMDNLTLSPSTNY
QITIKAYTTAYRDTYDTAATTPFTSM---AEDAKDNGHMLVIIAVFLLLVIMCGIFV---
----F------RRTRPHKVPADKDIVD-----------PDCS---IMPRQYLLDPDSLTL
EVGVPLVGRGYFGVVLKGHLKL-GFERVPVAVKQAINRPLQ---NDLLLEAKMMLELKSC
HIVQAYGVIIEPTHTYLVMEFMSKTDLLNYLRQQKK-ILETDQVCHMALQIADGMAYLAS
RNYVHRDLAARNCLL---NDAMNIKICDFGMARITKENY-YHVLHSQ-------------
------------------------------------------------------------
------------------------------------------------------------
------------------------------------------------------------
------------------------------------------------------------
------------------------------------------------------------
------------------------------------------------------------
------------------------------------------------------------
------------------------------------------------------------
------------------------------------------------------------
------------------------------------------------------------
------------------------------------------------------------
------------------------------------------------------------
-------------------
>2.CarmaC_EVm001651t1/1-999 type=protein; aalen=999,96%,complete; clen=3097; offs=11-3010; organism=Carcinus_maenas; evgclass=noclass; oid=Carcinus_maenas_CNS_velvLoc18640ct1; codepot=Code/0.078; cov=6.9_g7102_i0;
MV----------------------------------------------------------
------------------------------------------------------------
------------------------------------------------------------
------------------------------------------------------------
------------------------------------------------------------
-----------------------------------------------------------M
VHGS--------------------------------------------------------
------------------------------------------------------------
------------------------------------------------------------
------------------------------------------------------------
--DENI---------LKVFAS---------------------------------------
------------------------------------------------------------
------------------------------------------------------------
--------------------------------------------------------PDSD
LVIHLE------------------------------------------------------
------------------------------------------------------------
------------------------------------------------------------
------------------------------------------------------------
------------------------------------------------------------
------------------------------------------------------------
------------------------------------------------------------
-------TSDTSLILHHLRHFSVYTVAITACLQPRICIRTPSSVGLNTTTLNMNKTVNCK
LCSTVPAVVTALTDASPAADIIPEHSL--TV-----------------------------
----------------------------------------LQNNGSSS-----VVMSWLP
PSSINGRIMHYILRCLTPHDESY------ERIVNPTSQKHEEERLRFSLDDLE--PGN-Y
SCKLAARSSIGYGNFTQPISFVVMSSSS-FSGENDSRAWWATLLGVAA---LLVVVVV--
---VVPLWWW-RWRSTINIPDKIAITD-NPHYDDL--------HERIRKGMILKRDNLHI
TENVPPLGSGAYGLVLAGELRK-DGQVWRVAIKTHSNFMSKEWSKHLIKEAEIMQNLECH
HIVQLMGVVGDCLPVYLVMELMEGGDLKTYLKRYKR-CVTNQTIMEMAVQAADGMTYLAS
KRVVHRDLAARNCFL---DRSLIVKIGDFGLARILESDSNYNVRRYPETPVRWMAPESL-
LGKHSIQSDVWSYGVLLWEMVTRGNRPYEHNS-CTEVKRLVTGMDKNPGVP--RPCPRPL
GAVMTCAWASQPSHRPTFKIITAFLLQYVSPEFQRRMEQVSFIHTLKTEIASDEDNVQLL
RLMNASTTNEDSSQWSSASHSLSATTPSHPVWQRQSFHTPNTEADNSSQRRQLHTHTTDN
SDTEFSRQIKSFHMQDNVPCSSNVQTSCLFQVTPHTWQLDTLDVVSGTRQSGSGLPLSLV
HYKNTDKKRFTSLPKNSRGSASKPSLQSVASSYSPPSVVTHAVPFTSFTPHIT-------
-SCHSSTPPTSRSVCSSFLPS-----SSGSTALELSCNFSTPPSSLSLHTLHNPQLAASL
AHDSTSKLQGSSP--------LHCTAATSLT--LARAFPGLSEASVHSSVHLAAGNPSVP
QRPAIFSCC---IANIRSLAQSR-PSLAASEPLLSHQESPIE----SPFPSSSV------
DHLPTTP----ESDSTTSLLSTKHP----------------------------SIMKSFI
TKLPHCEGQKQSTSFPISCS-------------------STDPSNSGAAFL-ARPVSGSA
PPTL------------------------------------------------LLKRKTQ-
--------VFSATSDLGTG----------------------------------RHRRSRR
YTSLSESGGDR-------Q
>2.CarmaY_EVm006907t1/1-451 type=protein; aalen=451,97%,partial3; clen=1384; offs=32-1384; organism=Carcinus_maenas; evgclass=noclass; oid=CarmaY_velvLoc52360ct1; codepot=Code/0.016; cov=5.6_g23067_i0;
------------------------------------------------------------
------------------------------------------------------------
------------------------------------------------------------
------------------------------------------------------------
------------------------------------------------------------
------------------------------------------------------------
------------------------------------------------------------
------------------------------------------------------------
------------------------------------------------------------
------------------------------------------------------------
------------------------------------------------------------
------------------------------------------------------------
------------------------------------------------------------
------------------------------------------------------------
------------------------------------------------------------
------------------------------------------------------------
------------------------------------------------------------
------------------------------------------------------------
------------------------------------------------------------
------------------------------------------------------------
------------------------------------------------------------
------------------------------------------------------------
------------------------------------------------------------
------------------------------------------------------------
------------------------------------------------------------
------------------------------------------------------------
------------------------------------------------------------
------------------------------------------------------------
------------------------------------------------------------
------------------------------------------------------------
------------------------------------------------------------
---MTCAWASQPSHRPTFKIITAFLLQYVSPEFQRRMEQVSFIHTLKTEIASDEDNVQLL
RLMNASTTNEDSSQWSSASHSLSATTPSHPVWQRQSFHTPNTEADNSSQRRQLHTHTTDN
SDTEFSRQIKSFHMQDNVPCSSNVQTSCLFQVTPHTWQLDTLDVVSGTRQSGSGLPLSLV
HYKNTDKKRFTSLPKNSRGSASKPSLQSVASSYSPPSVVTHAVPFTSFTPHIT-------
-SCHSSTPPTSRSVCSSFLPS-----SSGSTALELSCNFSTPPSSLSLHTLHNPQLAASL
AHDSTSKLQGSSP--------LHCTAATSLT--LARAFPGLSEASVHSSVHLAAGNPSVP
QRPAIFSCC---IANIRSLAQSR-PSLAASEPLLSHQESPIE----SPFPSSSV------
DHLPTTP----ESDSTTSLLSTKHP----------------------------SIMKSFI
TKLPHCEGQKQSTSFPISCS-------------------STDPSNSGAAFL-ARPVSGSA
PPT---------------------------------------------------------
------------------------------------------------------------
-------------------
>2.WMX18616.1_S.paramamosain insulin-like receptor [Scylla paramamosain]
M-----------------------------------------------------------
------------------------------------------------------------
------------------------------------------------------------
-----------WEWRAW--VLVVLAVLGAARECHAQAHYGETSTSASLCPPK-RGSSQKI
CSSMDLRN---NVEELARLC------HCSIIEGYLHFVLQEQ--NDSASAAKLREF-TFP
ELREITEHLLVYRVFSLTTLRTLFPNLTVIRGEVLFYNYALVIYDTPNLVEVGLASLTSI
LRGSVRIERNRQLCHVTTVDWTRITSR-PLTKNYINRNKPESECRP-CPADM------GC
PAATRCGP-GRCWGPGACQILCRSGCPGGCVG---GECCHEECVGGCLTPGSPRTCLACR
NFWDVEEGRCSPDCPPG---KLKVSRHRCERVQACPHGRALRLDTRECVWECPAGHENTT
SAIFG---RLCRPCQGHQC-PRRCPGTNVSSVSHAQALRGCTLIEGGLTILINGGENVQK
ELEENLSTIKEVEHFVKVFRSN-LTSLTFFSSLTRVGGLERLHTDYSVVILDNPNLQELW
NASG----LTI-ERGKILVHANPKLCLH-RVHTLANQTGLQGLSETDVSPTSNGDKIPCN
ITPLRANVSTSPLYGTLTVTVEA----TQLPGVSVYYVSYMKTD-TNISLYDSDQPCSEQ
-GWAMVEMSIVNGTGKDEGSIREEGRGIRSEERRRGGGGGGGGGGHIISGTLVNLDPFTR
YAVFVKTVSLDSSARGAQSEVMYATTSAYNPSEPENPQW-SSPNSSTLKLWWLPPRHPNG
VIDHYLVTLVLLLDVPKIP---ASLDFCMEQ---ERRYLQKNLQS-------DLVMRSTS
YSDEDEIEDEEDAMDEEEEHDEEDDEDEDWDKDVRMYRNETRTDGDKDGELSCRQASHFT
ASSSSSCCACPESPS--SESDG--DVLGQIAFEDFIMDSVYVKK------AGRGRRRARE
RP-HQLDAFEKNLRATYQQPRSTRQVHHPRTL----------VSRSLDSREDH------T
QLPIVSEGGV-------------------MEEYRHHQQQYHEEGQGGDFPSYPEESVHEF
PSQG---------------------------GIRAEYQLHEGDLHKYNEP---LPQLGSV
LRLQIRQTRNLHLTIHRLLHFSLYSVSIVACQAPE-----PLL-----------PDTWMK
LCSLHPAQTAAYTKPSVEGDHVRAGSLKVML-----------------------------
-----------------------------------------LNGTLGS-----VSLSWEA
PRSPNGGVLAYVIRLQGPLREE--------RCITHRQFEAQDGRLE--LDDLS--PGN-Y
SVSIRVRSKAKFGPYSEPVFFIIPGHAP---KPSPPALRLVL-SAVLG---VVGMVAA--
---GLGCWGWRRYHTRYTIPDIMEEVDENPCYRGGFAPAE-----MFRQEFIFWRDDLKV
LQD-RPLGKGFFGMVFEGELTH--GGKTRVAVKTHTERASKDDILQFLKEAAVMQNISCH
HVVRLLGVVGDYSPVYVVMELMEQGDLKSFLQRNPRHHVSEEKLVEMAVQAADGMAYLAE
GRLVHRDLAARNCLL---DHNLVLKIGDFGLSRSLKSDY-YRKEGQGVLPVKWMAPESLQ
RSVYSTHSDMWSYGVLLWEMATRGLTPYKNCT-NEEVIRLVVEKYATLDRP--RDSPQPF
QRLMRQCWRYDPRERPTFLAVTKFLLRHTSSEFQERFEKVSFYHSRSSDYAK--------
-------YRQASKGSFMSGGGRGSD-------------------DDASDDIALVSSS--E
SDEEISED-----------------GVLRFRTPH------------GSPRTTRRSP----
--RGAKGEMSTTLLGM-----GGKSLCRIAGGVTGPS-----DWSRSAAPSVL-------
-HFYTNVSPDAR-------PGKAVC-GADHSSAVVHS-AG--------------EDERDL
RY---AQLALSTPSTPASGS--RTPLR---TPGSTPHTP-FLHPNTAA--------FPLP
SSPGVSGCSPSFLQPH----KGESSVSSKSPSQVSLATSP-S----AAKPSAPFYSNLAK
SLS--------TLIARTSAHPHEAPHRLLRRLTTVPHGLRSTTNTLKDSPKWPSFMEGRS
RTLP---SSTSTCSVPTNLSIAAQTAELTHSGYSSSEVTTRAPSMTSAALN-EETVSSSI
PSILHDSLHSSSSNS-------------------------EHGDAVLTLSSRPQRSKSKF
FR---CERVYINTPPRASESL-------PDNLFRRLHAEYTEAFLPASTAESSKSKSLKR
CKKE-----NDPGDIEM-M
>2.AVU05021.1_P.chinensis insulin-like androgenic hormone receptor [Penaeus chinensis]
M-----------------------------------------------------------
------------------------------------------------------------
------------------------------------------------------------
-------------------------LAVWASVAKSHA-----HQDANVCQQKYNRTADQI
CESMDLRN---NISALEKLC------LCRVIDGHLHFVLQEQ--RDNASIARLSQY-SFP
GLREITHHLLVYRVFNLTSLRRLFPNLAVIRGDVLFHNYALVIYDVPNLREVGLVSLTVI
LRGSVRIERNPRLCFVHTVDWEHITAN-RLAENYINRNRPQHECPE-CPPAL------GC
FRSRRCGA-PRCWGQHHCQTLCGSECPGGCVG---SQCCHEECLGGCQRPQSATSCHACR
NLLD--EGRCTQSCSSP---KFKVLQHRCEERSFCRRNYVIKLDTKECVKRCPLGYNVSS
NSAGE---SLCVPCEGSVC-PKECGAAVVKSVSRAQALRGCTVIRGDLTVNINGGENIER
ELEENLSSIEEVTGFVKVFRSN-VTSLDFLRNLTRIGGNSLLHSNYSLVILDNPHLRALW
NWTGRERRLTV-ERGKMFVHSNPRLCFH-HIEALVNATNMTGLSDTDVSSTYNGDKVPCK
VTPLEARV-TPHLYGTLLVEVAT---SARLPPEAVYYVNYKKAE-KNISLYEGDRPCSDQ
-GWSTMEVGPGNGT----------------------------SLAQRKDLIIVNLEPFTR
YAVYVKAYSLASSGKGAQSDVLYAVTRPYHPTEPVGLEW-VSRNSSTVALEWHPPRRPNG
RVAHYLVSLQLLPDTPRIP---PNLRFCRPE---TREYIDGKMLALAEAEKVSLARRKTP
ATKED-------------------------------VRDEGAKGGSEGGEESCQ------
APPTPSCCACRDAGVG-GSEDQ--EVMGQIAFEDFIMDNVYVKK------VNRS-RRTRA
AD-DDDAAFGSALWLYQQEQRGE-------------RDAPPRAPRSAEPADDPL--FAWE
KAASAPSGPS-------------------SRSGRPPSPGLHPGPAGGEFPLHEGHSVKEF
PSHL---------------------------GIRPMYQVHEENLTKYTV------MEGSV
VLRQKLLTQTPRATLHLLRHYSLYSVSVVACHAPV-----TRKRS----VGGRLVDVPLK
LCSTIPASLAVHTRSSDTADEVPEGSLRAA------------------------------
----------------------------------------AQNTSRGA-----VTFSWAP
PEDPNGGVVAYIIKLRGSLSTE--------RCVSGQQFEAQGRKYD--LRDLS--PGN-Y
SVWVKVRSKARYGNFSPPVSFVIADD------PLSPDFSLALTSSLLG---VAGAVLA--
---AVACSFWRRCRGRRAIPDSVDKVDFNPYYREGFAPAE-----MFREEFLFWRDDLRV
RLD-RPLGHGFFGMVFLGELAR-GGAETRVAVKTHGEAASADEILQFLKEAALMQNISCH
HVVRLLGVVGDYAPVYVVMELMEEGDLRSFLKRR---SIPHFQLVEMAVQAADGMAYLAA
QKLVHRDLAARNCML---DHSLTLKIGDFGLTRNLKSDY-YRKEGQGILPVKWMAPESLQ
FSVYSTQSDVWSYGVLLWEMATRGLTPYKNRT-NDEVIRLVVEKYATLGRP--RDCPAPL
QRVMRRCWRYEARERPSFLAITKFLLKHTSPEFQQRFEQVSFYHGRASDYSR--------
-------YQRSETCGFMS--ARESD-------------------DEDSDDLTLHASS-DL
DDNGAAEK-----------------DPCHHRSPG------------GSPSARESER----
--KGRR---------------GDGGEARARRGTAGAA-----E-GRGAFGS---------
-HKYMNFSSDDLRLTTSRLLGRRTQTPSGLADMALPQRARLP-------TLVIPQEDEEL
RY---AQLQLRTPSTPGSGT--LTPASNSKSPASTPQTPGLLSPTPQI--------PCTP
ASPALS------LAPHLSLSPGPSPYSEPSPSHVILKPRDSK----AVLATQRTYSNLPA
FGS--------SLEPSRRAFPSFRA---TARDGLAARANR--------------------
--RP---ESASVGALPAT---------------DADARPALTSSTISAPAT-PVVTQHSG
AASLHAAASAAPCLAGRRDPYRRENVPTLRNSRSFQHFVDERHEAVLEERSLPHGQRDKE
TPGS------SGTAARGGGECLLEEDDDSDNSLRSLHEVFVTVTLPRAR------RKARD
FYDYRASEGHSLEDIEL-L
>2.ANC28181.1_S.verreauxi tyrosine kinase insulin receptor [Sagmariasus verreauxi]
MVFHITPIVVVSVTGVYVTCRLVVARVSYLQVNTFLDLYPFSCLQESQGLTAWCGSSKHS
KHHLLNEHKQFMYNVENDRYMKIFQIVSAKLYDQSKLKMKECETRTKASIRILQKSQRKS
VRTPMILNPKERVELLSHSDKRLELRSEEVSESLDGTRKTVSPSLSQCIRREDTTASPVP
TPGTRPFRGTSWGVGRWWKVVVVLALWVWAGECRAQA---STHHTPNICQQRYNGTADKI
CGSMDLRN---SISALEKLC------PCRIIDGHLHFVLQEQ--RDSASMTRLSQY-SFP
GLREITHHLLIYRVFSLASLHSLFPNLAVIRGDVLFHNYALVIYDVPSLQEVGLVSLTVI
LRGSVRIERNPQLCYVHTVDWGHITVN-RLAENYINRNRPVSECPS-CPEEL------GC
RRSKGCGA-PRCWGSHACQSRCGSECPGGCVG---DQCCHEECLGGCLTPGDPNTCHACR
SLLD--DGRCTHACSSP---KFKVLKHRCETREVCSSQYAIKRDTQECVERCPLGYNETV
TRMGSRNVTECVPCEGYVC-TKQCSARTVKSISHAQLLRGCTEIDGHLTVHINGGENIEQ
ELVENLSGIEVVRSYVKIFRSN-ITSLNFLSNLTTIGGSQLLYSNYSLVILDNPNLQTLW
NTTN----LTI-KKGKVFVQSNPKLCLH-HVQELINNTNITGLSDTDVSSTSNGDKVPCK
VTPLKASVSTSVLYGTLTVTVFP-----HLPSVTVYYVNYKKAD-RNISLYESEGPCSDQ
-GWSTVEMAAGNAT----------------------------GAGGAVHGTIVNLEPYTR
YAVYVKTYSLASSEEGAQSDVLYAVTSPYNPTEPVHLEW-ASPNSRTLELWWEAPRRPNG
QIDHYLVKLTLLPDTPRIP---PDFDFCSPE---TRKYVDKKMAAMAQAEATIAPVRKTP
TVEQK-------------------------------DPAE-----DPGGDDLCQ-----A
TPATPSCCACRHPRL---DEDH--EVMGQISFEDFIMDNVYVKK------INRSGRRTRE
SRLISDEEFENKLQA----------AHHPHTRNTLLKTVQSNASTSFGEADGE------D
DLSVSS-------------------------------------FEDEDFPVHWGQTVHEF
PTHA---------------------------GIEADYRLHEENLTEYDRP---HPNLSSV
LLEQVHMTREPRLTLDNLHHFSLYSVGVVACQAPL-----GVSVS----DQWGQPSPQGK
LCSTIPARTAAYTRASDAADLIPEGSLRTMV-----------------------------
----------------------------------------LNNTSKES-----VVITWDP
PGSPNGGVVAYILKIQS-FSRD--------RCINSREFEYQGRRVE--VRDLS--PGN-Y
SVWVKVRSKAKYGNVSAPAYFIIKDA-------SRTDVSLVVASSLLA---VAGAVLA--
---AFTYWLWRRFRLTYSIPDTLDKVDINPYYREGFAPAE-----IFREEFIFWRDDLKV
FYD-RPLGQGFFGMVFEGQLNK-DSRRTRVAVKTHSERATNEEIGQFLKEAAVVQNISCH
HVVRLLGVVGDYAPVYVVMELMQEGDLKTFLNKHPPNFITGQKMMEMAVEAADGMAYLAA
GKLVHRDLAARNCML---DHQLTLKIGDFGLTRNLKSDY-YRTGGQGAMPVKWMAPESLQ
FNLYSTQSDVWSYGVLLWEMATRGVTPYKNRT-NDEVIRLVVERYATPGRP--KNCPLPI
QRLMRCCWRYEARERPTFLAITKYLLKYTSLDYQKRFEQVSFYHSRSSDYSK--------
-------YQRKETCGFMSECARESE-------------------EDL-DQLALLTSC-EA
SEEDISER-----------------DSGRYRSTPH-----------GSPRLGRGSSP---
RLRKMSPRPSTTSFGR-----------TLDGGDGLQC-----DHSQHSSPGDLRQEEKIK
RHLYSNFDSEELH------FGQRLQ-AGGASQMAPP--GGLP-------TLLIPQDYREL
RY---AQLQLSTPSTPASGS--HTPSSCPLTPSSNPQTP-FLHPHSGL--------WPSP
TCPSLQ----RSVSPLALNSPGS------SPTLLNSSQTSVKSRASSPKLMRALYSNLQC
LSSLQVASSTLALSPTPLNVGSRPP---LNTPTQRS--------ATEEPSRRFT---GER
CLAA---TTASTPAIPHG---------------SEQPHRHMSKSTIHSPSTRDPPIPAPG
PGVNPRHPQWPCNPP-------------------------PSSSATPTTSS-PLEAEHAH
VHSSSCPAVSQDSSRQDLGSC-------SGSLHRWIQKVSPPASLPRSRSGPLRKKAASE
GQMQKDS--SPPGAFEI-L
>2.Canbo1_EVm002105t1/1-747 type=protein; aalen=747,92%,complete; clen=2433; offs=146-2389; organism=Cancer_borealis; evgclass=noclass; oid=Cancer_borealis_Cancer_borealis_GEFB01020874.1; codepot=Code/0.11; TSA: Cancer borealis DS01-Cborealis_contig_20629
------------------------------------------------------------
------------------------------------------------------------
------------------------------------------------------------
------------------------------------------------------------
------------------------------------------------------------
------------------------------------------------------------
------------------------------------------------------------
------------------------------------------------------------
------------------------------------------------------------
------------------------------------------------------------
------------------------------------------------------------
------------------------------------------------------------
------------------------------------------------------------
------------------------------------------------------------
------------------------------------------------------------
------------------------------------------------------------
------------------------------------------------------------
------------------------------------------------------------
------------------------------------------------------------
------------------------------------------------------------
------------------------------------------------------------
------------------------------------------------------------
------------------------------------------------------------
------------------------------------------------------------
------------------------------------------------------------
------------------------------------------------------------
---------------------------------------------MFRAEFILWRDDLKV
LLD-RLLGKGFFGKVFEGELTR--GTKMRVAVKTHTERASEEDIRQFLKEATVMQNISCH
HVVRFLGVVGDYQPVYVVMELMEQGDLKTFLARHSRHKVSAEKLVEMAVQAADGMAYLAA
GRLVHRDLAARNCLL---DKNLTLKIGDFGLSRRLKSNY-YRKEGQGMLPVKWMAPESLQ
HSIYSTNSDMWSYGVLLWEMATRGLTPYKDCT-NEEVIRLVVEKYATLDRP--RNSPPPF
QRLMRRCWMYDPQQRPSFLAVTKFLLKETSAEFQERFEQVSFYHGRSSDYAR--------
-------YRQADTGGFLRAGANDSN-------------------DDASDDIAFTSSSSEK
SDEEIAEK-----------------DVLCFRTLQ------------GTTEAAKKSP----
--RGARGEASTTLAGMGVGEMGEAGMCRVAGGVTGPS-----DWSRTAAPSVL-------
-HFYTNVSPDARR------PAPVVC-GEGQSAVVVR--CG-------------EGEERDL
RY---AQLVLSTPSTPASGSPAHQPAGVAR--PSAHRAPRLTHPSC------------TP
TQPPFFFPH---LPPRACLAPSHHSFSHAAGTVLSCPRVPLR----APFPPHRLPPNLRC
HSTPTWP----SLYPTQSQVSSQKP---ITRFTTASHSLRGTTTALKDTSNRFSFTKGWN
TTLP---SSKSTFSIPTNTSGLTQRADLIHGGYSSSQNATRVSSTTSIALT-EQTVSSST
SSGLHEEPHSSCSTA-------------------------EHGDAVHTLSSLPLRTKSKF
YQ---CKRVYINTSPRASGSL-------PDNFFRRLHAEYTEDSLPDSSAESPKSHKTKG
LNKYKKE--HDPGEIEM-M
>2.Canbo1_EVm004089t1/1-511 type=protein; aalen=511,93%,partial3; clen=1633; offs=100-1632; organism=Cancer_borealis; evgclass=noclass; oid=Cancer_borealis_Cancer_borealis_GEFB01027736.1; codepot=Code/0.087; TSA: Cancer borealis DS01-Cborealis_contig_2741
------------------------------------------------------------
------------------------------------------------------------
------------------------------------------------------------
------------------------------------------------------------
---MDLRN---KVEALERLC------HCSIIEGYLHFVLQQQ--NSTASAAKLRQY-SFP
ELREITEHLLVYSVFNLTSLRTLFPNLTVIRGEVLFYNYALVIFENPSLVEVGLASLTSI
LRGSVRIERNPQLCHVTTVDWARITLK-PLTENYINRNSPESECRP-CPADM------AC
PAVTRCGP-GRCWGPSACQVLCRSGCSSGCVG---GECCHEECVGGCLTPGSPRTCLACR
NYWDVEEGRCAPDCPQG---KLKVSQHRCERVQACSRGRALRQDTRECVWECPAGQEHTS
SPSIG---WLCRPCKGQKC-PRKCFGANVTSVSHAQSLRGCTLIQGSLTILINGGENVQR
ELEDNLSSIKEVEHYIKVFRSN-ITSLAFLSSLTRVGGLERLHRDYSVVILDNPNLQELW
NASG----LNI-ERGKILVHANPKLCLH-RVHTLANQTGLQELSETDVSPTSNGDKVPCN
ITPLRANVSTSPLYGTLTVTVEE----APLPGVSVYYVSYMKTD-ANISLYDSDQPCSEQ
-GWATVEMTIVNGTAKEE------------------------------------------
------------------------------------------------------------
------------------------------------------------------------
------------------------------------------------------------
------------------------------------------------------------
------------------------------------------------------------
------------------------------------------------------------
------------------------------------------------------------
------------------------------------------------------------
------------------------------------------------------------
------------------------------------------------------------
------------------------------------------------------------
------------------------------------------------------------
------------------------------------------------------------
------------------------------------------------------------
------------------------------------------------------------
------------------------------------------------------------
------------------------------------------------------------
------------------------------------------------------------
------------------------------------------------------------
------------------------------------------------------------
------------------------------------------------------------
------------------------------------------------------------
------------------------------------------------------------
------------------------------------------------------------
------------------------------------------------------------
------------------------------------------------------------
------------------------------------------------------------
------------------------------------------------------------
-------------------
>3.GeclaM_EVm001193t2/Merge218-839 type=protein; aalen=839,88%,partial3; clen=2842; offs=325-2841; organism=Gecarcinus_lateralis; evgclass=alt; oid=GlaE_velvLoc15251ct1; codepot=Code/0.15; cov=132.9_g2070_i4;
MISRT-------------------------------------------------------
---------------------------SDGQSHRGCCGAERRDERPLQSLAQLVSGMRAA
LTTAAVLA----------------------------------------------------
------------------VVTVVVIVVVAAG---------------NKLPRPYVSVDSKI
CESVEVTG---NASLLENYS------SCVTIEGNLRIQLIEYN-NKSNPLI------GLP
NLVQVTGYVVIYRLSYLETLRHLLPRLAVIRGQELFHGYSLVIFGNIILQEVNLWNLTHV
LAGAVRVEKN--LCRGPPQRWDLLSPS--PSLNVIQ-DYGVCIYPM-CEEQK------NC
TNVITPLH-THC------------TTYGGCYQ---GPQCHSECVGGCHAPSDPKACVACR
NYLD--GDTCVPDCSASVTNKVHHLGYRCIREDECAEE-PWTRKTE----IRSDGVEQ--
--------LFCIRCND-NC-YGTCHGTKVTTANLGRQLRNCRWLEGSLEIMVSGGQNLMQ
QLEENLGQLQLVTGYLKVYGSDTLFSLNFLSGLKVIGGEELVHGRYALYVLDNEKLQELW
DWNHTNRSLNI-TKGKLFFQHNPSLCQE-LIYELAIKGGKNPDEDVHVSPAE--DTGPCY
KEDLEVRV-LSQPERKLNVSWKYHFYGIDDRFVIGYYLYYREAP-EEVRLYQGRDACNDN
VVWEREFREY--------------------------------KRNQSCEVMLDKLKPYTQ
YAVYVDVYYTDSVKIASRSAINYIRTMVSDPSPVRNLKVEPQKNSSTLTVSWLPPAVANG
PLHVYEVRYARLKHTSPGSKYLDRDDVCEDGKYEQHREASHIVPV---------------
----------------------------------------------GGGEE---------
-DAKTLCCNCSNSITSLSMEDRVFDRQLDINFENYIWQSVLCKSVTLDDDKGST------
-------------------------------------TPPVTSSESSAPAT---------
---------ITSLDPTAAAG--PGEER--SRRRRRRSVSINP-TGMQNRVVDKTVDAEE-
----------------------------------------EKEVCKAVSETTSHGATAEE
CDERIVTTTTTSVTLTGLRHLTSYRVWVRPCHYEG-----KH------------------
--CSDWSVLEETTTANMSVYKILNFKV---------------------------------
-----------EDVKLNETKQLSATMAPNNSNPRHTLSPRPAAPPGAT-----LLLSWEP
PPVPKDDALAYIIRYRREGGPEI------KNCVLAEDARRDEYMYS--LRGMK--FGD-Y
FLQIKLRTRNGDGP---PTTLPFTV--------KDDSIYWIVLIPFLC-GGLLGICI---
----MEVALWLKRRQTTAEPEDVPTTNHDTSYKELLLRRTL-K--RLEEGCIIGSETLQV
DLE-HMLGKGQFGQVYRGKLTLASGEEQLVAVKTPKEQATHLDVKRFLQEAIVMQGIKSN
FVVRLLGVVNNFPPIYVVMELMESGDLKTFLRKETGASLTNEKMVEMAVEAADGMAYLEA
KKMVHRDLAARNCML---DKGLTLKIGDFGLTRYVMTDY-YRKQNQELLPVRWMAPESLK
YGRYSTRSDVWSYGVLLWELATGGLLPYQNYR-SETLDNFILSG-LRLKPP--SRGPECF
NQIMMECWHYYPKRRPTFKLLVQRLLPETSKRYQEYFQGVSFFHSSSSCDSE--------
-------SPDDIDEGFNASGS-------------------------------------SQ
EDAEAEHS----------------------------------------------------
------------------------------------------RS-SSSLPPFHLRVQD--
-THFSKEDIES---------------QCSENDTAVDD-----------------------
------------------------------------------------------------
--------------DLVCLTHED-PHERLSCAPLSC------------------------
------------------------------------------------------------
------LTSQVGRLTQT-------------------------------------------
------------------------------------------------------------
----------------------------NDATNKALL-----------------------
---------FRTPYFAE-T
>3.GeclaM_EVm001193t4/1-577 type=protein; aalen=577,68%,complete; clen=2530; offs=9-1742; organism=Gecarcinus_lateralis; evgclass=alt; oid=GlaE_velvLoc17778ct1; codepot=Code/0.097; cov=118.4_g2070_i5;
------------------------------------------------------------
------------------------------------------------------------
------------------------------------------------------------
------------------------------------------------------------
------------------------------------------------------------
------------------------------------------------------------
------------------------------------------------------------
------------------------------------------------------------
------------------------------------------------------------
----------------------------------------------------------MQ
QLEENLGQLQLVTGYLKVYGSDTLFSLNFLSGLKVIGGEELVHGRYALYVLDNEKLQELW
DWNHTNRSLNI-TKGKLFFQHNPSLCQE-LIYELAIKGGKNPDEDVHVSPAE--DTGPCY
KEDLEVRV-LSQPERKLNVSWKYHFYGIDDRFVIGYYLYYREAP-EEVRLYQGRDACNDN
VVWEREFREY--------------------------------KRNQSCEVMLDKLKPYTQ
YAVYVDVYYTDSVKIASRSAINYIRTMVSDPSPVRNLKVEPQKNSSTLTVSWLPPAVANG
PLHVYEVRYARLKHTSPGSKYLDRDDVCEDGKYEQHREASHIVPV---------------
----------------------------------------------GGGEE---------
-DAKTLCCNCSNSITSLSMEDRVFDRQLDINFENYIWQSVLCKSVTLDDDKGST------
-------------------------------------TPPVTSSESSAPAT---------
---------ITSLDPTAAAG--PGEER--SRRRRRRSVSINP-TGMQNRVVDKTVDAEE-
----------------------------------------EKEVCKAVSETTSHGATAEE
CDERIVTTTTTSVTLTGLRHLTSYRASTDP------------------------------
------TIEAVCLSVCLSVYRSI-------------------------------------
------------------------------------------------------------
------------------------------------------------------------
---------------------------------------------FICLSVFLSLCIHLY
LSVCLSVSLSL-------------------------------------------SVSVSL
SLS-H-------------------------KIKTDLETLTH-------------------
-------------------HLLFSAPLVTVL-----------------------------
------------------------------------------------------------
------------------------------------------------------------
----------------------------------------SVCHHCGSCFA---------
------------------------------------------------------------
------------------------------------------------------------
------------------------------------------------------------
------------------------------------------------------------
------------------------------------------------------------
-------------------------------APLC-------------------------
------------------------------------------------------------
------------------------------------------------------------
------------------------------------------------------------
------------------------------------------------------------
---------HSIKYFNHRL
>3.GeclaM_EVm001193t7/1-424 type=protein; aalen=424,57%,complete-utrpoor; clen=2206; offs=403-1677; organism=Gecarcinus_lateralis; evgclass=alt; oid=GlaE_velvLoc20931ct1; codepot=Code/0.046; cov=116.0_g2070_i6;
MISRT-------------------------------------------------------
---------------------------SDGQSHRGCCGAERRDERPLQSLAQLVSGMRAA
LTTAAVLA----------------------------------------------------
------------------VVTVVVIVVVAAG---------------NKLPRPYVSVDSKI
CESVEVTG---NASLLENYS------SCVTIEGNLRIQLIEYN-NKSNPLI------GLP
NLVQVTGYVVIYRLSYLETLRHLLPRLAVIRGQELFHGYSLVIFGNIILQEVNLWNLTHV
LAGAVRVEKN--LCRGPPQRWDLLSPS--PSLNVIQ-DYGVCIYPM-CEEQK------NC
TNVITPLH-THC------------TTYGGCYQ---GPQCHSECVGGCHAPSDPKACVACR
NYLD--GDTCVPDCSASVTNKVHHLGYRCIREDECAEE-PWTRKTE----IRSDGVEQ--
--------LFCIRCND-NC-YGTCHGTKVTTANLGRQLRNCRWLEGSLEIMVSGGRECF-
--------------------------LAFPSSL-----------RLAL------------
---------------------------------------------------------PAY
------------------------------------------------------------
------------------------------------------------------------
------------------------------------------------------------
------------------------------------------------------------
------------------------------------------------------------
------------------------------------------------------------
------------------------------------------------------------
------------------------------------------------------------
------------------------------------------------------------
-----------------------------PCS----------------------------
------SIL---------------------------------------------------
---------------------------------------RPSHPITAS-----YLL----
------------------------------------------------------------
----------------------FT------------------------------------
------------------------------------------------------------
------------------------------------------------------------
-----LGTVSS-------------------------------------------------
------------------------------------------------------------
-----------SYQILL-------------------------------------------
---------------------------------------LTFTHKVKS------------
------------------------------------------------------------
------------------------------------------------------------
------------------------------------------------------------
------------------------------------------------------------
------------------------------------------------------------
------------------------------------------------------------
------------------------------------------------------------
------------------------------------------------------------
------------------------------------------------------------
------------------------------------------------------------
-------------------
>3.CarmaC_EVm000618t1/1-1501 type=protein; aalen=1501,76%,complete; clen=5900; offs=564-5069; organism=Carcinus_maenas; evgclass=main; oid=Carcinus_maenas_CNS_velvLoc4604ct1; codepot=Code/0.26; cov=326.5_g1851_i1;
MNATI-------------------------------------------------------
---------------------------PDGESHCSRLDGEHLDGDARRRIVKVVAGMRAA
VTAVVVV-----------------------------------------------------
------------------LILVLVTVLVTAG---------------NKLHHD--AAHGKI
CGSVEITG---DQTVLEDYT------SCVTIEGNLRIQLIEY--NETRPFV------GLS
NLVQVTGYVIIYRLSHVRTLRHLLPRLAVIRGRELFHGYSLVIFGNIFLQEANLWNLTHV
LRGAVRVEKN--LCSGPPNRWDLLSPS--PALNVIQ-DYGVCIYPV-CEEER------DC
ENVTTTIH-THC------------TTYGGCYQ---GPQCHEECVGGCHLPHDPDACVACK
NYRD--GHSCVPDCSKSATNKVHHLDYRCIPENECAQE-PWKLDTK----DGPQGTER--
--------LVCVRCND-NC-YGTCRGTKVTNANLGRQVHNCQRLEGNLEIMVSGGSNLTQ
QLEENLGQLQVVTGYLKVYGSNTLFSLNFLSNLEKIGGDDLVHGRYSLYVLDNEKLQELW
DWKHRSRSLKI-TRGMLFFQHNPSLCRE-LINELASRAQLTQASRVHVSPAE--DTGPCY
TSDLQVDC-VPRRHGKLNVSWKYHYYGRDDRFVIGYYLYYREAP-KKITLYQDRDACNDN
ILWERLFREY--------------------------------ERNKRYEVSVDNLKPYTQ
YALYVDVYYTDAVKNASRSTIQYVTTTMDKPSPVREVKATLGKNISTQLLSWREPAVPNG
VLKMYQVKYGRLKLSRLHLQE-DRHDVCEDMREEPQSKTPPSMQ----------------
----------------------------------------------NGGEE---------
-DKGTGCCACPGSAVSLSKEDRRFDHQLDINFQTFIWQNLLCKRVS---DANEN------
-------------------------------------KPIPASVSLSKPLTQERKNFTSS
REASMNQTDITAIPASQAAAFLASEKRHGSRQRKRRS-SFHP-AVTQDG-IDKQMSAEET
ETGREQREEVEEEEEEEEEYKEEEEEEEEDDDDELEEEMVEDEECENID---TNGNDTAL
CDVRTMTTINTHVTLMGLAYFTQYRVLVRACNGED-----SD------------------
--CSDWSVLDITTPPDMSIYKIKNFKA---------------------------------
-----------QQIKINETKQSAVKSKSNSSEVVTLPR-----PTDAM-----LLLSWDP
PIAPKEDILAYIIEYQIGETPKK------KICLPQEKLLDPTYRFP--LQK----FGT-Y
TLQIRVRSPSGDGP---PTTQTVRV--------EKHNVYWAVLVAFLC-GGLLGICI---
----MEVALWTRRRRT-----VPETPTHNHTYGERLLEQGL-E--RLDKDFVIGSDTLKV
ELN-RKLGQGFFGKVYLGLLKLPAGKEQQVAVKTPNAEATYTDKKRFLDEAVVMQHIRSN
FMVRLIGVVDSYPPIYVVMEYMELGDLKSFLITNEGKSLTDEKMVEMAVEAADGMAYLEA
KNWVHRDLAARNCMLGIVEQRLTLKIGDFGLTRYVTADY-YKKQSGGMLPFRWMAPESLV
YCRYSSRSDVWSYGVLLWELATGGRQPYEGNL-EEEVGDFILSG-KRLGPP--DKGPDFF
YPLMLRCWKAVPKQRPTFKRIVQRLLPMTSKKYLEYFQRVSFFHNSGSSDHE--------
-------SPVDIDEGFNASGS-------------------------------------SQ
EDAEAGYS----------------------------------------------------
------------------------------------------GSLSSSVPPFHYFNQE--
-SQAENEDFVS---------------WSSGGDTAVEE-----------------------
------------------------------------------------------------
--------------NLVCMTPED-PYERSSSVPLSC------------------------
------------------------------------------------------------
------ITSHVGRLTPS-------------------------------------------
------------------------------------------------------------
----------------------------SDVPNKKLF-----------------------
---------FRTNCVAE-T
>3.CarmaC_EVm000618t3/1-759 type=protein; aalen=759,37%,complete-utrbad; clen=6047; offs=564-2843; organism=Carcinus_maenas; evgclass=alt; oid=Carcinus_maenas_CNS_velvLoc4248ct1; codepot=Code/0.11; cov=317.5_g1851_i0;
MNATI-------------------------------------------------------
---------------------------PDGESHCSRLDGEHLDGDARRRIVKVVAGMRAA
VTAVVVV-----------------------------------------------------
------------------LILVLVTVLVTAG---------------NKLHHD--AAHGKI
CGSVEITG---DQTVLEDYT------SCVTIEGNLRIQLIEY--NETRPFV------GLS
NLVQVTGYVIIYRLSHVRTLRHLLPRLAVIRGRELFHGYSLVIFGNIFLQEANLWNLTHV
LRGAVRVEKN--LCSGPPNRWDLLSPS--PALNVIQ-DYGVCIYPV-CEEER------DC
ENVTTTIH-THC------------TTYGGCYQ---GPQCHEECVGGCHLPHDPDACVACK
NYRD--GHSCVPDCSKSATNKVHHLDYRCIPENECAQE-PWKLDTK----DGPQGTER--
--------LVCVRCND-NC-YGTCRGTKVTNANLGRQVHNCQRLEGNLEIMVSGGSNLTQ
QLEENLGQLQVVTGYLKVYGSNTLFSLNFLSNLEKIGGDDLVHGRYSLYVLDNEKLQELW
DWKHRSRSLKI-TRGMLFFQHNPSLCRE-LINELASRAQLTQASRVHVSPAE--DTGPCY
TSDLQVDC-VPRRHGKLNVSWKYHYYGRDDRFVIGYYLYYREAP-KKITLYQDRDACNDN
ILWERLFREY--------------------------------ERNKRYEVSVDNLKPYTQ
YALYVDVYYTDAVKNASRSTIQYVTTTMDKPSPVREVKATLGKNISTQLLSWREPAVPNG
VLKMYQVKYGRLKLSRLHLQE-DRHDVCEDMREEPQSKTPPSMQ----------------
----------------------------------------------NGGEE---------
-DKGTGCCACPGSAVSLSKEDRRFDHQLDINFQTFIWQNLLCKRLV--------------
------------------------------------------------------------
------------------------------------------------------------
------------------------------------------------------------
------------------------------------------------------------
------------------------------------------------------------
------------------------------------------------------------
------------------------------------------------------------
------------------------------------------------------------
------------------------------------------------------------
------------------------------------------------------------
------------------------------------------------------------
---------------------------DYSLTQVNLSQY-LKNR----------------
-CR---------------EL-------------------FILS---------------FL
YYLVL------------------------------------LLHG---------------
------------------------------------------------------------
------------------------------------------------------------
------------------------------------------------------------
------------------------------------------------------------
------------------------------------------------------------
------------------------------------------------------------
------------------------------------------------------------
------------------------------------------------------------
------------------------------------------------------------
-----------------------------------LY-----------------------
------------------T
>3.Canbo1_EVm002658t1/1-662 type=protein; aalen=662,31%,complete-utrbad; clen=6340; offs=3305-5293; organism=Cancer_borealis; evgclass=noclass; oid=Cancer_borealis_Cancer_borealis_GEFB01008387.1; codepot=Code/0.11; TSA: Cancer borealis DS01-Cborealis_cont
MVL---------------------------------------------------------
------------------------------------------------------------
------------------------------------------------------------
------------------------------------------------------------
-SSVNVEA----------------------------------------------------
------------------------------------------------------------
--------------------------------------------PP--------------
------------------------------------------------------------
NHRR--EHTTVALC----------------------------------------------
------------------------------------------------------------
------------------------------------------------------------
------------------------------------------------------------
------------------------------------------------------------
------------------------------------------------------------
------------------------------------------------------------
------------------------------------------------------------
------------------------------------------------------------
------------------------------------------------------------
------------------------------------------------------------
------------------------------------------------------------
------------------------------------------------------------
-DVRTMTTNTTTINLTGLHHSTQYRVLVRACHSKG-----SK------------------
--CSDWSVLDMTTPADMSIYEIKNFKW---------------------------------
--------------KINYIKLSPITSASNSSNSTLTPTPRADDPKGTT-----LLLSWDA
PTVPKEDILAYVIEYQLEGATKN------KQCVPEEEVRLAKYKYP--LRGLK--FGT-Y
TIHIRLRSPSGDGP---PGTFIVPL--------KKPNFSWAVLIAFLC-GGMLGIFI---
----IEVALWMRRRRTTRDQRVTQSEAHISSYGELLLKYTL-K-NEMKEEFVISNDNLQV
TED-HKLGEGCFGKVYRGVLNL-NSGEQLVAVKTLSEEATPQEMRRFLKEAVIMQGIASN
FVVRLIGVVDIYPPYYVVMELMEHGDLKSFLKTKKGKLLTNTKMVEMAVEAADGMAYLEA
KKLVHRDLAARNCML---DIGLHLKIGDFGLSRYISSDY-YKKNTRGLLPVRWMAPESLK
YGRCSARSDVWSYGVLLWEMATWGMHPYEGIL-DEQVEPFIYSG-LRLPDP--DRGPRQF
YPLMLECWDFLPVNRPTFKQLVQRLLPSTSKSYPEYFEGVSFSLSSSSCDHN--------
-------SPDDIDEGFNASGS-------------------------------------SQ
EDAEAS------------------------------------------------------
---------------------------------------------CSSVPPCCHRDED--
-NYFSNEDLET---------------QSKEEDIAVED-----------------------
------------------------------------------------------------
--------------DMMCLTSED-PYERSACTPLSC------------------------
------------------------------------------------------------
------IKGHGGRLTPS-------------------------------------------
------------------------------------------------------------
----------------------------SDTPKKNLL-----------------------
---------FRTPCFTD-T
>3.Canbo1_EVm005343t1/1-427 type=protein; aalen=427,54%,complete-utrpoor; clen=2365; offs=1073-2356; organism=Cancer_borealis; evgclass=noclass; oid=Cancer_borealis_Cancer_borealis_GEFB01008387.1utrorf; uorfcut=1-2365;uorfoff=1073-2356:+; codepot=Code/0.0
------------------------------------------------------------
--------------------------------------------------------MKAA
VTAGVVVVV---------------------------------------------------
---------------MLLVVVVVVTVVITSG---------------NKLQHQYGAAHGKT
CGSVEVTG---DERLLESYT------SCVTIEGNLRIQLIAY--NQTKPVV------GLP
NLVQVTGYVVIYQLSFLTTLHHLLPRLAVIRGHELFHGYSLIIFGNVFLQEPNLWNLTHV
LRGAVRVEKN--LCSGVPNRWNLLSPS--PALNVIQ-EYGVCVYPM-CEELR------NC
NNVTTALH-THC------------TTYGGCYQ---GSQCHLECAGGCYAPDNPDACVACR
NYRD--GHTCVPHCSTSSANKVHQLGYRCIREDECAAE-PWKLETQ----VGPHGAER--
--------LVCVRCND-NC-YGTCHGTKVTTENMGRKLRNCRQLNGNLEIMVSGGWNLTQ
KLEENLGQLQVVTGYLKVYGSNTLFSLDFLSSLEEIGGKELVHGTDTLFTC---------
-WITRS-------------------CRS-CGIGITATAVLRLPTE-------------CY
SSNTT-------------------------------------------------------
------------------------------------------------QVSAGN------
------------------------------------------------------------
------------------------------------------------------------
------------------------------------------------------------
------------------------------------------------------------
------------------------------------------------------------
------------------------------------------------------------
------------------------------------------------------------
------------------------------------------------------------
------------------------------------------------------------
------------------------------------------------------------
------------------------------------------------------------
------------------------------------------------------------
------------------------------------------------------------
------------------------------------------------------------
------------------------------------------------------------
------------------------------------------------------------
------------------------------------------------------------
------------------------------------------------------------
------------------------------------------------------------
------------------------------------------------------------
------------------------------------------------------------
------------------------------------------------------------
------------------------------------------------------------
------------------------------------------------------------
------------------------------------------------------------
------------------------------------------------------------
------------------------------------------------------------
------------------------------------------------------------
-------------------
>3.AKF17681.1_M.rosenbergii insulin-like receptor [Macrobrachium rosenbergii]
MI----------------------------------------------------------
---------------------------TTKSSVMSVLNVKASSTRPIGS----AAAARPR
SNGFVYHHI--RLFLLSV------------------------------------------
---------TS-------MVIISCSVPVLGG-----------------------YSTPKT
CKSVEITGFRRNDSLPRHLR------ECQVMEGHLRLQLIEEEEEDFEDEEEIIEFLSFP
NLVQVTEYVVIYRISPLRSLERILPQLSVIRGHELFHGYALVVIGNTYLERLGLDNVTDI
LNGSVRIEKNWILCPGLDNRWENITLKSREAKNVIQNNYIYCIYDP-CETDN------SC
PTEVRPNN-KVC-----------STVGGGCYQ---GPQCHPECAGGCLRPNDPSACVACR
NYML-RNNTCVASCDYDQSYYISENKYLCTENATCRRD--------------PDGAKDGS
SG------SVCNRCKDNNCVPNSCKGTTITSDDLGRRLRGCEYVDGSLIINIAGGWNVTQ
QLEENLKNIRNVTGYIRVSGSNTLFSLNFLKNLEVIEGKEKKDNLYVLYIMENEHLQELW
EGAK---KLTVGNNGTFFFLYNPSLCRQ-LIYDLADRSGVARET-LYVSNSTNGQTLPCY
DSEMKAEVHPNREVGTVNVTWKHIYKGNDHRMVIGYYVFYREAP-ENVTLFGNRDACNDE
ILWNRHFWEYEKHE----------------------------GESRTRTEALQGLKPYTR
YAVYVMAYYTDQEKTGSRSRILYVETLPTNPSPVWGITR-KHRTAYDLTLEWRSPSRING
NFIHYRITYKKAKEVTHQPE-LTCNSPSSKARMPSEPHQPPPAPA---GKA-NATSSSSA
KTQ-------------------------------------------------------NA
VEADMKCCACQDQNQLYSASIKN-DRQFKIAFEDYLDNVLYAKI------ENDT------
-------------------------------------KPPPNATTTRSPTQ---------
KKASPTFGPITTVPPTTEAS------------------------------TQSVLVVTES
ESIV---------------------------DTAAEKDLHDDDNWED-------------
---GVIFTKDNFYTLTGLCYFTGYEISISACNIDQ----------------------DQN
LLCSIPSLYTDKTMADPQVDAITNFEI--MLEGDEERWRRTRRRRERQHAEAVAAEAAAA
TLDGGGRWGEGEEVAKPESHRTIGKCHANNYNLSLPARVPVTNTSYSSLYGKNLILSWTP
PTNPNGKPRYYIIDVVDTDAGER--KDFRPRCISEEEASKNGYTYR--LNDLT--PGS-Y
NISIQLRSEGGDGPFTTEMIRI-----------GDPYLVWIIVGPLVG-GVMVGVCI---
----MKFHLWYRKRRLGAVLEERCVVTINRQYGELLGCARC----QINDKYIIDPKDLEI
ALD-KKLGEGYFGVVYQGVLKEPSGNAKKVAIKDLNKPDKLNEAKCALEEVHHMQDINSH
FIVPLVGVMATKPSIYIVMELMERGDLRTFLLSEEGCTIKPQKMIEMAIEAADGMAYLAA
KKLVHRDLAARNCML---DSKLTLKIGDFGLTRYLANDY-YKKRGEAVLPVRWLAPEALE
LGRYTSRSDVWSYGVLLWEIYTRGLQPYQGYK-NQQVHEKVIAGTLRLEQP--APCPDFM
YAIMNQCWRREPKERPTFIQLIRILLPRAVPEYLEFLERVSFFHKSNGCDSE--------
-------STEDNDEGFIASGSLDPS----------------------------LEEEGEE
DDEENEDDIEGDH-----------------------------------------------
-------------------------------------------SFSSSIPHSLHNTED--
------------------------------------------------------------
------------------------------------------------------------
--------------DQVCLTPDEHYNKRMSCGSLSC------------------------
-----------------------------------------------------------I
NGNP---KGVGIRLTPT-------------------------------------------
------------------------------------------------------------
----------------------------KDTSYQLLY-----------------------
---------HKPTSF---A
