# Supplementary material for: Phylogenetic and transcriptomic characterization of insulin and growth factor receptor tyrosine kinases in crustaceans
Source: Front Endocrinol (Lausanne). 2024 Apr 4;15:1379231. doi: 10.3389/fendo.2024.1379231 (PMC11024359; doi:10.3389/fendo.2024.1379231)
Supplement: Supplementary Material 1 — Crustacean RTK sequences and classification. [file DataSheet_1.zip › Supplementary material 1.xlsx]

## Sheet: Sheet1
Receptor	Clade	Contig ID	Taxon	Species	Nucleotide Seq.	Amino Acid Seq.	Source	Citation
InsR	InsR Outgroup	ROT67026.1	Decapoda	Penaeus vannamei	Not Found	MAAFDGSANTSNSTLDFPAACFSADCSPGGCCHGGGERGRPEGKHDVNRKRPEKAQEARGKGIVLAPTER RASKCSENTSGSRNDDKASSGSLCLADDAEEGEARVPSAAESPGNAPPPGVGSPAPLVCTPSKSRVDGTR EIPAMAFLRTDASDVYSCLLAQVLSRGRPRTPSTQRNTAEALATPARASAGLPFGDRCPCDPSAVCLTRG RTEASRQNFVDRTTFFSVRAVRSACKSAPPSPVSPGPSKIAFCPAGSGSSAAMTDSRRPATQPAFPRVPE CFNPETPTEGVQSAGTTTGRTSARDTKAGMTSARSPTAGEASTRSTTAGRTSTRSPTTGRTSKERTSSGR KSPGRKRKTTLPHPGVLTELALMNLPASSKTPLGWWFLSRRRLP…	NCBI
InsR	InsR1	EupsupEVm000433t1/1-1140	Euphausiacea	Euphausia_superba	ATGTTAATACAATAGAAAAAGCTCAAACTCTTAAAAGTTGTACTAGAATAATTGGTACTCTTGTTATTAGACTTACTGGT GGAAGAAATATAACTGAAAAACTTGAAGAAGCTCTAGCAAATATTGTAACAGTAACAGATTACATTCGCATATTTAACTC TAAGTCTCTCTTAAGTTTGAACTTTTTTAAAAGCCTCACATTCATTGGCGGAGAAAAACTAGCAAGAAATAAGTATGCAT TATATGTGCACGATAATGATAACCTTGAAAATTTATGGGAAAATAAAAGCACCCAGTTATCAATTGGAAAAGGTGAAATT TTCTTCCACTCCAATCCCAAATTGTGCTACAAGTACATAGAAAATCTTATAGATACCAATAGCATAACAGTGAAT…	MKSLNGQKVVCNYLNLTLETVALHETGALELKWETISTKDHRLLIGYTVYYQHAETENLTRYGGRDACSQQW SSILIDGSTEKYVLRGLIPATRYGIYVQTETLATADKAAWSNIIYNSTLPSNPGEVEDLKTIKARENSLELS WFSPKRPNGVIKYYIITVTQKEWTEWNFPLDQDHCPKIYAKNEANHKDGAKDEPKQKQTESNKSNNTEVEED QSCCQCSSSKVDNREQAIDFEDELITLVYFKDREFQRQKREVWYQSSEDQMKSSTNFEKTKWSREKRSTYDN KANDGIERPKCSNPKTLQNHSSCINGCHIRTENTNFIINDLQHSTPYYITVEACQYINENCSLCTKLPKTHN ATTTHKINADLVQNLKISEPFNGELRNVTWEAPK…	CrusTome	Pérez-Moreno, J.L., Kozma, M.T., DeLeo, D.M., Bracken-Grissom, H.D., Durica, D.S., Mykles, D.L., 2023. CrusTome: a transcriptome database resource for large-scale analyses across Crustacea. G3: Genes, Genomes, Genetics 13. https://doi.org/10.1093/g3journal/jkad098
InsR	InsR1	EupsupEVm000433t2/1-1114	Euphausiacea	Euphausia_superba	ATGTTAATACAATAGAAAAAGCTCAAACTCTTAAAAGTTGTACTAGAATAATTGGTACTCTTGTTATTAGACTTACTGGT GGAAGAAATATAACTGAAAAACTTGAAGAAGCTCTAGCAAATATTGTAACAGTAACAGATTACATTCGCATATTTAACTC TAAGTCTCTCTTAAGTTTGAACTTTTTTAAAAGCCTCACATTCATTGGCGGAGAAAAACTAGCAAGAAATAAGTATGCAT TATATGTGCACGATAATGATAACCTTGAAAATTTATGGGAAAATAAAAGCACCCAGTTATCAATTGGAAAAGGTGAAATT TTCTTCCACTCCAATCCCAAATTGTGCTACAAGTACATAGAAAATCTTATAGATACCAATAGCATAACAGTGAAT…	MKSLNGQKVVCNYLNLTLETVALHETGALELKWETISTKDHRLLIGYTVYYQHAETENLTRYGGRDACSQQW SSILIDGSTEKYVLRGLIPATRYGIYVQTETLATADKAAWSNIIYNSTLPSNPGEVEDLKTIKARENSLELS WFSPKRPNGVIKYYIITVTQKEWTEWNFPLDQDHCPKIYAKNEANHKDGAKDEPKQKQTESNKSNNTEVEED QSCCQCSSSKVDNREQAIDFEDELITLVYFKDREFQRQKREVWYQSSEDQMKSSTNFEKTKWSREKRSTYDN KANDGIERPKCSNPKTLQNHSSCINGCHIRTENTNFIINDLQHSTPYYITVEACQYINENCSLCTKLPKTHN ATTTHKINADLVQNLKISEPFNGELRNVTWEAPK…	CrusTome	Pérez-Moreno, J.L., Kozma, M.T., DeLeo, D.M., Bracken-Grissom, H.D., Durica, D.S., Mykles, D.L., 2023. CrusTome: a transcriptome database resource for large-scale analyses across Crustacea. G3: Genes, Genomes, Genetics 13. https://doi.org/10.1093/g3journal/jkad099
InsR	InsR1	ThyineEVm008755t1/1-424	Euphausiacea	Thysanoessa_inermis	TGGAGTGTTGTGTATAGTGATGATAATGTTCGAACAGGAACTAAAGAGGTCCAAAAGTTTCGAACTTGCTCTACAACTTG TGGGCAGTATTGGAAATTCACTGTAAAAGCAACAGCATCAGGAGAAACGCCAAGGCTCGTCCTTGTCAACTTTTATGGTG CTCACATTTCCCATAATATGAACTGGGTGGAAATTCTTCGAGGAAATATAGATTCTATGTACATCCATGATAGAGACAAG TTGGTTTTAGATGAGAAAAAACTAGGAGAAGGTCATTTCGGAGTTGTGAGAAAGGGAATTTTGAAATGGAAAGGCAAAGA AGTGGAAGTTGCTGTGAAACAATTGACTGATTTTCGTGAAAGAGAGAAGTTGATACAAGAGGCAAAAATTATGCT…	MNWVEILRGNIDSMYIHDRDKLVLDEKKLGEGHFGVVRKGILKWKGKEVEVAVKQLTDFREREKLIQEAKIM LGLECNHVVRTYGVVPEGFGLYLVMDLMIKGDLLKYLQSRRAEDNNIFTELTLDRVCDMAVQISDGMAYLAF KKIVHRDLAARNCLLDEKENVKISDFGMTRIVSNYYRIQEPRKIPVRWMPPEILQNSYFTSQSDVWSYGIVV WEIITGGCRPYKGLGDDDVVSYIKQGGTLKSDMPEDSPEFLANLVSRCWAFSEKYRPSFPEIIFELLPYTSP FFQQYFRGPGMSFYHSSEGRDYKTKMEEAAMLNSQCWESCSGPTTPLTATSRLGTSVPPMLPPRNNARHSLH SDMNSYPMECPSDDDTFNDLPYDTDYDSSAYAQK…	CrusTome	Pérez-Moreno, J.L., Kozma, M.T., DeLeo, D.M., Bracken-Grissom, H.D., Durica, D.S., Mykles, D.L., 2023. CrusTome: a transcriptome database resource for large-scale analyses across Crustacea. G3: Genes, Genomes, Genetics 13. https://doi.org/10.1093/g3journal/jkad100
InsR	InsR1	ThyineEVm008755t2/1-413	Euphausiacea	Thysanoessa_inermis	GGAAATTCACTGTAAAAGCAACAGCATCAGGAGAAACGCCAAGGCTCGTCCTTGTCAACTTTTATGGTGCTCACATTTCC CATAATATGAACTGGGTGGAAATTCTTCGAGGAAATATAGATTCTATGTACATCCATGATAGAGACAAGTTGGTTTTAGA TGAGAAAAAACTAGGAGAAGGTCATTTCGGAGTTGTGAGAAAGGGAATTTTGAAATGGAAAGGCAAAGAAGTGGAAGTTG CTGTGAAACAATTGACTGATTTTCGTGAAAGAGAGAAGTTGATACAAGAGGCAAAAATTATGCTAGGGCTGGAGTGCAAC CATGTAGTGAGAACATACGGAGTAGTTCCTGAGGGGTTTGGTCTCTACCTTGTAATGGATCTTATGATAAAAGGA…	MNWVEILRGNIDSMYIHDRDKLVLDEKKLGEGHFGVVRKGILKWKGKEVEVAVKQLTDFREREKLIQEAKIM LGLECNHVVRTYGVVPEGFGLYLVMDLMIKGDLLKYLQSRRAEDNNIFTELTLDRVCDMAVQISDGMAYLAF KKIVHRDLAARNCLLDEKENVKISDFGMTRIVSNYYRIQEPRKIPVRWMPPEILQNSYFTSQSDVWSYGIVV WEIITGGCRPYKGLGDDDVVSYIKQGGTLKSDMPEDSPEFLANLVSRCWAFSEKYRPSFPEIIFELLPYTSP FFQQYFRGPGMSFYHSSEGRDYKTKMEEAAMLNSQCWESCSGPTTPLTATSRLGTSVPPMLPPRNNARHSLH SDMNSYPMECPSDDDTFNDLPYDTDYDSSAYAQK…	CrusTome	Pérez-Moreno, J.L., Kozma, M.T., DeLeo, D.M., Bracken-Grissom, H.D., Durica, D.S., Mykles, D.L., 2023. CrusTome: a transcriptome database resource for large-scale analyses across Crustacea. G3: Genes, Genomes, Genetics 13. https://doi.org/10.1093/g3journal/jkad101
InsR	InsR1	HomameEVm000579t1/1-1650	Decapoda	Homarus_americanus	CCAATCATATCCAGGATCCATACTTTGTTACCACTTACCAGTCTTTCCACTGATATTCCTGACATGTCATCTTCTCTCAC TCTTACCACCAATATTCTCAATGTTCCAGCCTCACTTACATTCACCATCTCCACTTCTGCTGTGCCATCCATGTTTCATT CTGTTGGAAACACTTCTAATACACACATCATGTTCATTCCTTATCCATGCTTCACTCATACCATTCAGACACTTGCCTTC CCTCACCCTCTTTTACCCAGCATCCCCTTCATTCTTAAACCCAGCACCCCATCCACTCATAACCCTGGTTATAATAAATG CAGCACAAGTAGGTTTACTAGTAAGATGAACTACAAGCCACGCAACTTACACAGGATTTCAACAAGTTTCTGCAT…	MSSSLTLTTNILNVPASLTFTISTSAVPSMFHSVGNTSNTHIMFIPYPCFTHTIQTLAFPHPLLPSIPFILK PSTPSTHNPGYNKCSTSRFTSKMNYKPRNLHRISTSFCITENASCYVPHTLCLPLWWWVLFLMLWTSFGARM CFADKDKSSYRNLVSLNQLPHLESRRQPREPSVHSMSGRVCTSLRVMNSVDNLRKLTNCSVIEGSLQIVLIE EAPQNKEEEWKKWSFPELVQITDFLLVFSVSGLRSLGQLFPNLAVIRGMVLHQNYGLVVYDARDLESVDLHS LTAILQGGVRIQNNFNLCYVHTINWSIIIKDESEIIIKNNNEGLCKPCPTHCPQQGKLEHCWSSTHCQQVCD SKCSSGCTARGECCDKQCVGGCGMPNNPSSCYAC…	CrusTome	Pérez-Moreno, J.L., Kozma, M.T., DeLeo, D.M., Bracken-Grissom, H.D., Durica, D.S., Mykles, D.L., 2023. CrusTome: a transcriptome database resource for large-scale analyses across Crustacea. G3: Genes, Genomes, Genetics 13. https://doi.org/10.1093/g3journal/jkad102
InsR	InsR1	Panar1_EVm000239t1/1-2220	Decapoda	Panulirus_argus	GTTCAACTCGCCTATGAGCAGGTCGAAAGCACCGTTCCAGGCATCTTCGAGACTGTTCCTCAGTTGGTTCGACTGAACAA AGTATTTTTGTTAAGTTTCATTAAACAAGATCGACTTCTGTGCTGGTGATAGCAGAGAGAGGGAGATGCAGCGGGAGCCT ACGGGGCTGCTGATGCAACAAGTGTGGCTCCTGCAGGAGCAGGTTGACCAGGTCTTCACTTTGATTCATCTTTCTTTTGG AAAAAGTTCTTTGACAGTGATGACAGTGGATTCGCTGAAAATCCCGAACAACAGGGCGAATGCAACTATGCAAGTGAAAT CACTTGTAACCCAAGTAGTGCCTTTATGTGTTATAAGCACGGGAAGAGATTATTTATTATGTATTATAAACGCTT…	MQREPTGLLMQQVWLLQEQVDQVFTLIHLSFGKSSLTVMTVDSLKIPNNRANATMQVKSLVTQVVPLCVIST GRDYLLCIINAWKSSSLSFCQDFKYSTTHHAVYENKIDKNFKVKSCTFMYLQPLYRMRHRNCECLKVNSHED EQRKITELASFVPSLQNNDTRTILKDITKESVEKRPGYRIQDTEELKSWGKNRKSPRKCINLHYEEFLKLTF QAGLLTSIDGEDYHSKVLFVARSHYYLSTLRNEINSLLKDYRYTTFAQVSTLGPLYIPSILRNTMVYPIPLV IHMQIGIISTLAPSLLTNHITSTAFSSLTTFSPFLPLCLSISHLICHSSMIHTSLLRSHMIMSCCVELLFVA LILKLFIYNLTYFLSISDVRDNLCAHIPIIGFFI…	CrusTome	Pérez-Moreno, J.L., Kozma, M.T., DeLeo, D.M., Bracken-Grissom, H.D., Durica, D.S., Mykles, D.L., 2023. CrusTome: a transcriptome database resource for large-scale analyses across Crustacea. G3: Genes, Genomes, Genetics 13. https://doi.org/10.1093/g3journal/jkad103
InsR	InsR1	AcastyEVm005330t1/1-373	Decapoda	Acanthephyra_stylorostrata	AGTCTACCTGGTGATGGAATTCATGGCTCGTGGTGATTTGCTGAAATATCTCAGGTCACTCAAACCCACTGATAATGACT TCATTCCAACTGATAACGACGTCTTTTCTGTCCTCACTGTTGATCAAGTTTGTGCCATGGCAGTACAGATAGCTGATGGA ATGGCTTATCTAGCAAGTTACAAGATTGTGCACAGGGACCTAGCAGCACGCAATTGTCTCATTGATGATCAACTTAATAT CAAGATATCTGATTTTGGCATGTCCAGGCTCACTGGCAACGATTACTACCAAATAAGTAAAACCAAGTGTTTCCCAGTGC GATGGCTCCCCCCAGAATACTTAACCAGTTCTAGGTTCACTAGTCAAAGTGATGTTTGGAGTTATGGTATTGTCT…	MEFMARGDLLKYLRSLKPTDNDFIPTDNDVFSVLTVDQVCAMAVQIADGMAYLASYKIVHRDLAARNCLIDD QLNIKISDFGMSRLTGNDYYQISKTKCFPVRWLPPEYLTSSRFTSQSDVWSYGIVFWEILSGGARPYQNMTE NMVWEQVKRGYTLESQLPVDTPSFLAKVVTNCWKFQDHMRPYFPQIIAALLPSTSPCFTQHFRMVSFYHSTE GQEYKRQVEMLQDCEEESNVTMSVTTPSSPPCISDNDSQPPPLPSRPFLGLKWPTSLSFRVLTAPRATKCST ETSISSNAPDFALSHQAGPGKGADNEASLNMPEEEQKSLSSANISVDNKPEFAAACNTGLTDTAISLGFKNT STDEEFPINLDNS	CrusTome	Pérez-Moreno, J.L., Kozma, M.T., DeLeo, D.M., Bracken-Grissom, H.D., Durica, D.S., Mykles, D.L., 2023. CrusTome: a transcriptome database resource for large-scale analyses across Crustacea. G3: Genes, Genomes, Genetics 13. https://doi.org/10.1093/g3journal/jkad104
InsR	InsR1	ParausEVm001813t1/1-947	Decapoda	Paratya_australensis	ATCTTTCAAAGAGAGAAGACTGTGAACTCTCGTATAATTTCATTGTCTTCAAGTTTTATTAGTAAACAGACTCAATATAA GACAGTGAAGAAGATCTCCGACGATAGAGGCTGTGACTTGGCTGGAGTCATCGAGTATTTAAAAAGTTAATCTAGAGGTT GCAAAGACAATCACGCATGCAACAAGTGTCAGAAACAAAAGGTCTTATTGAAACTTGACGTAAAGGTGATATGACTGGAG TAGTGACTAGAGCAGGGTCTGAACAAACATTTACTTAGGACTTTGAAGAACTGGACATCAGGATCTCTGTATCTCTCACA AGCATCAGCCTTAATGAAAGTTCACTAGCTCAAGTCCAGTCTAATGGTGCCTACACAGATAGTGGAAGTATGTTT…	MELLIIIKFPLAHTLIQRKKACPANSGPNVVSEGMHHDETMASITTPVSVDQENITTAPGNEMGECCKCSME PTRWQQRQQDIAFEDRLLSWVFTSYSRRKKRSAVEDESRLYMSYESFSGLDDDDITTEQFNHKCSNCCNGRY VQAHNSALVELHEKEDSRIKEAKEPVPTHYIERGNCSTEGVTCLETTRDTNITFSGLKHYTRYLIKVVACHP PSPKSSSEHEQEVLCSLKPVPIEVTTRMKYGANQVTNVEVRESDEDNVKIVTWDPPLQPNGKLFEYVIIMHP QTSQVHWSSTRAPQQLCVSAQDFEARNNTYKLNETAFAPGLYQLGIKTYTNPPSYTNESYKIVSVEIKVKGI KDTPLDMNIWIITIVLFLLLLVIIVVVLHKTKPK…	CrusTome	Pérez-Moreno, J.L., Kozma, M.T., DeLeo, D.M., Bracken-Grissom, H.D., Durica, D.S., Mykles, D.L., 2023. CrusTome: a transcriptome database resource for large-scale analyses across Crustacea. G3: Genes, Genomes, Genetics 13. https://doi.org/10.1093/g3journal/jkad105
InsR	InsR1	Styrich_EVm002823t1/1-566	Decapoda	Stylopandalus_richardi	CCTGAAGGTATTAACGAGAGGTGAAAATATGGTGACAATGAGCTGGTCGCCGCCCCGACACGCAAATGGCGTCATCGACC ACTACGTCATCCGGGTGACGCCATCTCTCGTCCCCAGCAGAAATGGCTGCGCTGATATAAAGAAATCAAACACGGCGCTC GAAGAGTTTCGGGAGGAAAAGGATGTTGTGAGCAGTACTGCAGCTCCTCCCGAGACCCCTGACAACGAGACAGAGTCTCA GCAGAATACCCCGAAGGAATGTTGCGCCTGTCCACAAGAAATCAAAAGGCAGCAACTTCAGAAGGATATCACCTTCGAGG ATGCGCTTTTTAAATCAGTTTATACGGGACATACTCTCCGACAAGAACGAGACGCCAGCAGTGAGGAGGCCGTGA…	MVTMSWSPPRHANGVIDHYVIRVTPSLVPSRNGCADIKKSNTALEEFREEKDVVSSTAAPPETPDNETESQQ NTPKECCACPQEIKRQQLQKDITFEDALFKSVYTGHTLRQERDASSEEAVMLLYKYIDSSDLDDLSKIREPN ATDYLEPQPHKDSPKDGRSEITRNTTITLSGLFHFTRYLVEVVACHHPLPKSPLNPDEKYVLCSLQPATLSF ITRQKRGANLVTNITVVDGTKPGVKNIRWDPPEQPIGEIIAYNVILRPQDTVSHWSSNRFPEWMCITVQEFE ENNKTFEINESDFEPGVYTLGIIAYTNPPLTYSNESYGYARVEIKPIAGASTATTALTIWGVVFAFFVMLMV VVGFVLCKTMSRKSDGFSSYNEHYIPAGPRSWSQ…	CrusTome	Pérez-Moreno, J.L., Kozma, M.T., DeLeo, D.M., Bracken-Grissom, H.D., Durica, D.S., Mykles, D.L., 2023. CrusTome: a transcriptome database resource for large-scale analyses across Crustacea. G3: Genes, Genomes, Genetics 13. https://doi.org/10.1093/g3journal/jkad106
InsR	InsR1	Styrich_EVm005089t1/1-400	Decapoda	Stylopandalus_richardi	CTCAGCCCTAGAGACAACGACATATTTTCCGTGCTCACTTATGACCAAGTATGCGCCATGGCCGTGCAGATTGCCGATGG AATGGCATACTTAGCAAGTTACAAGATTGCTCACAGGGACTTGGCTGCTCGCAACTGTCTCATTGATGATCAACTCAACA TCAAGATCTCGGATTTTGGCATGTCAAGGCTCATGGGCAACGATTACTACAAAATAAATAAAACCAATTGCTTCCCTGTG AGATGGTTGCCTCCAGAGTACCTCACTCACGAAAGGTTCACTAGTCAGAGTGACGTCTGGAGTTATGGAGTTGTCCTGTG GGAGATCTTGTCTGGAGGAGCCAGGCCTTACAAGCATTTGACTGAGAAGATGGTATGGGACCAGGTGAAACGAGG…	MAVQIADGMAYLASYKIAHRDLAARNCLIDDQLNIKISDFGMSRLMGNDYYKINKTNCFPVRWLPPEYLTHE RFTSQSDVWSYGVVLWEILSGGARPYKHLTEKMVWDQVKRGHTLESELPADTPEFLMKVVTNCWKFHDRLRP YFPQIISALFSYTSPCFAQHFRMVSFYHSGPGQDYKRQVEALQDAEVESDVTVPLTTPSSLHDVPDECQPPP LPSRPFLGLKWPSSLSFRVLPNARAPQYSLASPISSDAPDKSRDDEHSFVMPEVVQDLSRSSPAPVCKRPDS VEVANARLTNPKTSQSFKNAGSPFRRTPVQHHSSASDLSTYSEGQPPSQRIDTSEDLGAPASSVIVNIDKKG APSSSLTSPRSMTQAALGRVSKSFIAFRSISSPN…	CrusTome	Pérez-Moreno, J.L., Kozma, M.T., DeLeo, D.M., Bracken-Grissom, H.D., Durica, D.S., Mykles, D.L., 2023. CrusTome: a transcriptome database resource for large-scale analyses across Crustacea. G3: Genes, Genomes, Genetics 13. https://doi.org/10.1093/g3journal/jkad107
InsR	InsR1	GeclaM_EVm006589t1/1-413	Decapoda	Gecarcinus_lateralis	CCAATGAGACAAACGTAGGACACATGGATGGCCGTGATGCCTGCAATGATGAATGGAAGAGAGAACATGCCGAAGTCAAG GATTCTGACAGTATGATGACTGTAACACTGACCGGCCTCAAGCCAAATCACCGCTATGCAGTGTATGTTGAAACAGACAC AGTAGCAGACGCTGACATAGGAGCACGTTCCAACATCACCTACACCATTACCAAGCCCTACAATCCGAGCTATCCCCTGA ACTTGAGGGTCATAGATAAAGGGACCACATATATTGCTGTGGCATGGTCTCCACCAAGCTCTCCCAATGGAGAAATATAT GATTACATCATTTCCTTAACCACTCTCGTGGATACTGAAGTTAAATGCCAGGATTACTGCAAAACGGAACAACTT…	MDGRDACNDEWKREHAEVKDSDSMMTVTLTGLKPNHRYAVYVETDTVADADIGARSNITYTITKPYNPSYPL NLRVIDKGTTYIAVAWSPPSSPNGEIYDYIISLTTLVDTEVKCQDYCKTEQLHHDEIAESEKGISESEVSKI DSTLTTSTPSPKCCACPAKPTPTVEDDEINFENILHNHIYVHRTSRKKRSTEPGDGPSEETSTNLWEAQYTD YQNENHTAEIDVWRSRTNSFNFTQLSHYTEYMIEVSACHEPQYECPGNKVPCELCSTMPAKIVETTAVKVNA NMVTDLNAKQINQSIVEVTWEPPVSPNGQVLAYKVSFTSTQEDVKVCVSSCKFNESQMKYYLDVQRLTPNTK YLVEVQVYTRAPKNVNDTAATAEFTTQYFAEMQN…	CrusTome	Pérez-Moreno, J.L., Kozma, M.T., DeLeo, D.M., Bracken-Grissom, H.D., Durica, D.S., Mykles, D.L., 2023. CrusTome: a transcriptome database resource for large-scale analyses across Crustacea. G3: Genes, Genomes, Genetics 13. https://doi.org/10.1093/g3journal/jkad108
InsR	InsR1	Erisi1_EVm000629t2/1-781	Decapoda	Eriocheir_sinensis	ATACCGCGGCCATTTAATACTATCAATCAGTGGGCAGGTTGGTGCTGAGCCGGGGGCCACGCGGACAGCGGGCTGGCGCC GAGGCCGAGGGGAGGCAGTTGCAGCCCATCACTGTGCGAGGAAGGAGCGCCGCCCGCTTCGCTTCCCTTCCCGGTGGAGC AGCAGTGTGAGCAAGGAAGGAGCCGTGCTCATCCGGGGCAGCCTATGGGGAGCACCCAAGCCCCCCCTCGGGCTTCATGG TGATGAATGGCAGGGAACATCAGTGTACAGGGAAATGTCTTGCCGTGCTACATTGCCCGAGCGTCCTGAGGTGGTGGTGG CTGGTGTTCGTGCTGGGCCTGAGCTGCACCGTGTCGAGAGGCGCGGCAAAGTATCCACACGATAACACGCATCAC…	MVMNGREHQCTGKCLAVLHCPSVLRWWWLVFVLGLSCTVSRGAAKYPHDNTHHQQHDKRQNESDVCDTVRID SLTKLNGSNGSKNCKTVEGSIEIFRIKFVSKESIEEWSFPDLVEITDFLLVYHVEGLTSLAQLFPNLAVIRG MKLLERYSLVIYKTHIEVIGLYNLRAILRGSVKIKNNINLCYIHTVNWAAIVRGPDDNVIMDNSESLCKKCC PTCCAGWKQENCCPHCWNSTKCQQICSSKCSHGCVREADDQCCHEQCLGGCMLPNDPSACHACRNFNLNGTC YEACPENSLEYKDYRCVDARYCESKMFHQFNNKRCVSDCPEGYQKGNKSICVKCKDGCPKKCRSRLVNTVAR AQELRGCTVITNSLIISIRNGKTVTKELKANLGK…	CrusTome	Pérez-Moreno, J.L., Kozma, M.T., DeLeo, D.M., Bracken-Grissom, H.D., Durica, D.S., Mykles, D.L., 2023. CrusTome: a transcriptome database resource for large-scale analyses across Crustacea. G3: Genes, Genomes, Genetics 13. https://doi.org/10.1093/g3journal/jkad109
InsR	InsR1	Erisi1_EVm000629t3/1-1291	Decapoda	Eriocheir_sinensis	GGCCACGCGGACAGCGGGCTGGCGCCGAGGCCGAGGCGAGGCAGTTACAGCCCGTCACTGTGAGAGGAAGGAGCGCCGCC CGCTTCGCTTCCCTTCCCGGTGGAGCAGCAGAGTGAGCAAGGAAGGAGCCGTGCTCATCCGGGGCAGCCTATGGGGAGCA CCCAAGCCCCCCCTCGGGCTTCATGGTGATGAATGGCAGGGAACATCAGTGTACAGGGAAATGTCTTGCCGTGCTACATT GCCCGAGCGTCCTGAGGTGGTGGTGGCTGGTGTTCGTGCTGGGCCTGAGCTGCACCGTGTCGAGAGGCGCGGCAAAGTAT CCACACGATAACACGCATCACCAGCAGCACGACAAGAGACAAAATGAATCGGATGTGTGTGATACAGTAAGAATT…	MVMNGREHQCTGKCLAVLHCPSVLRWWWLVFVLGLSCTVSRGAAKYPHDNTHHQQHDKRQNESDVCDTVRID SLTKLNGSNGSKNCKTVEGSIEIFRIKFVSKESIEEWSFPDLVEITDFLLVYHVEGLTSLAQLFPNLAVIRG MKLLERYSLVIYKTHIEVIGLYNLRAILRGSVKIKNNINLCYIHTVNWAAIVRGPDDNVIMDNSESLCKKCC PTCCAGWKQENCCPHCWNSTKCQQICSSKCSHGCVREADDQCCHEQCLGGCMLPNDPSACHACRNFNLNGTC YEACPENSLEYKDYRCVDARYCESKMFHQFNNKRCVSDCPEGYQKGNKSICVKCKDGCPKKCRSRLVNTVAR AQELRGCTVITNSLIISIRNGKTVTKELKANLGK…	CrusTome	Pérez-Moreno, J.L., Kozma, M.T., DeLeo, D.M., Bracken-Grissom, H.D., Durica, D.S., Mykles, D.L., 2023. CrusTome: a transcriptome database resource for large-scale analyses across Crustacea. G3: Genes, Genomes, Genetics 13. https://doi.org/10.1093/g3journal/jkad110
InsR	InsR1	CalphiEVm000055t1/1-1362	Decapoda	Calappa_philargius	TGGAGGTGGAAGGGTTGCCGGGACGCCGTCGCTTCCACGTGCGTCCAAAGTTTCACTCGAGGCAGAAGTTATAAACGACT ACTGCTGGGCGTGGAGGAGAGACGGAAAGGGCTGCTGCACTTCCTGACGAGGCTGTGGCAGGAGGTGAGGGCAGCTGCAG GCCTGTGCTGGAGGCTGATGCTCAACATGGACAGCAGCTGTAGGTGTCTGAGCTGCAGCAAGTAACACCACGTCATGCGT TGTGTTGCACGTCGCTGCAGGTCCTCCGTCATGCACCCTCCTCGTGCTGAGCTGCAGACTGTACGATGACTACCAGAGAG GACGGCAGCCAGCGCGTGCAGAGAACATCTGTTTTGTCACCCTGCCATGTGCTCAGACAGTGGTGGTGGTGGTGG…	MTTREDGSQRVQRTSVLSPCHVLRQWWWWWGLVLVWWCSVLRCAAEQIGSSNLQHGPSKNSRNLDKDYFDKE SGSCSNELPLIAENNSSCVSEKNCKESRYAVYWMKQQCLFKCPPGYISIDGYCSFTDVCKTVRISSLEKLEN LKNCRIVEGSIEIVLIKDASEDEWEQWSFPDLVEVTEFLLVYKVEGLRNLGQLFPNLAVIRGTRLLLRYSLV IYSTHLEDIGLHSLQAILRGSVRIQNNINLCYVHTVNWDAIVNDSNDNVLTMNSEPLCKDCCPSCSSGQSQE PHCQYCWNSTTKQQICSQCEHGCTADHQCCHQQCVGGCKAPHNDYACHACLHYNTGDRCVENCGSLLQYKGY RCVRKKYCQEEGFMQFNGTQCVAECPEGYEPVRN…	CrusTome	Pérez-Moreno, J.L., Kozma, M.T., DeLeo, D.M., Bracken-Grissom, H.D., Durica, D.S., Mykles, D.L., 2023. CrusTome: a transcriptome database resource for large-scale analyses across Crustacea. G3: Genes, Genomes, Genetics 13. https://doi.org/10.1093/g3journal/jkad111
InsR	InsR1	Canbo1_EVm005946t1/1-396	Decapoda	Cancer_borealis	GGTGTTCCACCCGTCTATACAGAATATAAGGAATATAATCAAACAGGTACCTCAAAAAACTTTTCAGATCTCTCTCACTA CTCCCGCTACAAGATTGAGGTTTCTGCTTGCATTAAGCTGGACAATAATTGTCCATCTAGTATGGAAAAATGTCAACTGT GCTCAACATCTCCAGCCAAGATTGTAGAGACTACAGCCAAGAAAGATAATGCCAACGGGGTGATGAATCTGAATGCAGAA CATATCAAGAAGTCCACTGTTAAAGTGAGCTGGTCGTCTCCCTTGTCCCCTAATGGACAAGTTCTTGCATACAAAGTGTT CCTCTTGAATGCCACACAACACACCATAAGGAAACATTGTATGTCATTATGTAACTCCAACAAAAGTCAAGACAA…	GVPPVYTEYKEYNQTGTSKNFSDLSHYSRYKIEVSACIKLDNNCPSSMEKCQLCSTSPAKIVETTAKKDNAN GVMNLNAEHIKKSTVKVSWSSPLSPNGQVLAYKVFLLNATQHTIRKHCMSLCNSNKSQDKYQLDMDNLTLSP STNYQITIKAYTTAYRDTYDTAATTPFTSMAEDAKDNGHMLVIIAVFLLLVIMCGIFVFRRTRPHKVPADKD IVDPDCSIMPRQYLLDPDSLTLEVGVPLVGRGYFGVVLKGHLKLGFERVPVAVKQAINRPLQNDLLLEAKMM LELKSCHIVQAYGVIIEPTHTYLVMEFMSKTDLLNYLRQQKKILETDQVCHMALQIADGMAYLASRNYVHRD LAARNCLLNDAMNIKICDFGMARITKENYYHVLH…	CrusTome	Pérez-Moreno, J.L., Kozma, M.T., DeLeo, D.M., Bracken-Grissom, H.D., Durica, D.S., Mykles, D.L., 2023. CrusTome: a transcriptome database resource for large-scale analyses across Crustacea. G3: Genes, Genomes, Genetics 13. https://doi.org/10.1093/g3journal/jkad112
InsR	InsR1	CarmaC_EVm002785t1/1-787	Decapoda	Carcinus_maenas	CTGGTGAACACTGTAGCTCGTTCCCAAGAGCTCAGGGGCTGTACAATAATCAATGGTTCTCTCATCATAAGCATCAGGTA TGGCAAGACAGTCACTAAAGAATTGTTGTCAAATCTTGGTGCAATACAGCGGGTGACTCACTACATCCGCATCTTTAAAA CAAGTCCCCTGAAATCCCTCAACTTCCTGCTGCGTTTGAAAGTGATTGAAGGGAGACAGCTGTATAATGACAAGTATGCT CTGTTTGTACATGATAATGCAAATTTAGAGGACATATGGGACTTCAGTAAGAATCGAGAACTCAATATCACCAAGGGCAA GATTTTCTTCCATGGAAATCCTAAGCTGTGTTACAACAATAAGATTGAGAAACTTCTTAACCTGACAGGCCAAGA…	MRYTNGDKVACSIMKHAIILLPMTYKGQVMVSWTPVSTNEDDRKITGYYIYYKETNETNIGHMDGRDACTDG WKREHAEVEDSNGTMKEILTHLKPYSRYAVYVETDTVADADIGARSKISYTITMPYNPSPPLDLRVIKKGAT NIYVMWSPPSSPNGIIYDYRVKIIHQPHDEDPCQDFCEGGQNHSGTHEESVKDTSEIMNSSSTASPPGCCPC PEEPVSFEEDNIDFKSRLHSHVYIHHTGKRREKRSTAVHASSLHTLNNPSWISLSPVYTEYQPATEKVTSRN KNFTYLLHYSHYKIEVSACHEPQHHDCPQDMDMCQLCSSVATIEETTAKKDNGSMVVNLKVEDIKQSSVKVS WAHPVSPNGPVLRYMVFISNDTEGIEHSKFIFQH…	CrusTome	Pérez-Moreno, J.L., Kozma, M.T., DeLeo, D.M., Bracken-Grissom, H.D., Durica, D.S., Mykles, D.L., 2023. CrusTome: a transcriptome database resource for large-scale analyses across Crustacea. G3: Genes, Genomes, Genetics 13. https://doi.org/10.1093/g3journal/jkad113
InsR	InsR1	CalsaE_EVm008364t1/1-384	Decapoda	Callinectes_sapidus	GCTCAGGCATGTATTATCAACTGAAAAACCTACACCCGGGCATTGAGTACCAAGTGAAGGTTGAAGCGCATTCAAGAGCT CCCATGGATGTGAATGACACTGCAGCCACAGCCACTTTCACCACAAAGGCTGAAGACAGTGAAGACCATGGTCAGATGGT GCTGGTGGTAGCCGTGTTTCTGCTGCTGGCAGTGATATGTGGCATCTTTGTGTTCAGGAGAGTTCAAGCACCCAAGCTAC CCGTCGATGAAGAAGTGGATCCTGTTCCAGACAACAATGTGTTTCCCAAACAGTATATACTGGACCCATCGAGCCTGTTG CTGAAAAGGGGGGATCCATTGGGTTGGGGCTACTTTGGACTGGTTCTGAAAGGAGAACTGCAAAGGGGCTCTAAT…	MYYQLKNLHPGIEYQVKVEAHSRAPMDVNDTAATATFTTKAEDSEDHGQMVLVVAVFLLLAVICGIFVFRRV QAPKLPVDEEVDPVPDNNVFPKQYILDPSSLLLKRGDPLGWGYFGLVLKGELQRGSNWVPVAVKLPINLTSQ EDIMSEARLMLELKSFHIVRAYGVMIESKHTYLVMEYMSNSDLLKYLRQQKTVLEIEQVCDMALQIADGMAY LASKNYVHRDLAARNCLLDENMKIKISDFGMAQITEENYYNVLCSQLFPVRWVAPECFNNHRFTMQSDVWSY GIVLWEILTNGRKPYEELKSNEEVIKKVSNGHTLKDSVWQLTNYWLANLICRCWESEGHDRPSFLDIIGILQ TYASPQFMQLFRSKSFYYESRGQK	CrusTome	Pérez-Moreno, J.L., Kozma, M.T., DeLeo, D.M., Bracken-Grissom, H.D., Durica, D.S., Mykles, D.L., 2023. CrusTome: a transcriptome database resource for large-scale analyses across Crustacea. G3: Genes, Genomes, Genetics 13. https://doi.org/10.1093/g3journal/jkad114
InsR	InsR1	PortriEVm000310t1/1-965	Decapoda	Portunus_trituberculatus	TGCCCTCCTAACCACACAGAAAACAATGGCTATTGCAGTCTCACAGGTGTCAGAGGATGATTGGAAGCCGTGGAGATTCC CTCACTTGCTGGAAATCACTGACTTTCTCCTGGTATATCAAGTGGAGAGTCTGAAGAGTCTTGGCCAGCTGTTCCCTAAC TTGACTGTAATTCGGGGCATGAAGCTGCTGTACCACTATTCTCTTGTCATCTACAACACCCAGCTGGAGAACATTGGACT GTACAATCTTCGCTCCATCCTGCGTGGCAGTGTCAGGATACAGAACAACATAAACTTGTGTTATGTCCACACTGTCAACT GGGATGCCCTCATGAACGCCTCCAACGACAATGTGCTGACGAGAGTGTGACCACGGCTGCACCGCAAGTGGCAAG…	MMICSECCGRSCHGLLVNTVARAQELRGCTSITGSLIISIRYGKTVTKELESSLGAIQRVTHYIRIFKTSPL KSLSFLQSLKVIEGRQLYNDKYALFVHDNANLEDIWDFSKNQELNITKGKIFFHGNPKLCYNNKIETLLNLT GQEEDYSMRFTNGDKVACSIMKAAITLQPLRNRGQVRVRWIPVSTDEDDRKITGYYIYYKETKEKNIGHMDG RDACNDGWKREHVEAEHSTDKMEETLTGLKPDHRYAVYVETDTVADADIGARSNISYITTMPYNPGSPLHLR VVNKGTTHMDVAWSPPSTPLEKLFYYKVKITLQKPDEDTCQDFCKKENHSSGNNEESVKVLSESMINRTDPS SATTVPPPKCCPCPAEPATFERDDIDFRGILHSH…	CrusTome	Pérez-Moreno, J.L., Kozma, M.T., DeLeo, D.M., Bracken-Grissom, H.D., Durica, D.S., Mykles, D.L., 2023. CrusTome: a transcriptome database resource for large-scale analyses across Crustacea. G3: Genes, Genomes, Genetics 13. https://doi.org/10.1093/g3journal/jkad115
InsR	InsR1	PortriEVm000310t2/1-928	Decapoda	Portunus_trituberculatus	TCAACAGATCTGCAGAGAGTGTGACCACGGCTGCACCGCAAGTGGCAAGTGTTGCCACCCACAGTGTGCTGGAGGCTGCC TGGCACCAGTAAATAACCGCGCCTGCATCGCTTGCCGTAACTTTAACACAGGAGACAGATGTGTTGAGACGTGTGGTGAC CTTCTTGAGTTCAAAGGTTACCGGTGTGTTACCAAAGAGTACTGCCAGAGGAAAGGTTTCTTTCTGTTCAATGGAACGCA GTGTGTAACTGAATGTCCAGGAGAGCACAACTCTACAGGGAATGGAACAGAAGGAATGATGATCTGCAGTGAATGTTGCG GAAGGTCCTGTCATGGGTTATTGGTGAACACTGTGGCTCGGGCCCAGGAGCTGAGGGGCTGCACATCTATCACTG…	QQICRECDHGCTASGKCCHPQCAGGCLAPVNNRACIACRNFNTGDRCVETCGDLLEFKGYRCVTKEYCQRKG FFLFNGTQCVTECPGEHNSTGNGTEGMMICSECCGRSCHGLLVNTVARAQELRGCTSITGSLIISIRYGKTV TKELESSLGAIQRVTHYIRIFKTSPLKSLSFLQSLKVIEGRQLYNDKYALFVHDNANLEDIWDFSKNQELNI TKGKIFFHGNPKLCYNNKIETLLNLTGQEEDYSMRFTNGDKVACSIMKAAITLQPLRNRGQVRVRWIPVSTD EDDRKITGYYIYYKETKEKNIGHMDGRDACNDGWKREHVEAEHSTDKMEETLTGLKPDHRYAVYVETDTVAD ADIGARSNISYITTMPYNPGSPLHLRVVNKGTTH…	CrusTome	Pérez-Moreno, J.L., Kozma, M.T., DeLeo, D.M., Bracken-Grissom, H.D., Durica, D.S., Mykles, D.L., 2023. CrusTome: a transcriptome database resource for large-scale analyses across Crustacea. G3: Genes, Genomes, Genetics 13. https://doi.org/10.1093/g3journal/jkad116
InsR	InsR	AIW65594.1	Copepoda	Tigriopus japonicus	ATGAGTGGACGGAACTATGGAGGCATTCTCATCAGTGTTGCAGTCCTTCTCGGATATCTGACAAAGACAA ATGGAGAAGTATGTGGATCCATTACCCTCAAATCTCCTCGAGCCTCCGATTACGATCACCTTCAGAATTG TACCATTATCGAAGGAAATGTGGGAGTTTTTCTGGGCATTGGAAACTTTGGATCGATGAATGACAACATT TCGATGGATCTGAGTTTTCCAAACATTGTGGAAATCACAGATTACCTTTTGGTGTTCAAGGCAAATCGAC TGGAGAGCCTTTCCCAATTATTCCCCAACCTCTTTGTCATCCGCGGGCACGAGCTTCTTGGGGACCACGC TTTGTCTATTTTGGAGAACGAAAACCTACGTGATGTTGGACTGA…	MSGRNYGGILISVAVLLGYLTKTNGEVCGSITLKSPRASDYDHLQNCTIIEGNVGVFLGIGNFGSMNDNI SMDLSFPNIVEITDYLLVFKANRLESLSQLFPNLFVIRGHELLGDHALSILENENLRDVGLTSLTTILRG GVVIKHNPMLCYVDMIDWRRIVSFDYHDHIDAQEVFDSGICPYKCPLECPFQATPHGKFQFCWNLEHCQR QELDNCSSNNQTCFYNSNGSIENCAKECLGGCDIGITKPSNGNCRSCRNVRIGNICQSSCPQGTLLLKDY RCVNNEECNTKYDSNGLERPFKPFRGQCLSKCPEHTKEKNGTCVTCSEDCPTECPGGNITSTDALATFVG CTVIKGSLSIQLKGRNIVQKLEEALSKVKVIEGSLKISRVFSLM…	NCBI
InsR	InsR	KAG1673627.1	Chelicerata	Nymphon striatum	Not Found	MYLISVCDGMNVDNVATAQKLDGCTAISGSLTIQLNGQGGSIYQELEKFLGRIESIDGYLKIMHSASLIS LNFFRNLTVIKGNKLDRDFYSLVVRDNENLQELWDLPQRKNKLKIRNGRPFFHYNPQLCMKKINDTMQNV GIKDLSHIEISPTSNGNKGACTKKNMDLDTFKVNSFTVTILFDNFRKIHYDARTILSYVISYREVTSNQQ ISLFDGRDACGDGNWKVVDYDASNASDKDDKVQYTLSDLIPDTKYAVHVRTSVIDSEPLSGFSKIITFTT KPNYPTSPLDLTSSHITENGLELEWIPPLKPNGKVTHYAISWVQEREDADEVWQQNFCEDLSISFKSKQT DQIEIKDPSFSNKTTPNNNTCSCTNSKKVLEADIKEQIYFENFL…	NCBI
InsR	InsR	XP_037302260.1	Hexapoda	Manduca sexta	CCGCATTCCTCTACTGGGTCGACGGCACGGCCGGCCCCGCGCGCGCTCTCCGTTCCCCAGTCGTTCGCGC GCGTTGTCGGCGATAACTTGTCTGTGTGTTGTTCGCTCTCTATCGCGTGTTGTGTTTACAATAGTGTTGT TATTGTTGTTGTTACAGTCAGTGCTGTGTCAGACTGTGTGAAATTGATATATTACTATTAACAGTCGTGC ACAAGATTATTTACGGACTAAATAAGTGTAGCAGTAGACAACCACGGCAGGCGCCGAGCTCAGCTCGGGT CATGTGGTCATCGGGCCAGGGTCGCGCGGCGTGATGAGACGCGCGTGCGACGGGCCCGCTTGGCCCTTGC TGGCGAGTGCGCTGCTGCTGGCGTGTGCGCAGGCGCTCCCCGCC…	MRRACDGPAWPLLASALLLACAQALPASEQLAPGICPSMDIRNNPEQINRLRGCRVIEGQLSIVLMERST PKIYENISFPELREVTGYIMIYRTKVRNLGDLFPNLTVVRGIQLFKDFAIVIFDNEHLEALGLRSLMRIE RGGVRIQHNDRLCYTNTIDWTRIIAGDADNIIRSNYDTRLCGLCPNAQSRIEDHRQSQQQCPTDSKGKLL CWDDKHCQKICPSSCGVEGCMPNGTCCHSSCLGGCDGPGATHCHVCKNYSLESSEPGSKRICVDTCPAGT YTLFRRCVTEQQCRSMPPPPQPVGTGDSSYFRYALNIRSYKILNNKSCVYMCPSGFTEEGDIHNSTCKLC PSWGCRRECVGGKIDSVATAEQFRGCTHIKGKLEISLRTSGGNT…	NCBI
InsR	InsR	AAC47458.1	Hexapoda	Drosophila melanogaster	ATGTTCAATATGCCACGGGGAGTGACAAAAAGTAAATCCAAGCGTGGGAAAATTAAGATGGAAAACGATA TGGCAGCGGCAGCAGCAACAACAGCAAAAACAACAGCCTGCACGCTTGGACACATTTGTGTTTTGTGCCG GCAAGAAATGTTGCTGGATACATGTTGCTGCCGGCAAGCAGTGGAAGCAGTTGACAGCCCCGCAAGCAGT GAAGAAGCGTATAGCAGTAGCAACAGCAGCAGCTGTCAAGCAAGCAGTGAAATCAGTGCGGAGGAGGTCT GGTTTCTCAGTCATGATGATATCGTACTGTGCCGCAGACCAAAATTTGACGAAGTGGAGACGACGGGTAA AAAGAGGGACGTTAAATGCAGTGGACATCAGTGCAGCAATGAAT…	MFNMPRGVTKSKSKRGKIKMENDMAAAAATTAKTTACTLGHICVLCRQEMLLDTCCCRQAVEAVDSPASS EEAYSSSNSSSCQASSEISAEEVWFLSHDDIVLCRRPKFDEVETTGKKRDVKCSGHQCSNECDDGSTKNN RQQRENFNIFSNCHNILRTLHSLLLLMFNCGIFNKRRRRQHQQQHHHHYQHHHQQHHQQHLQRQQANVSY TKFLLLLQTLAAATTRLSLSPKNYKQQQQLQHNQQLPRATPQQKQQEKDRHKCFHYKHNYSYSPGISLLL FILLANTLAIQAVVLPAHQQHLLHNDIADGLDKTALSVSGTQTRWPRSESNPTMRLSQNVKPCKSMDIRN MVSHFNQLENCTVIEGFLLIDLINDASPLNRSFPKLTEVTDYII…	NCBI
InsR	InsR	NP_001138093.1	Hexapoda	Drosophila melanogaster	CAGTGTTTCACGCGATTTCGAAACGTTGAGATCGTTGCCGCGGTCGCCGTGAATTGGAATTGTGAGTGTG TTCGTCGTGCGGAAAATCATCGCTGTCAAATAGAGGCCACAGTGAATTGCCGATACCTAATACTGTGCAA GGCGAAATTATGTGCCCCAGCATTTCGTGAATGAAAAGTGCGAAAATACAAAATACAGAGCAATAGTGCG AGGTCGGTGGAGTTCGAATTAAAGAAATTCCACGAAATACAAGTGCGGGCGATTCTCGTGTGCTGGCGAG AGTGCGGCTTGTCCGGGTGTATCGGCGACGACTAAATGCATGATTGAGATCACGTGAAATGATCATCGAG TGCCGCGAAGGTGTGAAAGTAAAAATCATGTGAAAAATGTGAGA…	MFNMPRGVTKSKSKRGKIKMENDMAAAATTTACTLGHICVLCRQEMLLDTCCCRQAVEAVDSPASSEEAY SSSNSSSCQASSEISAEEVWFLSHDDIVLCRRPKFDEVETTGKKRDVKCSGHQCSNECDDGSTKNNRQQR ENFNIFSNCHNILRTLQSLLLLMFNCGIFNKRRRRQHQQQHHHHYQHHHQQHHQQHHQRQQANVSYTKFL LLLQTLAAATTRLSLSPKNYKQQQQLQHNQQLPRATPQQKQQEKDRHKCFHYKHNYSYSPGISLLLFILL ANTLAIQAVVLPAHQQHLLHNDIADGLDKTALSVSGTQSRWTRSESNPTMRLSQNVKPCKSMDIRNMVSH FNQLENCTVIEGFLLIDLINDASPLNRSFPKLTEVTDYIIIYRV…	NCBI
InsR	InsR	NP_001138094.1	Hexapoda	Drosophila melanogaster	TCTTTTGTGCCTCGCACTTTGCTTATGTAGTTCTCCCCATTCTGCTCCAGTGTGTTGTTATTGTCGCTGT CGTTGTTTTTGCCGCTGGCGCTTTCGCTTGCATGTGTTGGTGAGCGTATCTATGTTTGTAGCATTGGCGC ACGGGCGGGCATAAGGTGTTCTGCGTGAAAGGAATTGATAATAATCTCACTACAAAGTGTTCAATCAATG AGTTGCAACGGCGGAACAAATAGAAGAAAAATTGCATTCCAACTGAAGTGAAATATTTGTTGCGCTTTTC GGCTGCAACAGAGTGTGAGAGCGGGACGAAAGATGATTACCTAGCGGGGGTGAGAGAGACCCAAAAAGCG AAAGCAGAACTCGTGGAAAGCTGAAAATTTGAGGAAACAATTTC…	MFNMPRGVTKSKSKRGKIKMENDMAAAATTTACTLGHICVLCRQEMLLDTCCCRQAVEAVDSPASSEEAY SSSNSSSCQASSEISAEEVWFLSHDDIVLCRRPKFDEVETTGKKRDVKCSGHQCSNECDDGSTKNNRQQR ENFNIFSNCHNILRTLQSLLLLMFNCGIFNKRRRRQHQQQHHHHYQHHHQQHHQQHHQRQQANVSYTKFL LLLQTLAAATTRLSLSPKNYKQQQQLQHNQQLPRATPQQKQQEKDRHKCFHYKHNYSYSPGISLLLFILL ANTLAIQAVVLPAHQQHLLHNDIADGLDKTALSVSGTQSRWTRSESNPTMRLSQNVKPCKSMDIRNMVSH FNQLENCTVIEGFLLIDLINDASPLNRSFPKLTEVTDYIIIYRV…	NCBI
InsR	InsR	NP_524436.2	Hexapoda	Drosophila melanogaster	GGCTTGTCCGGGTGTGTGAGTAAAATTCACGGTAAATAAATAAATAAAATTTGTGTACACACACATACAC ACACACACGCGCGCTCTCCTATTATTTATATATACACAGCATGTTGTGAAGTTGCGGCGCAAAAAGAAAG CACGCGAATAAAACATAAGAAAATTTAATTACGCCTGCGTCTGGGAAAGTGCGTCGTTCTATTTTGAAAT CGATACCAAAATAAAATACAAATAGAAATAAAAATCAAAAATTAGGTGACACAACAACAACTAGATCAAC AATGCACGACAACAAAACCGTTGCAAAGGGATCGGCGACGACTAAATGCATGATTGAGATCACGTGAAAT GATCATCGAGTGCCGCGAAGGTGTGAAAGTAAAAATCATGTGAA…	MFNMPRGVTKSKSKRGKIKMENDMAAAATTTACTLGHICVLCRQEMLLDTCCCRQAVEAVDSPASSEEAY SSSNSSSCQASSEISAEEVWFLSHDDIVLCRRPKFDEVETTGKKRDVKCSGHQCSNECDDGSTKNNRQQR ENFNIFSNCHNILRTLQSLLLLMFNCGIFNKRRRRQHQQQHHHHYQHHHQQHHQQHHQRQQANVSYTKFL LLLQTLAAATTRLSLSPKNYKQQQQLQHNQQLPRATPQQKQQEKDRHKCFHYKHNYSYSPGISLLLFILL ANTLAIQAVVLPAHQQHLLHNDIADGLDKTALSVSGTQSRWTRSESNPTMRLSQNVKPCKSMDIRNMVSH FNQLENCTVIEGFLLIDLINDASPLNRSFPKLTEVTDYIIIYRV…	NCBI
InsR	InsR	NP_001138095.1	Hexapoda	Drosophila melanogaster	ACACGAATCACGGGCGTCCGTCCGGGCACTTGAAAATGTCATTGCACACAGAGAGAAAAAAAGGCGCGCG CTAAATACTTCATTCACTTGATTCAAGCTGCTTGTCGTTGGCGTTGTTGTTGCTGCTGTTTACGCCACTG CATTCATTCACACATGTGCCGCACGAGAGCAGGAGAGCACGAGACGGAGAGAGAGGCCATGAGATTGGGC GAGCAAGCAGTGTGTTCTGCGTGAAAGGAATTGATAATAATCTCACTACAAAGTGTTCAATCAATGAGTT GCAACGGCGGAACAAATAGAAGAAAAATTGCATTCCAACTGAAGTGAAATATTTGTTGCGCTTTTCGGCT GCAACAGAGTGTGAGAGCGGGACGAAAGATGATTACCTAGCGGG…	MFNMPRGVTKSKSKRGKIKMENDMAAAATTTACTLGHICVLCRQEMLLDTCCCRQAVEAVDSPASSEEAY SSSNSSSCQASSEISAEEVWFLSHDDIVLCRRPKFDEVETTGKKRDVKCSGHQCSNECDDGSTKNNRQQR ENFNIFSNCHNILRTLQSLLLLMFNCGIFNKRRRRQHQQQHHHHYQHHHQQHHQQHHQRQQANVSYTKFL LLLQTLAAATTRLSLSPKNYKQQQQLQHNQQLPRATPQQKQQEKDRHKCFHYKHNYSYSPGISLLLFILL ANTLAIQAVVLPAHQQHLLHNDIADGLDKTALSVSGTQSRWTRSESNPTMRLSQNVKPCKSMDIRNMVSH FNQLENCTVIEGFLLIDLINDASPLNRSFPKLTEVTDYIIIYRV…	NCBI
InsR	InsR2	Canbo1_EVm004089t1/1-511	Decapoda	Cancer_borealis	GCAGCCAGAGAGTGTCACGCCCACGCCCACAAGGAAACCACGCCCTCCACCGCCCTCTGCCCGCCAAAAAAAGGCGCCAC TCAGAAAATCTGCAGCAGCATGGACTTAAGGAACAAGGTGGAGGCGCTGGAAAGGCTGTGTCACTGCTCCATCATCGAGG GTTACCTGCACTTCGTCCTTCAACAACAGAACAGCACAGCCTCCGCCGCCAAGCTGAGGCAGTACAGTTTCCCTGAGCTG CGGGAGATCACGGAACACCTCCTCGTCTACAGTGTGTTCAACCTCACCTCACTAAGGACGCTCTTCCCCAACCTCACTGT TATAAGGGGGGAAGTGCTGTTCTACAACTACGCCCTCGTCATCTTCGAGAACCCAAGCTTGGTGGAGGTTGGCCT…	MDLRNKVEALERLCHCSIIEGYLHFVLQQQNSTASAAKLRQYSFPELREITEHLLVYSVFNLTSLRTLFPNL TVIRGEVLFYNYALVIFENPSLVEVGLASLTSILRGSVRIERNPQLCHVTTVDWARITLKPLTENYINRNSP ESECRPCPADMACPAVTRCGPGRCWGPSACQVLCRSGCSSGCVGGECCHEECVGGCLTPGSPRTCLACRNYW DVEEGRCAPDCPQGKLKVSQHRCERVQACSRGRALRQDTRECVWECPAGQEHTSSPSIGWLCRPCKGQKCPR KCFGANVTSVSHAQSLRGCTLIQGSLTILINGGENVQRELEDNLSSIKEVEHYIKVFRSNITSLAFLSSLTR VGGLERLHRDYSVVILDNPNLQELWNASGLNIER…	CrusTome	Pérez-Moreno, J.L., Kozma, M.T., DeLeo, D.M., Bracken-Grissom, H.D., Durica, D.S., Mykles, D.L., 2023. CrusTome: a transcriptome database resource for large-scale analyses across Crustacea. G3: Genes, Genomes, Genetics 13. https://doi.org/10.1093/g3journal/jkad125
InsR	InsR2	ChequaEVm001693t1/1-808	Decapoda	Cherax_quadricarinatus	CGAAAGACAATCGAAAGTGAAACATTTGAAAAAATCACAATTAGTTCTTTACCTAAAACTCAAGGAATATCTAGAACATC CATGAGAGCAGACATTGTGGGGTCAGCGAAGTGTTCTGAAACAAAGTTTAAAACCAAGCAGAGCTCATATAATTGTGTGA AGCTGCCTGTTAGTGACAGCGCTGTTACTCGCCTCACTGTGCCTCGTTCTGCCAGAGGAAACAAGTACTCTCGAAAGAGC ACTCTGGCACCTGTTGACCGGACGAAATGGCTGATGCGGTCAAGGTGTAGTGGGATGTGGACGAGAGTTTTGGTGCTGCT TACTGTGTGTTTGTTGACCATCAACAGCACAGCACACGCTGCCCACAGTACAGATATCTGCCAGGAGACCGGCAA…	MRADIVGSAKCSETKFKTKQSSYNCVKLPVSDSAVTRLTVPRSARGNKYSRKSTLAPVDRTKWLMRSRCSGM WTRVLVLLTVCLLTINSTAHAAHSTDICQETGNAKADKICSSMDLRNTISALKKLCRCRIIDGHLHFVLQEQ RDNTSVDLLGRYTFPGLREITHHLLMYRVFNLTSLRWLFPNLAVIRGSVLFHNYALVIYDMPGLRDVGLVSL TAILRGSVRIERNPRLCYLHTVDWSSITLNPLVENYVNRNRPDSECPSCTGSLRCLPSTECGPPRCWGPYDC QTLCGECPGGCVKGECCHEECVGGCLTPNNATSCHACRNVLDHDTCVPSCTSPKFKVSEHRCEPREVCSVNY AIKRDTQECVERCPTGYNTTTVFDGSRYITQCDP…	CrusTome	Pérez-Moreno, J.L., Kozma, M.T., DeLeo, D.M., Bracken-Grissom, H.D., Durica, D.S., Mykles, D.L., 2023. CrusTome: a transcriptome database resource for large-scale analyses across Crustacea. G3: Genes, Genomes, Genetics 13. https://doi.org/10.1093/g3journal/jkad126
InsR	InsR2	HomameEVm000930t1/1-1367	Decapoda	Homarus_americanus	CACTGTGACGTTATTCTCTACGCTCCGCCTTCAACGCACTCACACATTAGCGCTGCTCATCGGTATAATAATCTTACTCA ATCATAGCTGGGAATATTTACACAACTGAAATATATAAACATTCAGTGAGAAAAAAAAACCCTTCTAGCGTCGTTAATGA CTAATGACTCAACAGAAACAACAGTGAAATAGAAGGCCACTCAGTCACTCCTGCCTTGGTTCATACAGCCAGGTGACTTG CTATTATGAAGTAACAGAAGAAGAAGTTTGATAATGACGACACTAAGATAGCATTTTGGTGAAAGGGGAGTCGGCAGTGT CGGGTGTCGAGATTCGGGAAGTTCTGGTGAAGAATTTAAACCCCACGGATGACCGAACCACCGTTTAACCAAGAT…	MYVCHHTHHVHFRKKLDHKLNTRQHRVQPAGHLREAQDSWNTETDGEMVLTVPPLVSGTLYMTHRLVVTVSS LQDGSLPEVLPLPCLRIIIHFTSQCNSDHSKHSLAVKQKRSLYSAGGYQYYRSISKLPFTEKCQRSQPKINN CKPQTNTSDNNVNESQRTCQTRLMISNSPVSEETNSNKRLDPKRTSEDVSDGVSQTTNTTALSLPSQPRRRG ETHQTASYRTSRCRRARRWSEWWARVVIVLTVWVWAGHHHVQAAHTTNICQEKHKGPADKICGSLDLRNNIS ALDKLCRCRIIDGHLHFVLQEQRDNASIHRLNRYSFPGLKEITHHLLVYRVFNLTSLGRLFPHLAVIRGDVL FHNYALVIYDVPNLKEVGLASLTVILRGSVRIER…	CrusTome	Pérez-Moreno, J.L., Kozma, M.T., DeLeo, D.M., Bracken-Grissom, H.D., Durica, D.S., Mykles, D.L., 2023. CrusTome: a transcriptome database resource for large-scale analyses across Crustacea. G3: Genes, Genomes, Genetics 13. https://doi.org/10.1093/g3journal/jkad127
InsR	InsR2	Panar1_EVm005782t1/1-482	Decapoda	Panulirus_argus	TCCCGGCGGGTGCGTGGGCGAGCAGTGCTGCCACGAGGAGTGCCTCGGGGGCTGCCTCGCCCCGGGCGATCCCGCCAGCT GCCACGCCTGCAGGAGGCTCCTGGACGACGGCAGGTGCACCCACTCCTGTTCCAGCCCCAAGTTCCAGGTGCTGAAGCAC CGGTGCGAGGCGCGGGAGGTCTGCTCCAGGCAGTACGCCATCAAGAGAGACACCCAGGAGTGCGTGGAGGGCTGCCCGCT CGGCTACAACGAGACCGTGACGCGTCTCGGGAGCCGGGAGGTGACGGAGTGCGTCCCGTGCGAAGGCTACGTGTGCCCCA AGCGCTGCCCGGCCACCACGGTGAAGAGCATAAGCCACGCCCAGCTCCTGCGCGGCTGCACCATCATTGACGGCC…	PGGCVGEQCCHEECLGGCLAPGDPASCHACRRLLDDGRCTHSCSSPKFQVLKHRCEAREVCSRQYAIKRDTQ ECVEGCPLGYNETVTRLGSREVTECVPCEGYVCPKRCPATTVKSISHAQLLRGCTIIDGHLTVHINGGENIE RELEDNLSGIEEVRGYVKIFRTNITSLGFLSNLTRIGGRELLYSNYSLVILDNPNLQTLWDTTNLTIDRGKA FVQSNPKLCLHHVEELINNSKITGLSDTDVSPTSNGDRVPCKVTPLKASVSTSVLYGTLTVTVATHLPSVTV YYVNYKKADKNVSLYESDGPCSDQGWSTVEMAAGNATGVGGAVHGTIVNLEPYTRYAVYVKTYSLASSAEGA QSDVLYAVTSPYNPTEPVRLQWASPNSTTLELWW…	CrusTome	Pérez-Moreno, J.L., Kozma, M.T., DeLeo, D.M., Bracken-Grissom, H.D., Durica, D.S., Mykles, D.L., 2023. CrusTome: a transcriptome database resource for large-scale analyses across Crustacea. G3: Genes, Genomes, Genetics 13. https://doi.org/10.1093/g3journal/jkad128
InsR	InsR2	CarmaC_EVm001651t1/1-999	Decapoda	Carcinus_maenas	TCAATGTGTGATGGTGATGGTGCACGGTAGTGATGAAAACATACTTAAAGTGTTTGCATCCCCAGATTCTGACCTGGTAA TACACCTTGAAACGTCTGACACCAGCCTCATCCTGCACCATCTGCGTCACTTCTCTGTTTACACTGTGGCCATCACCGCC TGCCTCCAACCACGCATTTGCATTAGAACACCATCGTCTGTTGGCCTCAATACCACCACGCTCAACATGAATAAAACCGT GAACTGCAAGCTGTGCTCCACCGTGCCTGCTGTCGTCACCGCCCTCACCGACGCTAGCCCTGCCGCCGACATCATACCGG AACATTCGCTAACAGTCCTCCAGAACAACGGTTCCTCTTCAGTCGTCATGTCGTGGCTTCCTCCGTCTTCCATCA…	MVMVHGSDENILKVFASPDSDLVIHLETSDTSLILHHLRHFSVYTVAITACLQPRICIRTPSSVGLNTTTLN MNKTVNCKLCSTVPAVVTALTDASPAADIIPEHSLTVLQNNGSSSVVMSWLPPSSINGRIMHYILRCLTPHD ESYERIVNPTSQKHEEERLRFSLDDLEPGNYSCKLAARSSIGYGNFTQPISFVVMSSSSFSGENDSRAWWAT LLGVAALLVVVVVVVPLWWWRWRSTINIPDKIAITDNPHYDDLHERIRKGMILKRDNLHITENVPPLGSGAY GLVLAGELRKDGQVWRVAIKTHSNFMSKEWSKHLIKEAEIMQNLECHHIVQLMGVVGDCLPVYLVMELMEGG DLKTYLKRYKRCVTNQTIMEMAVQAADGMTYLAS…	CrusTome	Pérez-Moreno, J.L., Kozma, M.T., DeLeo, D.M., Bracken-Grissom, H.D., Durica, D.S., Mykles, D.L., 2023. CrusTome: a transcriptome database resource for large-scale analyses across Crustacea. G3: Genes, Genomes, Genetics 13. https://doi.org/10.1093/g3journal/jkad129
InsR	InsR2	CarmaY_EVm006907t1/1-451	Decapoda	Carcinus_maenas	TCGTCCCTGCCCCCGTCCCCTGGGTGCCGTGATGACCTGTGCCTGGGCCTCCCAACCCTCGCACCGACCCACATTTAAGA TCATCACGGCTTTTCTGCTGCAGTACGTGAGTCCTGAGTTCCAGAGAAGGATGGAACAAGTCTCATTCATCCACACCTTA AAGACAGAAATAGCCAGTGATGAGGACAACGTTCAGCTGCTGCGGCTAATGAACGCCAGCACCACCAATGAAGACTCATC TCAGTGGAGTTCAGCCAGCCACTCTTTGTCTGCCACCACTCCCTCCCATCCTGTGTGGCAGCGGCAATCCTTCCACACAC CGAACACGGAGGCGGACAACTCTTCGCAGAGACGTCAGCTCCACACACACACAACAGATAACTCAGACACTGAGT…	MTCAWASQPSHRPTFKIITAFLLQYVSPEFQRRMEQVSFIHTLKTEIASDEDNVQLLRLMNASTTNEDSSQW SSASHSLSATTPSHPVWQRQSFHTPNTEADNSSQRRQLHTHTTDNSDTEFSRQIKSFHMQDNVPCSSNVQTS CLFQVTPHTWQLDTLDVVSGTRQSGSGLPLSLVHYKNTDKKRFTSLPKNSRGSASKPSLQSVASSYSPPSVV THAVPFTSFTPHITSCHSSTPPTSRSVCSSFLPSSSGSTALELSCNFSTPPSSLSLHTLHNPQLAASLAHDS TSKLQGSSPLHCTAATSLTLARAFPGLSEASVHSSVHLAAGNPSVPQRPAIFSCCIANIRSLAQSRPSLAAS EPLLSHQESPIESPFPSSSVDHLPTTPESDSTTS…	CrusTome	Pérez-Moreno, J.L., Kozma, M.T., DeLeo, D.M., Bracken-Grissom, H.D., Durica, D.S., Mykles, D.L., 2023. CrusTome: a transcriptome database resource for large-scale analyses across Crustacea. G3: Genes, Genomes, Genetics 13. https://doi.org/10.1093/g3journal/jkad130
InsR	InsR2	Procl2_EVm006327t1/1-484	Decapoda	Procambarus_clarkii	GTACCGTGTGGTGGTGGTGGTGGTAGCGATGGTGGTGGTGGTGAGCTGTGTTGTGGCATGGTGGTGGAAACGCTCCTACA ACGCCAACACCATCCCCACCACCCTCGACCAAGTGGATGTGAACCCCTTCTACCGAGAAGGCTTCGCGCCCTCGGAGATG TTTCGTGAAGAGTTTATCGTATGGCGCGACGACTTGAAGGTACAGGTGGAGGCACCGCTGGGACATGGGTACTTCGGCAT GGTTTTCCTTGGTGAGCTGCGGGTAGGGGGCGTGAGCAAGCGGGTGGCCGTCAAGACCCACAGCGACACAGCCTCGACGG AACAGATTGCTAGGTTCCTCAAGGAAGCTGCCGTCATGCAGGAGATAGAGTGTCACCACGTCGTGAGGCTGCTGG…	MVVVVSCVVAWWWKRSYNANTIPTTLDQVDVNPFYREGFAPSEMFREEFIVWRDDLKVQVEAPLGHGYFGMV FLGELRVGGVSKRVAVKTHSDTASTEQIARFLKEAAVMQEIECHHVVRLLGVVGDYAPVYVVMELMQKGDLK TYLKKHHRRLISDQKVVEMALEAADGMTYLAWRRLVHRDLAARNCLLDHNLTLKIGDFGLSRNLQSNYYRKE GHGVLPVRWMAPESLQFSVYSSQSDVWSYGVLLWEMATRGDTPYKNNTNDEVMRLVVEQRARLGSPPHCPLP LLTVMRRCWNYNPARRPSFSAVASFLLKHVSDHFEERFERVSFFHSLMATDPSGQDGGPGGEAQYLSAASDD EDLHPLALSTASDEEDLYPLALLTNTSDLSHDST…	CrusTome	Pérez-Moreno, J.L., Kozma, M.T., DeLeo, D.M., Bracken-Grissom, H.D., Durica, D.S., Mykles, D.L., 2023. CrusTome: a transcriptome database resource for large-scale analyses across Crustacea. G3: Genes, Genomes, Genetics 13. https://doi.org/10.1093/g3journal/jkad131
InsR	InsR2	Canbo1_EVm002105t1/1-747	Decapoda	Cancer_borealis	GTTGGTGTCGGCTCTGCTGGGCGTGGTCGGGGTGGTGGCGGCGGGGCTCGGGTGTTGGGGATGGAGGCGTTACAACATCA TCCCAGAGACTCCCGCGAAGGTCGATCCAAATCCCTGTTATCAAGTGGGCTTCGCTCCATCAGAAATGTTCCGAGCGGAG TTTATACTGTGGCGCGATGATCTGAAGGTGCTGCTGGACCGTCTGCTGGGCAAGGGTTTCTTCGGGAAGGTGTTCGAGGG TGAGCTGACCCGCGGCACCAAGATGAGGGTGGCGGTCAAAACACACACGGAAAGAGCAAGCGAGGAAGACATAAGGCAGT TCTTAAAGGAGGCGACTGTGATGCAGAACATTTCGTGCCATCACGTGGTCCGCTTCCTGGGCGTGGTGGGCGACT…	MFRAEFILWRDDLKVLLDRLLGKGFFGKVFEGELTRGTKMRVAVKTHTERASEEDIRQFLKEATVMQNISCH HVVRFLGVVGDYQPVYVVMELMEQGDLKTFLARHSRHKVSAEKLVEMAVQAADGMAYLAAGRLVHRDLAARN CLLDKNLTLKIGDFGLSRRLKSNYYRKEGQGMLPVKWMAPESLQHSIYSTNSDMWSYGVLLWEMATRGLTPY KDCTNEEVIRLVVEKYATLDRPRNSPPPFQRLMRRCWMYDPQQRPSFLAVTKFLLKETSAEFQERFEQVSFY HGRSSDYARYRQADTGGFLRAGANDSNDDASDDIAFTSSSSEKSDEEIAEKDVLCFRTLQGTTEAAKKSPRG ARGEASTTLAGMGVGEMGEAGMCRVAGGVTGPSD…	CrusTome	Pérez-Moreno, J.L., Kozma, M.T., DeLeo, D.M., Bracken-Grissom, H.D., Durica, D.S., Mykles, D.L., 2023. CrusTome: a transcriptome database resource for large-scale analyses across Crustacea. G3: Genes, Genomes, Genetics 13. https://doi.org/10.1093/g3journal/jkad132
InsR	InsR2	Muntra_EVm003399t1/1-428	Decapoda	Munidopsis_transtridens	CCGGCCCCACCCGCGCCATCCCTGACATGCTGGACCGTGTGGACCTGAACCCTTACTACCGAGAAGGGTTCGCGCCGGCC GAGATATTCAACTCCGAGTACATCTTCTGGCGGGACGACGTGAAGGTGCACCACGACAAGCCCCTGGGACACGGTTTCTT CGGCACGGTGTTCGAGGGTGAACTGGTGTCCCAGAGGGCGGGGGGAGTCGGGGAGTGCGGGAGGAAGGTGGCCGTGAAGA CCCACAACGAGACGGCCACCCAGGAAGATATCAAGCAGTTCCTGAGGGAGGCGGCCGTTATGCAGACCATCCAGTGTCAA CACGTGGTCAGGCTGCTGGGGGTGGTGGGGGACTACGCGCCCGTGTACGTGGTGATGGAGCTGATGAGAGGCGGA…	MLDRVDLNPYYREGFAPAEIFNSEYIFWRDDVKVHHDKPLGHGFFGTVFEGELVSQRAGGVGECGRKVAVKT HNETATQEDIKQFLREAAVMQTIQCQHVVRLLGVVGDYAPVYVVMELMRGGDLKTFLRAHTSHVTHQKLVEM AVEAADGMAYLAAGRLVHRDLAARNCMLDQNLSLKIGDFGLTRNLKSDYYRKEGQGALPVRWMAPESLQLSM YSVQSDVWSYGVLLWEMATRGQTPYKNQSNDEVIRLVVEGRAALPRPRNTPAPFARLMRRCWRYEPKQRPAF VAITKFLLKHTSAEYQHKFDQVSFYHSRACDYTRYERCEQQTGFMTACARESEDDTSDDPALLTSSGHSDAE EDEEERDCLRYRRTPHGSPKSAWLGDTSPTMTSK…	CrusTome	Pérez-Moreno, J.L., Kozma, M.T., DeLeo, D.M., Bracken-Grissom, H.D., Durica, D.S., Mykles, D.L., 2023. CrusTome: a transcriptome database resource for large-scale analyses across Crustacea. G3: Genes, Genomes, Genetics 13. https://doi.org/10.1093/g3journal/jkad133
InsR	InsR2	Panar1_EVm002773t1/1-771	Decapoda	Panulirus_argus	CCCCCCGCCGCCGTCGCCGCCGCCTCCGCCTCCTGCTGCTCCTGCCGGAACCCACGCCTGCACGAGGACCAGGAGGTCAT GGGCCAGATAAGCTTCGAGGACTTCATCATGGACAACGTGTACGTGAAGAAGATCAACAGGTCCCGCCGGAGGACTCGAC AGAGCCTCGTCATCAGCGACCAGGAGTTCGAGACGAGCCTCCAGACGGCGCACCAGCCCCCCAAGGACACCCCTCTAGCG ACGGCGGGCGGCGAGGCCCTCAGGGACGCCTCGAACTCCGAGGAACCCGCTCTGTCGCCCCCGGTCCGGGAGAACGGGGA GGAGATGATGGACGAGTTCCCTCTGCACCAGACGGTGCACGAGTTCCCGCTCCACCAGACAGTGCACGAGTTCCC…	MGQISFEDFIMDNVYVKKINRSRRRTRQSLVISDQEFETSLQTAHQPPKDTPLATAGGEALRDASNSEEPAL SPPVRENGEEMMDEFPLHQTVHEFPLHQTVHEFPLHQGQTVHEFPTHAGIQADYRLHEENLTQYDRPHLDLG SALLQQVHMTRAPRLTLHDLHHSSLYTVGVVACQAPLAVPGQWGQRGPQIKLCSNIPARTAAYTRASDAADA VPEGSLRALVPNDTSRDSVVISWDPPESPNGGVVAYILKIQSLVVDRCINSGEFESRGRKVEYHDLSPGNYT VWVKVRSKAKYGNFSAPAFFVIEDASSTDVSLVVASSLLGVAGAVVAAFTYWLWRRHRHSYSIPDTLEKVDI NPYYREGFAPAEIFREEFIFWRDDLQVFHDRPLG…	CrusTome	Pérez-Moreno, J.L., Kozma, M.T., DeLeo, D.M., Bracken-Grissom, H.D., Durica, D.S., Mykles, D.L., 2023. CrusTome: a transcriptome database resource for large-scale analyses across Crustacea. G3: Genes, Genomes, Genetics 13. https://doi.org/10.1093/g3journal/jkad134
InsR	InsR2	ChequaEVm003885t1/1-510	Decapoda	Cherax_quadricarinatus	ACGGACGTCAACTTGTTAGTGACTTCGATAGTTGTAATGCTGGTGGGAACAATACTGGCAGGGGCGGTGTGCTGGTGCTG GCGACGCTACACAAGTAGATACACCATACCAGACACCATCGACAAGGTCGACTTCAACCCTTATTACAGTGAGGGTTTCG CTCCGGCCGAGATCTTCCGAGAGGAATTTATCCTCTGGAGGGACGACCTGAAAGTTCTTCAGGAACCTGCTCTTGGTAAT GGGTTCTTCGGGAAGGTGCTGCAGGGAGAGCTCACTCTAAACGGCCAGCAGAATAAGGTGGCTGTCAAGACTCACAGGGA CAGAGCCACCACGGAGGACATCCATCAGTTTCTCAAGGAAGCTGCACTTATGCAGGACATCTCGTGCCATCATGT…	MLVGTILAGAVCWCWRRYTSRYTIPDTIDKVDFNPYYSEGFAPAEIFREEFILWRDDLKVLQEPALGNGFFG KVLQGELTLNGQQNKVAVKTHRDRATTEDIHQFLKEAALMQDISCHHVVRLLGVVGDYAPVYVVMELMQEGD LKTFLNNHPPNFLTCQKMMEMAVEAADGMAYLAACKLVHRDLAARNCMLDHNLTLKIGDFGLTRNLKAEYYR KEGHKVLPVKWMAPESLQFSLYSTQSDVWSYGVLLWEMATRGVTPYKNHTNDEVIRMVVERYTTLGRPRNCP QPFQRVMRRCWRYQARERPSFLAITNFLLKHTSTEYQKRFEKVSFYHSRSSNYCRYKRSETTGFMSECARES DEDDHSNDLALQSSSEVSDADTPENDFVTSRSTP…	CrusTome	Pérez-Moreno, J.L., Kozma, M.T., DeLeo, D.M., Bracken-Grissom, H.D., Durica, D.S., Mykles, D.L., 2023. CrusTome: a transcriptome database resource for large-scale analyses across Crustacea. G3: Genes, Genomes, Genetics 13. https://doi.org/10.1093/g3journal/jkad135
InsR	InsR2	WMX18616.1	Decapoda	Scylla paramamosain	ACATGGGAACGGGATGAGCCCAGCGCATAACCTGGCGTCGTAACCCGGCGCCAGGGGTGTTGCGTTTCGG AGGGTCCGGCACGCAGTCTCTCACCACCACCAGAAAAATTACAGTTACCACCACCACCACTACCACCGCG ACATCCACCATCGTCCTCACCACCATCACCACCACCACCACCACCGCCGTCCACCATCACCAGTACTCAA AGACCCCTGCAGCTTTCACCACCACACGCCCCCTTGGGAAGGGCCACTACGGGCCCCACGCCGCCCTCCT ACGCGCCCCTCCGCTGCGGCAGGGGCATGTGGGAGTGGCGGGCATGGGTGCTGGTGGTGCTGGCAGTGCT GGGGGCGGCCAGGGAGTGCCACGCCCAAGCCCACTACGGGGAAA…	MWEWRAWVLVVLAVLGAARECHAQAHYGETSTSASLCPPKRGSSQKICSSMDLRNNVEELARLCHCSIIE GYLHFVLQEQNDSASAAKLREFTFPELREITEHLLVYRVFSLTTLRTLFPNLTVIRGEVLFYNYALVIYD TPNLVEVGLASLTSILRGSVRIERNRQLCHVTTVDWTRITSRPLTKNYINRNKPESECRPCPADMGCPAA TRCGPGRCWGPGACQILCRSGCPGGCVGGECCHEECVGGCLTPGSPRTCLACRNFWDVEEGRCSPDCPPG KLKVSRHRCERVQACPHGRALRLDTRECVWECPAGHENTTSAIFGRLCRPCQGHQCPRRCPGTNVSSVSH AQALRGCTLIEGGLTILINGGENVQKELEENLSTIKEVEHFVKV…	Literature	​Liu, A., Hao, S., Liu, F., Huang, H., Ye, H., 2023. Isolation of an Insulin-Like Receptor Involved in the Testicular Development of the Mud Crab Scylla paramamosain. Int J Mol Sci 24, 13639. https://doi.org/10.3390/ijms241713639
InsR	InsR2	ANC28181.1	Decapoda	Sagmariasus verreauxi	ATGGTGTTTCACATAACTCCCATTGTGGTGGTGAGTGTAACAGGTGTATATGTGACGTGTAGACTAGTTG TAGCGAGAGTAAGTTACCTCCAAGTGAACACTTTCTTGGACTTGTACCCTTTTAGTTGTTTGCAGGAAAG CCAAGGACTGACAGCTTGGTGTGGTAGTAGTAAACATTCCAAACACCATTTATTAAATGAACACAAACAG TTTATGTATAATGTAGAAAATGATAGATATATGAAGATATTCCAGATAGTCTCTGCCAAATTGTATGATC AATCCAAACTAAAGATGAAGGAATGTGAAACACGAACGAAAGCATCAATTAGAATTTTGCAGAAAAGCCA AAGAAAGTCTGTGAGAACACCTATGATATTGAACCCCAAGGAAC…	MVFHITPIVVVSVTGVYVTCRLVVARVSYLQVNTFLDLYPFSCLQESQGLTAWCGSSKHSKHHLLNEHKQ FMYNVENDRYMKIFQIVSAKLYDQSKLKMKECETRTKASIRILQKSQRKSVRTPMILNPKERVELLSHSD KRLELRSEEVSESLDGTRKTVSPSLSQCIRREDTTASPVPTPGTRPFRGTSWGVGRWWKVVVVLALWVWA GECRAQASTHHTPNICQQRYNGTADKICGSMDLRNSISALEKLCPCRIIDGHLHFVLQEQRDSASMTRLS QYSFPGLREITHHLLIYRVFSLASLHSLFPNLAVIRGDVLFHNYALVIYDVPSLQEVGLVSLTVILRGSV RIERNPQLCYVHTVDWGHITVNRLAENYINRNRPVSECPSCPEE…	Literature	​Liu, A., Hao, S., Liu, F., Huang, H., Ye, H., 2023. Isolation of an Insulin-Like Receptor Involved in the Testicular Development of the Mud Crab Scylla paramamosain. Int J Mol Sci 24, 13639. https://doi.org/10.3390/ijms241713639
InsR	InsR2	AVU05021.1	Decapoda	Penaeus chinensis	GCCCGGTTTTCCCTCGACCATTCCAGGCTCTTAGCGGAGGCCCCTCCAACGGAGCAAAGTGCGAACCAAA GAACACGTGTCCTTGCGAGGGATGACGAGAGTGCAGCCTCAGATGCGCGTGCGGGAGGCGCAGCATCGCG CGGCCGCGAGACGGAGCCGGAGAGAGAAGGTCGCCTCCCCCGCGCGTCCCGAAGGACCTCCAGACTCGGC TCTCGCGGAGGTCCTCGGGACGCAGGGATTGGGGCCGCCAGCGTGAGGCCGTCGCAGGCGCGCCCTTACG CCCGCACCCGCGCCCACGGCTTGGGACAGCCATGCGGGTGGGCGGGGTGGTGCGTGCGGACGGTGGTCAT GCTGGCGGTGTGGGCGTCGGTGGCGAAGTCCCACGCCCACCAGG…	MLAVWASVAKSHAHQDANVCQQKYNRTADQICESMDLRNNISALEKLCLCRVIDGHLHFVLQEQRDNASI ARLSQYSFPGLREITHHLLVYRVFNLTSLRRLFPNLAVIRGDVLFHNYALVIYDVPNLREVGLVSLTVIL RGSVRIERNPRLCFVHTVDWEHITANRLAENYINRNRPQHECPECPPALGCFRSRRCGAPRCWGQHHCQT LCGSECPGGCVGSQCCHEECLGGCQRPQSATSCHACRNLLDEGRCTQSCSSPKFKVLQHRCEERSFCRRN YVIKLDTKECVKRCPLGYNVSSNSAGESLCVPCEGSVCPKECGAAVVKSVSRAQALRGCTVIRGDLTVNI NGGENIERELEENLSSIEEVTGFVKVFRSNVTSLDFLRNLTRIG…	Literature	​Liu, A., Hao, S., Liu, F., Huang, H., Ye, H., 2023. Isolation of an Insulin-Like Receptor Involved in the Testicular Development of the Mud Crab Scylla paramamosain. Int J Mol Sci 24, 13639. https://doi.org/10.3390/ijms241713639
InsR	InsR2	Procl2_EVm004951t1/1-575	Decapoda	Procambarus_clarkii	GCAACTGCATGCTCAACAAAGACCTTACCCTCAAGATTGGCGACTTTGGTCTCTCCCGTAATCTTCAGTCTGACTACTAC AGGAAAGAGGGTCAGGGAGTACTGCCGGTGAAGTGGATGGCGCCGGAGAGTCTTCAGTTCAGTGTGTACAGCACCCACAG TGATGTGTGGAGCTACGGAGTCCTGCTGTGGGAGATGGCCACCAGGGGCGTCACACCCTACAAGAACCGAACCAATGATG AGGTGATCCGGCTTGTGGTGGAGCGGTACGCCACTCTGGGCCGTCCCAGGAACTGTCCCCTGCCACTCCAACAAGTCATG AGACGGTGCTGGAGGTACGAGCCCAGGAGAAGACCTTCCTTCCTCTCTATCACCAAGTTCCTGCTCAAGCACACA…	MLNKDLTLKIGDFGLSRNLQSDYYRKEGQGVLPVKWMAPESLQFSVYSTHSDVWSYGVLLWEMATRGVTPYK NRTNDEVIRLVVERYATLGRPRNCPLPLQQVMRRCWRYEPRRRPSFLSITKFLLKHTSAEYQQRFEGLSFYH SRYNHYSRYHQTERSGFMADAARESDADDNSDDQALMTSPELSDGDTPEKDFIRDRRTPNISSKSKRTFSTP NEPTSWSGKVTFGRTAEGIGEGQDLTVCGRWSGVSQHSANKHLYTNYSSDDTCSDQSLRVGRVCQGLGDQKG AGLPIFPTPQDYRELRFSQLHLGTPSTQGSARCSSSSLKPSNSPQPLCFNSPSGRCSSPVSPILARSLSSLT QRSLGSNLTLTNIFQSSIKFRPPSPNLSIPVYSN…	CrusTome	Pérez-Moreno, J.L., Kozma, M.T., DeLeo, D.M., Bracken-Grissom, H.D., Durica, D.S., Mykles, D.L., 2023. CrusTome: a transcriptome database resource for large-scale analyses across Crustacea. G3: Genes, Genomes, Genetics 13. https://doi.org/10.1093/g3journal/jkad136
InsR	InsR3	PromerEVm001220t1/1-686	Isopoda	Proasellus_meridianus	GTGGTATCAACGCAGAGTACGGGGGACTCAGAAGGCTATAGCAAAGCGCAGTGGTCGCTGTCTATCCGTTTGACTTTGTG CTTGCAACGTTGCAGTGTGGAGTTGACCTTACCTGACTTTAAGTTGTGCTTGATACAATAATGAGCAATACTAATTGTGT ATATTATATGTGGATTGTTAAATAGTGGTTATGAAAGTTGTGAAAGGTAAAATACTATAGGCCTACTCAGGTCACTCAAT TTATTAAATATTGTTTTTCATTTCCTTTATAGTGTCAGTGATTGTCGCAAGCACGCATTTCGATTTTTGAAAGGTGTTTG AAAGCACGAAGCTCATTCACTTTAAGAATTTTTGATGGATGCCTTTAGAAAAATATTTTTCTCGCTCATTTGCCT…	MDAFRKIFFSLICLASVKAKLYIEEENTHTVCRNVRIWNLSGQNLANEIKALQKCQIIEGYLDIRDVTLDSS TSFPKLVQVTDYVVLYFVEGVTSVAELFPLLSVIRGTNLFYNIYGLVLIDNHDFREIGSWSLKVIKSGAIRL ESNAIMCINSRAELDRITHKDYHDRLVLHKNYYLCPFEDCEEENWCSAPERTCKNIGCYEDNECHEECLGGC KCQFNSSCCAACKHFLMGNKCVLECPTDHLTYMKYRCVTAKQCQNYGWAILQNETLCIKKCPEGSVKRNGTG ICEPRQVKDWCDGATLTNTYLGSNLKGCSVINGNLIIMVTAGKNVTRQLEENLAKLEIITGYLRVVGSNALF SLNILKNLKEIQGKEVATDGCVLCVFENSNLEEL…	CrusTome	Pérez-Moreno, J.L., Kozma, M.T., DeLeo, D.M., Bracken-Grissom, H.D., Durica, D.S., Mykles, D.L., 2023. CrusTome: a transcriptome database resource for large-scale analyses across Crustacea. G3: Genes, Genomes, Genetics 13. https://doi.org/10.1093/g3journal/jkad137
InsR	InsR3	AseaqSEVm000510t2/1-1446	Isopoda	Asellus_aquaticus	GTGCTTGTAATGGAAGTTCTTCTACCAAGTTTCAAATAAGGATTAATATACGTATTTTAATTAAGAACCGCAACTAATAT TGAACAGCCCCAGACTGACATTTGCAAAATGAGGGCTTTGGAATTTGTCTTAGTCTTCTTCTCCTTAGTAACAACTGCGT TTGCGGATGTGGAAATTGTTAAAGGCTCACAGCAAACGCACACAGCTTGCCGCAACGTGACAATAAACAAGCTGACAGGA CAGAAACTGGAGCAGAAAATAAAGGAGATCCAACAGTGCCAGGTCATCGAAGGGCATCTGGAAATTAGAGAAGTGACACT AAGCGAGACCACTTCTTTTCCAAATCTTATTCAGGTAACGGATTACGTGGTTCTATACTTCGTCCAGGGAGTGAA…	MRALEFVLVFFSLVTTAFADVEIVKGSQQTHTACRNVTINKLTGQKLEQKIKEIQQCQVIEGHLEIREVTLS ETTSFPNLIQVTDYVVLYFVQGVNSVAKLFPRLSVIRGGTLFYDYALVLIDNHDLREIGPWSLRSVNRGAIR LESNIVMCLDNTNQFDKLTQHEYYRNLNFIHKNFNYCPFDDCEEEGWCAAREKTCQDNGGCFEEQGCHNMCL GGCNSPNDPTCCAACKRFLLKEECVTECPKNKREPYLKYLDYRCITEAQCLSYKWVIYDDKDADEDPTCIPT CPEGFVYRNFSGKCEKRQRSDWCEGTTITSTDLGSSLKDCSSIRGNLFIMVTGGKNVTRTLKRNLGKLEEIS GYLRVVGANALRSLNFLSELRLIKGEQVSNDGCT…	CrusTome	Pérez-Moreno, J.L., Kozma, M.T., DeLeo, D.M., Bracken-Grissom, H.D., Durica, D.S., Mykles, D.L., 2023. CrusTome: a transcriptome database resource for large-scale analyses across Crustacea. G3: Genes, Genomes, Genetics 13. https://doi.org/10.1093/g3journal/jkad138
InsR	InsR3	AseaqSEVm000510t5/1-1410	Isopoda	Asellus_aquaticus	GTGCTTGTAATGGAAGTTCTTCTACCAAGTTTCAAATAAGGATTAATATACGTATTTTAATTAAGAACCGCAACTAATAT TGAACAGCCCCAGACTGACATTTGCAAAATGAGGGCTTTGGAATTTGTCTTAGTCTTCTTCTCCTTAGTAACAACTGCGT TTGCGGATGTGGAAATTGTTAAAGGCTCACAGCAAACGCACACAGCTTGCCGCAACGTGACAATAAACAAGCTGACAGGA CAGAAACTGGAGCAGAAAATAAAGGAGATCCAACAGTGCCAGGTCATCGAAGGGCATCTGGAAATTAGAGAAGTGACACT AAGCGAGACCACTTCTTTTCCAAATCTTATTCAGGTAACGGATTACGTGGTTCTATACTTCGTCCAGGGAGTGAA…	MRALEFVLVFFSLVTTAFADVEIVKGSQQTHTACRNVTINKLTGQKLEQKIKEIQQCQVIEGHLEIREVTLS ETTSFPNLIQVTDYVVLYFVQGVNSVAKLFPRLSVIRGGTLFYDYALVLIDNHDLREIGPWSLRSVNRGAIR LESNIVMCLDNTNQFDKLTQHEYYRNLNFIHKNFNYCPFDDCEEEGWCAAREKTCQDNGGCFEEQGCHNMCL GGCNSPNDPTCCAACKRFLLKEECVTECPKNKREPYLKYLDYRCITEAQCLSYKWVIYDDKDADEDPTCIPT CPEGFVYRNFSGKCEKRQRSDWCEGTTITSTDLGSSLKDCSSIRGNLFIMVTGGKNVTRTLKRNLGKLEVIS GYLRVVGADALRSLNFLPKLRLIKGEQVSQDGCT…	CrusTome	Pérez-Moreno, J.L., Kozma, M.T., DeLeo, D.M., Bracken-Grissom, H.D., Durica, D.S., Mykles, D.L., 2023. CrusTome: a transcriptome database resource for large-scale analyses across Crustacea. G3: Genes, Genomes, Genetics 13. https://doi.org/10.1093/g3journal/jkad139
InsR	InsR3	AseaqCEVm001956t1/1-836	Isopoda	Asellus_aquaticus	ACTGATATCGTCTACGTTACAACATACCCACGTGAACCGGACGTCCCAGACCTCGGAAATGGCACTATTATCGGTAATGA CCTCAAGATATCATGGGTAGGTCCTCTCAGCTCTTTTCCAGATGGAGGTTTCTATGAAGTGGGAATCCAACTCGAAGCTG AAAAATTGACCGGAGGCTTTCAATTTAATGAGGACTGCAAAAAGTTTGGGGAGACTTTATCGAACAAATTGGGTCATTAT AAAAATGCAGTTGAATCTGTGTCGGTGAAGAAAAACACTAGTTATTCAGAACAAAGTTGCTCTTGTTCTTCTATGGATTA TGACGATATATTAACGTTTCAGAAAGAAAAAATAGCTATCAAAAAGGATATAGATCGCCTTTATTACAAATATGA…	TDIVYVTTYPREPDVPDLGNGTIIGNDLKISWVGPLSSFPDGGFYEVGIQLEAEKLTGGFQFNEDCKKFGET LSNKLGHYKNAVESVSVKKNTSYSEQSCSCSSMDYDDILTFQKEKIAIKKDIDRLYYKYEIESKPEPPQSNN ENGTVLEEDDELTLLCDAGHVLPGKCPDPASLWDTEYLEFAVLAKPFNWTNMELAAASKMQYLGLTEKNDIR IPLPININMPTKITIQVRACGKKISPCRFSDSHSCVLCSKYLSWTIYKEEKIPPLHLKVVPAPADEKRNGVL SYTEFPCDKNEFYPLRNTSAEFSKNRMNLRISWDSSYDHENTVLGYRIQYVPMDTSMMNTNAICWSKLSADE NESTFHVEVPFSNMYMVGIQTRTVAGYGQPEKKC…	CrusTome	Pérez-Moreno, J.L., Kozma, M.T., DeLeo, D.M., Bracken-Grissom, H.D., Durica, D.S., Mykles, D.L., 2023. CrusTome: a transcriptome database resource for large-scale analyses across Crustacea. G3: Genes, Genomes, Genetics 13. https://doi.org/10.1093/g3journal/jkad140
InsR	InsR3	AseaqCEVm004070t1/1-573	Isopoda	Asellus_aquaticus	TTTGTGCGTTCATATGTTCGTAATATTATTTTGAAGTTAGTCTGCTTGTTGTGCGCGAAGGTTCTGTGCTTGTAATAGAA GTTCTTCTACCAAGTTTCAAATAAGGATTAATATACGTATTTTAATTAAGAACCGCAACTAATATTTAACAGCCCCAGAC TGACATTTGCAAAATGAGGGCTCTGGAACTTGTCTTAGTCTTCTTCTCCTTAGTAACAACTGCGTTTGCGGATGTGGAAA TTGTTAAAGGCTCACACCAAACGCACACAGTTTGTCGCAACGTGACAATAAACAAGCTGACAGGACAGAAACTGGAGCAG AAAATAAAGGAGATCCAACAGTGCCAGGTCATCGAAGGGCATTTGGAAATTAGAGAAGTGACGCTAAGTGAAACA…	MRALELVLVFFSLVTTAFADVEIVKGSHQTHTVCRNVTINKLTGQKLEQKIKEIQQCQVIEGHLEIREVTLS ETTSFPNLIQVTDYVVLYFVQGVNSVAKLFPRLSVIRGGTLFYDYALVLIDNHDLREIGPWSLRSVNRGAIR LESNIVMCLDNTTQFDILTKQEYYRNLNFIHKNFNYCPFDDCEEEGWCAAREKTCQDNGGCFGEKGCHNMCL GGCNCPNDPSCCAACKLFLLKEECVTECPKNKREPYLKYLDYRCITEAQCLSYKWVIYDDKDADEDPTCIPT CPEGFVYRNFSGKCEKRQRSDWCEGTTITSTDLGSSLKDCSSIRGNLFIMVTGGKNVTRTLKRNLGKLEVIS GYLRVVGADALRSLNFLPKLRLIKGEQVSQDGCT…	CrusTome	Pérez-Moreno, J.L., Kozma, M.T., DeLeo, D.M., Bracken-Grissom, H.D., Durica, D.S., Mykles, D.L., 2023. CrusTome: a transcriptome database resource for large-scale analyses across Crustacea. G3: Genes, Genomes, Genetics 13. https://doi.org/10.1093/g3journal/jkad141
InsR	InsR3	AseaqSEVm000510t1/1-1401	Isopoda	Asellus_aquaticus	CCTGGAAGGTTTTCTGTCTATATGGCTTTGTGCTTGCATTGGAAAAGTGCCATTAAAATTAGTGCAACATGCTTTAGTGA TATATACATATTTTATTATTTCAGTAAATAATATTGTTCCCACAATTCTCATTTGCAAAATGAGATTCTCAAAATTACTC TACATCATCTGCTTGGCAACCATTGCAGCTACGGACGGTACATACACAGTTTGCCGCAACGTGACAATATGGAAGCTGAC AGGACAGAAACTGGAGCAGAAAATAAAGGAGATCCAACAGTGCCAGGTCATCGAAGGGCATCTGGAAATTAGAGAAGTGA CATTGGGCGAAACCACTTCTTTTCCAAATCTTATTCAGGTAACGGATTACGTGGTTCTATACTTCGTCCAGGGAG…	MRFSKLLYIICLATIAATDGTYTVCRNVTIWKLTGQKLEQKIKEIQQCQVIEGHLEIREVTLGETTSFPNLI QVTDYVVLYFVQGVNSVAKLFPRLSVIRGGTLFYDYALVLIDNHDLREIGPWSLRSVNRGAIRLESNIVMCL DNTNQFDKLTQHEYYRNLNFIHKNFNYCPFDDCEEEGWCAAREKTCQDNGGCFEEQGCHNMCLGGCNSPNDP TCCAACKRFLLKEECVTECPKNKREPYLKYLDYRCITEAQCLSYKWVIYDDKDADEDPTCIPTCPEGFVYRN FSGKCEKRQRSDWCEGTTITSTDLGSSLKDCSSIRGNLFIMVTGGKNVTRTLKRNLGKLEVISGYLRVVGAD ALRSLNFLPKLRLIKGEQVSQDGCTICIFENANL…	CrusTome	Pérez-Moreno, J.L., Kozma, M.T., DeLeo, D.M., Bracken-Grissom, H.D., Durica, D.S., Mykles, D.L., 2023. CrusTome: a transcriptome database resource for large-scale analyses across Crustacea. G3: Genes, Genomes, Genetics 13. https://doi.org/10.1093/g3journal/jkad142
InsR	InsR3	AseaqSEVm000510t3/1-808	Isopoda	Asellus_aquaticus	CCTGGAAGGTTTTCTGTCTATATGGCTTTGTGCTTGCATTGGAAAAGTGCCATTAAAATTAGTGCAACATGCTTTAGTGA TATATACATATTTTATTATTTCAGTAAATAATATTGTTCCCACAATTCTCATTTGCAAAATGAGATTCTCAAAATTACTC TACATCATCTGCTTGGCAACCATTGCAGCTACGGACGGTACATACACAGTTTGCCGCAACGTGACAATATGGAAGCTGAC AGGACAGAAACTGGAGCAGAAAATAAAGGAGATCCAACAGTGCCAGGTCATCGAAGGGCATCTGGAAATTAGAGAAGTGA CATTGGGCGAAACCACTTCTTTTCCAAATCTTATTCAGGTAACGGATTACGTGGTTCTATACTTCGTCCAGGGAG…	MRFSKLLYIICLATIAATDGTYTVCRNVTIWKLTGQKLEQKIKEIQQCQVIEGHLEIREVTLGETTSFPNLI QVTDYVVLYFVQGVNSVAKLFPRLSVIRGGTLFYDYALVLIDNHDLREIGPWSLRSVNRGAIRLESNIVMCL DNTTQFDILTKQEYYRNLNFIHKNFNYCPFDDCEEEGWCAAREKTCQDNGGCFGEKGCHNMCLGGCNCPNDP SCCAACKLFLLKEECVTECPKNKREPYLKYLDYRCITEAQCLSYKWVIYDDKDADEDPTCIPTCPEGFVYRN FSGKCEKRQRSDWCEGTTITSTDLGSSLKDCSSIRGNLFIMVTGGKNVTRTLKRNLGKLEVISGYLRVVGAD ALRSLNFLPKLRLIKGEQVSQDGCTICIFENANL…	CrusTome	Pérez-Moreno, J.L., Kozma, M.T., DeLeo, D.M., Bracken-Grissom, H.D., Durica, D.S., Mykles, D.L., 2023. CrusTome: a transcriptome database resource for large-scale analyses across Crustacea. G3: Genes, Genomes, Genetics 13. https://doi.org/10.1093/g3journal/jkad143
InsR	InsR3	AseaqSEVm000510t4/1-808	Isopoda	Asellus_aquaticus	CCTGGAAGGTTTTCTGTCTATATGGCTTTGTGCTTGCATTGGAAAAGTGCCATTAAAATTAGTGCAACATGCTTTAGTGA TATATACATATTTTATTATTTCAGTAAATAATATTGTTCCCACAATTCTCATTTGCAAAATGAGATTCTCAAAATTACTC TACATCATCTGCTTGGCAACCATTGCAGCTACGGACGGTACATACACAGTTTGCCGCAACGTGACAATATGGAAGCTGAC AGGACAGAAACTGGAGCAGAAAATAAAGGAGATCCAACAGTGCCAGGTCATCGAAGGGCATCTGGAAATTAGAGAAGTGA CATTGGGCGAAACCACTTCTTTTCCAAATCTTATTCAGGTAACGGATTACGTGGTTCTATACTTCGTCCAGGGAG…	MRFSKLLYIICLATIAATDGTYTVCRNVTIWKLTGQKLEQKIKEIQQCQVIEGHLEIREVTLGETTSFPNLI QVTDYVVLYFVQGVNSVAKLFPRLSVIRGGTLFYDYALVLIDNHDLREIGPWSLRSVNRGAIRLESNIVMCL DNTNQFDKLTQHEYYRNLNFIYKNFNYCPFDDCEEEGWCTAREKSCHDYGGCFEGQRCHKECLGGCNCSNDA TCCAACKRFLLKEECVTECPKNKREPYLKYLDYRCITEAQCLSYKWVIYDDKDADEDPTCIPTCPEGFVNRN LSGKCEKRQRSDWCEGTTITSTDLGSSLKDCSSIRGNLFIMVTGGKNVTRTLKRNLGKLEVISGYLRVVGAD ALRSLNFLPKLRLIKGEQVSQDGCTICIFENANL…	CrusTome	Pérez-Moreno, J.L., Kozma, M.T., DeLeo, D.M., Bracken-Grissom, H.D., Durica, D.S., Mykles, D.L., 2023. CrusTome: a transcriptome database resource for large-scale analyses across Crustacea. G3: Genes, Genomes, Genetics 13. https://doi.org/10.1093/g3journal/jkad144
InsR	InsR3	NeodenEVm005847t1/1-358	Decapoda	Neocaridina_denticulata	ACAATCCCAGCCTTTGTCCTAAGCTCATCTATGAACTGGCCAATTTATCCGGAGTTACCGTTTCTCCCTCGGATGTGTCC AACTCGACCAATGGCCAAAACCAGCCATGTTACGAAACGGACATGAACGCTAGTGCGTGGGCAGGCGATGAAGTGGGTTC CATCAAAGTTATGTGGAATCACATTTACCAAGGTAACGATTACCGCTTTGTGATCGGCTACTACGTCTTTCACCGTGAGG CACCCGTGGACGTTAACCTCTTCGGAGGTAGAGATGCTTGTAACGATGAAGTACTGTGGGAGCGGAATCTCTGGAATTAC GAAAAGGAGCCAAATCGCACTGTAACCATCAAGGGTCTGAAACCTTACACTAGATACGCGCTCTACGTTATGGCC…	NPSLCPKLIYELANLSGVTVSPSDVSNSTNGQNQPCYETDMNASAWAGDEVGSIKVMWNHIYQGNDYRFVIG YYVFHREAPVDVNLFGGRDACNDEVLWERNLWNYEKEPNRTVTIKGLKPYTRYALYVMAYYTNFEKKGSMSK ILYVKTKPSEPSIVKGIEITNRSPRNLTLKWEEPSKPNGEISFYEITYVRKHDENECLPRGGDPHGVYTAAS DVVSQPSTNYTHLNKTASQISNNQTSAPSSSSPKCCSCSHQQQYLYSHMVKEDRQSVIAFENYLDSFLYSKM DYVNESHESKTEEAIQSDKRKFSNKNDGPRKRHRQRQKEVDLSGDNSQPSFREPSLTAYTGKETGKVATH	CrusTome	Pérez-Moreno, J.L., Kozma, M.T., DeLeo, D.M., Bracken-Grissom, H.D., Durica, D.S., Mykles, D.L., 2023. CrusTome: a transcriptome database resource for large-scale analyses across Crustacea. G3: Genes, Genomes, Genetics 13. https://doi.org/10.1093/g3journal/jkad145
InsR	InsR3	ParausEVm002232t1/1-861	Decapoda	Paratya_australensis	ACGAGATAACGATTGAAGACCGATTGATCCCTAATCGAAAGCAGATCTTGTAGCAAATTTAACGTTCTGAAAAATGCAGT GTTAAGCTGCTACTAAAGAAAAAAAAAATTACCCAAAGTATGAAAATTAAATGGTAAAGTTTGAAGTGCTGACTGTGACT TAAAGTATATTTTGTGGTCAGCAAATTTTGTTGTCAACGGAACGAAATGTGAAATATGCATTCATTATTTTCCACAAATG CAGACAACGAAGTTCTCAGGAATAAAACGTCATCGGTATCAAACTTATCACAATCATAATATGCAAGGCAGCGACAACCA TAATATGCAAGGAAGCGACAACCATAATATGCAAGGCTGCGAACGACAGAAGAGAAAAAGAAGCATGAGGCTGCC…	MQTTKFSGIKRHRYQTYHNHNMQGSDNHNMQGSDNHNMQGCERQKRKRSMRLPREILLAVWLLAFIVTTHHP SLAASSDIPFRRCGSVEITGNVSLPQKYRECQVLDGHLRIQLAEDYQDEQDLISDLSFPALIQVTGYVMIYR VSPLTTLDSILPRLSVISGHHLFHGYALVIFGNTYLQKVGLTNLTDILRGSVRIEKNWLLCPDMDERWRKIM KSSSSYEKVQQEASVVIRDNYKYCLYDPCEETGNCSKDMKSEHQNFQCHEECAGGCLRSNDSSACFACRNFH LNNTCVRSCSQFPPQNVADLGYICIEKDECNGKIEMISVIKGNPPVPVCVHCIGGNCSEGPCIGTNITSTNL GSSLKDCTKVSGSLSITVAGGWNVTQQLEENLKN…	CrusTome	Pérez-Moreno, J.L., Kozma, M.T., DeLeo, D.M., Bracken-Grissom, H.D., Durica, D.S., Mykles, D.L., 2023. CrusTome: a transcriptome database resource for large-scale analyses across Crustacea. G3: Genes, Genomes, Genetics 13. https://doi.org/10.1093/g3journal/jkad146
InsR	InsR3	NeodenEVm002839t1/1-545	Decapoda	Neocaridina_denticulata	TGGAAGTACTCTGATCCTCAAATGGGAACCTCCAAAACATCCCAATGGGCTTCCTCTGGAATACATTATCAGAATTGTTG ACATCGATGCAGGCCAAGGTGGCAAAGAGAAAGAAATAGTGAGTGTTTCGGAAGAGAGAGCCCGTCGTGATGGTTACAGG TACAGCATCAGCGGTTTTGTACCTGGCAGGTACAACATTTCCATTAAACTGAAGTCAGAAGGCGACGTTGGAGATCCTAC TACAATACAAGTTGAGATTCCACATTCATATTTGATATGGATAGTGATGGGTCCCTTGCTAAGTGGGATTTTGCTGGGTG TGTGTATTATCGAGGCACAGGTATGGTTCAAAAAACAAAGAAACGACGAATCTGCTGAGCACCAAGCAAACTGCG…	GSTLILKWEPPKHPNGLPLEYIIRIVDIDAGQGGKEKEIVSVSEERARRDGYRYSISGFVPGRYNISIKLKS EGDVGDPTTIQVEIPHSYLIWIVMGPLLSGILLGVCIIEAQVWFKKQRNDESAEHQANCGTWNGVLKELQRN NKIEEKYMLKAEALQVDWGNQLGEGNFGMVYPGLLSVASGGQVKVAVKTLNARYLYAEGENFLKEAIRMQNI KSNFVVQLVGVVASENAIYVVMGLMEKGDLKSYLTKGAGRTIKHEKMIEMAVEAADGMTYLASKKLVHRDLA ARNCMLDANLTLKIGDFGLTRYLQTDYYKKEGQDSLPVRWMAPESIQQGKYSSRSDVWSYGVLLWEIYTRGQ TPYDGYKNIEVGELVVTGVLMEKPDECPDLIYSI…	CrusTome	Pérez-Moreno, J.L., Kozma, M.T., DeLeo, D.M., Bracken-Grissom, H.D., Durica, D.S., Mykles, D.L., 2023. CrusTome: a transcriptome database resource for large-scale analyses across Crustacea. G3: Genes, Genomes, Genetics 13. https://doi.org/10.1093/g3journal/jkad147
InsR	InsR3	ParausEVm003829t1/1-641	Decapoda	Paratya_australensis	AGGGATAGCACAGACAACACCTACCAAATTTGTAGTGCCAACAAATCCATTACATTGGATAATCTTCGTTACTATACTTC TTATATGGTTTCAGTTCGGGCTTGTCATGCACGTGAAAATAATCGGACCCTCTGCAGTGAATGGAAACACAATGCAACAT ACACAGCACCCGATAGTAAAAAGAATGTCATCACCGAATTTTCTGTTCATGAGGCATTGGAGGAAGAGGAGGATAAAGAA CAGTGCCAAAGTGGAACACAAGGTAGCAATGTAAGGAAAGACATAAAGGTAGGACTTGGAAACACAGATGAAGGTCTGAC CTATGCTACATTGGCAACTATTCCTACAATTGCATATGACACGCCTGATTCCACAGTCAAAGATGCTTTTATCTC…	MVSVRACHARENNRTLCSEWKHNATYTAPDSKKNVITEFSVHEALEEEEDKEQCQSGTQGSNVRKDIKVGLG NTDEGLTYATLATIPTIAYDTPDSTVKDAFISGSTLLLKWRPPKEPNGPPLKYIITVTDVETGQGRKKVGKE CISEVKARQANYTHKLHGFQPGKYDISIQLESQGLLGDPTTERIEVRHSYLIWIVMGPLLSGILMGVCIIEV QVWLKKRRQDDITGEQGNFVTCNRIYKELLGVTLEKIKKNYVREREALHIDWDKKLGEGCFGMVYQGLLTVS PGSEMKVAVKALNENASHHDAEKFLMEAIRMQDINSNFVVELIGVVAVGSPIYVVMELMEKGDLKDYLRING STINAEKMLEMAVEAADGMAYLAYKNLVHRDLAA…	CrusTome	Pérez-Moreno, J.L., Kozma, M.T., DeLeo, D.M., Bracken-Grissom, H.D., Durica, D.S., Mykles, D.L., 2023. CrusTome: a transcriptome database resource for large-scale analyses across Crustacea. G3: Genes, Genomes, Genetics 13. https://doi.org/10.1093/g3journal/jkad148
InsR	InsR3	Battex_EVm000707t1/1-942	Decapoda	Bathypalaemonella_texana	GAGACCCCCTAACATGGATGGTGGTCGACGACGACGAAGAAGAAGACGACGAAGAAGAGGAGGAAGAGGAGGATCTTTCC GATCACGTCGCAGACACGTACAGCCAGTCGATGCCTTCGTCGTCGTCAGTGCATGGAAGTGACCTTCAAGCCTACCACCA CCACCACAACCCTTCCCATCCTGCAGGGGGTCATGCCCTGGCCAACCCTTCTTCGGCCTCTTCTTCTTCCTCCTCCTCCC CCTCTAAGTGTTGTGCTTGCCAGAATCAGCAGCTTCGGTATTCCCAATTCTCCATCATCAAGGAAGACCGACAAGACACA ATAGATTTTGAAAACTACCGTGATGAAGCCCTTTATCTAAAAATGGATGATGACGACCACAACAGCTATGCACTG…	MVVDDDEEEDDEEEEEEEDLSDHVADTYSQSMPSSSSVHGSDLQAYHHHHNPSHPAGGHALANPSSASSSSS SSPSKCCACQNQQLRYSQFSIIKEDRQDTIDFENYRDEALYLKMDDDDHNSYALISTSDSTIVNQDPSSQSD DPRGKKKRPIGSRDRDRKPSPSNNTITEPKGTQSQDDLQDPSDVHSHSANNTPKNNTFPVPTNITSITLDNL HYFTKYKVSIRACHNRNENGEMLCSDWRHQTVHTEADKRKNAIRNFDVRLAGEEEKKSENRKKWRQGQIEEK LKDNVSNEEKANEETSYLPNEDKDQKNGIPVLPTATSSVNSAASSNIYEDDNITTTMAFPGTTATPDDTTDD DPEGTTTVNFTDTTTASATASAFIDTAAATINAA…	CrusTome	Pérez-Moreno, J.L., Kozma, M.T., DeLeo, D.M., Bracken-Grissom, H.D., Durica, D.S., Mykles, D.L., 2023. CrusTome: a transcriptome database resource for large-scale analyses across Crustacea. G3: Genes, Genomes, Genetics 13. https://doi.org/10.1093/g3journal/jkad149
InsR	InsR3	Thodob_EVm004893t1/1-363	Decapoda	Thor_dobkini	GAATGTATACTGATCCTTCAGGAAACATAAGGAAAGTGGCAGTTAAGAACCTCAACAAACCTGGATACAAGGATGAATCA AAGAAAGCATTGCAGGAAGTGGGTCTTATGCAGGATATGAATTCCAATTTCGTTGTCCCCTTGGTGGGAGTCATGCACAA AATGCCAGACTTTTATGCTGTCACGGAACTCATGGAGAATGGGGATCTCAAAAAGTATTTGCTGTCAGAACATGGCTGTA AAGTCACCAGAGAGAAAATGGTTCAAATGGCCATAGAGGCAGCTGATGGCATGGCTTATCTGGCAGCTAAAAAATTGGTG CACCGTGATTTGGCTGCTCGAAACTGCATGCTTGATGCCAAACTCACTCTCAAGATTGGTGACTTTGGTCTCACA…	MYTDPSGNIRKVAVKNLNKPGYKDESKKALQEVGLMQDMNSNFVVPLVGVMHKMPDFYAVTELMENGDLKKY LLSEHGCKVTREKMVQMAIEAADGMAYLAAKKLVHRDLAARNCMLDAKLTLKIGDFGLTRYLVKEYYKKAEG EEFVPVRWMAPESLRFEARYTTRSDIWSYGVLLWEIYSRGATPYNGFNKESVMRLVLSGQYLEQPPNCPLEM YQIMRECWKQEPMERPMFLRLVQLLFPKTSSKYQAYFEKVSYFHKSSGCDTESTEDNDEGFHASGSSVEDND EEENEHSFSSSLPPSLHHCEDDQMCLTLDDQYKGSSCASLSCISGSLTSQGIRMTPTTDAPYKPAHHRSSWL AEI	CrusTome	Pérez-Moreno, J.L., Kozma, M.T., DeLeo, D.M., Bracken-Grissom, H.D., Durica, D.S., Mykles, D.L., 2023. CrusTome: a transcriptome database resource for large-scale analyses across Crustacea. G3: Genes, Genomes, Genetics 13. https://doi.org/10.1093/g3journal/jkad150
InsR	InsR3	Styrich_EVm002999t1/1-546	Decapoda	Stylopandalus_richardi	TAGAGAAGAATTCTGGAGAATCACAGGAGCTGGACTACGAGGAAGATGGGGCCCAAGTACTGGGAGACTCCGACCTGGTT TCCCCAGATAGTAGTCTCGAGAGTAACGGAAGCTCTTCTGTCCTGAATTCTGGTACTAATGTCGTCAGGAGTCGGGATAA AAAGGTCAAGAGTAGCAACCCTATCTACGGCAATAACCTCATTCTCACGTGGGACCCGCCACGGAAACCTAATGGTCAAC CTTTGAAGTATATCATCAGTGTCAGCGGAGGAAAAGCGAACGGTCCAGACTGTGTAACAGCAGAAAAAGACCGAAGTGAC CGATATAGATACAGACTAACTGGCTTCCAACCTGGGACGTACAACATATCAATAAAGTTACGCTCTGAAGGAATC…	EKNSGESQELDYEEDGAQVLGDSDLVSPDSSLESNGSSSVLNSGTNVVRSRDKKVKSSNPIYGNNLILTWDP PRKPNGQPLKYIISVSGGKANGPDCVTAEKDRSDRYRYRLTGFQPGTYNISIKLRSEGIDGEYTTITIQIPD SYLFWIIMVPLLLGILLGIFAMEFQVWYKKRRRSAEIEEHCIITINRQYGELLGCAFGKINEKYIIDPRNLE IDFDKKLGEGCFGVVYQGLLKEASGYQKKVAVKDLNKANAFYEAKGALQEVHHMQDINSHFIVPLVGVMAKR PSIYVVMELMERGDLKSFLLSEDGCTITPEKMVEMAVEAADGMAYLAAKKLVHRDLAARNCMLDSKLTLKIG DFGLTRYLAKDYYKKKGEAPVPVRWLAPEAIQCY…	CrusTome	Pérez-Moreno, J.L., Kozma, M.T., DeLeo, D.M., Bracken-Grissom, H.D., Durica, D.S., Mykles, D.L., 2023. CrusTome: a transcriptome database resource for large-scale analyses across Crustacea. G3: Genes, Genomes, Genetics 13. https://doi.org/10.1093/g3journal/jkad151
InsR	InsR3	Pleaca_EVm000907t3/1-936	Decapoda	Plesionika_aconthonotus	TCACACTCTTCGGAGGCAGAGATGCGTGCAGTGATGGAGTATTATGGGACAGGAGTTTCTGGGAATACAAGGAGGCACCT CACAAGGGGAAGCCGAGTCGGATGGAACCGGTGGGGGACCTAAAACCTTACACTCGGTACGCCATCTACGTCATAGCTAA ATATGTTGACACGGTGAAAACAGGATCCCGCTCTCAAATCCGCTACGCAATAACCGTCTCCACTAAGCCATCTCCCGTAC GATTCATCAACGTGATAGATAAAAGTCCCACCAACATGACCCTGGAATGGGAAAAACCATCTAAACCCAATGGTGACCTC AGCTTCTACGAGATTAAATATAAAGAAGACAGAACACCAACCAAGAGTTCGAAGCCCGACAATAGCGTCTGCAGT…	MEPVGDLKPYTRYAIYVIAKYVDTVKTGSRSQIRYAITVSTKPSPVRFINVIDKSPTNMTLEWEKPSKPNGD LSFYEIKYKEDRTPTKSSKPDNSVCSENRPSDSSATEPESPHSRPSASEGNMTSSANNQSSHVGPRTDCCTC QDQQQYVYSARIKNDRQSTIAFENYLDEILYSKMEDKDEDHNKSQTLSQRGSGAKTGIITTMPPTTGGGYTV VHSTSHGIVSSFSEAIENIKQARSQEIHVKKSDPDVSATTAVTPPVTSTEEDIKWITSNGTSVILNNLHYYT KYEISIRACNTGTSGGLLCSDWKDYRPHTKPDKKMNAIENFTVTLEGTDDEAENKKRGEGGEGGGNSNLHSQ DGQLDRNESFSTSVNSSGSKNETNEDKSSNTIYG…	CrusTome	Pérez-Moreno, J.L., Kozma, M.T., DeLeo, D.M., Bracken-Grissom, H.D., Durica, D.S., Mykles, D.L., 2023. CrusTome: a transcriptome database resource for large-scale analyses across Crustacea. G3: Genes, Genomes, Genetics 13. https://doi.org/10.1093/g3journal/jkad152
InsR	InsR3	Pleaca_EVm000907t4/1-633	Decapoda	Plesionika_aconthonotus	CTTTTGCTAATACAGAATGGAGATTTTTCTTTGGAATTTCAAATTTTGTATCAGAAATTTTATTTCAAATTTAAACTCAG AAAATATTTATTTGCGTATAAATCTTATTTCTACCCTCAAATACCCAAAAACAAATTTCACTCTAATTTGAACGTATAAG AAACAAATATTGAAAAGCTTTCATATCAAGGAAGAAAGATAATTTTGTTTCCATTGACGAAAAGACTTCCAAAAGTTTTA CTCAACGCCATCTTTAAAAAAAGAAAAAAAAACAAAAAAAAAAAAACACTTCATTAGAGAAAATTTATTATATAATCAAA TCAGGGAGGAGAAAACAGAAGATGATAACAAAACTCAGATAACAAGCCAAGGAGAATCGAGCGCAACGATTGGCA…	MDGKPLCSNDWKDFRTFTKPDKKMNAIENFTVIIEEENDQIENGKSGGGDSNLHYQDGQLKSNETFSTSVSS GGRRNQTEEDKGSNTLYGNNLILTWDSPRKPNGLPLKYIISVVSGGKSNIPECVDEESAQSTGYKHRLTNNY PPGMYNISIKLRSEGIDGEYATATIEIPDSYLFWIIMVPLLAVILLGICVMEVQVWYRKSRRRAQMDEHCAE IEEHCVITINRQYGELLGWAFGKINEKYIIDPRTLEIDFDKKLGEGCFGVVYQGILKESSGHQKKVAVKDLN KANAFYEAKGALQEVHHMQDINSHFIVPLVGVMAKRPSIYMVMELMERGDLKTFLLSEDGCTITPEKKVEMA VEAADGMAYLSAKKLVHRDLAARNCMLDSKLTLK…	CrusTome	Pérez-Moreno, J.L., Kozma, M.T., DeLeo, D.M., Bracken-Grissom, H.D., Durica, D.S., Mykles, D.L., 2023. CrusTome: a transcriptome database resource for large-scale analyses across Crustacea. G3: Genes, Genomes, Genetics 13. https://doi.org/10.1093/g3journal/jkad153
InsR	InsR3	Panar1_EVm000601t1/1-1583	Decapoda	Panulirus_argus	CTGGGGTAAACAAAGCTGCAAGATATACAGCGGGCGATCATCTGTCCTGGTGTGAGGTAGGGCGCCGTGCTTGTGTGCAG TGGTGTGGAGGGGAACCAAGGACTGACGCTCGCGTGCTTATGTTTTAATAAACACGTTTGAATCAGCAAACGAACCGTTG ACTGTGCTCTCAGCAGTTTGTAGAGTAACTGCTCAGTGCTTGTGGAGGATTATCCTGCTTGCGAGTGTACAAACAGCATC GTAATGTGATCATACGTGATATGTTGTCACACAATATTCATGAGTTTTTTGAACCTCACGTCTCCATAGGACAGATTTAC CTGAAGGTGACATTGGCTGTGCAACAAGGAACTCTCTAAATCACGTCAAGAAATCGAGAGCGAAGTGACCACCTT…	MSEGTKAFSRGRQQGPPGSGCWPGPPFNGCQSRGVRVLLAAALALAMVATATAATVIQPQDDDHHICGTVEV TGRAELLEQYYNCTIIEGHLRIQLIEDLDPNWPDLGLPNLSQVTGYVLLYRLSYLRTLRDLLPRLAVIRGNT LFHGHALVIFGNTYLQELGLANLTDILRGSVRLEKNWSLCPGADHHWRRLTRSSHHYHNVIQDNYQMCIYTP CEELGNCTAYPTSLHTLCSAYGSCYQGDLCHPECVGGCYAPNDASACVACSHYLDGHTCVEACSTASNNSIH YQGYRCISLESCSLAGWTVRNEESTARTGERSIRVCVSCDSVVGPEAGNCSRWCQGVSITSSNPGRTLRHCQ RADGNLNISVAGGWNLTLQLEENLYDLREVTGYI…	CrusTome	Pérez-Moreno, J.L., Kozma, M.T., DeLeo, D.M., Bracken-Grissom, H.D., Durica, D.S., Mykles, D.L., 2023. CrusTome: a transcriptome database resource for large-scale analyses across Crustacea. G3: Genes, Genomes, Genetics 13. https://doi.org/10.1093/g3journal/jkad154
InsR	InsR3	Panar2_EVm000381t1/1-1583	Decapoda	Panulirus_argus	GTTTCACGTACAGCGGTGTGGGAAGGTTGTGTCCCCGGAGCATTGTCTTTGTCCGCTTTACGAAGCGTCAAAGTTTTTTT TCTGGGTCAATAAATCAGTGATGGGAGGATGATCACAGCAACGTCTGTGTATAATATGTGGGAGATGAGAGCTGTTGTGT CCGCGATACATTGAGGGTTATGTTAATCAATTCAAATAGTAAATCTTACATCTATCGGGTAGCGGAACACTTGGTGAATT AGCGACAACACACGGACTCTGGGGTAAACAAAGCTGCAAGATATACAGCGGGCGATCATCTGTCCTGGTGTGAGGTAGGG CGCCGTGCATGTGTGCAGTGGTGTGGAGGGGAACCAAGGACTGACGCTCGCGTGCTTATGTTTTAATAAACACGT…	MSEGTKAFSRGRQQGPPGSGCWPGPPFNGCQSRGVRVLLAAALALAMVATATAATVIQPQDDDHHICGTVEV TGRAELLEQYYNCTIIEGHLRIQLIEDLDPNWPDLGLPNLSQVTGYVLLYRLSYLRTLRHLLPRLAVIRGNT LFHGHALVIFGNTYLQELGLANLTDILRGSVRLEKNWSLCPGADHHWRRLTRSSHHYHNVIQDNYQMCIYTP CEELGNCTAYPTSLHTVCTAYGSCYQGDLCHPECVGGCYAPNDASACVACSHYLDGHTCVEACSTASNNSIH YQGYRCISLESCSLAGWTVRNEESTARTGERSIRVCVSCDSVVGPEAGNCSRWCQGVSITSSNPGRTLRHCQ RADGNLNISVAGGWNLTLQLEENLYDLREVTGYI…	CrusTome	Pérez-Moreno, J.L., Kozma, M.T., DeLeo, D.M., Bracken-Grissom, H.D., Durica, D.S., Mykles, D.L., 2023. CrusTome: a transcriptome database resource for large-scale analyses across Crustacea. G3: Genes, Genomes, Genetics 13. https://doi.org/10.1093/g3journal/jkad155
InsR	InsR3	HomameEVm000721t1/1-1521	Decapoda	Homarus_americanus	GTGTCACCAGCTGTACACCTGCCTTTGTCTACTCTATGCAGTGTGGAGTTTCTGTCCAACACTAAAACAACGACTCGTGT CATATCACATAAACACCTGTTAATGTATATGCAAGATGTTAGCTGTTATTGTCGCATTGCTTTGTGAACTTTAATACTGT ATTCCTCATGAGTTGTGTCTACTCATCGGGAGACGAAACAAGTGTTCAGTTAGCGACATGAACACTGCTGACGTCGGTAA ACAATTAGTCACGGTGTTTTATTATTGAAAAATACTTATACTGTGGTGTCACTGTTGTGCATAACGCTGACGGAGTCGAT ATGTGATGTTAATAGCGTGGTCAGTTCACCGTTTTTGCTAACACAGGCAACACTCAAGCAGGATAGACGCCTGCC…	MMTEHFKACSNDCLFATTSIECRQKSYSRECRRSMVMCGLQGVVPLLVLTVVMVPGSVATVIQPQDSSHHIC ETIEITGNASELEQYQKCSVIEGHLRLQLIDDRNLTWPHLGLPNLTQVTGYVLLYRLSYLRTLRHLLPRLAV IRGDTLFHGHALVIFGNIYLQELGLANLTHILQGSVRLAKNWSLCPGMDNAWRSLTTDYHDNVIEDNYGMCI YNPCEERGNCVTKLTHLHTRCTAYGTCHQGEECHDECVGGCLKPQDASACVACRNYQDGSTCVAACSPTSSN PVHHMGYRCINRESCISAGWKLYTLEDADERQSKNVCVRCHGDCTTTCKGATITSSDPGRWLRGCQRVEGNL QISVDGGWNLMEQLEENLGELRVVTGYIRVYGSN…	CrusTome	Pérez-Moreno, J.L., Kozma, M.T., DeLeo, D.M., Bracken-Grissom, H.D., Durica, D.S., Mykles, D.L., 2023. CrusTome: a transcriptome database resource for large-scale analyses across Crustacea. G3: Genes, Genomes, Genetics 13. https://doi.org/10.1093/g3journal/jkad156
InsR	InsR3	ChequaEVm000369t1/1-1557	Decapoda	Cherax_quadricarinatus	TGGGCGAGAAGAGTCGTGCTTTCAGCTGCTCTCATCTGTTTCATCCAAAGTGTTATATTGTGGAACAGTGTTTTGCCTCA TGTAGGCAGGGCAGTGTGTGCTCACCAGTGCCTTATACAAGCTGGGCAGTGTATATGTACAAGTGCCTCATGCAGGTGGA CGTATATGTACCAGTGCAGACACTAAACTTTATGCAGGTACTATAGTTAACTACAGACAGACAACTACGTATAAAGACCC ATCTAGGTACTGATGACCTCGGCTCAACAGAGTGCATCATCCTCACGAAGAATCCTTGAGGTATCAGGAAACAATCTTGC AAATAACTAATAGCGAGGTAGAAGGAACCAGCAGAGAGTGTAAACAAGAATCTATTACCCAGTGTCAACAACTGT…	MKTVCKLHVPGIRNQKMDALLVIVLVVLMAMGSTATIIQPPDSGQHICGTIEIIGNASLLEQYQLCTVIEGH LRIQLIDDYNPTWPLLGLPNLTQVTGYVLLYRLSYLRTFRHLLPRLAVIRGDNLFHGHSLVVFGNIFLREVG LTNMTNILKGSVRIEKNWSLCPGPEATWSRLTSPSYVNVIQDNYEMCIYAQCEEDGNCTTRLSSLNTQCTYH GYCFQGEECHSECVGGCTCLHSATCCVACRHYQDGNTCLPACSPTSLNSVHHLGYRCVSEEWCRRSGWRVDQ EYLVHDQEYLVHDQEYLVHDTTKFILTCQGVMGTGNYSKTCRGATITSSDPGRSLRDCQRIDGSLNITLAGG WNLTQQLEENLQQLVEVTGYIRVYGSNTLFSLNF…	CrusTome	Pérez-Moreno, J.L., Kozma, M.T., DeLeo, D.M., Bracken-Grissom, H.D., Durica, D.S., Mykles, D.L., 2023. CrusTome: a transcriptome database resource for large-scale analyses across Crustacea. G3: Genes, Genomes, Genetics 13. https://doi.org/10.1093/g3journal/jkad157
InsR	InsR3	Procl2_EVm001850t1/1-1014	Decapoda	Procambarus_clarkii	ACCAGACCCACAGCGCCTGACCTTAGCACCAGACCCACAGCGCCTGACCTCAGCACCAGACCCACAGCGCCTGACCTTAG CACCAGACCCACAGCGCCTGACCTCAGCACCCGTAAACATCCTCTCACAACCAAGCGTCATATCCAATAAAACGGTGTTG CATCGTCTGCAGGACGGAGCGATCAGCGAATACCAGGACGGAGCGTGTAGGAGTGAGAACATTAATAGAAGAAGAGGAAT GTCACAACTGGTGTGGCCGGTGTGGCCGGTGTGGCCAGTGTGGCCGGTGTGGCAGGTGTGGCTCATGGTCCTGGCCCACG TGACAAGTGCCACTATCATACAGCCTCAACATTCCGGCCGTCTTATTTGTGGAACTGTGGAAATTACTGGGAACG…	MSQLVWPVWPVWPVWPVWQVWLMVLAHVTSATIIQPQHSGRLICGTVEITGNASLLEEYQECGIIEGHLRIQ LIEDLNLTWPLLGLPNLTQVTGYVLLYRLSHLQTLRDLLPRLSVIRGDSLFHGHALVVFGNTYLREVGLNSL THILRGSVRLEKNWLLCPGPDLTWRRLTSTPHHNVIQDNYGMCIYSECEERGNCSTQPTPLNTYCTQHGYCY QGEECHQECVGGCHAPHNASSCVACRNYLHHHTCVQHCPPSSPANVHHLGYRCVSEESCTRGGWSLHTQEDT EEGPARRLCVRCHGGRCSEWCKGATITSEDPGRSLRACQRVDGSLNISVAGGWNLTQQLEENLQHLQEVTGY IRVYGSNTLFSLNFLSNLRVIGGQELVHGKYALY…	CrusTome	Pérez-Moreno, J.L., Kozma, M.T., DeLeo, D.M., Bracken-Grissom, H.D., Durica, D.S., Mykles, D.L., 2023. CrusTome: a transcriptome database resource for large-scale analyses across Crustacea. G3: Genes, Genomes, Genetics 13. https://doi.org/10.1093/g3journal/jkad158
InsR	InsR3	Procl2_EVm001850t2/1-790	Decapoda	Procambarus_clarkii	GTGGAGCTCCCGGGGCTCAGTCGGGGAAATTCCTGTACTCTACTACAAAAGGGAGGAGACGAAGCCGAGTGAAGACTCGT CCCGCTACGGCGTGAGAGACGCGAGGAGTGAGTCCCGGGGGAAGGCGAGGAGGGAGTCTCCCAGGTACTCCTTGCTGGGA CCTCCTCTGACTGCTGACAACCACACGGAGGAGAGCCACTGGACCAGGACGACCACCACCACTGTCAACATCACTGGGCT CCACTACTTCACTCAATACAAGATGTGGGTGAGGGCGTGTCAGGCAGTCGTGGATGATCGAGCACTCTGTAGTGAGTGGC AGAGTGTTGAGGCCACCACTCTACCTGACAGGACCCGGAACAACATACTTCAGTTCTGGGCAGAAGTGGAAACAG…	MWVRACQAVVDDRALCSEWQSVEATTLPDRTRNNILQFWAEVETAPSSEGDERQQKEPEEAALDPRMETNVT NSSDSLRDIITSATTSPSTSATTSPSTSATTSPSTSATTSPSTSATTSPSTSATTSPSTSATTSPSTSTTTS PSTSAITSPSTNATTAPTTSAITSPSTSATNAPSTSATNAPSTSATNAPTTSATNAPTTSATTAPTTSATNA RTTSATTAPTTSAPRTVPGTTVLLSWEPPRDPNGPPLAYLLQYSHSEAPQGKTMVEACVLEEEARAAGYRYR LEGLQPGTTYHLGIKLRSLGADGHYTTRIIKIPGTYWLWTFMSAFVCGGVLGVCMMTVLTCHRRRRLASHLH TPQYVTHNPNYGELLLGDTLEQIREKYVIKSEAL…	CrusTome	Pérez-Moreno, J.L., Kozma, M.T., DeLeo, D.M., Bracken-Grissom, H.D., Durica, D.S., Mykles, D.L., 2023. CrusTome: a transcriptome database resource for large-scale analyses across Crustacea. G3: Genes, Genomes, Genetics 13. https://doi.org/10.1093/g3journal/jkad159
InsR	InsR3	Clivit_EVm001923t1/1-471	Decapoda	Clibanarius_vittatus	ACACCGTCTATCATCAAGGCTGCCATGAAGAGTGCATCGGCGGCTGCTATTTTCCCAGCAACCACTCTGCCTGCGTTGCC TGCCGAAACTATCAGCATAGACAGGACTGTGTCCCAAACTGTGATAAAGCCATTGGTGCTGTGCAGTACCTTGGTTATCG GTGTATCCCCGAGGAGGAGTGTATCGGACAGAACTTGACTCTGCTCACACATTCAGAAAAAAAGTGTGTCCGTTGTGAAG GGAACGTAACACAGCAACTGGAGGAGAACTTGGGTGATGTGGTTACTCTAACAGGTTACATCCGAATCTACGACTCAGAC ACACTCTTCTCACTCAACTTCCTAAGGAGTCTGCAGGAGATAGAGGGAAAGGAGCTTGTGGATGGCAAATATGCT…	TVYHQGCHEECIGGCYFPSNHSACVACRNYQHRQDCVPNCDKAIGAVQYLGYRCIPEEECIGQNLTLLTHSE KKCVRCEGNVTQQLEENLGDVVTLTGYIRIYDSDTLFSLNFLRSLQEIEGKELVDGKYALSVEQNENLQELW DWNHRSVGLKIKRGTLLVRFNPRLCHTLITELATKTGIVPPLHPTATQDTPPCLGPELPVEVGNGNESGSVW VRWRHVYSGWDNRFIIGYYVFFREAPIPVTFFQGRDACNDEQLWERWFEEYNEETERTVYLKNLKPYTNYSI YVSVYYIDAEENATRSSMHRVLTTVSQPSSLVDVTVVERQADSVSIRWLKPVAPNGPSLYYLLQITKLPSSR PYTKSACLETYRRRGRERVGSSVSQSRPRQDVVQ…	CrusTome	Pérez-Moreno, J.L., Kozma, M.T., DeLeo, D.M., Bracken-Grissom, H.D., Durica, D.S., Mykles, D.L., 2023. CrusTome: a transcriptome database resource for large-scale analyses across Crustacea. G3: Genes, Genomes, Genetics 13. https://doi.org/10.1093/g3journal/jkad160
InsR	InsR3	Clivit_EVm001923t2/1-509	Decapoda	Clibanarius_vittatus	ACACCGTCTATCATCAAGGCTGCCATGAAGAGTGCATCGGCGGCTGCTATTTTCCCAGCAACCACTCTGCCTGCGTTGCC TGCCGAAACTATCAGCATAGACAGGACTGTGTCCCAAACTGTGATAAAGCCATTGGTGCTGTGCAGTACCTTGGTTATCG GTGTATCCCCGAGGAGGAGTGTATCGGACAGAACTTGACTCTGCTCACACATTCAGAAAAAAAGTGTGTCCGTTGTGAAG GTGGTTGCAACACATCATGCCGTGGCCAGACCATCACCAGTAGAGACCTGGGTCTTCCACTTCGGCACTGCACCCAGATC AATGGCAGCCTCAATATATCCATTGCAGGCGGATGGAACGTAACACAGCAACTGGAGGAGAACTTGGGTGATGTG…	TVYHQGCHEECIGGCYFPSNHSACVACRNYQHRQDCVPNCDKAIGAVQYLGYRCIPEEECIGQNLTLLTHSE KKCVRCEGGCNTSCRGQTITSRDLGLPLRHCTQINGSLNISIAGGWNVTQQLEENLGDVVTLTGYIRIYDSD TLFSLNFLRSLQEIEGKELVDGKYALSVEQNENLQELWDWNHRSVGLKIKRGTLLVRFNPRLCHTLITELAT KTGIVPPLHPTATQDTPPCLGPELPVEVGNGNESGSVWVRWRHVYSGWDNRFIIGYYVFFREAPIPVTFFQG RDACNDEQLWERWFEEYNEETERTVYLKNLKPYTNYSIYVSVYYIDAEENATRSSMHRVLTTVSQPSSLVDV TVVERQADSVSIRWLKPVAPNGPSLYYLLQITKL…	CrusTome	Pérez-Moreno, J.L., Kozma, M.T., DeLeo, D.M., Bracken-Grissom, H.D., Durica, D.S., Mykles, D.L., 2023. CrusTome: a transcriptome database resource for large-scale analyses across Crustacea. G3: Genes, Genomes, Genetics 13. https://doi.org/10.1093/g3journal/jkad161
InsR	InsR3	Munmic_EVm001113t1/1-657	Decapoda	Munida_microphthalma	CAGGCAGTACGACATCGAGTTCGGCAACTATCTCAGGAGGGAAATTTACACTAAGAGGGTAAACGGAAGCAAGCCCAAAG CGAAGGTGACCTCCAGCCAGGGGTCGGGGAAGGCGGTGGCTCAGGACCCCGAGGTGGAGCCGGGGAGGACTCAGACCAAC AGCAGTGAGGAGGGCGTGGGTGAAGGCGTGGTTGAAAGCGGGAATGAGGTTGGTGGTGAGGGCAGAGGTGAGGGGACACA GCTGCCAACCTACACCGAGCTGCCCACCTCATACCAACCCAAGAACACGACTAGTGATGATGTCCCACCTCTCAACACCA CGGACCTCAACATCACCATCAAGAACCTCACCTACTTCACTCAGTACCAGGTGTCGGTGAGGGCGTGTCACAGTG…	RQYDIEFGNYLRREIYTKRVNGSKPKAKVTSSQGSGKAVAQDPEVEPGRTQTNSSEEGVGEGVVESGNEVGG EGRGEGTQLPTYTELPTSYQPKNTTSDDVPPLNTTDLNITIKNLTYFTQYQVSVRACHSVPRLCSDWTNINT TTRPDVSKNEITNFTARSDKDLENDGEGKASTVHLQWTPPSHPNGGPLSYVIQLYPQNQPQAMIDECVTEKE AAEANYTFRLTELRPGNYTVSIHLRSLGAIGLNTTTSIQVDGPGWFYAVFFTFLCTGILGICVMELAVWLRR RHSVPQPGTPQHVTDNPYYGELLLGDALHQIKERYVISRDALEVDLEQKLGEGCFGMVYRGALHLASGTQRS VAVKALSEMATHAEVKRFLQEAVVMQDISSNFVV…	CrusTome	Pérez-Moreno, J.L., Kozma, M.T., DeLeo, D.M., Bracken-Grissom, H.D., Durica, D.S., Mykles, D.L., 2023. CrusTome: a transcriptome database resource for large-scale analyses across Crustacea. G3: Genes, Genomes, Genetics 13. https://doi.org/10.1093/g3journal/jkad162
InsR	InsR3	Munser_EVm001661t1/1-660	Decapoda	Munidopsis_serricornis	AAGGACAGGGGTGAGGGTGGGGGTGAGCAGCAACCCAAGGGCATCAACACCGAACTGCCTTCATCAGGCGTCTCCGAGAA CACCACCAGCAACGACACCAAACGCCTCACCACGACGCAACTCACCATCTCAGACCTTCACTACTTTACTGAGTACCAGG TGTCGGTAAGGGCGTGTCACAGCGTCCCGAGGCTGTGTAGTGACTGGGCCAACATCAACAGAATCACACAAGCAAACGAC TCAGAGAATACAATAACAAACTTCAAGGAACTTAGCAACGATGAGGGAAAGAGTAAGGACGATGGGGACCAACACTCCTC GTCATCCGTCATTCTGGGGTGGAAACCTCCAAGCAACCCCAACGGCCCCGCCCTCTACTACCTCATCGATCTCTA…	KDRGEGGGEQQPKGINTELPSSGVSENTTSNDTKRLTTTQLTISDLHYFTEYQVSVRACHSVPRLCSDWANI NRITQANDSENTITNFKELSNDEGKSKDDGDQHSSSSVILGWKPPSNPNGPALYYLIDLYHQDQLLDERCVT EEEAAGSGYTYRLQHLRPGNYTVSINLHSLGALGPNATTTIQVEGPGWFYAVFFTFLCAGMLGICLMELVVW LRRRYDVPEPGTPQHVTDNPYYGELLLGDALHQIKERYIISRDALEVDHKHKLGEGCFGMVYRGALTLASGT QRSVAVKALSDMATHTEVKRFLQEAVVMQDINSNFVVQLVGVVATCPPVYVVMELMACGDLKSFLRTEAGST LDGQKLVEMSVEAADGMAFLAGRKLVHRDLAARN…	CrusTome	Pérez-Moreno, J.L., Kozma, M.T., DeLeo, D.M., Bracken-Grissom, H.D., Durica, D.S., Mykles, D.L., 2023. CrusTome: a transcriptome database resource for large-scale analyses across Crustacea. G3: Genes, Genomes, Genetics 13. https://doi.org/10.1093/g3journal/jkad163
InsR	InsR3	Munser_EVm004782t1/1-378	Decapoda	Munidopsis_serricornis	CAACAGCTCCTGGCCCCACCTCGGCCTCCCCAACCTGACACAGGTGACTGGGTACGTCCTGCTGTATCGGCTGTCCCACC TATATACCCTGGGCCACCTCCTACCCCGCCTGGCTGTCATCAGGGGACACACACTCTTCCACGGCCGCGCTCTCGTCATC TTCGGCAATACCTACCTGAGGAAGCTCGAGCTGCGGAGCCTGAAAGCAATCATGCGGGGGTCAGTGCAGGTGGAGAACAA CTGGAGTCTGTGTCCCGGCCCACACGCAGCCTGGACAGCCCTCACCCACAACCACTCCAACTATCAGCCGAAGGACAACT ACAAGCTGTGTGTGTACTTGCCGTGTGAGGTGAACGGCAACTGTAACACCACCACCTCCACTGCCTCCAACACCA…	NSSWPHLGLPNLTQVTGYVLLYRLSHLYTLGHLLPRLAVIRGHTLFHGRALVIFGNTYLRKLELRSLKAIMR GSVQVENNWSLCPGPHAAWTALTHNHSNYQPKDNYKLCVYLPCEVNGNCNTTTSTASNTTTFTGSNTSITTS NVTTAAPPCPEDGVCHHGCHPECVGGCHVSGNSSACVACRHYQHGRQCVRNCSLANGTVQYLGYRCVPECSG DHHSVDRHHPTHQDPSVCATCQGTCSQSCQGQTITSRDLGRALRGCKKVNGNLNITVAGGWNVTQELEENLG EVERVSGYLRVQDSDTLFSLNFLRSLMEVGGEELVHDRYALYVLENENLQELWDWEHLNHTLHINNGTILVL YNPRLCNDLIAELVEQTN	CrusTome	Pérez-Moreno, J.L., Kozma, M.T., DeLeo, D.M., Bracken-Grissom, H.D., Durica, D.S., Mykles, D.L., 2023. CrusTome: a transcriptome database resource for large-scale analyses across Crustacea. G3: Genes, Genomes, Genetics 13. https://doi.org/10.1093/g3journal/jkad164
InsR	InsR3	Munsim_EVm000143t1/1-1416	Decapoda	Munidopsis_similis	GGAGAAGGGCGGGGGCGAGTGATGAGCGCGACTCGGACAGTGGCGATGGCAGCTGTGGCAATGATGGTAGTGGTGCCAGA AGCTGCTGCAGCCATCGATGAGCCCGGCATCTGCCATGGGAGTGTGGAGGTGACGGGGAACGCGAGTCAGCTGGAGGAGT ACCGCAACTGCTCCACCATTGAGGGCAACCTGCGAATCCAACTTATCGAGAACCTCAACAGCTCCTGGCCCCAGCTCGGC CTCCCCAACCTGACACAGGTGACGGGGTACGTCCTGCTATATCGGCTGTCCCACCTATATACCCTGGGCCGCCTCCTACC CCGCCTGGCCGTCATCAGGGGACACACACTCTTCCACGGCCGTGCTCTCGTCATCTTCGGCAATACCTACCTAAG…	MSATRTVAMAAVAMMVVVPEAAAAIDEPGICHGSVEVTGNASQLEEYRNCSTIEGNLRIQLIENLNSSWPQL GLPNLTQVTGYVLLYRLSHLYTLGRLLPRLAVIRGHTLFHGRALVIFGNTYLRKLELRSLKDILRGSVQVEN NWSLCPGPHAAWTALTHNQSNYEQKDNYKLCVYLPCEVNGNCNTTTSTASNTTTSTGSNISITTTTFTGSNT SITTTTSNATKAAPPCPEDGVCHHGCHSECVGGCYVSGNSSACVACRHYQHGRQCVRNCSLANGTVQYLGYQ CVPECSGDHHSVDRHQPIHQDPSACATCQGTCSQSCQGQTITSRDLGRALRGCKKVNGNLNITVAGGWNVTQ ELEENLGEVERVSGYLRVQDSDTLFSLNFLRSLM…	CrusTome	Pérez-Moreno, J.L., Kozma, M.T., DeLeo, D.M., Bracken-Grissom, H.D., Durica, D.S., Mykles, D.L., 2023. CrusTome: a transcriptome database resource for large-scale analyses across Crustacea. G3: Genes, Genomes, Genetics 13. https://doi.org/10.1093/g3journal/jkad165
InsR	InsR3	Minpug_EVm000699t1/1-1448	Decapoda	Uca_pugnax	AGCATGTCTTTGCAACAGCCCTCCGTGGTGCGGAAATATAATACTATAAATATCTCAGTGCTAGGATGCCCCTGTCCACT TCTGGATTAAGAACATGAACCAAAACAATACTGGGTATATGAAGACATTCAGCTGATAAAATGATACCAAGGGCTTCAGA GGGCCAGGGTCACATCGAGTGCTGTGACAGACCGCAGCGTCACGGAGGGCTGTTGCAAAGACATGCTCAGGTAGTGCCCG GGATGAGGATGGCACTGACGGCGGCGGTGGTGCTGGCAGTGTTGACGCTGGTGATTGTACTGGTGACGGACAGAAACAAA CAACCACAACCACATACGTTCAGTGATGGCAAAATCTGTGGGAGCGTGGAAGTGACGGGAAATGAGAGTCTCCTG…	MIPRASEGQGHIECCDRPQRHGGLLQRHAQVVPGMRMALTAAVVLAVLTLVIVLVTDRNKQPQPHTFSDGKI CGSVEVTGNESLLEKYASCETIEGNLRIQLIEYTNKSNPLPGLSNLVQVTGYVVIYRLSYLQTLRDLLPRLA IIRGQELFHGYSLVIFGNIILQEVNLWNLTHVLAGAVRVEKNLCRGPPQRWDMLSPSPSLNVIQEYGACIYP MCEEQRNCTNVTSPLNTLCTTHGGCYQGPQCHPECAGGCHIPHDPTACVACRNYRDGGSCVPDCSASITNRV HHLGYRCIREDECSEEPWTLKTEVGSDEVEQLFCIRCCDNCYGTCHGTKVTTANMGRQLRNCRWLQGNLEIM VSGGRNLMQQLEDNLGKLELVTGYLKVFGSDTLF…	CrusTome	Pérez-Moreno, J.L., Kozma, M.T., DeLeo, D.M., Bracken-Grissom, H.D., Durica, D.S., Mykles, D.L., 2023. CrusTome: a transcriptome database resource for large-scale analyses across Crustacea. G3: Genes, Genomes, Genetics 13. https://doi.org/10.1093/g3journal/jkad166
InsR	InsR3	GeclaM_EVm001193t2/Merge218-839	Decapoda	Gecarcinus_lateralis	GCGCAGTGTGGAACAAGCCGTGGTCGAGGTTGGGTGTAGCGTCACCATTTGGCTGGGACCTTTGTTCCGTGTGTGGGCGG TGCCAACCACCACGCCGCGGCTCTATAAGCATGTGATTAGCAACGGGGCAACAATAATAACATATGAAAAGACAGAACTG CGTTGTGAAATGTCAACTGAATAAGTTCACCAGCCATTTCAGATAAAAATTTATGCAATGCTGCAACGCAATATTGAATA CCGTCAAGATCGCACACTGCGCATTGAGCATTTAGAGCTTGAAGCACAACATTACTGAGTGATATAAGACATTCCACTGA TGAAATGATCTCGAGAACCTCCGACGGCCAGAGTCATCGCGGATGTTGTGGCGCAGAGCGACGCGATGAAAGACC…	MISRTSDGQSHRGCCGAERRDERPLQSLAQLVSGMRAALTTAAVLAVVTVVVIVVVAAGNKLPRPYVSVDSK ICESVEVTGNASLLENYSSCVTIEGNLRIQLIEYNNKSNPLIGLPNLVQVTGYVVIYRLSYLETLRHLLPRL AVIRGQELFHGYSLVIFGNIILQEVNLWNLTHVLAGAVRVEKNLCRGPPQRWDLLSPSPSLNVIQDYGVCIY PMCEEQKNCTNVITPLHTHCTTYGGCYQGPQCHSECVGGCHAPSDPKACVACRNYLDGDTCVPDCSASVTNK VHHLGYRCIREDECAEEPWTRKTEIRSDGVEQLFCIRCNDNCYGTCHGTKVTTANLGRQLRNCRWLEGSLEI MVSGGQNLMQQLEENLGQLQLVTGYLKVYGSDTL…	CrusTome	Pérez-Moreno, J.L., Kozma, M.T., DeLeo, D.M., Bracken-Grissom, H.D., Durica, D.S., Mykles, D.L., 2023. CrusTome: a transcriptome database resource for large-scale analyses across Crustacea. G3: Genes, Genomes, Genetics 13. https://doi.org/10.1093/g3journal/jkad167
InsR	InsR3	GeclaM_EVm001193t4/1-577	Decapoda	Gecarcinus_lateralis	AGAACTTGATGCAGCAATTGGAGGAGAATCTGGGCCAGCTTCAGTTGGTGACGGGCTACCTGAAGGTCTACGGGTCCGAC ACTCTGTTTTCCTTGAACTTCCTCAGCGGCTTGAAAGTGATCGGCGGTGAGGAGCTGGTGCACGGCAGGTACGCCCTTTA CGTGCTGGACAACGAGAAGCTGCAGGAGCTGTGGGATTGGAATCATACCAACCGCAGCCTCAATATCACCAAAGGAAAGC TCTTCTTCCAACATAACCCGAGCCTGTGTCAGGAGCTGATCTACGAGCTGGCCATCAAAGGGGGAAAGAACCCAGATGAG GATGTACATGTGTCACCCGCCGAGGACACGGGGCCATGCTACAAGGAGGACCTAGAGGTTCGAGTCCTGTCTCAA…	MQQLEENLGQLQLVTGYLKVYGSDTLFSLNFLSGLKVIGGEELVHGRYALYVLDNEKLQELWDWNHTNRSLN ITKGKLFFQHNPSLCQELIYELAIKGGKNPDEDVHVSPAEDTGPCYKEDLEVRVLSQPERKLNVSWKYHFYG IDDRFVIGYYLYYREAPEEVRLYQGRDACNDNVVWEREFREYKRNQSCEVMLDKLKPYTQYAVYVDVYYTDS VKIASRSAINYIRTMVSDPSPVRNLKVEPQKNSSTLTVSWLPPAVANGPLHVYEVRYARLKHTSPGSKYLDR DDVCEDGKYEQHREASHIVPVGGGEEDAKTLCCNCSNSITSLSMEDRVFDRQLDINFENYIWQSVLCKSVTL DDDKGSTTPPVTSSESSAPATITSLDPTAAAGPG…	CrusTome	Pérez-Moreno, J.L., Kozma, M.T., DeLeo, D.M., Bracken-Grissom, H.D., Durica, D.S., Mykles, D.L., 2023. CrusTome: a transcriptome database resource for large-scale analyses across Crustacea. G3: Genes, Genomes, Genetics 13. https://doi.org/10.1093/g3journal/jkad168
InsR	InsR3	GeclaM_EVm001193t7/1-424	Decapoda	Gecarcinus_lateralis	GCGCAGTGTGGAACAAGCCGTGGTCGAGGTTGGGTGTAGCGTCACCATTTGGCTGGGACCTTTGTTCCGTGTGTGGGCGG TGCCAACCACCACGCCGCGGCTCTATAAGCATGTGATTAGCAACGGTGATTTAAGAAAGTGATTTCTAATTTAAGGCTAT TGTTCTGAGAAACATTGCTGTACAAAAAAAACGAAAAAATAAGGGGCAACAATAATAACATATGAAAAGACAGAACTGCG TTGTGAAATGTCAACTGAATAAGTTCACCAGCCATTTCAGATAAAAATTTATGCAATGCTGCAACGCAATATTGAATACC GTCAAGATCGCACACTGCGCATTGAGCATTTAGAGCTTGAAGCACAACATTACTGAGTGATATAAGACATTCCAC…	MISRTSDGQSHRGCCGAERRDERPLQSLAQLVSGMRAALTTAAVLAVVTVVVIVVVAAGNKLPRPYVSVDSK ICESVEVTGNASLLENYSSCVTIEGNLRIQLIEYNNKSNPLIGLPNLVQVTGYVVIYRLSYLETLRHLLPRL AVIRGQELFHGYSLVIFGNIILQEVNLWNLTHVLAGAVRVEKNLCRGPPQRWDLLSPSPSLNVIQDYGVCIY PMCEEQKNCTNVITPLHTHCTTYGGCYQGPQCHSECVGGCHAPSDPKACVACRNYLDGDTCVPDCSASVTNK VHHLGYRCIREDECAEEPWTRKTEIRSDGVEQLFCIRCNDNCYGTCHGTKVTTANLGRQLRNCRWLEGSLEI MVSGGRECFLAFPSSLRLALPAYPCSSILRPSHP…	CrusTome	Pérez-Moreno, J.L., Kozma, M.T., DeLeo, D.M., Bracken-Grissom, H.D., Durica, D.S., Mykles, D.L., 2023. CrusTome: a transcriptome database resource for large-scale analyses across Crustacea. G3: Genes, Genomes, Genetics 13. https://doi.org/10.1093/g3journal/jkad169
InsR	InsR3	AnajapEVm001701t1/1-538	Decapoda	Anatolikos_japonicus	CAATTACCAGCGTAATCCACTAACGTCAACTCTAGCTATATGTTGCATGTTACCCAGAAAATGATTCTGCTTCTCAGGTT GTCTTTGAAAGGTGAAGGAAAGGTGAAAGAGGCCAAGGGGGCATCCACAAAGTTCGTGGCTGGGGCAAGTCGATGCTTCC TGTTGGGAGTTACTTGGTATGGGAAGGTGGCTTGCATGGAAACTTGCACGGGGTGATCGCCGGAGCTGGTGTCGGAGGGT TGACGAGACGACGCGCCCCTCGGCGTATGCCCCAATGATTGATTGAATAAATCCCATTTGCTCATCTCGTACCCCTCTTC TCCAATGTCCATATACGAGATCAAGAACTTCAAATGGAAAATAAATGATATCAAACTGTCACCCATAACGTCGGC…	MSIYEIKNFKWKINDIKLSPITSASNSSNSTLTPTPRPDGPKGTTLLLSWDAPTVPKEDILAYLIEYQLERA TQNKCVSEEEVRLAKYKYPLRGLKFGTYTIHIRLRSPSGYGPRATLIVTLKKQSFHWAVLIAFLCGGMLGIF IIEVALWMRRRRTIRDQRVAQSEAHISSYGELLLKYTLKNEMKEEFVISNDDLQVTEDHKLGEGCFGQVYRG VLNLNSGEQLVAVKTLSEEANPQEMRRFLKEAVIMQGIASNFVVRLIGMVDIYPPYYVVMELMEHGDLKSFL KTKKGKLLTNTKMVEMAVEAADGMAYLEAKKLVHRDLAARNCMLDIGLHLKIGDFGLSRYISSDYYKKNTRG LLPVRWMAPESLKYGRCSTRSDVWSYGVLLWEMA…	CrusTome	Pérez-Moreno, J.L., Kozma, M.T., DeLeo, D.M., Bracken-Grissom, H.D., Durica, D.S., Mykles, D.L., 2023. CrusTome: a transcriptome database resource for large-scale analyses across Crustacea. G3: Genes, Genomes, Genetics 13. https://doi.org/10.1093/g3journal/jkad170
InsR	InsR3	Canbo1_EVm002658t1/1-662	Decapoda	Cancer_borealis	AACCTTACATCTTTTAAAATTACATGATATAATATCTATGCAAGCTTACTTGTTTGTTTATAAATCATTAAATTTTTGTA CTGTTACTCCTATTCAATATGTGTCAATACACCAAAACACTCGCAGACCATACGATGTTAAAGTCCCATTATGTAGAACA TCCCATGCTCAAAGATTTATTACCTACAGAGGAGCCAATCTCTGGAATCAATTGCCTGATGAAATAAAAAATGTAGAATC ATTCCAAATTTTCAAAGCCAAAATAAACTTCATATTAAGTTCAAAAAGTCCATATGAATTTATATATTGTTCTATGAATA TTGTCCATTTTATAATACCTCCCTCTCTCATTAGGGTTAGGTAGGTTGATGTGTGTATGTATGTATACGTGTGTA…	MVLSSVNVEAPPNHRREHTTVALCDVRTMTTNTTTINLTGLHHSTQYRVLVRACHSKGSKCSDWSVLDMTTP ADMSIYEIKNFKWKINYIKLSPITSASNSSNSTLTPTPRADDPKGTTLLLSWDAPTVPKEDILAYVIEYQLE GATKNKQCVPEEEVRLAKYKYPLRGLKFGTYTIHIRLRSPSGDGPPGTFIVPLKKPNFSWAVLIAFLCGGML GIFIIEVALWMRRRRTTRDQRVTQSEAHISSYGELLLKYTLKNEMKEEFVISNDNLQVTEDHKLGEGCFGKV YRGVLNLNSGEQLVAVKTLSEEATPQEMRRFLKEAVIMQGIASNFVVRLIGVVDIYPPYYVVMELMEHGDLK SFLKTKKGKLLTNTKMVEMAVEAADGMAYLEAKK…	CrusTome	Pérez-Moreno, J.L., Kozma, M.T., DeLeo, D.M., Bracken-Grissom, H.D., Durica, D.S., Mykles, D.L., 2023. CrusTome: a transcriptome database resource for large-scale analyses across Crustacea. G3: Genes, Genomes, Genetics 13. https://doi.org/10.1093/g3journal/jkad171
InsR	InsR3	AnajapEVm001003t1/1-675	Decapoda	Anatolikos_japonicus	CCGCTGCGTACATGCCTCACTCATACCTTCATTTTACTCATTCACAACCGAAAATATAACTTTAAGATATGACATAAGAA TGTACAAAATAAACGCTTGCATTTTCGACGACAAGCCTCATTGAAGGTGCTGAGGCGGGGAGCGACGCGACGGCAGGGGG AGAGGGAGGCTGGTCCAGCTGGTGCCGGGGATGAAGGCAGCGGTGACGGCAGGAGTAGTGGTGATGGTGATGCTGCTAGT GGTGGTGGTGGTGGTGGTAACGGTGGTAATAACAAGTGGAAACAAACTACAACATCAATATGATGCTGCACATGGAAAAA CCTGTGGGAGTGTGGAGGTGACAGGAGACGAAAGACTCTTGGAGAGCTACACTTCCTGTGTCACCATCGAGGGGA…	MKAAVTAGVVVMVMLLVVVVVVVTVVITSGNKLQHQYDAAHGKTCGSVEVTGDERLLESYTSCVTIEGNLRI QLIAYNQTQPVVGLPNLVQVTGYVVIYQLSFLTTLHHLLPRLAVIRGHELFHGYSLIIFGNVFLQEPNLWNL THVLRGAVRVEKNLCSGVPNRWNQLSPSPALNVIQEYGVCVYPMCEELRNCNNVTTALHTHCTTYGGCYQGS QCHLECAGGCHAPDNPDACVACRNYRDGHTCVPHCSTSSVNKVHQLGYRCIREDECAAEPWKLETQVGPHGA ERLVCVRCNDNCYGTCRGTKVTTENMGRQLRNCRQLIGNLEIMVSGGWNLTQKLEENLGQLQVVTGYLKVYG SNTIFSLDFLSSLEEIGGKELVHGRYALYVLDNE…	CrusTome	Pérez-Moreno, J.L., Kozma, M.T., DeLeo, D.M., Bracken-Grissom, H.D., Durica, D.S., Mykles, D.L., 2023. CrusTome: a transcriptome database resource for large-scale analyses across Crustacea. G3: Genes, Genomes, Genetics 13. https://doi.org/10.1093/g3journal/jkad172
InsR	InsR3	Canbo1_EVm005343t1/1-427	Decapoda	Cancer_borealis	AACCTTACATCTTTTAAAATTACATGATATAATATCTATGCAAGCTTACTTGTTTGTTTATAAATCATTAAATTTTTGTA CTGTTACTCCTATTCAATATGTGTCAATACACCAAAACACTCGCAGACCATACGATGTTAAAGTCCCATTATGTAGAACA TCCCATGCTCAAAGATTTATTACCTACAGAGGAGCCAATCTCTGGAATCAATTGCCTGATGAAATAAAAAATGTAGAATC ATTCCAAATTTTCAAAGCCAAAATAAACTTCATATTAAGTTCAAAAAGTCCATATGAATTTATATATTGTTCTATGAATA TTGTCCATTTTATAATACCTCCCTCTCTCATTAGGGTTAGGTAGGTTGATGTGTGTATGTATGTATACGTGTGTA…	MKAAVTAGVVVVVMLLVVVVVVTVVITSGNKLQHQYGAAHGKTCGSVEVTGDERLLESYTSCVTIEGNLRIQ LIAYNQTKPVVGLPNLVQVTGYVVIYQLSFLTTLHHLLPRLAVIRGHELFHGYSLIIFGNVFLQEPNLWNLT HVLRGAVRVEKNLCSGVPNRWNLLSPSPALNVIQEYGVCVYPMCEELRNCNNVTTALHTHCTTYGGCYQGSQ CHLECAGGCYAPDNPDACVACRNYRDGHTCVPHCSTSSANKVHQLGYRCIREDECAAEPWKLETQVGPHGAE RLVCVRCNDNCYGTCHGTKVTTENMGRKLRNCRQLNGNLEIMVSGGWNLTQKLEENLGQLQVVTGYLKVYGS NTLFSLDFLSSLEEIGGKELVHGTDTLFTCWITR…	CrusTome	Pérez-Moreno, J.L., Kozma, M.T., DeLeo, D.M., Bracken-Grissom, H.D., Durica, D.S., Mykles, D.L., 2023. CrusTome: a transcriptome database resource for large-scale analyses across Crustacea. G3: Genes, Genomes, Genetics 13. https://doi.org/10.1093/g3journal/jkad173
InsR	InsR3	CalsaE_EVm000607t1/1-1476	Decapoda	Callinectes_sapidus	TTTTTTTTTTGTTAATGAAAAGGCTACGTGTTGTTGTGTCTAGAGGTGAGAACATAAAGCATTAGCACAACCTCAGCCAC AGCCACAGCCACAGTGCCGCCACTTCTAACTGCACGTAGTACAGGCAGCCACACAAGCCATATACATACAAAAAAGTGAA TATATATATAATTTGTTCATTAATTTTCTCTGACAGCAGAGCAGCTGAGTATGAGACTGAACATTTTCTCTATGAAGTTC AAGGAGTTGATATAGTGAAACAATGAAAATTGAATTGACCTGAAGTGTGCCAACACTTAATTATAGCTGAGTGAGGGTAA AAGTGTATGAGGCGAGACGAGACGTCCCTCTCTACGATACACGATGAATCCATCAACAGCAGTCGACGATGAGCG…	MNPSTAVDDERLRSDSGEGRRDGRVQRLPQLVPGMRLSVMALGVVVMLVMMVVVVTMLVRGRDKFDHLLPTT NQYGTAFGKTCGSVEVTGDQTFLEDYVSCVTIEGNLRIQLIEYNETQPLVGLPNLIQVTGYVIIYQLSYLRT LHHLLPRLAVIRGRELFHGYSLVIYGNIFLQEPNLWNLTHVLRGAVRVEKNLCSGPPNRWELLSSSPALNVV QDYGLCIYPMCEEQRDCANVTTALHTYCTTHGGCYQDSQCHEECVGGCHALHDPNACVACRNYQDGHTCVPE CSTSATNKVHHLDYRCIREDECAKEPWKMEREVGPQGTERLVCVRCNDNCYGTCRGTKVTTGNMGRQLRNCQ QLKGNLEIMVSGGANLMQQLEENLGQLRVVTGYL…	CrusTome	Pérez-Moreno, J.L., Kozma, M.T., DeLeo, D.M., Bracken-Grissom, H.D., Durica, D.S., Mykles, D.L., 2023. CrusTome: a transcriptome database resource for large-scale analyses across Crustacea. G3: Genes, Genomes, Genetics 13. https://doi.org/10.1093/g3journal/jkad174
InsR	InsR3	PortriEVm003000t1/1-393	Decapoda	Portunus_trituberculatus	AGGCACCTCGGCTCAGTTCTTATCCTGGCGTGAACCTGCCGTTCGCAATGGACCCCTGAAGGTGTACGAGGTGAAGTACG GGAGGTTGAAGCTTCCCCGTCCACGCCCAACACCCGAGGATCGTGACGTGTGTGTGGACAGCAGAGATGAGCCACAGAAC AAGACGCGGCTCAGCTTGCATGGTGGGGAAGACGACAACAAGGCGACCCGCTGTTGTGCGTGTCCAGACTCCGCCGCCAA CCTCTCAAAGGAGGATCGACGTTATGACCACGAGTTTGACATCCACTTTCAAACCTTCATGTGGCAAAGCCTGTTCTGCA AAAGCCAAAGCAAGCCTCCTGCCCAGCGCCGCAACTACACAGCAGACGAAGTCACGAGGAATGTGAGCGACATCA…	GTSAQFLSWREPAVRNGPLKVYEVKYGRLKLPRPRPTPEDRDVCVDSRDEPQNKTRLSLHGGEDDNKATRCC ACPDSAANLSKEDRRYDHEFDIHFQTFMWQSLFCKSQSKPPAQRRNYTADEVTRNVSDITSTPVIPGTASIV AEEQNRSRQRKRRSIVHLSARMQDRTDTETSDQKREEKNNKYKEMEHDECEISTDTNSDTAEVCDVRTMTTN NTRVTLMRLSYFTQYRVWVRACHTEGSICSDWSVLDVTTPVDISIYKIKNFKVKQMKTNETKWPDTKSQANS SNKTPASPPGAVAQIGTTLLLSWDPPMVPMELILAYIIEYQLEQTPKKKICVPQQKMRHAEYRFPLQKYGSY TFHIRLRSPSGDGPPTSLTIGIKRPDVYWAVPV	CrusTome	Pérez-Moreno, J.L., Kozma, M.T., DeLeo, D.M., Bracken-Grissom, H.D., Durica, D.S., Mykles, D.L., 2023. CrusTome: a transcriptome database resource for large-scale analyses across Crustacea. G3: Genes, Genomes, Genetics 13. https://doi.org/10.1093/g3journal/jkad175
InsR	InsR3	CarmaC_EVm000618t1/1-1501	Decapoda	Carcinus_maenas	GATCTGTTGCGTCACCAGTGGGGTGGGATCTTTGTTCAATGTTTAGCCAATCACCACGACACCTTTGTAGCTACGGACAA ATAAATAACATTTCAATGTCGAAATGCTAAGTGTTTTTCAAAGAGAATGTGTGTTTCGTAAGATCAAGGTAGACTGCTTG ATTAATACCTGCGTTAAAAACTTAGAAAATAAAGAGCACATAATTTTCAGAGTTTGGCATTTTAAGTGTAATGAAAAGTG ACGTGTTGTTGGGTCTAGAGTTGACAGTGTGAAGCAGGAGCTTCCCTCTCTCTGACACCACTCCTTACTACACGTGGTAC ACACACACACACACACACACACACACACGTTTTTCTCCTCTAATTGTTTGTTTTTCGTTTTCATAGACAACAAAA…	MNATIPDGESHCSRLDGEHLDGDARRRIVKVVAGMRAAVTAVVVVLILVLVTVLVTAGNKLHHDAAHGKICG SVEITGDQTVLEDYTSCVTIEGNLRIQLIEYNETRPFVGLSNLVQVTGYVIIYRLSHVRTLRHLLPRLAVIR GRELFHGYSLVIFGNIFLQEANLWNLTHVLRGAVRVEKNLCSGPPNRWDLLSPSPALNVIQDYGVCIYPVCE EERDCENVTTTIHTHCTTYGGCYQGPQCHEECVGGCHLPHDPDACVACKNYRDGHSCVPDCSKSATNKVHHL DYRCIPENECAQEPWKLDTKDGPQGTERLVCVRCNDNCYGTCRGTKVTNANLGRQVHNCQRLEGNLEIMVSG GSNLTQQLEENLGQLQVVTGYLKVYGSNTLFSLN…	CrusTome	Pérez-Moreno, J.L., Kozma, M.T., DeLeo, D.M., Bracken-Grissom, H.D., Durica, D.S., Mykles, D.L., 2023. CrusTome: a transcriptome database resource for large-scale analyses across Crustacea. G3: Genes, Genomes, Genetics 13. https://doi.org/10.1093/g3journal/jkad176
InsR	InsR3	AKF17681.1	Decapoda	Macrobrachium rosenbergii	CTGCTTTCGTGCCTGAGACACGAAACGCGCGAAGGCAGCGTTTCTTGGTGGTATAGGTCGACGCGGCGCC ACTAACCCAGTGCTTCCAGTGCAGTGACGGGATTCAGTCGTGCTTGTGACTGAATCTCCGCGCGTTTTCA CTCTATGCAACCGCGACAGAAATATTCTTCGCGGTGACAACGAGACAGCCATCTATGATAAAACGAAACC GCGCCGGTAGAAAATACTATGCATATTAGTGACGAAAACACGAGAGGTGCTCGTCCATTATGAACCAATG CAATAGTGTCCTTTTGTTTCAAGTTTACTGTATGTACTTCGGTAGGGGAATGTCATTTTTATTCAGTGAC ATAAATGAAATTGACTGTGTCATTGCTTCTGTCGATAACCTGAA…	MITTKSSVMSVLNVKASSTRPIGSAAAARPRSNGFVYHHIRLFLLSVTSMVIISCSVPVLGGYSTPKTCK SVEITGFRRNDSLPRHLRECQVMEGHLRLQLIEEEEEDFEDEEEIIEFLSFPNLVQVTEYVVIYRISPLR SLERILPQLSVIRGHELFHGYALVVIGNTYLERLGLDNVTDILNGSVRIEKNWILCPGLDNRWENITLKS REAKNVIQNNYIYCIYDPCETDNSCPTEVRPNNKVCSTVGGGCYQGPQCHPECAGGCLRPNDPSACVACR NYMLRNNTCVASCDYDQSYYISENKYLCTENATCRRDPDGAKDGSSGSVCNRCKDNNCVPNSCKGTTITS DDLGRRLRGCEYVDGSLIINIAGGWNVTQQLEENLKNIRNVTGY…	Literature	​Liu, A., Hao, S., Liu, F., Huang, H., Ye, H., 2023. Isolation of an Insulin-Like Receptor Involved in the Testicular Development of the Mud Crab Scylla paramamosain. Int J Mol Sci 24, 13639. https://doi.org/10.3390/ijms241713639
InsR	InsR3	CarmaC_EVm000618t3/1-759	Decapoda	Carcinus_maenas	GATCTGTTGCGTCACCAGTGGGGTGGGATCTTTGTTCAATGTTTAGCCAATCACCACGACACCTTTGTAGCTACGGACAA ATAAATAACATTTCAATGTCGAAATGCTAAGTGTTTTTCAAAGAGAATGTGTGTTTCGTAAGATCAAGGTAGACTGCTTG ATTAATACCTGCGTTAAAAACTTAGAAAATAAAGAGCACATAATTTTCAGAGTTTGGCATTTTAAGTGTAATGAAAAGTG ACGTGTTGTTGGGTCTAGAGTTGACAGTGTGAAGCAGGAGCTTCCCTCTCTCTGACACCACTCCTTACTACACGTGGTAC ACACACACACACACACACACACACACACGTTTTTCTCCTCTAATTGTTTGTTTTTCGTTTTCATAGACAACAAAA…	MNATIPDGESHCSRLDGEHLDGDARRRIVKVVAGMRAAVTAVVVVLILVLVTVLVTAGNKLHHDAAHGKICG SVEITGDQTVLEDYTSCVTIEGNLRIQLIEYNETRPFVGLSNLVQVTGYVIIYRLSHVRTLRHLLPRLAVIR GRELFHGYSLVIFGNIFLQEANLWNLTHVLRGAVRVEKNLCSGPPNRWDLLSPSPALNVIQDYGVCIYPVCE EERDCENVTTTIHTHCTTYGGCYQGPQCHEECVGGCHLPHDPDACVACKNYRDGHSCVPDCSKSATNKVHHL DYRCIPENECAQEPWKLDTKDGPQGTERLVCVRCNDNCYGTCRGTKVTNANLGRQVHNCQRLEGNLEIMVSG GSNLTQQLEENLGQLQVVTGYLKVYGSNTLFSLN…	CrusTome	Pérez-Moreno, J.L., Kozma, M.T., DeLeo, D.M., Bracken-Grissom, H.D., Durica, D.S., Mykles, D.L., 2023. CrusTome: a transcriptome database resource for large-scale analyses across Crustacea. G3: Genes, Genomes, Genetics 13. https://doi.org/10.1093/g3journal/jkad177
EGFR	EGFR Outgroup	HypdujEVm000255t1/1-1980	Tardigrada	Hypsibius_dujardini	ATGGAGTTGGGTTTGCCTTCGTGGATGCATTTGGTGATATTTCCGGTGATCGTTTCGCTGTTATTCCCTGGTCCACGACT GTGGAATGGAGCCGCCGCAGTGCCTGTAAATCCGACGATTAAAACGTCAGAGAAACTTGAATTTCTTACCACCGATCAAG AACCTGCTTTTATCGAAGTAGAAGAAAGAGTATGCGACGGAACAAATTACATGCTCTCCAGCAACGAGAACAAAACTCAT CACCTCACCCGACTTCGACAGCGCTACGAAAACTGCACCTACGTCCAGGGGAACCTGGAGATCACCCACATCGACGCAAA CTACGACCTCCGCTTTCTCAGTCAGATTCGCGAAGTTACCGGCTACGTCTTGATTGCCAGAGTGGACAAAGAGGT…	MELGLPSWMHLVIFPVIVSLLFPGPRLWNGAAAVPVNPTIKTSEKLEFLTTDQEPAFIEVEERVCDGTNYML SSNENKTHHLTRLRQRYENCTYVQGNLEITHIDANYDLRFLSQIREVTGYVLIARVDKEVVSLPNLRIIRGR TLMENNGKKYALWVVANRDLRELGLSSLQEIMKGHIVFVDNPKLCHVEDSVDWFDILANNVTQSVRMDNSEQ LNIQKRCPACSPSCEKSGDVAYCWGASSSSCQKRRCFGKGAQECCHRECAAGCFGPKPTECLACRKFDHLGA CLQNCPSSKEYDQETMTWKEKASQSKLAYGNICVDKCPDNMLQDDGACVRECSDGKIAKNNSNICTLCDGPC PKICRGFSKNNDQLRRNGHGFNFITGLNLQNFIN…	CrusTome	Pérez-Moreno, J.L., Kozma, M.T., DeLeo, D.M., Bracken-Grissom, H.D., Durica, D.S., Mykles, D.L., 2023. CrusTome: a transcriptome database resource for large-scale analyses across Crustacea. G3: Genes, Genomes, Genetics 13. https://doi.org/10.1093/g3journal/jkad178
EGFR	EGFR Outgroup	RamvarEVm000331t1/1-1445	Tardigrada	Ramazzottius_varieornatus	ATGTTTATCGAAGACGGGATGCCGTGTGATTTCTTTGCAGACAGTGAGAAGATGTCCTCCGGATTCCGTCATGTCAAGAC CGCTCTACCGTTTCTTCTGCTCCTCGTTTTAATTGGAAATACGGAGGGCTTTGGACGTCCACGAGAACAGTTCCCGGAGA AAGTGTGTATTGGCACAAACTCAAGGCTATCGGGTGCCGGAGACCACGCAAGACATTTGGAGACCATGAGGAAGCGTTAC GAAAACTGCACATACGTGCAGGGGAACCTCGAGCTGATCTTCCTAAAGCCAAACGACAGCATCAGCTTCTTGCGACAAAT CCGCGAAGTGACCGGATACGTTCTCATTTTCAACGTCGACAGAGAAGAACTGCTGTTGCCCAGTCTGCGTATCAT…	MFIEDGMPCDFFADSEKMSSGFRHVKTALPFLLLLVLIGNTEGFGRPREQFPEKVCIGTNSRLSGAGDHARH LETMRKRYENCTYVQGNLELIFLKPNDSISFLRQIREVTGYVLIFNVDREELLLPSLRIIRGRTLFENANDK SALWVAANRGLRVLGLPALKEIMNGEIRFSDNPHLCHVADSIDWQDIVADSKKQKIILDTHEFSNNLSCAKC SPICEGGLCWGPSSEMCQKRSKTNCAVQCNPGRCFGTGPAQCCHRDCVGGCYGPQETQCVACKNFDDEGKCV ENCPVKMYDSERMVWVPSPNPKFAYGNVCVKECPAPFLRHDGGCVRSCPDGMIEQDNEESGAKECVPCDGPC PKKCQGFSSDSPKDGPMGINMLTKETLRNFLNCT…	CrusTome	Pérez-Moreno, J.L., Kozma, M.T., DeLeo, D.M., Bracken-Grissom, H.D., Durica, D.S., Mykles, D.L., 2023. CrusTome: a transcriptome database resource for large-scale analyses across Crustacea. G3: Genes, Genomes, Genetics 13. https://doi.org/10.1093/g3journal/jkad179
EGFR	EGFR Outgroup	RamvarEVm000331t2/1-1400	Tardigrada	Ramazzottius_varieornatus	ATGCGGAACTTGGTACTATGGAATCTTGCAGCTGTGATGTGCCTGCTGGTCAGGCCTCATTCTTCCGCCCCGCTTCTTAG GTCACTTCTTCCGGTGACGCAAAATCCTTCAGAGCCTGCAGAGAACGAGACCGGTACACCTTTTCCTGACTATGAAAATG ACCAGGAATTTATTGAGATCGAAGAGCGAGTGTGTATTGGCACAAACTCAAGGCTATCGGGTGCCGGAGACCACGCAAGA CATTTGGAGACCATGAGGAAGCGTTACGAAAACTGCACATACGTGCAGGGGAACCTCGAGCTGATCTTCCTAAAGCCAAA CGACAGCATCAGCTTCTTGCGACAAATCCGCGAAGTGACCGGATACGTTCTCATTTTCAACGTCGACAGAGAAGA…	MRNLVLWNLAAVMCLLVRPHSSAPLLRSLLPVTQNPSEPAENETGTPFPDYENDQEFIEIEERVCIGTNSRL SGAGDHARHLETMRKRYENCTYVQGNLELIFLKPNDSISFLRQIREVTGYVLIFNVDREELLLPSLRIIRGR TLFENANDKSALWVAANRGLRVLGLPALKEIMNGEIRFSDNPHLCHVADSIDWQDIVADSKKQKIILDTHEF SNNLSCAKCSPICEGGLCWGPSSEMCQKRSKTNCAVQCNPGRCFGTGPAQCCHRDCVGGCYGPQETQCVACK NFDDEGKCVENCPVKMYDSERMVWVPSPNPKFAYGNVCVKECPAPFLRHDGGCVRSCPDGMIEQDNEESGAK ECVPCDGPCPKKCQGFSSDSPKDGPMGINMLTKE…	CrusTome	Pérez-Moreno, J.L., Kozma, M.T., DeLeo, D.M., Bracken-Grissom, H.D., Durica, D.S., Mykles, D.L., 2023. CrusTome: a transcriptome database resource for large-scale analyses across Crustacea. G3: Genes, Genomes, Genetics 13. https://doi.org/10.1093/g3journal/jkad180
EGFR	EGFR	BommorEVm000104t1/1-1428	Hexapoda	Bombyx mori	GCTGGAGTGCGAGGCGGACGTGTCGACTCGTGTCGGCGGTGCCAAATGTGTTAGGGTCTGCTAGCATGTTCCTCGTCGAG TGCTTGTGACTGTGACATTATGTGGAACTTGTTTGTGTTTGTGGTGGTTGCGGCGGCGCTGGTCCGTGCCGAGATACAGG AGAGAGTATGCATCGGAACGAACGGTCGAATGTCAGTCCCGTCGAATCGCGACACCCACTACCGGAATCTTCGCGATCGC TTCACCAACTGTACCTACGTAGACGGGAACCTCGAGCTGACATGGCTGGAGAACGAGTCAATGGATTTGTCGTTCCTGAA GTACATACGAGAGGTGACAGGTTACGTCCTAATATCGCATGTGAAAGTTCACAAAATCGTCCTGCCCCAGCTGCA…	MWNLFVFVVVAAALVRAEIQERVCIGTNGRMSVPSNRDTHYRNLRDRFTNCTYVDGNLELTWLENESMDLSF LKYIREVTGYVLISHVKVHKIVLPQLQIIRGRTLFKLNVREEEFALLVTMSTAFTLELPALRDVLQGSVGIY SNFNLCHVKTINWDEIISGPNASYVYVYNFATRERECPRCHPACKMGCWGEGIENCQKFSKTICSPQCAQGR CFGPNPRDCCNTFCAGGCTGPLPTQCLACRNFYDEGTCSQECPSMQIYNPTTYSWEPNPNGKYAYGATCVRN CPEHLLKDNGACVRSCPPNKTAVNGECIPCVGTCPKTCRAEKPIHSGNIDSFKDCTIIDGSIEILEMTFTGF QQVNQDYSFGERYPKMEPDALEVFSTVREVTGYL…	CrusTome	Pérez-Moreno, J.L., Kozma, M.T., DeLeo, D.M., Bracken-Grissom, H.D., Durica, D.S., Mykles, D.L., 2023. CrusTome: a transcriptome database resource for large-scale analyses across Crustacea. G3: Genes, Genomes, Genetics 13. https://doi.org/10.1093/g3journal/jkad181
EGFR	EGFR	DromelEVm000439t1/1-1426	Hexapoda	Drosophila_melanogaster	ATATATATATATATATATATATGAAAGCCTTCGGACGACTCTTGTGGCTCGTAATGTGAAACTGGTTCCTACACTCACGC ACACACTCACTCACTGGCGCGTTCAAAAGACCCACTCGAAAACACACACTCACTCTCACGCGCATACACAGTGAAATGTA AACACCAATACAGTGGCAAATTGCAACGACAACAGCTTAAATTCAAAACAACAACAACAACAACAGCAACCGCAGCAAAC GCAGTGAAAGAGTCGAAATCAAATTTATGAAAAGCTGTATTTTTGGCACGCAAAGCTGAGTGAGCAAAAAGCCGAAAGTA AACCGCAAGTTCAAGAAAAAGAAACGAATAAAAAATAACCCCTATGACGTCAGGGGTTATAGCTTGGAAGAGGGC…	MLLRRRNGPCPFPLLLLLLAHCICIWPASAARDRYARQNNRQRHQDIDRDRDRDRFLYRSSSAQNRQRGGAN FALGLGANGVTIPTSLEDKNKNEFVKGKICIGTKSRLSVPSNKEHHYRNLRDRYTNCTYVDGNLELTWLPNE NLDLSFLDNIREVTGYILISHVDVKKVVFPKLQIIRGRTLFSLSVEEEKYALFVTYSKMYTLEIPDLRDVLN GQVGFHNNYNLCHMRTIQWSEIVSNGTDAYYNYDFTAPERECPKCHESCTHGCWGEGPKNCQKFSKLTCSPQ CAGGRCYGPKPRECCHLFCAGGCTGPTQKDCIACKNFFDEGVCKEECPPMRKYNPTTYVLETNPEGKYAYGA TCVKECPGHLLRDNGACVRSCPQDKMDKGGECVP…	CrusTome	Pérez-Moreno, J.L., Kozma, M.T., DeLeo, D.M., Bracken-Grissom, H.D., Durica, D.S., Mykles, D.L., 2023. CrusTome: a transcriptome database resource for large-scale analyses across Crustacea. G3: Genes, Genomes, Genetics 13. https://doi.org/10.1093/g3journal/jkad182
EGFR	EGFR	DromelEVm000439t2/1-1377	Hexapoda	Drosophila_melanogaster	ACCCCCCCCCCCCACTCAGTCAAAGCATCTCGAAGTAAACAAACAATTCTGCCGAGATTCGCGTGTTTGTACAGTTGGTG AATATAAGCAAATCGACCGCGCATCGATATCATGATGATTATCAGCATGTGGATGAGCATATCGCGAGGATTGTGGGACA GCAGCTCCATCTTGTCGGTGCTGCTGATCCTCGCCTGCATGGCATCCATCACCACAAGCTCATCGGTCAGCAATGCCGGC TATGTGGATAATGGCAATATGAAAGTCTGCATCGGCACCAAATCTCGGCTCTCCGTGCCCTCCAACAAGGAGCATCATTA CCGAAACCTCAGAGATCGGTACACGAACTGTACGTATGTGGATGGCAACCTGGAGCTGACCTGGCTACCCAACGA…	MMIISMWMSISRGLWDSSSILSVLLILACMASITTSSSVSNAGYVDNGNMKVCIGTKSRLSVPSNKEHHYRN LRDRYTNCTYVDGNLELTWLPNENLDLSFLDNIREVTGYILISHVDVKKVVFPKLQIIRGRTLFSLSVEEEK YALFVTYSKMYTLEIPDLRDVLNGQVGFHNNYNLCHMRTIQWSEIVSNGTDAYYNYDFTAPERECPKCHESC THGCWGEGPKNCQKFSKLTCSPQCAGGRCYGPKPRECCHLFCAGGCTGPTQKDCIACKNFFDEGVCKEECPP MRKYNPTTYVLETNPEGKYAYGATCVKECPGHLLRDNGACVRSCPQDKMDKGGECVPCNGPCPKTCPGVTVL HAGNIDSFRNCTVIDGNIRILDQTFSGFQDVYAN…	CrusTome	Pérez-Moreno, J.L., Kozma, M.T., DeLeo, D.M., Bracken-Grissom, H.D., Durica, D.S., Mykles, D.L., 2023. CrusTome: a transcriptome database resource for large-scale analyses across Crustacea. G3: Genes, Genomes, Genetics 13. https://doi.org/10.1093/g3journal/jkad183
EGFR	EGFR	BlagerEVm000619t1/1-1459	Hexapoda	Blatella_germanica	CTACCTTGCCCAGGTATCCAGCAGTCGACCTCAGCATTTTCTTCTTCTTCTTCTCCTCCTTCCCTTTCGTTTCTCCTCCT ACTCCAGTGTGGAGAGCGTTCTTACCTGCTGCTTGCACAGTGCAGGAGAGAAAATTCTTCGACAGTGCCAGTTAGAAGTA GCTGGGGTACAGTATGTAAGAGAAAGCTGTGTGTTGTTCGGGTTGTATTCGGCATTACATACCTCCCCTCTTCCCCTTAA GGCACCAAACCACCCACTACATACCCCCCCTTAAAACTCTCAAACTTACCATCAACAACTACAACAAAAAAGTGCATCCA TTTACAGCACCTCTACTCTGAAACTGTGTCTTAGTGCAAGTTATTTATTTAATTTATTTTTCAACAACTTTTACA…	MTAAIRNNWLVLLFTTLALASTVILADKSSEFVKGKICIGTNGRMSVPSNREHHYRNLRDRYSNCTYVDGNL ELTWLKDENQDLSFLQYIREVTGYVLISHVDVPRIVLPSLQIIRGRTLFKLNIHDKDFALLVTLSKMNNLEM PALRDILSGSVGLFNNYNLCHIKTIDWDEIITGSDAKCVYVYNFSLPERSCPPCHSSCQKGCWGEGPENCQR FSKINCSPQCWQGRCFGPNPRECCHLFCAGGCTGPKQSDCLACRNFYDDGMCTQECPAMQRYNPTTYSWEAN PHGKYAYGATCVKKCPLHLLKDNGACVRSCPPKKKAENGECVPCDGPCPKTCEGVNEIHSGNIDSFKDCTII EGSLTILDQSFRGFQQVYNNFSFGPRYQQMHPDR…	CrusTome	Pérez-Moreno, J.L., Kozma, M.T., DeLeo, D.M., Bracken-Grissom, H.D., Durica, D.S., Mykles, D.L., 2023. CrusTome: a transcriptome database resource for large-scale analyses across Crustacea. G3: Genes, Genomes, Genetics 13. https://doi.org/10.1093/g3journal/jkad184
EGFR	EGFR	BlagerEVm000619t2/1-1452	Hexapoda	Blatella_germanica	GGAGTGTTGTGTTTGTCGTTCTTATAAATTCGCGGCATCTTCGATTCGTCAAGCAAATTCGATGCCAGTTTTATTAAATT TAAAACCGTGAATGAATATTAATCCGTACTTATGCGTGTGTTAAGTGTAATTTAACGTGTATTATATTTTAAGTGGTTAT TTTAAATGATATAAGAGTTTTGATCCTAACTTACCCAACCGTGCATTCAGTACACCGTACTATTAATTGCAACATCGTAT TTAATAGATGCTAATAAAAAGCGACTACTTTCCAGTTTTTGCAACCTGAGTGACTAACGTTTTAAAGTGAATAATTTTTT AAGTTGTTCTTATGAAGTGTTTCTAATAGTGCTCTAGTATTATGTATAGTGGTGGACGCACGTTGACAAGATCTT…	MKFKHLFIQLATIAVVLQCHPAMGVIEERVCIGTNGRMSVPSNREHHYRNLRDRYSNCTYVDGNLELTWLKD ENQDLSFLQYIREVTGYVLISHVDVPRIVLPSLQIIRGRTLFKLNIHDKDFALLVTLSKMNNLEMPALRDIL SGSVGLFNNYNLCHIKTIDWDEIITGSDAKCVYVYNFSLPERSCPPCHSSCQKGCWGEGPENCQRFSKINCS PQCWQGRCFGPNPRECCHLFCAGGCTGPKQSDCLACRNFYDDGMCTQECPAMQRYNPTTYSWEANPHGKYAY GATCVKKCPLHLLKDNGACVRSCPPKKKAENGECVPCDGPCPKTCEGVNEIHSGNIDSFKDCTIIEGSLTIL DQSFRGFQQVYNNFSFGPRYQQMHPDRLEVFSTL…	CrusTome	Pérez-Moreno, J.L., Kozma, M.T., DeLeo, D.M., Bracken-Grissom, H.D., Durica, D.S., Mykles, D.L., 2023. CrusTome: a transcriptome database resource for large-scale analyses across Crustacea. G3: Genes, Genomes, Genetics 13. https://doi.org/10.1093/g3journal/jkad185
EGFR	EGFR	LasentEVm004320t1/1-268	Remipedia	Lasionectes_entrichoma	GAGATCTACACGTTCAGAGTTCTACAGTCCGACGATCTGAAGACAATTAACTGGAATGAAATTATCACTGCGCCAAATGC CAGACATGTGTATGTCTACAACTTTACTCAGCCTGAGCGAGAGTGTCCTCCTTGTGACAAGTCATGTGAAGCAGGGTGTT GGGGTGATGGGCCAGAAAACTGCCAGAAGGTCTCCAAGATCAACTGCATCCCTCAGTGCCACCAGGGACGCTGCTTTGGA CCAAAACCAAGAGATTGTTGTCACCTGTTTTGTGCTGGTGGTTGTACTGGTCCGAAACAAAATGACTGCTTGGCATGTCA GAATTTCTATGATGATGGCGTGTGTAAGTTAGAGTGCCCAGCCATGCAGCGTTACAATCCCATCACTTACTCATG…	EIYTFRVLQSDDLKTINWNEIITAPNARHVYVYNFTQPERECPPCDKSCEAGCWGDGPENCQKVSKINCIPQ CHQGRCFGPKPRDCCHLFCAGGCTGPKQNDCLACQNFYDDGVCKLECPAMQRYNPITYSWETNPDGKYAYGA TCVKECPEHLLKDNGACVRICPQKKKAVNGECVPCDGPCPKTCKGVATLHAGNIDSFKECTVIEGSLTILEQ TFVGFLQVNKDFSFGPRYSKMHPDRLEVFSTLKEVTEYIDIQAQHEEDRKST	CrusTome	Pérez-Moreno, J.L., Kozma, M.T., DeLeo, D.M., Bracken-Grissom, H.D., Durica, D.S., Mykles, D.L., 2023. CrusTome: a transcriptome database resource for large-scale analyses across Crustacea. G3: Genes, Genomes, Genetics 13. https://doi.org/10.1093/g3journal/jkad186
EGFR	EGFR	EuraffEVm000667t1/1-1497	Copepoda	Eurytemora_affinis	TGCTGACCAATTTAAAACTGGTTTTGGTCATGTCGGGGTTCAGCCACTGCTCCCTGCACCGACCAGATCACCATCTTGGA ATCCGAGTAGCGGGATGATCCTTGGGTAGTGATGGGCCGGCACGGATTGGTTCTGCCCGCTAGGGATACGACCCGGCGCG ATCCCTGGTACAGTCGACCTGTAGACAGTTTAGCCAGGTGAGCGGTGCTGGTAACGTCATCTATACACTCACGTCAGATG AAACTACGCAAAACATACGATTCAGAGAATCCGCAAGTTTAGTTACCACACACTTTTCCCACGCTCTTTCAATCAGTCTA GTTTTACAGCTGATGAGACCCTAGTTAGTGATAAATCTTAATTTAACCGAAGAACTGGACCGTTGAGAAGTTAGG…	MRRVTIFLILLSVRGFCFQRTREKEHQRHGKICIGTNGRMSVPSNRDHHYRNLRDRYTNCTYVDGNLELTWL QDENLDLSFLQHIREVTGYVLISHVDVRRIVLPSLQIVRGRDLFKLNVQNDEFALIVTLSKMNNLEMPALRD ILHGSVGILNNYNLCHIKTIQWNEIITGPYSKYVYVYNFTEPERDCTPCHESCENGCWGEGASNCQKFSKIN CAAQCHSGRCFGPKPRECCHLFCAGGCTGPKQSDCLACKNFYDDGVCKQECPPMQIYNPTKYRWERNPDGKY AYGATCVKDCPEHLLKDNGACVRGCPPKKKAVDGECVPCDGPCPKTCTFSDIIHQGNIIHAGNINSFINCTV VEGSLTILDSTFNGFQQIYSNFTFGPRHPAMDPS…	CrusTome	Pérez-Moreno, J.L., Kozma, M.T., DeLeo, D.M., Bracken-Grissom, H.D., Durica, D.S., Mykles, D.L., 2023. CrusTome: a transcriptome database resource for large-scale analyses across Crustacea. G3: Genes, Genomes, Genetics 13. https://doi.org/10.1093/g3journal/jkad187
EGFR	EGFR	AcafosEVm000311t1/1-1661	Copepoda	Acartia_fossae	GTTTCAAATTTTTGTGAAAAAATAACTTGTTTTTAAACATATTTGATAAGATTGTTATACGTGAGAAAGTTTTAACCTAT TAAAAAGATAAATAACATTAAAGAAGTGACAATAAACGAAGTTATACTGTTAAAATGACTTAGTTTTCATAATGTGAATA TGAATCATTATAAAACAAGGAAATTGGTGAATTTTGGTTGAAATAATAACAAAAAACATATTTGCATGATAAAATATTGA AAAATGACAATCAAGTGATCAAATATTGAACGCAAAACCTCCCAAAATGTTAAGTTTTAATTGGGACGAGAATTTTTTCA GCAAATTGCTAAACAGCTGATGCTCAGTGTACACTCAGCTCAAGAAAGTAAACAAAAAATCTGGGAAGCGGAAAA…	MNIKFKMSAIQIVLIVLLVVPLYGQVLGRAREKEHKRHGKICIGTNGRMSVPSNKEHHYRNLRDRYTNCTYV DGNLELTWLQDSSLDLSFLQHIREVTGYVLISHVDVRRIVLPSLQIIRGRDLFKLNVQNDAFALIVTLSKMH NLELPALRDILHGSVGILNNYNLCHIKSIQWGEIITGPDAKYVYVYNFTEPERDCTPCHESCENGCWGEGKQ NCQRFSKINCAAQCHSGRCFGPKPRECCHLFCAGGCTGPKQSDCLACKNFYDDGVCKQECPPMQIYNPTKYK WEKNPEGKYAYGATCVKDCPEHLLKDNGACVRSCPAKKKADNGECVPCDGPCPKTCTFSDAVHQGNIVHSGN IDMFRNCTVIEGSLTILDTTFNGFQTIYSNYSFG…	CrusTome	Pérez-Moreno, J.L., Kozma, M.T., DeLeo, D.M., Bracken-Grissom, H.D., Durica, D.S., Mykles, D.L., 2023. CrusTome: a transcriptome database resource for large-scale analyses across Crustacea. G3: Genes, Genomes, Genetics 13. https://doi.org/10.1093/g3journal/jkad188
EGFR	EGFR	AcafosEVm000311t3/1-298	Copepoda	Acartia_fossae	TGCATTCTGTGTTTCACAGACCAACATGTGCAAAAATATCAAGGCCAAAAATGGCGAATACATGCCATGTGACAGACCCT GCCCCAAAACGTGCACCTTCAGCGATGCCGTACACCAGGGTAACATTGTCCATTCCGGTAACATCGACATGTTCCGCAAC TGTACGGTCATTGAGGGCAGTCTTACCATCCTGGATACCACTTTCAATGGGTTTCAGACGATATATTCCAACTATTCATT CGGCCCCCGACATCCGCCCATGGACCCGGCGAAATTAGAGGTTTTCTCCACCCTGAAGGAAGTCACTGGTTTTATCAACA TCCAAGCACACCATCCTCGCTTCACGAACCTGTCCGCGTTCCGCAATTTGGAAACAGTCGGCGGCCGACACTTGA…	MCKNIKAKNGEYMPCDRPCPKTCTFSDAVHQGNIVHSGNIDMFRNCTVIEGSLTILDTTFNGFQTIYSNYSF GPRHPPMDPAKLEVFSTLKEVTGFINIQAHHPRFTNLSAFRNLETVGGRHLTEYFSALYIVKTSLESLNLKS LRQIRSGAVAILENNDLCYAEKINWQKIMKSHQHNTLLQNNKSPELCIIEKKLCDDQCSAEGCWGPGNKLCL SCKKFQVGDECVGRCDDNLGFFQNLNTSQCMKCDAQCELTCTGPGSDKCTKCKNVKDGPFCVDACPSNKYSN KYGECQDCHR	CrusTome	Pérez-Moreno, J.L., Kozma, M.T., DeLeo, D.M., Bracken-Grissom, H.D., Durica, D.S., Mykles, D.L., 2023. CrusTome: a transcriptome database resource for large-scale analyses across Crustacea. G3: Genes, Genomes, Genetics 13. https://doi.org/10.1093/g3journal/jkad189
EGFR	EGFR	LepsalEVm000309t1/1-1586	Copepoda	Lepeophtheirus_salmonis	CGATCTCGCAGAGGAGAGGAAGAAACCCGTGTTCTTTCTTTTTGGTTTTTCAAGTTAATTTTTTTGGCCTAAGTTATGTG TACATCATAGTAGTGTTTGGAAATTAAAATTAAAGTGATGTGATGTGCTTTGTTTGTAGAAAGTGTCGTTGTCTTCTCCT CATTTCACTCCTTCCCGAGTATTTTGTCTGGTGAAATGGTGCCCTTTTCTTCCAGGAATCATGAGCATCATTTTCATCCA TCCTCCTCAATTTACGAAAATGAGAATCCTTCTCCTGCTGTTGTGTATAGTCCTCTGGAAGAATCCCTCTCCAGTTGAGG CTTCTTCTCTTGGAGGCATCAAGTCACATCATTTTAGATTCAACTCACAGCCCCATGGAAAAATTTGTATCGGCA…	MSIIFIHPPQFTKMRILLLLLCIVLWKNPSPVEASSLGGIKSHHFRFNSQPHGKICIGTKGRMSVPNNREHH YRNLRDRYTNCTYVDGNLELTWLQDENLDLSFLQHIREVTGYVLISHVDVRKIVLPSLQIIRGRTLFKLSVR DDKFSLMVTLSKMHYLEMPALRDILEGSVGILNNYNLCHIKTIEWEEIITGPRGKYVYVYNFNEPERDCTPC HESCQSGCWGEGPSNCQKFSKINCSPQCHKGRCFGELPRECCHLFCAGGCTGPKQSDCLACRNFFDDGVCKQ ECPPMQRYNPIKYRWEKNPEGKYAYGATCVKECPKHLLKDNGACVRICPPKKKTVNGECVPCDGPCPKTCHF NEVMHAGNIDSFQNCTVIEGSITILDSTFNGFQE…	CrusTome	Pérez-Moreno, J.L., Kozma, M.T., DeLeo, D.M., Bracken-Grissom, H.D., Durica, D.S., Mykles, D.L., 2023. CrusTome: a transcriptome database resource for large-scale analyses across Crustacea. G3: Genes, Genomes, Genetics 13. https://doi.org/10.1093/g3journal/jkad190
EGFR	EGFR	LepsalEVm000309t2/1-1570	Copepoda	Lepeophtheirus_salmonis	GGTGGTGCCCTGTTGCATTTTCTGTGAGTGTTGAGTAAAGTGTGTTTTCTTCCACAAATTTACATAAATAAAATATAAGA CGACGGATATTTTGAATGCCCTCTAGTGACTGATTGGGGATCTTTCTCCGTGGGTTCTATTTCGCATATGAGGCCTATAT AGCACTGACATGCTCATTAGTGACATTACTTTAAGGAGGAGAAAACCAGTGATGTCCCTGCCTCTATTAATTGCCCTACT CCTCTCCATACATTTGCCGGGTGCAACACCCTTAGAGGAAAAAGTTTGTATCGGCACTAAAGGACGAATGTCCGTGCCCA ACAATCGCGAACATCACTATAGGAATCTACGAGATCGTTATACCAACTGCACCTACGTGGATGGAAATTTAGAAC…	MLISDITLRRRKPVMSLPLLIALLLSIHLPGATPLEEKVCIGTKGRMSVPNNREHHYRNLRDRYTNCTYVDG NLELTWLQDENLDLSFLQHIREVTGYVLISHVDVRKIVLPSLQIIRGRTLFKLSVRDDKFSLMVTLSKMHYL EMPALRDILEGSVGILNNYNLCHIKTIEWEEIITGPRGKYVYVYNFNEPERDCTPCHESCQSGCWGEGPSNC QKFSKINCSPQCHKGRCFGELPRECCHLFCAGGCTGPKQSDCLACRNFFDDGVCKQECPPMQRYNPIKYRWE KNPEGKYAYGATCVKECPKHLLKDNGACVRICPPKKKTVNGECVPCDGPCPKTCHFNEVMHAGNIDSFQNCT VIEGSITILDSTFNGFQEVYENYTFGNRYPAMDP…	CrusTome	Pérez-Moreno, J.L., Kozma, M.T., DeLeo, D.M., Bracken-Grissom, H.D., Durica, D.S., Mykles, D.L., 2023. CrusTome: a transcriptome database resource for large-scale analyses across Crustacea. G3: Genes, Genomes, Genetics 13. https://doi.org/10.1093/g3journal/jkad191
EGFR	EGFR	LercypEVm000187t1/1-1550	Copepoda	Lernaea_cyprinacea	CTGCGGCCCCCCAGCCCCATTCGATTATTCCAGCACTGCTTATTATATTAGTCTTAGTCCATCTTAGCCTGTGCTACAAA TCCCTCGGCCCCCATCAGCCTCTGCCAGCATTGCCACTTCGTCTCACACCGGATTCCGTTCACCGGTCCTGAACAGCCTG CTCAGGGCGTCAGTATGGAAAGTGCTGTGCTGTCATGCCAATCCTAGGTGCCGACCAACAGACTTCTCGTGGAGTTGTGC AGCCTCATCCACAATGAAGCTCACGATGCTCATATCAGCACTCATCTTGCTCTCAGCCGCACATGGACTGGCCCTCAGAT TGGAAGAAAAAGTTTGCATCGGCACCAACGGCCGAATGTCGGTCCCGAATAATCGCGAGCACCACTACCGGAACC…	MKLTMLISALILLSAAHGLALRLEEKVCIGTNGRMSVPNNREHHYRNLRDRYTNCTYVDGNLELTWLQDENF DLSFLQHIREVTGYVLISHVDVTRIVLPSLQIIRGRTLFKLSVHDDEFSLLVTLSKMHNLELPALRDILEGS AGILNNYNLCHIKTIEWKEIITGQNAKYLYVYKFHEPERDCTPCHESCSSGCWGEGAHNCQKFSKINCSPQC HQGRCFGPKPRECCHLFCAGGCTGPKQSDCLACRNFYDDGVCKQECPPMQRYNPIKYRWEKNPDGKYAYGAT CVKDCPKHLLKDNGACVRSCPAKKKAENGECVPCDGPCPKTCIFSDTLHAGNIDSLQNCTVIEGSIFILDSS FDGFLQIYDNFTFGPRFPAMDPDRLEVLSTIKEV…	CrusTome	Pérez-Moreno, J.L., Kozma, M.T., DeLeo, D.M., Bracken-Grissom, H.D., Durica, D.S., Mykles, D.L., 2023. CrusTome: a transcriptome database resource for large-scale analyses across Crustacea. G3: Genes, Genomes, Genetics 13. https://doi.org/10.1093/g3journal/jkad192
EGFR	EGFR	EucserEVm000246t1/1-1533	Copepoda	Eucyclops_serrulatus	ATATTTATTTTATCAACAGTTATATTTTATGAAATAAATTTAATTTTCTAAATCTAGTTATCGATTACTATAATTAGTGC CAATTGAAAAAAATCTGATTTTTCAAAAAATTGAAGGCATTTGGAAATGAAAACCCTTTCAAAAACAGTATGCATTGGAA CGACAGGCCGATTATCCGTACCGAACAACCGAGAACATCACTACCGAAATCTGAGAGACCGATACACGAATTGCACTTAT GTTGACGGAAATCTAGAACTGACTTGGCTAGAGGACGAGAATCTTGATTTGAGTTTTCTTCAACATATTCGTGAAGTGAC AGGATACGTACTTATTTCACACGTGCATGTCGCAAAAGTTGTTTTGCCATCATTACAGATTATCCGTGGTCGCAC…	MKTLSKTVCIGTTGRLSVPNNREHHYRNLRDRYTNCTYVDGNLELTWLEDENLDLSFLQHIREVTGYVLISH VHVAKVVLPSLQIIRGRTLFKINVHDDEFALMVTLSKMHNLELPALRDILEGSVALLNNFNLCHIRTIDWKE IITGTDAKFLYVYKFNEPERDCTPCHESCSNGCWGEGPQNCQKFSKVNCSPQCHQGRCFGPKPRECCHLFCA GGCTGPKQSDCLACRNFYDDGVCKQECPPMQRYNTIKYRWEKNPDGKYAYGSTCVKDCPKHLLKDNGACVRA CPDKKKAENGECVPCDGPCPKTCIFSDVLHSGNIDTLQNCTVIEGSITILDSSFAGFLMVHDNFTLGPKFAP MDPAKLEVLSTIKEVTGYLNIQANHSDFTNLNAF…	CrusTome	Pérez-Moreno, J.L., Kozma, M.T., DeLeo, D.M., Bracken-Grissom, H.D., Durica, D.S., Mykles, D.L., 2023. CrusTome: a transcriptome database resource for large-scale analyses across Crustacea. G3: Genes, Genomes, Genetics 13. https://doi.org/10.1093/g3journal/jkad193
EGFR	EGFR	ParnanEVm000499t1/1-1515	Copepoda	Paracyclopina_nana	TGAGTCCAACTTTTGCGAGGAGAGTGAAGTGCTGTTTTTTTCCGTGGTGATTTCAACGCGCGGCCAACATGACTCTGCGA AGGCTGCCATGACACCATGAGGGCCTTTCTACTCGGCTGGCTCCTGCATGCGGCCGGCCTTTTGGCCCTCGTCAGGGCAA AAGAGGGCAGTTTGGCCGAAAACGAGCCCTTGAGGCATGGAAAAATTTGCATTGGCACGAATGGTCGCATGTCGGTGCCG AGCAATCGGGAGCATCACTATCGCAATCTCCGCGATCGTTACACCAACTGCACGTATGTGGATGGCAACCTGGAATTGAC GTGGCTGCAAGACGAAAACCTCGACCTCAGCTTCTTGCAACACATTCGAGAGGTCACAGGCTACGTGCTCATCTC…	MRAFLLGWLLHAAGLLALVRAKEGSLAENEPLRHGKICIGTNGRMSVPSNREHHYRNLRDRYTNCTYVDGNL ELTWLQDENLDLSFLQHIREVTGYVLISHVDVTRIVLPSLQIIRGRTLFKLSVQDDEFALIVTLSKMNNLEL PALRDILEGSVGILNNYNLCHIKTIEWKEIITGQNAKYLYVYKFQEAERDCTPCHETCEKGCWGEGPGNCQK FSKINCSPQCHQGRCFGPQPRECCHLFCAGGCTGPKQSDCLACRNFYDDGVCKQECPPMQRYNPIKYKWEKN PDGKYAYGATCVRDCPKHLLKDNGACVKFCPPKKKTVNGECVPCNGPCPKTCHFSDTIHAGNIDSLQNCTVI EGSVTILDSSFSGFQQIYENFTFGPRYPAMDPIR…	CrusTome	Pérez-Moreno, J.L., Kozma, M.T., DeLeo, D.M., Bracken-Grissom, H.D., Durica, D.S., Mykles, D.L., 2023. CrusTome: a transcriptome database resource for large-scale analyses across Crustacea. G3: Genes, Genomes, Genetics 13. https://doi.org/10.1093/g3journal/jkad194
EGFR	EGFR	ParnanEVm000499t2/1-1508	Copepoda	Paracyclopina_nana	TTCCGTCCCCTTCTTCCACAGTGTGTCGTCGCACAACGTGGGAAACGCGCACAGAACCTGAGTGTAACACAGTGAGTGCA TCAGTCAATGGCAGACCCTGGAGCTCACTGGTGGATCACACGCAATCACAGGATTTTTTTATTTGCGAAAACAGTGCTGC GCATAATAAATAGCCATCGAATACTCATCATGAGGCCTAATTACGATAATATCTTGACTATGGCATCGAATTGAAAAAAA AAGTGAATTTGGACTAAAAAAATATGGGTGCAATTAGAGAGACCATTGTGGCCTTAATCGGGCTGCTCACCGTCCTGACT TCAGTGAAAGCAATCAGAATTGAGGAAAAAGTTTGCATTGGCACGAATGGTCGCATGTCGGTGCCGAGCAATCGG…	MGAIRETIVALIGLLTVLTSVKAIRIEEKVCIGTNGRMSVPSNREHHYRNLRDRYTNCTYVDGNLELTWLQD ENLDLSFLQHIREVTGYVLISHVDVTRIVLPSLQIIRGRTLFKLSVQDDEFALIVTLSKMNNLELPALRDIL EGSVGILNNYNLCHIKTIEWKEIITGQNAKYLYVYKFQEAERDCTPCHETCEKGCWGEGPGNCQKFSKINCS PQCHQGRCFGPQPRECCHLFCAGGCTGPKQSDCLACRNFYDDGVCKQECPPMQRYNPIKYKWEKNPDGKYAY GATCVRDCPKHLLKDNGACVKFCPPKKKTVNGECVPCNGPCPKTCHFSDTIHAGNIDSLQNCTVIEGSVTIL DSSFSGFQQIYENFTFGPRYPAMDPIRLEALSTV…	CrusTome	Pérez-Moreno, J.L., Kozma, M.T., DeLeo, D.M., Bracken-Grissom, H.D., Durica, D.S., Mykles, D.L., 2023. CrusTome: a transcriptome database resource for large-scale analyses across Crustacea. G3: Genes, Genomes, Genetics 13. https://doi.org/10.1093/g3journal/jkad195
EGFR	EGFR	BraherEVm000161t4/1-1111	Branchiopoda	Branchinella_herrodi	CTTTAAATGGCGAGTGCATACCGTGCGACGGCCCCTGCCCAAAGACCTGTAAGGGAGTCGACCTCGTCAATGCAGGAAAT ATTGATTCCTTTAAGGACTGCACAATAATCGACGGGTCTTTATCAATCTTGGACCATTCCTTCTCAGGATATCAGGCTTT CTGGCCTAATATGACCTTTGGGGATCGACATCCTCAAATGCATCCTGATCGGCTCAATGTTTTCTCTACACTGAAGGAAA TCACGGGTTTTCTCAATATTCAAGGTCACCATCCGGATTTCAAGAATCTTCTTTACTTTAGAAATTTGGAAATAATCGGA GGTCGGACATTGACCGAGTATTTCTCAGCAATTTACATTGTGAAGACGTCTCTTCAGACTTTGAATTTGAAATCT…	MTFGDRHPQMHPDRLNVFSTLKEITGFLNIQGHHPDFKNLLYFRNLEIIGGRTLTEYFSAIYIVKTSLQTLN LKSLRKIRSGSVAILENKELCLAESINWNAIMESRTHGMLLQNNKQKNECRADGFVCHEQCANASCWGTGPN HCYSCAHWQLDDTCVDRCDPALGTYESTDGICKRCDEECNFTCTGPGPGNCTSCKHVKDGPYCVSSCPAMKF NDSGECIPCHENCVGGCQGPENNISVRGCNSCDKAIVNEEMEVERCLKKDESCPVGYFFEWVGPQEQGDLRH LAGKAICRRCHPRCKKCTAFGFHEQVCLECVRYKRGEQCEDECPSDHYADEVKHECIRCAEECRGCTGPLSS DCVTCRNYRIYTKGGPGDNDTRFNCTANCPPDYP…	CrusTome	Pérez-Moreno, J.L., Kozma, M.T., DeLeo, D.M., Bracken-Grissom, H.D., Durica, D.S., Mykles, D.L., 2023. CrusTome: a transcriptome database resource for large-scale analyses across Crustacea. G3: Genes, Genomes, Genetics 13. https://doi.org/10.1093/g3journal/jkad196
EGFR	EGFR	BraherEVm000161t7/1-797	Branchiopoda	Branchinella_herrodi	CCACCGAGATCTACACGTTCAGAGTTCTACAGTCCGACGATCAGGACGAATGCCCCTCTGACCACTACGCTGATGAAGTA AAGCACGAGTGCATAAGGTGTGCTGAAGAATGCAGAGGTTGTACAGGGCCGCTATCCTCGGACTGTGTAACGTGTAGAAA CTATAGGATTTACACTAAAGGAGGACCTGGGGATAATGATACAAGGTTTAATTGCACAGCTAACTGCCCACCTGATTATC CTCATAAGATATTCCCTGATGGTGCCGGAGATCCTTACTGTGCAAAAGATCCTGTTGTCAATCATCTTCTAAGCGAGGAC CAGGAGCACATAGCCGCAATTCTTGGTGGAGTCTTCGGTTGCTTCTTCATCGGCGGCATCTTCCTCGCTTGCTTC…	TEIYTFRVLQSDDQDECPSDHYADEVKHECIRCAEECRGCTGPLSSDCVTCRNYRIYTKGGPGDNDTRFNCT ANCPPDYPHKIFPDGAGDPYCAKDPVVNHLLSEDQEHIAAILGGVFGCFFIGGIFLACFGYQWHQRAKSKEN TAKMTLVMSGRDDLEPLKPSNVKPNLAKLRIVKEAELRKGGILGYGAFGTVYKGVWVPENENVKIPVAIKVL REGTASNANREILDEAYIMASVEHPNLLQLLAVCMTSQMMLVTQLMPLGCLLDYVRNNKDKIGSKPLLNWCT QIARGMAYLEERRLVHRDLAARNVLVQNPGCVKITDFGLAKLLDINEDEYKAAGGKMPIKWLALECIQHRIF THKSDVWAFGVTVWELLTYGCRPYEQYTAREVPD…	CrusTome	Pérez-Moreno, J.L., Kozma, M.T., DeLeo, D.M., Bracken-Grissom, H.D., Durica, D.S., Mykles, D.L., 2023. CrusTome: a transcriptome database resource for large-scale analyses across Crustacea. G3: Genes, Genomes, Genetics 13. https://doi.org/10.1093/g3journal/jkad197
EGFR	EGFR	BraherEVm000161t1/1-845	Branchiopoda	Branchinella_herrodi	CCACCGAGATCTACACGTTCAGAGTTCTACAGTCCGACGATCAAAACTGAGACTTTGGAAATGCCTGCACTAAGAGATAT TTTGGCTGGCTCTGTTGGACTATTTAACAACTACAATTTGTGCCATATACGAAGCATAAACTGGGAAGAGATCATAACAG GTCCTGGCTCAAAGTTTATGTATATTTACAACTTTACTGAAAGAGAAAGGGAGTGTTCTTGTCATGAGTCTTGTGAAAAA GGCTGTTGGGGTGATGGACCTGAAAATTGTCAGAAATTTTCGAAAGTGAATTGTAGCCCTCAGTGTCACCAAGGGAGGTG CTTTGGGCCAAAGCCCCGTGAGTGTTGCCATCTCTTCTGTGCTGGAGGATGTACTGGGCCTAAACAAAGTGACTG…	MPALRDILAGSVGLFNNYNLCHIRSINWEEIITGPGSKFMYIYNFTERERECSCHESCEKGCWGDGPENCQK FSKVNCSPQCHQGRCFGPKPRECCHLFCAGGCTGPKQSDCLACRNFFDDGVCKQECPAMQRYNPITYSWETN PDGKYAYGATCVKNCPEHLLKDNGACVRSCPNKKKALNGECIPCDGPCPKTCKGVDLVNAGNIDSFKDCTII DGSLSILDHSFSGYQAFWPNMTFGDRHPQMHPDRLNVFSTLKEITGFLNIQGHHPDFKNLLYFRNLEIIGGR TLTEYFSAIYIVKTSLQTLNLKSLRKIRSGSVAILENKELCLAESINWNAIMESRTHGMLLQNNKQKNECRA DGFVCHEQCANASCWGTGPNHCYSCAHWQLDDTC…	CrusTome	Pérez-Moreno, J.L., Kozma, M.T., DeLeo, D.M., Bracken-Grissom, H.D., Durica, D.S., Mykles, D.L., 2023. CrusTome: a transcriptome database resource for large-scale analyses across Crustacea. G3: Genes, Genomes, Genetics 13. https://doi.org/10.1093/g3journal/jkad198
EGFR	EGFR	BraherEVm000161t3/1-717	Branchiopoda	Branchinella_herrodi	CCACCGAGATCTACACGTTCAGAGTTCTACAGTCCGACGATCAAACAAACCCGGACGGAAAATATGCTTATGGAGCAACC TGTGTTAAGAACTGTCCAGAACATCTACTAAAAGATAATGGAGCTTGTGTCAGGAGCTGCCCTAACAAGAAAAAGGCTTT AAATGGCGAGTGCATACCGTGCGACGGCCCCTGCCCAAAGACCTGTAAGGGAGTCGACCTCGTCAATGCAGGAAATATTG ATTCCTTTAAGGACTGCACAATAATCGACGGGTCTTTATCAATCTTGGACCATTCCTTCTCAGGATATCAGGCTTTCTGG CCTAATATGACCTTTGGGGATCGACATCCTCAAATGCATCCTGATCGGCTCAATGTTTTCTCTACACTGAAGGAA…	TEIYTFRVLQSDDQTNPDGKYAYGATCVKNCPEHLLKDNGACVRSCPNKKKALNGECIPCDGPCPKTCKGVD LVNAGNIDSFKDCTIIDGSLSILDHSFSGYQAFWPNMTFGDRHPQMHPDRLNVFSTLKEITGFLNIQGHHPD FKNLLYFRNLEIIGGRTLTEYFSAIYIVKTSLQTLNLKSLRKIRSGSVAILENKELCLAESINWNAIMESRT HGMLLQNNKQKNECRADGFVCHEQCANASCWGTGPNHCYSCAHWQLDDTCVDRCDPALGTYESTDGICKRCD EECNFTCTGPGPGNCTSCKHVKDGPYCVSSCPAMKFNDSGECIPCHENCVGGCQGPENNISVRGCNSCDKAI VNEEMEVERCLKKDESCPVGYFFEWVGPQEQGDL…	CrusTome	Pérez-Moreno, J.L., Kozma, M.T., DeLeo, D.M., Bracken-Grissom, H.D., Durica, D.S., Mykles, D.L., 2023. CrusTome: a transcriptome database resource for large-scale analyses across Crustacea. G3: Genes, Genomes, Genetics 13. https://doi.org/10.1093/g3journal/jkad199
EGFR	EGFR	BraherEVm000161t2/1-822	Branchiopoda	Branchinella_herrodi	TGTTAGTATCTCCCAAAAGAAGTGCTCCCACAAGTACGATCAGTGTTGTAATCTTGAGTAGCTTGTAAGGATTTACATAA ATTATTAGAATGGAACTGATTTGCATACTAATTCATTCATAAGTGTCGGCAAGTTAAAGGATTACTATGGAGTGGAGATT GTGGATTTTTTGGATGTTCTGCCACCTTAGTGTGGACGGGGCTCATTGGATTGAGGAAAAAGTATGCATCGGGACAAACG GGAGAATGTCAGTGCCATCAAACCGCGAGCACCATTATAGAAACTTACGTGATCGGTATACGAATTGTACATACGTGGAT GGGAATCTTGAATTAACCTGGCTTCAGGATAGTTCACTTAACCTTACATTTTTGCAACATATTCGTGAAGTGACG…	MEWRLWIFWMFCHLSVDGAHWIEEKVCIGTNGRMSVPSNREHHYRNLRDRYTNCTYVDGNLELTWLQDSSLN LTFLQHIREVTGYVLVSHVDVKKIVLPSLQIIRGRTLFKLSIHDEEFSLMVTLSKTETLEMPALRDILAGSV GLFNNYNLCHIRSINWEEIITGPGSKFMYIYNFTERERECSCHESCEKGCWGDGPENCQKFSKVNCSPQCHQ GRCFGPKPRECCHLFCAGGCTGPKQSDCLACRNFFDDGVCKQECPAMQRYNPITYSWETNPDGKYAYGATCV KNCPEHLLKDNGACVRSCPNKKKALNGECIPCDGPCPKTCKGVDLVNAGNIDSFKDCTIIDGSLSILDHSFS GYQAFWPNMTFGDRHPQMHPDRLNVFSTLKEITG…	CrusTome	Pérez-Moreno, J.L., Kozma, M.T., DeLeo, D.M., Bracken-Grissom, H.D., Durica, D.S., Mykles, D.L., 2023. CrusTome: a transcriptome database resource for large-scale analyses across Crustacea. G3: Genes, Genomes, Genetics 13. https://doi.org/10.1093/g3journal/jkad200
EGFR	EGFR	BraherEVm000161t6/1-550	Branchiopoda	Branchinella_herrodi	CCACCGAGATCTACACGTTCAGAGTTCTACAGTCCGACGATCTGTGTTAAGAACTGTCCAGAACATCTACTAAAAGATAA TGGAGCTTGTGTCAGGAGCTGCCCTAACAAGAAAAAGGCTTTAAATGGCGAGTGCATACCGTGCGACGGCCCCTGCCCAA AGACCTGTAAGGGAGTCGACCTCGTCAATGCAGGAAATATTGATTCCTTTAAGGACTGCACAATAATCGACGGGTCTTTA TCAATCTTGGACCATTCCTTCTCAGGATATCAGGCTTTCTGGCCTAATATGACCTTTGGGGATCGACATCCTCAAATGCA TCCTGATCGGCTCAATGTTTTCTCTACACTGAAGGAAATCACGGGTTTTCTCAATATTCAAGGTCACCATCCGGA…	PPRSTRSEFYSPTICVKNCPEHLLKDNGACVRSCPNKKKALNGECIPCDGPCPKTCKGVDLVNAGNIDSFKD CTIIDGSLSILDHSFSGYQAFWPNMTFGDRHPQMHPDRLNVFSTLKEITGFLNIQGHHPDFKNLLYFRNLEI IGGRTLTEYFSAIYIVKTSLQTLNLKSLRKIRSGSVAILENKELCLAESINWNAIMESRTHGMLLQNNKQKN ECRADGFVCHEQCANASCWGTGPNHCYSCAHWQLDDTCVDRCDPALGTYESTDGICKRCDEECNFTCTGPGP GNCTSCKHVKDGPYCVSSCPAMKFNDSGECIPCHENCVGGCQGPENNISVRGCNSCDKAIVNEEMEVERCLK KDESCPVGYFFEWVGPQEQGDLRHLAGKAICRRC…	CrusTome	Pérez-Moreno, J.L., Kozma, M.T., DeLeo, D.M., Bracken-Grissom, H.D., Durica, D.S., Mykles, D.L., 2023. CrusTome: a transcriptome database resource for large-scale analyses across Crustacea. G3: Genes, Genomes, Genetics 13. https://doi.org/10.1093/g3journal/jkad201
EGFR	EGFR	DapmagEVm000483t27/1-1553	Branchiopoda	Daphnia magna	GCAAACGCCATCGTCGAAGAAATTGCGACAAGCCTGTTGATGCATCGAGCGATTTTTAAGCCAAACGAGCAATTTAGAAA CACAAATAGAAACAAAAGGGAAGACGTTGACAGGTGGACGGGCTGACGGCCAGTAGGTACACAAGAGATAACTATCGCCA ATCGGGTTTGCAATGTCGAAACGGTAGGTGTAGGACGCACACGAAAAACAACATTCATTGACGTACCAGACAATCGCTTT GTTTGGGGCCGGTGCAGCCGCCGGCGCAAAACAAGTGGCAACATTCCCGCGGCCTCGGTCCGAAACAGCGTCCTTGATGG CACTGAGGGCTGCAATTGATCTTGGAGAACTTCTGGCAATTTTCGGGGCCTTCGCCCCAACAGCCGGCCTCGCAC…	MKQNTYTRSTRNCIPSPTMDKRRNVMSRALSFAIAAAFALLAVNIVDAASVIEERVCIGTNGRMSVPSNREH HYRNLRDRYTNCTYVDGNLELTWLQDEHLDLTFLQHIREVTGYVLISHVDVKRIVLPALQIIRGRTLFKLSV HDEEFALVVTLSKMHNLEMPALRDILAGSCGLFNNYNLCHMKTINWEEIITGTGSKIINVYNFTEPERECPA CHESCEAGCWGEGPENCQKFSKINCSPQCHQGRCFGPRPRECCHLFCAGGCTGPKQSDCLACRNFFDDGVCN QECPAMQRYNPITYSWETNPEGKYAYGATCVKTCPEHLLKDNGACVRICPAKKKAVNGECVVCDGPCPKTCQ GVDIVHAGNIESFRDCTVIEGSISILDHSFGGFQ…	CrusTome	Pérez-Moreno, J.L., Kozma, M.T., DeLeo, D.M., Bracken-Grissom, H.D., Durica, D.S., Mykles, D.L., 2023. CrusTome: a transcriptome database resource for large-scale analyses across Crustacea. G3: Genes, Genomes, Genetics 13. https://doi.org/10.1093/g3journal/jkad202
EGFR	EGFR	DapmagEVm000483t31/1-1403	Branchiopoda	Daphnia magna	GTATCACAGTGTGTCGCGCTTCGATATAAAAAAATTTGTTGTTTTGTTTTTGTTTTTAATTTGGCATCGTTCATTTTCGT GCCGCCATTTCAGTGAGTTGTGCGTTTAAAATAATAATTAAAAAAAACAAACGAATGTCACATTGACCGCGTGTATTGTA CTCCGTGTTTGTTTTGGGGGAGGGGATACAGTTCCGTGTGCTTCTAGTGTACGTGTTTTGTTTCATTTTTGAAGTGCTCA ATTTCAAACATTTTCAGCGTGGATTTGCGGATTTTTTTTGAATCGATTGGCGCCGCCGTAAGTATGATCCGTCGGCTGGA TTGGTCTGTCCGGATTTGACACTGACCCAGACGCCCACACTTGCCACGTCCACGTTGCGCTCGCTTCCGATACGT…	MDKRRNVMSRALSFAIAAAFALLAVNIVDAASVIEERVCIGTNGRMSVPSNREHHYRNLRDRYTNCTYVDGN LELTWLQDEHLDLTFLQHIREVTGYVLISHVDVKRIVLPALQIIRGRTLFKLSVHDEEFALVVTLSKMHNLE MPALRDILAGSCGLFNNYNLCHMKTINWEEIITGTGSKIINVYNFTEPERECPACHESCEAGCWGEGPENCQ KFSKINCSPQCHQGRCFGPRPRECCHLFCAGGCTGPKQSDCLACRNFFDDGVCNQECPAMQRYNPITYSWET NPEGKYAYGATCVKTCPEHLLKDNGACVRICPAKKKAVNGECVVCDGPCPKTCQGVDIVHAGNIESFRDCTV IEGSISILDHSFGGFQQIYPNFTFGPRYPRLHPD…	CrusTome	Pérez-Moreno, J.L., Kozma, M.T., DeLeo, D.M., Bracken-Grissom, H.D., Durica, D.S., Mykles, D.L., 2023. CrusTome: a transcriptome database resource for large-scale analyses across Crustacea. G3: Genes, Genomes, Genetics 13. https://doi.org/10.1093/g3journal/jkad203
EGFR	EGFR	DapmagEVm000483t13/1-1487	Branchiopoda	Daphnia magna	CAAACACGTATCACAGTGTGTCGCGCTTCGATATAAAAAAATTTGTTGTTTTGTTTTTGTTTTTAATTTGGCATCGTTCA TTTTCGTGCCGCCAAAAAAAAACAAACGAATGTCACATTGACCGCGTGTATTGTACTCCGTGTTTGTTTTGGGGGAGGGG ATACAGTTCCGTGTGCTTCTAGTGTACGTGTTTTGTTTCATTTTTGAAGTGCTCAATTTCAAACATTTTCAGCGTGGATT TGCGGATTTTTTTTGAATCGATTGGCGCCGCCGTAAGTATGATCCGTCGGCTGGATTGGTCTGTCCGGATTTGACACTGA CCCAGACGCCCACACTTGCCACGTCCACGTTGCGCTCGCTTCCGATACGTTTTGCGCACCTCATCCGCATCTGCT…	MDKRRNVMSRALSFAIAAAFALLAVNIVDAASVIEERVCIGTNGRMSVPSNREHHYRNLRDRYTNCTYVDGN LELTWLQDEHLDLTFLQHIREVTGYVLISHVDVKRIVLPALQIIRGRTLFKLSVHDEEFALVVTLSKMHNLE MPALRDILAGSCGLFNNYNLCHMKTINWEEIITGTGSKIINVYNFTEPERECPACHESCEAGCWGEGPENCQ KFSKINCSPQCHQGRCFGPRPRECCHLFCAGGCTGPKQSDCLACRNFFDDGVCNQECPAMQRYNPITYSWET NPEGKYAYGATCVKTCPEHLLKDNGACVRICPAKKKAVNGECVVCDGPCPKTCQGVDIVHAGNIESFRDCTV IEGSISILDHSFGGFQQIYPNFTFGPRYPRLHPD…	CrusTome	Pérez-Moreno, J.L., Kozma, M.T., DeLeo, D.M., Bracken-Grissom, H.D., Durica, D.S., Mykles, D.L., 2023. CrusTome: a transcriptome database resource for large-scale analyses across Crustacea. G3: Genes, Genomes, Genetics 13. https://doi.org/10.1093/g3journal/jkad204
EGFR	EGFR	DapmagEVm000483t30/1-1318	Branchiopoda	Daphnia magna	GTATCACAGTGTGTCGCGCTTCGATATAAAAAAATTTGTTGTTTTGTTTTTGTTTTTAATTTGGCATCGTTCATTTTCGT GCCGCCATTTCAGTGAGTTGTGCGTTTAAAATAATAATTAAAAAAAACAAACGAATGTCACATTGACCGCGTGTATTGTA CTCCGTGTTTGTTTTGGGGGAGGGGATACAGTTCCGTGTGCTTCTAGTGTACGTGTTTTGTTTCATTTTTGAAGTGCTCA ATTTCAAACATTTTCAGCGTGGATTTGCGGATTTTTTTTGAATCGATTGGCGCCGCCGTAAGTATGATCCGTCGGCTGGA TTGGTCTGTCCGGATTTGACACTGACCCAGACGCCCACACTTGCCACGTCCACGTTGCGCTCGCTTCCGATACGT…	MDKRRNVMSRALSFAIAAAFALLAVNIVDAASVIEERVCIGTNGRMSVPSNREHHYRNLRDRYTNCTYVDGN LELTWLQDEHLDLTFLQHIREVTGYVLISHVDVKRIVLPALQIIRGRTLFKLSVHDEEFALVVTLSKMHNLE MPALRDILAGSCGLFNNYNLCHMKTINWEEIITGTGSKIINVYNFTEPERECPACHESCEAGCWGEGPENCQ KFSKINCSPQCHQGRCFGPRPRECCHLFCAGGCTGPKQSDCLACRNFFDDGVCNQECPAMQRYNPITYSWET NPEGKYAYGATCVKTCPEHLLKDNGACVRICPAKKKAVNGECVVCDGPCPKTCQGVDIVHAGNIESFRDCTV IEGSISILDHSFGGFQQIYPNFTFGPRYPRLHPD…	CrusTome	Pérez-Moreno, J.L., Kozma, M.T., DeLeo, D.M., Bracken-Grissom, H.D., Durica, D.S., Mykles, D.L., 2023. CrusTome: a transcriptome database resource for large-scale analyses across Crustacea. G3: Genes, Genomes, Genetics 13. https://doi.org/10.1093/g3journal/jkad205
EGFR	EGFR	DapmagEVm000483t2/1-1570	Branchiopoda	Daphnia magna	ACATACGTAGCGTTTTTTTTTTTTCTTTCTCTGGCAACGACGTTCATCGTCAGTGTGTGTGTGTGCGTCTTCGTCTCGCA TGTGTCTCGCATGTGTGTCGTTTGCACCTACGTATCAATTTTGTATGTCGAAATTAGGCCTCAGTGTCAGTGGGACAAGT GATTGGATTCAATTCGAACTAGGAAAAACAAACGAAAAGGATTAATTCATTTGCAAAGCCAAAAAAAAAACTGTTGGATT ACGTACCAGACGAAATTCGAATTTCTTTCTAAAGTCGCCTTGACGCACAGAACGAGACGTTGCGACTTAAAATGCACTGA GAATGTCGTTGACGCGCGGGCCAAAATTACGTTGGCTTTCAAAGGCCGTGTTCTACTTGAGTGTCGTCTTGCTAT…	MSLTRGPKLRWLSKAVFYLSVVLLLYRPISSAAGPAANATNPSPADKANDVFKGKSKWIAFVFILVMIHFRQ VCIGTNGRMSVPSNREHHYRNLRDRYTNCTYVDGNLELTWLQDEHLDLTFLQHIREVTGYVLISHVDVKRIV LPALQIIRGRTLFKLSVHDEEFALVVTLSKMHNLEMPALRDILAGSCGLFNNYNLCHMKTINWEEIITGTGS KIINVYNFTEPERECPACHESCEAGCWGEGPENCQKFSKINCSPQCHQGRCFGPRPRECCHLFCAGGCTGPK QSDCLACRNFFDDGVCNQECPAMQRYNPITYSWETNPEGKYAYGATCVKTCPEHLLKDNGACVRICPAKKKA VNGECVVCDGPCPKTCQGVDIVHAGNIESFRDCT…	CrusTome	Pérez-Moreno, J.L., Kozma, M.T., DeLeo, D.M., Bracken-Grissom, H.D., Durica, D.S., Mykles, D.L., 2023. CrusTome: a transcriptome database resource for large-scale analyses across Crustacea. G3: Genes, Genomes, Genetics 13. https://doi.org/10.1093/g3journal/jkad206
EGFR	EGFR	DapmagEVm000483t12/1-1505	Branchiopoda	Daphnia magna	TTTTTTTTTTTTCTTTCTCTGGCAACGACGTTCATCGTCAGTGTGTGTGTGTGCGTCTTCGTCTCGCATGTGTCTCGCAT GTGTGTCGTTTGCACCTACGTATCAATTTTGTATGTCGAAATTAGGCCTCAGTGTCAGTGGGACAAGTGATTGGATTCAA TTCGAACTAGGAAAAACAAACGAAAAGGATTAATTCATTTGCAAAGCCAAAAAAAAAACTGTTGGATTACGTACCAGACG AAATTCGAATTTCTTTCTAAAGTCGCCTTGACGCACAGAACGAGACGTTGCGACTTAAAATGCACTGAGAATGTCGTTGA CGCGCGGGCCAAAATTACGTTGGCTTTCAAAGGCCGTGTTCTACTTGAGTGTCGTCTTGCTATTGTATCGGCCCA…	MSLTRGPKLRWLSKAVFYLSVVLLLYRPISSAAGPAANATNPSPADKANDVFKGKICIGTNGRMSVPSNREH HYRNLRDRYTNCTYVDGNLELTWLQDEHLDLTFLQHIREVTGYVLISHVDVKRIVLPALQIIRGRTLFKLSV HDEEFALVVTLSKMHNLEMPALRDILAGSCGLFNNYNLCHMKTINWEEIITGTGSKIINVYNFTEPERECPA CHESCEAGCWGEGPENCQKFSKINCSPQCHQGRCFGPRPRECCHLFCAGGCTGPKQSDCLACRNFFDDGVCN QECPAMQRYNPITYSWETNPEGKYAYGATCVKTCPEHLLKDNGACVRICPAKKKAVNGECVVCDGPCPKTCQ GVDIVHAGNIESFRDCTVIEGSISILDHSFGGFQ…	CrusTome	Pérez-Moreno, J.L., Kozma, M.T., DeLeo, D.M., Bracken-Grissom, H.D., Durica, D.S., Mykles, D.L., 2023. CrusTome: a transcriptome database resource for large-scale analyses across Crustacea. G3: Genes, Genomes, Genetics 13. https://doi.org/10.1093/g3journal/jkad207
EGFR	EGFR	DapmagEVm000483t1/1-1623	Branchiopoda	Daphnia magna	TTTTTTTTTTTTTCTTTCTCTGGCAACGACGTTCATCGTCAGTGTGTGTGTGTGCGTCTTCGTCTCGCATGTGTCTCGCA TGTGTGTCGTTTGCACCTACGTATCAATTTTGTATGTCGAAATTAGGCCTCAGTGTCAGTGGGACAAGTGATTGGATTCA ATTCGAACTAGGAAAAACAAACGAAAAGGATTAATTCATTTGCAAAGCCAAAAAAAAAACTGTTGGATTACGTACCAGAC GAAATTCGAATTTCTTTCTAAAGTCGCCTTGACGCACAGAACGAGACGTTGCGACTTAAAATGCACTGAGAATGTCGTTG ACGCGCGGGCCAAAATTACGTTGGCTTTCAAAGGCCGTGTTCTACTTGAGTGTCGTCTTGCTATTGTATCGGCCC…	MSLTRGPKLRWLSKAVFYLSVVLLLYRPISSAAGPAANATNPSPADKANDVFKGKICIGTNGRMSVPSNREH HYRNLRDRYTNCTYVDGNLELTWLQDEHLDLTFLQHIREVTGYVLISHVDVKRIVLPALQIIRGRTLFKLSV HDEEFALVVTLSKMHNLEMPALRDILAGSCGLFNNYNLCHMKTINWEEIITGTGSKIINVYNFTEPERECPA CHESCEAGCWGEGPENCQKFSKINCSPQCHQGRCFGPRPRECCHLFCAGGCTGPKQSDCLACRNFFDDGVCN QECPAITYRFDIANPIGDSYLLCTYWPSARPPVNVFPFVSICVSKLLVWLKNRSMHQQACRNFFDDGVCNQE CPAMQRYNPITYSWETNPEGKYAYGATCVKTCPE…	CrusTome	Pérez-Moreno, J.L., Kozma, M.T., DeLeo, D.M., Bracken-Grissom, H.D., Durica, D.S., Mykles, D.L., 2023. CrusTome: a transcriptome database resource for large-scale analyses across Crustacea. G3: Genes, Genomes, Genetics 13. https://doi.org/10.1093/g3journal/jkad208
EGFR	EGFR	DapmagEVm000483t6/1-1554	Branchiopoda	Daphnia magna	GTGTGTGTGTGCGTCTTCGTCTCGCATGTGTCTCGCATGTGTGTCGTTTGCACCTACGTATCAATTTTGTATGTCGAAAT TAGGCCTCAGTGTCAGTGGGACAAGTGATTGGATTCAATTCGAACTAGGAAAAACAAACGAAAAGGATTAATTCATTTGC AAAGCCAAAAAAAAAACTGTTGGATTACGTACCAGACGAAATTCGAATTTCTTTCTAAAGTCGCCTTGACGCACAGAACG AGACGTTGCGACTTAAAATGCACTGAGAATGTCGTTGACGCGCGGGCCAAAATTACGTTGGCTTTCAAAGGCCGTGTTCT ACTTGAGTGTCGTCTTGCTATTGTATCGGCCCATCAGCTCGGCCGCTGGACCAGCAGCCAACGCCACCAATCCTA…	MSLTRGPKLRWLSKAVFYLSVVLLLYRPISSAAGPAANATNPSPADKANDVFKGKICIGTNGRMSVPSNREH HYRNLRDRYTNCTYVDGNLELTWLQDEHLDLTFLQHIREVTGYVLISHVDVKRIVLPALQIIRGRTLFKLSV HDEEFALVVTLSKMHNLEMPALRDILAGSCGLFNNYNLCHMKTINWEEIITGTGSKIINVYNFTEPERECPA CHESCEAGCWGEGPENCQKFSKINCSPQCHQGRCFGPRPRECCHLFCAGGCTGPKQSDCLACRNFFDDGVCN QECPAMQRYNPITYSWETNPEGKYAYGATCVKTCPEHLLKDNGACVRICPAKKKAVNGECVVCDGPCPKTCQ GVDIVHAGNIESFRDCTVIEGSISILDHSFGGFQ…	CrusTome	Pérez-Moreno, J.L., Kozma, M.T., DeLeo, D.M., Bracken-Grissom, H.D., Durica, D.S., Mykles, D.L., 2023. CrusTome: a transcriptome database resource for large-scale analyses across Crustacea. G3: Genes, Genomes, Genetics 13. https://doi.org/10.1093/g3journal/jkad209
EGFR	EGFR	DapmagEVm000483t29/1-1336	Branchiopoda	Daphnia magna	TTTTTTTTTTTTTCTTTCTCTGGCAACGACGTTCATCGTCAGTGTGTGTGTGTGCGTCTTCGTCTCGCATGTGTCTCGCA TGTGTGTCGTTTGCACCTACGTATCAATTTTGTATGTCGAAATTAGGCCTCAGTGTCAGTGGGACAAGTGATTGGATTCA ATTCGAACTAGGAAAAACAAACGAAAAGGATTAATTCATTTGCAAAGCCAAAAAAAAAACTGTTGGATTACGTACCAGAC GAAATTCGAATTTCTTTCTAAAGTCGCCTTGACGCACAGAACGAGACGTTGCGACTTAAAATGCACTGAGAATGTCGTTG ACGCGCGGGCCAAAATTACGTTGGCTTTCAAAGGCCGTGTTCTACTTGAGTGTCGTCTTGCTATTGTATCGGCCC…	MSLTRGPKLRWLSKAVFYLSVVLLLYRPISSAAGPAANATNPSPADKANDVFKGKICIGTNGRMSVPSNREH HYRNLRDRYTNCTYVDGNLELTWLQDEHLDLTFLQHIREVTGYVLISHVDVKRIVLPALQIIRGRTLFKLSV HDEEFALVVTLSKMHNLEMPALRDILAGSCGLFNNYNLCHMKTINWEEIITGTGSKIINVYNFTEPERECPA CHESCEAGCWGEGPENCQKFSKINCSPQCHQGRCFGPRPRECCHLFCAGGCTGPKQSDCLACRNFFDDGVCN QECPAMQRYNPITYSWETNPEGKYAYGATCVKTCPEHLLKDNGACVRICPAKKKAVNGECVVCDGPCPKTCQ GVDIVHAGNIESFRDCTVIEGSISILDHSFGGFQ…	CrusTome	Pérez-Moreno, J.L., Kozma, M.T., DeLeo, D.M., Bracken-Grissom, H.D., Durica, D.S., Mykles, D.L., 2023. CrusTome: a transcriptome database resource for large-scale analyses across Crustacea. G3: Genes, Genomes, Genetics 13. https://doi.org/10.1093/g3journal/jkad210
EGFR	EGFR	DapmagEVm000483t24/1-1260	Branchiopoda	Daphnia magna	TTCATCGTCAGTGTGTGTGTGTGCGTCTTCGTCTCGCATGTGTCTCGCATGTGTGTCGTTTGCACCTACGTATCAATTTT GTATGTCGAAATTAGGCCTCAGTGTCAGTGGGACAAGTGATTGGATTCAATTCGAACTAGGAAAAACAAACGAAAAGGAT TAATTCATTTGCAAAGCCAAAAAAAAAACTGTTGGATTACGTACCAGACGAAATTCGAATTTCTTTCTAAAGTCGCCTTG ACGCACAGAACGAGACGTTGCGACTTAAAATGCACTGAGAATGTCGTTGACGCGCGGGCCAAAATTACGTTGGCTTTCAA AGGCCGTGTTCTACTTGAGTGTCGTCTTGCTATTGTATCGGCCCATCAGCTCGGCCGCTGGACCAGCAGCCAACG…	MSLTRGPKLRWLSKAVFYLSVVLLLYRPISSAAGPAANATNPSPADKANDVFKGKICIGTNGRMSVPSNREH HYRNLRDRYTNCTYVDGNLELTWLQDEHLDLTFLQHIREVTGYVLISHVDVKRIVLPALQIIRGRTLFKLSV HDEEFALVVTLSKMHNLEMPALRDILAGSCGLFNNYNLCHMKTINWEEIITGTGSKIINVYNFTEPERECPA CHESCEAGCWGEGPENCQKFSKINCSPQCHQGRCFGPRPRECCHLFCAGGCTGPKQSDCLACRNFFDDGVCN QECPAMQRYNPITYSWETNPEGKYAYGATCVKTCPEHLLKDNGACVRICPAKKKAVNGECVVCDGPCPKTCQ GVDIVHAGNIESFRDCTVIEGSISILDHSFGGFQ…	CrusTome	Pérez-Moreno, J.L., Kozma, M.T., DeLeo, D.M., Bracken-Grissom, H.D., Durica, D.S., Mykles, D.L., 2023. CrusTome: a transcriptome database resource for large-scale analyses across Crustacea. G3: Genes, Genomes, Genetics 13. https://doi.org/10.1093/g3journal/jkad211
EGFR	EGFR	DapmagEVm000483t28/1-1147	Branchiopoda	Daphnia magna	TTCATCGTCAGTGTGTGTGTGTGCGTCTTCGTCTCGCATGTGTCTCGCATGTGTGTCGTTTGCACCTACGTATCAATTTT GTATGTCGAAATTAGGCCTCAGTGTCAGTGGGACAAGTGATTGGATTCAATTCGAACTAGGAAAAACAAACGAAAAGGAT TAATTCATTTGCAAAGCCAAAAAAAAAACTGTTGGATTACGTACCAGACGAAATTCGAATTTCTTTCTAAAGTCGCCTTG ACGCACAGAACGAGACGTTGCGACTTAAAATGCACTGAGAATGTCGTTGACGCGCGGGCCAAAATTACGTTGGCTTTCAA AGGCCGTGTTCTACTTGAGTGTCGTCTTGCTATTGTATCGGCCCATCAGCTCGGCCGCTGGACCAGCAGCCAACG…	MSLTRGPKLRWLSKAVFYLSVVLLLYRPISSAAGPAANATNPSPADKANDVFKGKICIGTNGRMSVPSNREH HYRNLRDRYTNCTYVDGNLELTWLQDEHLDLTFLQHIREVTGYVLISHVDVKRIVLPALQIIRGRTLFKLSV HDEEFALVVTLSKMHNLEMPALRDILAGSCGLFNNYNLCHMKTINWEEIITGTGSKIINVYNFTEPERECPA CHESCEAGCWGEGPENCQKFSKINCSPQCHQGRCFGPRPRECCHLFCAGGCTGPKQSDCLACRNFFDDGVCN QECPAMQRYNPITYSWETNPEGKYAYGATCVKTCPEHLLKDNGACVRICPAKKKAVNGECVVCDGPCPKTCQ GVDIVHAGNIESFRDCTVIEGSISILDHSFGGFQ…	CrusTome	Pérez-Moreno, J.L., Kozma, M.T., DeLeo, D.M., Bracken-Grissom, H.D., Durica, D.S., Mykles, D.L., 2023. CrusTome: a transcriptome database resource for large-scale analyses across Crustacea. G3: Genes, Genomes, Genetics 13. https://doi.org/10.1093/g3journal/jkad212
EGFR	EGFR	DapmagEVm000483t35/1-1187	Branchiopoda	Daphnia magna	TTTTTTTTTTTCGTCGAATGTTTTAAGTTTAAACCCCAAAAAATTAACGTGTTAAATGAATTAAATGATTAGAACGAGAC GTTGCGACTTAAAATGCACTGAGAATGTCGTTGACGCGCGGGCCAAAATTACGTTGGCTTTCAAAGGCCGTGTTCTACTT GAGTGTCGTCTTGCTATTGTATCGGCCCATCAGCTCGGCCGCTGGACCAGCAGCCAACGCCACCAATCCTAGTCCCGCTG ATAAAGCCAACGATGTCTTTAAAGGCAAAATTTGCATCGGTACCAATGGCCGCATGTCGGTACCGTCGAATCGCGAGCAT CACTACCGTAACTTGCGCGACCGCTACACGAATTGCACGTACGTCGACGGCAACCTGGAACTGACGTGGCTGCAG…	MSLTRGPKLRWLSKAVFYLSVVLLLYRPISSAAGPAANATNPSPADKANDVFKGKICIGTNGRMSVPSNREH HYRNLRDRYTNCTYVDGNLELTWLQDEHLDLTFLQHIREVTGYVLISHVDVKRIVLPALQIIRGRTLFKLSV HDEEFALVVTLSKMHNLEMPALRDILAGSCGLFNNYNLCHMKTINWEEIITGTGSKIINVYNFTEPERECPA CHESCEAGCWGEGPENCQKFSKINCSPQCHQGRCFGPRPRECCHLFCAGGCTGPKQSDCLACRNFFDDGVCN QECPAMQRYNPITYSWETNPEGKYAYGATCVKTCPEHLLKDNGACVRICPAKKKAVNGECVVCDGPCPKTCQ GVDIVHAGNIESFRDCTVIEGSISILDHSFGGFQ…	CrusTome	Pérez-Moreno, J.L., Kozma, M.T., DeLeo, D.M., Bracken-Grissom, H.D., Durica, D.S., Mykles, D.L., 2023. CrusTome: a transcriptome database resource for large-scale analyses across Crustacea. G3: Genes, Genomes, Genetics 13. https://doi.org/10.1093/g3journal/jkad213
EGFR	EGFR	DapmagEVm000483t36/1-1169	Branchiopoda	Daphnia magna	GCGCGACCGCTACACGAATTGCAAACTCTCTCTTCGATGACGGACGCAGCATCGACGATGTTGACGGCCAGCAAAGCGAA GGCGGCCGCGATGGCGAAGCTCAGCGCACGGGACATGACGTTGCGTCTTTTATCCATGGTGGGGGGGGGGGGCAGATGCG GATGAGGTGCGCAAAACGTATCGGAAGCGAGCGCAACGTGGACGTGGCAAGTGTGGGCGTCTGGGTCAGTGTCAAATCCG GACAGACCAATCCAGCCGACGGATCATACTTACGGCGGCGCCAATCGATTCAAAAAAAATCCGCAAATCCACGCTGAAAA TGTTTGAAATTGAGCACTTCAAAAATGAAACAAAACACGTACACTAGAAGCACACGGAACTGTATCCCCTCCCCC…	MDKRRNVMSRALSFAIAAAFALLAVNIVDAASVIEERVCIGTNGRMSVPSNREHHYRNLRDRYTNCTYVDGN LELTWLQDEHLDLTFLQHIREVTGYVLISHVDVKRIVLPALQIIRGRTLFKLSVHDEEFALVVTLSKMHNLE MPALRDILAGSCGLFNNYNLCHMKTINWEEIITGTGSKIINVYNFTEPERECPACHESCEAGCWGEGPENCQ KFSKINCSPQCHQGRCFGPRPRECCHLFCAGGCTGPKQSDCLACRNFFDDGVCNQECPAMQRYNPITYSWET NPEGKYAYGATCVKTCPEHLLKDNGACVRICPAKKKAVNGECVVCDGPCPKTCQGVDIVHAGNIESFRDCTV IEGSISILDHSFGGFQQIYPNFTFGPRYPRLHPD…	CrusTome	Pérez-Moreno, J.L., Kozma, M.T., DeLeo, D.M., Bracken-Grissom, H.D., Durica, D.S., Mykles, D.L., 2023. CrusTome: a transcriptome database resource for large-scale analyses across Crustacea. G3: Genes, Genomes, Genetics 13. https://doi.org/10.1093/g3journal/jkad214
EGFR	EGFR	XibtulEVm006233t1/1-253	Remipedia	Xibalbanus_tulumensis	AGTTCTACAGTCCGACGATCAAGCATTTCAGAGATGGTCCATTCTGTGTGAAGGAATGCCCAGCCTCAAAATACAACAGT ACTGGATATTGTTTGTTCTGTCATGAAAACTGTGTGGATGGATGCACAGGACCTGAGAATACAATTGGTGAAAATGGTTG CAATTCTTGTGAGAAGGCTGTGATTGATGGTGATGTGGGACTAGTGAAAGAGTGTATTAAGAAAAATGATTCATGTCCAC CTGGTTATTTTTATGAGTGGGTAGGTCCTCTAGAACAAGGACCTTTAAAACCCCTGGCAGGAAAGGCCATTTGTCGTAAG TGCCACCCTCGATGTAAGAAGTGCACAGGGTATGGTTTCCACACTCATGCATGCCAAGAGTGTGTCAAGTACAAG…	FYSPTIKHFRDGPFCVKECPASKYNSTGYCLFCHENCVDGCTGPENTIGENGCNSCEKAVIDGDVGLVKECI KKNDSCPPGYFYEWVGPLEQGPLKPLAGKAICRKCHPRCKKCTGYGFHTHACQECVKYKRDDQCEDECPPDH YAEEDVHECVPCAEECRGCYGPESTQCKKCRNYRVYIDGPPDSNTTRFNCTATCADDRPHKIFPEDGGDPYC AADPIAHHITMNNNKNVLAILMSSYMHWARTRELYYM	CrusTome	Pérez-Moreno, J.L., Kozma, M.T., DeLeo, D.M., Bracken-Grissom, H.D., Durica, D.S., Mykles, D.L., 2023. CrusTome: a transcriptome database resource for large-scale analyses across Crustacea. G3: Genes, Genomes, Genetics 13. https://doi.org/10.1093/g3journal/jkad215
EGFR	EGFR	AmpampEVm014675t1/1-232	Cirripedia	Amphibalanus_amphitrite	GGCTGCAGGACGACAGCCTCGACCTCAGCTTCCTCCAGTACATCAGAGAGGTGACCGGCTATGTGCTCATCTCGTATGTG GACGTCCGACGCCTGGTGCTGCCCTCGCTGCAGATCATCCGCGGCAGGACTCTCTTCAAGCTGAGCGTTCGCGACGAGGA GTTCTCACTCATGGTGACCATGTCGAAGATGTTCAGCCTGGAGATGCCGGCCCTGAGAGATATTCTGGCGGGCAGCGCAG GCTTCTTCAACAACTACAACTTGTGCCACATCAAGTCCATCAACTGGGACGAGATCCTGACAGGGCCGGGCGCTCACGAC GTCTACGTTTACAACTTCACCGAGCGCGAGCGTAACTGTTCGAGCTGCCATCCTTCATGTCCTGCCGAGGGCGGC…	LQDDSLDLSFLQYIREVTGYVLISYVDVRRLVLPSLQIIRGRTLFKLSVRDEEFSLMVTMSKMFSLEMPALR DILAGSAGFFNNYNLCHIKSINWDEILTGPGAHDVYVYNFTERERNCSSCHPSCPAEGGCWGPGPDNCQQLS KINCSPQCHGGRCFGPEPRQCCHLFCAGGCTGPTQSDCLACRNFYDNGVCKQECPSMMRYNSITYSWEPNPD GVCKQECPSMMRYNSI	CrusTome	Pérez-Moreno, J.L., Kozma, M.T., DeLeo, D.M., Bracken-Grissom, H.D., Durica, D.S., Mykles, D.L., 2023. CrusTome: a transcriptome database resource for large-scale analyses across Crustacea. G3: Genes, Genomes, Genetics 13. https://doi.org/10.1093/g3journal/jkad216
EGFR	EGFR	AmpampEVm000254t1/1-1326	Cirripedia	Amphibalanus_amphitrite	ACGTGGACGGTAACCTGGAGCTGACGTGGCTGCAGGACGACAGCCTCGACCTCAGCTTCCTCCAGTACATCAGAGAGGTC ACGGGGTACGTTCTGATCGCCTCTGTTGACGTGCGACGTCTCGTCTTGCCTTCACTTCAAATCATCCGCGGCAGGACACT GTTCAAGCTGAACGTCTGGGATGACGAATTCTCTCTTATTGTCACCATGTCGAAGATGTACAGCTTGGAAATGCCGGCAC TCAGAGACGTCCTGGCGGGGAACGCTGGTGTCTTCGACAACTACAACCTCTGCCACATCAAGTCCATCAACTGGACGGAG ATCCTGACCGGTCCGGGTGCCGACATTGTCTACCACTACAACCTGACGCAGCCGGAGCGCCAGTGCCCCGGCTGC…	MSKMYSLEMPALRDVLAGNAGVFDNYNLCHIKSINWTEILTGPGADIVYHYNLTQPERQCPGCDPSCSGGCW GPGRENCQRLSKINCSPQCYGGRCFGPEPRQCCHLFCAGGCTGPTQSDCLACRNFYDNGICKQECPSMMRYN SIKYSWEPNPDGKFAYGATCVRECPEHLLKDNSACVRACPANKKAKNGECVPCNGPCPKTCPVDKLEIIHAG NIDKFKNCTILQGSLQILQHSFDGYQEIYENYTFGPHHGKMHPSKLEVFSTVKEITGFVNIDAYHPEFRDLG FLRRLEVIGGRYLHEYFSALYVVKTSLESLRLDSLQKVRSGGVMIVENKRLCFAEGIKWQAFISREQKSQSY DVMVDKNRNASECAADGQVCHEQCTEDGCWAAGA…	CrusTome	Pérez-Moreno, J.L., Kozma, M.T., DeLeo, D.M., Bracken-Grissom, H.D., Durica, D.S., Mykles, D.L., 2023. CrusTome: a transcriptome database resource for large-scale analyses across Crustacea. G3: Genes, Genomes, Genetics 13. https://doi.org/10.1093/g3journal/jkad217
EGFR	EGFR	AmpampEVm001533t1/1-772	Cirripedia	Amphibalanus_amphitrite	CCTGGCCTGCCGCAACTTCTACGATAACGGCATCTGCAAGCAGGAGTGTCCGTCCATGATGCGCTACAACTCGATCAAGT ACTCGTGGGAGCCGAACCCGGACGGCAAGTTCGCGTACGGTGCTACCTGCGTCAAGGAGTGTCCGGAACACCTGCTGACT GACGGCAGCGCTTGCGTCCGCTCCTGTCCCCCGAACAAGAAGGCCAAAAATGGCGAGTGCGTCGCCTGTGATGGACCCTG TCCCAAGACGTGCAAGGTGAAGAAATCCGAAATCATCCACGCCGGAAACATCGACCGCTTCCGCAACTGCACGATCCTGC AAGGGTCGCTTCAGATCCTGCAGCACTCGTTCGACGGTTTCCAGGAGATCCACGAGAACTACACTTTTGGACCTC…	MMRYNSIKYSWEPNPDGKFAYGATCVKECPEHLLTDGSACVRSCPPNKKAKNGECVACDGPCPKTCKVKKSE IIHAGNIDRFRNCTILQGSLQILQHSFDGFQEIHENYTFGPHHPRLHPRRLEVFSDVQEITGYVNIDAYHKE FLDLGFLRRLQVIGGRFLHEYFTALYIVKTSLQSLRLKSLQKIRSGGVLIVENSDLCFADGINWGTFISRDQ KSQASYDVMVEKNRNSSSCAASGLFCHEQCTDDGCWGPGPDSCLKCRAFQVGRRCVERCDTSRGMYQSSSNT CDLCHPECDGPCTGGGPDQCTGSCRHVKDGPYCVKKCPEAKYNASGVCLPCHPNCLGGCSGPKNTVGEGGCV RCHTAVLDENDRVERCLAANETCPDGHFSDHARS…	CrusTome	Pérez-Moreno, J.L., Kozma, M.T., DeLeo, D.M., Bracken-Grissom, H.D., Durica, D.S., Mykles, D.L., 2023. CrusTome: a transcriptome database resource for large-scale analyses across Crustacea. G3: Genes, Genomes, Genetics 13. https://doi.org/10.1093/g3journal/jkad218
EGFR	EGFR	AmpampEVm013139t1/1-252	Cirripedia	Amphibalanus_amphitrite	CCTGGCCTGCCGCAACTTCTACGATAACGGCATCTGCAAGCAGGAGTGTCCGTCCATGATGCGCTACAACTCGATCAAGT ACTCGTGGGAGCCGAACCCGGACGGCAAGTTCGCGTACGGTGCTACCTGCGTCAAGGAGTGTCCGGAACACCTGCTGACT GACGGCAGCGCTTGCGTCCGCTCCTGTCCCCCGAACAAGAAGGCCAAAAATGGCGAGTGCGTCGCCTGTGATGGACCCTG TCCCAAGACGTGCAAGGTGAAGAAATCCGAAATTATCCACGCTGGAAACATTGACCGCTTCCGCAACTGCACGATCTTGC AGGGTTCGCTTCAGATCTTGCAGCACTCGTTCGACGGTTTTCAGGAGATCCACGAGAACTACACTTTTGGACCTC…	MMRYNSIKYSWEPNPDGKFAYGATCVKECPEHLLTDGSACVRSCPPNKKAKNGECVACDGPCPKTCKVKKSE IIHAGNIDRFRNCTILQGSLQILQHSFDGFQEIHENYTFGPHHPRLHPRRLEVFSDVQEITGYVNIDAYHEE FLDLGFLRRLQVIGGRFLHEYFTALYIVKTSLQSLRLKSLQKIRSGGVLIVENSDLCFADGINWGTFISRDQ KSQASYDVMVEKNRNSSSCAASGLVCHKQCTDDGCW	CrusTome	Pérez-Moreno, J.L., Kozma, M.T., DeLeo, D.M., Bracken-Grissom, H.D., Durica, D.S., Mykles, D.L., 2023. CrusTome: a transcriptome database resource for large-scale analyses across Crustacea. G3: Genes, Genomes, Genetics 13. https://doi.org/10.1093/g3journal/jkad219
EGFR	EGFR	OraoraEVm002562t1/1-470	Squilloidea	Oratosquilla_oratoria	CTTTGACGAGAACTTTGCCCTTCTCGTCACCCTCTCCAAGATGCACACCCTCGAAATGCCCGCGCTTCGAGACATTCTAC GTGGCAACGTTGGCCTTTACAACAACTACAACCTCTGCCACGTACGCACCATATCCTGGGAAGAAATCATGACGGACCAA AAAAGCAAACCGATTTATGTCTACAACTTCACCCAGCCCGCAAGGACTTGTTCTTGCGACAAGAGCTGCACGAATGGCTG TTGGGGTGATGGGCCACACAACTGTCAGGAGTTCAGCAAACTGAACTGCTCACCACAGTGTTACCGGGGCCGGTGTTACG GTACCGGACCTAGGGACTGCTGTCACCTCTTCTGTGCCGGCGGCTGCACCGGACCGACCCAGAGCGAGTGCCTGG…	MHTLEMPALRDILRGNVGLYNNYNLCHVRTISWEEIMTDQKSKPIYVYNFTQPARTCSCDKSCTNGCWGDGP HNCQEFSKLNCSPQCYRGRCYGTGPRDCCHLFCAGGCTGPTQSECLACKNFFDDGECKMECPAMQIYNPISY SWDLNPNGKYAYGATCVKKCPEHLLKDNGACVRSCPANKKALNGECVDCNGPCPKTCDGVKNVHAGNIDSFK DCTIIDGSITILHHSFDGFQQVYQNFSFGPRYPKMPPSKLEVFSTVEEVTGYINIQADHEEFTNLSFFRNLK YIGGRDLTEYFSALYIVKTSLKSLNLRSLKRIRSGKVNILENKDLCFAENINWKKLMKNGEDAQIQVLLQNN RAKQDCRKDGLVCHDECSDEGCWGVGDNECLSCR…	CrusTome	Pérez-Moreno, J.L., Kozma, M.T., DeLeo, D.M., Bracken-Grissom, H.D., Durica, D.S., Mykles, D.L., 2023. CrusTome: a transcriptome database resource for large-scale analyses across Crustacea. G3: Genes, Genomes, Genetics 13. https://doi.org/10.1093/g3journal/jkad220
EGFR	EGFR	HyaaztEVm000298t3/1-1520	Amphipoda	Hyallela_azteca	CCTTTACCACGTTTTACTGCTTAATATTTGTAAGTGTGACTTCTATTTTCTCGCACAACTTAGGTTAGTTAACTCACCAT AAAATTCCGTGGTTTAATTTGAACGTATGTAAGGAAACACAGATCATCGATAGTTAATTTGAATGAAGGCTGGTGCAGCA TCTTAAGTCCAAAAATTATATCTTACTAGCGCCGAAGTTCCTGACAATTGATTCCGATTGACAGATTGTGAATAAAAAGA GGAATTGTGTGCGTATTGAAGCTTGAGGCCGGATTTGTTATTAGGAAGAACTTGTGTGCGTACTCTGGCATTTCTTATGC GAGCTCGCATTGTGAAGAAAGAGTTTGTGGAGGCTCGGGAAGTTTGAAGAGACCTGAAGGCTCGCAGTGCATGGC…	MLLFHSKTFHHLKPVPTRDRFLNFLLLLFSYLEVTNATVFDGRICIGTNGRMSVPSNREHHYRNLRDRYLNC TYVDGNLELTWLQDENLDLSFLQYIREVTGYVLISHVDVKRIALPSLQIIRGRTLFKLAVHDENFALLVTLS KMHTLEMPALRDILEGTVGLFNNYNLCHITTIEWKEIMSDARAEHVFVYNFTEPERSCSCHDSCLKGCWGEG PENCQKFSKLTCSPQCHAGRCYDDGPRDCCHLFCAGGCTGPTQSECLACRNFYDDGECKQECPAMQRYNTIT YSWETNPNGKYAYGATCVKDCPEHLLKDNGACVRSCPPKFRAVNGECVPCNGPCPKTCVATDDVHAGNIHDF AGCTILEGSLTILDHSFDGFQQVHDDFTFGEKLP…	CrusTome	Pérez-Moreno, J.L., Kozma, M.T., DeLeo, D.M., Bracken-Grissom, H.D., Durica, D.S., Mykles, D.L., 2023. CrusTome: a transcriptome database resource for large-scale analyses across Crustacea. G3: Genes, Genomes, Genetics 13. https://doi.org/10.1093/g3journal/jkad221
EGFR	EGFR	HyaaztEVm000298t2/1-1288	Amphipoda	Hyallela_azteca	CCTTTACCACGTTTTACTGCTTAATATTTGTAAGTGTGACTTCTATTTTCTCGCACAACTTAGGTTAGTTAACTCACCAT AAAATTCCGTGGTTTAATTTGAACGTATGTAAGGAAACACAGATCATCGATAGTTAATTTGAATGAAGGCTGGTGCAGCA TCTTAAGTCCAAAAATTATATCTTACTAGCGCCGAAGTTCCTGACAATTGATTCCGATTGACAGATTGTGAATAAAAAGA GGAATTGTGTGCGTATTGAAGCTTGAGGCCGGATTTGTTATTAGGAAGAACTTGTGTGCGTACTCTGGCATTTCTTATGC GAGCTCGCATTGTGAAGAAAGAGTTTGTGGAGGCTCGGGAAGTTTGAAGAGACCTGAAGGCTCGCAGTGCATGGC…	MLLFHSKTFHHLKPVPTRDRFLNFLLLLFSYLEVTNATVFDGRICIGTNGRMSVPSNREHHYRNLRDRYLNC TYVDGNLELTWLQDENLDLSFLQYIREVTGYVLISHVDVKRIALPSLQIIRGRTLFKLAVHDENFALLVTLS KMHTLEMPALRDILEGTVGLFNNYNLCHITTIEWKEIMSDARAEHVFVYNFTEPERSCSCHDSCLKGCWGEG PENCQKFSKLTCSPQCHAGRCYDDGPRDCCHLFCAGGCTGPTQSECLACRNFYDDGECKQECPAMQRYNTIT YSWETNPNGKYAYGATCVKDCPEHLLKDNGACVRSCPPKFRAVNGECVPCNGPCPKTCVATDDVHAGNIHDF AGCTILEGSLTILDHSFDGFQQVHDDFTFGEKLP…	CrusTome	Pérez-Moreno, J.L., Kozma, M.T., DeLeo, D.M., Bracken-Grissom, H.D., Durica, D.S., Mykles, D.L., 2023. CrusTome: a transcriptome database resource for large-scale analyses across Crustacea. G3: Genes, Genomes, Genetics 13. https://doi.org/10.1093/g3journal/jkad222
EGFR	EGFR	GonantEVm002733t1/1-257	Amphipoda	Gondogeneia_antarctica	TCCTCTCGTTGGCACCAACACAACCCGCTTCAATTGCTCCGCCTCTTGCCCTGTTGAACTCCCGTATAAAATATTCCCCG AAGATGCATCCGATCCCTATTGTGGAACTGAGTCAATTGCATTCTTCATGGACGAAGAGAGCATGCCAGCCGTGCTCGGA GGTGTTGTCGGCTGCCTGTTCTTGTTCCTGTGCTTCATTGCCGTATTTTGCTATGTCTGGTGGCAAAGGAACAAGACCAA AGAAGCTGCAATGAAGATGACCATGAACATGATGCCGTTTGATGACAATGAACCACTCAAACCCACCAACATCAAACCCA ACCTCGCTAAGTTGAGAATTGTGAAAGAAGCAGAACTTCGCAAAGGAGGCATCCTCGGCTACGGAGCATTTGGCA…	PLVGTNTTRFNCSASCPVELPYKIFPEDASDPYCGTESIAFFMDEESMPAVLGGVVGCLFLFLCFIAVFCYV WWQRNKTKEAAMKMTMNMMPFDDNEPLKPTNIKPNLAKLRIVKEAELRKGGILGYGAFGTVFKGVWVPDGEN VKIPVAIKVLREGTGSNMSREILEEAYIMASVDHPNLLQLLAVCMTTQIMMVTQLMPLGCLLDYVRNNKDKI GSKPLLNWCTQIARGMNYLDERRLVHRDLAARNVLVQTPTC	CrusTome	Pérez-Moreno, J.L., Kozma, M.T., DeLeo, D.M., Bracken-Grissom, H.D., Durica, D.S., Mykles, D.L., 2023. CrusTome: a transcriptome database resource for large-scale analyses across Crustacea. G3: Genes, Genomes, Genetics 13. https://doi.org/10.1093/g3journal/jkad223
EGFR	EGFR	MicwahEVm003950t1/1-308	Amphipoda	Micruropus_wahlii	GACCGCTATTTCTCAGAGTGGGTAATGCATCAGGAAACCGGGCAATTTAAGCGAATGGCGGGCAAGACCATCTGTCGCCA ATGTCACGAGCGGTGCAAGAGCTGTAGCGGTATGGGTTTCCATACCAGCGTCTGCCACGAGTGTGTCGACTACGTAAGCG GCGAGCAGTGCGAAGAGAAGTGCCCTGACCTGAGCTACGTTGATGACGTCAAGCACGAATGTTTCAAGTGTCACAAAGAG TGTTCGCTGGGGTGCAAAGGTCTTCTGTCTAGCGATTGCTTCGCGTGCCGAAATTATCGCATCTACATGGACCCACTTCC TGGTAGCAACGAAACCAGATTTAACTGCTCTGACACCTGCCCACCGGAGATGCCCTACAAGATTTTCCCAGAAGA…	MHQETGQFKRMAGKTICRQCHERCKSCSGMGFHTSVCHECVDYVSGEQCEEKCPDLSYVDDVKHECFKCHKE CSLGCKGLLSSDCFACRNYRIYMDPLPGSNETRFNCSDTCPPEMPYKIFPEDASDPFCQSDPIPFFKDEDTL PAIIGGATACLSLILIVIIVCCYVCWKRNKTKEAALKMTISMMPFDDNEPLKPTNIKPNLAKLRIVKEAELR KGGILGYGAFGTVFKGVWVPDGENVKIPVAIKVLREGTGSNMSREILEEAYIMASVDHPNLLQLLAVCMTTQ IMMVTQLMPLGCLLDYVRNN	CrusTome	Pérez-Moreno, J.L., Kozma, M.T., DeLeo, D.M., Bracken-Grissom, H.D., Durica, D.S., Mykles, D.L., 2023. CrusTome: a transcriptome database resource for large-scale analyses across Crustacea. G3: Genes, Genomes, Genetics 13. https://doi.org/10.1093/g3journal/jkad224
EGFR	EGFR	GamcheEVm000206t2/1-1643	Amphipoda	Gammarus_chevreuxi	CACATCACTGAAGTTCTTGTTCTCTTTCTCCTCAGGTGTTGAAATTGACCTTTAGTCCAATCGTGATCGGTTTTAGGCTA TAGAAACGCTGTGCTTTAAAGGATTTAAAAAGTTAGTTGTGAACTGCTGTTAGTATTATTAGTGCCACTTCACATCTAGA TAATATTTAGATAAGCACCATCTATTTTGAAAATAGTTAAAGAAGAATCCACAGAGTGAAGCTCACGACGCAACCTTTGA AAGAAGTGGAGTACGTCGCTTGCAATGCCAATCACCAGATCATCACGGAGGGCCGCCCACAAGTTGTAGCATGGCCCCCT GACAAGGATGCTTCCCCTGCCTAATAAGCTCAACCCGCGGCGTTACAGGATACGTTCCCGAATCTCGCACTGTCG…	MLLLISPLAAAAADAKPAPTRDRLLFYLVFLFSCLEVISGTVFDGRICIGTNGRMSVPSNREHHYRNLRDRY INCTYVDGNLELTWLQDEDLDLSFLRYIREVTGYVLISHVDVKRIVLPELQIIRGRTLFKLAVHDENFALLV TLSKMHTLEMPKLRDILEGSVGLFNNYNLCHITTIVWKEIMSDPIAKDVFVYNFTQPERTCSCHSKCMKGCW GPGEDNCQKFSKLTCSPQCHAGRCYGVGPRDCCHLFCAGGCTGPTQSECLACRNFYDDGECKQECPAMQRYN TITYSWETNPSGKYAYGATCVKDCPEHLLKDNGACVRSCPPKFRPEGGVCVPCNGPCPKTCVSNDDVHAGNI HNFTGCTIIEGSLTILDHSFDGFQQVHDDFTFGE…	CrusTome	Pérez-Moreno, J.L., Kozma, M.T., DeLeo, D.M., Bracken-Grissom, H.D., Durica, D.S., Mykles, D.L., 2023. CrusTome: a transcriptome database resource for large-scale analyses across Crustacea. G3: Genes, Genomes, Genetics 13. https://doi.org/10.1093/g3journal/jkad225
EGFR	EGFR	GamcheEVm000206t3/1-1577	Amphipoda	Gammarus_chevreuxi	CACATCACTGAAGTTCTTGTTCTCTTTCTCCTCAGGTGTTGAAATTGACCTTTAGTCCAATCGTGATCGGTTTTAGGCTA TAGAAACGCTGTGCTTTAAAGGATTTAAAAAGTTAGTTGTGAACTGCTGTTAGTATTATTAGTGCCACTTCACATCTAGA TAATATTTAGATAAGCACCATCTATTTTGAAAATAGTTAAAGAAGAATCCACAGAGTGAAGCTCACGACGCAACCTTTGA AAGAAGTGGAGTACGTCGCTTGCAATGCCAATCACCAGATCATCACGGAGGGCCGCCCACAAGTTGTAGCATGGCCCCCT GACAAGGATGCTTCCCCTGCCTAATAAGCTCAACCCGCGGCGTTACAGGATACGTTCCCGAATCTCGCACTGTCG…	MLLLISPLAAAAADAKPAPTRDRLLFYLVFLFSCLEVISGTVFDGRICIGTNGRMSVPSNREHHYRNLRDRY INCTYVDGNLELTWLQDEDLDLSFLRYIREVTGYVLISHVDVKRIVLPELQIIRGRTLFKLAVHDENFALLV TLSKMHTLEMPKLRDILEGSVGLFNNYNLCHITTIVWKEIMSDPIAKDVFVYNFTQPERTCSCHSKCMKGCW GPGEDNCQKFSKLTCSPQCHAGRCYGVGPRDCCHLFCAGGCTGPTQSECLACRNFYDDGECKQECPAMQRYN TITYSWETNPSGKYAYGATCVKDCPEHLLKDNGACVRSCPPKFRPEGGVCVPCNGPCPKTCVSNDDVHAGNI HNFTGCTIIEGSLTILDHSFDGFQQVHDDFTFGE…	CrusTome	Pérez-Moreno, J.L., Kozma, M.T., DeLeo, D.M., Bracken-Grissom, H.D., Durica, D.S., Mykles, D.L., 2023. CrusTome: a transcriptome database resource for large-scale analyses across Crustacea. G3: Genes, Genomes, Genetics 13. https://doi.org/10.1093/g3journal/jkad226
EGFR	EGFR	GamcheEVm000206t4/1-1579	Amphipoda	Gammarus_chevreuxi	AATAAATTAGCTAATCCAAAAACGCTTCCATACTCTACTTCACGTCCCCTGGTTCCAATGGCGATAGCTTGGTCCCCGGT GGCGAGGAAGAGGAGGCCCTCTGGGGGCGGCGGCGTCTCAGCACTGCTAGCGGCGTCCGTGTTCCTGCTGACGGTGGTTT GTCCGTGTCTACTGCGCTCCGTGGACGCCATCGAAGAAAGAGTTTGCATCGGAACGAATGGACGTATGTCCGTTCCCAGC AACCGAGAGCACCACTACCGTAACCTTCGGGACCGCTACATCAACTGCACCTACGTAGATGGTAACCTCGAACTCACGTG GCTCCAGGATGAGGATCTGGACCTGTCCTTCCTACGCTACATCAGAGAGGTGACGGGCTACGTCCTCATCTCCCA…	MAIAWSPVARKRRPSGGGGVSALLAASVFLLTVVCPCLLRSVDAIEERVCIGTNGRMSVPSNREHHYRNLRD RYINCTYVDGNLELTWLQDEDLDLSFLRYIREVTGYVLISHVDVKRIVLPELQIIRGRTLFKLAVHDENFAL LVTLSKMHTLEMPKLRDILEGSVGLFNNYNLCHITTIVWKEIMSDPIAKDVFVYNFTQPERTCSCHSKCMKG CWGPGEDNCQKFSKLTCSPQCHAGRCYGVGPRDCCHLFCAGGCTGPTQSECLACRNFYDDGECKQECPAMQR YNTITYSWETNPSGKYAYGATCVKDCPEHLLKDNGACVRSCPPKFRPEGGVCVPCNGPCPKTCVSNDDVHAG NIHNFTGCTIIEGSLTILDHSFDGFQQVHDDFTF…	CrusTome	Pérez-Moreno, J.L., Kozma, M.T., DeLeo, D.M., Bracken-Grissom, H.D., Durica, D.S., Mykles, D.L., 2023. CrusTome: a transcriptome database resource for large-scale analyses across Crustacea. G3: Genes, Genomes, Genetics 13. https://doi.org/10.1093/g3journal/jkad227
EGFR	EGFR	OdocalEVm003684t1/1-218	Amphipoda	Odontogammarus_calcaratus	TTGCTAAGCTTCGGATCGTCAAGGAAGCCGAGCTGCGCAAGGGAGGAATCCTGGGTTACGGGGCTTTTGGAACTGTTTTC AAAGGAGTCTGGGTGCCGGACGGGGAGAACGTCAAGATACCCGTCGCTATCAAAGTTCTCAGAGAAGGCACGGGCAGCAA CATGAGCAGGGAGATCCTCGAGGAGGCGTACATCATGGCCAGCGTGGACCACCCCAACCTGCTGCAGCTGCTCGCCGTCT GCATGACAACACAGATCATGATGGTCACTCAACTCATGCCTCTTGGATGCCTCCTCGACTACGTTAGGAATAACAAGGAT AAGATTGGGTCGAAGCCGCTGCTGAACTGGTGCACTCAGATCGCCCGTGGCATGAATTATCTTGAGGACCGCCGC…	AKLRIVKEAELRKGGILGYGAFGTVFKGVWVPDGENVKIPVAIKVLREGTGSNMSREILEEAYIMASVDHPN LLQLLAVCMTTQIMMVTQLMPLGCLLDYVRNNKDKIGSKPLLNWCTQIARGMNYLEDRRLVHRDLAARNVLV QTPTCVKITDFGLAKLLENNEEEYKAAGGKMPIKWLALECIQHRIFTHMSDVWAFGVTVWEILTYGGRPYDD IS	CrusTome	Pérez-Moreno, J.L., Kozma, M.T., DeLeo, D.M., Bracken-Grissom, H.D., Durica, D.S., Mykles, D.L., 2023. CrusTome: a transcriptome database resource for large-scale analyses across Crustacea. G3: Genes, Genomes, Genetics 13. https://doi.org/10.1093/g3journal/jkad228
EGFR	EGFR	OdocalEVm003834t1/1-213	Amphipoda	Odontogammarus_calcaratus	CATGGCGGGGAAGACCATCTGTCGCCAATGCCATGAGCGGTGCAAGAGCTGTAGCGGCATGGGTTTCCACACCAGTGTCT GCCACGAGTGTGTTGACTACGTCAGCGGCGAGCAGTGCGAAGAGAAGTGCCCTGACCTCAGCTACGTCGATGACGTCAAG CACGAATGTTTCAAGTGTCACAAAGAGTGTTCGGTGGGGTGCAAAGGTCTCCTGTCTACCGATTGCTTCGCGTGCCGAAA TTATCGCATCTACATGGATCCACTTCCTGGTAGCAACGAAACCAAATTCAACTGCTCTGATACTTGCCCGCCTGAGATGC CCTACAAGATATTCCCTGAAGACGCTTCCGATCCCTTCTGCCAGTCGGGTCCAATACCGTTTTTCAAAGATGAGG…	MAGKTICRQCHERCKSCSGMGFHTSVCHECVDYVSGEQCEEKCPDLSYVDDVKHECFKCHKECSVGCKGLLS TDCFACRNYRIYMDPLPGSNETKFNCSDTCPPEMPYKIFPEDASDPFCQSGPIPFFKDEDALPAIIGGATAC LCLILIVIIFCCYVCWKRNKTKEAALKMTISMMPFDDNEPLKPTNIKPNLAKLRIVKEAELRKGGILGY	CrusTome	Pérez-Moreno, J.L., Kozma, M.T., DeLeo, D.M., Bracken-Grissom, H.D., Durica, D.S., Mykles, D.L., 2023. CrusTome: a transcriptome database resource for large-scale analyses across Crustacea. G3: Genes, Genomes, Genetics 13. https://doi.org/10.1093/g3journal/jkad229
EGFR	EGFR	EulvirEVm000752t1/1-538	Amphipoda	Eulimnogammarus_viridulus	AGGCTGCTGGGGCGAAGGTCCTGAAGAGTGCCTTACTTGCCGTAACTTCAAACTCGGCGCCAGGTGTGTCAACAATTGCA AGGAACCCGGCATGTACGAGAAAGAGTCCGGCGTGTGTGGCTTGTGTCATGATCAGTGCGAGGGTGGATGTACGGGACCA AACCCTGACCAATGCACCTCGTGCAAGAACGTCAGGGATGGTCCATTTTGCTACGACCGCTGCCCGTCTACCAAATACAA CGACAACGGCGAGTGCAAGCTGTGCCACAAGAACTGCGTCAAAGGCTGCAGAGGACCTGAGAACAACATAGGCCTGAACG GTTGCATCTCTTGTGAGAAGGTTGTGCTGGACAAGGCACTCATCAACGTGGAGTACTGCCTGAAGGACGACGAGA…	MYEKESGVCGLCHDQCEGGCTGPNPDQCTSCKNVRDGPFCYDRCPSTKYNDNGECKLCHKNCVKGCRGPENN IGLNGCISCEKVVLDKALINVEYCLKDDETCPDRYFSEWVMHQETGQFKRMAGKTICRQCHERCKSCSGMGF HTSVCHECVDYVSGEQCEEKCPDLSYVDDVKHECFKCHKECSVGCKGLLSTDCFACRNYRIYMDPLPGSNET KFNCSDTCPPEMPYKIFPEDASDPFCQSGPIPFFKDEDALPAIIGGATACLCLILIVIIFCCYVCWKRNKTK EAALKMTISMMPFDDNEPLKPTNIKPNLAKLRIVKEAELRKGGILGYGAFGTVFKGVWVPDGENVKIPVAIK VLREGTGSNMSREILEEAYIMASVDHPNLLQLLA…	CrusTome	Pérez-Moreno, J.L., Kozma, M.T., DeLeo, D.M., Bracken-Grissom, H.D., Durica, D.S., Mykles, D.L., 2023. CrusTome: a transcriptome database resource for large-scale analyses across Crustacea. G3: Genes, Genomes, Genetics 13. https://doi.org/10.1093/g3journal/jkad230
EGFR	EGFR	PalgruEVm002022t1/1-296	Amphipoda	Pallasea_grubei	CAGAGAAGGCACGGGCAGCAACATGAGCAGGGAGATCCTTGAGGAGGCGTACATCATGGCCAGCGTGGACCACCCCAACC TGCTGCAGCTGCTCGCCGTCTGCATGACAACACAGATCATGATGGTCACTCAACTCATGCCTCTTGGATGCCTCCTCGAC TACGTTAGGAATAACAAGGATAAGATTGGGTCAAAGCCGCTGCTGAACTGGTGCACTCAGATCGCTCGTGGCATGAATTA TCTTGAGGACCGCCGCCTCGTTCACCGGGACCTCGCTGCGAGAAATGTCCTCGTCCAGACACCCACTTGCGTCAAAATCA CCGACTTTGGCCTTGCTAAGCTGCTCGAGAACAACGAGGAGGAATACAAGGCAGCGGGAGGCAAAATGCCTATAA…	MSREILEEAYIMASVDHPNLLQLLAVCMTTQIMMVTQLMPLGCLLDYVRNNKDKIGSKPLLNWCTQIARGMN YLEDRRLVHRDLAARNVLVQTPTCVKITDFGLAKLLENNEEEYKAAGGKMPIKWLALECIQHRIFTHMSDVW AFGVTVWEILTYGGRPYDDISAREVPDLLEKGERLPQPPICTIDVYMIMIRCWTLEAEGRPTFKELTEEFAK MARDPGRFLVIQGDKLMRLPSYTPQDEKELIRSLSSTIGGDGILMAAEEYLQPKYGVAVPNTTSSTSSEPVT PVKKHPGA	CrusTome	Pérez-Moreno, J.L., Kozma, M.T., DeLeo, D.M., Bracken-Grissom, H.D., Durica, D.S., Mykles, D.L., 2023. CrusTome: a transcriptome database resource for large-scale analyses across Crustacea. G3: Genes, Genomes, Genetics 13. https://doi.org/10.1093/g3journal/jkad231
EGFR	EGFR	MicwahEVm007630t1/1-206	Amphipoda	Micruropus_wahlii	CGCTGTATATTGTGAAACATCATTACGGAGTTTGAATTTGAGATCACTCAGAAGAATTCGTGCTGGAAAAGTGTACATTT TAGAGAACAAGGACTTATGTTTTGCCGAGAATATTACATGGAAGAACATTATTAGAGGCCAGGACAGTAAGACTCTTCTG CTGGAAAACAATCGAGACTACGGCCAGTGTAAAGAACTTGGCTTGATATGCCACGAGGAATGCAGCAATGAAGGCTGCTG GGGTGAAGGCCCCGAAGAGTGCCTCACTTGCCGTAACTTCAAACTTGGCGCCAGGTGTGTCAACAACTGCAAGGAACCTG GCATGTACGAGAAAGAGTCCGGCGTGTGTGGCTTGTGCCATGACCAGTGCGAGGGCGGATGCACGGGTCCAAACC…	AVYCETSLRSLNLRSLRRIRAGKVYILENKDLCFAENITWKNIIRGQDSKTLLLENNRDYGQCKELGLICHE ECSNEGCWGEGPEECLTCRNFKLGARCVNNCKEPGMYEKESGVCGLCHDQCEGGCTGPNPDQCIACRNVRDG PFCYERCPSTKYNDNGECKLCHTNCVKGCRGPENNIGLNGCISCEKVVLDKALINVEYCLKE	CrusTome	Pérez-Moreno, J.L., Kozma, M.T., DeLeo, D.M., Bracken-Grissom, H.D., Durica, D.S., Mykles, D.L., 2023. CrusTome: a transcriptome database resource for large-scale analyses across Crustacea. G3: Genes, Genomes, Genetics 13. https://doi.org/10.1093/g3journal/jkad232
EGFR	EGFR	PalgruEVm000746t1/1-484	Amphipoda	Pallasea_grubei	CAGGAAATATCCACAACTTCACAGGTTGTACGATTATCGAGGGATCTTTGACTATCCTAGATCACTCTTTTGATGGCTTC CAACAAGTTCACGATGACTTCTCTTTCGGGGAAAAGCACCCCCCAATGCACCCCAAAGATCTTGAGGTGTTCAGCACGCT CACGGAAGTTACTGGGTACATAAACATACAGGCTTCTCATCCCGAGTTCACCAATCTATCCTTCTTGAGAAATCTGGAAA CAATTGGAGGAAGGGACCTAACGGAATATTTTTCATCGCTGTATATTGTGAAAACATCACTACGGAGTTTAAATTTGAGA TCACTCAGGAGAATTCGTGCTGGAAAAGTGTACATTTTAGAGAACAAAGACTTGTGCTTTGCAGAGAATATTACC…	MHPKDLEVFSTLTEVTGYINIQASHPEFTNLSFLRNLETIGGRDLTEYFSSLYIVKTSLRSLNLRSLRRIRA GKVYILENKDLCFAENITWKNIIRGQDSKTLLLENNRDYGQCKELGLICHEECSNEGCWGEGPEECLTCRNF KLGARCVNNCKEPGMYEKESGVCGLCHDQCEGGCTGPNPDQCTSCKNVRDGPFCYDRCPSTKYNDNGECELC HKNCVKGCRGPENNIGLNGCISCEKVVLDKALINVEYCLKDDETCPDRYFSEWVMHQETGQFKRMAGKTICR QCHERCKSCSGMGFHTSVCHECVDYVSGEQCEEKCPDLSYVDDVKHECFKCHKECSLGCKGLLSTDCFACRN YRIYMDPLPGSNETNFNCSDTCPPEMPYKIFPED…	CrusTome	Pérez-Moreno, J.L., Kozma, M.T., DeLeo, D.M., Bracken-Grissom, H.D., Durica, D.S., Mykles, D.L., 2023. CrusTome: a transcriptome database resource for large-scale analyses across Crustacea. G3: Genes, Genomes, Genetics 13. https://doi.org/10.1093/g3journal/jkad233
EGFR	EGFR	PalgruEVm000746t2/1-289	Amphipoda	Pallasea_grubei	TGTACGATTATCGAGGGATCTTTGACTATCCTAGATCACTCTTTTGATGGCTTCCAACAAGTTCACGATGACTTCTCTTT CGGGGAAAAGCACCCCCCAATGCACCCCAAAGATCTTGAGGTGTTCAGCACGCTCACGGAAGTTACTGGGTACATCAACA TACAGGCTTCTCATCCCGAGTTCACCAATCTATCCTTCTTGAGAAATCTGGAAACAATTGGAGGAAGGGACCTAACGGAA TATTTTTCATCGCTGTATATTGTGAAAACATCACTACGGAGTTTAAATTTGAGATCACTCAGGAGAATTCGTGCTGGAAA AGTGTACATTTTAGAGAACAAAGACTTGTGCTTTGCAGAGAATATTACCTGGAAGAACATAATAAGAGGCCAGGA…	CTIIEGSLTILDHSFDGFQQVHDDFSFGEKHPPMHPKDLEVFSTLTEVTGYINIQASHPEFTNLSFLRNLET IGGRDLTEYFSSLYIVKTSLRSLNLRSLRRIRAGKVYILENKDLCFAENITWKNIIRGQDSKTLLLENNRDY GQCKELGLICHEECSNEGCWGEGPEECLTCRNFKLGARCVNNCKEPGMYEKESGVCGLCHDQCEGGCTGPNP DQCTSCKNVRDGPFCYDRCPSTKYNDNGECELCHKNCVKGCRGPENNIGLNGCISCEKVVLDKALINVEYCL K	CrusTome	Pérez-Moreno, J.L., Kozma, M.T., DeLeo, D.M., Bracken-Grissom, H.D., Durica, D.S., Mykles, D.L., 2023. CrusTome: a transcriptome database resource for large-scale analyses across Crustacea. G3: Genes, Genomes, Genetics 13. https://doi.org/10.1093/g3journal/jkad234
EGFR	EGFR	HyasetEVm002187t3/1-328	Amphipoda	Hyallelopsis_setosa	TGTACGATCATCGAGGGATCTTTGACTATCCTAGATCACTCTTTTGATGGTTTCCAACAAGTTCACGATGACTTCTCTTT CGGGGAAAAGCACCCCCCCATGCACCCCAAAGATCTTGAGGTGTTCAGCACGCTCACGGAAGTTACTGGGTACATCAACA TACAGGCTTCTCACCCCGAGTTCACCAATCTATCCTTCTTGAGAAATCTCGAAACAATTGGAGGAAGGGACCTAACGGAA TATTTTTCATCGCTGTATATTGTGAAAACATCACTACGGAGTTTGAATTTGAGATCACTCAGGAGAATTCGTGCTGGAAA AGTGTACATTTTAGAGAACAAGGACTTGTGCTTTGCAGAGAATATTACATGGAAGAACATAATAAGAGGCCAGGA…	CTIIEGSLTILDHSFDGFQQVHDDFSFGEKHPPMHPKDLEVFSTLTEVTGYINIQASHPEFTNLSFLRNLET IGGRDLTEYFSSLYIVKTSLRSLNLRSLRRIRAGKVYILENKDLCFAENITWKNIIRGQDSKTLLLENNRDY GQCKELGLICHEECSNEGCWGEGPEECLTCRNFKLGARCVNNCKEPGMYEKDSGVCGLCHDQCEGGCTGPNP DQCTSCKNVRDGPFCYDRCPSTKYNDNGECKLCHKNCVKGCRGPENNIGLNGCISCEKVVLDKALINVEYCL KDDETCPDRYFSEWVMHQETGQFKRMAGKTICRQCHERCK	CrusTome	Pérez-Moreno, J.L., Kozma, M.T., DeLeo, D.M., Bracken-Grissom, H.D., Durica, D.S., Mykles, D.L., 2023. CrusTome: a transcriptome database resource for large-scale analyses across Crustacea. G3: Genes, Genomes, Genetics 13. https://doi.org/10.1093/g3journal/jkad235
EGFR	EGFR	OmmalbEVm002661t1/1-256	Amphipoda	Ommatogammarus_albinus	TGGTCCCTTTTGCTACGACCGCTGCCCGTCCACCAAATACAACGACAACGGCGAGTGCAAGCTGTGCCACAAGAACTGCG TCAAAGGCTGCAGAGGGCCCGAGAACAACATAGGCCTGAACGGTTGCATCTCTTGTGAGAAGGTTGTGCTGGACAAGGCA CTCATCAACGTGGAGTACTGCCTGAAGGACGACGAGACCTGCCCAGACCGCTATTTCTCTGAGTGGGTCATGCATCAGGA AACTGGGCAATTCAAGCGCATGGCGGGGAAGACTATCTGTCGCCAATGTCACGAGCGGTGCAAGAGCTGTAGCGGCATGG GTTTCCACACCAGTGTCTGCCACGAGTGTGTTGACTACGTCAGCGGCGAGCAGTGCGAAGAGAAGTGCCCTGACC…	GPFCYDRCPSTKYNDNGECKLCHKNCVKGCRGPENNIGLNGCISCEKVVLDKALINVEYCLKDDETCPDRYF SEWVMHQETGQFKRMAGKTICRQCHERCKSCSGMGFHTSVCHECVDYVSGEQCEEKCPDLSYVDDVKHECFK CHKECSVGCKGLLSTDCIACRNYRIYMDPLPGSNETNFNCSDTCPPEMPYKIFPEDASDPFCQSGPIPFFKD EDALPAIIGGATACLCLILIVIIFCCYVCWKRNKTKEAAL	CrusTome	Pérez-Moreno, J.L., Kozma, M.T., DeLeo, D.M., Bracken-Grissom, H.D., Durica, D.S., Mykles, D.L., 2023. CrusTome: a transcriptome database resource for large-scale analyses across Crustacea. G3: Genes, Genomes, Genetics 13. https://doi.org/10.1093/g3journal/jkad236
EGFR	EGFR	HyasetEVm002187t2/1-225	Amphipoda	Hyallelopsis_setosa	AGGCTGCTGGGGCGAAGGTCCTGAAGAGTGCCTCACTTGCCGTAACTTCAAACTCGGCGCCAGGTGTGTCAACAATTGCA AGGAACCCGGCATGTACGAGAAAGACTCTGGCGTGTGTGGCTTGTGTCATGATCAGTGCGAGGGCGGATGTACGGGACCA AACCCTGACCAATGCACTTCGTGCAAGAACGTCAGGGATGGTCCCTTTTGCTACGACCGCTGCCCGTCCACCAAATACAA CGACAACGGCGAGTGCAAGCTGTGCCACAAGAACTGCGTCAAAGGCTGCAGAGGACCTGAGAACAACATAGGCCTGAACG GTTGCATCTCTTGTGAGAAGGTTGTGCTGGACAAGGCACTCATCAACGTGGAGTACTGCCTGAAGGACGACGAGA…	GCWGEGPEECLTCRNFKLGARCVNNCKEPGMYEKDSGVCGLCHDQCEGGCTGPNPDQCTSCKNVRDGPFCYD RCPSTKYNDNGECKLCHKNCVKGCRGPENNIGLNGCISCEKVVLDKALINVEYCLKDDETCPDRYFSEWVMH QETGQFKRMAGKTICRQCHERCKSCSGMGFHTSVCHECVDYVSGEQCEEKCPDLSYVDDVKHECFKCHKECS VGCKGLLST	CrusTome	Pérez-Moreno, J.L., Kozma, M.T., DeLeo, D.M., Bracken-Grissom, H.D., Durica, D.S., Mykles, D.L., 2023. CrusTome: a transcriptome database resource for large-scale analyses across Crustacea. G3: Genes, Genomes, Genetics 13. https://doi.org/10.1093/g3journal/jkad237
EGFR	EGFR	HyasetEVm002187t1/1-204	Amphipoda	Hyallelopsis_setosa	GTGCCACGAGCGGTGCAAGAGCTGTAGCGGTATGGGTTTCCACACCAGTGTCTGCCACGAGTGTGTTGACTACGTCAGCG GCGAGCAGTGCGAAGAGAAGTGCCCTGACCTCAGCTACGTCGATGACGTCAAGCACGAATGTTTCAAGTGTCACAAAGAG TGTTCGGTGGGGTGCAAAGGTCTCCTGTCTACCGATTGCTTCGCGTGCCGAAATTATCGCATCTACATGGATCCACTTCC TGGTAGCAACGAAACCAACTTCAACTGCTCTGATACTTGCCCGCCTGAGATGCCCTACAAGATATTCCCTGAAGACGCTT CCGATCCCTTCTGCCAGTCGGGTCCAATACCGTTTTTCAAAGATGAGGACGCTCTACCGGCCATCATCGGAGGCG…	MGFHTSVCHECVDYVSGEQCEEKCPDLSYVDDVKHECFKCHKECSVGCKGLLSTDCFACRNYRIYMDPLPGS NETNFNCSDTCPPEMPYKIFPEDASDPFCQSGPIPFFKDEDALPAIIGGATACLCLILIVIIFCCYVCWKRN KTKEAALKMTISMMPFDDNEPLKPTNIKPNLAKLRIVKEAELRKGGILGYGAFGTVFKGV	CrusTome	Pérez-Moreno, J.L., Kozma, M.T., DeLeo, D.M., Bracken-Grissom, H.D., Durica, D.S., Mykles, D.L., 2023. CrusTome: a transcriptome database resource for large-scale analyses across Crustacea. G3: Genes, Genomes, Genetics 13. https://doi.org/10.1093/g3journal/jkad238
EGFR	EGFR	HyacarEVm002468t1/1-220	Amphipoda	Hyallelopsis_carinata	CTGGGTTACGGGGCGTTTGGAACTGTTTTCAAAGGAGTCTGGGTGCCGGACGGGGAGAACGTCAAGATACCCGTCGCTAT CAAAGTTCTCAGAGAAGGCACGGGCAGCAACATGAGCAGGGAGATCCTCGAGGAGGCGTACATCATGGCCAGCGTGGACC ACCCCAACCTGCTGCAGCTGCTCGCCGTCTGCATGACAACACAGATCATGATGGTCACTCAACTCATGCCTCTTGGATGC CTCCTCGACTACGTTAGGAATAACAAGGATAAGATTGGGTCAAAGCCGCTGCTGAACTGGTGCACTCAGATCGCCCGTGG CATGAATTATCTTGAGGACCGCCGCCTCGTTCACCGAGACCTCGCTGCGAGAAATGTCCTCGTCCAGACACCCAC…	LGYGAFGTVFKGVWVPDGENVKIPVAIKVLREGTGSNMSREILEEAYIMASVDHPNLLQLLAVCMTTQIMMV TQLMPLGCLLDYVRNNKDKIGSKPLLNWCTQIARGMNYLEDRRLVHRDLAARNVLVQTPTCVKITDFGLAKL LENNEEEYKAAGGKMPIKWLALECIQHRIFTHMSDVWAFGVTVWEILTYGGRPYDDISAREVPDLLEKGERL PQPP	CrusTome	Pérez-Moreno, J.L., Kozma, M.T., DeLeo, D.M., Bracken-Grissom, H.D., Durica, D.S., Mykles, D.L., 2023. CrusTome: a transcriptome database resource for large-scale analyses across Crustacea. G3: Genes, Genomes, Genetics 13. https://doi.org/10.1093/g3journal/jkad239
EGFR	EGFR	MacparEVm000094t1/1-1147	Amphipoda	Macroperieopus_parvus	GCGGGCGCACCCTTTTCAAGCTCGCCGTGCACGATGAGAACTTCGCGCTGCTCGTCACCTTGTCCAAAATGCACACGCTC GAGATGCCCGCACTGAGAGATATCTTGGAAGGAAGCGTGGGTTTGTTCAACAACTACAACTTGTGCCATATCACCACCAT CGTCTGGAAGGAGATCATGAGCGACCCCACCGCCAAGGACGTGTTCGTGTACAACTTCACGCAACCGGAGCGCACTTGTT CGTGCGACAACACCTGCATGAAGGGCTGCTGGGGCCCGGGTCCGGAAAACTGTCAGAAGTTCAGCAAGCTCACGTGCTCT CCACAGTGCCACGCTGGTCGCTGCTACGGAGTAGGTCCCAGGGACTGCTGCCACCTCTTTTGCGCTGGTGGTTGC…	MHTLEMPALRDILEGSVGLFNNYNLCHITTIVWKEIMSDPTAKDVFVYNFTQPERTCSCDNTCMKGCWGPGP ENCQKFSKLTCSPQCHAGRCYGVGPRDCCHLFCAGGCTGPTQSECLACRNFYDDGECKQECPAMQRYNTITY SWETNPNGKYAYGATCVKDCPEHLLKDNGACVRSCPPKFRPEGGVCVPCNGPCPKTCVSNDDVHAGNIHNFT GCTIIEGSLTILDHSFDGFQQVHDDFSFGEKHPPMHPTDLEVFSTLTEVTGYINIQASHPEFTNLSFLRNLE TIGGRDLTEYFSSLYIVKTSLRSLNLRSLRRIRAGKVYILENKDLCFAENITWKNIIRGQDSKTLLLENNRD YGQCKELGLICHEECSNEGCWGEGPEECLTCRNF…	CrusTome	Pérez-Moreno, J.L., Kozma, M.T., DeLeo, D.M., Bracken-Grissom, H.D., Durica, D.S., Mykles, D.L., 2023. CrusTome: a transcriptome database resource for large-scale analyses across Crustacea. G3: Genes, Genomes, Genetics 13. https://doi.org/10.1093/g3journal/jkad240
EGFR	EGFR	MicwahEVm007755t3/1-204	Amphipoda	Micruropus_wahlii	GGAAGAATTTGCATCGGAACGAACGGGCGCATGTCCGTTCCAAGTAACCGAGAGCACCACTACCGCAACTTACGAGACCG CTACATCAACTGCACCTACGTGGATGGGAACCTCGAACTCACGTGGCTGCAAGATGAGGATCTTGACCTGTCCTTCCTCA GTTACATCAGAGAGGTGACAGGCTATGTCCTAATCTCGCACGTGGACGTGAAGCGCATTGTGCTGCCTGCGCTTCAGATC ATCCGCGGGCGCACTCTCTTCAAACTCGCCGTGCACGATGAAAACTTTGCGCTTCTCGTCACCTTGTCTAAGATGCACAC GCTCGAGATGCCCGCACTCAGAGATATCTTGGAGGGCAGCGTGGGTTTGTTCAACAACTACAACTTGTGCCATAT…	MSVPSNREHHYRNLRDRYINCTYVDGNLELTWLQDEDLDLSFLSYIREVTGYVLISHVDVKRIVLPALQIIR GRTLFKLAVHDENFALLVTLSKMHTLEMPALRDILEGSVGLFNNYNLCHITTIVWKEIMSDPTAKDVFVYNF TQPERTCSCDNTCMKGCWGPGPENCQKFSKLTCSPQCHAGRCYGGGPRDCCHLFCAGGCT	CrusTome	Pérez-Moreno, J.L., Kozma, M.T., DeLeo, D.M., Bracken-Grissom, H.D., Durica, D.S., Mykles, D.L., 2023. CrusTome: a transcriptome database resource for large-scale analyses across Crustacea. G3: Genes, Genomes, Genetics 13. https://doi.org/10.1093/g3journal/jkad241
EGFR	EGFR	GmefasEVm003353t1/1-224	Amphipoda	Gmelinoides_fasciatus	CTGCCGCTGCAGCTGCTGCCGCAGGCTTAGCATTGCAGCAGCAGAGGAACGGTGTGCCACATCGAGGGCATCCGGACTAC CCGGCAATCACACACCCTTCTCAGCTTTACACCTCCAGGAGGAGACAATCGCAGAGGTCATCGCAGTCATCCCAGCCTCA CACGCCTACAGATCCCTACTTTCCCACTTCAACCTCAGACCCCAACTATCCTGGTTTCCCTCGTACCCCGACAGAACATA ACTCTTTCGCCTTCCGTGTTCCATCCCACCCGGGAACCCCTACAGACCCCCACCACCCCCAAGCCCCGATGTCTCATTCT TCAACAGAGAGCAATGGCATCAATGGCTTCCCTGGTCCAGTCCGTAATGGGTCTGCCGACCCGAATCGGATGTTC…	AAAAAAAGLALQQQRNGVPHRGHPDYPAITHPSQLYTSRRRQSQRSSQSSQPHTPTDPYFPTSTSDPNYPGF PRTPTEHNSFAFRVPSHPGTPTDPHHPQAPMSHSSTESNGINGFPGPVRNGSADPNRMFGMTTGPQTVGVPV LEQHSRLPSYSSTGSSGPSSSTVHQNGGHYHHHPHHHSQQQQQPQPLQNGSNHHNPTRQPHHPPHVPSDASH EYYNDVSR	CrusTome	Pérez-Moreno, J.L., Kozma, M.T., DeLeo, D.M., Bracken-Grissom, H.D., Durica, D.S., Mykles, D.L., 2023. CrusTome: a transcriptome database resource for large-scale analyses across Crustacea. G3: Genes, Genomes, Genetics 13. https://doi.org/10.1093/g3journal/jkad242
EGFR	EGFR	MicwahEVm005723t2/1-219	Amphipoda	Micruropus_wahlii	GGACTACCCGGCAATCACGCACCCTTCGCAGCTTTACACCTCCAGGAGGAGACAATCGCAGAGGTCATCGCAATCATCCC AGCCTCACACACCTACAGATCCCTACTTTCCCACTTCAACCTCAGACCCCAACTATCCTGGTTTCCCTCGTACTCCAACA GAACATAACTCTTTCGCCTTCCGTGTTCCATCCCACCCGGGAACCCCTACAGACCCCCACCACCCCCAAGCCCCGATGTC TCATTCTTCAACAGAGAGCAACGGCGTCAATGGCTTCCCTGGTCCAGTCCGTAATGGGTCTGCCGACCCGAATCGGATTT TCGGGATGACTACCGGGCCACAGACTGTGGGAGTTCCCGTACTAGAGCAACACAGTCGCTTGCCTTCCTACAGCA…	DYPAITHPSQLYTSRRRQSQRSSQSSQPHTPTDPYFPTSTSDPNYPGFPRTPTEHNSFAFRVPSHPGTPTDP HHPQAPMSHSSTESNGVNGFPGPVRNGSADPNRIFGMTTGPQTVGVPVLEQHSRLPSYSSTGSSGPSSSTVH QNGGHYHHHPHHHSQQQQQPQPQQNGTNHHNPTRQPHHPPHVPSDASHEYYNDVSRGYSSLQSGHSGGSRSE TTV	CrusTome	Pérez-Moreno, J.L., Kozma, M.T., DeLeo, D.M., Bracken-Grissom, H.D., Durica, D.S., Mykles, D.L., 2023. CrusTome: a transcriptome database resource for large-scale analyses across Crustacea. G3: Genes, Genomes, Genetics 13. https://doi.org/10.1093/g3journal/jkad243
EGFR	EGFR	EchmacEVm002017t1/1-223	Amphipoda	Echiuropus_macronychus	ACATCGAGGGCATCCAGACTACCCGGCAATCACACACCCTTCGCAGCTCTACACCTCCAGGAGGAGACAATCCCAGAGGT CATCGCAGTCTTCCCAGCCCCACACGCCCACGGATCCCTACTTTCCCACTTCAACATCAGACCCCAACTATCCGGGTTTC CCTCGTACTCCGACAGAACATAACTCTTTCGCCTTCCGAGTTCCATCCCACCCGGGAACTCCTACAGATCCCCACCACCC CCAAGCCCCGATGTCTCATTCTTCAACAGAGGGCATCGGCGTCAATGGCTTCCCTGGTCCAGTCCGCAATGGGTCAGCCG ACCCGAATCGGATGTTCGGGATGACTACCGGACCACAGACAGTGGGAGTTCCCGTACTGGAGCAACACAGTCGCT…	HRGHPDYPAITHPSQLYTSRRRQSQRSSQSSQPHTPTDPYFPTSTSDPNYPGFPRTPTEHNSFAFRVPSHPG TPTDPHHPQAPMSHSSTEGIGVNGFPGPVRNGSADPNRMFGMTTGPQTVGVPVLEQHSRLPSYSSTGSSGPS SSSVHQNGGHYHHHPHHHPQQQQPQPQQNGSNHHNPSRQPHHPSHVPSDASHEYYNDVSRGYSSLQSGHSGG SRSETTV	CrusTome	Pérez-Moreno, J.L., Kozma, M.T., DeLeo, D.M., Bracken-Grissom, H.D., Durica, D.S., Mykles, D.L., 2023. CrusTome: a transcriptome database resource for large-scale analyses across Crustacea. G3: Genes, Genomes, Genetics 13. https://doi.org/10.1093/g3journal/jkad244
EGFR	EGFR	HyasetEVm003168t2/1-208	Amphipoda	Hyallelopsis_setosa	GCTCTACGCCTCCAGGAGGAGACAATCCCAGAGGTCATCGCAGTCTTCCCAGCCTCACACGCCCACGGATCCCTACTTTC CCACTTCAACATCAGACCCCAACTATCCGGGTTTCCCTCGTACCCCGACAGAACATAACTCTTTCGCCTTCCGAGTTCCA TCCCACCCGGGAACTCCTACAGACCCCCACCACCCCCAAGCCCCGATGTCTCATTCTTCAACAGAGGGCATCGGCGTCAA TGGTTTCCCTGGTCCAGTCCGCAATGGGTCAGCCGACCAGAATCGGATGTTCGGGATGACTACCGGACCACAGACTGTTG GAGTTCCCGTACTGGAGCAACACAGTCGCTTGCCTTCCTACAGCAGTACGGGTTCCAGCGGGCCCAGCAGCTCGT…	LYASRRRQSQRSSQSSQPHTPTDPYFPTSTSDPNYPGFPRTPTEHNSFAFRVPSHPGTPTDPHHPQAPMSHS STEGIGVNGFPGPVRNGSADQNRMFGMTTGPQTVGVPVLEQHSRLPSYSSTGSSGPSSSSVHQNGGHYHHHP HHHPQQQQPQPQQNGSNHHNPARQPHHPSHVPSDASHEYYNDVSRGYSSLQSGHSGGSRSETTV	CrusTome	Pérez-Moreno, J.L., Kozma, M.T., DeLeo, D.M., Bracken-Grissom, H.D., Durica, D.S., Mykles, D.L., 2023. CrusTome: a transcriptome database resource for large-scale analyses across Crustacea. G3: Genes, Genomes, Genetics 13. https://doi.org/10.1093/g3journal/jkad245
EGFR	EGFR	HyasetEVm003168t1/1-263	Amphipoda	Hyallelopsis_setosa	CCAGTGGACGAGGACGATTACCTCATGCCTTCTCCCCAGCCCGGGGCCGCCAGCTACGGGCCGTCCCACCAGCACTACAT GGACCTGCTTGACGCGCCACAAGGCACTCAACAAGCATCGGATTATTACCGTCACCTGAAGAAAAACGGAGCTCCCAACA ATCATCTGGCGATGGACAACCCCGAGTACCATATGATGAACCGCCGCAACGCTGTTGCGGCCGCCGCTGCAGCTGCTGCC GCCGGCTTGGCGTTGCAGCAACAGAGGAACGGCGTGCCACATCGAGGGCATCCAGACTACCCGGCAATCACACACCCTTC GCAGCTCTACACCTCCAGGAGGAGACAATCCCAGAGGTCATCGCAGTCTTCCCAGCCTCACACGCCCACGGATCC…	MPSPQPGAASYGPSHQHYMDLLDAPQGTQQASDYYRHLKKNGAPNNHLAMDNPEYHMMNRRNAVAAAAAAAA AGLALQQQRNGVPHRGHPDYPAITHPSQLYTSRRRQSQRSSQSSQPHTPTDPYFPTSTSDPNYPGFPRTPTE HNSFAFRVPSHPGTPTDPHHPQAPMSHSSTEGIGVNGFPGPVRNGSADQNRMFGMTTGPQTVGVPVLEQHSR LPSYSSTGSSGPSSSSVHQNGGHYHHHPHHHPQQQQPQPQQNGSNHH	CrusTome	Pérez-Moreno, J.L., Kozma, M.T., DeLeo, D.M., Bracken-Grissom, H.D., Durica, D.S., Mykles, D.L., 2023. CrusTome: a transcriptome database resource for large-scale analyses across Crustacea. G3: Genes, Genomes, Genetics 13. https://doi.org/10.1093/g3journal/jkad246
EGFR	EGFR	MicwahEVm005723t1/1-248	Amphipoda	Micruropus_wahlii	AAGTACGGCATTGCGGTGCCCAACACAACCTCCTCAACGTCTTCAGAGCCTGTAACGCCCGTTAAGAAGCACCCCGGAGC CACTTATGAGACCGACATGGGGGATGACGACTGCTTCGAGAACAGTCCATCTGGCGACTCTGACGCCAACAGTCGACCCC CGGGGTACGGTTGGGTGGGCAACGTTCGTCTCGACCTCCCGGTGGACGAAGACGATTACCTCATGCCATCCCCCCAGCCC GGGGCCGCCAGCTACGGACCGTCCCACCAGCACTACATGGACCTGCTCGACGCGCCTCATGGTACTCAACAAGCATCGGA TTATTACCGTCACCTCAAGAAAAACGGAGCTCCCAACAACCATCTTGCGATGGACAACCCCGAGTACCACATGAT…	KYGIAVPNTTSSTSSEPVTPVKKHPGATYETDMGDDDCFENSPSGDSDANSRPPGYGWVGNVRLDLPVDEDD YLMPSPQPGAASYGPSHQHYMDLLDAPHGTQQASDYYRHLKKNGAPNNHLAMDNPEYHMMNRRNAVAAAAAA AAAGLALQQQRNGVPHRGHPDYPAITHPSQLYTSRRRQSQRSSQSSQPHTPTDPYFPTSTSDPNYPGFPRTP TEHNSFAFRVPSHPGTPTDPHHPQAPMSHSST	CrusTome	Pérez-Moreno, J.L., Kozma, M.T., DeLeo, D.M., Bracken-Grissom, H.D., Durica, D.S., Mykles, D.L., 2023. CrusTome: a transcriptome database resource for large-scale analyses across Crustacea. G3: Genes, Genomes, Genetics 13. https://doi.org/10.1093/g3journal/jkad247
EGFR	EGFR	EulvioEVm000913t1/1-378	Amphipoda	Eulimnogammarus_violaceus	GCGTCGCGGTGCCCAACACCACCTCCTCTACGTCTTCAGAGCCCGTAACGCCCGTTAAGAAGCACCCTGGAGCCACTTAT GAGACCGACATAGGGGATGACGACTGCTTCGAGAATAGTCCCTCTGGCGACTCCGATGCCAACAGCCGTCCCCCGGGGTA CGGGTGGGTAGGCAACGTCCGTCTCGACCTCCCAGTGGACGAGGACGATTACCTCATGCCTTCTCCCCAGCCAGGGGCCG CCAGCTACGGGCCGTCCCACCAGCACTACATGGACCTGCTTGACGCGCCACGTACTCAACAAGCATCGGATTATTACCGT CACCTGAAGAAAAACGGAGCTCCCAACAACCATCTGGCGATGGACAACCCCGAGTACCATATGATGAACCGCCGC…	VAVPNTTSSTSSEPVTPVKKHPGATYETDIGDDDCFENSPSGDSDANSRPPGYGWVGNVRLDLPVDEDDYLM PSPQPGAASYGPSHQHYMDLLDAPRTQQASDYYRHLKKNGAPNNHLAMDNPEYHMMNRRNAAVAVAAAAAAG LALQQQRNGVPHRGHPDYPAITHPSQLYTSRRRQSQRSSQSSQPHTPTDPYFPTSTSDPNYPGFPRTPTEHN SFAFRVPSHPGTPTDPHHPQAPMSHSSTEGIAVNGFPGPVRNGSADPNRMFGMTTGPQTVGVPVLEQHSRLP SYSSTGSSGPSSSSVHQNGGHYHHHPHHHPQQQQPQPQQNGSNHHNPARQPHHPSQVPSDASHEYYNDVSRG YSSLQSGHSGGSRSETTV	CrusTome	Pérez-Moreno, J.L., Kozma, M.T., DeLeo, D.M., Bracken-Grissom, H.D., Durica, D.S., Mykles, D.L., 2023. CrusTome: a transcriptome database resource for large-scale analyses across Crustacea. G3: Genes, Genomes, Genetics 13. https://doi.org/10.1093/g3journal/jkad248
EGFR	EGFR	OdocalEVm002371t1/1-290	Amphipoda	Odontogammarus_calcaratus	GTCCCACCAGCACTACATGGACCTGCTTGACGCGCCGCAAGGTACTCAACAAGCATCGGATTATTACCGTCACCTGAAGA AAAACGGAGCTCCCAACAACCATCTGGCGTTGGACAACCCCGAGTACCATATGATGAACCGCCGCAACGCTGCTGTGGCC GTCGCTGCAGCTGCTGCCGCCGGCTTGGCGTTGCAGCAACAGAGGAACGGCGTGCCACATCGAGGGCATCCAGACTACCC GGCAATCACACACCCTTCGCAGCTCTACACCTCCAGGAGGAGACAATCGCAGAGGTCATCGCAGTCTTCCCAGCCTCACA CGCCCACGGATCCCTACTTTCCCACTTCAACATCAGACCCCAACTATCCGGGTTTCCCTCGTACCCCGACAGAGC…	MDLLDAPQGTQQASDYYRHLKKNGAPNNHLALDNPEYHMMNRRNAAVAVAAAAAAGLALQQQRNGVPHRGHP DYPAITHPSQLYTSRRRQSQRSSQSSQPHTPTDPYFPTSTSDPNYPGFPRTPTEHNSFAFRVPSHPGTPTDP HHPQAPMSHSSTEGIGVNGFPGPVRNGSADPNRMFGMTTGPQTVGVPVLEQHSRLPSYSSTGSSGPSSSSVH QNGGHYHHHPHHHPQQQQPQPQQNGSNHHNPARQPHHPSHVPSDASHEYYNDVSRGYSSLQSGHSGGSRSET TV	CrusTome	Pérez-Moreno, J.L., Kozma, M.T., DeLeo, D.M., Bracken-Grissom, H.D., Durica, D.S., Mykles, D.L., 2023. CrusTome: a transcriptome database resource for large-scale analyses across Crustacea. G3: Genes, Genomes, Genetics 13. https://doi.org/10.1093/g3journal/jkad249
EGFR	EGFR	EulvirEVm001864t1/1-368	Amphipoda	Eulimnogammarus_viridulus	CAGAGCCCGTAACGCCCGTTAAGAAGCACCCTGGAGCCACTTATGAGACCGACATAGGGGATGACGACTGCTTCGAGAAT AGTCCCTCTGGCGACTCAGATGCCAACAGCCGTCCCCCGGGGTACGGGTGGGTAGGCAACGTCCGTCTCGACCTCCCAGT GGACGAGGACGATTACCTCATGCCTTCTCCCCAGCCCGGGGCCGCCAGCTACGGGCCGTCCCACCAGCACTACATGGACC TGCTTGACGCGCCACAAGGTACTCAACAAGCATCGGATTATTACCGTCACCTGAAGAAAAACGGAGCTCCCAACAACCAT TTGGCGATGGACAACCCCGAGTACCATATGATGAACCGCCGCAACGCTGCTGCGGCCGTCGCTGCAGCTGCTGCC…	EPVTPVKKHPGATYETDIGDDDCFENSPSGDSDANSRPPGYGWVGNVRLDLPVDEDDYLMPSPQPGAASYGP SHQHYMDLLDAPQGTQQASDYYRHLKKNGAPNNHLAMDNPEYHMMNRRNAAAAVAAAAAAGLALQQQRNGVP HRGHPDYPAITHPSQLYTSRRRQSQRSSQSSQPHTPTDPYFPTSTSDPNYPGFPRTPTEHNSFAFRVPSHPG TPTDPHHPQAPMSHSSTEGIGVNGFPGPVRNGSADPNRMFGMTTGPQTVGVPVLEQHSRLPSYSSTGSSGPS STSVHQNGGHYHHHPHHHPQQQQQPQLQQNGSNHHNPARQPHHPSHVPSDASHEYYNDVSRGYSSLQSGHSG GSRSETTV	CrusTome	Pérez-Moreno, J.L., Kozma, M.T., DeLeo, D.M., Bracken-Grissom, H.D., Durica, D.S., Mykles, D.L., 2023. CrusTome: a transcriptome database resource for large-scale analyses across Crustacea. G3: Genes, Genomes, Genetics 13. https://doi.org/10.1093/g3journal/jkad250
EGFR	EGFR	MacparEVm000094t3/1-259	Amphipoda	Macroperieopus_parvus	CTTGACGCGCCACAAGGTACTCAACAAGCATCGGATTATTACCGTCACCTGAAGAAAAACGGAGCTCCCAACAACCATCT GGCGATGGACAACCCCGAGTACCATATGATGAACCGCCGCAACGCTGCTGCGGCCGTCGTTGCAGCTGCTGCCGCCGGCT TGGCGTTGCACCAACAGAGGAACGGCGTGCCACATCGAGGGCATCCAGACTACCCGGCAATCACACACCCTTCGCAGCTC TACACCTCCAGGAGGAGACAATCCCAGAGGTCATCGCAGTCTTCCCAGCCCCACACGCCCACGGATCCCTACTTTCCCAC TTCAACATCAGACCCCAACTATCCAGGTTTCCCTCGTACCCCGACAGAACATAACTCTTTCGCCTTCCGAGTTCC…	MDNPEYHMMNRRNAAAAVVAAAAAGLALHQQRNGVPHRGHPDYPAITHPSQLYTSRRRQSQRSSQSSQPHTP TDPYFPTSTSDPNYPGFPRTPTEHNSFAFRVPSHPGTPTDPHHPQAPMSHSSTEGIGVNGFPGPVRNGSADP NRMFGMTTGPQTVGVPVLEQHSRLPSYSSTGSSGPSSSSVHQNGGHYHHHPHHHPQQQQPQPQQNGSNHHNP ARQPHHPSHVPSDASHEYYNDVSRGYSSLQSGHSGGSRSETTV	CrusTome	Pérez-Moreno, J.L., Kozma, M.T., DeLeo, D.M., Bracken-Grissom, H.D., Durica, D.S., Mykles, D.L., 2023. CrusTome: a transcriptome database resource for large-scale analyses across Crustacea. G3: Genes, Genomes, Genetics 13. https://doi.org/10.1093/g3journal/jkad251
EGFR	EGFR	PalgruEVm001902t1/1-308	Amphipoda	Pallasea_grubei	GCCACTTATGAGACCGACATAGGGGATGACGACTGCTTCGAGAATAGTCCCTCTGGCGACTCCGATGCCAACAGCCGTCC CCCGGGGTACGGGTGGGTAGGCAACGTCCGTCTCGACCTCCCAGTGGACGAGGACGATTACCTCATGCCTTCACCCCAGC CCGGGGCCGCCAGCTACGGGCCGTCCCACCAGCACTACATGGACCTGCTTGACGCGCCACAAGGTACTCAACAAGCATCG GATTATTACCGTCACCTGAAGAAAAATGGAGCACCCAACAACCATCTGGCGATGGACAACCCCGAGTACCATATGATGAA CCGCCGCAACGCTGCTGCGGCCGTTGCTGCAGCTGCTGCCGCCGGCTTGGCGTTACAGCAACAGAGGAACGGCGT…	MPSPQPGAASYGPSHQHYMDLLDAPQGTQQASDYYRHLKKNGAPNNHLAMDNPEYHMMNRRNAAAAVAAAAA AGLALQQQRNGVPHRGHPDYPAITHPSQLYTSRRRQSQRSSQSSQPHTPTDPYFPTSTSDPNYPGFPRTPTE HTSFAFRVPSHPGTPTDPHHPQAPMSHSSTEGIGVNGFPGPVRNGSADPNRMFGMTTGPQTVGVPVLEQHSR LPSYSSTGSSGPSSSSVHQNGGHYHHHPHHHPQQQQPQPQQNGSNHHNPARQPHHPSHVPSDASHEYYNDVS RGYSSLQSGHSGGSRSETTV	CrusTome	Pérez-Moreno, J.L., Kozma, M.T., DeLeo, D.M., Bracken-Grissom, H.D., Durica, D.S., Mykles, D.L., 2023. CrusTome: a transcriptome database resource for large-scale analyses across Crustacea. G3: Genes, Genomes, Genetics 13. https://doi.org/10.1093/g3journal/jkad252
EGFR	EGFR	PalpuzEVm003667t1/1-208	Amphipoda	Palicarinus_puzyllii	ACCAGCACTACATGGACCTGCTTGACGCGCCACAAGGTACTCAACAAGCATCGGATTATTACCGTCACCTTAAGAAAAAT GGAGCTCCCAACAACCATCTGGCGATGGACAACCCCGAGTACCATATGATGAACCGCCGCAACGCTGCTGCGGCCGTCGC TGCAGCTGCTGCCGCTGGCTTGGCGTTGCAGCAACAGAGGAACGGCGTGCCACATCGAGGGCATCCAGACTACCCGGCAA TCACACACCCTTCGCAGCTCTACACCTCCAGGAGGAGACAATCCCAGAGGTCATCGCAGTCTTCCCAGCCTCACACGCCC ACGGATCCCTACTTTCCCACTTCAACATCAGACCCCAACTATCCGGGTTTCCCTCGTACCCCGACAGAACATACC…	MDLLDAPQGTQQASDYYRHLKKNGAPNNHLAMDNPEYHMMNRRNAAAAVAAAAAAGLALQQQRNGVPHRGHP DYPAITHPSQLYTSRRRQSQRSSQSSQPHTPTDPYFPTSTSDPNYPGFPRTPTEHTSFAFRVPSHPGTPTEP HHPQAPMSHSSTEGIGVNGFPGPVRNGSADPNRMFGMTTGPQTVGVPVLEQHSRLPSYSSTGSS	CrusTome	Pérez-Moreno, J.L., Kozma, M.T., DeLeo, D.M., Bracken-Grissom, H.D., Durica, D.S., Mykles, D.L., 2023. CrusTome: a transcriptome database resource for large-scale analyses across Crustacea. G3: Genes, Genomes, Genetics 13. https://doi.org/10.1093/g3journal/jkad253
EGFR	EGFR	Palcau_EVm003109t1/1-200	Amphipoda	Pallasea_cancellus	ACCTGCTTGACGCGCCACAAGGTACTCAACAAGCATCGGATTATTACCGTCACCTGAAGAAAAATGGAGCTCCCAACAAC CATCTGGCGATGGACAACCCCGAGTACCATATGATGAACCGCCGCAACGCTGCTGCGGCCGTCGCTGCAGCTGCTGCCGC CGGCTTGGCGTTGCAGCAACAGAGGAACGGCGTGCCACATCGAGGGCATCCAGACTACCCGGCAATCACACACCCTTCGC AGCTCTACACCTCCAGGAGGAGACAATCCCAGAGGTCATCGCAGTCTTCCCAGCCTCACACGCCCACGGATCCCTACTTT CCCACTTCAACATCAGACCCCAACTATCCGGGTTTCCCTCGTACCCCGACAGAACATACCTCTTTCGCCTTCCGA…	LLDAPQGTQQASDYYRHLKKNGAPNNHLAMDNPEYHMMNRRNAAAAVAAAAAAGLALQQQRNGVPHRGHPDY PAITHPSQLYTSRRRQSQRSSQSSQPHTPTDPYFPTSTSDPNYPGFPRTPTEHTSFAFRVPSHPGTPTDPHH PQAPMSHSSTEGIGVNGFPGPVRNGSADPNRMFGMTTGPQTVGVPVLEQHSRLPSY	CrusTome	Pérez-Moreno, J.L., Kozma, M.T., DeLeo, D.M., Bracken-Grissom, H.D., Durica, D.S., Mykles, D.L., 2023. CrusTome: a transcriptome database resource for large-scale analyses across Crustacea. G3: Genes, Genomes, Genetics 13. https://doi.org/10.1093/g3journal/jkad254
EGFR	EGFR	LigexoEVm000377t1/1-859	Isopoda	Ligia_exotica	AGAGGATGCAATTCTTGCAAGAAAGCTCTCGTCAGTGATAAGAACAATGTAGAATATTGCTTGCGAGACGACGATCCTTG TCCCAGTGGGTATTTTTCGGAGTGGGTGGTACACCAAGAAACTGGTTTGTTGAGGAACATGGCTGGTAATACAGTATGCC GAAAATGCCACCCTAGATGCAAAAACTGTACGGCTTACGGGGTCCATATCAGCGTTTGTCACGAATGTGTTCGCTACAGA GGAGATGAAAATTGCGAGGAAGTTTGTCCCAAAGACCATTACGCCGACGAGGACCGACACGAATGTCTGAAGTGCTCTTC GGAATGTTCGAATGGTTGCCACGGCCCTCTGGAGTCTGATTGCAAGTCTTGCCGGAACTACAGAATCTATTTAAA…	MAGNTVCRKCHPRCKNCTAYGVHISVCHECVRYRGDENCEEVCPKDHYADEDRHECLKCSSECSNGCHGPLE SDCKSCRNYRIYLKGTPSANNTDFNCTASCPPDYPYKLFPEDNSDPYCAKDQHITALDDENFSAIMGGALGC LFVFFMVFSVLCYLLWQRNKTKEAALKMTMTMMPYDDNEPLKPTNIKPNLAKLRIVKEAELRKGGILGYGAF GTVYKGVWVPEGENVKIPVAIKVLRDGTGTNVNKEILEEAYIMASVDHPNLLQLLAVCMTTQIMLVTQLMPL GCLLDYVRNNKDKIGSKPLLNWCTQIGRGMHYLEERRLVHRDLAARNVLVQTPNSVKITDFGLAKLLDYNED EYKAAGGKMPIKWLALECIQHRIFTHKSDVWAFG…	CrusTome	Pérez-Moreno, J.L., Kozma, M.T., DeLeo, D.M., Bracken-Grissom, H.D., Durica, D.S., Mykles, D.L., 2023. CrusTome: a transcriptome database resource for large-scale analyses across Crustacea. G3: Genes, Genomes, Genetics 13. https://doi.org/10.1093/g3journal/jkad255
EGFR	EGFR	LigexoEVm000862t2/1-614	Isopoda	Ligia_exotica	TCAGTATACTAACCATTTTGTCATTAGCACAATGGTTCTAAGTAGAGAGAAACATTCGCCCTTTTGGAAGAAAAGGATTT GTCTCGTCTTCTTCTTATTTTTCGAGGGCGTTTTCCCAACCATCATAAACGAAACAGTTTGCATCGGAACCAATGGACGG ATGTCGGTACCTTCGAACAGGGAGCACCACTACAGAAATCTTCGCGACAGGTACATCAACTGCACGTACGTGGATGGCAA TCTGGAATTGACTTGGCTTCAAGATGAGGATTTGGATTTGTCCTTCTTGCAATACATTCGGGAGGTGACGGGTTACGTGC TCATTTCTCACGTGGATGTGAAGCGAGTGGTTCTACCGTCTCTTCAGATAATTCGAGGAAGGACTCTGTTCAATC…	MVLSREKHSPFWKKRICLVFFLFFEGVFPTIINETVCIGTNGRMSVPSNREHHYRNLRDRYINCTYVDGNLE LTWLQDEDLDLSFLQYIREVTGYVLISHVDVKRVVLPSLQIIRGRTLFNLSVTDDSFALFVMLSKMSTLEMP ALRDILQGSVNLFNNYNLCHVRSINWTEIMSDPSAKYLYTYNFTQPQRTCHCHESCERGCWGDGPENCQKFS KITCSPQCHDGRCYGPGPRDCCHLFCAGGCTGPTQRECLACHNFNDDGECKQECPPMKIYNTITYSWEPNPN GKFAYGATCVRDCPRHLLKDSGACVRSCPPKKKAVDGECVPCVGPCPKTCQGVENVHFGNIDSFTGCTIIEG SLTILDHSFDGFLHVFRNYTFGDKYPEMHPSKLE…	CrusTome	Pérez-Moreno, J.L., Kozma, M.T., DeLeo, D.M., Bracken-Grissom, H.D., Durica, D.S., Mykles, D.L., 2023. CrusTome: a transcriptome database resource for large-scale analyses across Crustacea. G3: Genes, Genomes, Genetics 13. https://doi.org/10.1093/g3journal/jkad256
EGFR	EGFR	LigexoEVm000862t1/1-611	Isopoda	Ligia_exotica	TGGAGGTATTTTAAAAAGAAGCAAGATGCCCCTTTGCCCAGGATGAAGGATCACTTCACGCTGAATCTACTGACGAAGGA CCACCCCCATTCCTGGCACTCGCTCAATGCCTGGATTGGAGGGTCGGTCCTCGCAGTTTGCCTCTAGATCGAGCGAAATT ATAAAGAAATAAAAGAAAATAATAAGAATTTAGTTAAAGTAAACAAATAAAAATAAATAAATAAAAAAAAAAGACTGGGA AGGAAGAAGGAATTAAGGAGACAAAGAGAGAGAGAAGAATTTGGAATGCCCAAACATCATCGAGAAGAGACTATTTCCCA TTGTGGCACCTTCCCTTATTGAAGTGCCATAACGTAGATTCGGGTTTTTGATTTCGAGAAGAAACGAGAAAAAGG…	MGGSGQLHWVPLFIGLLSFFTPGLSTELAKGKICIGTNGRMSVPSNREHHYRNLRDRYINCTYVDGNLELTW LQDEDLDLSFLQYIREVTGYVLISHVDVKRVVLPSLQIIRGRTLFNLSVTDDSFALFVMLSKMSTLEMPALR DILQGSVNLFNNYNLCHVRSINWTEIMSDPSAKYLYTYNFTQPQRTCHCHESCERGCWGDGPENCQKFSKIT CSPQCHDGRCYGPGPRDCCHLFCAGGCTGPTQRECLACHNFNDDGECKQECPPMKIYNTITYSWEPNPNGKF AYGATCVRDCPRHLLKDSGACVRSCPPKKKAVDGECVPCVGPCPKTCQGVENVHFGNIDSFTGCTIIEGSLT ILDHSFDGFLHVFRNYTFGDKYPEMHPSKLEVFS…	CrusTome	Pérez-Moreno, J.L., Kozma, M.T., DeLeo, D.M., Bracken-Grissom, H.D., Durica, D.S., Mykles, D.L., 2023. CrusTome: a transcriptome database resource for large-scale analyses across Crustacea. G3: Genes, Genomes, Genetics 13. https://doi.org/10.1093/g3journal/jkad257
EGFR	EGFR	AseaqSEVm000461t3/1-1445	Isopoda	Asellus_aquaticus	AATACAAATTTGTTATGCAATAGGGTGAAAACAATTACAAATCGCAAAACGTTCCTTGATTGCAGTAGGCTATACTGTGT AGTATAGGTTGGCTACTTAACATAAAATCTATAAACAACAAATGTGTCTTTTATATTTTTTGTGGGTGTAAACGTGTGAG TTTTTGGGACAACAAATGTCTCGTCACAAATCAGGGGGAGGGAGCCCCCTATTCGAAAAACGGAATTCATGGATAAATAA GTCTGTTCTTCTTCTTTTGACTTTAATTTTCCACGAAGCTGCACCTACAATCATCAATGAAAGAGTTTGCATCGGCACTA ATGGCCGGATGTCCGTACCCTCCAACCGGGACCACCATTACCGAAATTTACGAGATCGGTACATCAACTGTACCT…	MSRHKSGGGSPLFEKRNSWINKSVLLLLTLIFHEAAPTIINERVCIGTNGRMSVPSNRDHHYRNLRDRYINC TYVDGNLELTWLQDENLDLSFLQYIREVTGYVLISHVDVKRVVFPSLQIIRGRTLFKLSVADESFALLVMLS KMNTLEMPALRDILEGSVSLFNNYNLCHIKSINWTEIMSDPKSKYFYTYNFTQPQRTCHCHDSCERGCWGEG SENCQKFSKITCSPQCHDGRCYGPGPRDCCHLFCAGGCTGPTQSDCLACHNFYDDGECKQECPPMKRYNTIT YSWEPNPNGKYAYGATCVRDCPGHLLKDSGACVRSCPAKKKAMDGECVRCNGPCPKTCQGVENVHSGNIDSF KGCTIIEGSLIILDHSFDGFQHVYKNFTFGEKYP…	CrusTome	Pérez-Moreno, J.L., Kozma, M.T., DeLeo, D.M., Bracken-Grissom, H.D., Durica, D.S., Mykles, D.L., 2023. CrusTome: a transcriptome database resource for large-scale analyses across Crustacea. G3: Genes, Genomes, Genetics 13. https://doi.org/10.1093/g3journal/jkad258
EGFR	EGFR	AseaqCEVm000494t1/1-1498	Isopoda	Asellus_aquaticus	TCCTTGATTGCAGTAGGCTATACTGTGTAGTATAGGTTGGATACTTAACATAAAATCTATAAACAACAAATGTGTCTTTT ATATTTTTTGTGGGTGTAAACGTGTGAGTTTTTGGGACAACAAATGTCTCGTCACAAATCAGGGGGAGGGAGCCCCCTAT TCGAAAAACGGAATTCATGGATAAATAAGTCTGTTCTTCTTCTTTTGACTTTAATTTTCCACGAAGCTGCTCCTACAATC ATCAATGAAAGAGTTTGCATCGGCACTAATGGCCGGATGTCCGTACCCTCCAACCGGGACCACCATTACCGAAATTTACG AGATCGGTACATCAACTGTACCTATGTGGACGGGAACTTGGAACTTACCTGGCTTCAGGATGAAAATCTCGACCT…	MSRHKSGGGSPLFEKRNSWINKSVLLLLTLIFHEAAPTIINERVCIGTNGRMSVPSNRDHHYRNLRDRYINC TYVDGNLELTWLQDENLDLSFLQYIREVTGYVLISHVDVKRVVFPSLQIIRGRTLFKLSVADESFALLVMLS KMNTLEMPALRDILEGSVSLFNNYNLCHIKSINWTEIMSDPKSKYFYTYNFTQPQRTCHCHDSCERGCWGEG SENCQKFSKITCSPQCHDGRCYGPGPRDCCHLFCAGGCTGPTQSDCLACHNFYDDGECKQECPPMKRYNTIT YSWEPNPNGKYAYGATCVRDCPGHLLKDSGACVRSCPAKKKAMDGECVRCNGPCPKTCQGVENVHSGNIDSF KGCTIIEGSLIILDHSFDGFQHVYKNFTFGEKYP…	CrusTome	Pérez-Moreno, J.L., Kozma, M.T., DeLeo, D.M., Bracken-Grissom, H.D., Durica, D.S., Mykles, D.L., 2023. CrusTome: a transcriptome database resource for large-scale analyses across Crustacea. G3: Genes, Genomes, Genetics 13. https://doi.org/10.1093/g3journal/jkad259
EGFR	EGFR	AseaqSEVm000461t1/1-1498	Isopoda	Asellus_aquaticus	AATACAAATTTGTTATGCAATAGGGTGAAAACAATTACAAATCGCAAAACGTTCCTTGATTGCAGTAGGCTATACTGTGT AGTATAGGTTGGCTACTTAACATAAAATCTATAAACAACAAATGTGTCTTTTATATTTTTTGTGGGTGTAAACGTGTGAG TTTTTGGGACAACAAATGTCTCGTCACAAATCAGGGGGAGGGAGCCCCCTATTCGAAAAACGGAATTCATGGATAAATAA GTCTGTTCTTCTTCTTTTGACTTTAATTTTCCACGAAGCTGCACCTACAATCATCAATGAAAGAGTTTGCATCGGCACTA ATGGCCGGATGTCCGTACCCTCCAACCGGGACCACCATTACCGAAATTTACGAGATCGGTACATCAACTGTACCT…	MSRHKSGGGSPLFEKRNSWINKSVLLLLTLIFHEAAPTIINERVCIGTNGRMSVPSNRDHHYRNLRDRYINC TYVDGNLELTWLQDENLDLSFLQYIREVTGYVLISHVDVKRVVFPSLQIIRGRTLFKLSVADESFALLVMLS KMNTLEMPALRDILEGSVSLFNNYNLCHIKSINWTEIMSDPKSKYFYTYNFTQPQRTCHCHDSCERGCWGEG SENCQKFSKITCSPQCHDGRCYGPGPRDCCHLFCAGGCTGPTQSDCLACHNFYDDGECKQECPPMKRYNTIT YSWEPNPNGKYAYGATCVRDCPGHLLKDSGACVRSCPAKKKAMDGECVRCNGPCPKTCQGVENVHSGNIDSF KGCTIIEGSLIILDHSFDGFQHVYKNFTFGEKYP…	CrusTome	Pérez-Moreno, J.L., Kozma, M.T., DeLeo, D.M., Bracken-Grissom, H.D., Durica, D.S., Mykles, D.L., 2023. CrusTome: a transcriptome database resource for large-scale analyses across Crustacea. G3: Genes, Genomes, Genetics 13. https://doi.org/10.1093/g3journal/jkad260
EGFR	EGFR	AseaqCEVm000494t2/1-1488	Isopoda	Asellus_aquaticus	TTTAATAACACAATTTATATTTTAAAAATTGAATTAAAGGCTGGTTGCCTTTTCCACAAGGGAAGTTCTGGATGAAAAAA GCGGCCTTTAATTATTTTCTATAGGCCCTTAAATATCAAAATAAATTCAGTTTCTTTATGCAGACAATAAAAAGATGCGC GATACCCCGGGATGAACAAAATTTTTAATCGCATGATAGAACGGGAGGGCTGCCCCCTTTCCTGGCACTGTTCAAGGCCT GGAAGGGAGGGTTTGCCCCCCCTCACGACGGTTCGCTCGTGAGAAAAAGTTACAATAAGAAAATAAGTGCCATTGTGTAA AGTGTATTGAAGAATTAAGTAAGCCATATACCCATCATATATACACATGGTAAAATGCAAGTGAAGTTGTGGAGG…	MGISLRTILKLLTIVALALVSRVASSSELNKGKICIGTNGRMSVPSNRDHHYRNLRDRYINCTYVDGNLELT WLQDENLDLSFLQYIREVTGYVLISHVDVKRVVFPSLQIIRGRTLFKLSVADESFALLVMLSKMNTLEMPAL RDILEGSVSLFNNYNLCHIKSINWTEIMSDPKSKYFYTYNFTQPQRTCHCHDSCERGCWGEGSENCQKFSKI TCSPQCHDGRCYGPGPRDCCHLFCAGGCTGPTQSDCLACHNFYDDGECKQECPPMKRYNTITYSWEPNPNGK YAYGATCVRDCPGHLLKDSGACVRSCPAKKKAMDGECVRCNGPCPKTCQGVENVHSGNIDSFKGCTIIEGSL IILDHSFDGFQHVYKNFTFGEKYPEMHPSKLEVF…	CrusTome	Pérez-Moreno, J.L., Kozma, M.T., DeLeo, D.M., Bracken-Grissom, H.D., Durica, D.S., Mykles, D.L., 2023. CrusTome: a transcriptome database resource for large-scale analyses across Crustacea. G3: Genes, Genomes, Genetics 13. https://doi.org/10.1093/g3journal/jkad261
EGFR	EGFR	AseaqSEVm000461t2/1-1488	Isopoda	Asellus_aquaticus	TTAATAACACAATTTATATTTTAAAAATTGAATTAAAGGCTGGTTGTCGTTTTCCACAAGAGAAGTTCTGGATGAAAAAA GCGGCCTACAATTATTTTCTATAGGCCCTTAAATATCAAAATAAATTCAGTTTCTTTATGCAGACAATAAAAAGATGCGC GATACCCCGGGATGAACAAAATTCTTAATCGCATGATAGAACGGGAGGGCTGCCCCCTTTCCTGGCACTGTTCAAGGCCT GGAAGGGAGGGTTTGCCCCCCCTCACGACGGTTCGCTTGTGAGAAAAAGTTACAATAAGAAAATAAGTGCCATTGTGTAA AGTGTATTGAAGAATTAAGTAAGCCATATACCCATCATATATACACATGGTAAAATGCAAGTGAAGTTGTTGTGG…	MGISLRTILKLLTIVALALASRVASSSELNKGKICIGTNGRMSVPSNRDHHYRNLRDRYINCTYVDGNLELT WLQDENLDLSFLQYIREVTGYVLISHVDVKRVVFPSLQIIRGRTLFKLSVADESFALLVMLSKMNTLEMPAL RDILEGSVSLFNNYNLCHIKSINWTEIMSDPKSKYFYTYNFTQPQRTCHCHDSCERGCWGEGSENCQKFSKI TCSPQCHDGRCYGPGPRDCCHLFCAGGCTGPTQSDCLACHNFYDDGECKQECPPMKRYNTITYSWEPNPNGK YAYGATCVRDCPGHLLKDSGACVRSCPAKKKAMDGECVRCNGPCPKTCQGVENVHSGNIDSFKGCTIIEGSL IILDHSFDGFQHVYKNFTFGEKYPEMHPSKLEVF…	CrusTome	Pérez-Moreno, J.L., Kozma, M.T., DeLeo, D.M., Bracken-Grissom, H.D., Durica, D.S., Mykles, D.L., 2023. CrusTome: a transcriptome database resource for large-scale analyses across Crustacea. G3: Genes, Genomes, Genetics 13. https://doi.org/10.1093/g3journal/jkad262
EGFR	EGFR	AseaqSEVm000461t4/1-1435	Isopoda	Asellus_aquaticus	TTAATAACACAATTTATATTTTAAAAATTGAATTAAAGGCTGGTTGTCGTTTTCCACAAGAGAAGTTCTGGATGAAAAAA GCGGCCTACAATTATTTTCTATAGGCCCTTAAATATCAAAATAAATTCAGTTTCTTTATGCAGACAATAAAAAGATGCGC GATACCCCGGGATGAACAAAATTCTTAATCGCATGATAGAACGGGAGGGCTGCCCCCTTTCCTGGCACTGTTCAAGGCCT GGAAGGGAGGGTTTGCCCCCCCTCACGACGGTTCGCTTGTGAGAAAAAGTTACAATAAGAAAATAAGTGCCATTGTGTAA AGTGTATTGAAGAATTAAGTAAGCCATATACCCATCATATATACACATGGTAAAATGCAAGTGAAGTTGTTGTGG…	MGISLRTILKLLTIVALALASRVASSSELNKGKICIGTNGRMSVPSNRDHHYRNLRDRYINCTYVDGNLELT WLQDENLDLSFLQYIREVTGYVLISHVDVKRVVFPSLQIIRGRTLFKLSVADESFALLVMLSKMNTLEMPAL RDILEGSVSLFNNYNLCHIKSINWTEIMSDPKSKYFYTYNFTQPQRTCHCHDSCERGCWGEGSENCQKFSKI TCSPQCHDGRCYGPGPRDCCHLFCAGGCTGPTQSDCLACHNFYDDGECKQECPPMKRYNTITYSWEPNPNGK YAYGATCVRDCPGHLLKDSGACVRSCPAKKKAMDGECVRCNGPCPKTCQGVENVHSGNIDSFKGCTIIEGSL IILDHSFDGFQHVYKNFTFGEKYPEMHPSKLEVF…	CrusTome	Pérez-Moreno, J.L., Kozma, M.T., DeLeo, D.M., Bracken-Grissom, H.D., Durica, D.S., Mykles, D.L., 2023. CrusTome: a transcriptome database resource for large-scale analyses across Crustacea. G3: Genes, Genomes, Genetics 13. https://doi.org/10.1093/g3journal/jkad263
EGFR	EGFR	BramolEVm006110t1/1-214	Isopoda	Bragasellus_molinai	AGTACGGGGGCACTCCGATATTGTTCAGACCCTCTTAAAATGCTTGATACAGAAATGGGTGATGATGATTGCTTTGAATC CGAGTCCGCTGGTGCGTCTTCCAGTATGAGAGGAGTTGGCTATCCCAATTCTTCGAGGCCTGGATGTGGATGGGTAGGTG AAATGCGACTCCATCTTCCGTTAGACGAAGACGATTACCTCATGCCATCAGCTCAGTCAAATGCAATGGCTAGCTGTGGC CCACCTCATCAGCATTATATGGAGTTAGTTGCTGAAGAAATTGACAACGGCCATCGCCACAGTTCAGGTAATTATGAAAG ACATCATAATATATATAATCGTCCCAATATTCCCAATGGGAATGGTTTCTTAAATGGACAGAGGAATGGTCAATG…	MLDTEMGDDDCFESESAGASSSMRGVGYPNSSRPGCGWVGEMRLHLPLDEDDYLMPSAQSNAMASCGPPHQH YMELVAEEIDNGHRHSSGNYERHHNIYNRPNIPNGNGFLNGQRNGQWAGMDNPEYHLMNNSSRMYGNQISNY YPAIQQTIGVPVGRNCYPSYSTSSCNSGGSVSSNHNQQIPQPSSLPHGSPHEYYNEIPRLPSAPRSETTV	CrusTome	Pérez-Moreno, J.L., Kozma, M.T., DeLeo, D.M., Bracken-Grissom, H.D., Durica, D.S., Mykles, D.L., 2023. CrusTome: a transcriptome database resource for large-scale analyses across Crustacea. G3: Genes, Genomes, Genetics 13. https://doi.org/10.1093/g3journal/jkad264
EGFR	EGFR	ProcoxEVm002667t1/1-374	Isopoda	Proasellus_coxalis	CTTCTTGAGAAACTTGGAAATCATTGGCGGAAGAGCAACAACAGAATATTTTTCGTCTCTTTATATTGTAAAAACATCTT TAAGGAGTTTGGGTCTGAGATCTTTGAAGCGTATTCGATCCGGAAGTGTTTACATTCTCGAAAATAATAATTTATGCTTC GCCGAAAATATAAATTGGAGAAAACTGATAAAAGGTGATGATGCCAAGTCTCAATTACTGCTGCAGAACAACCGTGCTGC AAATCAATGTGCCGACGAAGGTCTTGTTTGTCATAATGAATGCAGCAAGGATGGTTGCTGGGATAGAGGGGAAGACCAAT GTTTATCGTGCCAAAATTATAAACTGGAAGAGAAATGCGTTAATGGTTGTTTATCGCCTAACATATACGAGAAAA…	FLRNLEIIGGRATTEYFSSLYIVKTSLRSLGLRSLKRIRSGSVYILENNNLCFAENINWRKLIKGDDAKSQL LLQNNRAANQCADEGLVCHNECSKDGCWDRGEDQCLSCQNYKLEEKCVNGCLSPNIYEKNSKECSYCHEQCY GGCNGADSDSCFQCKSVKDGPYCVDKCPETKFNANGTCESCHENCVDGCTGSANTVGYGGCNSCKKALLNSK NEVEYCLNIEESCPSSYFSDILVRQDSGQLRSMAGNTVCRKCHPRCKNCTAYGIHISVCQECSMYRRKEHCE DECPEDHYADENKKECVKCSSECSDGCTGPSESDCKACRNYRIYYEGQPGVNNTNFNCTATCPPEFPFKVFP EDISDPYSALIPLL	CrusTome	Pérez-Moreno, J.L., Kozma, M.T., DeLeo, D.M., Bracken-Grissom, H.D., Durica, D.S., Mykles, D.L., 2023. CrusTome: a transcriptome database resource for large-scale analyses across Crustacea. G3: Genes, Genomes, Genetics 13. https://doi.org/10.1093/g3journal/jkad265
EGFR	EGFR	ProparEVm002488t1/1-379	Isopoda	Proasellus_parvulus	TTATGCTTTGCCGAAAACATAAATTGGAGAAAGTTGATAAAAGGTGATGATGCCAAGTCTCAATTACTGTTGCAGAACAA CCGTGCTGCAAATCAATGTGCCGATGAAAGTCTCGTTTGTCACAATGAATGCAGCAAAGATGGTTGCTGGGCTACAGGGG AAGACCAATGCTTATCTTGCCAAAATTATAAATTGGAAGAAAAATGCGTTAATGGTTGTCGATCGCCTAACATCTATGAG AAAAACTCCAAAGAATGCTCTTATTGCCACGAGCAATGTTATGGTGGTTGTAATGGGGCCGATTCCGATAGCTGTTTTCA GTGTAAAAGTGTAAAAGATGGCCCTTACTGTATAGAAAAGTGTCCCGAAACTAAATTTAATGCAAATGGGACATG…	LCFAENINWRKLIKGDDAKSQLLLQNNRAANQCADESLVCHNECSKDGCWATGEDQCLSCQNYKLEEKCVNG CRSPNIYEKNSKECSYCHEQCYGGCNGADSDSCFQCKSVKDGPYCIEKCPETKFNANGTCESCHENCVDGCT GSANTVGYGGCNSCKKALLNSKNEVEYCLNIEESCPSSYFSDILVRQDSGQLRSMAGNTVCRKCHPRCKNCT AYGIHISVCQECSMYRRKEHCEDECPEDHFADEIKKECVKCSSECSDGCNGPSESDCKACRNYRIYYEGQPG VNNTNFNCTATCPAEFPFKVFPEDISDPYCAKDQLPLSMDDESMTAILGGTLGCFFLLLIFFLVLCFLWWQR NKTKEAALKMTMTMMPYDD	CrusTome	Pérez-Moreno, J.L., Kozma, M.T., DeLeo, D.M., Bracken-Grissom, H.D., Durica, D.S., Mykles, D.L., 2023. CrusTome: a transcriptome database resource for large-scale analyses across Crustacea. G3: Genes, Genomes, Genetics 13. https://doi.org/10.1093/g3journal/jkad266
EGFR	EGFR	ProparEVm002488t2/1-216	Isopoda	Proasellus_parvulus	AGTACGGGGGGATGGTTGCTGGGCTACAGGGGAAGACCAATGCTTATCTTGCCAAAATTATAAATTGGAAGAAAAATGCG TTAATGGTTGTCGATCGCCTAACATCTATGAGAAAAACTCCAAAGAATGCTCTTATTGCCACGAGCAATGTTATGGTGGT TGTAATGGGGCCGATTCCGATAGCTGTTTTCAGTGTAAAAGTGTAAAAGATGGCCCTTACTGTATAGAAAAGTGTCCCGA AACTAAATTTAATGCAAATGGGACATGTGAGAGTTGCCATGAAAACTGTGTAGACGGTTGCACGGGATCCGCCAACACTG TGGGATATGGCGGTTGTAACTCTTGTAAGAAAGCGTTGTTAAATAGTAAAAATGAAGTTGAATACTGCTTAAATA…	VRGDGCWATGEDQCLSCQNYKLEEKCVNGCRSPNIYEKNSKECSYCHEQCYGGCNGADSDSCFQCKSVKDGP YCIEKCPETKFNANGTCESCHENCVDGCTGSANTVGYGGCNSCKKALLNSKNEVEYCLNIEESCPSSYFSDI LVRQDSGQLRSMAGNTVCRKCHPRCKNCTAYGIHISVCQECSMYRRKEHCEDECPEDHFADEIKKECVKVSK	CrusTome	Pérez-Moreno, J.L., Kozma, M.T., DeLeo, D.M., Bracken-Grissom, H.D., Durica, D.S., Mykles, D.L., 2023. CrusTome: a transcriptome database resource for large-scale analyses across Crustacea. G3: Genes, Genomes, Genetics 13. https://doi.org/10.1093/g3journal/jkad267
EGFR	EGFR	ProcavEVm006967t2/1-297	Isopoda	Proasellus_cavaticus	GACGAATGTGTGCCATAGAAAATTAAATAATTTGAAGTCATTGAAATTTAGTTTGTGACTTAACGTGCGGCAACGTCATG GGAATATCGCCAACCATTCTACAGCACCTGACTATCGTGACACTAGTATTCTGTACATTATGTATTGTTGCATTAGCAGA ACTGAACAAAGGAAAGATTTGCATCGGTACAAATGGCCGGATGTCCGTACCCTCAAACCGAGATCACCATTATCGAAATT TGCGGGACAGGTACGTCAACTGTACTTACGTGGACGGAAACTTAGAACTCACCTGGCTCCAGGATGAAAATCTAGACTTA TCCTTTCTGCAATACATCAGAGAGGTTACGGGTTATGTTTTAATATCCCATGTCGATGTGAAACGAGTTGTGTTT…	MGISPTILQHLTIVTLVFCTLCIVALAELNKGKICIGTNGRMSVPSNRDHHYRNLRDRYVNCTYVDGNLELT WLQDENLDLSFLQYIREVTGYVLISHVDVKRVVFPSLQIIRGRTLFKLSVADESFALLVMLSKMNTLEMPAL RDILEGSVSLFNNYNLCHVKSINWTEIMSDPNSKYFYTYNFTQPQRTCHCHESCERGCWGEGPDNCQKFSKI TCSPQCHDGRCYGPGPRDCCHLFCAGGCSGPTQSDCLACHNFFDDGECKQECPPMKRYNTITYSWEPNPNGK YAYGATCVR	CrusTome	Pérez-Moreno, J.L., Kozma, M.T., DeLeo, D.M., Bracken-Grissom, H.D., Durica, D.S., Mykles, D.L., 2023. CrusTome: a transcriptome database resource for large-scale analyses across Crustacea. G3: Genes, Genomes, Genetics 13. https://doi.org/10.1093/g3journal/jkad268
EGFR	EGFR	ProkarEVm002249t2/1-406	Isopoda	Proasellus_karamani	AGTACGGAGGGGAGGAAAGCCTTATGAACAAATGCCGGCAAAAGATGTCCCAGACTTTTTAGAGAAAGGAGAACGACTTG CCCAACCTGCAACATGCACAATGGAACTATATATGATTTTGCTTCAGTGTTGGCAGCTTGAAGCAAATCATAGACCAAGT TTTCGTGAATTGGCAGAAGAATTTGCCAAATTTTCTCGTGATCCTGGAAGATATTTGGTCATTGATGGAGATAAACTAAT GAGACTCCCATCGTATACGCCTCAAGATGAGCATGAATTAATTCACAGTTTGTCATCTGGAATTGATGGGGATGGAGTAG TGATGGGAGCTGAGGAATACCTTCATCCGAAGTATGGATCTTCTCAACAAAACCACAACCATCAGCATCACCACA…	MPAKDVPDFLEKGERLAQPATCTMELYMILLQCWQLEANHRPSFRELAEEFAKFSRDPGRYLVIDGDKLMRL PSYTPQDEHELIHSLSSGIDGDGVVMGAEEYLHPKYGSSQQNHNHQHHHTSSSSTSEPATPIKHFAPRYSEG EYLSGQAESPQNRQNLQREKKYAHLEAVHSSPQRPRENSLRYCSDPLKMLDTEMGDDDCFEAESAGTSSNMR GVGYPNSSRPGYGWVGDMRLHLPLDEDDYLMPSAQPNAIASVGPPPQHYMELVAEGMDNGYRHSTSNYERHH NLCNRSRVPNGNGYANGSRNGQWAGMDNPEYHLMNNNARMYGNQIPNYYPAAQQTVGVPVTRNCYPTYSTSS CNSGGSMSSNHTQQVHQPSSLSHGSQHEYYNEIP…	CrusTome	Pérez-Moreno, J.L., Kozma, M.T., DeLeo, D.M., Bracken-Grissom, H.D., Durica, D.S., Mykles, D.L., 2023. CrusTome: a transcriptome database resource for large-scale analyses across Crustacea. G3: Genes, Genomes, Genetics 13. https://doi.org/10.1093/g3journal/jkad269
EGFR	EGFR	ProkarEVm002249t3/1-368	Isopoda	Proasellus_karamani	CACAGTTCCCCACAAAGACCTAGGGAAAATTCTCTTCGGTATTGTTCAGATCCCCTCAAAATGCTGGATACGGAAATGGG AGATGACGATTGTTTTGAAGCGGAAAGCGCTGGTACTTCCTCTAATATGAGAGGTGTTGGATATCCCAACTCTTCGAGGC CAGGATATGGATGGGTTGGTGACATGAGACTCCATTTACCACTCGATGAAGATGAATTAATTCACAGTTTGTCATCTGGA ATTGATGGGGATGGAGTAGTGATGGGAGCTGAGGAATACCTTCATCCGAAGTATGGATCTTCTCAACAAAACCACAACCA TCAGCATCACCACACATCTTCTTCGTCCACTTCAGAACCAGCTACTCCGATTAAGCATTTTGCCCCTCGTTATTC…	MLDTEMGDDDCFEAESAGTSSNMRGVGYPNSSRPGYGWVGDMRLHLPLDEDELIHSLSSGIDGDGVVMGAEE YLHPKYGSSQQNHNHQHHHTSSSSTSEPATPIKHFAPRYSEGEYLSGQAESPQNRQNLQREKKYAHLEAVHS SPQRPRENSLRYCSDPLKMLDTEMGDDDCFEAESAGTSSNMRGVGYPNSSRPGYGWVGDMRLHLPLDEDDYL MPSAQPNAIASVGPPPQHYMELVAEGMDNGYRHSTSNYERHHNLCNRSRVPNGNGYANGSRNGQWAGMDNPE YHLMNNNARMYGNQIPNYYPAAQQTVGVPVTRNCYPTYSTSSCNSGGSMSSNHTQQVHQPSSLSHGSQHEYY NEIPRTLR	CrusTome	Pérez-Moreno, J.L., Kozma, M.T., DeLeo, D.M., Bracken-Grissom, H.D., Durica, D.S., Mykles, D.L., 2023. CrusTome: a transcriptome database resource for large-scale analyses across Crustacea. G3: Genes, Genomes, Genetics 13. https://doi.org/10.1093/g3journal/jkad270
EGFR	EGFR	ProkarEVm002249t6/1-205	Isopoda	Proasellus_karamani	AGCAGTGGTATCAACGCAGAGTACGGGGTATTTCGTTGTAATACTCGTGTTGGATATCCCAACTCTTCGAGGCCAGGATA TGGATGGGTTGGTGACATGAGACTCCATTTACCACTCGATGAAGATGACTATCTCATGCCATCCGCGCAACCAAATGCTA TAGCTAGTGTTGGCCCACCTCCGCAACATTACATGGAGTTGGTTGCTGAAGGAATGGATAACGGATATCGCCATTCTACG AGTAATTATGAACGACATCACAATTTGTGTAATCGGTCTCGTGTTCCCAACGGTAATGGTTACGCGAATGGGTCAAGGAA CGGTCAATGGGCTGGAATGGATAACCCAGAGTATCATTTAATGAATAATAATGCACGGATGTATGGGAACCAAAT…	SSGINAEYGVFRCNTRVGYPNSSRPGYGWVGDMRLHLPLDEDDYLMPSAQPNAIASVGPPPQHYMELVAEGM DNGYRHSTSNYERHHNLCNRSRVPNGNGYANGSRNGQWAGMDNPEYHLMNNNARMYGNQIPNYYPAAQQTVG VPVTRNCYPTYSTSSCNSGGSMSSNHTQQVHQPSSLSHGSQHEYYNEIPRLPSTPRSETTV	CrusTome	Pérez-Moreno, J.L., Kozma, M.T., DeLeo, D.M., Bracken-Grissom, H.D., Durica, D.S., Mykles, D.L., 2023. CrusTome: a transcriptome database resource for large-scale analyses across Crustacea. G3: Genes, Genomes, Genetics 13. https://doi.org/10.1093/g3journal/jkad271
EGFR	EGFR	BramolEVm005161t1/1-237	Isopoda	Bragasellus_molinai	AGTACTTTTTATTATTTATTTCAGATTGGATCAAAACCTCTGTTAAATTGGTGTACTCAGATAGCTAGAGGTATGCATTA TTTAGAAGAACGTCGTTTAGTGCATCGTGATTTAGCAGCTAGAAATGTGTTGGTTCAAACTCCAAACTGTGTGAAAATAA CCGATTTTGGTTTAGCCAAACTTCTAGACTATAATGAAGAGGAGTACAAAGCAGAGGGAGGAAAAATGCCTATTAAGTGG TTAGCCCTAGAGTGTATTCAGCATAGAATATTTACTCACAAATCAGACGTCTGGGCTTTCGGAGTAACAGTGTGGGAATT ATTAACGTATGGTGGTAAGCCCTATGAGCAAATGCCGGCAAAAGATGTTCCCGATTTCTTAGAGAAAGGGGAAAG…	STFYYLFQIGSKPLLNWCTQIARGMHYLEERRLVHRDLAARNVLVQTPNCVKITDFGLAKLLDYNEEEYKAE GGKMPIKWLALECIQHRIFTHKSDVWAFGVTVWELLTYGGKPYEQMPAKDVPDFLEKGERLAQPATCTMELY LILLQCWQLEANHRPSFRELAEEFAKFSRDPGRYLVIDGDKLMRLPSYTPQDEHELIHSLSSGIDGDGVVMG AEEYLHPKYGISQQNHHHRNQ	CrusTome	Pérez-Moreno, J.L., Kozma, M.T., DeLeo, D.M., Bracken-Grissom, H.D., Durica, D.S., Mykles, D.L., 2023. CrusTome: a transcriptome database resource for large-scale analyses across Crustacea. G3: Genes, Genomes, Genetics 13. https://doi.org/10.1093/g3journal/jkad272
EGFR	EGFR	ProherEVm004539t1/1-372	Isopoda	Proasellus_hercegovinensis	AGTACGGGGGCAACCGGCTACGTGCACAATGGAACTATATATGATTTTGCTTCAGTGTTGGCAGCTTGAAGCAAATCATA GACCAAGTTTTCGTGAATTGGCAGAGGAATTTGCCAAATTTTCTCGTGATCCCGGAAGGTATTTGGTCATTGATGGAGAT AAACTAATGAGACTCCCATCGTATACGCCTCAAGATGAGCATGAATTAATTCACAGTTTGTCATCTGGAATTGACGGGGA CGGAGTAGTGATGGGAGCTGAGGAATACCTTCATCCAAAGTATGGAACTTCTCAACAAAACCACAACAGCCACCACCACA CATCTTCTTCTTCTACTTCAGAACCAGCAACTCCGATTAAGAAAATTGCTCCACATTATTCAGGGGGAGAATATT…	MELYMILLQCWQLEANHRPSFRELAEEFAKFSRDPGRYLVIDGDKLMRLPSYTPQDEHELIHSLSSGIDGDG VVMGAEEYLHPKYGTSQQNHNSHHHTSSSSTSEPATPIKKIAPHYSGGEYLSGQAESPQNRQNLQREKKYAH LEAVHSSPQRPRENSLRYCSDPLKMLDTEMGDDDCFEAENAGTSSNMRGVGYPNSSRPGYGWVGDMRLHLPL DEDDYLMPSAQPNAIVSVGPPPQHYMELVAEGMDNGHHHSTSNYERHHNICNRSRVPNGNGYANGSRNGHWA GMDNPEYHLMNNNARMYGNQIPNYYSTAQQTVGVPVTRNCYPTYSTSSCNSGGSLSSNHAQQVHQPSSLSHG SQHEYYNEIPRT	CrusTome	Pérez-Moreno, J.L., Kozma, M.T., DeLeo, D.M., Bracken-Grissom, H.D., Durica, D.S., Mykles, D.L., 2023. CrusTome: a transcriptome database resource for large-scale analyses across Crustacea. G3: Genes, Genomes, Genetics 13. https://doi.org/10.1093/g3journal/jkad273
EGFR	EGFR	ProherEVm004539t2/1-257	Isopoda	Proasellus_hercegovinensis	AGTACGGGAGAATATTTAAGTGGCCAGGCAGAGTCTCCCCAAAACCGGCAGAATTTGCAACGTGAGAAAAAGTACGCTCA TCTGGAAGCAGTCCACAGTTCCCCACAACGTCCAAGAGAAAATTCTCTTCGGTATTGTTCAGATCCCCTCAAAATGCTAG ATACGGAAATGGGAGATGACGATTGTTTTGAAGCGGAGAACGCTGGTACTTCCTCCAACATGAGAGGTGTTGGATATCCC AACTCTTCGAGGCCAGGATATGGATGGGTTGGTGACATGAGGCTCCATTTACCACTTGATGAAGATGACTATCTCATGCC ATCGGCTCAACCAAATGCTATAGTTAGTGTCGGCCCACCTCCGCAACATTACATGGAGTTGGTTGCTGAAGGAAT…	STGEYLSGQAESPQNRQNLQREKKYAHLEAVHSSPQRPRENSLRYCSDPLKMLDTEMGDDDCFEAENAGTSS NMRGVGYPNSSRPGYGWVGDMRLHLPLDEDDYLMPSAQPNAIVSVGPPPQHYMELVAEGMDNGHHHSTSNYE RHHNICNRSRVPNGNGYANGSRNGHWAGMDNPEYHLMNNNARMYGNQIPNYYSTAQQTVGVPVTRNCYPTYS TSSCNSGGSLSSNHAQQVHQPSSLSHGSQHEYYNEIPRTLR	CrusTome	Pérez-Moreno, J.L., Kozma, M.T., DeLeo, D.M., Bracken-Grissom, H.D., Durica, D.S., Mykles, D.L., 2023. CrusTome: a transcriptome database resource for large-scale analyses across Crustacea. G3: Genes, Genomes, Genetics 13. https://doi.org/10.1093/g3journal/jkad274
EGFR	EGFR	ProcoxEVm005308t1/1-265	Isopoda	Proasellus_coxalis	CTCTTCCGATCTAAGCAGTGGTATCAACGCAGAGTCTCCGCAAAACCGACAGAATCTTCAACGTGAGAAGAAGTATGCTC ATTTGGAAGCTGTACATAGTTCCCCACAAAGGCCAAGAGAAAATTCTCTTCGGTATTGTTCAGATCCCCTCAAAATGCTA GATACGGAAATGGGAGATGACGATTGTTTCGAAGCGGAGAACGCTGGTACTTCCTCCAACATGAGAGGTGTTGGATATCC CAATTCTACAAGGCCAGGGTATGGATGGGTTGGGGACATGAGGCTCCATTTACCACTTGATGAAGATGATTATCTCATGC CATCAGCTCAACCAAATGCTATAGCAAGTGTTGGTCCACCGCCGCAACATTACATGGAGTTGGTTGCTGAAGGAA…	SSDLSSGINAESPQNRQNLQREKKYAHLEAVHSSPQRPRENSLRYCSDPLKMLDTEMGDDDCFEAENAGTSS NMRGVGYPNSTRPGYGWVGDMRLHLPLDEDDYLMPSAQPNAIASVGPPPQHYMELVAEGMDNSHRHSTSNYE RHHNICNRSRVPNGNGYANGSRNGQWAGMDNPEYHLMNNNARMYGNQIPNYYPTAQQTVGVPVTRNCYPTYS TSSCNSGGSLSSNHAQQVHQPSSLSHGSQHEYYNEIPRLPSTPRSETTV	CrusTome	Pérez-Moreno, J.L., Kozma, M.T., DeLeo, D.M., Bracken-Grissom, H.D., Durica, D.S., Mykles, D.L., 2023. CrusTome: a transcriptome database resource for large-scale analyses across Crustacea. G3: Genes, Genomes, Genetics 13. https://doi.org/10.1093/g3journal/jkad275
EGFR	EGFR	ProparEVm005866t1/1-258	Isopoda	Proasellus_parvulus	TATCAACGCAGAGTCTCCACAAAACCGACAGAATCTTCAACGTGAGAAAAAGTACGCTCATTTGGAAGCTGTACATAGTT CCCCACAAAGGCCAAGAGAAAATTCTCTTCGATATTGTTCAGATCCCCTCAAAATGTTAGATACGGAAATGGGAGATGAC GATTGTTTTGAAGCCGAAAACGCTGGTACTTCCTCCAACATGAGAGGTGTTGGATATCCCGATTCTTCGAGGCCAGGATT TGGATGGGTTGGGGACATGAGGCTTCATTTACCACTTGATGAAGATGACTATCTCATGCCATCGGCTCAACCAAATGCTA TAGCATGTGTTGGTCCACCGCCGCAACATTACATGGAGTTGGTTGCGGAAGGAATGGATAATGGCCATCGCCATT…	INAESPQNRQNLQREKKYAHLEAVHSSPQRPRENSLRYCSDPLKMLDTEMGDDDCFEAENAGTSSNMRGVGY PDSSRPGFGWVGDMRLHLPLDEDDYLMPSAQPNAIACVGPPPQHYMELVAEGMDNGHRHSTSNYERHHNICN RPRVPNGNGYANGSRNGQWAGMDNPEYHLMNNNARMYGNQIPSYYPTAQQTVGVPVTRNCYPTYSTSSCNSG GSLSSNHTQQVHQPSSLSHGSQHEYYNEIPRLPSTPRSETTV	CrusTome	Pérez-Moreno, J.L., Kozma, M.T., DeLeo, D.M., Bracken-Grissom, H.D., Durica, D.S., Mykles, D.L., 2023. CrusTome: a transcriptome database resource for large-scale analyses across Crustacea. G3: Genes, Genomes, Genetics 13. https://doi.org/10.1093/g3journal/jkad276
EGFR	EGFR	ProcoiEVm004635t2/1-290	Isopoda	Proasellus_coiffaiti	GTTTTTGAGGCATTGAGGCAATACAATGTCTCGTTACAAAGCAGGGGGATGGAGCTCCCCATTCGAAAAAGGGTGCCAAT GGATGAATATCAAACTGCTGTTTGTCATCGTTATGGTTTTCCATGAAGTTACCCCAGCGGTCATCAACGAAAGAGTTTGC ATCGGCACAAATGGCCGGATGTCCGTACCCTCAAACCGAGATCATCATTATCGCAATTTGCGGGACAGGTACATCAACTG TACTTACGTGGACGGAAACTTGGAGCTCACTTGGCTCCAGGATGAAAACCTCGACTTATCCTTTCTGCAGTACATCAGAG AGGTTACGGGTTATGTTTTAATATCCCATGTCGACGTGAAAAGAGTCGTGTTTCCTTCTCTCCAAATCATCCGAG…	MSRYKAGGWSSPFEKGCQWMNIKLLFVIVMVFHEVTPAVINERVCIGTNGRMSVPSNRDHHYRNLRDRYINC TYVDGNLELTWLQDENLDLSFLQYIREVTGYVLISHVDVKRVVFPSLQIIRGRTLFKLSVADESFALLVMLS KMNTLEMPALRDILEGSVSLFNNYNLCHVKSINWTEIMSDPDSKYFYTYNFTQPQRTCHCHESCERGCWGEG ADNCQKFSKITCSPQCHDGRCYGPGPRDCCHLFCAGGCSGPTQSDCLACHNFFDDGECKQECPPYSALIPLL RS	CrusTome	Pérez-Moreno, J.L., Kozma, M.T., DeLeo, D.M., Bracken-Grissom, H.D., Durica, D.S., Mykles, D.L., 2023. CrusTome: a transcriptome database resource for large-scale analyses across Crustacea. G3: Genes, Genomes, Genetics 13. https://doi.org/10.1093/g3journal/jkad277
EGFR	EGFR	ProcoiEVm004635t1/1-280	Isopoda	Proasellus_coiffaiti	GAGTACGGGGGCAGTATACTTTTTGGTATTATCTATTTGATAACACAAGTATTTTATGAAGTAGAAAGTGTTTTTTATAA GTGTTTTAATTAAAATCTTTCTGAAAGGTGTAAACACTCTTAAGACTCTTCTGACCAAAAAGCGACAGAAAAATGCGCGA TCCTCCGGGATGAGTAACATACTTAAGCGTATGATACTAAGGGGGGGCCGCCCCCTTTCCTGGCACTTTTACAAGGCCTG GGAAGGAGGGTTAGCCCTCACAATTTGCTTGTGAGAAAATCTATAGTAAGAGGTGAGAAGTGCCATTGTCTTTAAGTATA TGTTTTTAAAAACTGCGCATACTGAAATGCGAAAGACGCTGAGAGCATCGACGAATGTGTGCCATAGAAAATTAA…	MGISPTILQLLPIVTLVFCTLCIVTLAELNKGKICIGTNGRMSVPSNRDHHYRNLRDRYINCTYVDGNLELT WLQDENLDLSFLQYIREVTGYVLISHVDVKRVVFPSLQIIRGRTLFKLSVADESFALLVMLSKMNTLEMPAL RDILEGSVSLFNNYNLCHVKSINWTEIMSDPDSKYFYTYNFTQPQRTCHCHESCERGCWGEGADNCQKFSKI TCSPQCHDGRCYGPGPRDCCHLFCAGGCSGPTQSDCLACHNFFDDGECKQECPPYSALIPLLRS	CrusTome	Pérez-Moreno, J.L., Kozma, M.T., DeLeo, D.M., Bracken-Grissom, H.D., Durica, D.S., Mykles, D.L., 2023. CrusTome: a transcriptome database resource for large-scale analyses across Crustacea. G3: Genes, Genomes, Genetics 13. https://doi.org/10.1093/g3journal/jkad278
EGFR	EGFR	ProcavEVm002154t1/1-550	Isopoda	Proasellus_cavaticus	ATTTGAAGAAGCTTACATTATGGCATCGGTGGACCATCCAAACATTTTGCAGTTACTCGCAATCTGCATGACGTCGCAGA TAATGTTGATTACTCAGTTGATGCCTCTTGGATGTTTGCTTGATTACGTTAGAAATAATAGGCTTAAGATTGGATCGAAA CCTCTTTTAAATTGGTGCACTCAGATAGCTAGAGGTATGCACTATCTAGAGGAGCGACGGTTGGTGCATCGGGATTTGGC AGCTAGAAATGTTTTGGTCCAAACCCCAAATTGTGTTAAAATTACAGATTTTGGGTTGGCTAAACTTCTAGATTATAACG AAGAAGAATACAAAGCTGAGGGAGGGAAAATGCCTATTAAATGGTTAGCTTTAGAGTGCATTCAACACAGAATAT…	MASVDHPNILQLLAICMTSQIMLITQLMPLGCLLDYVRNNRLKIGSKPLLNWCTQIARGMHYLEERRLVHRD LAARNVLVQTPNCVKITDFGLAKLLDYNEEEYKAEGGKMPIKWLALECIQHRIFTHKSDVWAFGVTVWELLN YGGKPYEQMPAKDVPDFLEKGERLSQPATCTMELYMILLQCWQLEANHRPSFRELAEEFAKFSRDPGRYLVI DGDKLMRLPSYTPQDEHELIHSLSSGIDGDGVVMGAEEYLHPKYGTSQQNHHHHNHHTSSSSTSEPATPIKK IAPHFSGGEYLSGQAESPQNRQNMQREKKYAHLEAVHNSPQRPRENSLRYCSDPLKMLDTEMGDDDCFEAEN AGTSSNMRGVGYPNSSRPGYGWVGDMRLHLPLDE…	CrusTome	Pérez-Moreno, J.L., Kozma, M.T., DeLeo, D.M., Bracken-Grissom, H.D., Durica, D.S., Mykles, D.L., 2023. CrusTome: a transcriptome database resource for large-scale analyses across Crustacea. G3: Genes, Genomes, Genetics 13. https://doi.org/10.1093/g3journal/jkad279
EGFR	EGFR	ProcoiEVm003309t1/1-352	Isopoda	Proasellus_coiffaiti	GAGTTGCTGGTTCTGAAGTGGAAGATGACGAGGTGTGATGATTGTGATGGTGGTGATTTTGTTGCGATGTTCCATACTTT GGATGAAGGTATTCCTCAGCTCCCATCACAACACCGTCCCCATCAATTCCGGATGACAAACTGTGAATTAATTCATGCTC ATCTTGAGGTGTATACGATGGTAGCTGAGGAATACCTTCATCCAAAGTATGGAACATCGCAACAAAATCACCACCATCAC AATCATCACACCTCGTCATCTTCCACTTCAGAACCAGCAACTCCGATTAAGAAAATTGCTCCACATTATTCAGGAGGAGA ATACTTAAGCGGACAGGCAGAGTCCCCTCAAAACAGGCAGAATATGCAACGTGAGAAAAAGTATGCTCATCTGGA…	MTRCDDCDGGDFVAMFHTLDEGIPQLPSQHRPHQFRMTNCELIHAHLEVYTMVAEEYLHPKYGTSQQNHHHH NHHTSSSSTSEPATPIKKIAPHYSGGEYLSGQAESPQNRQNMQREKKYAHLEAVHNSPQRPRENSLRYCSDP LKMLDTEMGDDDCFEAENAGTSSNMRGVGYPNSSRPGYGWVGDMRLHLPLDEDDYLMPSAQPNAVANVGPPQ QHYMELVAEGMDNGHRHSTANYERHHNICNRPRIPNGNGYANGSRNGQWAGMDNPEYHLMNNNARMYGNQIP NYYPAAQQTVGVPVTRNCYPTYSTSSCNSGGSISSNHAQQVHQPPSLSHGSQHEYYNEIPRTLR	CrusTome	Pérez-Moreno, J.L., Kozma, M.T., DeLeo, D.M., Bracken-Grissom, H.D., Durica, D.S., Mykles, D.L., 2023. CrusTome: a transcriptome database resource for large-scale analyses across Crustacea. G3: Genes, Genomes, Genetics 13. https://doi.org/10.1093/g3journal/jkad280
EGFR	EGFR	ProcoiEVm003309t3/1-247	Isopoda	Proasellus_coiffaiti	CTTCAGAACCAGCAACTCCGATTAAGAAAATTGCTCCACATTATTCAGGAGGAGAATACTTAAGCGGACAGGCAGAGTCC CCTCAAAACAGGCAGAATATGCAACGTGAGAAAAAGTATGCTCATCTGGAAGCAGTTCATAATTCGCCACAGAGGCCAAG AGAAAATTCTCTTCGCTATTGTTCAGATCCCCTCAAAATGTTAGATACTGAAATGGGAGATGACGATTGTTTTGAAGCAG AGAACGCTGGCACTTCCTCTAATATGAGGGGGGTTGGATATCCCAATTCTTCGAGGCCTGGATATGGATGGGTTGGTGAC ATGCGGCTTCATTTACCGCTTGACGAAGATGACTATCTCATGCCATCGGCTCAACCAAATGCTGTAGCTAATGTT…	MQREKKYAHLEAVHNSPQRPRENSLRYCSDPLKMLDTEMGDDDCFEAENAGTSSNMRGVGYPNSSRPGYGWV GDMRLHLPLDEDDYLMPSAQPNAVANVGPPQQHYMELVAEGMDNGHRHSTANYERHHNICNRPRIPNGNGYA NGSRNGQWAGMDNPEYHLMNNNARMYGNQIPNYYPAAQQTVGVPVTRNCYPTYSTSSCNSGGSISSNHAQQV HQPPSLSHGSQHEYYNEIPRLPSTPRSETTV	CrusTome	Pérez-Moreno, J.L., Kozma, M.T., DeLeo, D.M., Bracken-Grissom, H.D., Durica, D.S., Mykles, D.L., 2023. CrusTome: a transcriptome database resource for large-scale analyses across Crustacea. G3: Genes, Genomes, Genetics 13. https://doi.org/10.1093/g3journal/jkad281
EGFR	EGFR	PromerEVm004999t1/1-358	Isopoda	Proasellus_meridianus	AACTAAAACGAATGTGAGCCAAACAAAATTAAATAATTTAAAATCATTAAAAGTTTGTTTGTGATTTAACGTGCGGCAAC GTCATGGGAATATCTCCAGCCCATCTACAGCTCCTGACTATCGTGACACTAGTATTCTGTACATTATGTATTGTTCCTAC ATTAGCAGAACTGAACAAAGGAAAAATTTGCATCGGTACAAATGGCCGGATGTCGGTACCCTCAAACAGAGATCATCATT ACCGAAATTTGCGGGACAGGTACATCAACTGTACTTATGTGGACGGAAACCTGGAACTCACCTGGCTGCAGGATGAAAAC CTCGACTTATCCTTTCTGCAGTACATCAGAGAGGTTACGGGTTATGTTTTAATATCCCACGTCGATGTGAAGAGA…	MGISPAHLQLLTIVTLVFCTLCIVPTLAELNKGKICIGTNGRMSVPSNRDHHYRNLRDRYINCTYVDGNLEL TWLQDENLDLSFLQYIREVTGYVLISHVDVKRVVFPSLQIIRGRTLFKLSVADESFALLVMLSKMNTLEMPA LRDILEGSVSLFNNYNLCHVKSINWTEIMSDPNSKYFYTYNFTQPQRTCHCHESCERGCWGEGTDNCQKFSK ITCSPQCHDGRCYGPGPRDCCHLFCAGGCSGPTQSDCLACHNFFDDGECKQECPPMKRYNTITYSWEPNPNG KYAYGATCVRDCPGHLLKDSGACVRSRPAKKKAMDGECVRCNGPCPKTCQGVENVHSGNIDSFKGCTIIE	CrusTome	Pérez-Moreno, J.L., Kozma, M.T., DeLeo, D.M., Bracken-Grissom, H.D., Durica, D.S., Mykles, D.L., 2023. CrusTome: a transcriptome database resource for large-scale analyses across Crustacea. G3: Genes, Genomes, Genetics 13. https://doi.org/10.1093/g3journal/jkad282
EGFR	EGFR	ProebrEVm002201t1/1-214	Isopoda	Proasellus_ebrensis	GAATGCTGGTACTTCCTCCAATAAGCAGTGGTATCAACGCAGAGTACGGGGGTCTGAACAATATCGAAGAGAAAATTCTC TTCGATATTGTTCAGATCCCCTCAAAATGCTTGATACTGAAATGGGAGATGACGACTGTTTTGAAGCAGAGAATGCTGGT ACTTCCTCCAATATGAGAGGGGTTGGATATCCCAACTCTTCTAGGCCAGGATATGGATGGGTTGGCGACATGCGTCTCCA TTTACCACTTGACGAAGATGACTATCTCATGCCATCGGCTCAACCAAATGCTATAGCTAGTGTTGGCCCACCTCAGCAGC ATTATATGGAGCTGGTTGCAGAAGGAATGGATAACGGCCATCGCCATTCCACAAGTAATTATGAAAGACATCACA…	MLDTEMGDDDCFEAENAGTSSNMRGVGYPNSSRPGYGWVGDMRLHLPLDEDDYLMPSAQPNAIASVGPPQQH YMELVAEGMDNGHRHSTSNYERHHNVCNRSRIPNGNGYANGSRNGQWTGMDNPEYHLMNNNARMYGNQIHNY YPAVQQTVGVPVARNCYPTYSTSSCNSGGSISSNHTPPVHQPSSLSHGSQHEYYNEIPRLPSTPRSETTV	CrusTome	Pérez-Moreno, J.L., Kozma, M.T., DeLeo, D.M., Bracken-Grissom, H.D., Durica, D.S., Mykles, D.L., 2023. CrusTome: a transcriptome database resource for large-scale analyses across Crustacea. G3: Genes, Genomes, Genetics 13. https://doi.org/10.1093/g3journal/jkad283
EGFR	EGFR	ProcanEVm002309t1/1-206	Isopoda	Proasellus_cantabricus	CTCTTCGATATTGTTCAGATCCCCTCAAAATGCTTGATACTGAAATGGGAGATGACGACTGTTTTGAAGCAGAGAATGCT GGTACTTCCTCCAATATGAGAGGGGTTGTATATCCCAACTCTTCTAGGCCAGGATATGGATGGGTTGGCGACATGCGTCT CCATTTACCACTTGACGAAGATGACTATCTCATGCCATCGGCGCAACCAAATGCTATAGCTAGTCTTGGCCCACCTCAGC AGCATTATATGGAGCTGGTTGCTGAAGGAATGGATAACGGCCATCGCCATTCCACAAGTAATTATGAAAGACATCACAAT GTATGTAATCGTTCGCGCCTTCCCAACGGTAATGGCTACGCCAATGGTTCAAGAAATGGTCAATGGACTGGAATG…	MLDTEMGDDDCFEAENAGTSSNMRGVVYPNSSRPGYGWVGDMRLHLPLDEDDYLMPSAQPNAIASLGPPQQH YMELVAEGMDNGHRHSTSNYERHHNVCNRSRLPNGNGYANGSRNGQWTGMDNPEYHLMNNNARMYGNQIHNY YPAVQQTVGVPVARNCYPTYSTSSCNSGGSISSNHTPPVPQPSSLSHGSQHEYYNEIPRTLR	CrusTome	Pérez-Moreno, J.L., Kozma, M.T., DeLeo, D.M., Bracken-Grissom, H.D., Durica, D.S., Mykles, D.L., 2023. CrusTome: a transcriptome database resource for large-scale analyses across Crustacea. G3: Genes, Genomes, Genetics 13. https://doi.org/10.1093/g3journal/jkad284
EGFR	EGFR	ProortEVm002541t1/1-206	Isopoda	Proasellus_ortizi	CTCTTCGATATTGTTCAGATCCCCTCAAAATGCTTGATACTGAAATGGGAGATGACGACTGTTTTGAAGCAGAGAATGCT GGTACTTCCTCCAATATGAGAGGGGTTGGATATCCCAACTCTTCTAGGCCAGGATATGGATGGGTTGGTGACATGCGTCT CCATTTACCACTTGACGAAGATGACTATCTCATGCCATCGGCTCAACCAAATGCTATAGCTAGTGTTGGCCCACCTCAGC AGCATTATATGGAGCTGGTTGCTGAAGGAATGGATAACGGCCATCGCCATTCCACAAGTAATTATGAAAGACATCACAAT GCATGTAATCGTTCGCGCATTCCCAACGGTAATGGCTACGCCAATGGTTCAAGAAATGGTCAATGGACTGGAATG…	MLDTEMGDDDCFEAENAGTSSNMRGVGYPNSSRPGYGWVGDMRLHLPLDEDDYLMPSAQPNAIASVGPPQQH YMELVAEGMDNGHRHSTSNYERHHNACNRSRIPNGNGYANGSRNGQWTGMDNPEYHLMNNNARMYGNQIHNY YPAVQQTVGVPVARNCYPTYSTSSCNSGGSISSNHTPPVHQPSSLSHGSQHEYYNEIPRTLR	CrusTome	Pérez-Moreno, J.L., Kozma, M.T., DeLeo, D.M., Bracken-Grissom, H.D., Durica, D.S., Mykles, D.L., 2023. CrusTome: a transcriptome database resource for large-scale analyses across Crustacea. G3: Genes, Genomes, Genetics 13. https://doi.org/10.1093/g3journal/jkad285
EGFR	EGFR	Progrf_EVm002669t2/1-206	Isopoda	Proasellus_grafi	CCGATCTAAGCAGTGGTATCAACGCAGAGTACGGGGGGAAGCAGAGAACGCTGGTACTTCCTCCAATATAAGAGGGGTTG GATATCCCAACTCTTCGAGGCCAGGATATGGATGGGTTGGCGACATGCGTCTCCATTTACCACTTGACGAAGATGACTAT CTCATGCCATCGGCTCAACCAAATGCTATAGCTAGTGTTGGCCCACCTCAGCAGCATTATATGGAGCTGGTTGCTGAAGG AATGGATAACGGACATCGCCATTCGACAAGTAATTATGAAAGACCTCACAATGTATGTAATCGTTCGCGCATTCCCAACG GTAATGGCTACGCCAATGGTTCAAGAAATGGTCAATGGACTGGAATGGACAATCCAGAGTATCATTTAATGAACA…	RSKQWYQRRVRGEAENAGTSSNIRGVGYPNSSRPGYGWVGDMRLHLPLDEDDYLMPSAQPNAIASVGPPQQH YMELVAEGMDNGHRHSTSNYERPHNVCNRSRIPNGNGYANGSRNGQWTGMDNPEYHLMNNNARMYGNQIHNY YPAVQQTVGVPVARNCYPTYSTSSCNSGGSISSIHTPPVHQPSSLSHGSQHEYYNEIPRTLR	CrusTome	Pérez-Moreno, J.L., Kozma, M.T., DeLeo, D.M., Bracken-Grissom, H.D., Durica, D.S., Mykles, D.L., 2023. CrusTome: a transcriptome database resource for large-scale analyses across Crustacea. G3: Genes, Genomes, Genetics 13. https://doi.org/10.1093/g3journal/jkad286
EGFR	EGFR	Progrf_EVm002669t1/1-206	Isopoda	Proasellus_grafi	AAGCAGTGGTATCAACGCAGAGTACGGGGGTCTGAACAATATCCAAGAGAAAATTCTCTTCGATATTGTTCAGATCCCCT CAAAATGCTTGATACTGAAATGGGAGATGACGACTGTTTTGAAGCAGAGAACGCTGGTACTTCCTCCAATATAAGAGGGG TTGGATATCCCAACTCTTCGAGGCCAGGATATGGATGGGTTGGCGACATGCGTCTCCATTTACCACTTGACGAAGATGAC TATCTCATGCCATCGGCTCAACCAAATGCTATAGCTAGTGTTGGCCCACCTCAGCAGCATTATATGGAGCTGGTTGCTGA AGGAATGGATAACGGACATCGCCATTCGACAAGTAATTATGAAAGACCTCACAATGTATGTAATCGTTCGCGCAT…	MLDTEMGDDDCFEAENAGTSSNIRGVGYPNSSRPGYGWVGDMRLHLPLDEDDYLMPSAQPNAIASVGPPQQH YMELVAEGMDNGHRHSTSNYERPHNVCNRSRIPNGNGYANGSRNGQWTGMDNPEYHLMNNNARMYGNQIHNY YPAVQQTVGVPVARNCYPTYSTSSCNSGGSISSIHTPPVHQPSSLSHGSQHEYYNEIPRTLR	CrusTome	Pérez-Moreno, J.L., Kozma, M.T., DeLeo, D.M., Bracken-Grissom, H.D., Durica, D.S., Mykles, D.L., 2023. CrusTome: a transcriptome database resource for large-scale analyses across Crustacea. G3: Genes, Genomes, Genetics 13. https://doi.org/10.1093/g3journal/jkad287
EGFR	EGFR	ProebrEVm000393t1/1-316	Isopoda	Proasellus_ebrensis	AAGCAGTGGTATCAACGCAGAGTAATCAACATTATCGGTGGATCATCCAAACATTTTGCAGTTGCTTGCCATTTGCATGA CGTCACAGATAATGTTGATTACTCAGTTGATGCCACTTGGATGTTTACTAGATTATGTTAGAAATAACAGGCTAAAGATT GGATCGAAACCCCTTTTAAATTGGTGCACGCAAATTGCTAGAGGAATGCACTATTTAGAAGAACGACGATTAGTGCATCG TGACTTGGCAGCAAGAAATGTTTTGGTTCAAACCCCAAATTGCGTTAAAATTACAGATTTCGGATTGGCAAAACTTCTAG ATTATAACGAAGAAGAATACAAAGCTGAGGGAGGAAAAATGCCTATTAAGTGGTTAGCTTTAGAGTGTATTCAAC…	MTSQIMLITQLMPLGCLLDYVRNNRLKIGSKPLLNWCTQIARGMHYLEERRLVHRDLAARNVLVQTPNCVKI TDFGLAKLLDYNEEEYKAEGGKMPIKWLALECIQHRIFTHKSDVWAFGVTVWELLNYGGKPYEQMPAKDVPD FLEKGERLAQPATCTMELYMILLQCWQLEANHRPSFRELAEEFAKFSRDPGRYLVIDGDKLMRLPSYTPQDE HELIHSLSSGIDGDGVVMGAEEYLHPKYGTSQQNHYNHNHLTSSSSTSEPATPIKKIAPHYPGGEYLSGQAE SPQNRQNMQREKKYAHLEAVHNSPQRPR	CrusTome	Pérez-Moreno, J.L., Kozma, M.T., DeLeo, D.M., Bracken-Grissom, H.D., Durica, D.S., Mykles, D.L., 2023. CrusTome: a transcriptome database resource for large-scale analyses across Crustacea. G3: Genes, Genomes, Genetics 13. https://doi.org/10.1093/g3journal/jkad288
EGFR	EGFR	ProbetEVm000349t2/1-1270	Isopoda	Proasellus_beticus	GAGTACGGGGGAGTATACCTTTGGTATTATCTATTTGATAACACAGGTTTTTACAGGTATTTTATCAAGACAAAAGTTTT CTTTCTTGAAAAGTGTTTTAATAAATTTTTATCTGAAAAACTTAAGTCTATTCTGGCCAACAAAAGACAGAAAAATGCGC GATCCTCCGGGATGAGTAAAATTTTTAAGCGTATGAAACTAAGGGGGGGCTGCCCCCTTCCCTGGCACTTTTACAAGGCC TGGGAGGGAGGGTTTAGCCCTCACAATTAGCTTGTGAGAAAATCTATACTAAGGGGTCAAAAGTGCAATTGTCTTAAATA TATGAAAATAAAAAACTATGCTTTGTGAAATGCTAAAGACGTTGAGAACTTCGCTGAATGTGTGCCAAACAAAAT…	MGISPTLLQLLTIVTLVFCTLCIVTTLAELNKGKICIGTNGRMSVPSNRDHHYRNLRDRYINCTYVDGNLEL TWLQDENLDLSFLQYIREVTGYVLISHVDVKRVVFPSLQIIRGRTLFKLSVADESFALLVMLSKMNTLEMPA LRDILEGSVSLFNNYNLCHVKSINWTEIMSDPNSKYFYTYNFTQPQRTCHCHESCERGCWGEGTDNCQKFSK ITCSPQCHDGRCYGPGPRDCCHLFCAGGCSGPTQSDCLACHNFFDDGECKQECPPMKRYNTITYSWEPNPNG KYAYGATCVRDCPGHLLKDSGACVRSCPAKKKAMDGECVRCNGPCPKTCQGVENVHSGNIDSFKGCTIIEGS LIILDHSFDGFQHVYKNFTFGEKYPEMHPSKLEV…	CrusTome	Pérez-Moreno, J.L., Kozma, M.T., DeLeo, D.M., Bracken-Grissom, H.D., Durica, D.S., Mykles, D.L., 2023. CrusTome: a transcriptome database resource for large-scale analyses across Crustacea. G3: Genes, Genomes, Genetics 13. https://doi.org/10.1093/g3journal/jkad289
EGFR	EGFR	ProjalEVm004473t1/1-268	Isopoda	Proasellus_jaloniacus	GGATTGTCTCAAAACAAGGAAATTTTTGAAGAAGCTTATATTATGGCGTCGGTGGATCATCCAAACATTTTGCAGTTGCT TGCCATTTGCATGACTTCGCAGATAATGTTGATTACTCAGTTGATGCCACTTGGATGCTTACTAGATTATGTTAGAAATA ACAGGCTAAAGATTGGATCGAAACCTCTTTTAAATTGGTGCACGCAAATTGCTAGAGGAATGCACTATCTAGAAGAACGA AGACTAGTGCATCGTGACTTGGCAGCAAGAAATGTTTTGGTTCAAACTCCAAATTGCGTTAAGATTACAGATTTCGGATT GGCAAAACTTCTAGATTATAACGAAGAAGAATACAAAGCTGACGGAGGAAAAATGCCTATTAAGTGGTTAGCTTT…	MASVDHPNILQLLAICMTSQIMLITQLMPLGCLLDYVRNNRLKIGSKPLLNWCTQIARGMHYLEERRLVHRD LAARNVLVQTPNCVKITDFGLAKLLDYNEEEYKADGGKMPIKWLALECIQHRIFTHKSDVWAFGVTVWELLN YGGKPYEQMPAKDVPDFLEKGERLAQPATCTMELYMILLQCWQLEANHRPSFRELAEDFAKFSRDPGRYLVI DGDKLMRLPSYTPQDEHELIHSLSSGIDGDGVVMGAEEYLHPKYGTSQQNHY	CrusTome	Pérez-Moreno, J.L., Kozma, M.T., DeLeo, D.M., Bracken-Grissom, H.D., Durica, D.S., Mykles, D.L., 2023. CrusTome: a transcriptome database resource for large-scale analyses across Crustacea. G3: Genes, Genomes, Genetics 13. https://doi.org/10.1093/g3journal/jkad290
EGFR	EGFR	ProsolEVm005957t1/1-234	Isopoda	Proasellus_solanasi	AATGCCTATTAAGTGGTTAGCTTTAGAATGTATTCAACACAGAATATTCACACACAAATCAGACGTGTGGGCTTTTGGAG TTACAGTGTGGGAATTGCTAAATTACGGAGGAAAGCCTTATGAACAAATGCCAGCTAAAGATGTCCCAGACTTTTTGGAA AAGGGAGAAAGACTTGCCCAACCAGCCACATGCACAATGGAACTTTATATGATTTTGCTTCAGTGTTGGCAGCTTGAAGC AAACCATAGACCGAGTTTTCGCGAATTGGCAGAGGAATTTGCTAAATTTTCTCGTGATCCTGGGAGATATTTAGTTATTG ACGGAGATAAACTAATGAGACTACCATCGTACACACCTCAAGATGAACATGAATTAATTCACAGTTTGTCATCTG…	MPIKWLALECIQHRIFTHKSDVWAFGVTVWELLNYGGKPYEQMPAKDVPDFLEKGERLAQPATCTMELYMIL LQCWQLEANHRPSFRELAEEFAKFSRDPGRYLVIDGDKLMRLPSYTPQDEHELIHSLSSGIDGDGVVMGAEE YLHPKYGTSQQNHCNHNNHTSSSSTSEPATPIKKIAPHYPGGEYLSGQAESPQNRQNMQREKKYAHLEAVHN SPQRPRENSLRYCSDPPY	CrusTome	Pérez-Moreno, J.L., Kozma, M.T., DeLeo, D.M., Bracken-Grissom, H.D., Durica, D.S., Mykles, D.L., 2023. CrusTome: a transcriptome database resource for large-scale analyses across Crustacea. G3: Genes, Genomes, Genetics 13. https://doi.org/10.1093/g3journal/jkad291
EGFR	EGFR	ProracEVm000288t5/1-236	Isopoda	Proasellus_racovitzai	AACGCAGAGTTGAGGGAGGAAAAATGCCTATTAAGTGGTTAGCTTTAGAGTGTATTCAACACAGAATATTCACCCACAAA TCAGACGTATGGGCTTTTGGAGTTACAGTGTGGGAATTGTTAAATTACGGAGGAAAGCCTTATGAACAAATGCCAGCTAA AGATGTCCCTGACTTTTTGGAAAAGGGAGAAAGACTTGCACAACCAGCCACATGCACAATGGAGCTTTATATGATTTTGC TTCAGTGTTGGCAGCTTGAAGCAAACCATAGACCAAGTTTTCGCGAATTAGCAGAGGAATTTGCTAAATTTTCTCGTGAT CCTGGGAGATATTTAGTAATTGATGGAGATAAATTAATGAGACTACCATCGTATACACCTCAAGATGAACATGAA…	MPIKWLALECIQHRIFTHKSDVWAFGVTVWELLNYGGKPYEQMPAKDVPDFLEKGERLAQPATCTMELYMIL LQCWQLEANHRPSFRELAEEFAKFSRDPGRYLVIDGDKLMRLPSYTPQDEHELIHSLSSGIDGDGVVMGAEE YLHPKYGTSPQNHYNHNHHTSSSSTSEPATPIKKIAPHYPGGEYLSGLAESPQNRQNMQREKKYAHLEAVHN SPQRPRENSLRYCSDPRTLR	CrusTome	Pérez-Moreno, J.L., Kozma, M.T., DeLeo, D.M., Bracken-Grissom, H.D., Durica, D.S., Mykles, D.L., 2023. CrusTome: a transcriptome database resource for large-scale analyses across Crustacea. G3: Genes, Genomes, Genetics 13. https://doi.org/10.1093/g3journal/jkad292
EGFR	EGFR	ProartEVm003724t2/1-346	Isopoda	Proasellus_arthrodilus	GTAAAAGAAGCCGAATTGAGACTTGGAGGACTTTTGGGAGCCGGAGCCTTTGGCGTTGTTAATAAAGGAGTGTGGGTGCC GGATGGAGAAAATGTTAAAATCCCCGTCGCTATAAAAGTTCTCAAAGATAGAACTGGATTGTCTCAAAACAAGGAAATTT TTGAAGAAGCTTATATTATGGCGTCGGTGGATCATCCAAACATTTTGCAGTTGCTTGCCATTTGCATGACGTCACAGATA ATGTTGATTACTCAATTGATGCCACTTGGATGTTTACTAGATTATGTGAGAAATAACAGACTAAAGATTGGATCGAAACC TCTTTTAAATTGGTGCACGCAAATTGCTAGAGGAATGCACTATCTAGAAGAACGACGATTAGTGCATCGTGACTT…	MASVDHPNILQLLAICMTSQIMLITQLMPLGCLLDYVRNNRLKIGSKPLLNWCTQIARGMHYLEERRLVHRD LAARNVLVQTPNCVKITDFGLAKLLDYNEEEYKAEGGKMPIKWLALECIQHRIFTHKSDVWAFGVTVWELLN YGGKPYEQMPAKDVPDFLEKGERLAQPATCTMELYMILLQCWQLEANHRPSFRELAEEFAKFSRDPGRYLVI DGDKLMRLPSYTPQDEHELIHSLSSGIDGDGVVMGAEEYLHPKYGTSQQNHYNHNHHTSSSSTSEPVTPIKK IAPHYPGGEYLSGQAESPQNRQNMQREKKYAHLEAVHNSPQRPRENSLRYCSDPRTLR	CrusTome	Pérez-Moreno, J.L., Kozma, M.T., DeLeo, D.M., Bracken-Grissom, H.D., Durica, D.S., Mykles, D.L., 2023. CrusTome: a transcriptome database resource for large-scale analyses across Crustacea. G3: Genes, Genomes, Genetics 13. https://doi.org/10.1093/g3journal/jkad293
EGFR	EGFR	ProspeEVm001978t1/1-430	Isopoda	Proasellus_spelaeus	TATGATGACAATGAGCCTTTGAAACCTACCAACATTAAACCAAACTTGGCAAAATTAAGAATAGTAAAAGAAGCTGAATT GAGACTTGGAGGACTTTTGGGAGCCGGAGCCTTTGGCGTTGTTAATAAGGGAGTGTGGGTGCCGGATGGAGAAAATGTTA AAATCCCCGTCGCTATAAAAGTTCTCAAAGATAGAACTGGATTGTCTCAAAACAAGGAAATTTTTGAAGAAGCTTATATT ATGGCGTCGGTGGATCACCCAAACATTTTGCAGTTGCTTGCCATTTGCATGACGTCACAGATAATGTTGATTACTCAGTT AATGCCACTTGGATGTTTACTAGATTATGTGAGAAATAACAGGCTAAAGATTGGATCGAAACCTCTTTTAAATTG…	YDDNEPLKPTNIKPNLAKLRIVKEAELRLGGLLGAGAFGVVNKGVWVPDGENVKIPVAIKVLKDRTGLSQNK EIFEEAYIMASVDHPNILQLLAICMTSQIMLITQLMPLGCLLDYVRNNRLKIGSKPLLNWCTQIARGMHYLE ERRLVHRDLAARNVLVQTPNCVKITDFGLAKLLDYNEEEYKAEGGKMPIKWLALECIQHRIFTHKSDVWAYG VTVWELLNYGGKPYEQMPAKDVPDFLEKGERLAQPATCTMELYMILLQCWQLEANHRPSFRELAEEFAKFSR DPGRYLVIDGDKLMRLPSYTPQDEHELIHSLSSGIDGDGVVMGAEEYLHPKYGTSQQNHYNHNHHTSSSSTS EPATPIKKIAPHYPGGEYLSGQAESPQNRQNMQR…	CrusTome	Pérez-Moreno, J.L., Kozma, M.T., DeLeo, D.M., Bracken-Grissom, H.D., Durica, D.S., Mykles, D.L., 2023. CrusTome: a transcriptome database resource for large-scale analyses across Crustacea. G3: Genes, Genomes, Genetics 13. https://doi.org/10.1093/g3journal/jkad294
EGFR	EGFR	ProibeEVm001491t3/1-227	Isopoda	Proasellus_ibericus	TCTCACAAATCAGACGTATGGGCTTTTGGAGTTACAGTGTGGGAATTGTTGAATTACGGAGGAAAGCCTTATGAACAAAT GCCAGCTAAAGATGTCCCGGACTTTTTGGAAAAGGGAGAAAGACTTGCCCAACCAGCCACATGCACAATGGAACTTTATA TGATTTTGCTTCAGTGTTGGCAGCTTGAAGCAAACCATAGACCAAGTTTTCGCGAATTAGCAGAAGAATTTGCTAAATTT TCTCGCGATCCTGGGAGATATTTAGTAATTGATGGAGATAAACTAATGAGACTACCATCGTATACACCTCAAGATGAACA TGAATTAATTCACAGTTTGTCATCTGGGATTGATGGGGATGGTGTGGTGATGGGAGCTGAGGAATACCTTCATCC…	SHKSDVWAFGVTVWELLNYGGKPYEQMPAKDVPDFLEKGERLAQPATCTMELYMILLQCWQLEANHRPSFRE LAEEFAKFSRDPGRYLVIDGDKLMRLPSYTPQDEHELIHSLSSGIDGDGVVMGAEEYLHPKYGTSQQNHYNH NHHTSSSSTSEPATPIKKIDPHYPGGEYLSGQAESPQNRQNMQREKKYAHLEAVHNSPQRPRENSLRYCSDP PYSALIPLLRS	CrusTome	Pérez-Moreno, J.L., Kozma, M.T., DeLeo, D.M., Bracken-Grissom, H.D., Durica, D.S., Mykles, D.L., 2023. CrusTome: a transcriptome database resource for large-scale analyses across Crustacea. G3: Genes, Genomes, Genetics 13. https://doi.org/10.1093/g3journal/jkad295
EGFR	EGFR	ProortEVm001367t2/1-254	Isopoda	Proasellus_ortizi	TGGTATCAACGCAGAGTACGGGGGGAAGATGAATGCCCTGAGGATCATTATGCAGATGAAATTAAAAAGGAATGCGTTAA GTGTTCATCTGAATGCTCAGATGGTTGTACTGGCCCTTCAGAATCTGACTGTAAAGCGTGTCGCAACTACAGGATCTATT ACGAAGGGCAGCCTGGTGTCAATAACACTAACTTCAATTGCACTGCCACTTGTCCAATTGAATTCCCATTTAAAGTGTTT CCAGAGGACGTTTCCGATCCCTACTGCGCCAAAGATCAGCTTCCATTATCAATGGATGACGAAAGTATGACAGCAATACT TGGAGGAACTTTGGGTTGCTTCTTCTTACTTGTAATCTTTTTCTTAGTTCTTTGCTACTTATGGTGGCAAAGAAA…	WYQRRVRGEDECPEDHYADEIKKECVKCSSECSDGCTGPSESDCKACRNYRIYYEGQPGVNNTNFNCTATCP IEFPFKVFPEDVSDPYCAKDQLPLSMDDESMTAILGGTLGCFFLLVIFFLVLCYLWWQRNKTKAAALKMTMT MMPYDDNEPLKPTNIKPNLAKLRIVKEAELRLGGLLGAGAFGVVNKGVWVPDGENVKIPVAIKVLKDRTGLS QNKEIFEEAYIMASVDHPNILQLLAICMTSQIMLITLR	CrusTome	Pérez-Moreno, J.L., Kozma, M.T., DeLeo, D.M., Bracken-Grissom, H.D., Durica, D.S., Mykles, D.L., 2023. CrusTome: a transcriptome database resource for large-scale analyses across Crustacea. G3: Genes, Genomes, Genetics 13. https://doi.org/10.1093/g3journal/jkad296
EGFR	EGFR	ProracEVm000288t2/1-703	Isopoda	Proasellus_racovitzai	GTACGGGGGTAATGCAAATGGGACATGCGAGAGCTGTCATGAAAACTGTGTAGACGGTTGCACAGGATCCAGCAATACCG TGGGATTTGGTGGTTACAACTCTTGTAAAAAAGCATTGTTGAATAGTAAAAACGAGGTGGAATACTGCTTAAATATTGAA GAATCTTGTCCAAGCAGTTACTTTTCTGACATTTTAGTACGACAAGAATCTGGACAGTTGAGAAATATGGCTGGCAATAC GGTATGTAGGAAATGCCATCCAAGATGCAAGAATTGTACTGCTTACGGAATTCATATTAGTGTCTGCCAAGAATGCTCAA TGTATCGACGAAAGGAACATTGTGAAGATGAATGTCCTGAGGATCATTATGCTGATGAAATTAAAAAGGAATGCG…	YGGNANGTCESCHENCVDGCTGSSNTVGFGGYNSCKKALLNSKNEVEYCLNIEESCPSSYFSDILVRQESGQ LRNMAGNTVCRKCHPRCKNCTAYGIHISVCQECSMYRRKEHCEDECPEDHYADEIKKECVKCSSECSDGCTG PSESDCKACRNYRIYYEGQPGVNNTNFNCTATCPVEFPFKVFPEDVSDPYCAKDQLPLSMDDESMTAILGGT LGCFFLLVIFFLVLCYLWWQRNKTKAAALKMTMTMMPYDDNEPLKPTNIKPNLAKLRIVKEAELRLGGLLGA GAFGVVNKGVWVPDGENVKIPVAIKVLKDRTGLSQNKEIFEEAYIMASVDHPNILQLLAICMTSQIMLITQL MPLGCLLDYVRNNRLKIGSKPLLNWCTQIARGMH…	CrusTome	Pérez-Moreno, J.L., Kozma, M.T., DeLeo, D.M., Bracken-Grissom, H.D., Durica, D.S., Mykles, D.L., 2023. CrusTome: a transcriptome database resource for large-scale analyses across Crustacea. G3: Genes, Genomes, Genetics 13. https://doi.org/10.1093/g3journal/jkad297
EGFR	EGFR	ProracEVm000288t1/1-448	Isopoda	Proasellus_racovitzai	AACGCAGAGTTGAGGGAGGAAAAATGCCTATTAAGTGGTTAGCTTTAGAGTGTATTCAACACAGAATATTCACCCACAAA TCAGACGTATGGGCTTTTGGAGTTACAGTGTGGGAATTGTTAAATTACGGAGGAAAGCCTTATGAACAAATGCCAGCTAA AGATGTCCCTGACTTTTTGGAAAAGGGAGAAAGACTTGCACAACCAGCCACATGCACAATGGAGCTTTATATGATTTTGC TTCAGTGTTGGCAGCTTGAAGCAAACCATAGACCAAGTTTTCGCGAATTAGCAGAGGAATTTGCTAAATTTTCTCGTGAT CCTGGGAGATATTTAGTAATTGATGGAGATAAATTAATGAGACTACCATCGTATACACCTCAAGATGAACATGAA…	MPIKWLALECIQHRIFTHKSDVWAFGVTVWELLNYGGKPYEQMPAKDVPDFLEKGERLAQPATCTMELYMIL LQCWQLEANHRPSFRELAEEFAKFSRDPGRYLVIDGDKLMRLPSYTPQDEHELIHSLSSGIDGDGVVMGAEE YLHPKYGTSPQNHYNHNHHTSSSSTSEPATPIKKIAPHYPGGEYLSGLAESPQNRQNMQREKKYAHLEAVHN SPQRPRENSLRYCSDPLKMLDTEMGDDDCFEAENAGTSSNMRVVGYPNSSRPGYGWVGDMRLHLPLDEDDYL MPSAQPNAIASVGPPQQHYMELVAEGMDNCHRHSNSNYERQHNVCNRSHIPNGNGYVNGTRNGQRTGMDNPE YHLMNNNARMYGNQIPNYYPTVQQTVGVPVARNC…	CrusTome	Pérez-Moreno, J.L., Kozma, M.T., DeLeo, D.M., Bracken-Grissom, H.D., Durica, D.S., Mykles, D.L., 2023. CrusTome: a transcriptome database resource for large-scale analyses across Crustacea. G3: Genes, Genomes, Genetics 13. https://doi.org/10.1093/g3journal/jkad298
EGFR	EGFR	ProracEVm000288t3/1-321	Isopoda	Proasellus_racovitzai	CCGATCTAAGCAGTGGTATCAACGCAGAGTACGGGGTATTTCGTTGTAATACTCATGTTGTGAACCATGAGAAAGCGAAG ACGGCTGATGAACTTGTTGAGTGTGGTTGGATGAAATGCTTCCGCCACTGTTACACGAACTTGTACTGTACGTTGGGTAA CAATTTCTAGCAACTGGCACACCTACAGTTTGTTGAACAGTTGGATAGTAGTTAGGAATCTGATTTCCATACATTCGAGC ATTATTGTTCATTAAATGATACTCTGGATTGTCCATTCCAGTCCGTTGACCATTTCTTGTACCATTGACGTAACCATTAC CGTTGGGAATGTGCGAACGATTACATACATTATGTTGTCTTTCATAATTACTATTGGAATGGCGATGGCAGTTAT…	MSPTHPYPGLEELGYPTTLILEEVPAFSASKQSSSPISVSSILRGSEQYRREFSLGLCGELWTASRWAYFFS RCIFCLFWGDSASPLKYSPQRPRENSLRYCSDPLKMLDTEMGDDDCFEAENAGTSSNMRVVGYPNSSRPGYG WVGDMRLHLPLDEDDYLMPSAQPNAIASVGPPQQHYMELVAEGMDNCHRHSNSNYERQHNVCNRSHIPNGNG YVNGTRNGQRTGMDNPEYHLMNNNARMYGNQIPNYYPTVQQTVGVPVARNCYPTYSTSSCNSGGSISSNHTQ QVHQPSSLSHGSQHEYYNEIPRLPSTPRSETTV	CrusTome	Pérez-Moreno, J.L., Kozma, M.T., DeLeo, D.M., Bracken-Grissom, H.D., Durica, D.S., Mykles, D.L., 2023. CrusTome: a transcriptome database resource for large-scale analyses across Crustacea. G3: Genes, Genomes, Genetics 13. https://doi.org/10.1093/g3journal/jkad299
EGFR	EGFR	ProortEVm000854t2/1-208	Isopoda	Proasellus_ortizi	GGAGGAAAAATGCCTATTAAGTGGTTAGCTTTAGAGTGTATTCAACACAGAATATTCACTCACAAATCAGACGTATGGGC TTTTGGAGTTACAGTGTGGGAATTGTTAAATTACGGAGGAAAGCCTTATGAACAAATGCCAGCTAAAGATGTCCCGGACT TTTTGGAAAAGGGAGAAAGACTTGCCCAACCAGCCACATGCACAATGGAACTATATATGATTTTGCTTCAGTGTTGGCAG CTTGAAGCAAACCATAGACCAAGTTTTCGCGAATTAGCAGAAGAATTTGCTAAATTTTCTCGTGATCCTGGGAGATATTT AGTAATTGATGGAGATAAATTAATGAGACTACCATCGTATACACCTCAAGATGAACATGAATTAATTCACAGTTT…	MPIKWLALECIQHRIFTHKSDVWAFGVTVWELLNYGGKPYEQMPAKDVPDFLEKGERLAQPATCTMELYMIL LQCWQLEANHRPSFRELAEEFAKFSRDPGRYLVIDGDKLMRLPSYTPQDEHELIHSLSSGIDGDGVVMGAEE YLHPKYGTSQQNHYNHNHHTSSSSTSEPATPIKKIAPHYPGGEYLSGQAESPQNRQDMQREKKY	CrusTome	Pérez-Moreno, J.L., Kozma, M.T., DeLeo, D.M., Bracken-Grissom, H.D., Durica, D.S., Mykles, D.L., 2023. CrusTome: a transcriptome database resource for large-scale analyses across Crustacea. G3: Genes, Genomes, Genetics 13. https://doi.org/10.1093/g3journal/jkad300
EGFR	EGFR	ProbetEVm011873t1/1-214	Isopoda	Proasellus_beticus	TAAAATGCTTGATACTGAAATGGGAGATGACGACTGTTTTGAAGCAGAGAATGCTGGTACTTCCTCTAATATGAGAGGGG TTGGATATCCCAACTCTTCGAGGCCAGGGTATGGATGGGTTGGCGATATGCGCCTCCATTTGCCACTTGACGAAGATGAC TATCTCATGCCATCGGCTCAACCAAATGCTATGGCTAGTGTTGGCCCACCTCAACAGCATTATATGGAGCTAGTGGCTGA AGGAATGGATAACGGCCATCGCCATTCCACAAGTAATTATGAAAGACAACACAATGTATGTAATCGTTCGCGCATTCCCA ACGGTAATGGCTACGCCAATGGTACAAGAAATGGTCAATGGACTGGAATGGACAATCCAGAGTATCATTTAATGA…	MLDTEMGDDDCFEAENAGTSSNMRGVGYPNSSRPGYGWVGDMRLHLPLDEDDYLMPSAQPNAMASVGPPQQH YMELVAEGMDNGHRHSTSNYERQHNVCNRSRIPNGNGYANGTRNGQWTGMDNPEYHLMNNNARMYGSQIHNY YPAVQQTVGVPVARNCYPKYSSSSCNSGGSISSNHTQQVHQPPSLSHSSQHEYYNEIPRLPSTPRSETTV	CrusTome	Pérez-Moreno, J.L., Kozma, M.T., DeLeo, D.M., Bracken-Grissom, H.D., Durica, D.S., Mykles, D.L., 2023. CrusTome: a transcriptome database resource for large-scale analyses across Crustacea. G3: Genes, Genomes, Genetics 13. https://doi.org/10.1093/g3journal/jkad301
EGFR	EGFR	ProortEVm000854t1/1-289	Isopoda	Proasellus_ortizi	CGTCACAGATAATGTTGATTACTCAGTTGATGCCACTTGGATGTTTACTAGATTATGTGAGAAATAACAGGCTAAAGATT GGATCGAAACCCCTTTTAAATTGGTGCACGCAAATTGCTAGAGGAATGCACTATCTAGAAGAACGACGATTAGTGCATCG TGACTTGGCAGCAAGAAATGTTTTGGTTCAAACCCCAAATTGCGTTAAAATTACAGATTTCGGATTGGCAAAACTTCTAG ATTATAACGAAGAAGAATACAAAGCTGAGGGAGGAAAAATGCCTATTAAGTGGTTAGCTTTAGAGTGTATTCAACACAGA ATATTCACTCACAAATCAGACGTATGGGCTTTTGGAGTTACAGTGTGGGAATTGTTAAATTACGGAGGAAAGCCT…	MLITQLMPLGCLLDYVRNNRLKIGSKPLLNWCTQIARGMHYLEERRLVHRDLAARNVLVQTPNCVKITDFGL AKLLDYNEEEYKAEGGKMPIKWLALECIQHRIFTHKSDVWAFGVTVWELLNYGGKPYEQMPAKDVPDFLEKG ERLAQPATCTMELYMILLQCWQLEANHRPSFRELAEEFAKFSRDPGRYLVIDGDKLMRLPSYTPQDEHELIH SLSSGIDGDGVVMGAEEYLHPKYGTSQQNHYNHNHHTSSSSTSEPATPIKKIAPHYPGGEYLSGQAESPQNR Q	CrusTome	Pérez-Moreno, J.L., Kozma, M.T., DeLeo, D.M., Bracken-Grissom, H.D., Durica, D.S., Mykles, D.L., 2023. CrusTome: a transcriptome database resource for large-scale analyses across Crustacea. G3: Genes, Genomes, Genetics 13. https://doi.org/10.1093/g3journal/jkad302
EGFR	EGFR	ProrecEVm001473t2/1-558	Isopoda	Proasellus_rectus	AACTGTATTGTCTCAAAACAAGGAAATTTTTGAAGAAGCTTATATTATGGCCTCGGTGGATCATCCAAACATTTTGCAGT TGCTTGCCATTTGCATGACATCACAGATAATGTTGATTACTCAATTGATGCCACTTGGATGTTTACTAGATTATGTGAGA AATAACAGGCTAAAGATTGGATCAAAACCACTTTTAAATTGGTGCACGCAAATTGCTAGAGGAATGCACTATCTAGAAGA ACGACGATTAGTGCATCGTGACTTGGCAGCAAGAAATGTTTTGGTTCAAACTCCAAATTGTGTTAAAATTACAGATTTCG GATTGGCAAAACTTCTAGATTATAACGAAGAAGAATACAAAGCTGAGGGAGGAAAAATGCCTATTAAGTGGTTAG…	MASVDHPNILQLLAICMTSQIMLITQLMPLGCLLDYVRNNRLKIGSKPLLNWCTQIARGMHYLEERRLVHRD LAARNVLVQTPNCVKITDFGLAKLLDYNEEEYKAEGGKMPIKWLALECIQHRIFTHKSDVWAFGVTVWELLN YGGKPYEQMPAKDVPDFLEKGERLAQPATCTMELYMILLQCWQLEANHRPSFRELAEEFAKFSRDPGRYLVI DGDKLMRLPSYTPQDEHELIHSLSSGIDGDGVVMGAEEYLHPKYGTSQQNHYNHNHHTSSSSTSEPATPIKK IAPHYPGGEYLSGQAESPQNRQNMQREKKYAHLEAVHNSPQRPRENSLRYCSDPLKMLDTEMGDDDCFEAEN AGTSSNMRGVGYPNSSRPGYGWVGDMRLHLPLDE…	CrusTome	Pérez-Moreno, J.L., Kozma, M.T., DeLeo, D.M., Bracken-Grissom, H.D., Durica, D.S., Mykles, D.L., 2023. CrusTome: a transcriptome database resource for large-scale analyses across Crustacea. G3: Genes, Genomes, Genetics 13. https://doi.org/10.1093/g3journal/jkad303
EGFR	EGFR	PromerEVm000293t1/1-1041	Isopoda	Proasellus_meridianus	ATCTTTTTCTTCTCTATATATTGTTAAAACATCTTTAAAGAGTTTGGGTGTAAGGTCTTTGAAACGTATTAGATCGGGAA GTGTTTACATTCTCGAAAATAATAATCTATGTTTCGCCGAAAATATAAATTGGAGAAAACTTGTAAAAGGCGACGATGCA AAGTCACAATTACTGCTTCAGAATAACCGCGCAGCAAACCAATGTGCGGACGAAGGTCACGTGTGTCATAATGAATGCAG CAAGGATGGTTGTTGGGACAGAGGAGAAGATCAGTGTTTATCTTGTGAAAATTATAAATTAGAAGAGAGGTGCGTTAATA GTTGTTTAGCGCCTAACATTTACGAGAAGAATTCTAAAGAATGTTCCTATTGTCATGAACAATGCTATGGTGGCT…	SFSSLYIVKTSLKSLGVRSLKRIRSGSVYILENNNLCFAENINWRKLVKGDDAKSQLLLQNNRAANQCADEG HVCHNECSKDGCWDRGEDQCLSCENYKLEERCVNSCLAPNIYEKNSKECSYCHEQCYGGCNGADSDSCFQCR NVKDGPYCVEKCPETKYNANGTCESCHENCVDGCTGSNNTVGFGGCNSCKKALLNSKNEVEYCLNIEESCPS SYFSDILVRQESGQLRNMAGNTVCRKCHPRCKNCTAYGIHISVCQECSMYRRKEHCEDECPEDHYANEIKKE CVKCSSECSDGCTGPSESDCKACRNYRIYYEGQPGVNNTNFNCTATCPIEFPFKVFPEDVSDPYCAKDQLPL SMDDESMTAILGGTLGCFFLLVIFFLVLCYLWWQ…	CrusTome	Pérez-Moreno, J.L., Kozma, M.T., DeLeo, D.M., Bracken-Grissom, H.D., Durica, D.S., Mykles, D.L., 2023. CrusTome: a transcriptome database resource for large-scale analyses across Crustacea. G3: Genes, Genomes, Genetics 13. https://doi.org/10.1093/g3journal/jkad304
EGFR	EGFR	ProartEVm003724t1/1-329	Isopoda	Proasellus_arthrodilus	AATTCTCTTCGATATTGTTCAGATCCCCTCAAAATGCTTGATACTGAAATGGGAGATATTTAGTAATTGATGGAGATAAA CTAATGAGACTACCATCGTATACACCTCAAGATGAACATGAATTAATTCACAGTTTGTCATCTGGGATTGATGGGGATGG AGTGGTGATGGGAGCTGAGGAATACCTTCATCCAAAGTATGGAACATCGCAACAAAATCATTACAACCACAATCATCACA CATCTTCATCATCCACATCAGAACCGGTAACCCCAATAAAGAAAATTGCCCCACATTACCCAGGAGGAGAATATTTGAGT GGGCAGGCAGAGTCTCCTCAAAATAGACAGAATATGCAACGTGAGAAAAAGTATGCCCATCTGGAAGCTGTCCAC…	MRLPSYTPQDEHELIHSLSSGIDGDGVVMGAEEYLHPKYGTSQQNHYNHNHHTSSSSTSEPVTPIKKIAPHY PGGEYLSGQAESPQNRQNMQREKKYAHLEAVHNSPQRPRENSLRYCSDPLKMLDTEMGDDDCFEAESAGTSS NMRGVGYPNSSRPGYGWVGDMRLHLPLDEDDYLMPSAQSNAMASVGPPQQHYMELVAEGMDNGHRHSTSNYE RQHNVCNRSRIPNGNGYANGARNGQWTGMDNPEYHLMNNNARMYGNQIPNYYPAVQQTVGVPVARNCYPTYS TSSCNSGGSISSNHTQQVHQPSSLSHGSQHEYYNEIPRTLR	CrusTome	Pérez-Moreno, J.L., Kozma, M.T., DeLeo, D.M., Bracken-Grissom, H.D., Durica, D.S., Mykles, D.L., 2023. CrusTome: a transcriptome database resource for large-scale analyses across Crustacea. G3: Genes, Genomes, Genetics 13. https://doi.org/10.1093/g3journal/jkad305
EGFR	EGFR	ProartEVm003724t3/1-306	Isopoda	Proasellus_arthrodilus	TCTTCGATATTGTTCAGATCCCCTCAAAATGCTTGATACTGAAATGGGAGCTGAGGAATACCTTCATCCAAAGTATGGAA CATCGCAACAAAATCATTACAACCACAATCATCACACATCTTCATCATCCACATCAGAACCGGTAACCCCAATAAAGAAA ATTGCCCCACATTACCCAGGAGGAGAATATTTGAGTGGGCAGGCAGAGTCTCCTCAAAATAGACAGAATATGCAACGTGA GAAAAAGTATGCCCATCTGGAAGCTGTCCACAATTCCCCACAGAGACCAAGAGAAAATTCTCTTCGATATTGTTCAGATC CCCTCAAAATGCTTGATACTGAAATGGGAGATGACGACTGTTTTGAAGCAGAGAGTGCAGGTACTTCCTCCAATA…	MLDTEMGAEEYLHPKYGTSQQNHYNHNHHTSSSSTSEPVTPIKKIAPHYPGGEYLSGQAESPQNRQNMQREK KYAHLEAVHNSPQRPRENSLRYCSDPLKMLDTEMGDDDCFEAESAGTSSNMRGVGYPNSSRPGYGWVGDMRL HLPLDEDDYLMPSAQSNAMASVGPPQQHYMELVAEGMDNGHRHSTSNYERQHNVCNRSRIPNGNGYANGARN GQWTGMDNPEYHLMNNNARMYGNQIPNYYPAVQQTVGVPVARNCYPTYSTSSCNSGGSISSNHTQQVHQPSS LSHGSQHEYYNEIPRTLR	CrusTome	Pérez-Moreno, J.L., Kozma, M.T., DeLeo, D.M., Bracken-Grissom, H.D., Durica, D.S., Mykles, D.L., 2023. CrusTome: a transcriptome database resource for large-scale analyses across Crustacea. G3: Genes, Genomes, Genetics 13. https://doi.org/10.1093/g3journal/jkad306
EGFR	EGFR	ProibeEVm001491t1/1-327	Isopoda	Proasellus_ibericus	TCTTCGATATTGTTCAGATCCCCTTAAAATGCTTGATACGGAAATGGAAGATGAACATGAATTAATTCACAGTTTGTCAT CTGGGATTGATGGGGATGGTGTGGTGATGGGAGCTGAGGAATACCTTCATCCAAAGTATGGAACATCGCAACAAAATCAT TACAACCACAATCATCACACGTCTTCATCATCCACTTCAGAACCGGCAACCCCAATAAAGAAAATTGACCCACATTACCC AGGAGGAGAATATTTGAGTGGCCAGGCAGAGTCTCCCCAAAATAGACAGAATATGCAACGTGAGAAAAAGTATGCCCATC TGGAAGCAGTCCACAATTCCCCACAGAGACCAAGAGAAAATTCTCTTCGATATTGTTCAGATCCCCTTAAAATGC…	MLDTEMEDEHELIHSLSSGIDGDGVVMGAEEYLHPKYGTSQQNHYNHNHHTSSSSTSEPATPIKKIDPHYPG GEYLSGQAESPQNRQNMQREKKYAHLEAVHNSPQRPRENSLRYCSDPLKMLDTEMGDDDCFEAENAGPSSNM RGVGYPNSSRPGYGWVGDMRLHLPLDEDDYLMPSAQPNAMACVGPPQQHYMELVAEGMDNGHRHSTSNYERQ HNLCNRSRIPNGNGYANGARNGQWTGMDNPEYHLMNNNVRMYGNQIPNYYPAVQQTVGVPVARNCYPTYSTS SCNSGGSISSNHTQQVHQPSSLSHSSQHEYYNEIPRTLR	CrusTome	Pérez-Moreno, J.L., Kozma, M.T., DeLeo, D.M., Bracken-Grissom, H.D., Durica, D.S., Mykles, D.L., 2023. CrusTome: a transcriptome database resource for large-scale analyses across Crustacea. G3: Genes, Genomes, Genetics 13. https://doi.org/10.1093/g3journal/jkad307
EGFR	EGFR	ProibeEVm001491t2/1-268	Isopoda	Proasellus_ibericus	ATGGGAGATGACGACTGTTTTGAGGCAGAGAATGCAGGAGGAGAATATTTGAGTGGCCAGGCAGAGTCTCCCCAAAATAG ACAGAATATGCAACGTGAGAAAAAGTATGCCCATCTGGAAGCAGTCCACAATTCCCCACAGAGACCAAGAGAAAATTCTC TTCGATATTGTTCAGATCCCCTTAAAATGCTTGATACGGAAATGGGAGATGACGACTGTTTTGAGGCAGAGAATGCAGGT CCTTCCTCCAATATGAGAGGGGTTGGATATCCCAACTCTTCGAGGCCAGGGTATGGATGGGTCGGCGACATGCGTCTTCA TTTGCCACTTGACGAAGATGACTATCTCATGCCATCAGCTCAACCAAATGCTATGGCTTGTGTTGGTCCCCCTCA…	MGDDDCFEAENAGGEYLSGQAESPQNRQNMQREKKYAHLEAVHNSPQRPRENSLRYCSDPLKMLDTEMGDDD CFEAENAGPSSNMRGVGYPNSSRPGYGWVGDMRLHLPLDEDDYLMPSAQPNAMACVGPPQQHYMELVAEGMD NGHRHSTSNYERQHNLCNRSRIPNGNGYANGARNGQWTGMDNPEYHLMNNNVRMYGNQIPNYYPAVQQTVGV PVARNCYPTYSTSSCNSGGSISSNHTQQVHQPSSLSHSSQHEYYNEIPRTLR	CrusTome	Pérez-Moreno, J.L., Kozma, M.T., DeLeo, D.M., Bracken-Grissom, H.D., Durica, D.S., Mykles, D.L., 2023. CrusTome: a transcriptome database resource for large-scale analyses across Crustacea. G3: Genes, Genomes, Genetics 13. https://doi.org/10.1093/g3journal/jkad308
EGFR	EGFR	ProibeEVm001491t5/1-247	Isopoda	Proasellus_ibericus	CCGATCTAAGCAGTGGTATCAACGCAGAGTCTCCCCAAAATAGACAGAATATGCAACGTGAGAAAAAGTATGCCCATCTG GAAGCAGTCCACAATTCCCCACAGAGACCAAGAGAAAATTCTCTTCGATATTGTTCAGATCCCCTTAAAATGCTTGATAC GGAAATGGGAGATGACGACTGTTTTGAGGCAGAGAATGCAGGTCCTTCCTCCAATATGAGAGGGGTTGGATATCCCAACT CTTCGAGGCCAGGGTATGGATGGGTCGGCGACATGCGTCTTCATTTGCCACTTGACGAAGATGACTATCTCATGCCATCA GCTCAACCAAATGCTATGGCTTGTGTTGGTCCCCCTCAACAGCATTATATGGAGCTGGTTGCTGAAGGAATGGAT…	MQREKKYAHLEAVHNSPQRPRENSLRYCSDPLKMLDTEMGDDDCFEAENAGPSSNMRGVGYPNSSRPGYGWV GDMRLHLPLDEDDYLMPSAQPNAMACVGPPQQHYMELVAEGMDNGHRHSTSNYERQHNLCNRSRIPNGNGYA NGARNGQWTGMDNPEYHLMNNNVRMYGNQIPNYYPAVQQTVGVPVARNCYPTYSTSSCNSGGSISSNHTQQV HQPSSLSHSSQHEYYNEIPRLPSTPRSETTV	CrusTome	Pérez-Moreno, J.L., Kozma, M.T., DeLeo, D.M., Bracken-Grissom, H.D., Durica, D.S., Mykles, D.L., 2023. CrusTome: a transcriptome database resource for large-scale analyses across Crustacea. G3: Genes, Genomes, Genetics 13. https://doi.org/10.1093/g3journal/jkad309
EGFR	EGFR	ThyineEVm000626t1/1-1480	Euphausiacea	Thysanoessa_inermis	GGAGGGCTATATCTCTGCCTTCGCTGGACAGACCCAATACACCCTCTGGATTACATATTCTGGATTACAGTGCAGTGTTT TATGTTTATTACTGAACTTCATGGAAAGTGTTTACACTAGATAATAGTGAAAGTATTTATAAATGCAATTGGAAATAAAT TCGTGATTTTATGAAGGTTATGTGAATTCACGTTTAGAAATGTTAAAAAGAATAAATATTTGTTTGAAATTTGAAGATGC TTTAAATGAAAATAAAATAAAGTGAAAGTGCAATAACCGGCTTGTATCGAGTTTATTTTTGACCCATTGGATTAATTTAC TTTATCCTGAACTTTATTGATGCAACATTCTAACAGATACACTACTAGAGCAGCAGGATCAGGCATGCCCCCTCT…	MVGHQGLLSVLVVLVTLLHAVDCVSSAPKRLQAGKKDGKICIGTNGRMSVPSNRDHHYRNLRDRYINCTYVD GNLELTWLQDEKFDLSFLQYIREVTGYVLISHVDVKHLLLPSLQIIRGRTNFKLNTNDEEFTLLVAYSKMHT LEMPALRDILQGSVGLFNNYNLCHIQTIEWNEIMSDINARHNFVYNFTQPQRTCSCHNSCEKGCWGKGADNC QKFSKVTCASQCHHGRCYGQGPRECCHLFCAGGCTGPTQSDCLACKNLYDDGECKQECPPMSRYNPITYSWE TNPNGKFAYGATCVKNCPDHLLRDNGACVRSCPPGMKALNGECVHCNGPCPKTCSLMDSVHAGNIESFRDCT VIQGNLQILDQSFDGFQEVFINGTFGLRHSKMHP…	CrusTome	Pérez-Moreno, J.L., Kozma, M.T., DeLeo, D.M., Bracken-Grissom, H.D., Durica, D.S., Mykles, D.L., 2023. CrusTome: a transcriptome database resource for large-scale analyses across Crustacea. G3: Genes, Genomes, Genetics 13. https://doi.org/10.1093/g3journal/jkad310
EGFR	EGFR	ThyineEVm018686t1/1-216	Euphausiacea	Thysanoessa_inermis	TGACCCAGTGGAATAATTTACTTTATCTGGATTATTATTGATGCAATATTTTAACAGATACACTTCTTCCGCATCAGGAC CAGATTGGCCCCTATAGATGTCTTCACTAGGGCTATGAGTTGCCCTGTGCACACTACACAATGCAACACCCAGACCTTTC CTCAAGTACAGTAGTGCGTCACAGCTGGGATCCACCAGAAGAAGAAGTTTTAAGGCTGAAGGATCTCTTGCATAAAGAGA ATCATTCCTGTAGGAGGGCCAGCTTGGGTCTTCCAGAAGACCGGGGGAAGTGATGGTTGGCCACCAGGGTCTGCTAGTAG TGCTTGCGGCAATAGTCACTCTTCTACATGCAGTCGATTGTGTGTCTAGTGCACCTAAGAGTCCGAAAGCAATCA…	MVGHQGLLVVLAAIVTLLHAVDCVSSAPKSPKAIKNDGKICIGTNGRMSVPSNRDHHYRNLRDRYTNCTYVD GNLELTWIQDEALDLSFLHNIREVTGYVLISHVDVRRLLLPSLQIIRGRTNFKINTNDEEFTLFVAFSKMHS LEIPSLRDILQGSVGLFNNYNLCHIQTIEWKEIMSDINAHHNFVYNFTQPQRTCSCHNSCEKGCWGKGADNC	CrusTome	Pérez-Moreno, J.L., Kozma, M.T., DeLeo, D.M., Bracken-Grissom, H.D., Durica, D.S., Mykles, D.L., 2023. CrusTome: a transcriptome database resource for large-scale analyses across Crustacea. G3: Genes, Genomes, Genetics 13. https://doi.org/10.1093/g3journal/jkad311
EGFR	EGFR	ThyineEVm001609t2/1-534	Euphausiacea	Thysanoessa_inermis	TCAACTCATGGGTGTCGTGGTCCATTGGAGTCAGACTGTAACCAGTGCCGTAATTTCCGAATCTTTCTGTCTGGAGAGCC TCTGCTAAATAACACTCAGTTCACCTGTGCTTCCACCTGTCCCCAGAACCTTCCTTATAAGATCTTCCCTGAGGATACTT CAGATCCTTACTGTTGGAAAGATTTAATGGAGTTAGATGAGAGTATACCAGCCATCCTGGGTGGCACCCTCGGTTGTGTG TTTCTGCTGTGTATATTCCTGTCAGTATTTTGCTACCTGTGGTGGCAGCGAAACAAGACCAAAGAAGCCGCTCTCAAGAT GACCATGACCATGATGCCATATGATGATGCTGAGCCAATGAAGCCTACAAACATCAAGCCCAACTTAGCCAAGCT…	STHGCRGPLESDCNQCRNFRIFLSGEPLLNNTQFTCASTCPQNLPYKIFPEDTSDPYCWKDLMELDESIPAI LGGTLGCVFLLCIFLSVFCYLWWQRNKTKEAALKMTMTMMPYDDAEPMKPTNIKPNLAKLRIVKEADLHSGS ILGYGAFGTVYKGVWVPDGENVKIPVAIKVLREGTGININKEILEEAYIMASVDHPNLLQLLAVCMTTQIVL VTQLMPLGCLLDYVRNNKDKVGSKPLLNWCTQIARGMAYLEERFVVHRDLAARNVLVQTPNCVKITDFGLAK LLDFNEEVYKAPGGKMPIKWLALECIQHRIFTHKSDVWAFGVTIWEILTYGGRPYEDIPAREVPDLLEKGER LPQPPTCTIDVYMLMIRCWMLDAESRPTHKELAE…	CrusTome	Pérez-Moreno, J.L., Kozma, M.T., DeLeo, D.M., Bracken-Grissom, H.D., Durica, D.S., Mykles, D.L., 2023. CrusTome: a transcriptome database resource for large-scale analyses across Crustacea. G3: Genes, Genomes, Genetics 13. https://doi.org/10.1093/g3journal/jkad312
EGFR	EGFR	ThyineEVm001609t3/1-1030	Euphausiacea	Thysanoessa_inermis	AAATTAGATCTTTGAAGCAAATTCGTTCAGGAAATGTTTACATTCTTGAAAATGTTAATCTTTGTTATGCAGATGGAATA AACTGGAAAAAGTTAATAAGCCAACGCAATGTGAATTCGGAAATCCTATTTCAAAATAATCGCGCCCATGAAGTTTGTGT TAAAGAGGAAAAGGTCTGTGATGCAGAATGCAGCGATGATGGTTGCTGGGGACCTGGGCAGGAGGAATGTTTGGCATGTA GAAATTTCAAGCTTGATAATGAATGTGTCAATAACTGCAATCTTCCTGGAATTTATGAGAAGGATTCCAAGCTTTGTAGT AAGTGTCATGAGCAGTGTGGTAAGGGATGCCATGGACCTGATGCTAATCACTGCACACGATGTAAAAATGTGAAT…	IRSLKQIRSGNVYILENVNLCYADGINWKKLISQRNVNSEILFQNNRAHEVCVKEEKVCDAECSDDGCWGPG QEECLACRNFKLDNECVNNCNLPGIYEKDSKLCSKCHEQCGKGCHGPDANHCTRCKNVNDGPYCEAKCPKTK YNKNGTCQFCHDNCVDGCNGPDNTIGENGCNSCERAILNKDGIVDYCAKEDDSCPRSYYSDWAPINEKGHLR ALAGKAICKRCHPRCKNCTSYGYHVSVCHECLNYRRGEHCEDECPRDHYADEILHECQKCNTECSSTHGCRG PLESDCNQCHNFRIFLSGEPGLNNTHFTCAATCPKELPYKIFPEDTSDPYCWKDLMELDESIPAILGGTLGC VFLLCIFLSVFCYLWWQRNKTKEAALKMTMTMMP…	CrusTome	Pérez-Moreno, J.L., Kozma, M.T., DeLeo, D.M., Bracken-Grissom, H.D., Durica, D.S., Mykles, D.L., 2023. CrusTome: a transcriptome database resource for large-scale analyses across Crustacea. G3: Genes, Genomes, Genetics 13. https://doi.org/10.1093/g3journal/jkad313
EGFR	EGFR	ThyineEVm001609t4/1-758	Euphausiacea	Thysanoessa_inermis	GTTATGTCAATATTCAAGCTTCACATCCCGAGTTTACTGATCTCGCTTTCTTACGAAATCTTGAAGAAATTGGTGGCAGA GCTTATTTTGATTATTTCTCTTCACTATATATTGTTAAGACATCTCTAAAAAGCTTAAAAATTAGATCTTTGAAGCAAAT TCGTTCAGGAAATGTTTACATTCTTGAAAATGTTAATCTTTGTTATGCAGATGGAATAAACTGGAAAAAGTTAATAAGCC AACGCAATGTTAATTCGGAAATCCTATTTCAAAATAATCGCGCCCATGAAGTTTGTGTTAAAGAGGAAAAGGTCTGTGAT GCAGAATGCAGCGATGATGGTTGCTGGGGACCTGGGCAGGAGGAATGTTTGGCATGTAGAAATTTCAAGCTTGAT…	YVNIQASHPEFTDLAFLRNLEEIGGRAYFDYFSSLYIVKTSLKSLKIRSLKQIRSGNVYILENVNLCYADGI NWKKLISQRNVNSEILFQNNRAHEVCVKEEKVCDAECSDDGCWGPGQEECLACRNFKLDNECVNNCNLPGIY EKDSKLCSKCHEQCGKGCHGPDANHCTRCKNVNDGPYCEAKCPKTKYNKNGTCQFCHDNCVDGCNGPDNTIG ENGCNSCERAILNKDGIVDYCAKEDDSCPRSYYSDWAPINEKGHLRALAGKAICKRCHPRCKNCTSYGYHVS VCHECLNYRRGEHCEDECPRDHYADEILHECQKCNTECSSTHGCRGPLESDCNQCHNFRIFLSGEPGLNNTH FTCAATCPKELPYKIFPEDTSDPYCWKDLMELDE…	CrusTome	Pérez-Moreno, J.L., Kozma, M.T., DeLeo, D.M., Bracken-Grissom, H.D., Durica, D.S., Mykles, D.L., 2023. CrusTome: a transcriptome database resource for large-scale analyses across Crustacea. G3: Genes, Genomes, Genetics 13. https://doi.org/10.1093/g3journal/jkad314
EGFR	EGFR	EupsupEVm004732t1/1-451	Euphausiacea	Euphausia_superba	ATAACATTAATGAGGTCACTGGTTATGTTCTCATTTCTCATGTTGATGTTAAGAGGATTGTTCTGCCTTCATTACAAATT ATCCGTGGGCGGACATTGTTTGAGCTGAACACTTACACAAATAGTTTTGCACTTTTTGTTACACTTTCCAAAATGCATAC GCTTGAAATGCCAGCTCTTAGAGACATCCTCACTGGAAACGTTGGGTTTTTCAACAATTACAACCTGTGCCACATACAGA CTATTGACTGGAATGAGATTAGATCCCAGGCTGTCCCGAAACCCATCTATGTATACAATTTCACCCAACCGGCACGTACA TGTGATTGCCACAAGTCATGCGAGAAGGGTTGTTGGGGTGAAGGTGCAGACAACTGCCAGAAGTTCAGTAAGGTG…	NINEVTGYVLISHVDVKRIVLPSLQIIRGRTLFELNTYTNSFALFVTLSKMHTLEMPALRDILTGNVGFFNN YNLCHIQTIDWNEIRSQAVPKPIYVYNFTQPARTCDCHKSCEKGCWGEGADNCQKFSKVTCASQCHQGRCYG RGPRKCCHLFCAGGCSGPTQSDCLACKNFYDEGECKQECPPMMRYNPITYSWEKNPNGKFAYGATCVKNCPA HLLRDNGACVRSCPPEKKALNGECVHCNGPCPKTCTLTDWVHAGNIESFRDCTVIQGNLAILDQTFNGFQEV FENSTFGRRHRKMKPTDLEVFSNLKEVTGFVNIQASHPEFTDLSFLRNLEVIGGRAYFDYFTSLYIVKTSLK SLNMKSLKQIRSGSVYIIENADLCYADEINWKKL…	CrusTome	Pérez-Moreno, J.L., Kozma, M.T., DeLeo, D.M., Bracken-Grissom, H.D., Durica, D.S., Mykles, D.L., 2023. CrusTome: a transcriptome database resource for large-scale analyses across Crustacea. G3: Genes, Genomes, Genetics 13. https://doi.org/10.1093/g3journal/jkad315
EGFR	EGFR	ThyineEVm015484t1/1-261	Euphausiacea	Thysanoessa_inermis	CATCTGCACCTATGTTGACGGCAACCTTGAGCTCACCTGGCTCCAAGATGAGAACTTAGATCTGTCATTTCTACATAACA TTAGGGAGGTGACAGGATATGTTCTTATTTCCCATGTGGATGTCAAGAGGATTGTACTGCCTTCATTGCAGATCATCCGT GGACGGACATTGTTTGAGCTCAACACTTATACTAATAGCTTCGCCCTGTTTGTTACACTTTCTAAAATGCATACTCTAGA AATGCCTGCTCTTAGAGACATCCTGACGGGAAATGTTGGGTTCTTCAACAATTACAATCTGTGCCATATCCAGACCATTG ACTGGCATGAGATCAGATCAGATAATGTCCCTCAGCCCATCTATGTATACAACTTCACTCAGCCGGCGCGTACCT…	ICTYVDGNLELTWLQDENLDLSFLHNIREVTGYVLISHVDVKRIVLPSLQIIRGRTLFELNTYTNSFALFVT LSKMHTLEMPALRDILTGNVGFFNNYNLCHIQTIDWHEIRSDNVPQPIYVYNFTQPARTCDCHESCEKGCWG EGADNCQKFSKVTCAKQCSQGRCYGRGPRECCHLFCAGGCTGPTQSECLACKNFYDDGECKQECPPMMRYNT ITYSWETNPNGKYAYGATCVKNCPEHLLRDNGACVRSCPLNKKAV	CrusTome	Pérez-Moreno, J.L., Kozma, M.T., DeLeo, D.M., Bracken-Grissom, H.D., Durica, D.S., Mykles, D.L., 2023. CrusTome: a transcriptome database resource for large-scale analyses across Crustacea. G3: Genes, Genomes, Genetics 13. https://doi.org/10.1093/g3journal/jkad316
EGFR	EGFR	EupsupEVm004876t6/1-320	Euphausiacea	Euphausia_superba	AAATAAATTGGAAAAAGTTAGTCAAAGGTCATAATGATAACTCAGAAATCCTTCTTCAAAGCAATCATGGCCATACACAG TGTATCAACGAAGGAAAAACCTGCCATGCAGAATGCAGTGATGATGGATGCTGGGGACCTGGGCAAGAGGATTGTGTGGC TTGCAGAAATTTCAAGCTTGATAATACTTGTGTCCATAACTGTAATCTTCCTGGAATATATGAGAAGGATTCTCAGTTTT GTGGCAAGTGTCATGATCAATGTGAGAAGGGATGCCATGGACCTGATGCTAACCACTGCACACGATGTAAGAATGTAAAA AAGGGATTACATTGTGTGCCTGACTGTCCCATCGCCAAATACAACAAGAATGGAACATGTCAGCTTTGCCATGAC…	INWKKLVKGHNDNSEILLQSNHGHTQCINEGKTCHAECSDDGCWGPGQEDCVACRNFKLDNTCVHNCNLPGI YEKDSQFCGKCHDQCEKGCHGPDANHCTRCKNVKKGLHCVPDCPIAKYNKNGTCQLCHDNCVDSCNGPGNTI GEAGCNSCEKVILNKDGIVDYCLREDESCPDGYYSDWAPHNDKGHLRAVAGKAICKHCHPRCKNCTSYGFHV SVCHECLNYRRGEHCEDECPRDHYANEELQECQKCNAECSSIHGCRGPLESDCNQCRNFRIFLSGKPGTNNT HFTCTATCPQDLPYKIFPEDMSDPYCWNDLLE	CrusTome	Pérez-Moreno, J.L., Kozma, M.T., DeLeo, D.M., Bracken-Grissom, H.D., Durica, D.S., Mykles, D.L., 2023. CrusTome: a transcriptome database resource for large-scale analyses across Crustacea. G3: Genes, Genomes, Genetics 13. https://doi.org/10.1093/g3journal/jkad317
EGFR	EGFR	EupsupEVm004876t5/1-444	Euphausiacea	Euphausia_superba	CTATGTAAGAATGTCAAAAATGGATTACATTGTGTGCCTGACTGTCCCATCGCCAAATACAACAAGAATGGAACATGTCA GCTTTGCCATGACAACTGTGTAGATAGTTGTAATGGCCCCGGCAACACCATTGGAGAAGCGGGTTGTAATTCTTGTGAAA AAGTTATCCTGAATAAGGATGGTATTGTGGATTATTGTTTAAGGGAAGATGAGTCATGCCCCGATGGATATTATTCAGAC TGGGCTCCACATAATGATAAGGGTCACCTGAGAGCAGTGGCAGGGAAAGCCATCTGTAAGCACTGCCATCCTCGATGCAA AAACTGTACGTCTTACGGGTTCCATGTGTCAGTTTGTCATGAGTGTTTAAATTACCGTCGAGGAGAACATTGTGA…	LCKNVKNGLHCVPDCPIAKYNKNGTCQLCHDNCVDSCNGPGNTIGEAGCNSCEKVILNKDGIVDYCLREDES CPDGYYSDWAPHNDKGHLRAVAGKAICKHCHPRCKNCTSYGFHVSVCHECLNYRRGEHCEDECPRDHYANEE LQECQKCNAECSSIHGCRGPLESDCNQCRNFRIFLSGKPGTNNTHFTCTATCPQDLPYKIFPEDMSDPYCWN DLLELDEESMPAILGGSLGCVFLLCIFLAVFCYLWWQRNKTKEAALKMTMNMMPYDDDEPLKPTNIKPNLAK LRIVKEAELRHGGILGYGAFGTVYKGVWVPEGENVKIPVAIKVLREGTGTNINKEILEEAYIMASVDHPNLL QLLAVCMTTKIMLVTQLMPLGCLLDYVRNNRDKV…	CrusTome	Pérez-Moreno, J.L., Kozma, M.T., DeLeo, D.M., Bracken-Grissom, H.D., Durica, D.S., Mykles, D.L., 2023. CrusTome: a transcriptome database resource for large-scale analyses across Crustacea. G3: Genes, Genomes, Genetics 13. https://doi.org/10.1093/g3journal/jkad318
EGFR	EGFR	EupsupEVm004876t1/1-261	Euphausiacea	Euphausia_superba	GCAACTCCTGGCTGTCTGCATGACAACAAAGATTATGCTTGTAACGCAGCTAATGCCACTTGGGTGCCTGCTGGACTATG TTAGAAATAATAGAGATAAGGTTGGTTCAAAGCCTCTTCTGAACTGGTGCACCCAAATCGCCCGTGGTATGGCGTACCTG GAGGAGCTTTCTGTAGTTCACCGTGATCTAGCTGCTCGGAATGTTCTTGTTCAAACTCCGAATTGTGTAAAGATCACAGA CTTTGGTTTGGCTAAGCTGCTTGATAGCAAGGAGGAAGAATACAAAGCGGCCGGTGGTAAGATGCCCATTAAGTGGTTAG CTTTAGAGTGCATACAACACAGAATTTTTACACACAAATCTGATGTTTGGGCCTTTGGAGTGACTGTATGGGAGA…	MTTKIMLVTQLMPLGCLLDYVRNNRDKVGSKPLLNWCTQIARGMAYLEELSVVHRDLAARNVLVQTPNCVKI TDFGLAKLLDSKEEEYKAAGGKMPIKWLALECIQHRIFTHKSDVWAFGVTVWEILTYGGRPYEDIPAREVPD LLEKGERLSQPAICTIDVYMLMIRCWMLDAESRPSHRELAEHFAKMARDPGRFLVIPGDKLMRLPSYSPQDE RDLVHTLSSAIEGSGEIMAADEYLQPKYGSIEGVMSTVTTTTNAS	CrusTome	Pérez-Moreno, J.L., Kozma, M.T., DeLeo, D.M., Bracken-Grissom, H.D., Durica, D.S., Mykles, D.L., 2023. CrusTome: a transcriptome database resource for large-scale analyses across Crustacea. G3: Genes, Genomes, Genetics 13. https://doi.org/10.1093/g3journal/jkad319
EGFR	EGFR	EupsupEVm004876t2/1-226	Euphausiacea	Euphausia_superba	ATATTCCTGCACGAGAGGTACCTGACCTGCTGGAGAAAGGAGAACGCCTTTCCCAGCCAGCCATCTGCACCATTGATGTG TACATGCTCATGATCCGCTGTTGGATGTTGGATGCAGAAAGCCGGCCATCACACAGGGAACTGGCCGAACACTTTGCCAA AATGGCCCGGGACCCCGGCAGGTTCCTCGTCATTCCTGGGGACAAGCTCATGAGGCTGCCTTCTTACTCACCACAGGATG AAAGAGATCTGGTCCACACACTGTCATCGGCCATTGAAGGTTCGGGGGAGATAATGGCAGCTGACGAATACTTGCAGCCG AAGTACGGCAGCATCGAAGGCGTCATGAGCACCGTCACAACTACCACCAATGCATCATCTTACACCTCCACTTCC…	IPAREVPDLLEKGERLSQPAICTIDVYMLMIRCWMLDAESRPSHRELAEHFAKMARDPGRFLVIPGDKLMRL PSYSPQDERDLVHTLSSAIEGSGEIMAADEYLQPKYGSIEGVMSTVTTTTNASSYTSTSDPTTPIQKSTVDS LGSINRMSTHGNSLRRTKSQNRQNLPKERKYAHLEGGNAAYSARQRREDSVSTRYCQDPLNNLDKACDIGDD DCFDSVSTRY	CrusTome	Pérez-Moreno, J.L., Kozma, M.T., DeLeo, D.M., Bracken-Grissom, H.D., Durica, D.S., Mykles, D.L., 2023. CrusTome: a transcriptome database resource for large-scale analyses across Crustacea. G3: Genes, Genomes, Genetics 13. https://doi.org/10.1093/g3journal/jkad320
EGFR	EGFR	EupsupEVm008333t3/1-239	Euphausiacea	Euphausia_superba	TGTGGGAGATTCTGACCTACGGAGGGCGTCCTTATGAGGACATTCCAGCACGGGAAGTACCTGACCTCCTGGAGAAGGGA GAACGTCTTCCACAGCCGCCCATCTGTACAATTGATGTCTATATGCTAATGATTCGCTGTTGGATGCTGGACGCCGAGAG CCGACCAACACACAGAGAACTATGTGAACACTTTGCCAAGATGGCAAGGGATCCCGGCAGATTCCTCGTCATACCCGGTG ACAAACTTATGCGACTGCCATCGTACACACCAAATGATGAGAAGGAATTGATCAACTCCCTCTCATCCGCCATAGAGGGT GAAGGCATTGTGATGGCCGCTGAGGAATATCTCCAGCCCAAGTATGGTAATCTATCGGCCTTCACTAGTATGGGA…	WEILTYGGRPYEDIPAREVPDLLEKGERLPQPPICTIDVYMLMIRCWMLDAESRPTHRELCEHFAKMARDPG RFLVIPGDKLMRLPSYTPNDEKELINSLSSAIEGEGIVMAAEEYLQPKYGNLSAFTSMGTTTSTSDPETPIK KAFSGHNIDTLNGGFNYSTTGRRREFSENRHNSQREKKYAHLDSCGTLNGSLKRQREDTRSLRYTQDPLKNL DVADETGAGSISNGPNQSSGVGI	CrusTome	Pérez-Moreno, J.L., Kozma, M.T., DeLeo, D.M., Bracken-Grissom, H.D., Durica, D.S., Mykles, D.L., 2023. CrusTome: a transcriptome database resource for large-scale analyses across Crustacea. G3: Genes, Genomes, Genetics 13. https://doi.org/10.1093/g3journal/jkad321
EGFR	EGFR	EupsupEVm008333t1/1-322	Euphausiacea	Euphausia_superba	TGTGGGAGATTCTGACCTACGGAGGGCGTCCTTATGAGGACATTCCAGCACGGGAAGTACCTGACCTCCTGGAGAAGGGA GAACGTCTTCCACAGCCGCCCATCTGTACAATTGATGTCTATATGCTAATGATTCGCTGTTGGATGCTGGACGCCGAGAG CCGACCAACACACAGAGAACTATGTGAACACTTTGCCAAGATGGCAAGGGATCCCGGCAGATTCCTCGTCATACCCGGTG ACAAACTTATGCGACTGCCATCGTACACACCAAATGATGAGAAGGAATTGATCAACTCCCTCTCATCCGCCATAGAGGGT GAAGGCATTGTGATGGCCGCTGAGGAATATCTCCAGCCCAAGTATGGTAATCTATCGGCCTTCACTAGTATGGGA…	WEILTYGGRPYEDIPAREVPDLLEKGERLPQPPICTIDVYMLMIRCWMLDAESRPTHRELCEHFAKMARDPG RFLVIPGDKLMRLPSYTPNDEKELINSLSSAIEGEGIVMAAEEYLQPKYGNLSAFTSMGTTTSTSDPETPIK KAFSGHNIDTLNGGFNYSTTGRRREFSENRHNSQREKKYAHLDSCGTLNGSLKKQHEDTKSLRYTQDPLKNL GKDVADESGAGRSSNGPSQSSGVSGPHYGWVGDLRLDLPLDEDDYLMPQQTQGGPPSHGPSHQPYAQSVREA QKQLYGTHRRGQNGHLPRAMSNGNLPPGYPTVPP	CrusTome	Pérez-Moreno, J.L., Kozma, M.T., DeLeo, D.M., Bracken-Grissom, H.D., Durica, D.S., Mykles, D.L., 2023. CrusTome: a transcriptome database resource for large-scale analyses across Crustacea. G3: Genes, Genomes, Genetics 13. https://doi.org/10.1093/g3journal/jkad322
EGFR	EGFR	EupsupEVm008333t2/1-222	Euphausiacea	Euphausia_superba	ATGAGGAGGAATACAAAGCAGCCGGTGGGAAGATGCCCATCAAGTGGTTAGCTTTGGAGTGCATTCAACATAGAATCTTT ACACACAAATCTGATGTGTGGGCGTTTGGTGTCACTGTGTGGGAGATCCTGACCTATGGAGGGCGTCCTTATGAGGACAT CCCTGCACGAGAAGTACCTGACCTCCTGGAGAAGGGAGAACGACTTCCACAGCCGCCCATCTGTACAATTGACGTCTATA TGCTAATGATTCGCTGTTGGATGCTGGACGCCGACAGTAGACCAACACACAAAAATCTATGTGAACACTTTGCCAAGATG GCAAGGGATCCCGGCAGATTCCTCGTCATACCCGGTGACAAACTTATGCGACTGCCATCGTACACACCAAATGAT…	MPIKWLALECIQHRIFTHKSDVWAFGVTVWEILTYGGRPYEDIPAREVPDLLEKGERLPQPPICTIDVYMLM IRCWMLDADSRPTHKNLCEHFAKMARDPGRFLVIPGDKLMRLPSYTPNDEKELINSLSSAIEGEGIVMAAEE YLQPKYGNLSAFTSMGTTTSTSDPETPIKKAFSGHNIDTLNGGFNYSTTGRRREFSENRHNSQREKKYAHLD SCGTLN	CrusTome	Pérez-Moreno, J.L., Kozma, M.T., DeLeo, D.M., Bracken-Grissom, H.D., Durica, D.S., Mykles, D.L., 2023. CrusTome: a transcriptome database resource for large-scale analyses across Crustacea. G3: Genes, Genomes, Genetics 13. https://doi.org/10.1093/g3journal/jkad323
EGFR	EGFR	EupsupEVm003760t3/1-338	Euphausiacea	Euphausia_superba	TAATGATCTATGCTATATGGATAACTTCAAATGGAAAAAGCTTATTCGTGGAGATGATGTGAAATCACAGATACTACTTC AAAATAACCGAGATCATGACCTGTGTATATCGGACAATGAAGTCTGTCACGCAGAATGTAGCGATGATGGCTGCTGGGGA CAAGGTCAAGAAGAATGTCTATCTTGTCGCAACTTTAAGCTTGATGAGAATTGTGTTAACAGATGCAATAATGTTGGGAT CTATAAGAAAGATAATAAGATGTGTGGCCGATGCGACCCACAGTGCAATGGAGGTTGTCATGGACCAGATGCAAATCATT GCATCAGATGCAAAAGCGTGACTGATGGGCCATATTGCGTAGCTGAATGCCCATCAACTAAATACAATGACGACA…	MDNFKWKKLIRGDDVKSQILLQNNRDHDLCISDNEVCHAECSDDGCWGQGQEECLSCRNFKLDENCVNRCNN VGIYKKDNKMCGRCDPQCNGGCHGPDANHCIRCKSVTDGPYCVAECPSTKYNDDNGSCHLCHENCDEGCNGP DNTIGNNGCKSCQKAVVTSDMTVEYCLKEDEPCPEGFFSEWVSLQETGHMKVLAGKSICRKCHPRCKNCSAY GFHSSVCHECKNYRRGEQCEDECPQDHYADEKAHECKKCNAECSSTHGCRGSVESDCNQCRYFRIFLAGEPS PNNTHFTCVATCPQELPYKIYLEDTLDPYCGVDLLNLDEEFIPALLGGTL	CrusTome	Pérez-Moreno, J.L., Kozma, M.T., DeLeo, D.M., Bracken-Grissom, H.D., Durica, D.S., Mykles, D.L., 2023. CrusTome: a transcriptome database resource for large-scale analyses across Crustacea. G3: Genes, Genomes, Genetics 13. https://doi.org/10.1093/g3journal/jkad324
EGFR	EGFR	EupsupEVm003760t1/1-504	Euphausiacea	Euphausia_superba	TAATGATCTATGCTATATGGATAACTTCAAATGGAAAAAGCTTATTCGTGGAGATGATGTGAAATCACAGATACTACTTC AAAATAACCGAGATCATGACCTGTGTATATCGGACAATGAAGTCTGTCACGCAGAATGTAGCGATGATGGCTGCTGGGGA CAAGGTCAAGAAGAATGTCTATCTTGTCGCAACTTTAAGCTTGATGAGAATTGTGTTAACAGATGCAATAATGTTGGGAT CTATAAGAAAGATAATAAGATGTGTGGCCGATGCGACCCACAGTGCAATGGAGGTTGTCATGGACCAGATGCGAATCATT GCATCAGATGTAAAAGCGTGACTGATGGGCCATATTGCGTAGCTGAATGCCCATCTACTAAATACAATGACAATG…	MDNFKWKKLIRGDDVKSQILLQNNRDHDLCISDNEVCHAECSDDGCWGQGQEECLSCRNFKLDENCVNRCNN VGIYKKDNKMCGRCDPQCNGGCHGPDANHCIRCKSVTDGPYCVAECPSTKYNDNGSCQLCHENCDEGCNGPD NTIGNNGCKSCQKAVVTSDMTVEYCLKEDEPCPEGFFSEWVSLQETGHMKVLAGKSICRKCHPRCKNCSAYG FHSSVCHECKNYRRGEQCEDECPQDHYADEKAHECKKCNAECSSTHGCRGSVESDCNQCRNFRIFLSGEPSP NNTHFTCAATCPEELPYKIFPEDTSDPYCGVDLLNMDEESIPAILGGTLSCVFLLCILLAVFCYLWWQRNKT KEAALKMTMTMMPYDDAEPLKPTNIKPNLAKLRI…	CrusTome	Pérez-Moreno, J.L., Kozma, M.T., DeLeo, D.M., Bracken-Grissom, H.D., Durica, D.S., Mykles, D.L., 2023. CrusTome: a transcriptome database resource for large-scale analyses across Crustacea. G3: Genes, Genomes, Genetics 13. https://doi.org/10.1093/g3journal/jkad325
EGFR	EGFR	EupsupEVm003760t4/1-371	Euphausiacea	Euphausia_superba	TAATGATCTATGCTATATGGATAACTTCAAATGGAAAAAGCTTATTCGTGGAGATGATGTGAAATCACAGATACTACTTC AAAATAACCGAGATCATGACCTGTGTATATCGGACAATGAAGTCTGTCACGCAGAATGTAGCGATGATGGCTGCTGGGGA CAAGGTCAAGAAGAATGTCTATCTTGTCGCAACTTTAAGCTTGATGAGAATTGTGTTAACAGATGCAATAATGTTGGGAT CTATAAGAAAGATAATAAGATGTGTGGCCGATGCGACCCACAGTGCAATGGAGGTTGTCATGGACCAGATGCGAATCATT GCATCAGATGTAAAAGCGTGACTGATGGGCCATATTGCGTAGCTGAATGCCCATCTACTAAATACAATGACAATG…	MDNFKWKKLIRGDDVKSQILLQNNRDHDLCISDNEVCHAECSDDGCWGQGQEECLSCRNFKLDENCVNRCNN VGIYKKDNKMCGRCDPQCNGGCHGPDANHCIRCKSVTDGPYCVAECPSTKYNDNGSCQLCHENCDEGCNGPD NTIGNNGCKSCQKAVVTSDMTVEYCLKEDEPCPEGFFSEWVSLQETGHMKVLAGKSICRKCHPRCKNCSAYG FHSSVCHECKNYRRGEQCEDECPQDHYADEKAHECKKCNAECSSTHGCRGSVESDCNQCRNFRIFLSGEPSP NNTHFTCAATCPEELPYKIFPEDTSDPYCGVDLLNMDEESIPAILGGTLSCVFLLCILLAVFCYLWWQRSKQ GVQNGQIYQRH	CrusTome	Pérez-Moreno, J.L., Kozma, M.T., DeLeo, D.M., Bracken-Grissom, H.D., Durica, D.S., Mykles, D.L., 2023. CrusTome: a transcriptome database resource for large-scale analyses across Crustacea. G3: Genes, Genomes, Genetics 13. https://doi.org/10.1093/g3journal/jkad326
EGFR	EGFR	ThyineEVm001265t8/1-395	Euphausiacea	Thysanoessa_inermis	TCCTTATGAAGATATTCCAGCACGGGAGGTACCTGACCTCCTGGAGAAGGGAGAACGTCTCCCACAACCTCCCATTTGCA CCATTGACGTTTACATGCTTATGATACGCTGCTGGATGCTGGACGCAGATAGCCGACCATCTCACAAGGAACTGGCTGAA CACCTTGCCAAGATGGCCAGAGATCCCGGCAGATTCCTCGTCATACCTGGTGACAAACTTATGCGACTACCATCATACAC ACCAAATGATGAGAAAGAATTGATCAACTCCTTATCATCTGCTATAGAGGGAGAAGGAGTTGTCATGGCTGCTGAGGAGT ATTTACAGCCCAAATATGGGAACCTTTCCGCATTTACAAGTTCCGGGACAATAACAACTTCAACATCTGATCCTG…	MLMIRCWMLDADSRPSHKELAEHLAKMARDPGRFLVIPGDKLMRLPSYTPNDEKELINSLSSAIEGEGVVMA AEEYLQPKYGNLSAFTSSGTITTSTSDPETPIKKAFSGHNIDTLNGGFHYGTTGRRREFSENRHNSQREKKY AHLDNCGTLNGSLKRQREDTRSLRYTQDPLKNLNLDLADESATANSSSAPSQSSVACSSGPSYGWVGDLRLD LPLDEDDYLMPQQSQGPPSVGPSHQPYAHSVREAQKKLYDSYQRGQNGHLPRAVSNGSLQPGSAGPEISGNQ RVAMDNPEYHMMNQRTHMPPMYGNRSTPTSKQNVGVPVLDQPGYRNGYAGTISNSGHTSGSSYGMSGPSSNS GPSSVTSNGHSNGHITPQQLPMPPPPEASATHEYY	CrusTome	Pérez-Moreno, J.L., Kozma, M.T., DeLeo, D.M., Bracken-Grissom, H.D., Durica, D.S., Mykles, D.L., 2023. CrusTome: a transcriptome database resource for large-scale analyses across Crustacea. G3: Genes, Genomes, Genetics 13. https://doi.org/10.1093/g3journal/jkad327
EGFR	EGFR	ThyineEVm001265t1/1-1140	Euphausiacea	Thysanoessa_inermis	TACTGCGAGATAATGGAGCCTGTGTGAGAAGCTGCCCTCCAAATAAAAAAGCGGTTAATGGAGAATGTGTGCATTGTAAT GGTCCATGTCCCAAAACATGTCCCGGAGCTACAAATGTGCACGCAGGAAATGTTGAGTCCTTCCGATTCTGCACGGTCAT TCAAGGTTCTCTCACAATCTTGGATCATTCATTTGATGGCTTCCAGGAAGTTTTTCAGAACTTTACTTTTGGTCCTCGGT ATCCCAAAATGCATCCATCAGCCTTAGAAGTGTTCAGCACATTGACAGAAGTTACTGGATTTATTAATATTCAGGCTTCT CATCCAGAGTTTACTGATCTTTCATTTCTAAGAAATCTAGAGGTAATTGGTGGTCGGGACCTTACAGAATATTTT…	MHPSALEVFSTLTEVTGFINIQASHPEFTDLSFLRNLEVIGGRDLTEYFSSLYIVKTSLRSLNLKKLRRIRS GKVYILENNDLCFVDNIKWKKLIRGDDVKSQILLQNNRDQDLCLTDGEVCHSECSDDGCWGKGQEECLSCRN LKLDETCVKSCNNVGIYKKDSKMCGRCDPQCDGGCHGPDANHCIRCKSVTDGPYCVADCPSTKYNDNGTCQL CHENCVDGCGGPDNTIGNKGCKSCQKAVVTSDMHVEYCLKEDELCPEGFFSEWVSLHETGHMKVLAGNSICR KCHPRCKNCSAYGFHSSVCHECKNYRRGEQCEDECPQDHYADDVAHECKKCNTECSSTHGCRGPIESDCNQC RNFRIFLSGEQGPNNTHFTCAATCPEELPYKIFP…	CrusTome	Pérez-Moreno, J.L., Kozma, M.T., DeLeo, D.M., Bracken-Grissom, H.D., Durica, D.S., Mykles, D.L., 2023. CrusTome: a transcriptome database resource for large-scale analyses across Crustacea. G3: Genes, Genomes, Genetics 13. https://doi.org/10.1093/g3journal/jkad328
EGFR	EGFR	ThyineEVm001265t5/1-395	Euphausiacea	Thysanoessa_inermis	AAGGGAGAACGTCTCCCACAACCTCCCATCTGCACCATTGACGTTTACATGCTTATGATACGCTGCTGGATGCTGGATGC AGAGAGCCGACCCTCTCACAGAGAACTAGCTGAACACCTTGCCAAAATGGCCAGAGATCCCGGTAGATTCCTCGTCATAC CTGGTGACAAACTTATGCGACTACCGTCATACACACCCAATGATGAGAAAGAATTGATCAACTCCTTATCATCTGCAATA GAGGGAGAGGGAGTTGTGATGGCTGCTGAGGAGTATCTACAGCCCAAATATGGCAACCTTTCCGCATTTACGAGTTCCGG GACAATAACAACCTCCACATCTGAACCTGAAACTCCTATAAAGAAGGCTTTCAGTGGATACAATATTGACACGCT…	MLMIRCWMLDAESRPSHRELAEHLAKMARDPGRFLVIPGDKLMRLPSYTPNDEKELINSLSSAIEGEGVVMA AEEYLQPKYGNLSAFTSSGTITTSTSEPETPIKKAFSGYNIDTLNGGFHYGTTGRRREFSENRHNSQKEKKY THLDNCGTLNGSLKRQREDTKSLRYTQDPLKNLNLDLADESATANSSSAPSQSSVACSSGPSYGWVGDLRLD LPLDEDDYLMPQQSQGPPSVGPSHQPYAHSVREAQKKLYDSYQRGQNGHLPRAVSNGSLQPGSAGPEISGNQ RVAMDNPEYHMMNQRTHMPPMYGNRSTPTSKQNVGVPVLDQPGYRNGYAGTISNSGHTSGSSYGMSGPSSNS GPSSVTSNGHSNGHITPQQLPMPPPPEASATHEYY	CrusTome	Pérez-Moreno, J.L., Kozma, M.T., DeLeo, D.M., Bracken-Grissom, H.D., Durica, D.S., Mykles, D.L., 2023. CrusTome: a transcriptome database resource for large-scale analyses across Crustacea. G3: Genes, Genomes, Genetics 13. https://doi.org/10.1093/g3journal/jkad329
EGFR	EGFR	ThyineEVm001265t2/1-974	Euphausiacea	Thysanoessa_inermis	CGAGGTAATGATTTGTGTTTTGTGGATAAAATTAAATGGACAAAACTTATTCGAGGAGATGATGTGAAGTCACAGATCCT CCTTCAAAACAACCGAGATCAAGAACTGTGTATTGCAGACAGTGAAGTCTGCCATTCAGAATGTAGTGATGACGGTTGCT GGGGTAAGGGTCAAGAAGAATGTTTGTCCTGTCGCAACTTGAAACTTGACGAGACTTGTGTCAAAAGCTGCAGTAATGTT GGCATCTATAAGAAAGACAATAAGATGTGTGGTCGATGCAACCCACAGTGCGATGGAGGTTGTCATGGACCAGATGCTAA TCATTGCATCAGATGTAAAAGTGTGACTGATGGGCCATACTGCGTTGCGGATTGTCCATCTACTAAATATAATGA…	MCGRCNPQCDGGCHGPDANHCIRCKSVTDGPYCVADCPSTKYNDNGTCQLCHENCVDGCGGPDNTIGNKGCK SCQKAVVTSDMHVEYCLKEDELCPEGFFSEWVSLHETGHMKVLAGNSICRKCHPRCKNCSAYGFHSSVCHEC KNYRRGEQCEDECPQDHYADDVAHECKKCNTECSSTHGCRGPIESDCNQCRNFRIFLSGEQGPNNTHFTCAA TCPEELPYKIFPEDTSDPYCGVDLLNLDEESIPAILGGTLGCVFLLCIFLAVFCYLWWQRNKTKEAALKMTM TMMPYDDAEPLKPTNIKPNLAKLRIVKEAELRRGGILGYGAFGTVYKGVWVPEGENVKIPVAIKVLREGTGT NISKEILEEAYIMASVDHPNLLQLLAVCMTTQIM…	CrusTome	Pérez-Moreno, J.L., Kozma, M.T., DeLeo, D.M., Bracken-Grissom, H.D., Durica, D.S., Mykles, D.L., 2023. CrusTome: a transcriptome database resource for large-scale analyses across Crustacea. G3: Genes, Genomes, Genetics 13. https://doi.org/10.1093/g3journal/jkad330
EGFR	EGFR	ThyineEVm001265t3/1-1140	Euphausiacea	Thysanoessa_inermis	TACTGCGAGATAATGGAGCCTGTGTGAGAAGCTGCCCTCCAAATAAAAAAGCGGTTAATGGAGAATGTGTGCATTGTAAT GGTCCATGTCCCAAAACATGTCCCGGAGCTACAAATGTGCACGCAGGAAATGTTGAGTCCTTCCGATTCTGCACGGTCAT TCAAGGTTCTCTCACAATCTTGGATCATTCATTTGATGGCTTCCAGGAAGTTTTTCAGAACTTTACTTTTGGTCCTCGGT ATCCCAAAATGCATCCATCAGCCTTAGAAGTGTTCAGCACATTGACAGAAGTTACTGGATTTATTAATATTCAGGCTTCT CATCCAGAGTTTACTGATCTTTCATTTCTAAGAAATCTAGAGGTAATTGGTGGTCGGGACCTTACAGAATATTTT…	MHPSALEVFSTLTEVTGFINIQASHPEFTDLSFLRNLEVIGGRDLTEYFSSLYIVKTSLRSLNLKKLRRIRS GKVYILENNDLCFVDNIKWKKLIRGDDVKSQILLQNNRDQDLCLTDGEVCHSECSDDGCWGKGQEECLSCRN LKLDETCVKSCNNVGIYKKDSKMCGRCDPQCDGGCHGPDANHCIRCKSVTDGPYCVADCPSTKYNDNGTCQL CHENCVDGCGGPDNTIGNKGCKSCQKAVVTSDMHVEYCLKEDELCPEGFFSEWVSLHETGHMKVLAGNSICR KCHPRCKNCSAYGFHSSVCHECKNYRRGEQCEDECPQDHYADDVAHECKKCNTECSSTHGCRGPIESDCNQC RNFRIFLSGEQGPNNTHFTCAATCPEELPYKIFP…	CrusTome	Pérez-Moreno, J.L., Kozma, M.T., DeLeo, D.M., Bracken-Grissom, H.D., Durica, D.S., Mykles, D.L., 2023. CrusTome: a transcriptome database resource for large-scale analyses across Crustacea. G3: Genes, Genomes, Genetics 13. https://doi.org/10.1093/g3journal/jkad331
EGFR	EGFR	ThyineEVm001265t4/1-974	Euphausiacea	Thysanoessa_inermis	CGAGGTAATGATTTGTGTTTTGTGGATAAAATTAAATGGACAAAACTTATTCGAGGAGATGATGTGAAGTCACAGATCCT CCTTCAAAACAACCGAGATCAAGAACTGTGTATTGCAGACAGTGAAGTCTGCCATTCAGAATGTAGTGATGACGGTTGCT GGGGTAAGGGTCAAGAAGAATGTTTGTCCTGTCGCAACTTGAAACTTGACGAGACTTGTGTCAAAAGCTGCAGTAATGTT GGCATCTATAAGAAAGACAATAAGATGTGTGGTCGATGCAACCCACAGTGCGATGGAGGTTGTCATGGACCAGATGCTAA TCATTGCATCAGATGTAAAAGTGTGACTGATGGGCCATACTGCGTTGCGGATTGTCCATCTACTAAATATAATGA…	MCGRCNPQCDGGCHGPDANHCIRCKSVTDGPYCVADCPSTKYNDNGTCQLCHENCVDGCGGPDNTIGNKGCK SCQKAVVTSDMHVEYCLKEDELCPEGFFSEWVSLHETGHMKVLAGNSICRKCHPRCKNCSAYGFHSSVCHEC KNYRRGEQCEDECPQDHYADDVAHECKKCNTECSSTHGCRGPIESDCNQCRNFRIFLSGEQGPNNTHFTCAA TCPEELPYKIFPEDTSDPYCGVDLLNLDEESIPAILGGTLGCVFLLCIFLAVFCYLWWQRNKTKEAALKMTM TMMPYDDAEPLKPTNIKPNLAKLRIVKEAELRRGGILGYGAFGTVYKGVWVPEGENVKIPVAIKVLREGTGT NISKEILEEAYIMASVDHPNLLQLLAVCMTTQIM…	CrusTome	Pérez-Moreno, J.L., Kozma, M.T., DeLeo, D.M., Bracken-Grissom, H.D., Durica, D.S., Mykles, D.L., 2023. CrusTome: a transcriptome database resource for large-scale analyses across Crustacea. G3: Genes, Genomes, Genetics 13. https://doi.org/10.1093/g3journal/jkad332
EGFR	EGFR	ThyineEVm001265t7/1-689	Euphausiacea	Thysanoessa_inermis	CAGCACATTGACTGAAGTTACCGGATTTATTAATATTCAGGCCTCTCATCCAGAGTTTACTGATCTCTCGTTTCTAAGAA ATCTAGAAGTAATTGGTGGTCGGGACCTTACAGAATATTTTTCATCACTTTATATTGTTAAAACCTCTCTACGAAGCCTT AATCTTAAGAAATTAAGAAGAATTAGATCTGGGAAAGTTTATATTCTTGAAAATAATGATTTGTGCTTTGTTGATAACAT GAAGTGGAAAAAACTTATTCGAGGAGATGATGTGAAGTCCCAGATCCTCCTTCAAAACAACCGAGATCAAGACTTATGCC TTACAGATGGTGAAGTATGCCACTCAGAATGTAGCGATGATGGTTGTTGGGGCAAAGGTCAAGAAGAATGTTTGT…	STLTEVTGFINIQASHPEFTDLSFLRNLEVIGGRDLTEYFSSLYIVKTSLRSLNLKKLRRIRSGKVYILENN DLCFVDNMKWKKLIRGDDVKSQILLQNNRDQDLCLTDGEVCHSECSDDGCWGKGQEECLSCRNLKLDETCVK SCNNVGIYKKDSKMCGRCDPQCDGGCHGPDANHCIRCKSVTDGPYCVADCPSTKYNDNGTCQLCHENCVDGC GGPDNTIGNKGCKSCQKAVVTSDMHVEYCLKEDELCPEGFFSEWVSLHETGHMKVLAGNSICRKCHSRCKNC TAYGFHSSVCHECKNYRRGEQCEDECPQDHYADEVAHECKKCNTECSSTHGCRGPLESDCNQCRNFRIFLSG EPGPNNTHFTCSATCPEELPYKIFPEDTSDPYCG…	CrusTome	Pérez-Moreno, J.L., Kozma, M.T., DeLeo, D.M., Bracken-Grissom, H.D., Durica, D.S., Mykles, D.L., 2023. CrusTome: a transcriptome database resource for large-scale analyses across Crustacea. G3: Genes, Genomes, Genetics 13. https://doi.org/10.1093/g3journal/jkad333
EGFR	EGFR	ThyineEVm007645t1/1-464	Euphausiacea	Thysanoessa_inermis	TGTTGATGGATGCTATGGACCACATAATACCATCGGCAACATGGGTTGTAAATCTTGTCAGAAAGCTGTTGTGACCAGTG ACATGAATGTAGAATATTGCCTAAAGGAAGATGAACTATGTCCGGAAAGCTTCTTCTCGGAATGGGTTAGTCTCCATGAA ACAGGTCACATGAAGGTTCTAGCTGGGAATTCCATTTGTCGAAAGTGTCATCCTCGTTGTAAGAACTGCTCCGCATATGG CTTCCATTCTTCAGTTTGCCACGAGTGTAAGAATTATCGCCGTGGAGAACAGTGTGAGGATGAGTGCCCACAAGATCATT ATGCAGATGATGTGGCTCATGAGTGTAAAAAGTGCAATACTGAATGCTCATCCACTCATGGATGTCGCGGTCCTA…	MGCKSCQKAVVTSDMNVEYCLKEDELCPESFFSEWVSLHETGHMKVLAGNSICRKCHPRCKNCSAYGFHSSV CHECKNYRRGEQCEDECPQDHYADDVAHECKKCNTECSSTHGCRGPIESDCNQCRNFRIFLSGEPGPNNTHF TCSATCPEELPYKIFPEDTSDPYCGVDLLNLDEESIPAILGGTLGCVFLLCIFLAVFCYLWWQRNKTKEAAL KMTMTMMPYDDAEPLKPTNIKPNLAKLRIVKEAELRRGGILGYGAFGTVYKSVWVPEGENVKIPVAIKVLRE GTGTNISKEILEEAYIMASVDHPNLLQLLAVCMTTQIMLITQLMPLGCLLDYVRNNKEKIGSKPLLNWCTQM ARGMAYLEGRGVVHRDLAARNVLVQTPNCIKITD…	CrusTome	Pérez-Moreno, J.L., Kozma, M.T., DeLeo, D.M., Bracken-Grissom, H.D., Durica, D.S., Mykles, D.L., 2023. CrusTome: a transcriptome database resource for large-scale analyses across Crustacea. G3: Genes, Genomes, Genetics 13. https://doi.org/10.1093/g3journal/jkad334
EGFR	EGFR	ThyineEVm007645t2/1-372	Euphausiacea	Thysanoessa_inermis	TGTTGATGGATGCTATGGACCACATAATACCATCGGCAACATGGGTTGTAAATCTTGTCAGAAAGCTGTTGTGACCAGTG ACATGAATGTAGAATATTGCCTAAAGGAAGATGAACTATGTCCGGAAAGCTTCTTCTCGGAATGGGTTAGTCTCCATGAA ACAGGTCACATGAAGGTTCTAGCTGGGAATTCCATTTGTCGAAAGTGTCATCCTCGTTGTAAGAACTGCTCCGCATATGG CTTCCATTCTTCAGTTTGCCACGAGTGTAAGAATTATCGCCGTGGAGAACAGTGTGAGGATGAGTGCCCACAAGATCATT ATGCAGATGATGTGGCTCATGAGTGTAAAAAGTGCAATACTGAATGCTCATCCACTCATGGATGTCGCGGTCCTA…	MGCKSCQKAVVTSDMNVEYCLKEDELCPESFFSEWVSLHETGHMKVLAGNSICRKCHPRCKNCSAYGFHSSV CHECKNYRRGEQCEDECPQDHYADDVAHECKKCNTECSSTHGCRGPIESDCNQCRNFRIFLSGEPGPNNTHF TCSATCPEELPYKIFPEDTSDPYCGVDLLNLDEESIPAILGGTLGCVFLLCIFLAVFCYLWWQRNKTKEAAL KMTMTMMPYDDAEPLKPTNIKPNLAKLRIVKEAELRRGGILGYGAFGTVYKSVWVPEGENVKIPVAIKVLRE GTGTNISKEILEEAYIMASVDHPNLLQLLAVCMTTQIMLVTQLMPLGCLLDYVRNNKDKVGSKPLLNWCTQI ARGMAYLEERLV	CrusTome	Pérez-Moreno, J.L., Kozma, M.T., DeLeo, D.M., Bracken-Grissom, H.D., Durica, D.S., Mykles, D.L., 2023. CrusTome: a transcriptome database resource for large-scale analyses across Crustacea. G3: Genes, Genomes, Genetics 13. https://doi.org/10.1093/g3journal/jkad335
EGFR	EGFR	AllbanEVm005056t1/1-282	Bathynellacea	Allobathynella_bangokensis	CGCGATCGCTACACCAACTGCACCTACGTGGACGGTAATCTGGAGCTCACGTGGCTGCAGGACGAGAACCTTGACCTGTC CTTCCTGCAGTACATACGGGAGGTCACCGGGTACGTGCTCATCTCCCACGTGGATGTCAAACGCATCGTGCTGCCCTCTC TGCAGATCATCCGGGGGCGGATGCTGTTCAAGTTGTCCGTGCACGACGACGCCTTCGCCCTGCTGGTCACGCTGTCGAAA ATGCACAGCCTGGAGATGCCGGCACTCAGGGACATCCTACAGGGCAGCGTGGGTCTGTTCAACAACTACAATCTGTGCCA CGTCAGAACCATCGAGTGGTCAGAGATCGTCACCGACCCTCAGGCGCGTCACGTCTACGTCTACAACTTCACCGA…	RDRYTNCTYVDGNLELTWLQDENLDLSFLQYIREVTGYVLISHVDVKRIVLPSLQIIRGRMLFKLSVHDDAF ALLVTLSKMHSLEMPALRDILQGSVGLFNNYNLCHVRTIEWSEIVTDPQARHVYVYNFTESERSCTCHKSCK KGCWGEGEKNCQQFSKLTCAPQCHQGRCYGPGSRECCHLFCAGGCTGPTQSDCLACRNFYDEGECKQECPPM QRYNTVTYSWEPNPQGKYAYGATCVKSCPEHLLKDNGACVRACPSMKKAVNGECMPCNGPCPKTCS	CrusTome	Pérez-Moreno, J.L., Kozma, M.T., DeLeo, D.M., Bracken-Grissom, H.D., Durica, D.S., Mykles, D.L., 2023. CrusTome: a transcriptome database resource for large-scale analyses across Crustacea. G3: Genes, Genomes, Genetics 13. https://doi.org/10.1093/g3journal/jkad336
EGFR	EGFR	AllbanEVm000752t1/1-628	Bathynellacea	Allobathynella_bangokensis	ACGGCAACATCGAGAACTTCCTGGACTGTACCATCATCGAGGGGTCGTTGACCATCTTGGACCACTCCTTTGACGGCTTC CAGGAGGTCTTCTCCAACTTCACCTTCGGGCTCAGGTTCCCTAAGATGCACCCGTCCATGTTGGAGGTCTTCAGTACCCT GCAGGAGGTCACCGGCTATATCAACATCCAGGCATCGCACCCGGAGTTTACCGACCTGTCCTTCCTGCGCAATCTGGAGG TCATCGGGGGTCGTGACCTGACAGAGTACTTCTCCAGCCTGTACATCGTCAAGTCGTCCCTCAGGAGCCTGAATCTCCGC AAGCTGAACAAGATCCGATCGGGCAAAGTGTACATCCTGGAGAACAAGGAACTGTGCTTCGCTGAGAAGATCAAC…	MHPSMLEVFSTLQEVTGYINIQASHPEFTDLSFLRNLEVIGGRDLTEYFSSLYIVKSSLRSLNLRKLNKIRS GKVYILENKELCFAEKINWTRLIRTDDSKSDTHQVLLQNNRPEEQCSTDRQVCHPECSSEGCWGPGADECLS CQNLRLTDRCVNSCTSAGIYKKSAKECSFCHDECQSTCSGPDTNHCESCKHVKDGPYCVTACPDLKYNDSGV CQPCHKNCVGKCYGPDNTISDSGCHSCEKAVINQDSAVEYCLLKNESCPTGYFSEWVVHQESGQLRRLAGKT ACKRCHPRCRDCSSYGFHISVCHECAKYRRGEHCEDECPQDHYADESVHECFKCSPECSHGCTGPSESHCRA CRNYRIYWQDEPGTNNSHFNCTPSCPKDLPYKIF…	CrusTome	Pérez-Moreno, J.L., Kozma, M.T., DeLeo, D.M., Bracken-Grissom, H.D., Durica, D.S., Mykles, D.L., 2023. CrusTome: a transcriptome database resource for large-scale analyses across Crustacea. G3: Genes, Genomes, Genetics 13. https://doi.org/10.1093/g3journal/jkad337
EGFR	EGFR	UXC84401.1/1-1480	Decapoda	Penaeus merguiensis	GAAAGAAAAGTATATATATATTTATATAAGAAGTCTAAAGTGAGAAGGGCGGCGGCGAAGGGGATGGCGC GAGTGCTGGAGACATCGTCGCTCCTGCTGGCTGTGTGCGTCGCGGTCGCCCTCGCGCTCGACGACAGGGC CGCCGACTTCGGCAAGGGCAAGATCTGCATCGGGACGACGGGGCGCATGTCGGTGCCGTCGAACCGCGAC CACCACTACCGCAACTTGCACGACCGCTACATCAACTGCACCTACGTCGACGGCAACTTGGAGCTCACGT GGTTGCAGGATGAGAACCTCGACCTGTCCTTCTTGCAGTATATTCGAGAGGTGACGGGCTACGTGCTGAT CTCGCACGTGGACGTGAAGAAGATCGTGCTGCCGTCGCTGCAGA…	ERKVYIYLYKKSKVRRAAAKGMARVLETSSLLLAVCVAVALALDDRAADFGKGKICIGTTGRMSVPSNRDHH YRNLHDRYINCTYVDGNLELTWLQDENLDLSFLQYIREVTGYVLISHVDVKKIVLPSLQIVRGQTLFKLSVH EESFALLVTLSKMHTLEMPALRDILEGGVGVFNNYNLCHMETIEWKEIMTDPNYKYIFVYNFTEPQRVCSCH KSCKKGCWGEGAHNCQKFSKLTCSPQCHQGRCYGPGPRDCCHLFCAGGCSGPTQSDCLACRNFYDDGECKQE CPPMQKYDTISYSWVTNPYGKYAYGATCVKTCPEHLLRDNGACVRTCPKGKKAVDGECVPCNGPCPKTCLSD QYIHAGNIDKFKGCTIIQGSMTILDHSFDGFQEV…	NCBI
EGFR	EGFR	PenvanEVm000428t1/1-1074	Decapoda	Penaeus_vannamei	AGAGGTACCCTAAGATGAAGCCGGCCAAGCTGGAGGTGTTCAGCACGCTCAAGGAGGTCACGGGCCACATCAACATCCAG GCGTCGCACCCGGAGTTCACCAACTTGTCGTTCCTGCGCAACCTGGAGGTGATCGGCGGCCGCGACCTCACCGAGTACTT CTCGTCGCTGTACATCGTCAAGACGTCGCTCAAGAGCCTCAACCTGCGCTCGCTCCGCAAGATCCGCTCCGGCAAGGTCT ACATCCTGGAGAACAAGGACCTGTGCTTCGTCGACAAGATCAACTGGAAGAAGCTGATCGAGAACAGCGACGACTCGAGC TCGGAGCTGCTGCTGCAGAACAACCGCGTGAGCGAGCAGTGCGTGGAGGAGGGCCTGGTGTGCCACAGCGAGTGC…	MKPAKLEVFSTLKEVTGHINIQASHPEFTNLSFLRNLEVIGGRDLTEYFSSLYIVKTSLKSLNLRSLRKIRS GKVYILENKDLCFVDKINWKKLIENSDDSSSELLLQNNRVSEQCVEEGLVCHSECSGEGCWGTRDDECLSCR NFKLGERCVNNCNMPGIYQMGPKECSFCHSECDGSCHGPDSNDCDRCKNVMDGPYCVDRCPDTKFNDDGMCR ACHENCVDGCTGPENTIGQNGCNSCEKAVINGDLEVEYCLHENEACPVGYFSEWLPHLETGALRRLAGKTIC RRCHPRCKNCTANGFHISVCHECVSYRRGEHCEDECPADHYADEKLHECFRCSPECSHGCTGPLESHCTACR NYRIYLDGEPGMNNTSFNCTASCPSELPFKIFPE…	CrusTome	Pérez-Moreno, J.L., Kozma, M.T., DeLeo, D.M., Bracken-Grissom, H.D., Durica, D.S., Mykles, D.L., 2023. CrusTome: a transcriptome database resource for large-scale analyses across Crustacea. G3: Genes, Genomes, Genetics 13. https://doi.org/10.1093/g3journal/jkad339
EGFR	EGFR	OraoraEVm005924t3/1-218	Squilloidea	Oratosquilla_oratoria	GTACCAATGTAAACAAAGAAATACTAGAGGAGGCCTACATCATGGCAAGCGTGGACCATCCCAATCTGCTCCAACTGTTG GCGGTATGCATGACCACACAGATCATGCTCGTGACTCAGCTGATGCCTCTTGGGTGTCTCCTAGACTACGTCAGAAACAA TAAAGACAAGGTCGGGTCAAAACCTTTGCTGAACTGGTGTACACAGATTGCAAGAGGCATGGCCTATTTGGAGGACAGGC GTCTCGTCCACCGGGACTTGGCAGCCAGGAACGTCCTCGTACAGACACCGAATTGTGTCAAGATCACTGACTTCGGCCTG GCCAAGCTCCTCGACTACAACGAAGAAGAGTACAAGGCAGCCGGAGGGAAGATGCCTATTAAATGGCTGGCGCTT…	MASVDHPNLLQLLAVCMTTQIMLVTQLMPLGCLLDYVRNNKDKVGSKPLLNWCTQIARGMAYLEDRRLVHRD LAARNVLVQTPNCVKITDFGLAKLLDYNEEEYKAAGGKMPIKWLALECIQHRIFTHKSDVWAFGVTVWEILT YGGRPYEDIPAREVPDLLEKGERLPQPSICTIDVYMLMIRCWMLDAESRPSFKELSEEFAKMSRDPGRFLVI PG	CrusTome	Pérez-Moreno, J.L., Kozma, M.T., DeLeo, D.M., Bracken-Grissom, H.D., Durica, D.S., Mykles, D.L., 2023. CrusTome: a transcriptome database resource for large-scale analyses across Crustacea. G3: Genes, Genomes, Genetics 13. https://doi.org/10.1093/g3journal/jkad340
EGFR	EGFR	XP_042865529.1/1-1461	Decapoda	Penaeus japonicus	TTTCCCCCCTTTTCCGCGGTGCCACAAACAGATGCCAAACAAGATGGTGACGTCGCCTCCGGTCCGCAGA CGAGGGCGGAGCGAGAGGGCGAGCGCGCGCGCCTGGAGAGCAGGGCATGGGCGTGTGGCGGCGCGAGTGT GAGTCAGCATGAAGGCGGACGCTGCCCTGGGCACCTGATGACCACCCCAGCCTCAGGAACCCCCCAAGAT GCACGATGAGTCTGGGGGTTCGCTCAGATAGCTGTGACATGGCTGCGCTCAGAAACTCGTACCAGAAAAA ACTCCTCCTAGTGCCATATATAAAGAGAGTATATAGAGATATATAGATAATATATATAGAGAGAGAGAGA AAGAAAAAAAGAGATAGAAAAGAGTATATATATATATATTTATA…	MARVLERSYLLLAVCAAFALALDDKATDFGKGKICIGTTGRMSVPSNREHHYRNLRDRYINCTYVDGNLELT WLQDENLDLSFLQYIREVTGYVLISHVDVKKIVLPSLQIVRGQMLFKLSVHDQSFALLVTLSKMHTLEMPAL RDILEGGVGVFNNYNLCHMETIEWKEIMTDPNGKYIFVYNFTEPQRVCSCHKSCKKGCWGEGPHNCQKFSKL TCSPQCHQGRCYGPGPRDCCHLFCAGGCSGPTQSDCLACRNFYDDGECKQECPPMQKYDTISYSWVTNPYGK YAYGATCVKSCPEHLLRDNGACVRTCPKGKKAVDGECVPCNGPCPKTCFSEQYIHAGNIDSFKGCTIIQGSM TILDHSFDGFQEVYDNFTFGQRYPKMKPSKLEVF…	NCBI
EGFR	EGFR	XP_042865528.1/1-1463	Decapoda	Penaeus japonicus	TTTCCCCCCTTTTCCGCGGTGCCACAAACAGATGCCAAACAAGATGGTGACGTCGCCTCCGGTCCGCAGA CGAGGGCGGAGCGAGAGGGCGAGCGCGCGCGCCTGGAGAGCAGGGCATGGGCGTGTGGCGGCGCGAGTGT GAGTCAGCATGAAGGCGGACGCTGCCCTGGGCACCTGATGACCACCCCAGCCTCAGGAACCCCCCAAGAT GCACGATGAGTCTGGGGGTTCGCTCAGATAGCTGTGACATGGCTGCGCTCAGAAACTCGTACCAGAAAAA ACTCCTCCTAGTGCCATATATAAAGAGAGTATATAGAGATATATAGATAATATATATAGAGAGAGAGAGA AAGAAAAAAAGAGATAGAAAAGAGTATATATATATATATTTATA…	MARVLERSYLLLAVCAAFALALDDKATDFGKGKICIGTTGRMSVPSNREHHYRNLRDRYINCTYVDGNLELT WLQDENLDLSFLQYIREVTGYVLISHVDVKKIVLPSLQIVRGQMLFKLSVHDQSFALLVTLSKMHTLEMPAL RDILEGGVGVFNNYNLCHMETIEWKEIMTDPNGKYIFVYNFTEPQRVCSCHKSCKKGCWGEGPHNCQKFSKL TCSPQCHQGRCYGPGPRDCCHLFCAGGCSGPTQSDCLACRNFYDDGECKQECPPMQKYDTISYSWVTNPYGK YAYGATCVKSCPEHLLRDNGACVRTCPKGKKAVDGECVPCNGPCPKTCFSEQYIHAGNIDSFKGCTIIQGSM TILDHSFDGFQEVYDNFTFGQRYPKMKPSKLEVF…	NCBI
EGFR	EGFR	XP_042890013.1/1-1463	Decapoda	Penaeus japonicus	TCTTCTGTGATTGAAGCGTTTTTTAGATATTGATTTTGGAATACTGGGGCAGTACGCCATAGCCTAAAAA AGTGTTGTGATATATATTGTATTTTTTACACTGGATTACCCTACGCCAAGATGTGTTAGATGCCAAACAA GATGGTGACGTCGCCTCCGGTCCGCAGACGAGGGCGGAGCGAGAGGGCGAGCGCGCGCGCCTGGAGAGCA GGGCATGGGCGTGTGGCGGCGCGAGTGTGAGTCAGCATGAAGGCGGACGCTGCCCTGGGCACCTGATGAC CACCCCAGCCTCAGGAACCCCCCAAGATGCACGATGAGTCTGGGGGTTCGCTCAGATAGCTGTGACATGG CTGCGCTCAGAAACTCGTACCAGAAAAAACTCCTCCTAGTGCCA…	MARVLERSYLLLAVCAAFALALDDKATDFGKGKICIGTTGRMSVPSNREHHYRNLRDRYINCTYVDGNLELT WLQDENLDLSFLQYIREVTGYVLISHVDVKKIVLPSLQIVRGQMLFKLSVHDQSFALLVTLSKMHTLEMPAL RDILEGGVGVFNNYNLCHMETIEWKEIMTDPNGKYIFVYNFTEPQRVCSCHKSCKKGCWGEGPHNCQKFSKL TCSPQCHQGRCYGPGPRDCCHLFCAGGCSGPTQSDCLACRNFYDDGECKQECPPMQKYDTISYSWVTNPYGK YAYGATCVKSCPEHLLRDNGACVRTCPKGKKAVDGECVPCNGPCPKTCFSEQYIHAGNIDSFKGCTIIQGSM TILDHSFDGFQEVYDNFTFGQRYPKMKPSKLEVF…	NCBI
EGFR	EGFR	SysdeE_EVm004558t1/1-333	Decapoda	Systellaspis_debilis	CGAGTGGAAGGAGATTATGACAGACTTGAATGGCAAATACGTGTTTGTTTACAATTTCACCGAGCCCAGAAGGACTTGTC ACTGTGACAAAGCCTGTAAGAAGGGTTGCTGGGGCGAAGGGGAAGAAAACTGCCAAAAATTCAGCAAACTGACGTGTTCG CCTCAGTGTAGTCAGGGCAGGTGCTATGGCCCAGGACCCAGGGATTGTTGTCATCTCTTCTGTGCTGGTGGATGTACAGG ACCTACTCAGAGGGATTGTCTGGCCTGTGGTAATTTTTACGATGATGGCGAGTGCAAGTTGGAGTGTCCACCCATGCAAA GGTACAACACCATAACATACTCATGGGAAACCAACCCCAATGGCAAATATGCTTATGGTGCAACGTGCGTGAAAA…	MTDLNGKYVFVYNFTEPRRTCHCDKACKKGCWGEGEENCQKFSKLTCSPQCSQGRCYGPGPRDCCHLFCAGG CTGPTQRDCLACGNFYDDGECKLECPPMQRYNTITYSWETNPNGKYAYGATCVKNCPEHLLKDSGACVRSCP KGKKSVEGECVPCNGPCPKTCTGDQYIHAGNIETFKGCTIIVGSLTILDHSFDGFQEVYPNFTFGEKHPKMH PSKLEVFSTLKEITGHINIQAAHPEFTQLSFLRNLETIGGRDLTEYFSSLYIVKTSLKSLNLRSLNRIRSGK VYILENKELCFVDKIDWKKLVGTADSKTSKTEVLLQNNNGDERCV	CrusTome	Pérez-Moreno, J.L., Kozma, M.T., DeLeo, D.M., Bracken-Grissom, H.D., Durica, D.S., Mykles, D.L., 2023. CrusTome: a transcriptome database resource for large-scale analyses across Crustacea. G3: Genes, Genomes, Genetics 13. https://doi.org/10.1093/g3journal/jkad344
EGFR	EGFR	AcastyEVm006292t1/1-335	Decapoda	Acanthephyra_stylorostrata	GTTGGATGCTGAGAGTCGACCTAGTTTCCGAGAGTTAGCAGATGAATTTGCCAAAATGGCTCGTGACCCAGGTCGTTTCT TGGTGATCCCAGGGGATAGACTGATGCGGTTGCCTTCTTACACACCCCAGGATGAGAGAGAACTCATCCACTCTCTTTCG TCTGCCATTGAGGGAGAGGGGATTGTGATGGCAGCTGAAGAATATCTTCAACCAAAGTGCAGCAGTGCAATGATGGGAGT AACTGGCACTACAACCACATCATCGACTTCAACGTCAGATCCCACAACACCCGTTAAAAAGTCTGTGGGTGGAATGATGA ACAGTATAGGTGCCGGTGCAGAGTATATTTCTGGAAGAGCTGAATCTCCCCAAAACCGACATAACTTGCAACGAG…	MARDPGRFLVIPGDRLMRLPSYTPQDERELIHSLSSAIEGEGIVMAAEEYLQPKCSSAMMGVTGTTTTSSTS TSDPTTPVKKSVGGMMNSIGAGAEYISGRAESPQNRHNLQRERKYAHLESGAAGSPQRPRGDSLTSRYCSDP LKMLGKDADVGDDDCFNDCGPPHSAPGYGWVGDLRLDLPVDEDDYLMPSPQPSGLATVGPSHQHYMDLTADT PDGRRHHDHIRGKGVNGIPVGQVTNQVVGMDNPEYHMMNARAHMYAGRRIHPQQMVGVPVLEPGRFSNYGGS SGHSSVSSNGFSQHPQHPSPLDMPHDYYNELAPHAAHTLASRSETTV	CrusTome	Pérez-Moreno, J.L., Kozma, M.T., DeLeo, D.M., Bracken-Grissom, H.D., Durica, D.S., Mykles, D.L., 2023. CrusTome: a transcriptome database resource for large-scale analyses across Crustacea. G3: Genes, Genomes, Genetics 13. https://doi.org/10.1093/g3journal/jkad345
EGFR	EGFR	JanspE_EVm000138t1/1-1473	Decapoda	Janicella_spinicauda	GGTGTTCAGAATATGGGTACAGAAGGTCACCACCCCACCTGGATCTCCTCCTCCCTTTTTTCGGTGGGCGTGACTTGCCT GCTGTTGCTGTCATTTCTTCAGGAAGGCTGTTTGGCTGTCATCGAAGAAAGAGTATGCATTGGGACAACGGGTAGAATGT CCGTGCCCTCAAACCGAGACCACCACTACCGGAACCTACGCGATCGTTTCATCAACTGCACTTACGTCGACGGAAATCTG GAACTCACTTGGCTACAGGACGAAAACCTGGATTTGTCTTTTCTACAATACATTAGAGAGGTGACGGGATACGTTTTGAT CTCGCACGTGGATGTGAAGCAGATCGTACTACCGTCTCTGCAGATCATTCGGGGCCGGACGTTGTTCAAGTTACC…	MGTEGHHPTWISSSLFSVGVTCLLLLSFLQEGCLAVIEERVCIGTTGRMSVPSNRDHHYRNLRDRFINCTYV DGNLELTWLQDENLDLSFLQYIREVTGYVLISHVDVKQIVLPSLQIIRGRTLFKLPVQDENFALLVTLSKMH TLEMPALRDILEGSVGVINNYNLCHMETIEWKEIMTDLNGQYVFVYNFTEPRRICHCDKECEKGCWGEGEEN CQKFSKLTCSPQCSQGRCYGPGPRDCCHLFCAGGCTGPTQRDCLACGNFYDDGECKLECPPMQRYNTITYSW ETNPNGKYAYGATCVKDCPEHLLKDSGACVRSCPKGKKSVEGECVPCNGPCPKTCPGDQYIHAGNIESFKGC TIIVGSLTILDHSFDGFQEVYPNFTFGEKHPKMH…	CrusTome	Pérez-Moreno, J.L., Kozma, M.T., DeLeo, D.M., Bracken-Grissom, H.D., Durica, D.S., Mykles, D.L., 2023. CrusTome: a transcriptome database resource for large-scale analyses across Crustacea. G3: Genes, Genomes, Genetics 13. https://doi.org/10.1093/g3journal/jkad346
EGFR	EGFR	AcapurEVm006414t1/1-231	Decapoda	Acanthephyra_purpurea	TGAGGAACGTCGTCTTGTTCATCGTGATTTGGCGGCCAGAAATATTTTGGTGCAAACGCCAAACTGTGTAAAAATAACTG ATTTTGGCCTCGCCAAATTGTTAGACTATAATGAGGATGAATATAAAGCTGCTGGAGGAAAAATGCCAATTAAGTGGTTA GCTCTGGAGTGCATACAACATCGTATATTTACTCACAAGTCTGATGTCTGGGCATTTGGTGTAACTGTGTGGGAGATATT AACGTATGGAGGACGACCATATGAGGATATCCTGGCTCGTGAAGTGCCAGATCTTCTAGAAAAGGGCGAAAGGCTTCCGC AACCAGCAATCTGCACCATTGATGTATACATGCTCATGATTCGCTGCTGGATGTTGGATGCCGAGAGTCGACCTA…	EERRLVHRDLAARNILVQTPNCVKITDFGLAKLLDYNEDEYKAAGGKMPIKWLALECIQHRIFTHKSDVWAF GVTVWEILTYGGRPYEDILAREVPDLLEKGERLPQPAICTIDVYMLMIRCWMLDAESRPSFRELADEFAKMA RDPGRFLVIPGDRLMRLPSYTPQDERELIHSLSSAIEGEGIVMAAEEYLQPKCSSQMMGVTGTTTTSSTSTS DPTTPVKKSVGGMMN	CrusTome	Pérez-Moreno, J.L., Kozma, M.T., DeLeo, D.M., Bracken-Grissom, H.D., Durica, D.S., Mykles, D.L., 2023. CrusTome: a transcriptome database resource for large-scale analyses across Crustacea. G3: Genes, Genomes, Genetics 13. https://doi.org/10.1093/g3journal/jkad347
EGFR	EGFR	SysdeE_EVm000546t1/1-956	Decapoda	Systellaspis_debilis	CATACCGAATGTAGTGATGAGGGATGTTGGGGCACAGGCGATGAAGAATGTTTGTCCTGTAGGAATCTCAAGTTGGGTGT CAAATGCATCAATAGTTGCAATCGTCAGGGGATTTATCAAGTGAGTTCCAAAATATGTAAATTTTGTCACCCAGAATGTG GTAGTAACAGCTGCCACGGACCAGATTCTAATGACTGTGGCAGTTGCAAGAACGTTAAAGATGGTCCTTATTGTGTGGAA AGATGTCCAGAAACCAAATTCAATGACAGCAGCGTATGTAGATTATGCCACAGTAACTGCGTAGGTGGATGCGTTGGTCC TGAAAATACTATTGGAGATAATGGCTGCACTTCTTGCAAGAAAGCTGTCATTGACAAAGATTTACAGGTGCAGTA…	HTECSDEGCWGTGDEECLSCRNLKLGVKCINSCNRQGIYQVSSKICKFCHPECGSNSCHGPDSNDCGSCKNV KDGPYCVERCPETKFNDSSVCRLCHSNCVGGCVGPENTIGDNGCTSCKKAVIDKDLQVQYCLSEQEPCPSVY FSEWVSNQETGDLLRLAGKTICRQCHQQCKNCTAYGFHISVCHECVNYRRGEHCEDKCPQDHYADEKLHECF KCSSECSNGCSGPRDSQCVACRNYRIYIAGEPGMNNTKFNCTANCPSELPYKIFPEDASDPYCGKDPLILPF DDESIPAILGGTLGCVFLVCIFMAVFCYLWWQRNKTKEAALKMTMTMMPYDDNEPLKPTNIKPNLAKLHIVK EAELRKGGILGYGAFGTVYKGVWVPEGENVKIPV…	CrusTome	Pérez-Moreno, J.L., Kozma, M.T., DeLeo, D.M., Bracken-Grissom, H.D., Durica, D.S., Mykles, D.L., 2023. CrusTome: a transcriptome database resource for large-scale analyses across Crustacea. G3: Genes, Genomes, Genetics 13. https://doi.org/10.1093/g3journal/jkad348
EGFR	EGFR	SysdeP_EVm001211t1/1-707	Decapoda	Systellaspis_debilis	GTGCTCCAATGGATGTTCTGGCCCCAGGGATTCCCAGTGTGTTGCATGCCGCAACTATCGAATATATATAGCAGGTGAAC CTGGTATGAACAACACCAAATTCAATTGTACTGCTAACTGTCCATCTGAACTTCCATACAAAATATTTCCTGAAGATGCC TCTGATCCTTATTGTGGAAAAGATCCATTAATTCTTCCATTTGATGATGAGAGTATCCCAGCTATCTTGGGTGGAACTCT AGGCTGTGTGTTCTTGGTGTGCATCTTCATGGCAGTGTTTTGCTATCTGTGGTGGCAGCGCAACAAAACCAAAGAGGCTG CTCTGAAGATGACCATGACCATGATGCCTTACGACGATAACGAACCTCTCAAGCCAACAAATATAAAGCCCAACC…	MNNTKFNCTANCPSELPYKIFPEDASDPYCGKDPLILPFDDESIPAILGGTLGCVFLVCIFMAVFCYLWWQR NKTKEAALKMTMTMMPYDDNEPLKPTNIKPNLAKLHIVKEAELRKGGILGYGAFGTVYKGVWVPEGENVKIP VAIKVLREGTGTNVNKEILEEAYIMASVDHPNLLQLLAVCMTTQIMLVTQLMPLGCLLDYVRNNKDKVGSKP LLNWCTQIARGMAYLEERRLVHRDLAARNILVQTPNCVKITDFGLAKLLDYNEDEYKAAGGKMPIKWLALEC IQHRIFTHKSDVWAFGVTVWEILTYGGRPYEDILAREVPDLLEKGERLPQPSICTIDVYMLMIRCWMLDAES RPSFRELADEFAKMARDPGRFLVIPGDRLMRLPS…	CrusTome	Pérez-Moreno, J.L., Kozma, M.T., DeLeo, D.M., Bracken-Grissom, H.D., Durica, D.S., Mykles, D.L., 2023. CrusTome: a transcriptome database resource for large-scale analyses across Crustacea. G3: Genes, Genomes, Genetics 13. https://doi.org/10.1093/g3journal/jkad349
EGFR	EGFR	Battex_EVm003628t1/1-428	Decapoda	Bathypalaemonella_texana	GTCGTCTTGTCCATCGTGATTTGGCAGCCAGAAATATTTTGGTGCAAACACCAAACTGTGTTAAAATCACTGATTTTGGC TTAGCGAAGTTGTTGGATTATAACGAGGACGAGTACAAGGCAGCTGGAGGGAAAATGCCAATCAAGTGGTTGGCGCTGGA ATGTATACAACATCGTATATTTACTCACAAGTCAGATGTCTGGGCATTTGGTGTAACTGTTTGGGAGATTCTAACGTATG GAGGAAGACCTTACGAGGATATTCTGGCTCGTGAGGTCCCAGATCTTTTGGAAAAGGGCGAACGACTTCCGCAACCATCC ATCTGTACTATCGATGTTTACATGCTGATGATTCGCTGTTGGATGTTGGATGCTGAAAGTCGACCCAGTTTCCGA…	MPIKWLALECIQHRIFTHKSDVWAFGVTVWEILTYGGRPYEDILAREVPDLLEKGERLPQPSICTIDVYMLM IRCWMLDAESRPSFRELADEFAKMARDPGRFLVIPGDRLMRLPSYTPQDERELIHSLSSAIEGEGIVMAAEE YLQPKCTTTMVGVTGTTTTTSSSSTSDPTTPVKKSVGGMNSIGAGAEYISGRAESPQNRHNLQRERKYAHLE SGAAGSPQRPRGDSLTSRYCSDPLKMLGKDADIGDDDCFNECGPPHSAPGYGWVGDLRLDLPVDEDDYLMPS PQPSGLATVGPSHQHYMDLTADIPDGRRHHDHIRGKGSNGVPVGQIPNHVVGMDNPEYHMMNRAHMYNGRRI HPQQMIGVPVFEPGRYNNYGGSSGHSSVSSNGIS…	CrusTome	Pérez-Moreno, J.L., Kozma, M.T., DeLeo, D.M., Bracken-Grissom, H.D., Durica, D.S., Mykles, D.L., 2023. CrusTome: a transcriptome database resource for large-scale analyses across Crustacea. G3: Genes, Genomes, Genetics 13. https://doi.org/10.1093/g3journal/jkad350
EGFR	EGFR	Batser_EVm003395t1/1-359	Decapoda	Bathypalaemonella_serratipalma	AGATCTTTTGGAAAAGGGCGAACGACTTCCGCAACCATCCATCTGTACTATCGATGTTTACATGCTGATGATTCGCTGTT GGATGTTGGATGCTGAAAGTCGACCCAGTTTTCGAGAGTTAGCTGATGAATTTGCCAAGATGGCTCGTGATCCAGGTCGT TTCTTGGTGATCCCGGGGGACAGACTGATGAGATTACCATCATATACACCGCAAGATGAGAGGGAGCTTATCCATTCTCT TTCATCTGCTATTGAGGGTGAAGGAATCGTGATGGCTGCTGAAGAATATCTTCAACCCAAATGCACCACTACAATGGTGG GAGTCACCGGCACTACAACAACGACATCTTCATCCTCAACATCAGACCCCACAACACCAGTGAAAAAGTCTGTGG…	MLMIRCWMLDAESRPSFRELADEFAKMARDPGRFLVIPGDRLMRLPSYTPQDERELIHSLSSAIEGEGIVMA AEEYLQPKCTTTMVGVTGTTTTTSSSSTSDPTTPVKKSVGGMNSIGAGAEYISGRAESPQNRHNLQRERKYA HLESGAAGSPQRPRGDSLTSRYCSDPLKMLGKDADIGDDDCFNECGPPHSAPGYGWVGDLRLDLPVDEDDYL MPSPQPSGLATVGPSHQHYMDLTADIPDGRRHHDHIRGKGSNGVPVGQIPNHVVGMDNPEYHMMNRAHMYNG RRIHPQQMIGVPVFEPGRYNNYGGSSGHSSVSSNGISQHPHPSPLDMPHDYYNELAPRSPHVLTSRSETTV	CrusTome	Pérez-Moreno, J.L., Kozma, M.T., DeLeo, D.M., Bracken-Grissom, H.D., Durica, D.S., Mykles, D.L., 2023. CrusTome: a transcriptome database resource for large-scale analyses across Crustacea. G3: Genes, Genomes, Genetics 13. https://doi.org/10.1093/g3journal/jkad351
EGFR	EGFR	Nemens_EVm003948t1/1-290	Decapoda	Nematocarcinus_ensifer	CAGGATGAGAGAGAACTCATCCACTCCCTTTCCTCAGCCATTGAGGGCGATGGGATTGTGATGGCTGCGGAAGAATACCT GCAACCGAAGTGTAGCAGCGCAATGATGGGAGTAACTGGCACCACAACAACGTCATCCACTTCCACGTCAGATCCCACGA CTCCAGTTAAGAAGTCCATGCCAGGGATGAATAGCATAGGTGCTGGTGCAGAGTACATTTCCGGAAGAGCCGAATCCCCC CAGAACCGACATAACATGCAGAGAGAAAGAAAATACGCACACTTGGAGTCAGGAGTAACAGGGTCTCCCCAACGTCCAAG AGGCGACTCCCTCACTTCCCGCTACTGCTCCGATCCTCTGAAGATGCTAGGTAAAGATGCTGAAGTGGGTGATGA…	MAAEEYLQPKCSSAMMGVTGTTTTSSTSTSDPTTPVKKSMPGMNSIGAGAEYISGRAESPQNRHNMQRERKY AHLESGVTGSPQRPRGDSLTSRYCSDPLKMLGKDAEVGDDDCFSECGPPYSAPGYGWVGDLRLDLPVDEDDY LMPSPQPSGLATVGPSHQHYMDLTADLPDGRRHHDHIRGKGTNGIPAGQVANQFVGMDNPEYHMMNARARMY AGRRIHPQQMVGVPVLEPGRFSNYGGSSGHSSVSSNGISQHPQHPSPLDMPHDYYNELAPHAAHTLASRSET TV	CrusTome	Pérez-Moreno, J.L., Kozma, M.T., DeLeo, D.M., Bracken-Grissom, H.D., Durica, D.S., Mykles, D.L., 2023. CrusTome: a transcriptome database resource for large-scale analyses across Crustacea. G3: Genes, Genomes, Genetics 13. https://doi.org/10.1093/g3journal/jkad352
EGFR	EGFR	Nemrot_EVm004253t1/1-288	Decapoda	Nematocarcinus_rotundus	CTCATCCACTCCCTTTCCTCAGCCATTGAGGGCGATGGGATTGTGATGGCTGCGGAAGAATACCTGCAACCGAAGTGTAG CAGCGCAATGATGGGAGTAACTGGCACCACAACAACGTCATCCACTTCCACGTCAGATCCCACGACTCCAGTTAAGAAGT CCATGCCAGGGATGAATAGCATAGGTGCTGGTGCAGAGTACATTTCCGGAAGAGCCGAATCCCCCCAGAACCGACATAAC ATGCAGAGAGAAAGAAAATACGCACACTTGGAGTCAGGAGTAACAGGGTCTCCCCAACGTCCAAGAGGCGACTCCCTCAC TTCCCGCTACTGCTCCGATCCTCTGAAGATGCTAGATGCTGAAGTGGGTGATGATGATTGCTTCAGTGAATGTGG…	MAAEEYLQPKCSSAMMGVTGTTTTSSTSTSDPTTPVKKSMPGMNSIGAGAEYISGRAESPQNRHNMQRERKY AHLESGVTGSPQRPRGDSLTSRYCSDPLKMLDAEVGDDDCFSECGPPYSAPGYGWVGDLRLDLPVDEDDYLM PSPQPSGLATVGPSHQHYMDLTADLPDGRRHHDHIRGKGTNGIPAGQVANQFVGMDNPEYHMMNARARMYAG RRIHPQQMVGVPVLEPGRFSNYGGSSGHSSVSSNGISQHPQHPSPLDMPHDYYNELAPHAAHTLASRSETTV	CrusTome	Pérez-Moreno, J.L., Kozma, M.T., DeLeo, D.M., Bracken-Grissom, H.D., Durica, D.S., Mykles, D.L., 2023. CrusTome: a transcriptome database resource for large-scale analyses across Crustacea. G3: Genes, Genomes, Genetics 13. https://doi.org/10.1093/g3journal/jkad353
EGFR	EGFR	NeodenEVm000270t1/1-1462	Decapoda	Neocaridina_denticulata	ATATATAGATTTATATATATATATACATATATTTATAACACGTCTAACCCCCTTCCCCCATATGTGTGAGAATTGATACG GGAAAAACAACATAAAAGTGAAAAAGAGGTTTTTAACGTTGGCTAGATAAATGTTATGGCGCGTCTCTCCGATTGGTGGA TCTGCTTTGCTTCGTTGGTCACATGTCTTTCCCTGGCATATGGCTTTGGAGACAGGTCCTCCGGCTTCGGCAAAGATAAG GGAAAGATATGTATCGGGACCACGGGCAGGATGTCTGTGCCTTCAAACAGGGAACATCACTACCGTAACCTACGCGACCG CTTCGTGAATTGTACATACGTGGATGGCAATCTCGAACTGACCTGGTTGCAGGATGAAATGCTGGACCTGTCCTT…	MARLSDWWICFASLVTCLSLAYGFGDRSSGFGKDKGKICIGTTGRMSVPSNREHHYRNLRDRFVNCTYVDGN LELTWLQDEMLDLSFLQYIREVTGYVLISHVDVKRIVLPALQIIRGRTLFKMPVNDESFALLVTLSKMHTLE MPALRDILQGSVGVINNYNLCHMETIEWKEIMTDNTGKYVFVYNFTEPRRTCQCHKSCKKGCWGEGEENCQK FSKLTCSPQCSQGRCYGPGPRDCCHLFCAGGCTGPTQRDCLACGNFYDDGECKLECPPMQMYNTITYSWETN PNGKYAYGATCVKSCPEHLLKDSGACVRSCPKGKKSVDGECVPCGGPCPKTCPGDQYIHAGNIESFRGCTVI EGSLTILDHSFDGFQEVYPNFTFGEKHPKLHPSK…	CrusTome	Pérez-Moreno, J.L., Kozma, M.T., DeLeo, D.M., Bracken-Grissom, H.D., Durica, D.S., Mykles, D.L., 2023. CrusTome: a transcriptome database resource for large-scale analyses across Crustacea. G3: Genes, Genomes, Genetics 13. https://doi.org/10.1093/g3journal/jkad354
EGFR	EGFR	ParausEVm000628t2/1-1452	Decapoda	Paratya_australensis	CGGCGCACGAGGAGGTGCTGCGCGCGCACCCTATTGTGGTTACACTGCTTGTTAGCGTCCTTGTGTACGTGTGTGCATAG TTTTTGAATAATTAAATGTGATACATTAACCTCTGTTGGATATACTACAAAGTGTATGTGCGTGTACGTGAAGGATATAA CGTGCTTTTATAACGAAGTGTTGTTTTACATTTTAGCGGAAAGAAAGTAATATTTTACAAGTGTTTGTGTGGGAAAGCTT AAAACGTTTAGACGTTTAAATTATATTTTACCAAAACATATAACAGCTTGTTATCTAGATGTCAATAAACTTAGAAAATA ATAAATTATAAAACAGCTAAGAAGGAATATTAATAAAAACTAAAAATTTTGAGCAATTGGAGTGTTGTAAAAGAC…	MGKKGTALGIYCLLLLSFLPRDCSAVIEERVCIGTTGRMSVPSNREHHYRNLRDRFINCTYVDGNLELTWLQ DENLDLSFLQYIREVTGYVLISHVDVKQIVLPSLQIIRGRTLFKLPVNDESFALLVTLSKMHTLEMPALRDI LEGSVGVINNYNLCHMETIEWKEIMTDAHGKYVFVYNFTEPRRTCQCDKACKKGCWGEGEENCQKFSKLTCS PQCSQGRCYGSGPRDCCHLFCAGGCTGPTQSDCLACGNFYDDGECKLECPPMQRYNTITYSWETNPNGKYAY GATCVKSCPEHLLKDSGACVRSCPKDKKSVDGECVPCNGPCPKTCPGDQYIHAGNIESFRGCTIIVGSLTIL DHSFDGFQEVYPNFTFGEKHPKMHPVQLEVFSTL…	CrusTome	Pérez-Moreno, J.L., Kozma, M.T., DeLeo, D.M., Bracken-Grissom, H.D., Durica, D.S., Mykles, D.L., 2023. CrusTome: a transcriptome database resource for large-scale analyses across Crustacea. G3: Genes, Genomes, Genetics 13. https://doi.org/10.1093/g3journal/jkad355
EGFR	EGFR	ParausEVm000628t1/1-1453	Decapoda	Paratya_australensis	GGGAGGGTGTGTTCCGAAATCGCTGTAGGACCTATAATGGAAAAAGCATAGTGAGATTTTGCAAGGAAAGAATTGTCTAT AAATATCTGGTGTTCCTAAAGGTGATAGACTGTTGCCCACACTATTTGAAAACCTAAAAATTGATATTTTATCCGCCATT TTTTGAAGTGATTTGAAAGTGTCTTCGTTTTATCATGAGAATTTATACTAGATGAATTGGCCCAGTGCGTCATATAATTG AGCCAATTTGAAGTGTTTTGAAAAATATAAAAAAGTGAATTAGTTAAGCCTCGTTTTGCTAAAAATTCGGAGTTACGCAA AACGGTTTAGCAACTTGCAAAGGTGGTGGTGATTGGATCAGTTGTTTACCCAATTAGCCTTGGATTACTAACTAT…	MARMFDLISIIALATCFSVAYSSEFGKDKGKICIGTTGRMSVPSNREHHYRNLRDRFINCTYVDGNLELTWL QDENLDLSFLQYIREVTGYVLISHVDVKQIVLPSLQIIRGRTLFKLPVNDESFALLVTLSKMHTLEMPALRD ILEGSVGVINNYNLCHMETIEWKEIMTDAHGKYVFVYNFTEPRRTCQCDKACKKGCWGEGEENCQKFSKLTC SPQCSQGRCYGSGPRDCCHLFCAGGCTGPTQSDCLACGNFYDDGECKLECPPMQRYNTITYSWETNPNGKYA YGATCVKSCPEHLLKDSGACVRSCPKDKKSVDGECVPCNGPCPKTCPGDQYIHAGNIESFRGCTIIVGSLTI LDHSFDGFQEVYPNFTFGEKHPKMHPVQLEVFST…	CrusTome	Pérez-Moreno, J.L., Kozma, M.T., DeLeo, D.M., Bracken-Grissom, H.D., Durica, D.S., Mykles, D.L., 2023. CrusTome: a transcriptome database resource for large-scale analyses across Crustacea. G3: Genes, Genomes, Genetics 13. https://doi.org/10.1093/g3journal/jkad356
EGFR	EGFR	Batser_EVm003396t1/1-358	Decapoda	Bathypalaemonella_serratipalma	AGTGTTCCAATGGCTGCTCTGGCCCCATGGATTCCCAGTGTGTAGCATGCCGCAATTATCGAATATATTTGGATGGTGAA CCCGGCTCAAACACCACAAAGTTCAATTGCACTGCATCATGTTACGCAGACTATCCATACAAAATATTTCCCAAAGATGC CTCCGATCCATATTGTGGGAAAGAGCCTTTAATTTTTCCATTCGATGACGAGAGCATCCCAGCCATACTAGGTGGAACTC TAGGCTGTGTGTTCCTGCTGTGTATCTTCCTGGCAGTTTTTTGCTATCTTTGGTGGCAGCGTAATAAAACAAAGGAAGCT GCTTTGAAGATGACAATGACCATGATGCCATATGATGATAATGAACCTCTGAAGCCAACGAATATAAAGCCCAAC…	MDSQCVACRNYRIYLDGEPGSNTTKFNCTASCYADYPYKIFPKDASDPYCGKEPLIFPFDDESIPAILGGTL GCVFLLCIFLAVFCYLWWQRNKTKEAALKMTMTMMPYDDNEPLKPTNIKPNLAKLHIVKEAELRKGGILGYG AFGTVYKGVWVPEGENVKIPVAIKVLREGTGTNVNKEILEEAYIMASVDHPNLLQLLAVCMTTQIMLVTQLM PLGCLLDYVRNNKDKVGSKPLLNWCTQIARGMAYLEDRRLVHRDLAARNILVQTPNCVKITDFGLAKLLDYN EDEYKAAGGKMPIKWLALECIQHRIFTHKSDVWAFGVTVWEILTYGGRPYEDILAREVPDLLEKGERLPQ	CrusTome	Pérez-Moreno, J.L., Kozma, M.T., DeLeo, D.M., Bracken-Grissom, H.D., Durica, D.S., Mykles, D.L., 2023. CrusTome: a transcriptome database resource for large-scale analyses across Crustacea. G3: Genes, Genomes, Genetics 13. https://doi.org/10.1093/g3journal/jkad357
EGFR	EGFR	Battex_EVm007378t1/1-246	Decapoda	Bathypalaemonella_texana	TATGCCGATGAAAAAGTTCATGAATGCTTTAAGTGTTCATCGGAGTGTTCCAATGGCTGCTCTGGTCCCATGGATTCCCA GTGTGTAGCATGCCGCAATTATCGAATATATTTGGAAGGTGAACCCGGCTCAAACAACACAAAGTTCAATTGCACTGCAT CATGTTACGCAGACTATCCATACAAAATATTTCCCAAAGATGCCTCCGATCCATATTGTGGGAAAGAGCCTTTAATTTTT CCATTTGATGATGAGAGCATCCCAGCCATACTAGGTGGAACTCTAGGCTGTGTGTTCCTGCTGTGTATCTTCCTGGCAGT TTTTTGCTATCTTTGGTGGCAGCGTAATAAAACAAAGGAAGCTGCTTTGAAGATGACAATGACCATGATGCCATA…	MDSQCVACRNYRIYLEGEPGSNNTKFNCTASCYADYPYKIFPKDASDPYCGKEPLIFPFDDESIPAILGGTL GCVFLLCIFLAVFCYLWWQRNKTKEAALKMTMTMMPYDDNEPLKPTNIKPNLAKLHIVKEAELRKGGILGYG AFGTVYKGVWVPEGENVKIPVAIKVLREGTGTNVNKEILEEAYIMASVDHPNLLQLLAVCMTTQIMLVTQLM PLGCLLDYVRNNKDKVGSTPLLNWCTQIAR	CrusTome	Pérez-Moreno, J.L., Kozma, M.T., DeLeo, D.M., Bracken-Grissom, H.D., Durica, D.S., Mykles, D.L., 2023. CrusTome: a transcriptome database resource for large-scale analyses across Crustacea. G3: Genes, Genomes, Genetics 13. https://doi.org/10.1093/g3journal/jkad358
EGFR	EGFR	Lysamb_EVm004107t1/1-331	Decapoda	Lysmata_amboinensis	CCTCACCATCCTTGACCACTCGTTTGATGGATTCCAAGAGGTATTTCCCAACTTCACCTTCGGAGAGAAGTATCCCAAGA TGCATCCCTCAAAACTGGAAGTTTTCAGCACACTGAAGGAGATCACTGGCTACGTTAACATTCAGTCAACTCACCCCGAA TTTACGGAGCTCTCCTTCCTCCGTAATCTGGAGACCATCGGTGGACGAGACTTGACGGAGTACTTCTCATCGCTTTACAT CGTCAAAACGTCACTGAAGAGTCTTAATTTGAGATCACTCAATAGGATTCGATCTGGTAAAGTTTATATATTGGAAAATA AAGAACTTTGTTTTGTAGATAAGATTAATTGGACAAAAATGATGGAGAATAGTGCAGATTCAAAGATTCAGGTGT…	MHPSKLEVFSTLKEITGYVNIQSTHPEFTELSFLRNLETIGGRDLTEYFSSLYIVKTSLKSLNLRSLNRIRS GKVYILENKELCFVDKINWTKMMENSADSKIQVLLQNNNNEDQCVADGLVCHSECSDEGCWGTGEDECLSCR NFKLGDRCINNCNRPGSYEVSSKTCGFCHDQCANSCHGPESDSCDSCKNAKDGPYCVERCPETKFNQNGVCT LCSENCVEGCTGPRNTIGPNGCTSCKKALIDRNLQVQYCLSENEPCPSGYFAEFVSHQETGDLSRLAGKTIC RQCHEQCKNCTAYGFHISVCHECVSYRRGEQCEDECPPDHYAE	CrusTome	Pérez-Moreno, J.L., Kozma, M.T., DeLeo, D.M., Bracken-Grissom, H.D., Durica, D.S., Mykles, D.L., 2023. CrusTome: a transcriptome database resource for large-scale analyses across Crustacea. G3: Genes, Genomes, Genetics 13. https://doi.org/10.1093/g3journal/jkad359
EGFR	EGFR	Cuaame_EVm006656t1/1-272	Decapoda	Cuapetes_americanus	GCATCCATCAAAATTGGATGTTTTCAGTTCACTGAAGGAAATCACAGGTCATATCAATATTCAAGCATCTCACCCAGAGT TTACTCAGCTTTCTTTCCTCAGAAATCTTGAGATCATTGGTGGTCGGGACTTGACAGAATATTTCTCATCCCTTTACATA GTAAAAACGTCACTAAAAAGTCTGAATTTCAGATCTCTAAACAGAATTCGCTCAGGGAAAGTTTACATTTTGGAAAACAA AGACCTCTGTTTTGTAGAAAAAATGAACTGGAAGAAATTGGTAGGGAGTGGTGGTGATTCAAAGACCCAAGTGTTGTTAC AGAATAATAATTCGGAAGATAGGTGTGTAGCTGATGGGCTTGTATGCCACAGTGAATGTAGTAATGAAGGCTGCT…	HPSKLDVFSSLKEITGHINIQASHPEFTQLSFLRNLEIIGGRDLTEYFSSLYIVKTSLKSLNFRSLNRIRSG KVYILENKDLCFVEKMNWKKLVGSGGDSKTQVLLQNNNSEDRCVADGLVCHSECSNEGCWGKGDDECLSCNN YKLGEKCINNCNLPGIYEMSSRTCGFCHKECKNSCHGPDSNHCDHCKNAKDGPYCIERCAETKYSDRGICKA CHANCVDGCSGPENNIGPNGCTSCKKAVIDRDLQVQYCLSEQESCPSGYFSEWVGD	CrusTome	Pérez-Moreno, J.L., Kozma, M.T., DeLeo, D.M., Bracken-Grissom, H.D., Durica, D.S., Mykles, D.L., 2023. CrusTome: a transcriptome database resource for large-scale analyses across Crustacea. G3: Genes, Genomes, Genetics 13. https://doi.org/10.1093/g3journal/jkad360
EGFR	EGFR	AlpvirEVm002564t1/1-574	Decapoda	Alpheus_viridari	TTCGCTCTCCTTGTCACTTTGTCCAAGATGCATACCCTGGAGATGCCCGCCCTCAGAGATATACTACAAGGAAGTGTCGG TGTCATCAACAACTACAACCTGTGTCACATGGAAACCATCGAGTGGAAGGAGATCATGTCAGACGCCAAAGCTGTTTACC AGTTTGTTTACAACTTCACCGAGCCAAGGAGGACCTGCCAATGCGATAAGTCCTGTAAGAGGGGATGTTGGGGCGAGGGT GAGGAGAACTGCCAGAAATTCAGCAAGTTGCTTTGCTCACCTCAGTGCAGCGAGGGCAGGTGCTACGGAACAGGACCCAG GGATTGCTGTCATCTGTTTTGTGCCGGAGGATGCACTGGGCCTACCCAGAGGGACTGTCTTGCATGCGGAAACTT…	MHTLEMPALRDILQGSVGVINNYNLCHMETIEWKEIMSDAKAVYQFVYNFTEPRRTCQCDKSCKRGCWGEGE ENCQKFSKLLCSPQCSEGRCYGTGPRDCCHLFCAGGCTGPTQRDCLACGNFYDEGECKLECPPMQRYNTITY SWETNPNGKYAYGATCVKSCPEHLLKDSGACVRSCPKGKKAVEGECVPCNGPCPKTCNGDQYIHAGNIDSFK GCTIIVGSLTILDHSFDGFQEVFPNFTFGEKHPKMHPSKLEVFSTLKEITGHINIQASHPEFTELSFLRNLE TIGGRDLTEYFSSLYIVKTSLRSLNLRSLNRIRSGKVYILENKHLCFVDKINWKKMVGNSADSKTEVLLQNN NDKERCIADGLVCHSECSDEGCWGTGENECLSCR…	CrusTome	Pérez-Moreno, J.L., Kozma, M.T., DeLeo, D.M., Bracken-Grissom, H.D., Durica, D.S., Mykles, D.L., 2023. CrusTome: a transcriptome database resource for large-scale analyses across Crustacea. G3: Genes, Genomes, Genetics 13. https://doi.org/10.1093/g3journal/jkad361
EGFR	EGFR	Cuaame_EVm008637t1/1-216	Decapoda	Cuapetes_americanus	AAACTTCTGTTGTGCCATATATAAAGTATATATATTATATATAGATAGATAAATATATATGTATCAAATTATTAGAGATG TTTATATGATTAGACGACTTGCCACTTGACACGGAAATTCTCTAAAGTGAGAATATTGCAACCTCTCCTCCTTATGTTAA AGAGAGAAAGAGGTATACGGTAGCCCCGTTATATGTTATGGCTCACTTGATAGCGTGGATAAACATCACGTTGGCGTTAT GGGTGGCCTCGGCGACAGCCTGGGCGGACAAGTCTTCGGAATTCGGCAAGGACAAAGGAAAAATATGCATCGGAACCACA GGGAGGATGTCTGTCCCTTCCAACAGGGACCATCACTACAGAAACCTAAGAGATCGATTCATCAATTGCACTTAC…	MAHLIAWINITLALWVASATAWADKSSEFGKDKGKICIGTTGRMSVPSNRDHHYRNLRDRFINCTYVDGNLE LTWLQDENLDLSFLKYIREVTGYVLISHVDVKQIVLPSLQIIRGRTLFKLPVVESSFALLVTLSKMHTLEMP ALRDILQGSVGVINNYNLCHMETIDWKEIMTDDRGVYHFVYNFTEPRRTCQYDKACSKGCWGEGEENCQKFS	CrusTome	Pérez-Moreno, J.L., Kozma, M.T., DeLeo, D.M., Bracken-Grissom, H.D., Durica, D.S., Mykles, D.L., 2023. CrusTome: a transcriptome database resource for large-scale analyses across Crustacea. G3: Genes, Genomes, Genetics 13. https://doi.org/10.1093/g3journal/jkad362
EGFR	EGFR	Thodob_EVm005996t1/1-313	Decapoda	Thor_dobkini	CACATTTGGAGAAAAACATCCTAAAATGCATCCTTCAAAACTGGAAGTCTTCAGCACACTCAAAGAAATTACAGGCAACA TCAACATTCAAGCATCTCATCCTGAATTTACTCAACTTTCGTTCCTTCGAAATCTAGAAACAATAGGTGGGAGAGATTTG ACGGAGTATTTTTCATCACTATACATTGTCAAAACATCACTCAAAAGTCTCAATCTCAGGTCACTAAACAGAATTCGATC GGGTAAAGTTTACATACTTGAAAACAAGGAACTTTGTTTTGTGGATAAAATAAATTGGAGAAAGATGGTGGGGTCTAGTG CAGACTCAAAAACTGAAGTTTTGCTACAAAATAATAATGGTGAAGATCGATGTGTGGCTGATGGTCTTGTTTGTC…	MHPSKLEVFSTLKEITGNINIQASHPEFTQLSFLRNLETIGGRDLTEYFSSLYIVKTSLKSLNLRSLNRIRS GKVYILENKELCFVDKINWRKMVGSSADSKTEVLLQNNNGEDRCVADGLVCHSECSDEGCWGTGEDECLSCK NFKLGDRCINSCNGQGIYEMSSKTCGYCDKECENSCSGPDSNHCDRCKNAKDGPYCVERCPETKFLTNGVCE LCHENCVDGCSGPENTIGPNGCSSCKKAVLDRHLQVKYCLPENHSCPSGYFSEWVGHQETGDLLRLAGKTIC RQCHHRCKNCTAFGFHTSVCHECVS	CrusTome	Pérez-Moreno, J.L., Kozma, M.T., DeLeo, D.M., Bracken-Grissom, H.D., Durica, D.S., Mykles, D.L., 2023. CrusTome: a transcriptome database resource for large-scale analyses across Crustacea. G3: Genes, Genomes, Genetics 13. https://doi.org/10.1093/g3journal/jkad363
EGFR	EGFR	Thodob_EVm007913t1/1-245	Decapoda	Thor_dobkini	TCCAATGCCTTTGGTTTTAGTATTTTTTTATTTATTTATTTTTTTTTTTATTTTTTTTATTTTTTTTTTATTTCAGGTGA CTGGTTACGTGTTGATCTCCCACGTTGACGTGAAACAAATCGTGCTGCCATCTCTACAAATCATCCGAGGACGAACGCTC TTTAAACTGCCCGTCAACGATGCCAGTTTTGCTTTGCTTGTCACGCTCTCCAAAATGCATACTCTGGAAATGCCCGCTCT CAGGGACATATTGGAAGGAAGTGTTGGAGTGATAAACAACTATAACCTTTGCCACATGGAGACAATCGAATGGAGGGAGA TCATGACCGACATCAATGGCAAATACGTATTTGTGTACAATTTCACCGAGCCCAGAAGGAAGTGTCACTGCCACA…	MPLVLVFFYLFIFFFIFFIFFLFQVTGYVLISHVDVKQIVLPSLQIIRGRTLFKLPVNDASFALLVTLSKMH TLEMPALRDILEGSVGVINNYNLCHMETIEWREIMTDINGKYVFVYNFTEPRRKCHCHNSCKKGCWGEGEEN CQKFSKLTCSPQCSQGRCYGPGPRDCCHLFCAGGCTGPTQRDCLACANFYDDGECKLECPPMQRYNTIKYSW ETNPNGKYAYGATCVKSCPEHLLKDSGAC	CrusTome	Pérez-Moreno, J.L., Kozma, M.T., DeLeo, D.M., Bracken-Grissom, H.D., Durica, D.S., Mykles, D.L., 2023. CrusTome: a transcriptome database resource for large-scale analyses across Crustacea. G3: Genes, Genomes, Genetics 13. https://doi.org/10.1093/g3journal/jkad364
EGFR	EGFR	Lysamb_EVm000979t1/1-709	Decapoda	Lysmata_amboinensis	CTGAATGCTCCAACGGCTGTACAGGCCCTCTGGATTCTCAGTGTACTGCATGCCGAAATTATCGCATCTACCTAGAAGGA GAACCAGGGATGAACAACACTAAGTTCAATTGCACCGCATCTTGTCCTGTGGAACTCCCGTACAAAATATTTCCTGAAGA TGCTTCTGATCCATATTGTGGAAAAGACCAATTTACTCTCCTTATCGATGATGAAAGCATACCAGCAATCTTAGGAGGAA CGTTGGGTTGCGTGTTCTTGTTGTGCAGTTTCCTAGCAGTTTTCTGTTACCTCTGGTGGCAGCGGAACAAGACCAAAGAG GCTGCCTTGAAGATGACGATGACCATGATGCCTTACGACGATAATGAGCCTCTCAAACCGACTAATATCAAGCCC…	MNNTKFNCTASCPVELPYKIFPEDASDPYCGKDQFTLLIDDESIPAILGGTLGCVFLLCSFLAVFCYLWWQR NKTKEAALKMTMTMMPYDDNEPLKPTNIKPNLAKLHIVKEAELRKGGILGYGAFGTVYKGVWVPEGENVKIP VAIKVLREGTGTNVNKEILEEAYIMASVDHPNLLQLLAVCMTTQIMLVTQLMPLGCLLDYVRNNKDKVGSKP LLNWCTQIARGMAYLEERRLVHRDLAARNILVQTPNCVKITDFGLAKLLDYNEDEYKAAGGKMPIKWLALEC IQHRIFTHKSDVWAFGVTVWEILTYGGRPYEDILAREVPDLLEKGERLPQPSICTIDVYMLMIRCWMLDAES RPSFRELADEFAKMARDPGRFLVIPGDRLMRLPS…	CrusTome	Pérez-Moreno, J.L., Kozma, M.T., DeLeo, D.M., Bracken-Grissom, H.D., Durica, D.S., Mykles, D.L., 2023. CrusTome: a transcriptome database resource for large-scale analyses across Crustacea. G3: Genes, Genomes, Genetics 13. https://doi.org/10.1093/g3journal/jkad365
EGFR	EGFR	Thodob_EVm001449t1/1-703	Decapoda	Thor_dobkini	GTTAGTTATCGTCGGGGTGAACAGTGTGAAGATGAATGTCCTCAAGATCATTATGCTGATGACAAACTTCATGAATGCTT GAAGTGTTCTTCTGAGTGCTCCAATGGCTGCACTGGTCGATTGGACTCTGAATCCAATGCTTGTCCTAATTATCGCATTT ATTTGGAAGGGGAACCAGGAATGAATAATACTAAGTTCAATTGCACTGCATCTTGTCCAGCTGAACTTCCATACAAAATA TTCCCTGAAGATGCATCAGACCCATATTGTGGGAAGGATCCATTAATTCTACCTTTTGATGACGAGAGTATTCCAGCCAT CCTGGGTGGAACATTGGGCTGCGTGTTCTTGCTCTGCATCTTCCTAGCAGTGTTCTGTTATCTCTGGTGGCAAAG…	MNNTKFNCTASCPAELPYKIFPEDASDPYCGKDPLILPFDDESIPAILGGTLGCVFLLCIFLAVFCYLWWQR NKTKEAALKMTMTMMPYDDNEPLKPTNIKPNLAKLHIVKEAELRKGGILGYGAFGTVYKGVWVPEGENVKIP VAIKVLREGTGTNVNKEILEEAYIMASVDHPNLLQLLAVCMTTQIMLVTQLMPLGCLLDYVRNNKDKVGSKP LLNWCTQIARGMAYLEERRLVHRDLAARNILVQTPNCVKITDFGLAKLLDYNEDEYKAAGGKMPIKWLALEC IQHRIFTHKSDVWAFGVTVWEILTYGGRPYEDILAREVPDLLEKGERLPQPSICTIDVYMLMIRCWMLDAES RPSFRELADEFAKMARDPGRFLVIPGDRLMRLPS…	CrusTome	Pérez-Moreno, J.L., Kozma, M.T., DeLeo, D.M., Bracken-Grissom, H.D., Durica, D.S., Mykles, D.L., 2023. CrusTome: a transcriptome database resource for large-scale analyses across Crustacea. G3: Genes, Genomes, Genetics 13. https://doi.org/10.1093/g3journal/jkad366
EGFR	EGFR	Hetory_EVm002326t1/1-480	Decapoda	Heterocarpus_oryx	TGTGCGCAACAACAAAGATAAGGTTGGTTCAAAACCTTTACTGAATTGGTGCACTCAAATTGCTCGTGGAATGGCCTACC TCGAGGAACGCCGTCTTGTTCATCGCGATTTGGCGGCCAGAAATATTTTGGTGCAAACTCCAAACTGTGTCAAAATCACT GATTTCGGCCTAGCAAAATTGTTGGATTACAATGAGGATGAATATAAAGCTGCCGGAGGGAAAATGCCAATTAAATGGTT AGCGCTGGAATGTATTCAACATCGTATATTTACTCACAAGTCTGACGTATGGGCATTTGGTGTAACAGTGTGGGAAATCT TAACGTATGGTGGGCGACCATACGAGGACATTTTGGCTCGTGAAGTACCAGATCTTCTAGAAAAGGGGGAAAGGC…	MAYLEERRLVHRDLAARNILVQTPNCVKITDFGLAKLLDYNEDEYKAAGGKMPIKWLALECIQHRIFTHKSD VWAFGVTVWEILTYGGRPYEDILAREVPDLLEKGERLPQPSICTIDVYMLMIRCWMLDAESRPSFRELADEF AKMARDPGRFLVIPGDRLMRLPSYTPQDERELIHSLSSAIEGEGIVMAAEEYLQPKCSSAVMGVTGTTTTSS SSTSDPTTPVKKSMGGLNSIGAGAEYISGRAESPQNRHNLQRERKYAHLESGVAGSPQRPRGDSLSSRYCSD PLKMLGKDADIGDDDCFNDCGPPHSAPGYGWVGDLRLDLPVDEDDYLMPSPQPSGLATVGPSHQHYMDLTAD IPDGRRHHDHFRGKGANGVPVGQINNQVVGMDNP…	CrusTome	Pérez-Moreno, J.L., Kozma, M.T., DeLeo, D.M., Bracken-Grissom, H.D., Durica, D.S., Mykles, D.L., 2023. CrusTome: a transcriptome database resource for large-scale analyses across Crustacea. G3: Genes, Genomes, Genetics 13. https://doi.org/10.1093/g3journal/jkad367
EGFR	EGFR	Pleaca_EVm001154t1/1-854	Decapoda	Plesionika_aconthonotus	TGTCGATGGCTGCAAAGGTCCTGAAAATACTATAGGAGACCATGGATGCGCATCGTGTAGGAAAGCCGTCATTGATAGAG ATTTGCAGGTTAAGTATTGTTTGCCGGATTCAGAGCCGTGTCCCAGCGGCTACTTCTCGGAGTGGGTAGGCCACCAGGAA ACTGGTGATCTGTTGCGTCTTGCTGGGAAGACCATCTGCAGGCAGTGCCATCAGCGTTGCAAAAATTGCACTGCGTACGG ATTCCACATCAGTGTTTGTCACGAGTGCGTCGATTACCGCCGGGGAGAGCACTGCGAGGAGGAGTGCCCACAAGACCATT ATGCTGATGACAAACTCCACGAGTGTTTCAAGTGTTCATCAGAGTGCTCCAATGGATGTTCAGGTCCCTATGATT…	VDGCKGPENTIGDHGCASCRKAVIDRDLQVKYCLPDSEPCPSGYFSEWVGHQETGDLLRLAGKTICRQCHQR CKNCTAYGFHISVCHECVDYRRGEHCEEECPQDHYADDKLHECFKCSSECSNGCSGPYDSECVACRNYRIYL EGEPGMNNTKFNCTASCPTDLPYKIFPEDASDPYCGRDPLILPFDDESIPAILGGTLGCVFLLCIFLAVFCY LWWQRNKTKEAALKMTMTMMPYDDNEPLKPTNIKPNLAKLHIVKEAELRKGGILGYGAFGTVYKGVWVPEGE NVKIPVAIKVLREGTGTNVNKEILEEAYIMASVDHPNLLQLLAVCMTTQIMLVTQLMPLGCLLDYVRNNKDK VGSKPLLNWCTQIARGMAYLEERRLVHRDLAARN…	CrusTome	Pérez-Moreno, J.L., Kozma, M.T., DeLeo, D.M., Bracken-Grissom, H.D., Durica, D.S., Mykles, D.L., 2023. CrusTome: a transcriptome database resource for large-scale analyses across Crustacea. G3: Genes, Genomes, Genetics 13. https://doi.org/10.1093/g3journal/jkad368
EGFR	EGFR	Styrich_EVm000199t1/1-1465	Decapoda	Stylopandalus_richardi	GATGGATTTGGAAGATAGCCCCAATGGCTACATTAATCATAATAATTACCCTCAAGGACTTCTTGTATCATAAGAAACTT CTTTTGTGCCATATATAGAGTATACTGTATAGATAAAGAGAGATTTTTTAAATAGATTTATTTATATATAGTTATATATA TATACACACTCACACACAGTTCAAGTAAATCTAACCCTATGTGAAAGAGAGAACAAACGTCGTGGTTCTTTTTCTGATGT GTTATGGCTCGCTTGATAGCGTGGATAAACATTGTGTTGGCGCTATGGGTGGCCTCGGCTGCAGCCTGGGCGGAGAAGTC TTCAGAATTCGGCAAAGACAAAGGAAAGATATGCATCGGGACAACGGGTAGGATGTCAGTGCCATCGAACCGAGA…	MARLIAWINIVLALWVASAAAWAEKSSEFGKDKGKICIGTTGRMSVPSNREHHYRNLRDRFINCTYVDGNLE LTWLQDENLDLSFLQYIREVTGYVLISHVDVKQIVLPALQIIRGRTLFKLPVNDASFALLVTLSKMHTLEMP ALRDILEGSVGVINNYNLCHMRTIEWKEIMTDTNGKYVFVYNFTEAMRTCHCDKSCKKGCWGDGEANCQKFS KLTCSPQCSQGRCYGPGPRDCCHLFCAGGCTGPTQRDCLACGNFYDDGECKLECPPMQRYNTITYSWETNPN GKYAYGATCVKSCPEHLLKDSGACVRSCPQGKKSVDGECVPCNGPCPKTCPGDQYIHAGNIDSFKGCTIIVG SLTILDHSFDGFQEVYPNFTFGEKHPKMHPSRLE…	CrusTome	Pérez-Moreno, J.L., Kozma, M.T., DeLeo, D.M., Bracken-Grissom, H.D., Durica, D.S., Mykles, D.L., 2023. CrusTome: a transcriptome database resource for large-scale analyses across Crustacea. G3: Genes, Genomes, Genetics 13. https://doi.org/10.1093/g3journal/jkad369
EGFR	EGFR	Styrich_EVm000199t3/1-560	Decapoda	Stylopandalus_richardi	TATACCTCATTGTTGAGAAGGCTACTCGAGACAAAACATGTATGGCAGCTAATGTTCCGCATTTTGTTTTTAGGGACAGG GACAAATGTTAACAAGGAGATCCTGGAAGAGGCATACATTATGGCTTCAGTAGATCATCCCAATTTGCTACAGTTATTAG CGGTTTGCATGACAACGCAAATCATGCTGGTCACGCAGCTTATGCCACTCGGTTGCCTGCTTGATTATGTGCGCAACAAC AAAGATAAGGTTGGTTCTAAACCTTTACTGAATTGGTGCACTCAAATTGCTCGTGGAATGGCCTACCTGGAGGAACGCCG TCTTGTTCATCGTGATTTGGCAGCCAGAAATATTTTGGTGCAAACTCCAAACTGTGTCAAAATCACTGATTTTGG…	MFRILFLGTGTNVNKEILEEAYIMASVDHPNLLQLLAVCMTTQIMLVTQLMPLGCLLDYVRNNKDKVGSKPL LNWCTQIARGMAYLEERRLVHRDLAARNILVQTPNCVKITDFGLAKLLDYNEDEYKAAGGKMPIKWLALECI QHRIFTHKSDVWAFGVTVWEILTYGGRPYEDILAREVPDLLEKGERLPQPSICTIDVYMLMIRCWMLDAESR PSHRELADEFAKMARDPGRFLVIPGDRLMRLPSYTPQDERELIHSLSSAIEGEGIVMAAEEYLQPKCSSAVM GVTGTTTTSSSSTSDPTTPVKKSMGGLNSIGAGAEYISGRAESPQNRHNLQRERKYAHLESGVAGSPQRPRG DSLSSRYCSDPLKMLDADIGDDDCFNDCGPPHSA…	CrusTome	Pérez-Moreno, J.L., Kozma, M.T., DeLeo, D.M., Bracken-Grissom, H.D., Durica, D.S., Mykles, D.L., 2023. CrusTome: a transcriptome database resource for large-scale analyses across Crustacea. G3: Genes, Genomes, Genetics 13. https://doi.org/10.1093/g3journal/jkad370
EGFR	EGFR	AlpvirEVm001527t1/1-739	Decapoda	Alpheus_viridari	GAAGACGAATGCCCACCAGACCATTATGCTGATGACAAACTGCATGAATGCTTCATGTGTTCATCTGAATGTTCTAATGG ATGCCGGGGTCCTATGGACTCGCAGTGTGTGGCATGTCGCAATTATCGCATATACCTGGAAGGTGAACCAGGCATGAACA ACACCAAATTTAACTGCACTGCAACTTGTCCACCTTCACTCCCATACAAAATATTCCCTGAAGATGCCTCTGATCCATAC TGTGGAAAAGACCCGCTTAATTTGCTTGACGATGAGAGCATCCCTGCCATCTTGGGTGGTACACTGGGCTGTGTCTTCCT AGTTTGCATCTTCTTAGCTGTATTTTGTTACCTCTGGTGGCAACGTAACAAGACGAAAGAAGCTGCACTGAAGAT…	MCSSECSNGCRGPMDSQCVACRNYRIYLEGEPGMNNTKFNCTATCPPSLPYKIFPEDASDPYCGKDPLNLLD DESIPAILGGTLGCVFLVCIFLAVFCYLWWQRNKTKEAALKMTMTMMPYDDNEPLKPTNIKPNLAKLHIVKE AELRKGGILGYGAFGTVYKGVWVPEGENVKIPVAIKVLREGTGTNANKEILEEAYIMASVDHPNLLQLLAVC MTTQIMLVTQLMPLGCLLDYVRNNKDKIGSKPLLNWCTQIARGMAYLEERRLVHRDLAARNILVQTPNCVKI TDFGLAKLLDYNEDEYKAPGGKMPFKWLALECIQHRIFTHKSDVWAFGVTVWEILTYGGRPYDDIVAREVPD LLEKGERLPQPTICTIDVYMLMIRCWIIEAEYRP…	CrusTome	Pérez-Moreno, J.L., Kozma, M.T., DeLeo, D.M., Bracken-Grissom, H.D., Durica, D.S., Mykles, D.L., 2023. CrusTome: a transcriptome database resource for large-scale analyses across Crustacea. G3: Genes, Genomes, Genetics 13. https://doi.org/10.1093/g3journal/jkad371
EGFR	EGFR	Hetory_EVm002997t1/1-415	Decapoda	Heterocarpus_oryx	AATCAGCAGGGGTTTTATGAGCTGAGCTCCAGAACGTGTGGACATTGTCACAGTGAATGCAAAAACAGCTGCCATGGACC CGACTCCAACCACTGCGATCGTTGCAAGAATGCCAAAGACGGACCTTACTGTGTGGAGAGGTGTCCAGAGACCAAATTCA ACGAAAACGGTATTTGTAGGTTGTGTCATGAGAACTGTGTGGATGGCTGCAATGGTCCTGATAATACCATAGGACCCAAT GGTTGCACATCTTGCAAGAAAGCTGTCATTGATAGAGATTTGCAGGTGAAGTATTGTTTGCCAGATTCAGAGCCATGTCC CAGCGGCTACTTCTCGGAATGGGTAAACCACCAGGAAACTGGCGATTTGTTGCGCCTTGCAGGGAAGACCATATG…	NQQGFYELSSRTCGHCHSECKNSCHGPDSNHCDRCKNAKDGPYCVERCPETKFNENGICRLCHENCVDGCNG PDNTIGPNGCTSCKKAVIDRDLQVKYCLPDSEPCPSGYFSEWVNHQETGDLLRLAGKTICRQCHQRCKNCTA YGFHISVCHECVNYRRGEHCEEECPQDHFADEIVHECFKCSAECSNGCTGPLDSQCAACRNYRIYLEGEPGM NNTEFNCTASCPAGLPYKIFPEDASDPYCGKDPLIIPFDDESIPAILGGTMGCVFLVCIFLAVFCYLWWQRN KTKEAALKMTMTMMPYDDNEPLKPTNIKPNLAKLHIVKEAELRKGGILGYGAFGTVYKGVWVPEGENVKIPV AIKVLREGTGTNVNKEILEEAYIMASVDHPNLLQ…	CrusTome	Pérez-Moreno, J.L., Kozma, M.T., DeLeo, D.M., Bracken-Grissom, H.D., Durica, D.S., Mykles, D.L., 2023. CrusTome: a transcriptome database resource for large-scale analyses across Crustacea. G3: Genes, Genomes, Genetics 13. https://doi.org/10.1093/g3journal/jkad372
EGFR	EGFR	Hetory_EVm005661t1/1-271	Decapoda	Heterocarpus_oryx	TATAACGTATTCATGGGAGACGAATCCAAATGGTAAATACGCTTATGGAGCAACCTGCGTTAAAAGCTGCCCTGAGCACC TGTTGAAAGATAGTGGTGCCTGCGTCAGATCTTGTCCACAAGGCAAGAAGGCAGTTGAAGGAGAGTGTGTCCCCTGCAAT GGTCCGTGTCCGAAGACTTGTCCTGGTGACAAGTACATCCACGCCGGCAACATTGATTCATATAAAGACTGCACAATAAT TGTGGGATCCCTCACAATTCTAGACCACTCTTTTGATGGATTTCAAGAGGTGTATCCCAACTTCACATTTGGAGAGAAGC ATCCCAAGATGCATCCGTCAAAGCTCGAGGTTTTCAGCACACTTAAAGAGATCACGGGCCACATCAACATCCAGG…	ITYSWETNPNGKYAYGATCVKSCPEHLLKDSGACVRSCPQGKKAVEGECVPCNGPCPKTCPGDKYIHAGNID SYKDCTIIVGSLTILDHSFDGFQEVYPNFTFGEKHPKMHPSKLEVFSTLKEITGHINIQASHPEFTQLSFLR NLETIGGRDLTEYFSSLYIVKTSLKSLNLRSLNRIRSGKVYILENKELCFVNKINWKKMVGNSADSKTEVLL QNNNMEESCVADGLVCHSECSDEGCWGTGADECLSCKNFKLGEKCIISCNQQGFY	CrusTome	Pérez-Moreno, J.L., Kozma, M.T., DeLeo, D.M., Bracken-Grissom, H.D., Durica, D.S., Mykles, D.L., 2023. CrusTome: a transcriptome database resource for large-scale analyses across Crustacea. G3: Genes, Genomes, Genetics 13. https://doi.org/10.1093/g3journal/jkad373
EGFR	EGFR	PalcarEVm002987t1/1-313	Decapoda	Palaemon_carinicauda	TGGCTCGTGACCCAGGAAGATTTTTAGTAATTCCTGGAGACAGACTGATGCGCTTACCATCTTACACTCCTCAAGACGAA AAAGAACTTATCCATTCACTTTCCTCTGCTATTGAAGGTGAAGGAATAGTAATGGCAGCTGAAGAGTATTTACAACCAAA GTGCAGCAGTACAATAATGGGAGTAACTGGTACTACGACAACAACATCCAGTTCCACATCTGATCCCACCACACCAGTCA AGAAGTCAATAAGTGGGCTAAATAGCATTGATGCCGGTGCAGAATACATATCTGGAAGAGCTGAATCCCCTCAAAATCGA CACAATCTTCAAAGAGAAAGAAAGTATGCTCATCTTGAATCTGGAGCAGCTGGGTCTCCACAACGTCCAAGAGGA…	MRLPSYTPQDEKELIHSLSSAIEGEGIVMAAEEYLQPKCSSTIMGVTGTTTTTSSSTSDPTTPVKKSISGLN SIDAGAEYISGRAESPQNRHNLQRERKYAHLESGAAGSPQRPRGDSLSSRYCSDPLKMLGKDADIGDDDCFN DCGPPHSVPGYGWVGDLRLDLPVDEDDYLMPSPQPSGLATMGPSHQHYMDLSADLSDCRQYHDHYKGKGTNG IPTGHINNQVVGMDNPEYHIMNNRAHMYAGRRIHPQQMVGVPVLEPGRFSNYGSSSGHSSVSSNGISQHPSP LDIPHDYYNELAPHATHSLASRSET	CrusTome	Pérez-Moreno, J.L., Kozma, M.T., DeLeo, D.M., Bracken-Grissom, H.D., Durica, D.S., Mykles, D.L., 2023. CrusTome: a transcriptome database resource for large-scale analyses across Crustacea. G3: Genes, Genomes, Genetics 13. https://doi.org/10.1093/g3journal/jkad374
EGFR	EGFR	Cuaame_EVm001329t1/1-706	Decapoda	Cuapetes_americanus	TGGGGATCAAGAAACTGGAGACCTTTTGCGCCTTGCTGGAAAAACCATTTGTAGACAGTGCCATCAACGATGTAAAAATT GTACTGCATATGGTTTCCACATAAGTGTTTGTCATGAATGTGTCAGTTACCGCCGGGGAGAGCATTGTGAAGATGAATGC CCACAAGATCATTATGCTGATGAAAACAAGCATGAATGTTTTAAGTGTTCATCGGAATGTTCCAATGGATGCAGAGGTCC CTTGGACTCCCAATGTGTTGCCTGTCGTAATTACCGAATATATTTAGAAGGAGAACCAGGAATGAACAATACCAACTTCA ACTGCACTGCTTCATGCCCCTCTGAGCTTCCTTACAAGATATTTCCAGAAGATGCTTCCGACCCATATTGTCGAA…	MNNTNFNCTASCPSELPYKIFPEDASDPYCRKDPLVLIDDESIPAILGGTLGCVFLVCIFLAVFCYLWWQRN KTKEAALKMTMTMMPYDDNEPLKPTNIKPNLAKLHIVKEAELRKGGILGYGAFGTVYKGVWVPEGENVKIPV AIKVLREGTGTNVNKEILEEAYIMASVDHPNLLQLLAVCMTTQIMLVTQLMPLGCLLDYVRNNKDKVGSKPL LNWCTQIARGMAYLEDRRLVHRDLAARNILVQTPNCVKITDFGLAKLLDYNEDEYKAAGGKMPIKWLALECI QHRIFTHKSDVWAFGVTVWEILTYGGRPYEDILAREVPDLLEKGERLPQPSICTIDVYMLMIRCWMLDAESR PSFRELADEFAKMARDPGRFLVIPGDRLMRLPSY…	CrusTome	Pérez-Moreno, J.L., Kozma, M.T., DeLeo, D.M., Bracken-Grissom, H.D., Durica, D.S., Mykles, D.L., 2023. CrusTome: a transcriptome database resource for large-scale analyses across Crustacea. G3: Genes, Genomes, Genetics 13. https://doi.org/10.1093/g3journal/jkad375
EGFR	EGFR	PalcarEVm006175t1/1-206	Decapoda	Palaemon_carinicauda	AACAATACCAATTTCAACTGTACAGCCTCATGTCCTCCTGAGGTTCCTTACAAGATATTTCCAGAAGATTCTTCTGACCC CTACTGTAGAAAAGATCCATTAGTCTTAATTGATGACGAAAGTATACCAGCCATTTTGGGAGGAACTCTTGGCTGTGTTT TTTTGGTCTGCATCTTCCTAGCAGTCTTTTGCTACTTATGGTGGCAGCGCAACAAAACTAAAGAGGCAGCTCTAAAGATG ACAATGACCATGATGCCTTACGATGATAATGAACCTTTAAAACCAACAAATATAAAACCAAATCTTGCCAAGTTACATAT AGTGAAAGAAGCAGAACTTCGGAAGGGAGGAATACTTGGCTATGGTGCCTTTGGAACTGTTTATAAAGGAGTATG…	NNTNFNCTASCPPEVPYKIFPEDSSDPYCRKDPLVLIDDESIPAILGGTLGCVFLVCIFLAVFCYLWWQRNK TKEAALKMTMTMMPYDDNEPLKPTNIKPNLAKLHIVKEAELRKGGILGYGAFGTVYKGVWVPEGENVKIPVA IKVLREGTGTNVNKEILEEAYIMASVDHPNLLQLLAVCMTTQIMLVTQLMPLGCLLDYVRNN	CrusTome	Pérez-Moreno, J.L., Kozma, M.T., DeLeo, D.M., Bracken-Grissom, H.D., Durica, D.S., Mykles, D.L., 2023. CrusTome: a transcriptome database resource for large-scale analyses across Crustacea. G3: Genes, Genomes, Genetics 13. https://doi.org/10.1093/g3journal/jkad376
EGFR	EGFR	Panar1_EVm000723t1/1-1464	Decapoda	Panulirus_argus	CGGCGCGCGCACGAGACCTCAGTGTTGCGTGGGTTCATCCCTGGCGTGTGTTGAGTGTTGGGGGAAGTTTAGGTTGTTGA CAATCCAGCCTGCGGGGCGCCTCGCATGTGACAAGCATTTAGCGATGATTGGACGCTCTGCGTAACGAAGAGGTTGTTTG TTATAAGTGTCCGTTGTGAATCGTGGAGCGAATATTTTGAAGTACAAGGAAAGGAAAGGAAAGGGGTGGGAAAACACACA GGCTGAATATTTTCCTCTGGTTTAATTGCCTACATTTTAATGAATGATAAGTGGCTCCGTCCTTTGATATTCCTCTCTTT TTTTGAGTGTTTCGTGGATTGTTTGGAAGTGTTTACTCAACAAGGAATGCAGACATTTTGCTTAACCTTATAATA…	MVPGGTGSCPIRLVLTYLLLLLPLLQEGAHAVIEERVCIGTTGRMSVPSNREHHYRNLRNRFINCTYVDGNL ELTWLQDENLDLSFLQYIREVTGYLLISHVDVKRIVLPSLQIIRGRTLFKVSVKDESFALLVTLSKMHTLEM PALRDILRGRVGVINNYNLCHMKTIEWKEIMSDPTAKYDFVYNFTQPQRTCQCDKACKKGCWGEGEHNCQKF SKLTCSPQCSQGRCFGPGPRDCCHLFCAGGCTGPTQRDCLACGNFYDNGECKLECPPMQRYNPISYSWETNP NGKYAYGATCVKSCPEHLLKDNGACVRSCPKGKKAVDGECVPCSGPCPKTCPGKKFIHAGNIDSFKGCTIIS GSLTIMDHSFDGYQDIYPNFTLAEKYPRMHPSGL…	CrusTome	Pérez-Moreno, J.L., Kozma, M.T., DeLeo, D.M., Bracken-Grissom, H.D., Durica, D.S., Mykles, D.L., 2023. CrusTome: a transcriptome database resource for large-scale analyses across Crustacea. G3: Genes, Genomes, Genetics 13. https://doi.org/10.1093/g3journal/jkad377
EGFR	EGFR	XP_042221433.1/1-1463	Decapoda	Homarus americanus	GTGAACCTCAGAGACGAGAAGTAACCCGTCGAGTGAGGACGTGTACGTGTGTCTGTCTGTATTTGTGTCG ACCCATAGCGTAACTAATATGTTTAATCTATGTGGCGTACCTCAAGGAAACACTAAGGTCCGTTACTGTT TAGGAAAATAAGAAAGTTAAGTGTTTAATAATGGCAAGTCCCTCAAAGTGGCTTCATAAGTGCGAAATAT CGGGCTATGTGTCTTAATTAAGTGTCTAAGGTCATTTAAGTGAGAAAGATTGGGAAATATTACTTAGTTA TTGTGATAAGTGCCAATTGGTCGTTAAGCGTGGATTAACTACCCTACAACTGCTCGTTAAGGAAGGGTAC TACCATGGGCTTGGCTACGAGATGAGAAGGCTTGAGGTTTAATG…	MARMVELPYVLLAFCAILAGSEAKSTDFIKDNREYICIGTTGRMSVPSNREHHYRNLRDRFINCTYVDGNLE LTWLQDEDLDLSFLQYIREVTGYLLVSHVDVKRIVLPSLQIIRGRTLFKISVKDENFALLVTMSKMHTLEMP ALRDILEGSVGIINNYNLCHMETILWPEIMSDAHARYDFVYNFSEPRRSCQCDQSCDKGCWGEGENNCQKFS KLTCSPQCSQGRCYGPGPRDCCHLFCAGGCTGPTQRDCLACRNFYDDGECKLECPPMQRYNTITYSWEANPN GKYAYGATCVKSCPEHLLKDNGACVRSCPTGKKVVNGECVPCSGPCPKTCPGTEFIHAGNIDDFKGCTIFDG GLTVMDHSFAGYQYVFPNYTFGQKFPKMHPSKLE…	NCBI
EGFR	EGFR	HomameEVm000795t1/1-1463	Decapoda	Homarus_americanus	AACCCGTCGAGTGAGGACGTGTACGTGTGTCTGTCTGTATTTGTGTCGACCCATAGCGTAACTAATATGTTTAATCTATG TGGCGTACCTCAAGGAAACACTAAGGTCCGTTACTGTTTAGGAAAATAAGAAAGTTAAGTGTTTAATAATGGCAAGTCCC TCAAAGTGGCTTCATAAGTGCGAAATATCGAGCTATGTGTCTTAATTAAGTGTCTAAGGTCATTTAAGTGAGAAAGATTG GGAAATATTACTTAGTTATTGTGATAAGTGCCAATTGGTCGTTAAGCGTGGATTAACTACCCTACAACTGCTCGTTAAGG AAGGGTACTACCATGGGCTTGGCTACGAGATGAGAAGGCTTGAGGTTTAATGGCCTGGCCTCGTGTACTGGCCTC…	MARMVELPYVLLAFCAILAGSEAKSTDFIKDNREYICIGTTGRMSVPSNREHHYRNLRDRFINCTYVDGNLE LTWLQDEDLDLSFLQYIREVTGYLLVSHVDVKRIVLPSLQIIRGRTLFKISVKDENFALLVTMSKMHTLEMP ALRDILEGSVGIINNYNLCHMETILWPEIMSDAHARYDFVYNFSEPRRSCQCDQSCDKGCWGEGENNCQKFS KLTCSPQCSQGRCYGPGPRDCCHLFCAGGCTGPTQRDCLACRNFYDDGECKLECPPMQRYNTITYSWEANPN GKYAYGATCVKSCPEHLLKDNGACVRSCPTGKKVVNGECVPCSGPCPKTCPGTEFIHAGNIDDFKGCTIFDG GLTVMDHSFAGYQYVFPNYTFGQKFPKMHPSKLE…	CrusTome	Pérez-Moreno, J.L., Kozma, M.T., DeLeo, D.M., Bracken-Grissom, H.D., Durica, D.S., Mykles, D.L., 2023. CrusTome: a transcriptome database resource for large-scale analyses across Crustacea. G3: Genes, Genomes, Genetics 13. https://doi.org/10.1093/g3journal/jkad379
EGFR	EGFR	ChequaEVm000706t1/1-1188	Decapoda	Cherax_quadricarinatus	TGCTTCTCCGGTAGGAACCATGGTAGGCAAGACCTGCCAGGGACCCGCTCGTTGCCGCCTCCCGTTCCCCAGGCGCTCCT CAAGATGCACGATGAGTCGGGCGGATGGCTGAGTCAGCCTCATGGCTACTATAAACTCTCGCCTCTGTTATAAAAGACTT CTAGTGCCATATAGAGAAATTATAGATATATAATATATAGATATATAAATCAGAGTGTATGTAAGCGCGGTGGTATAGAG GGGATGGCTCGCATGGTAGTGCCAGCCTACCTCATCTTGGGCATCTGTGCCACCTTCACCTCAGCCTGGGCTGATAAGTC CACAGACTTCAATAAGGGCAAGATATGCATTGGGACGACTGGCCGCATGTCAGTTCCTTCCAACAGAGACCATCA…	MQRYNTITYSWETNPNGKYAYGATCVKNCPEHLLKDNGACVRSCPKGKKAVDGECVPCSGPCPKTCPGDKFI NAGNIDSFKGCTIFDGSLTIMDHSFDGYQHVFPNYTFGEKYPRMHPSKLEVLSTLKEVTGYINIQATHPEFT NLSFLKNLEVIGGRVLTEYFSSLYIIKTSLKSLNLRSLNKIRSGKVCILENKELCFVEKINWLKFMRNGDDI KANTHTLLQNNADREQCMREGLVCHNECSNEGCWGTGENECLSCSNFKLGERCVNNCNLPGIYQIDDKVCGF CHKECDSSCHGPDSNHCDRCKNVKDGPYCVERCPDTKYNDNGECRLCHENCVGGCKGPENTIGEHGCMSCKK AVINGDLEVQYCLSENESCPNGYFSEWVVHQETG…	CrusTome	Pérez-Moreno, J.L., Kozma, M.T., DeLeo, D.M., Bracken-Grissom, H.D., Durica, D.S., Mykles, D.L., 2023. CrusTome: a transcriptome database resource for large-scale analyses across Crustacea. G3: Genes, Genomes, Genetics 13. https://doi.org/10.1093/g3journal/jkad380
EGFR	EGFR	Procl1_EVm000313t1/1-1458	Decapoda	Procambarus_clarkii	AATATATGCAAGAGTGTATATGAGTGTGGTGGTGTAGAGGGGATGGCCCGTGTGCTGGAGCCAGCTTACCTCCTGTTGGC CCTCTGTGCCGCCTTTGCCTCCGGCTGGGCCGACAAGTCCACCGACTTCATCAAGGGCAAGATATGCATCGGGACGACGG GCCGCATGTCGGTGCCCTCCAACCGGGACCACCACTACCGCAACCTCCGGGACCGCTTCATCAACTGCACCTACGTGGAC GGTAACCTGGAGCTCACCTGGCTCCAGGACGAGAACCTGGACCTCTCCTTCCTGCAGTACATCCGCGAGGTGACTGGGTA CCTGCTCATCTCCCACGTGGACGTGAAGAAGATCGTGCTGCCCTCTCTACAGATCATCCGAGGCCGGACGCTCTT…	MARVLEPAYLLLALCAAFASGWADKSTDFIKGKICIGTTGRMSVPSNRDHHYRNLRDRFINCTYVDGNLELT WLQDENLDLSFLQYIREVTGYLLISHVDVKKIVLPSLQIIRGRTLFKVSVNDESFALLVTLSKMHTLEMPAL RDILQGSVGVINNYNLCHMETIVWKEIMSDASAQYMFVYNFTEPQRTCHCDKACKKGCWGEGEHNCQKFSKL TCSPQCSQGRCYGPGPRDCCHLFCAGGCTGPTQRDCLACGNFYDDGECKLECPPMQRYNTITYSWETNPNGK YAYGATCVKNCPEHLLKDNGACVRSCPKGKKAVDGECVPCSGPCPKTCPGDKFINAGNIDTFKGCTIFDGSL TIMDHSFDGYQNVFPNYTFGEKYPRMHPSKLEVL…	CrusTome	Pérez-Moreno, J.L., Kozma, M.T., DeLeo, D.M., Bracken-Grissom, H.D., Durica, D.S., Mykles, D.L., 2023. CrusTome: a transcriptome database resource for large-scale analyses across Crustacea. G3: Genes, Genomes, Genetics 13. https://doi.org/10.1093/g3journal/jkad381
EGFR	EGFR	Procl2_EVm000815t1/1-1460	Decapoda	Procambarus_clarkii	CGGCGCGCGCATCGCACCTCCCATGTGAGGGTTCTCCGCTGGCCTCTCATGAAGCGTGGCTGAAATTCCCCTCCGTTAAT ATAAAGAGAAAGAGTAGCCCTACGGGTGACGCTGACAAGATTTTTTTTTTATATGTGATCGGATACTCGTGTATCGAATT TGTGTTGCGAGTGTTTCGGTGTGGGGGGTGGAGCCTTTCGTTAAGTGCTAAAGGGAGGAAACACTTCAAGTTTCCTCTGG AGTAATGTGTACGTTGTGGCGAGGTCGTGCGTGAAGTGCTTCAAGACTGTCGTACGTCTTTGAAGAAGTGTTAACCGCGG GGGTGGGGGACATTGTACTAACTTATAAGTCTTCATGGCTAGTGGTGAACGGCTTGTTTCCCCCTAAATTTTTTT…	MGPGDAASSPCRMLLAGLMLLSMLQPGAQAVIEERVCIGTTGRMSVPSNRDHHYRNLRDRFINCTYVDGNLE LTWLQDENLDLSFLQYIREVTGYLLISHVDVKKIVLPSLQIIRGRTLFKVSVNDESFALLVTLSKMHTLEMP ALRDILQGSVGVINNYNLCHMETIVWKEIMSDASAQYMFVYNFTEPQRTCHCDKACKKGCWGEGEHNCQKFS KLTCSPQCSQGRCYGPGPRDCCHLFCAGGCTGPTQRDCLACGNFYDDGECKLECPPMQRYNTITYSWETNPN GKYAYGATCVKNCPEHLLKDNGACVRSCPKGKKAVDGECVPCSGPCPKTCPGDKFINAGNIDTFKGCTIFDG SLTIMDHSFDGYQNVFPNYTFGEKYPRMHPSKLE…	CrusTome	Pérez-Moreno, J.L., Kozma, M.T., DeLeo, D.M., Bracken-Grissom, H.D., Durica, D.S., Mykles, D.L., 2023. CrusTome: a transcriptome database resource for large-scale analyses across Crustacea. G3: Genes, Genomes, Genetics 13. https://doi.org/10.1093/g3journal/jkad382
EGFR	EGFR	Procl1_EVm000313t2/1-1448	Decapoda	Procambarus_clarkii	CTCCCCCTGCAGGATGCTGCTGGCGGGGCTGATGCTGTTGTCCATGCTGCAGCCTGGAGCACAAGCTGTCATCGAAGAGA GAGTATGCATCGGGACGACGGGCCGCATGTCGGTGCCCTCCAACCGGGACCACCACTACCGCAACCTCCGGGACCGCTTC ATCAACTGCACCTACGTGGACGGTAACCTGGAGCTCACCTGGCTCCAGGACGAGAACCTGGACCTCTCCTTCCTGCAGTA CATCCGCGAGGTGACTGGGTACCTGCTCATCTCCCACGTGGACGTGAAGAAGATCGTGCTGCCCTCTCTACAGATCATCC GAGGCCGGACGCTCTTCAAGGTGTCCGTCAACGACGAGAGCTTCGCCCTCCTCGTCACACTCTCCAAGATGCACA…	MLLAGLMLLSMLQPGAQAVIEERVCIGTTGRMSVPSNRDHHYRNLRDRFINCTYVDGNLELTWLQDENLDLS FLQYIREVTGYLLISHVDVKKIVLPSLQIIRGRTLFKVSVNDESFALLVTLSKMHTLEMPALRDILQGSVGV INNYNLCHMETIVWKEIMSDASAQYMFVYNFTEPQRTCHCDKACKKGCWGEGEHNCQKFSKLTCSPQCSQGR CYGPGPRDCCHLFCAGGCTGPTQRDCLACGNFYDDGECKLECPPMQRYNTITYSWETNPNGKYAYGATCVKN CPEHLLKDNGACVRSCPKGKKAVDGECVPCSGPCPKTCPGDKFINAGNIDTFKGCTIFDGSLTIMDHSFDGY QNVFPNYTFGEKYPRMHPSKLEVLSTLKEVTGYI…	CrusTome	Pérez-Moreno, J.L., Kozma, M.T., DeLeo, D.M., Bracken-Grissom, H.D., Durica, D.S., Mykles, D.L., 2023. CrusTome: a transcriptome database resource for large-scale analyses across Crustacea. G3: Genes, Genomes, Genetics 13. https://doi.org/10.1093/g3journal/jkad383
EGFR	EGFR	Gasfor_EVm007590t1/1-245	Decapoda	Gastroptychus_formosus	GGTCTGGTGTGCCACAGTGAATGCAGTGATGAGGGCTGCTGGGGCATTGGGGACTATGAGTGCCTCTCCTGCAGAACGTT CAAACTTGGAAACACATGTGTCAATAACTGCAACAATCCAGAAACTTATCAGATGGAGTCAAATACTTGTGGTTTCTGCC ACAATGAATGTGATAGTGGCTGCAGTGGTCCTGACAGCAACAACTGTAACAGCTGTAAGAATGTCGAGGATGGACCATAC TGTGTGGAAAGCTGTCCAGACACAAAATACAATGAAAATGGGGAATGTAAGCTCTGCCACGATAACTGTGTGGAAGGATG TACAGGCCCTGAGAACACCATAGGAGAACGTGGCTGCACATCTTGCAAGAAAGCAGTGATCAATGGAGACTTGAA…	GLVCHSECSDEGCWGIGDYECLSCRTFKLGNTCVNNCNNPETYQMESNTCGFCHNECDSGCSGPDSNNCNSC KNVEDGPYCVESCPDTKYNENGECKLCHDNCVEGCTGPENTIGERGCTSCKKAVINGDLKVQYCLPENEPCP NGYFSEWVVHQETGDLRMLAGKTICRRCHPRCKNCTSYGFHISVCNECVSYRRGEHCEDECPQDHYADDKLH ECFRCSSECSNGCSGPLESQCKTCRNYRI	CrusTome	Pérez-Moreno, J.L., Kozma, M.T., DeLeo, D.M., Bracken-Grissom, H.D., Durica, D.S., Mykles, D.L., 2023. CrusTome: a transcriptome database resource for large-scale analyses across Crustacea. G3: Genes, Genomes, Genetics 13. https://doi.org/10.1093/g3journal/jkad384
EGFR	EGFR	CallaeEVm000135t1/1-1475	Decapoda	Calcinus_laevimanus	GAGGAGTGTGCGCGCGTCCCTCCCTCACCCCAAGAACGGACATTTTACTCCATTTTTACTGTTTTGCTCGGAGTGGTGGC GTTCCACAGGGGGAGACCTAGCGCCCCCTTCGTTTCCCCAGAGTGTGTGGTGGTGATACGGAGTGGTTGGTGTGTGTGTG GCCGTGGTGAGCCTGATTCCTTTATGCGTCATAGTCACGTATTGATGAGTGGGTGTTTGGGAAGTTAAGATAGTTGTATA GTTGAAGAAAATAAGATCGAAATAAAAAAACGAGGTAGTTATACTGAAAAAAAATAATAACGCATCTAAAAACGTCCACC AAAAAGTGATTACTGTGTGCTTCTCTGGAATTTTTAAAAGTGATATTCTTTGGATTACCCTTCATGACCATCGCT…	MRILYVWRRRGGGMELELGRVVYLLLSLCVTLAVGWADKSSDFHKGKICIGTTGRMSVPSNREHHYRNLRNR FINCTYVDGNLELTWLQDEDLDLSFLQYIREVTGYLLISHVDVRRIVLPSLQIIRGRTLFDLSVNDESFALL VTLSKMHTLEMPALRDILQGSVGVINNYNLCHMETIEWKEIMTDPEGQYIFVYNFSEPQRTCQCDKACKKGC WGEGEHNCQKFSKITCPPQCAQGRCYGTGPRDCCHLFCAGGCTGPTQRDCLACRNFYDDGECKLECPPMQRY DTISYSWVTNPSGKYAYGATCVKNCPEHLLKDNGACVRSCPKGKKAVEGECVPCVGPCPKTCPGAEFIHSGN IDSFRGCTIFDGSLTIMDHSFDGYQHVYANYSFG…	CrusTome	Pérez-Moreno, J.L., Kozma, M.T., DeLeo, D.M., Bracken-Grissom, H.D., Durica, D.S., Mykles, D.L., 2023. CrusTome: a transcriptome database resource for large-scale analyses across Crustacea. G3: Genes, Genomes, Genetics 13. https://doi.org/10.1093/g3journal/jkad385
EGFR	EGFR	CallaeEVm000135t2/1-1462	Decapoda	Calcinus_laevimanus	GGCGGTGTTTAGGTACTTAACGCATATTTACAAGTGCTAAGGATAAAGTGGTACATTCAAACCAGTGGAAATATTTCTAG CTCGTGAAGACAATATTGTGAATCTAGTGAAGGGATGCTTACAACTACCAGAGGAGCACATTATAAGCACTGATTAATGA AAGGTGTTTGACTACTGAAAGTTGTTTGAAGCCCTTGAAGTGCGTAGAACTTACAAGTGGCGTACATTTAACTTAGTGAA GGTTGTTGCGGGCCAGTGATACCGCGTATTACGGAGTGCTTTGAAGGGCGTGTGTTGCGTGGAATGTGAGAGGTGGAGGT GGTAGGTGGATCGTGAGGTGAGGAGGAGAGCCACCACCACACAATGGGGGTCACAGGCGCCTCCACCACTGCCGC…	MGVTGASTTAATLFRRWLLMLLLLLEGGRALEEKVCIGTTGRMSVPSNREHHYRNLRNRFINCTYVDGNLEL TWLQDEDLDLSFLQYIREVTGYLLISHVDVRRIVLPSLQIIRGRTLFDLSVNDESFALLVTLSKMHTLEMPA LRDILQGSVGVINNYNLCHMETIEWKEIMTDPEGQYIFVYNFSEPQRTCQCDKACKKGCWGEGEHNCQKFSK ITCPPQCAQGRCYGTGPRDCCHLFCAGGCTGPTQRDCLACRNFYDDGECKLECPPMQRYDTISYSWVTNPSG KYAYGATCVKNCPEHLLKDNGACVRSCPKGKKAVEGECVPCVGPCPKTCPGAEFIHSGNIDSFRGCTIFDGS LTIMDHSFDGYQHVYANYSFGDKYSRMHPSTLEV…	CrusTome	Pérez-Moreno, J.L., Kozma, M.T., DeLeo, D.M., Bracken-Grissom, H.D., Durica, D.S., Mykles, D.L., 2023. CrusTome: a transcriptome database resource for large-scale analyses across Crustacea. G3: Genes, Genomes, Genetics 13. https://doi.org/10.1093/g3journal/jkad386
EGFR	EGFR	Gasfor_EVm003672t1/1-421	Decapoda	Gastroptychus_formosus	GTCAAGATCACTGACTTTGGGCTAGCCAAGCTGCTTGACTACAATGAGGATGAGTACAAGGCAGCTGGTGGAAAGATGCC CATTAAGTGGCTGGCCCTCGAATGTATTCAGCATCGCATCTTCACCCACAAGTCTGATGTTTGGGCATTTGGTGTGACTG TCTGGGAAATTCTGGCCTACGGTGGGCGCCCCTATGAAGATATACCAGCTAGGGAGGTGCCAGACCTCTTGGAGAAGGGG GAGCGTCTACCACAGCCAGCCATTTGCACCATTGACGTTTATATGCTCATGATCCGTTGCTGGATGTTGGATGCTGAGAG TCGCCCAAGTTTCCGGGAACTGGCAGAAGAATTTGCCAAGATGGCCCGTGATCCAGGCCGGTTTTTGGTGATCCC…	MPIKWLALECIQHRIFTHKSDVWAFGVTVWEILAYGGRPYEDIPAREVPDLLEKGERLPQPAICTIDVYMLM IRCWMLDAESRPSFRELAEEFAKMARDPGRFLVIPGDKLMRLPSYTPQDERELIHSLSSVIEGEGVVMAAEE YLQPKYGGGMIGVTGTNSSTSTSDPTTPVKKTPGGHMGGVGGAEYISGRAESPQNRHNLQREKKYAHLEAGS AGSPGQRPRGDSLTSRYCSVPLKMLEVGDDDCFSDQSPPASAPGYGWVGDLRLDLPVDEDDYLMPSPQPSGL ATVGPSHQHYMDLMPDITDGRRGEGGHGRGMKGPNGIAGQQWLGMDNPEYHMTNARAQMYGGRRLHPQQTLG VPVLQPGRVNGYPTSNGHPQQHLPQQQHKQLPHP…	CrusTome	Pérez-Moreno, J.L., Kozma, M.T., DeLeo, D.M., Bracken-Grissom, H.D., Durica, D.S., Mykles, D.L., 2023. CrusTome: a transcriptome database resource for large-scale analyses across Crustacea. G3: Genes, Genomes, Genetics 13. https://doi.org/10.1093/g3journal/jkad387
EGFR	EGFR	Uronit_EVm005170t1/1-286	Decapoda	Uroptychus_nitidus	GTCAGTTATTGAGGGTGAGGGAGTGGTGATGGTAGCAGAAGAGTACTTACAACCCAAGTATGGTAGTGGGATGATTGGAG TCACGGGCACTAACTCTTCTACCTCCACCTCTGACCCCACTACCCCAGTAAAGAAGACTCCAGGAGGGCACATGGGAGGA GTAGGGGGTGCAGAGTACATCTCCGGCCGAGCAGAGTCACCACAAAATCGCCACAACCTCCAGAGAGAGAGGAAGTATGC CCACTTGGAAGCTGGGTCAGCTGGGTCCCCTGGGCAGAGGCCACGGGGCGACTCTCTCACCTCACGCTACTGCTCAGACC CGCTCAAGATGCTAGAGGTTGGTGATGACGATTGCTTCAGTGACCAGGGCCCGCCAGCTTCTGCGCCTGGATATG…	MVAEEYLQPKYGSGMIGVTGTNSSTSTSDPTTPVKKTPGGHMGGVGGAEYISGRAESPQNRHNLQRERKYAH LEAGSAGSPGQRPRGDSLTSRYCSDPLKMLEVGDDDCFSDQGPPASAPGYGWVGDLRLDLPVDEDDYLMPSP QPSGLATVGPSHQHYMDLMPDITDGHRAEGGYGRGMKGPNGVAGQQWLGMDNPEYHMTNARAQMYGGRRLHP QQTLGVPVLQPGRVNGYPTSNGHPQHLPQQHIPQQQHKPLPHPQDMPHEYYNELASHLQHPHTTRSETTV	CrusTome	Pérez-Moreno, J.L., Kozma, M.T., DeLeo, D.M., Bracken-Grissom, H.D., Durica, D.S., Mykles, D.L., 2023. CrusTome: a transcriptome database resource for large-scale analyses across Crustacea. G3: Genes, Genomes, Genetics 13. https://doi.org/10.1093/g3journal/jkad388
EGFR	EGFR	Coecly_EVm004023t1/1-265	Decapoda	Coenobita_clypeata	ACTAATTCTTCCACCTCTACCTCTGACCCCACTACTCCAGTCAAGAAGACACCAGGAGGGCACAATGTAGGAGCTGGAGC AGAGTATATATCAGGCCGGGCAGAATCACCACAGAATCGCCATAACCTCCAAAGAGAGCGGAAGTATGCACACTTGGAGG CTGGAGCAGCAGGATCCCCTGGACAGAGACCTCGTGGTGACTCGCTTACTTCGCGCTATTGCTCTGATCCACTCAAGATG CTAGAGGTGGGTGATGATGACTGCTTTGTTGACCATGCCCCCCCTGCCTCTGCCCCTGGGTATGGCTGGGTGGGTGACCT GCGGCTTGACCTGCCTGTAGATGAGGATGACTATCTCATGCCCTCCCCACAACCACCTGGTGTGGCCACTGTTGG…	TNSSTSTSDPTTPVKKTPGGHNVGAGAEYISGRAESPQNRHNLQRERKYAHLEAGAAGSPGQRPRGDSLTSR YCSDPLKMLEVGDDDCFVDHAPPASAPGYGWVGDLRLDLPVDEDDYLMPSPQPPGVATVGPSHQHYMDLMPD AADGRRGEGGHVRGMKGPNGVAGQHWMGMDNPEYHMTNSRAQMYAGRRPHPQQTLGVPVLQPGRANGHGITS NGHPQHIPQHHPQQPPQNHPHMQEVPHEYYNELASQAPLPLSTRSETTV	CrusTome	Pérez-Moreno, J.L., Kozma, M.T., DeLeo, D.M., Bracken-Grissom, H.D., Durica, D.S., Mykles, D.L., 2023. CrusTome: a transcriptome database resource for large-scale analyses across Crustacea. G3: Genes, Genomes, Genetics 13. https://doi.org/10.1093/g3journal/jkad389
EGFR	EGFR	Clivit_EVm004634t1/1-330	Decapoda	Clibanarius_vittatus	CTCGCTGAGGAATTTGCTAAGATGGCTCGTGATCCTGGCCGTTTCCTAGTAATCCCCGGTGATAAGCTGATGCGATTGCC ATCTTACACTCCTCAGGATGAGAGGGAACTTATCCGCTCTTTGTCATCGGGAATTGAAGGGGAAGGAGTGGTGATTGGAG CAGAGGAGTACCTGCAACCCAAGTATGGTGCTGGAATGATTGGTGTGACTGGCACTAATTCTTCCACCTCTACATCTGAC CCCACTACCCCAGTCAAGAAGACACCAGGAGGGCATAATCCAGGTGCTGGGGCAGAGTACATATCAGGGCGAGCAGAATC TCCACAGAATCGCCATAACCTCCAAAGAGAGCGGAAGTACGCACACTTGGAGGCTGGAGCTGCTGGATCCCCAGG…	MARDPGRFLVIPGDKLMRLPSYTPQDERELIRSLSSGIEGEGVVIGAEEYLQPKYGAGMIGVTGTNSSTSTS DPTTPVKKTPGGHNPGAGAEYISGRAESPQNRHNLQRERKYAHLEAGAAGSPGQRPRGDSLTSRYCSDPLKM LEVGDDDCFVDHAPLASAPGYGWVGDLRLDLPVDEDDYLMPSPQPSGVATVGPSHQHYMDLMQDVPDGRHGE GGHVRGMKGPNGVAGGQHWMGMDNPEYHMTNSRAQMYGGRRPHPQQTLGVPVLQPGRANGHGITSNGHPQLI PQHHLQQPQQNHPHMQDLPHEYYNELASQAPLPLTTRSETTV	CrusTome	Pérez-Moreno, J.L., Kozma, M.T., DeLeo, D.M., Bracken-Grissom, H.D., Durica, D.S., Mykles, D.L., 2023. CrusTome: a transcriptome database resource for large-scale analyses across Crustacea. G3: Genes, Genomes, Genetics 13. https://doi.org/10.1093/g3journal/jkad390
EGFR	EGFR	Cliant_EVm007904t1/1-271	Decapoda	Clibanarius_antillensis	TGCTGGAATGATTGGAGTGACTGGCACTAATTCTTCCACCTCTACATCTGACCCCACTACCCCAGTCAAGAAGACACCAG GAGGGCACAATGCAGGAGCTGGGGCAGAGTATATATCAGGGAGAGCAGAATCTCCACAGAATCGCCATAACCTTCAAAGA GAGCGGAAGTACGCACACTTGGAGGCTGGAGCTGCTGGATCCCCTGGACAGAGACCTCGTGGTGACTCCCTCACATCGCG GTATTGCTCTGATCCTCTCAAGATGCTAGAAGTAGGTGATGATGACTGCTTTGTTGACCATGCTCCACTTGCCTCGGCCC CTGGGTATGGCTGGGTGGGTGACCTGCGACTTGACCTGCCCGTAGATGAGGATGATTATCTCATGCCCTCTCCAC…	MIGVTGTNSSTSTSDPTTPVKKTPGGHNAGAGAEYISGRAESPQNRHNLQRERKYAHLEAGAAGSPGQRPRG DSLTSRYCSDPLKMLEVGDDDCFVDHAPLASAPGYGWVGDLRLDLPVDEDDYLMPSPQPSGVAKVGPSHQHY MDLMQDVPDGRHGEGGHVRGMKGPNGVAGQHWMGMDNPEYHMTNSRAQMYGGRRPHPQQTLGVPVLQPGRAN GHGITSNGHPQLIPQHHLQQPQQNHPHMQDLPHEYYNELASQAPLPHSTRSETTV	CrusTome	Pérez-Moreno, J.L., Kozma, M.T., DeLeo, D.M., Bracken-Grissom, H.D., Durica, D.S., Mykles, D.L., 2023. CrusTome: a transcriptome database resource for large-scale analyses across Crustacea. G3: Genes, Genomes, Genetics 13. https://doi.org/10.1093/g3journal/jkad391
EGFR	EGFR	Munmic_EVm005738t1/1-274	Decapoda	Munida_microphthalma	TGGTCCGACACAGCGAGACTGCTTGGCCTGCAGGAACTTCTATGATGAGGGTGAGTGCAAGCTGGAGTGTCCCCCGATGC AGACCTACAATCCCATCACCTACTCCTGGGTCACCAACCCTGACGGGAAGTATGCCTATGGAGCCACCTGCGTCAAGAAC TGCCCCGAACATCTACTGAAAGACAACGGTGCCTGCGTAAGATCATGTCCAAAGGGGAAGAAGGCAGTGGAGGGAGAGTG TGTGCCCTGTACCGGTCCCTGCCCCAAGAGGTGCCCCGGCCAAAATTTCATCCACTCGGGAAAAATTGACACTTTTAAAG GGTGCACCATATTTGACGGGTCCCTCACCATCATGGACCATTCCTTCGATGGGTACCAACATGTCTACGCCAACT…	MQTYNPITYSWVTNPDGKYAYGATCVKNCPEHLLKDNGACVRSCPKGKKAVEGECVPCTGPCPKRCPGQNFI HSGKIDTFKGCTIFDGSLTIMDHSFDGYQHVYANYTFGEKYPRMHPSKLEVLSTLKEVTGFINIQATHPEFI NLQFLRNLEVIGGRVTTEYFASLYIIKTSLKSLNLRSLKRIRSGKVCILENKYLCFVEKINWKRLIESGDNS KTNPLTLLENNSDNNQCVAEGLVCHSECSDEGCWGTGDSECLSCRNFKLGEMCVNNCN	CrusTome	Pérez-Moreno, J.L., Kozma, M.T., DeLeo, D.M., Bracken-Grissom, H.D., Durica, D.S., Mykles, D.L., 2023. CrusTome: a transcriptome database resource for large-scale analyses across Crustacea. G3: Genes, Genomes, Genetics 13. https://doi.org/10.1093/g3journal/jkad392
EGFR	EGFR	Emetal_EVm000074t1/1-1408	Decapoda	Emerita_talpoidea	GACGGGGAGATGAGGCAGCGGGGGGGAGGGGAGGGCGCCCCCCCCTCCCCCGCGCCCCACCCCACCCCCCTCCACACACC ATGAGGCCCCCAGAGACCCCCTCATGGCCGCCACTCCCACAAGAGACAGACAGTGCCATATGCCATGAGTTACGAGCGTG TGAGTGCGTGAGTGCGTGAGTGAGTAAGCGAGTGAGTGCGTGAGGTGATGGCGGTGACGTGGATGATGCTGGGGCTCCTC CTCGTCTGGAGTAGCCCCTGCGCCGCCACCTGGTCCCAGAAGTCCTCAAACTTCCACAAGGGCAAGATCTGCATCGGGAC GTCGGGCAGGATGTCGGTGCCGTCGAACCGCGAGCACCACTACCGCAACCTGTACAACCGCTACATCAACTGCAC…	MAVTWMMLGLLLVWSSPCAATWSQKSSNFHKGKICIGTSGRMSVPSNREHHYRNLYNRYINCTYVDGNLELT WVQDENFDLSFLQHIREVTGYVLVSHVDVTRIVLPSLQIIRGRTLFDLTVKNESYALMVTLCKMHSLEMPAL RDILHGSVGVINNYNLCHIFTIEWKEIMSWPEAKYHFVYNFTEPERACQCDRACKRGCWGEGAHNCQNFSKL TCPPQCTKGRCYGTGPRDCCHLFCAGGCTGPTQRDCLACLNFYDDGECKQDCPPMQSYDPITYSWVTNPNGK YAYGATCVKNCPEHLLKDNGACVRSCPEGKKAVNGECIPCTGPCPKTCPVDRFIHAGNIDSFKGCTIFDGSL TIMDHSFDGYQFVYPNYTFGEKYPRMHPSRLEAL…	CrusTome	Pérez-Moreno, J.L., Kozma, M.T., DeLeo, D.M., Bracken-Grissom, H.D., Durica, D.S., Mykles, D.L., 2023. CrusTome: a transcriptome database resource for large-scale analyses across Crustacea. G3: Genes, Genomes, Genetics 13. https://doi.org/10.1093/g3journal/jkad393
EGFR	EGFR	Eumpic_EVm001593t1/1-415	Decapoda	Eumunida_picta	CGGAAGGAGAGAACGTCAAGATACCTGTGGCCATCAAAGTCTTGCGAGAAGGCACGGGGACCAATGTAAACAAAGAGATA TTGGAGGAAGCATACATCATGGCCTCCGTGGATCACCCGTATCTCCTGCAACTGCTGGCCGTCTGTATGACAACACAGAT CATGCTCGTCACCCAGCTCATGCCCCTCGGCTGTCTCCTTGACTACGTCCGCAACAACAAGGACAAGATTGGGTCCAAGC CATTGTTGAACTGGTGCACCCAGATAGCCCGAGGGATGGCGTACCTTGAGGAACGACGGCTGGTTCACCGAGACCTGGCC GCCCGTAATGTTCTTGTCCAGACACCAAACTGCGTCAAGATCACTGACTTCGGACTAGCCAAGCTGCTTGAATAC…	MASVDHPYLLQLLAVCMTTQIMLVTQLMPLGCLLDYVRNNKDKIGSKPLLNWCTQIARGMAYLEERRLVHRD LAARNVLVQTPNCVKITDFGLAKLLEYNEDEYKAAGGKMPIKWLALECIQHRIFSHKSDVWAFGVTVWEILA YGGRPYEDIPAREVPDLLEKGERLPQPAICTIDVYMFMIRCWMLDAEGRPSFRELAEQFAKFARDPGRFLVI PGDKLMRLPSYTPQDERELIRSLSSVIEGDGVVMGAEEYLQPKYGGGMIGVPSTNSSTSTSDPTTPVKKTPG GHIGGAGGAEYISGRAESPQNRHNLQRERKYAHLEAGSAGSPGQRPRGDSLTSRYCSDPLKMLEVGDDDCFN DQGPPASVPGYGWVGDLRLDLPVDEDDYLMPSPQ…	CrusTome	Pérez-Moreno, J.L., Kozma, M.T., DeLeo, D.M., Bracken-Grissom, H.D., Durica, D.S., Mykles, D.L., 2023. CrusTome: a transcriptome database resource for large-scale analyses across Crustacea. G3: Genes, Genomes, Genetics 13. https://doi.org/10.1093/g3journal/jkad394
EGFR	EGFR	Gasfor_EVm009450t1/1-202	Decapoda	Gastroptychus_formosus	CCCTTGGGTGTGTGTTCCTGCTGTGCACATTCCTGGTGGTGTTTTGTTACCTGTGGTGGCAACGGAACAAGACCAAAGAA GCTGCAATAAAGATGACAATGACCATGATGCCTTATGATGACAATGAACCCCTCAAGCCCACCAACATCAAGCCTAATCT GGCAAAACTGAGGATAGTGAAGGAAGCAGAACTAAGGAAGGGGGGCATCCTGGGCTATGGGGCATTTGGGACTGTTTACA AGGGTGTGTGGGTCCCAGAGGGAGAGAACGTCAAGATACCTGTAGCCATTAAGGTCTTGCGAGAAGGCACAGGAACCAAT GTGAACAAGGAAATCCTGGAGGAGGCATACATCATGGCCTCAGTGGATCACCCATACCTCCTGCAGCTGCTGGCT…	LGCVFLLCTFLVVFCYLWWQRNKTKEAAIKMTMTMMPYDDNEPLKPTNIKPNLAKLRIVKEAELRKGGILGY GAFGTVYKGVWVPEGENVKIPVAIKVLREGTGTNVNKEILEEAYIMASVDHPYLLQLLAVCMTTQIMLVTQL MPLGCLLDYVRNNKDKIGSKPLLNWCTQIARGMAYLEERRLVHRDLAARNVLVQTPNC	CrusTome	Pérez-Moreno, J.L., Kozma, M.T., DeLeo, D.M., Bracken-Grissom, H.D., Durica, D.S., Mykles, D.L., 2023. CrusTome: a transcriptome database resource for large-scale analyses across Crustacea. G3: Genes, Genomes, Genetics 13. https://doi.org/10.1093/g3journal/jkad395
EGFR	EGFR	Munmic_EVm000455t1/1-908	Decapoda	Munida_microphthalma	AACTGCAACCAACCTGGGACTTATCAGATGGGCCCCAAGATATGTGGGTTTTGTGATAAGGAATGTTTAAGCAGTTGTAA TGGTCCAAATTCCAGTAACTGTGACCGCTGTAAGAATGTCAAGGATGGACCATACTGTGTGGACAGCTGCCCAGTCACCA AGTACAACGACAGTGGTGAGTGTATACTCTGCCATGAGAACTGTGTAGAGGGATGCACTGGCCCAGAGAACACCATCAGT GAACATGGATGCAATTCATGTAACAAGGCATTAATTGATGCAGACTTGATTGTGCAGTACTGCTTGCCAGAACATGATGC CTGCCCCATTGGCTATTTCTCCGAGTGGGTAGTTCAACACGAGACAGGCACTCTCCAGATGTTGGCAGGGAAGAC…	MGPKICGFCDKECLSSCNGPNSSNCDRCKNVKDGPYCVDSCPVTKYNDSGECILCHENCVEGCTGPENTISE HGCNSCNKALIDADLIVQYCLPEHDACPIGYFSEWVVQHETGTLQMLAGKTICRRCHSRCKNCTSYGFHTSV CHECVSYLRGEHCEDECPQDHYADDKVHMCFTCSSECSNGCTGPLESECKTCRNYRIYLEGEPGMNNTRFTC TANCPPTLPYKIFPEDASDPYCGKDPLPLPLDDESIPAILGGTLGCVFLLCTFLAVFCYLWWQRNKTKEAAI KMTMTMMPYDDNEPLKPTNIKPNLAKLRIVKEAELRKGGILGYGAFGTVYKGVWVPEGENVKIPVAIKVLRE GTGTNNLNKEILEEAYIMASVDNQNLLQLLAVCM…	CrusTome	Pérez-Moreno, J.L., Kozma, M.T., DeLeo, D.M., Bracken-Grissom, H.D., Durica, D.S., Mykles, D.L., 2023. CrusTome: a transcriptome database resource for large-scale analyses across Crustacea. G3: Genes, Genomes, Genetics 13. https://doi.org/10.1093/g3journal/jkad396
EGFR	EGFR	Muntra_EVm002198t1/1-532	Decapoda	Munidopsis_transtridens	AAAGAAATCCTGGAGGAGGCGTACATTATGGCCTCAGTGGACCACCCTAACCTGCTGCAGCTGCTGGCGGTGTGCATGAC CACCCAGATAATGCTCGTCACTCAGCTCATGCCTCTCGGTTGCCTCTTAGACTACGTCCGAAACAACAAGAACAAAATTG GTTCAAAGCCACTGTTGAACTGGTGCACCCAGATAGCACGAGGAATGGCATACCTGGAAGAGCGGCGGCTGGTGCACCGA GACCTGGCCGCACGCAATGTCCTCGTCCAGACACCAAGCTGCGTCAAGATCACAGATTTTGGCCTGGCAAAGTTGCTGGA TTACAATGAGGATGAATACAAGGCAGCTGGAGGAAAGATGCCAATCAAGTGGCTCGCCCTGGAGTGTATTCAGCA…	MASVDHPNLLQLLAVCMTTQIMLVTQLMPLGCLLDYVRNNKNKIGSKPLLNWCTQIARGMAYLEERRLVHRD LAARNVLVQTPSCVKITDFGLAKLLDYNEDEYKAAGGKMPIKWLALECIQHRIFTHKSDVWAFGVTVWEILA YGGRPYEDIPAREVPDLLEKGERLPQPAICTIDVYMLMIRCWMLDALSRPRFIELAEEFAKMARDPGRFLVI EGDKLMRLPSYTPQDERELIRSLSSVIEGEGIVMGAEEYLQPKYGSGMIGVTGTNSSTSTSDPTTPVKKTPG GHIGGTGAEYISGRAESPQNRHNLQRERKYAHLEAGAAGSPGQRPRGDSLTSRYCSDPLKMLGKEVGDDDCF SDQGPPSSAPGYGWVGDLRLDLPVDEDDYLMPSP…	CrusTome	Pérez-Moreno, J.L., Kozma, M.T., DeLeo, D.M., Bracken-Grissom, H.D., Durica, D.S., Mykles, D.L., 2023. CrusTome: a transcriptome database resource for large-scale analyses across Crustacea. G3: Genes, Genomes, Genetics 13. https://doi.org/10.1093/g3journal/jkad397
EGFR	EGFR	Munser_EVm000758t1/1-908	Decapoda	Munidopsis_serricornis	AGATTTGTGTTTCGTAGAGAAAATCAATTGGAAAAAGTTAATCGAGAGTGGTGATAACTCCAAAACCAACCCCTTGACTC TACTGGAGAACAATTCTGATAGCAACCAGTGTGTAGCCGAGGGTCTGGTGTGCCACAGTGAGTGCAGTGATGAGGGTTGC TGGGGCACTGGTGATAATGAGTGCCTCTCATGCAGGAACCTTAAACTTGGAGAGAGATGTGTCAACAACTGCAACAGACC TGGGAATTACCAGATGGAACCCAAGACTTGTGGGTTTTGCCATAAGGAATGTGCCAACAGCTGCAGTGGGCCTGACTCCG ACAATTGTGACCGCTGCAAGAATGTCAGGGATGGACCATACTGTGTGGACAGCTGCCCAGACACCAAGTACAATG…	MEPKTCGFCHKECANSCSGPDSDNCDRCKNVRDGPYCVDSCPDTKYNESGECILCHENCVEGCRGPENTISE NGCNSCKKAVVDVNLKVQYCLPEHDACPIGFFSEWVVHHETGLLRMMAGKTICRRCHSRCKNCTSYGFHTSV CHECVSYLRGEHCEDECPQDHYADDKVHMCFTCSAECSNGCTGSLESQCKTCRNYRIYLEGEPGMNNTKFTC TANCPSDLPYKIFPDDASDPYCGKDPLPLPLDDERIPAILGGTLGGVFLLCTFLAVFCYLWWQRNKAKEAAI KMTMTMMPYDDNEPLKPTNIKPNLAKLRIVKEAELRKGGILGYGAFGTVYKGVWVPEGENVKIPVAIKVLRE GTGTNVNKEILEEAYIMASVDHPNLLQLLAVCMT…	CrusTome	Pérez-Moreno, J.L., Kozma, M.T., DeLeo, D.M., Bracken-Grissom, H.D., Durica, D.S., Mykles, D.L., 2023. CrusTome: a transcriptome database resource for large-scale analyses across Crustacea. G3: Genes, Genomes, Genetics 13. https://doi.org/10.1093/g3journal/jkad398
EGFR	EGFR	Munsim_EVm007227t1/1-268	Decapoda	Munidopsis_similis	TGAAGAGCGGCGGCTGGTTCACCGAGACCTGGCCGCACGCAATGTCCTCGTCCAGCCACCAAGCTGCGTCAAGATCACAG ATTTTGGCCTGGCAAAGTTGCTGGATTACAATGAGGATGAATACAAGGCAGCTGGAGGAAAGATGCCAATCAAGTGGCTC GCCCTGGAGTGTATTCAGCACAGGATCTTCACCCATAAATCTGATGTTTGGGCCTTCGGTGTCACTGTGTGGGAAATATT AGCGTATGGTGGACGCCCGTATGAGGACATCCCGGCCAGAGAGGTGCCAGACCTTTTAGAGAAGGGTGAACGTCTGCCAC AGCCTGCCATCTGCACTATAGATGTCTACATGCTCATGATCCGGTGCTGGATGCTGGATGCCTTGAGTCGACCAA…	EERRLVHRDLAARNVLVQPPSCVKITDFGLAKLLDYNEDEYKAAGGKMPIKWLALECIQHRIFTHKSDVWAF GVTVWEILAYGGRPYEDIPAREVPDLLEKGERLPQPAICTIDVYMLMIRCWMLDALSRPRFIELAEEFAKMA RDPGRFLVIEGDKLMRLPSYTPQDERELIRSLSSVIEGEGIVMGAEEYLQPKYGAGMIGVTGTNSSTSTSDP TTPVKKTPGGHIGGTGAEYISGRAESPQNRHNLQRERKYAHLEAGAAGSPGQ	CrusTome	Pérez-Moreno, J.L., Kozma, M.T., DeLeo, D.M., Bracken-Grissom, H.D., Durica, D.S., Mykles, D.L., 2023. CrusTome: a transcriptome database resource for large-scale analyses across Crustacea. G3: Genes, Genomes, Genetics 13. https://doi.org/10.1093/g3journal/jkad399
EGFR	EGFR	Minpug_EVm000673t1/1-1471	Decapoda	Uca_pugnax	AGGCGGCAGGTGGCGGGCTCTCAGAGGTGACGAGGCCGCCGTCGGGGGAGGAGTGCGCGCGGGTCCGACTCTCCGCCAAG AATCGATGGTTTACGCGAAACTACCGAAGGAATCTTATAGTTCGGCGTCCGTTGTTCGTAAAGGCGACATTGCGGGTCCC TTGCTGTTCAGTGCCGCGAAGAAGTGAAGGCAAAGAGAGTGTTGTGGGTGGGTTGCTGTGTGTACGCCTTCCTGTGTACG TGTGTGTGTGTGTACGTGAGTCCCCTCCAGGCGTGGGTATTGCTGGAAGGAAATACTCGCCTGCCACGGTATTGAGAAGC CCTTAGTGTTGCAAAAGGGAGCTCCATACCTAGTGTTGCCCTGCCCCGCCCCTTCCCTCTGTCTACCCTGCAACA…	MCARDRGGMARVMEAAFLLLTLGAALAAGWAEKSTDFHKGKICIGTTGRMSVPSNRDHHYRNLRNRFINCTY VDGNLELTWLQDENLDLSFLQYIREVTGYVLISHVDVKRIVLPSLQIIRGRTLFKVSVNDKSYSLLVTLSKM HTLEMPALRDILHGSVGVINNYNLCHIETIEWNEIMTDPQATYTYLYNFSEPQRTCQCHNACHKGCWGEGER NCQKFSKLTCPPQCAQGRCYDTGPRDCCHLFCAGGCTGPTQRDCLACRNFYDDGECKLECPLMQRYNPITYS WEANPNGKYAYGATCVKDCPEHLLKDNGACVRSCPKGKKAVDGECVPCSGPCPKTCPGPKVIHSGNIDDFKG CTILDGWLTIMDHSFDGYQHVYPNYTFGDKYSRM…	CrusTome	Pérez-Moreno, J.L., Kozma, M.T., DeLeo, D.M., Bracken-Grissom, H.D., Durica, D.S., Mykles, D.L., 2023. CrusTome: a transcriptome database resource for large-scale analyses across Crustacea. G3: Genes, Genomes, Genetics 13. https://doi.org/10.1093/g3journal/jkad400
EGFR	EGFR	Minpug_EVm000673t2/1-1311	Decapoda	Uca_pugnax	TGAAGGACCAAGGAGGAGAGTGTGTGCGCGTGTGGGTTGTCTCCTTCACCAGTGAGCGCTGCGAGGAAAGTCACACCTTC CCAGCCCACCTGAGAGCCTTCTGACAGGTGGCAGTAGGCGTGTGCAAGGCAGCAGGCGTGGCCGGTGGTGTGCTGTGTGT GTACGTGTGACATGGCGCGGTGGTGGTGTTGAAGGACTGAGGACAGCTGACGGTGGTGTGGTGTTCCTTCGGCGTGGTGG TTGACAGTGTTGCGCGGACCGGCAGTGACCACCACCCACGCCTCCCTCAAGTGGTTCCTCGCTGCTGCAGGGCGCGGGAG GTGATGTGAGGGCGTGCGGGAGTGTTTGTGTGTGTGTGCGGCGCGGTGTGGATCCCAGCAGTGTTCTTTCAAGGA…	MWPGGSAASCRLVVLAGLLLLLQQDGIDALREQKVCIGTTGRMSVPSNRDHHYRNLRNRFINCTYVDGNLEL TWLQDENLDLSFLQYIREVTGYVLISHVDVKRIVLPSLQIIRGRTLFKVSVNDKSYSLLVTLSKMHTLEMPA LRDILHGSVGVINNYNLCHIETIEWNEIMTDPQATYTYLYNFSEPQRTCQCHNACHKGCWGEGERNCQKFSK LTCPPQCAQGRCYDTGPRDCCHLFCAGGCTGPTQRDCLACRNFYDDGECKLECPLMQRYNPITYSWEANPNG KYAYGATCVKDCPEHLLKDNGACVRSCPKGKKAVDGECVPCSGPCPKTCPGPKVIHSGNIDDFKGCTILDGW LTIMDHSFDGYQHVYPNYTFGDKYSRMHPSKLEV…	CrusTome	Pérez-Moreno, J.L., Kozma, M.T., DeLeo, D.M., Bracken-Grissom, H.D., Durica, D.S., Mykles, D.L., 2023. CrusTome: a transcriptome database resource for large-scale analyses across Crustacea. G3: Genes, Genomes, Genetics 13. https://doi.org/10.1093/g3journal/jkad401
EGFR	EGFR	Erisi1_EVm000423t1/1-1468	Decapoda	Eriocheir_sinensis	GTTTGAGTTATCTAGTTTGTGTTGCTTGTGATGTTAAGGCCCGGGAGTAGGTAAAGGCGTGCGGGGAGGCGTGAGCAGCG GGCGTGACGTTTGGCGTGCGGTGCTAGAGGCCAGTCGAAGAAGATCAGTCTTGGCTGGAAGGAGCAAGTGGCGGAGGCTC AGAGGTGGCGAGGCGGCCGTGAGAGGAGGAGTGCACGCGTGTTCGACTCCTCGCCAAGAATCGGTGGTTTACGCGAGATT ACCACCAGGAAAAGTTCGTTGAGTGGCGGAGTGGCTCAAGGGGACCCGTTCGAACCCCCGCTGTCCCGTGGCGAGTGAAG TGAAGCCTCGAGAAGGGAGTTGGTGCAGGGCGGAGGGCGTGTACACCTATACCTGTGCGTGTGTGTACGTGTGTG…	MCARDRGGMAHVKEAAFLLLTLGAALAAAWADKPTDFHKGKICIGTTGRMSVPSNRDHHYRNLRNRFINCTY VDGNLELTWLQDENLDLSFLQYIREVTGYVLISHVDVKRIVLPSLQIIRGRTLFKVSVNDKSYSLLVTLSKM HSLEMPALRDILHGSVGVINNYNLCHIETIEWNEIMTDPQATYTYLYNFSEPQRTCQCHNACHKGCWGEGER NCQKFSKLTCPPQCAQGRCYDTGPRDCCHLFCAGGCTGPTQRDCLACRNFYDDGECKLECPLMQRYNQITYS WEANPNGKYAYGATCVKDCPEHLLKDSGACVRSCPKGKKAVEGECVPCSGPCPKTCPGPKLIHSGNIDDFKG CTILDGWLTIMDHSFDGYQHVYPNYTFGAKYSRM…	CrusTome	Pérez-Moreno, J.L., Kozma, M.T., DeLeo, D.M., Bracken-Grissom, H.D., Durica, D.S., Mykles, D.L., 2023. CrusTome: a transcriptome database resource for large-scale analyses across Crustacea. G3: Genes, Genomes, Genetics 13. https://doi.org/10.1093/g3journal/jkad402
EGFR	EGFR	Erisi1_EVm000423t2/1-1462	Decapoda	Eriocheir_sinensis	TAGTTGTGGGTAGACTCCTGTAGAGGGTGCATACGCGTGCGGGTTGGCTCCTTCACTTGTGAGCGCTGGGAGAAAAAATC ATCCTTCGCAGCCCACCTGAGAGCCGCCGTTTGACAGGTGGCCATAGTTGTGTGTGTAGCAGCAGGCGTGGCGGCGGGAG CTGTGAGTGGCGTGCTGTGTGTGCGTGTGACATGGCGTGGTGGAGGCGTTGATTGCACTCGAAGAAGCACTGAGGAGAGC TGACGGTGGTGTTGCTGGTGCTACGGCGTGGTGTTGACAGTGGTGTTCCTCGGACCGGCGGTGACCACAACCCACGCCCC CTTACCCACGCCTCCTTCAAGTGGTTCCTCGCTGCTGCAGGGCGCGGGGAGGTGATGTGAGGGCGTGCGGGATAG…	MWPGGSAASLRLVVLVGLLLLLLQREGTDALREQKVCIGTTGRMSVPSNRDHHYRNLRNRFINCTYVDGNLE LTWLQDENLDLSFLQYIREVTGYVLISHVDVKRIVLPSLQIIRGRTLFKVSVNDKSYSLLVTLSKMHSLEMP ALRDILHGSVGVINNYNLCHIETIEWNEIMTDPQATYTYLYNFSEPQRTCQCHNACHKGCWGEGERNCQKFS KLTCPPQCAQGRCYDTGPRDCCHLFCAGGCTGPTQRDCLACRNFYDDGECKLECPLMQRYNQITYSWEANPN GKYAYGATCVKDCPEHLLKDSGACVRSCPKGKKAVEGECVPCSGPCPKTCPGPKLIHSGNIDDFKGCTILDG WLTIMDHSFDGYQHVYPNYTFGAKYSRMHPSKLE…	CrusTome	Pérez-Moreno, J.L., Kozma, M.T., DeLeo, D.M., Bracken-Grissom, H.D., Durica, D.S., Mykles, D.L., 2023. CrusTome: a transcriptome database resource for large-scale analyses across Crustacea. G3: Genes, Genomes, Genetics 13. https://doi.org/10.1093/g3journal/jkad403
EGFR	EGFR	GeclaM_EVm000571t2/1-1287	Decapoda	Gecarcinus_lateralis	AGGAGTGCGCGCGCGTTCGTCTCCTCGCCAAGAATCGGTGGTTTGCGCGAGATTATTGGGAGAAAATTTTCCTATATTGA CGACGGTCCTAAAGGGGGCAGTGTGAGCCTTCCCTGTTCAGTGTCGAGTGGCAGTGAAGCCGGAGTGAGTTGGTGAAGGG TGGGTGGTTGGTGTGTACGTATACCTGTGCGTGTGTGTACGTGTGTATGTGTGCGTACGTCGGGCCCCTCCAGGCGTGGG TATTGCTGCTAGGAGGAAATACTCCGCTGGCAAGGTGTTGAGGTGCCCCGTGTGTTGCAAGGGGGAGCTGCGTGCCCTGC CCTGCTCCGCCCCCCTCTGCCCTGCAACACACTCCACTCCCGCTGCTGTGTTTGTGTGAAGTGTTGCGAAGTGCT…	MRARDRGGMARVMEAAFLLLTLGAALAAGWADKSTDFHKGKICIGTTGRMSVPSNRDHHYRNLRNRFINCTY VDGNLELTWLQDENLDLSFLQYIREVTGYVLISHVDVKRIVLPSLQIIRGRTLFKVSVNDKSYSLLVTLSKM HTLEMPALRDILHGSVGVINNYNLCHIETIEWNEIMTDPQATYTYLYNFSEPQRTCQCHNACHKGCWGEGEH NCQKFSKLTCPPQCAQGRCYDTGPRDCCHLFCAGGCTGPTQRDCLACRNFYDDGECKLECPLMQRYNPITYS WEANPNGKYAYGATCVKDCPEHLLKDNGACVRSCPKGKKAVDGECVPCSGPCPKTCPGPGVIHSGNIDDFKG CTILDGWLTIMDHSFDGYQHVYPNYTFGAKYSRM…	CrusTome	Pérez-Moreno, J.L., Kozma, M.T., DeLeo, D.M., Bracken-Grissom, H.D., Durica, D.S., Mykles, D.L., 2023. CrusTome: a transcriptome database resource for large-scale analyses across Crustacea. G3: Genes, Genomes, Genetics 13. https://doi.org/10.1093/g3journal/jkad404
EGFR	EGFR	GeclaM_EVm000571t3/1-1420	Decapoda	Gecarcinus_lateralis	TATGTATCGGCACGACGGGGCGTATGTCAGTGCCTTCCAACCGGGACCACCACTACCGCAACCTTCGCAACCGCTTCATC AACTGTACCTACGTCGACGGCAACCTGGAGCTGACGTGGCTGCAGGACGAGAATCTGGACCTCTCCTTCTTGCAGTACAT TCGTGAGGTGACAGGTTACGTGCTCATCTCTCACGTGGACGTAAAGCGCATCGTCCTGCCGTCCCTTCAAATCATCCGCG GCAGGACACTCTTCAAGGTCTCCGTCAATGACAAGAGCTACTCCCTCCTGGTGACGCTATCCAAGATGCACACGCTGGAG ATGCCCGCGCTGAGGGACATCCTCCACGGCAGCGTCGGCGTCATCAACAACTACAACCTTTGCCACATCGAGACC…	MSVPSNRDHHYRNLRNRFINCTYVDGNLELTWLQDENLDLSFLQYIREVTGYVLISHVDVKRIVLPSLQIIR GRTLFKVSVNDKSYSLLVTLSKMHTLEMPALRDILHGSVGVINNYNLCHIETIEWNEIMTDPQATYTYLYNF SEPQRTCQCHNACHKGCWGEGEHNCQKFSKLTCPPQCAQGRCYDTGPRDCCHLFCAGGCTGPTQRDCLACRN FYDDGECKLECPLMQRYNPITYSWEANPNGKYAYGATCVKDCPEHLLKDNGACVRSCPKGKKAVDGECVPCS GPCPKTCPGPGVIHSGNIDDFKGCTILDGWLTIMDHSFDGYQHVYPNYTFGAKYSRMHPSKLEVFSTLKEVT GYINIQANHPEFTNLNFLRNLESIGGRVTMEFSS…	CrusTome	Pérez-Moreno, J.L., Kozma, M.T., DeLeo, D.M., Bracken-Grissom, H.D., Durica, D.S., Mykles, D.L., 2023. CrusTome: a transcriptome database resource for large-scale analyses across Crustacea. G3: Genes, Genomes, Genetics 13. https://doi.org/10.1093/g3journal/jkad405
EGFR	EGFR	GeclaM_EVm000571t1/1-1280	Decapoda	Gecarcinus_lateralis	GTGCATGTGCGTGCGGGTTGGCTCCTTCACTTGTGAGTGCTGGGAGAAAAAAAATACACCTTCGGAGCCCTCCTGAGAGC CGCCTTTTGACAGGTGGCCATAGGCGTGTGTAGGGCAGCAGGTGTGGCCGACGGTGAGCTGTGTGTGGCGTGCTGTGTGC GTGTGACATGGCGTGGTGGAGGTGTTGATTGCACGCGGTAAGAAACACTGAGGATAGCTGACGGTGGTGCTCCTTCGGCG TGGTTGTTGACAGTGGTGTTGCACGGACCTGCAGCGACCACGACCCACGCCCCTCCTCCTACGCTTCCTTCAGGTGGTTC CTCGTTGCTGCAGGGCTCGAGGAGGTGATGTGAGGGCGTGCGGGAGAGTGTGTGCGTGTGTCGCGCGGCTTGGAG…	MWPGGSAAFRRLVVLAGLLLFIQQEGTDALREQKVCIGTTGRMSVPSNRDHHYRNLRNRFINCTYVDGNLEL TWLQDENLDLSFLQYIREVTGYVLISHVDVKRIVLPSLQIIRGRTLFKVSVNDKSYSLLVTLSKMHTLEMPA LRDILHGSVGVINNYNLCHIETIEWNEIMTDPQATYTYLYNFSEPQRTCQCHNACHKGCWGEGEHNCQKFSK LTCPPQCAQGRCYDTGPRDCCHLFCAGGCTGPTQRDCLACRNFYDDGECKLECPLMQRYNPITYSWEANPNG KYAYGATCVKDCPEHLLKDNGACVRSCPKGKKAVDGECVPCSGPCPKTCPGPGVIHSGNIDDFKGCTILDGW LTIMDHSFDGYQHVYPNYTFGAKYSRMHPSKLEV…	CrusTome	Pérez-Moreno, J.L., Kozma, M.T., DeLeo, D.M., Bracken-Grissom, H.D., Durica, D.S., Mykles, D.L., 2023. CrusTome: a transcriptome database resource for large-scale analyses across Crustacea. G3: Genes, Genomes, Genetics 13. https://doi.org/10.1093/g3journal/jkad406
EGFR	EGFR	GeclaM_EVm000571t4/1-1257	Decapoda	Gecarcinus_lateralis	TATGTATCGGCACGACGGGGCGTATGTCAGTGCCTTCCAACCGGGACCACCACTACCGCAACCTTCGCAACCGCTTCATC AACTGTACCTACGTCGACGGCAACCTGGAGCTGACGTGGCTGCAGGACGAGAATCTGGACCTCTCCTTCTTGCAGTACAT TCGTGAGGTGACAGGTTACGTGCTCATCTCTCACGTGGACGTAAAGCGCATCGTCCTGCCGTCCCTTCAAATCATCCGCG GCAGGACACTCTTCAAGGTCTCCGTCAATGACAAGAGCTACTCCCTCCTGGTGACGCTATCCAAGATGCACACGCTGGAG ATGCCCGCGCTGAGGGACATCCTCCACGGCAGCGTCGGCGTCATCAACAACTACAACCTTTGCCACATCGAGACC…	MSVPSNRDHHYRNLRNRFINCTYVDGNLELTWLQDENLDLSFLQYIREVTGYVLISHVDVKRIVLPSLQIIR GRTLFKVSVNDKSYSLLVTLSKMHTLEMPALRDILHGSVGVINNYNLCHIETIEWNEIMTDPQATYTYLYNF SEPQRTCQCHNACHKGCWGEGEHNCQKFSKLTCPPQCAQGRCYDTGPRDCCHLFCAGGCTGPTQRDCLACRN FYDDGECKLECPLMQRYNPITYSWEANPNGKYAYGATCVKDCPEHLLKDNGACVRSCPKGKKAVDGECVPCS GPCPKTCPGPGVIHSGNIDDFKGCTILDGWLTIMDHSFDGYQHVYPNYTFGAKYSRMHPSKLEVFSTLKEVT GYINIQANHPEFTNLNFLRNLESIGGRVTMEFSS…	CrusTome	Pérez-Moreno, J.L., Kozma, M.T., DeLeo, D.M., Bracken-Grissom, H.D., Durica, D.S., Mykles, D.L., 2023. CrusTome: a transcriptome database resource for large-scale analyses across Crustacea. G3: Genes, Genomes, Genetics 13. https://doi.org/10.1093/g3journal/jkad407
EGFR	EGFR	CalphiEVm000040t1/1-1460	Decapoda	Calappa_philargius	TCACCATCACGGCGCGAGGTGGCATCATGGGTCCCGCCGCGGCGAGATGAGTGCGAGGCCAGCCCGGCCCGCCCCCACGG CCGCGGCGGCCCCGAGGCTCCTCCTGGTGGAACCATGAGCCCCGCTCCGCTGCAGGGCCCCGCTGAGGCCGTCGTCCAGC CTCCTCGACACTCCAAGATGCAAGATGCGTCGGGCGGCCGCCTGAGATAGCCTCATGGCGACGACAAACTCTGATGTGTA TCATAAGAAGACTTATAGTGCCATATATAAAGTTTATAGAGCTATATAGAAAGATATATCAATATATAAATATATGAGTG TGTGTGTGTAACGTGATCGAAGCGGCATGGCGCGCGTGATCAAGGCAGCCTACCTCCTGCTGACGCTGGGGGCCG…	MARVIKAAYLLLTLGAALASGWADKSTDFHKGKICIGTTGRMSVPSNRDHHYRNLRNRFINCTYVDGNLELT WLQDENLDLSFLKYIREVTGYVLISHVDVKKIVLPSLQIIRGRTLFKVSVNDKSFALLVTLSKMHTLEMPAL RDILHGSVGVINNYNLCHIETIEWNEIMTDPHATYTYLYNFSEPQRTCQCHNACQKGCWGEGELNCQKFSKL TCPPQCAQGRCYDTGPRDCCHLFCAGGCTGPTQRDCLACRNFYDDGECKLECPLMQRYNPITYSWEANPNGK YAYGATCVKDCPEHLLKDNGACVRSCPKGKKAVAGECVPCGGPCPKTCPGPKVIHSGNIDDFKGCTILDGWL TIMDHSFDGYQHVYPNYTFGAKYSRMHPSKLEVF…	CrusTome	Pérez-Moreno, J.L., Kozma, M.T., DeLeo, D.M., Bracken-Grissom, H.D., Durica, D.S., Mykles, D.L., 2023. CrusTome: a transcriptome database resource for large-scale analyses across Crustacea. G3: Genes, Genomes, Genetics 13. https://doi.org/10.1093/g3journal/jkad408
EGFR	EGFR	CarlonEVm000100t1/1-1472	Decapoda	Carcinoplax_longimana	GAAGGAAGGTAGTGGTGGCTCAGAGGTGGCGAGGCAGCCGTGAGAGGAGGAGTGCGCGCGTGTTCGTCTCCCCGCCAAGA AACGGTGGCTTGGACTAGTTTACGGGGAGGAAAATCTTTACTCAGCCAAGGAGTACCTAGAGGGGAGAGTGCGAACCTTC TCTGTTTATGTGGCCGGTGAAGTGATATGGAGGTTTTAACTGGAGAAGGGGCGGTGTAGCTACGTGTGTGTGTGTGTATG TGTGTATGTGCGTCGAGGCCCTAGAGGCGTGGGTATTGCTGCAGGAAAAGAAATACTCCACTATTACCAAGGTGTTGAGA AGCCCTGTTTTGTGTTGCGAGGGGGAGCTGTTTACCTCTCCCAGCCCCCGTCCCCCCTCAACACTCCTGGCCCCG…	MNVCKCDRSGMARVIEAAYLLLTLGAALASGWADKSTDFHKGQICIGTTGRMSVPSNRDHHYRNLRNRFINC TYVDGNLELTWLQDENLDLSFLQYIREVTGYVLISHVDVRRIVLPSLQIIRGRTLFKVSVNDKSYALLVTLS KMHTLEMPALRDILHGSVGVINNYNLCHIETIEWREIMTDSHATYNRMYNFSQPQRTCHCHSSCQKGCWGDG EHNCQKFSKLTCPPQCAQGRCYDTGPRDCCHLFCAGGCTGPTQRDCLACRNFYDDGECKLECPLMQRYNPIT YSWEANPNGKYAYGATCVKDCPEHLLKDNGACVRSCPKGKKAVEGECVPCSGPCPKTCPGPNVIHSGNIDDF KGCTILEGWLTIMDHSFDGYQHVFPNYTFGAKYS…	CrusTome	Pérez-Moreno, J.L., Kozma, M.T., DeLeo, D.M., Bracken-Grissom, H.D., Durica, D.S., Mykles, D.L., 2023. CrusTome: a transcriptome database resource for large-scale analyses across Crustacea. G3: Genes, Genomes, Genetics 13. https://doi.org/10.1093/g3journal/jkad409
EGFR	EGFR	Canbo1_EVm000431t1/1-1461	Decapoda	Cancer_borealis	TACTGGTGTGAGTGATGTGAGTGTGCGTGAGTGTGTGTGTGTGTGCGCGCGGCGGCGTGGTTGCAGCAAACAGTGTTACC TTGGATTGTGTCCTGTGTTGGGGTCGCCATGTGGACGGAGGTCAGCGCCGCCTCCTACAGGGTGGTGCTGGCGACCTTCC TTCTCCTCGCCCTCCTACAGGAAGGAGCCAACGCCCTTCAGGAACAGAAAGTTTGCATCGGTACCACGGGGCGTATGTCA GTGCCCTCCAACCGAGACCATCATTATCGTAACCTTCGGAATCGCTTCATCAATTGTACCTACGTCGACGGCAACCTGGA GCTGACGTGGCTACAGGATGAAAACTTGGACCTCTCCTTCCTGCAGTACATTCGTGAGGTAACAGGGTACGTTCT…	MWTEVSAASYRVVLATFLLLALLQEGANALQEQKVCIGTTGRMSVPSNRDHHYRNLRNRFINCTYVDGNLEL TWLQDENLDLSFLQYIREVTGYVLISHVDVKKIVLPSLQIIRGRTLFKVSVNDKSYALLVTLSKMHTLEMPA LRDILHGSVGVINNYNLCHIGTIEWQEIMTGPDANYTHMYNFSEPARTCQCHRSCHKGCWGEGEKNCQKFSK LTCEPQCAQGRCYDTGPRDCCHLFCAGGCTGPTQRDCLACRNFYDDGECKLECPLMQRYDSITYSWETNPNG KYAYGATCVKDCPEHLLKDNGACVRSCPKGKKAVEGECVPCRGPCPKTCPGPKVIHSGNIDDYKGCTILDGW LTIMDHSFDGYQHVFPNYTFGAKYSRMHPSKLEV…	CrusTome	Pérez-Moreno, J.L., Kozma, M.T., DeLeo, D.M., Bracken-Grissom, H.D., Durica, D.S., Mykles, D.L., 2023. CrusTome: a transcriptome database resource for large-scale analyses across Crustacea. G3: Genes, Genomes, Genetics 13. https://doi.org/10.1093/g3journal/jkad410
EGFR	EGFR	MetmagEVm000254t1/1-1472	Decapoda	Metacarcinus_magister	GCGGTGTGTACGTGTGTGCGTGTGTATGTGTGTATGTGTGTGTGCGTCGAGGCCCTTGAGGCGTGGGTATTGCTGCTGGA AAGAAATACTCCACTATTACTAAGGTGTTGAGGCGCCCTGTTTGTGTTGCGAGAAGTAGTTCCTTCTCTCAACACTCCTG GTCCTGCTGTGTTTGTGTAAAGTGTTGCGAAGTTTTTGTGTTTCTCCCGAGGATTATCTGCTGCGAGACCACGACGGCGG GAGGTGGCATCATGGGTCCCGCCGCGGTGAGATGAGTGCGAGGCCAGCCCGGCCCTCCCCAACGGCCGCGGCGGCCCCGA GGCTCCTCCTGCTGGAACCATGAGCCCCGCGCCGCTGCAGGGCCCCACTGAGGCCATCGTCCAGTCTTCCCGACA…	MNVCKRDRSGMARVMEAAYLLLTLGAALASGWADKPTDFHKGKICIGTTGRMSVPSNRDHHYRNLRNRFINC TYVDGNLELTWLQDENLDLSFLQYIREVTGYVLISHVDVKKIVLPSLQIIRGRTLFKVSVNDKSYALLVTLS KMHTLEMPALRDILHGSVGVINNYNLCHIETIEWEEIMTGPDANYTHMYNFSEPARTCQCHNSCQKGCWGEG EKNCQKFSKLTCEPQCAQGRCYDTGPRDCCHMFCAGGCTGPTQRDCLACRNFYDDGECKLECPLMQRYDSIT YSWVTNPNGKYAYGATCVKDCPEHLLKDNGACVRSCPKGKKAVDGECVPCRGPCPKTCPGPQVIHSGNIDDY KGCTILDGWLTIMDHSFDGYQHVFPNYTFGAKYS…	CrusTome	Pérez-Moreno, J.L., Kozma, M.T., DeLeo, D.M., Bracken-Grissom, H.D., Durica, D.S., Mykles, D.L., 2023. CrusTome: a transcriptome database resource for large-scale analyses across Crustacea. G3: Genes, Genomes, Genetics 13. https://doi.org/10.1093/g3journal/jkad411
EGFR	EGFR	AnajapEVm000199t1/1-1259	Decapoda	Anatolikos_japonicus	GACAAACTCTGATGTGTATCATAAGGAGACTTATAGTGCCATATATAAAGTTTATAGAGCTATATAGAAAGATATATCGA TATATAAATATATGAATGTGTGTAAACGTGATCGAAGAGGCATGGCGCGCGTGATGGAGGCAGCCTACCTCCTGCTGACG CTGGGGGCCGCCCTCGCCTCAGGCTGGGCCGATAAGCCCACTGACTTCCACAAGGGCAAGATTTGCATCGGGACCACGGG GCGTATGTCAGTGCCCTCCAACCGAGACCATCATTATCGTAACCTTCGGAATCGCTTCATCAATTGTACCTACGTCGACG GCAACCTGGAGCTGACGTGGCTACAGGATGAAAACTTGGACCTCTCCTTCCTGCAGTACATTCGTGAGGTAACAG…	MNVCKRDRRGMARVMEAAYLLLTLGAALASGWADKPTDFHKGKICIGTTGRMSVPSNRDHHYRNLRNRFINC TYVDGNLELTWLQDENLDLSFLQYIREVTGYVLISHVDVKKIMLPSLQIIRGRTLFKVSVNDKSYALLVTLS KMHTLEMPALRDILHGSVGVINNYNLCHIETIEWEEIMTGPDANYTHMYNFSEPARTCQCHNSCQKGCWGEG EKNCQKFSKLTCEPQCAQGRCYDTGPRDCCHLFCAGGCTGPTQRDCLACRNFYDDGECKLECPLMQRYDSIT YSWVTNPNGKYAYGATCVKDCPEHLLKDNGACVRSCPKGKKAVEGECVPCRGPCPKTCPGPKVIHSGNIDDY KGCTILDGWLTIMDHSFDGYQHVFPNYTFGAKYL…	CrusTome	Pérez-Moreno, J.L., Kozma, M.T., DeLeo, D.M., Bracken-Grissom, H.D., Durica, D.S., Mykles, D.L., 2023. CrusTome: a transcriptome database resource for large-scale analyses across Crustacea. G3: Genes, Genomes, Genetics 13. https://doi.org/10.1093/g3journal/jkad412
EGFR	EGFR	KAG0717022.1/1-1399	Decapoda	Chionoecetes opilio	Not Found	MNVCKRRGGGMARVMQAACLLLMLGGALASGWADEPTDFHKGKICIGTTGRMSVPSNRDHHYRNLRNRFINC TYVDGNLELTWLQDENLDLSFLQYIREVTGYVLISHVDVENIILPSLQIIRGRTLFKVSVNDKSFALLVTLS KMHTLEMPALRDILHGSVGVINNYNLCHIKTIEWKEIMTDPQATYTYRYNFTQPERKCQCHSSCQKGCWGEG PRNCQKFSKLTCPPQCAQGRCYDTGPRDCCHLFCAGGCTGPTQRDCLACRNFYDGGECKLECPLMQRYNPIT YSWEANPKGKYAYGATCVKDCPEHLLKDNGACVRSCPKGKKAVDGECVPCSGPCPKTCPGPEVIHSDNIDQF KGCTILDGWLTILDHSFEGYQDFFPNNTFGARYS…	NCBI
EGFR	EGFR	CarmaY_EVm000552t1/1-1469	Decapoda	Carcinus_maenas	AGAGTCTTGGCTGGAAGGAAGCTAGTGGAGGCCCAGAGGTGGCGAGGCAGCCGTGGGAGGAGGAGTGTGCGCGCGTTTGT CTCCCCGCCAAGAAAACTGTGGCTTGCTCGAGATTACGGGGAGAGAATTGTACACAGCCACGGCGTTCCTGAAGGAGACA GTGGGAGCCTTGTCTGTTTGTCCATCAAGTGACCAGTGAAGTGAAGCGTGCGTATGTGTGTGTGTGTTAGTTGAAGGGGC GGTGTGTGTACGTACGTGTGTGTGCGTGTGTACGTGCGTGGAGGCCCTTGAGGCGTGGGTATTGCTGCTGGAAAGAAATA CTTCCACTATTACCAAGGTGTTGAGAAGCTCTGTTTTGTGTTGCGAGGGTACCTACCTTCTCCTGCGTGCCCCGC…	MNVCTRDRSGMARVMAAAYLLLTLGAALSSGWADKSTDFHKGKICIGTTGRMSVPSNRDHHYRNLRNRFINC TYVDGNLELTWLQDENLDLSFLQYIREVTGYVLISHVDVKRIVLPSLQIIRGRTHFKVSVNDKNFALLVTLS KMHTLEMPALRDILDGSVGVINNYNLCHIETIEWNEIMTDSKATYTYLYNFSEPQRTCQCHNSCQKGCWGPG EHNCQKFSKLTCPPQCAQGRCYDTGPRDCCHLFCAGGCTGPTQRDCLACKNFYDDGECKLECPLMQRYNPIT YSWEANPNGKYAYGATCVKDCPEHLLKDNGACVRSCPKGKKAVKGECVPCSGPCPKTCPGPKVIHSGNIDDF KGCTILDGWLTIMDHSFDGYQHVFPNYTFGAKFS…	CrusTome	Pérez-Moreno, J.L., Kozma, M.T., DeLeo, D.M., Bracken-Grissom, H.D., Durica, D.S., Mykles, D.L., 2023. CrusTome: a transcriptome database resource for large-scale analyses across Crustacea. G3: Genes, Genomes, Genetics 13. https://doi.org/10.1093/g3journal/jkad414
EGFR	EGFR	CarmaC_EVm000672t2/1-1092	Decapoda	Carcinus_maenas	AGGCGAGGAGACTGAGACGGAGGATACTTGCACGTGCGGGTTGGGTCCTTCACTGCTGTGCGTGGTGTGACAAAAAAACT CACCCTTACAGCCATCCTTTGAACGCTGCTTTCTGACAGGTGGCCATTGGTGTGTGCTGGGGCGTGTCCGTGACCGAGGC GAGGCAAGGAAGTGTGTGTGTGTGTCCATGGCGTGGTGAGAACTATTGCGAGAGGAGACGGTGTGAATGTGACGGCGGGA GGTGGTAGTGATCTCTTGCAGGCGTGCGTGGTGACATTAGTGAAGCGTGGACTGGTGACGAGGAAGACACCACGCCCAGG CCTCCGTCAGGTGGTTCCTTACTATTACAATGGTGATGTGAGTGCGTTAGTGTGTTAGTGATTGTGTGTGCGTGC…	MWPGDGAPSFRVVLLLLLVLLQEANALQEQKVCIGTTGRMSVPSNRDHHYRNLRNRFINCTYVDGNLELTWL QDENLDLSFLQYIREVTGYVLISHVDVKRIVLPSLQIIRGRTHFKVSVNDKNFALLVTLSKMHTLEMPALRD ILDGSVGVINNYNLCHIETIEWNEIMTDSKATYTYLYNFSEPQRTCQCHNSCQKGCWGPGEHNCQKFSKLTC PPQCAQGRCYDTGPRDCCHLFCAGGCTGPTQRDCLACKNFYDDGECKLECPLMQRYNPITYSWEANPNGKYA YGATCVKDCPEHLLKDNGACVRSCPKGKKAVKGECVPCSGPCPKTCPGPKVIHSGNIDDFKGCTILDGWLTI MDHSFDGYQHVFPNYTFGAKFSRMHPSKLEIFST…	CrusTome	Pérez-Moreno, J.L., Kozma, M.T., DeLeo, D.M., Bracken-Grissom, H.D., Durica, D.S., Mykles, D.L., 2023. CrusTome: a transcriptome database resource for large-scale analyses across Crustacea. G3: Genes, Genomes, Genetics 13. https://doi.org/10.1093/g3journal/jkad415
EGFR	EGFR	CarmaY_EVm000552t2/1-1457	Decapoda	Carcinus_maenas	AGGGGAGCTCTGGGCAGACTGAGACGGAGGATACTTGCACGTGCGGGTTGGGTCCTTCACTGCTGTGCGTGGTGTGACAA AAAACTCACCCTTACAGCCATCCTTTGAACGCTGCTTTCTGACAGGTGGCCATTGGTGTGTGCTGGGGCGTGTCCGTGAC CGAGGCGAGGCAAGGAAGTGTGTGTGTGTGTCCATGGCGTGGTGAGAACTATTGCGAGAGGAGACGGTGTGAATGTGACG GCGGGAGGTGGTAGTGATCTCTTGCAGGCGTGCGTGGTGACATTAGTGAAGCGTGGACTGGTGACGAGGAAGACACCACG CCCAGGCCTCCGTCAGGTGGTTCCTTACTATTACAATGGTGATGTGAGTGCGTTAGTGTGTTAGTGATTGTGTGT…	MWPGDGAPSFRVVLLLLLVLLQEANALQEQKVCIGTTGRMSVPSNRDHHYRNLRNRFINCTYVDGNLELTWL QDENLDLSFLQYIREVTGYVLISHVDVKRIVLPSLQIIRGRTHFKVSVNDKNFALLVTLSKMHTLEMPALRD ILDGSVGVINNYNLCHIETIEWNEIMTDSKATYTYLYNFSEPQRTCQCHNSCQKGCWGPGEHNCQKFSKLTC PPQCAQGRCYDTGPRDCCHLFCAGGCTGPTQRDCLACKNFYDDGECKLECPLMQRYNPITYSWEANPNGKYA YGATCVKDCPEHLLKDNGACVRSCPKGKKAVKGECVPCSGPCPKTCPGPKVIHSGNIDDFKGCTILDGWLTI MDHSFDGYQHVFPNYTFGAKFSRMHPSKLEIFST…	CrusTome	Pérez-Moreno, J.L., Kozma, M.T., DeLeo, D.M., Bracken-Grissom, H.D., Durica, D.S., Mykles, D.L., 2023. CrusTome: a transcriptome database resource for large-scale analyses across Crustacea. G3: Genes, Genomes, Genetics 13. https://doi.org/10.1093/g3journal/jkad416
EGFR	EGFR	CarmaC_EVm000672t1/1-1455	Decapoda	Carcinus_maenas	AGGCGAGGAGACTGAGACGGAGGATACTTGCACGTGCGGGTTGGGTCCTTCACTGCTGTGCGTGGTGTGACAAAAAAACT CACCCTTACAGCCATCCTTTGAACGCTGCTTTCTGACAGGTGGCCATTGGTGTGTGCTGGGGCGTGTCCGTGACCGAGGC GAGGCAAGGAAGTGTGTGTGTGTGTCCATGGCGTGGTGAGAACTATTGCGAGAGGAGACGGTGTGAATGTGACGGCGGGA GGTGGTAGTGATCTCTTGCAGGCGTGCGTGGTGACATTAGTGAAGCGTGGACTGGTGACGAGGAAGACACCACGCCCAGG CCTCCGTCAGGTGGTTCCTTACTATTACAATGGTGATGTGAGTGCGTTAGTGTGTTAGTGATTGTGTGTGCGTGC…	MWPGDGAPSFRVVLLLLLVLLQEANALQEQKVCIGTTGRMSVPSNRDHHYRNLRNRFINCTYVDGNLELTWL QDENLDLSFLQYIREVTGYVLISHVDVKRIVLPSLQIIRGRTHFKVSVNDKNFALLVTLSKMHTLEMPALRD ILDGSVGVINNYNLCHIETIEWNEIMTDSKATYTYLYNFSEPQRTCQCHNSCQKGCWGPGEHNCQKFSKLTC PPQCAQGRCYDTGPRDCCHLFCAGGCTGPTQRDCLACKNFYDDGECKLECPLMQRYNPITYSWEANPNGKYA YGATCVKDCPEHLLKDNGACVRSCPKGKKAVKGECVPCSGPCPKTCPGPKVIHSGNIDDFKGCTILDGWLTI MDHSFDGYQHVFPNYTFGAKFSRMHPSKLEIFST…	CrusTome	Pérez-Moreno, J.L., Kozma, M.T., DeLeo, D.M., Bracken-Grissom, H.D., Durica, D.S., Mykles, D.L., 2023. CrusTome: a transcriptome database resource for large-scale analyses across Crustacea. G3: Genes, Genomes, Genetics 13. https://doi.org/10.1093/g3journal/jkad417
EGFR	EGFR	CalsaY_EVm000251t2/1-1446	Decapoda	Callinectes_sapidus	GCGAAGTGATTGTGTTGCTCTCAAGGATTATCTGCCTCCAGGCCACCACGGCGGAAGGTGGCACCATGGGCCCCGCCGCC GCGAGATGAGTGCGTGGCCAGCCCGGCCCGCCCGGCCCTGTCCCACGGCCGTGGCGGCTCCGAGGCTCCCCAGGTTCCTT CTGTTGGAAGCATGAGCCCCGCTTCGCTGCAGGGCCCTGCCGAGGCCGTCGTCCAGCCTTCCCGACACTTCAAGATGCAA GATGCGTCGGGCGGGCGCCTGAGATGGCCTCATGGCGACGACAAACTCTGATGTGTATTATAAGAAGACTTACAGTGCCA TATATAGAGTTTTCAGAGCTTTATAGAAAAGTTATCAATATATAGATATATGAATGTGTGTAAACGTGAACGAAG…	MNVCKRERRGMARVIEAAYLLLTLGAALAPGWADKPTDFHKGKICIGTTGRMSVPSNRDHHYRNLRNRFINC TYVDGNLELTWLQDENLDLSFLHYIREVTGYVLISHVDVKRIVLPSLQIIRGQTLFKVSVNDKSFALLVTLS KMHTLEMPALRDILHGSVGVINNYNLCHIETIEWNEIMTDPLANYTYMYNFSEPQRTCQCHNSCQKGCWGAG ETNCQKFSKLTCPPQCAQGRCYDTGPRDCCHLFCAGGCTGPTQRDCLACRNFHDDGECKLECPLMQRYNPIT YSWEANPQGKYAYGATCVKDCPEHLLKDNGACVRSCPKGKKAVDGECVPCNGPCPKTCPGAEVIHSGNIDDF KGCTILDGWLTIMDHSFDGYQHVYPNYTFGAKYS…	CrusTome	Pérez-Moreno, J.L., Kozma, M.T., DeLeo, D.M., Bracken-Grissom, H.D., Durica, D.S., Mykles, D.L., 2023. CrusTome: a transcriptome database resource for large-scale analyses across Crustacea. G3: Genes, Genomes, Genetics 13. https://doi.org/10.1093/g3journal/jkad418
EGFR	EGFR	CalsaE_EVm000613t1/1-1469	Decapoda	Callinectes_sapidus	TCCTGCCCCTGGAAAGTGTAAAAGTGTTGCGAAGTGATTGTGTTGCTCCCAAGGATTATCTGCCTCCAGGCCACCACGGC GGAAGGTGGCACCATGGGCCCCGCCGCCGCGAGATGAGTGCGTGGCCAGCCCGGCCCGCCCGGCCCTGTCCCACGGCCGT GGCGGCTCCGAGGCTCCCCAGGTTCCTTCTGTTGGAAGCATGAGCCCCGCTTCGCTGCAGGGCCCTGCCGAGGCCGTCGT CCAGCCTTCCCGACACTTCAAGATGCAAGATGCGTCGGGCGGGCGCCTGAGATGGCCTCATGGCGACGACAAACTCTGAT GTGTATCATAAGAAGACTTACAGTGCCATATATAGAGTTTTCAGAGCTTTATAGAAAAGTTATCAATATATAGAT…	MNVCKRERRGMARVIEAAYLLLTLGAALAPGWADKPTDFHKGKICIGTTGRMSVPSNRDHHYRNLRNRFINC TYVDGNLELTWLQDENLDLSFLHYIREVTGYVLISHVDVKRIVLPSLQIIRGQTLFKVSVNDKSFALLVTLS KMHTLEMPALRDILHGSVGVINNYNLCHIETIEWNEIMTDPLANYTYMYNFSEPQRTCQCHNSCQKGCWGAG ETNCQKFSKLTCPPQCAQGRCYDTGPRDCCHLFCAGGCTGPTQRDCLACRNFHDDGECKLECPLMQRYNPIT YSWEANPQGKYAYGATCVKDCPEHLLKDNGACVRSCPKGKKAVDGECVPCNGPCPKTCPGAEVIHSGNIDDF KGCTILDGWLTIMDHSFDGYQHVYPNYTFGAKYS…	CrusTome	Pérez-Moreno, J.L., Kozma, M.T., DeLeo, D.M., Bracken-Grissom, H.D., Durica, D.S., Mykles, D.L., 2023. CrusTome: a transcriptome database resource for large-scale analyses across Crustacea. G3: Genes, Genomes, Genetics 13. https://doi.org/10.1093/g3journal/jkad419
EGFR	EGFR	CalsaY_EVm000251t1/1-1469	Decapoda	Callinectes_sapidus	GCGAAGTGATTGTGTTGCTCTCAAGGATTATCTGCCTCCAGGCCACCACGGCGGAAGGTGGCACCATGGGCCCCGCCGCC GCGAGATGAGTGCGTGGCCAGCCCGGCCCGCCCGGCCCTGTCCCACGGCCGTGGCGGCTCCGAGGCTCCCCAGGTTCCTT CTGTTGGAAGCATGAGCCCCGCTTCGCTGCAGGGCCCTGCCGAGGCCGTCGTCCAGCCTTCCCGACACTTCAAGATGCAA GATGCGTCGGGCGGGCGCCTGAGATGGCCTCATGGCGACGACAAACTCTGATGTGTATTATAAGAAGACTTACAGTGCCA TATATAGAGTTTTCAGAGCTTTATAGAAAAGTTATCAATATATAGATATATGAATGTGTGTAAACGTGAACGAAG…	MNVCKRERRGMARVIEAAYLLLTLGAALAPGWADKPTDFHKGKICIGTTGRMSVPSNRDHHYRNLRNRFINC TYVDGNLELTWLQDENLDLSFLHYIREVTGYVLISHVDVKRIVLPSLQIIRGQTLFKVSVNDKSFALLVTLS KMHTLEMPALRDILHGSVGVINNYNLCHIETIEWNEIMTDPLANYTYMYNFSEPQRTCQCHNSCQKGCWGAG ETNCQKFSKLTCPPQCAQGRCYDTGPRDCCHLFCAGGCTGPTQRDCLACRNFHDDGECKLECPLMQRYNPIT YSWEANPQGKYAYGATCVKDCPEHLLKDNGACVRSCPKGKKAVDGECVPCNGPCPKTCPGAEVIHSGNIDDF KGCTILDGWLTIMDHSFDGYQHVYPNYTFGAKYS…	CrusTome	Pérez-Moreno, J.L., Kozma, M.T., DeLeo, D.M., Bracken-Grissom, H.D., Durica, D.S., Mykles, D.L., 2023. CrusTome: a transcriptome database resource for large-scale analyses across Crustacea. G3: Genes, Genomes, Genetics 13. https://doi.org/10.1093/g3journal/jkad420
EGFR	EGFR	ScyparEVm000437t1/1-1229	Decapoda	Scylla_paramamosain	AGGAGGACTGCGCGCGCGTCCGTCTCCCCGCCAAGAAACGGTGGCGTGCGTGAGATTAAGGGGGGAAAATCGTACACAAG CCACGGAGTTCCTCAAGGGAACAGTGCGAGCCTTCTCCGTTTGTCCATTGAGTGACCAGTGAAGTGAAGGTTCTGTGTTG GCTGGCTAGTTAGCTCAAGGGGCGGAGTGTACGTGTGCGTGTGTGTGCGAGTGTACGTACGTGTGTGTGCGTCGAGGCCC TGGAGGCGTGGGTATTGCTGCTGGAAAGAAATACCCCACTATTGCCAAGGTGTTGAGAAGCTCGGGTTTGTGTTGCGAGG GTAGGTAGGTTGGCCCCTGCTTGCCCCGCCCCGCCCCGCTCAACACTCCTGCCCCTGGAAAGTGTAAAAGTGTTG…	MNVCKRERSGMARVIEAAYLLLTLGAALAPGWADKPTDFHKGKICIGTTGRMSVPSNRDHHYRNLRNRFINC TYVDGNLELTWLQDENLDLSFLQYIREVTGYVLISHVDVKRIVLPSLQIIRGRTLFKVSVNDKSFALLVTLS KMHTLEMPSLRDILHGSVGVINNYNLCHIETIEWNEIMTDPLANYTYMYNFSEPQRTCQCHTSCQKGCWGAG EHNCQKFSKLTCPPQCAQGRCYDTGPRDCCHLFCAGGCTGPTQRDCLACRNFYDDGECKLECPLMQRYNPIT YSWEANPKGKYAYGATCVKDCPEHLLKDNGACVRSCPKGKKAVDGECVPCNGPCPKTCPGPEVIHSGNIDDF KGCTILDGWLTIMDHSFDGYQHVYPNYTFGAKYS…	CrusTome	Pérez-Moreno, J.L., Kozma, M.T., DeLeo, D.M., Bracken-Grissom, H.D., Durica, D.S., Mykles, D.L., 2023. CrusTome: a transcriptome database resource for large-scale analyses across Crustacea. G3: Genes, Genomes, Genetics 13. https://doi.org/10.1093/g3journal/jkad421
EGFR	EGFR	S.paramamosainEGFR2a	Decapoda	Scylla_paramamosain	ACATGGGAGAGGTGGCGAGGCAGCCGTGGAAGGAGGACTGCGCGCGCGTCCGTCTCCCCGCCAAGAAACG GTGGCGTGCGTGAGATTAAGGGGGGAAAATCGTACACAAGCCACGGAGTTCCTCAAGGGAACAGTGCGAG CCTTCTCCGTTTGTCCATTGAGTGACCAGTGAAGTGAAGGTTCTGTGTTGGCTGGCTAGTTAGCTCAAGG GGCGGAGTGTACGTGTGCGTGTGTGTGCGAGTGTACGTACGTGTGTGTGCGTCGAGGCCCTGGAGGCGTG GGTATTGCTGCTGGAAAGAAATACCCCACTATTGCCAAGGTGTTGAGAAGCTCGGGTTTGTGTTGCGAGG GTAGGTAGGTTGGCCCCTGCTTGCCCCGCCCCGCCCCGCTCAAC…	MNVCKRERSGMARVIEAAYLLLTLGAALAPGWADKPTDFHKGKICIGTTGRMSVPSNRDHHYRNLRNRFI NCTYVDGNLELTWLQDENLDLSFLQYIREVTGYVLISHVDVKRIVLPSLQIIRGRTLFKVSVNDKSFALL VTLSKMHTLEMPSLRDILHGSVGVINNYNLCHIETIEWNEIMTDPLANYTYMYNFSEPQRTCQCHTSCQK GCWGAGEHNCQKFSKLTCPPQCAQGRCYDTGPRDCCHLFCAGGCTGPTQRDCLACRNFYDDGDCKLECPL MQRYNPITYSWEANPKGKYAYGATCVKDCPEHLLKDNGACVRSCPKGKKAVDGECVPCNGPCPKTCPGPE VIHSGNIDDFKGCTILDGWLTIMDHSFDGYQHVYPNYTFGAKYS…	Literature	Cheng, Y.-X., Xu, W.-B., Dong, W.-R., Zhang, Y.-M., Li, B.-W., Chen, D.-Y., Xiao, Y., Guo, X.-L., Shu, M.-A., 2022. Identification and functional analysis of epidermal growth factor receptor (EGFR) from Scylla paramamosain: The first evidence of two EGFR genes in
EGFR	EGFR	S.paramamosainEGFR2b	Decapoda	Scylla_paramamosain	ACATGGGAGAGGTGGCGAGGCAGCCGTGGAAGGAGGACTGCGCGCGCGTCCGTCTCCCCGCCAAGAAACG GTGGCGTGCGTGAGATTAAGGGGGGAAAATCGTACACAAGCCACGGAGTTCCTCAAGGGAACAGTGCGAG CCTTCTCCGTTTGTCCATTGAGTGACCAGTGAAGTGAAGGTTCTGTGTTGGCTGGCTAGTTAGCTCAAGG GGCGGAGTGTACGTGTGCGTGTGTGTGCGAGTGTACGTACGTGTGTGTGCGTCGAGGCCCTGGAGGCGTG GGTATTGCTGCTGGAAAGAAATACCCCACTATTGCCAAGGTGTTGAGAAGCTCGGGTTTGTGTTGCGAGG GTAGGTAGGTTGGCCCCTGCTTGCCCCGCCCCGCCCCGCTCAAC…	MNVCKRERSGMARVIEAAYLLLTLGAALAPGWADKPTDFHKGKICIGTTGRMSVPSNRDHHYRNLRNRFI NCTYVDGNLELTWLQDENLDLSFLQYIREVTGYVLISHVDVKRIVLPSLQIIRGRTLFKVSVNDKSFALL VTLSKMHTLEMPSLRDILHGSVGVINNYNLCHIETIEWNEIMTDPLANYTYMYNFSEPQRTCQCHTSCQK GCWGAGEHNCQKFSKLTCPPQCAQGRCYDTGPRDCCHLFCAGGCTGPTQRDCLACRNFYDDGDCKLECPL MQRYNPITYSWEANPKGKYAYGATCVKDCPEHLLKDNGACVRSCPKGKKAVDGECVPCNGPCPKTCPGPE VIHSGNIDDFKGCTILDGWLTIMDHSFDGYQHVYPNYTFGAKYS…	Literature	Cheng, Y.-X., Xu, W.-B., Dong, W.-R., Zhang, Y.-M., Li, B.-W., Chen, D.-Y., Xiao, Y., Guo, X.-L., Shu, M.-A., 2022. Identification and functional analysis of epidermal growth factor receptor (EGFR) from Scylla paramamosain: The first evidence of two EGFR genes in
EGFR	EGFR	S.paramamosainEGFR1	Decapoda	Scylla_paramamosain	ACATGGGGAGTTCTGGGCAAGCTGAGGTGGAGGATACTTGCACGTGCGGGTTGGTCTCTTCACTGCGGTG CGTGGTGCGGCAAAAAACTGCTTCTCCACGCCATCCTGGGAGCGCTGCATTCTGACAGGTGGCCATTGGC GTGTGCTGGGGCGTGACTGTGACCGGTGGTGAGGCCGAGGAGTGCGTGTGTCACATGGCGTGGCGGTGAG AGCACTGTGACAGGAGACGGCGTGACGGAGGCGGTAGTGATCTCAGCGAGCGTGGTGACAGTGAAGGCGT GGACTGCTGACAAGTAAGGCCCCGAGCTTAGGCCTCCGTCAGGTGGTTCTTCACTGCTGGGATGGTGATG TGAGTGCGTTAGTGTGTCAAGTGTTTGCGTGTGCGTGCGGCGGT…	MWPWGSAASLRVVVACLLLLVLLQEGADALQEQKVCIGTTGRMSVPSNRDHHYRNLRNRFINCTYVDGNL ELTWLQDENLDLSFLQYIREVTGYVLISHVDVKRIVLPSLQIIRGRTLFKVSVNDKSFALLVTLSKMHTL EMPSLRDILHGSVGVINNYNLCHIETIEWNEIMTDPLANYTYMYNFSEPQRTCQCHTSCQKGCWGAREHN CQKFSKLTCPPQCAQGRCYDTGPRDCCHLFCAGGCTGPTQRDCLACRNFYDDGECKLECPLMQRYNPITY SWEANPKGKYAYGATCVKDCPEHLLKDNGACVRSCPKGKKAVDGECVPCNGPCPKTCPGPEVIHSGNIDD FKGCTILDGWLTIMDHSFDGYQHVYPNYTFGAKYSRMHPSKLEM…	Literature	Cheng, Y.-X., Xu, W.-B., Dong, W.-R., Zhang, Y.-M., Li, B.-W., Chen, D.-Y., Xiao, Y., Guo, X.-L., Shu, M.-A., 2022. Identification and functional analysis of epidermal growth factor receptor (EGFR) from Scylla paramamosain: The first evidence of two EGFR genes in
EGFR	EGFR	QZL09453.1/1-1458	Decapoda	Scylla_paramamosain	ACATGGGGAGTTCTGGGCAAGCTGAGGTGGAGGATACTTGCACGTGCGGGTTGGTCTCTTCACTGCGGTG CGTGGTGCGGCAAAAAACTGCTTCTCCACGCCATCCTGGGAGCGCTGCATTCTGACAGGTGGCCATTGGC GTGTGCTGGGGCGTGACTGTGACCGGTGGTGAGGCCGAGGAGTGCGTGTGTCACATGGCGTGGCGGTGAG AGCACTGCGACAGGAGACGGCGTGACGGAGGCGGTAGTGATCTCAGCGAGCGTGGTGACAGTGAAGGCGT GGACTGCTGACAAGTAAGGCCCCGAGCTTAGGCCTCCGTCAGGTGGTTCTTCACTGCTGGGATGGTGATG TGAGTGCGTTAGTGTGTCAAGTGTTTGCGTGTGCGTGCGGCGGT…	MWPWGSAASLRVVVACLLLLVLLQEGADALQEQKVCIGTTGRMSVPSNRDHHYRNLRNRFINCTYVDGNLEL TWLQDENLDLSFLQYIREVTGYVLISHVDVKRIVLPSLQIIRGRTLFKVSVNDKSFALLVTLSKMHTLEMPS LRDILHGSVGVINNYNLCHIETIEWNEIMTDPLANYTYMYNFSEPQRTCQCHTSCQKGCWGAGEHNCQKFSK LTCPPQCAQGRCYDTGPRDCCHLFCAGGCTGPTQRDCLACRNFYDDGECKLECPLMQRYNPITYSWEANPKG KYAYGATCVKDCPEHLLKDNGACVRSCPKGKKAVDGECVPCNGPCPKTCPGPEVIHSGNIDDFKGCTILDGW LTIMDHSFDGYQHVYPNYTFGAKYSRMHPSKLEM…	NCBI
EGFR	EGFR	ScyparEVm000437t2/1-1283	Decapoda	Scylla_paramamosain	GCACGTGCGGGTTGGTCTCTTCACTGCGGTGCGTGGTGCGGCAAAAAACTGCTTCTCCACGCCATCCTGGGAGCGCTGCA TTCTGACAGGTGGCCATTGGCGTGTGCTGGGGCGTGACTGTGACCGGTGGTGAGGCCGAGGAGTGCGTGTGTCACATGGC GTGGCGGTGAGAGCACTGCGACAGGAGACGGCGTGACGGAGGCGGTAGTGATCTCAGCGAGCGTGGTGACAGTGAAGGCG TGGACTGCTGACAAGTAAGGCCCCGAGCTTAGGCCTCCGTCAGGTGGTTCTTCACTGCTGGGATGGTGATGTGAGTGCGT TAGTGTGTCAAGTGTTTGCGTGTGCGTGCGGCGGTGGAGCAAAACAGTGTTACCCTTGGATTGTGAGCCGTGCAG…	MWPWGSAASLRVVVACLLLLVLLQEGADALQEQKVCIGTTGRMSVPSNRDHHYRNLRNRFINCTYVDGNLEL TWLQDENLDLSFLQYIREVTGYVLISHVDVKRIVLPSLQIIRGRTLFKVSVNDKSFALLVTLSKMHTLEMPS LRDILHGSVGVINNYNLCHIETIEWNEIMTDPLANYTYMYNFSEPQRTCQCHTSCQKGCWGAGEHNCQKFSK LTCPPQCAQGRCYDTGPRDCCHLFCAGGCTGPTQRDCLACRNFYDDGECKLECPLMQRYNPITYSWEANPKG KYAYGATCVKDCPEHLLKDNGACVRSCPKGKKAVDGECVPCNGPCPKTCPGPEVIHSGNIDDFKGCTILDGW LTIMDHSFDGYQHVYPNYTFGAKYSRMHPSKLEM…	CrusTome	Pérez-Moreno, J.L., Kozma, M.T., DeLeo, D.M., Bracken-Grissom, H.D., Durica, D.S., Mykles, D.L., 2023. CrusTome: a transcriptome database resource for large-scale analyses across Crustacea. G3: Genes, Genomes, Genetics 13. https://doi.org/10.1093/g3journal/jkad426
EGFR	EGFR	ScyparEVm000437t3/1-1220	Decapoda	Scylla_paramamosain	TTGCACGTGCGGGTTGGTCTCTTCACTGCGGTGCGTGGTGCGGCAAAAAACTGCTTCTCCACGCCATCCTGGGAGCGCTG CATTCTGACAGGTGGCCATTGGCGTGTGCTGGGGCGTGACTGTGACCGGTGGTGAGGCCGAGGAGTGCGTGTGTCACATG GCGTGGCGGTGAGAGCACTGCGACAGGAGACGGCGTGACGGAGGCGGTAGTGATCTCAGCGAGCGTGGTGACAGTGAAGG CGTGGACTGCTGACAAGTAAGGCCCCGAGCTTAGGCCTCCGTCAGGTGGTTCTTCACTGCTGGGATGGTGATGTGAGTGC GTTAGTGTGTCAAGTGTTTGCGTGTGCGTGCGGCGGTGGAGCAAAACAGTGTTACCCTTGGATTGTGAGCCGTGC…	MWPWGSAASLRVVVACLLLLVLLQEGADALQEQKVCIGTTGRMSVPSNRDHHYRNLRNRFINCTYVDGNLEL TWLQDENLDLSFLQYIREVTGYVLISHVDVKRIVLPSLQIIRGRTLFKVSVNDKSFALLVTLSKMHTLEMPS LRDILHGSVGVINNYNLCHIETIEWNEIMTDPLANYTYMYNFSEPQRTCQCHTSCQKGCWGAGEHNCQKFSK LTCPPQCAQGRCYDTGPRDCCHLFCAGGCTGPTQRDCLACRNFYDDGECKLECPLMQRYNPITYSWEANPKG KYAYGATCVKDCPEHLLKDNGACVRSCPKGKKAVDGECVPCNGPCPKTCPGPEVIHSGNIDDFKGCTILDGW LTIMDHSFDGYQHVYPNYTFGAKYSRMHPSKLEM…	CrusTome	Pérez-Moreno, J.L., Kozma, M.T., DeLeo, D.M., Bracken-Grissom, H.D., Durica, D.S., Mykles, D.L., 2023. CrusTome: a transcriptome database resource for large-scale analyses across Crustacea. G3: Genes, Genomes, Genetics 13. https://doi.org/10.1093/g3journal/jkad427
FGFR	FGFR1	RamvarEVm001431t1	Tardigrada	Ramazzottius_varieornatus	ATGCTGGAATTGTTGAAACTACAGCGGATCTTATGGACATTCGGACTATTTGTTTATTTTTGTGGCTCGGGCTATGCACA TCCGCTGTCGAAGAAGGGCTCTATGAATGGTAAAAGAAAAGCTAGAGAAACCAACACACTACAACACATCATAGAGGAAT CAACAACACAAATCGAGTGCGAGGTGAAAGAACTTACTGGATTCTCCGCAAGAACAGTCAACGTTACCTGGTTCCATAAC GGCACAGAAATTACCGATGAAAACCACTTCAAAATGAAGCCCAAATCGAAAGCCTTATACATAAAGAAGGTTACTGCTAC CGACGCTGGTGTATTTGGCTGCCGTATCTCCACACCTGGAGGAGTATTCTGGAAGAATACAACATTGATGCTTAC…	MLELLKLQRILWTFGLFVYFCGSGYAHPLSKKGSMNGKRKARETNTLQHIIEESTTQIECEVKELTGFSARTVNVTWFHN GTEITDENHFKMKPKSKALYIKKVTATDAGVFGCRISTPGGVFWKNTTLMLTPEDVGRIPAVPQMICPVRVLDAAESPPK FTFSEGTPDFHEATFVKLVKEPLSLPCCATGNSSVLWEVNGIPLVITPTGLGTFQELPDGSLFFAELTHTDSGNYTCNRE NAHGKVSFKYEIKVEPRPTSDKPAIESDYPGNKDVFVSDRVEFRCKTSSSTNFVMEWGRNGSFFDANGTESDHQVLTKEM DPRYKMGAATFTIDNVTHEDAGQYYCIAKNGYGHDVHYGRLTVLEKPEPTTPADGPDVIPHHTGTNHLLYIGLGA…	CrusTome	Pérez-Moreno, J.L., Kozma, M.T., DeLeo, D.M., Bracken-Grissom, H.D., Durica, D.S., Mykles, D.L., 2023. CrusTome: a transcriptome database resource for large-scale analyses across Crustacea. G3: Genes, Genomes, Genetics 13. https://doi.org/10.1093/g3journal/jkad428
FGFR	FGFR1	HypdujEVm002474t1	Tardigrada	Hypsibius_dujardini	ATGCTCATGCGCAGCCTTTTCGCCTGCACAGTTGAAAACGCTCTTGGCATGGCGACGAGGAAAATGCACTTGTTCCTCCC ATACATCCTCGGGGTCAGCACACTATTTGTTTATTTGCCTGGCCCCGCGGGAGCGCGTCCTTTCATTGCTGCTGACCCTA CGCTCGCTTCACCGACTGCGTATGCCCAGGTCGTGACCACGCCCCTGCACCTGGCTCACGGACAGGACAAAATGCTCGTC AAGTGCACGATCCCTGAAGGCATGCGGAGGAGAGAGATCAGACGGAAGGACGTCACGTGGTTCCACAATGGAACTCGCAT CGACCGTCCCAAAATCAGCGAGGCCTTTTTGAGCTTCGTCATTAAGCGGATACAGTGGAAAGACGCGGGAACATA…	MLMRSLFACTVENALGMATRKMHLFLPYILGVSTLFVYLPGPAGARPFIAADPTLASPTAYAQVVTTPLHLAHGQDKMLV KCTIPEGMRRREIRRKDVTWFHNGTRIDRPKISEAFLSFVIKRIQWKDAGTYSCRITNPFGQHFWTNITYLVIDEPDYPV RERDVPIVPDFGLDMNTSTVIIPQSAPRFLFTNRLAFTSEGQFLFQPSGRKMSLPCRAIGNPTPEISWSSNNPFIQSAFF QAENGNLSSYGGVESHDSGIYNCTASNVYGNITYSYEVEIARAPNDLPPRIESDYPKNVTAYLGQPAVFDCKWTSDLNIM ISWGRIPRFNGSVRYESEDAEFPISEVLSAKDRRYNLTNPARLIIRNATLNDSGEYFCIVKNTGGEAMRMAFLEV…	CrusTome	Pérez-Moreno, J.L., Kozma, M.T., DeLeo, D.M., Bracken-Grissom, H.D., Durica, D.S., Mykles, D.L., 2023. CrusTome: a transcriptome database resource for large-scale analyses across Crustacea. G3: Genes, Genomes, Genetics 13. https://doi.org/10.1093/g3journal/jkad429
FGFR	FGFR1	EucserEVm006522t1	Copepoda	Eucyclops_serrulatus	GAATGGACAGCGAGAATCATCAGCAGAGCACAGACGGATCTGAGAAATCGTTGCTGCTCTCGCCGCGAGTCATCATCGAG AAGCAGCGCGTCTATCCGCCGACGCAAGGCTACAACGGCGGTAGCATGGGACATAGCGCGTCGCAGTTGGAAGGCTACGA GGCGGCAGGCGAGTACACGTTCGACTACGACCCCGTGTGGGAGTTTGACCGCAGCCGGCTTGTGATCGGCGACATCCTCG GCGAAGGGGCGTTCGGACGCGTTATGTCGGCCAGCGCGGACGGGATTCAGGGTGCCACTTCGCCCACGACCGTCGCCATC AAGATGGTGAAGGAAGGACACACTGATTCGGACGTGATTAATCTGGTATACGAGGCTCAAATTATGAAGCTGATC…	MDSENHQQSTDGSEKSLLLSPRVIIEKQRVYPPTQGYNGGSMGHSASQLEGYEAAGEYTFDYDPVWEFDRSRLVIGDILG EGAFGRVMSASADGIQGATSPTTVAIKMVKEGHTDSDVINLVYEAQIMKLIGHHDNIINLLGVCTQPVGKPYYVIVEYAR FGNLKDYLVVHRPKGLITSTSMSNYSYMTPLNAPRTDDLHSSAFPSHEIDVLQPRDLLNMAWQVGKGMQYLAMKRCIHRD LAARNVLVCENNIYKVADFGMARNTPQSDYYRKCTGDKVPLKWMAPEAIFERVYTTHSDVWSYGVLLWEIMSYGENPYHN INSDVLMELLRNGSHLQKPPLCSEEVYKLMEATWKLAPEERPAWAEIVDTTHRLFAMAQPHSYLLLSNVESDEYV…	CrusTome	Pérez-Moreno, J.L., Kozma, M.T., DeLeo, D.M., Bracken-Grissom, H.D., Durica, D.S., Mykles, D.L., 2023. CrusTome: a transcriptome database resource for large-scale analyses across Crustacea. G3: Genes, Genomes, Genetics 13. https://doi.org/10.1093/g3journal/jkad430
FGFR	FGFR1	EucserEVm001948t1	Copepoda	Eucyclops_serrulatus	GGAACCTTAACTACGCCGTAATTTCACGAAAAAATGTTTTTTAAATTTAAATGTTCATTAATTTTTTAATTAAATGTGTA AACTTAAGCCGTAACAGGTTCTTTCAGCTTAAAATTTCAATTTTAAACCACACCTTATGAGATGATCACAAAACCTTATT GTCCCCTTACTGTCAAGAAAATGCTTCCGTTTCAAATTTCCATCACACTTCTTCTGATCCTGGTTTGGGCTAGGTTAGGT TCATCTAGGCTTGAAGAAGACTTTCAAAACTATACTCACAGAGAATCAGAGTCATTGCCCGCCTTTCAAGAAAATCATGT CACCATGATCGAACAGAGCTCTATCAGCAACAGCTCAGCAACTGCCAGGGGTGATCCCCCAGTCTTTCTCTCAGA…	MITKPYCPLTVKKMLPFQISITLLLILVWARLGSSRLEEDFQNYTHRESESLPAFQENHVTMIEQSSISNSSATARGDPP VFLSEVATVVKKSHFTYLKLECDVTNATKDVIITWERSNYSSPCLDSRCKTEGEKGQLLILENTEPGDSGTYSCNASNKF GSIKRTFDVSITYKPSNKPIARQDLPGNKTLLVGTNFTLKCEHQDQDNQIPTQIIWVKHDPGVGCSFQTQNGTMTFQKLQ DCSSNGDCRDPTSPYLDEVTINDPMEYFLTNLQESDSGCYSCIMKNKFGDASSSGYVTVLRELPMDPKIVVEKEHHKLIL KASISALAIIIFFCLILAFFFYRRSRIEEKRRKQTDLIAQEVIVWTKKVIIDMKVENETICSTNSDCKQSFYPIV…	CrusTome	Pérez-Moreno, J.L., Kozma, M.T., DeLeo, D.M., Bracken-Grissom, H.D., Durica, D.S., Mykles, D.L., 2023. CrusTome: a transcriptome database resource for large-scale analyses across Crustacea. G3: Genes, Genomes, Genetics 13. https://doi.org/10.1093/g3journal/jkad431
FGFR	FGFR1	EucserEVm002457t1	Copepoda	Eucyclops_serrulatus	TAAATAAAAGCTAAAATAAGGAAAATTAAAAAAAAATTGAAAAATAAAATAAATTAAATTATTTAAGTCTTTAAGAAATG ACCCCATTATAAAAACATCAATGGAGTTGATTGGCAATCGAGCAGTAATCTCAAAAAAAGATCCTCTTCCCGTCTTCCTC AAAGATGTTCCTTTAGTGGTCAAGAAATCTCATTTTACTTTTGTTAAACTGGAATGTTATGTAAAAAATAGGACAGACGA TTTAAAGTTTCTTTGGGAGAAGGAAGGGGAACTAACACCTTGCCTTGATTACAGATGTAAAGACAATGAAGAGCACGGGC AAGTACTCATTATCGAAAACACTGAACCCGACGATAGCGGACTTTATACTTGCAGAGTTTCCAACAAATTCGGAT…	MELIGNRAVISKKDPLPVFLKDVPLVVKKSHFTFVKLECYVKNRTDDLKFLWEKEGELTPCLDYRCKDNEEHGQVLIIEN TEPDDSGLYTCRVSNKFGSITRTFELIITHKVVTKPILRQDFPGNATLLVGSNYTLICEAQNEDSQVPMQIIWIKHDQQL GCSFIAPNRSLAIQDCSSDGTCKNFNDEYDDTVVDYPMQYSMTNLQESDTGCYTCIVENKYGKTSSNGFLNVVQQLPIDP KIALEKEQQSRIMAASISSAAILIIICFLLALYFYRRSRAEKNRRKKTDQIAKQVIVWTKQVLVEIRHENEKSDSMQFFY PKITIQKTKISKLKKGDVCYGEYEFPHDPEWEFDRNKLFLGEVLGEGAFGRVVHGTAEGIQYSRAVTTVAVKMLK…	CrusTome	Pérez-Moreno, J.L., Kozma, M.T., DeLeo, D.M., Bracken-Grissom, H.D., Durica, D.S., Mykles, D.L., 2023. CrusTome: a transcriptome database resource for large-scale analyses across Crustacea. G3: Genes, Genomes, Genetics 13. https://doi.org/10.1093/g3journal/jkad432
FGFR	FGFR1	ParnanEVm003033t5	Copepoda	Paracyclopina_nana	AGAATGATTAAAATGAAAAAGTACAGGCATAGTCGTCCTTTTTTTTGTAATTGTATACTCAGAAATCTTGAGCTTCACCT CACAAATATGAAGTTTCTGGTGAGCTCGACCTAGGAATCCGATCCATGTCGGCTTCTTCGCAATTTCGTGTTGCGCCTCA GCGGCGGTGAAACCGTGAAACGGCGGCGAAAAAGATGAAGCTTCTTTGGCTTCTTTTCATGTCAGTTCTTGTCGAAAAGT CTCAGAATGCGTTGGCGGAAGATCGCAACATTCACATGATCCCGAGGCATAATCGAAAAATGCGTAAATCGCGGCCTCCA GTGTTCAAAAAAGAGTGGAATGACTCGATACCGCAGCCAATTCACACCTACGCAGCCTGGCCCTTTGTTCTCAAC…	MKLLWLLFMSVLVEKSQNALAEDRNIHMIPRHNRKMRKSRPPVFKKEWNDSIPQPIHTYAAWPFVLNCSVKGHPRPEVHW SKNGLLIQSEDDRPGSSNKYIFLKKRQILKSEVSLPGDSGNYTCFAANEAGSVTRTFEVNIETRTVAQPPIIEKGSPGNH TVVIGSGVTLACPIVNSDPMDPYEIRWLRIKPEFAGLADFGDAGDVVVFDEIRNCPSTVGSCVETFSGFRIDSSDALILS NLTLDNSTNFCCLAQNIYGSTHSCGHVKVVSEIIDPSKLKTSTVVGIVIAVLMVIVISISSFIFGYKEMQRRKKTEQYAR SVVVWTKKIMISLENDTNSNNCSFDSYQSPVVFIEKQRVTSESSIESPFDEYEYPCDPLWEFDRNKLKIMEVLGE…	CrusTome	Pérez-Moreno, J.L., Kozma, M.T., DeLeo, D.M., Bracken-Grissom, H.D., Durica, D.S., Mykles, D.L., 2023. CrusTome: a transcriptome database resource for large-scale analyses across Crustacea. G3: Genes, Genomes, Genetics 13. https://doi.org/10.1093/g3journal/jkad433
FGFR	FGFR1	ParnanEVm003033t4	Copepoda	Paracyclopina_nana	AGAATGATTAAAATGAAAAAGTACAGGCATAGTCGTCCTTTTTTTTGTAATTGTATACTCAGAAATCTTGAGCTTCACCT CACAAATATGAAGTTTCTGGTGAGCTCGACCTAGGAATCCGATCCATGTCGGCTTCTTCGCAATTTCGTGTTGCGCCTCA GCGGCGGTGAAACCGTGAAACGGCGGCGAAAAAGATGAAGCTTCTTTGGCTTCTTTTCATGTCAGTTCTTGTCGAAAAGT CTCAGAATGCGTTGGCGGAAGATCGCAACATTCACATGATCCCGAGGCATAATCGAAAAATGCGTAAATCGCGGCCTCCA GTGTTCAAAAAAGAGTGGAATGACTCGATACCGCAGCCAATTCACACCTACGCAGCCTGGCCCTTTGTTCTCAAC…	MKLLWLLFMSVLVEKSQNALAEDRNIHMIPRHNRKMRKSRPPVFKKEWNDSIPQPIHTYAAWPFVLNCSVKGHPRPEVHW SKNGLLIQSEDDRPGSSNKYIFLKKRQILKSEVSLPGDSGNYTCFAANEAGSVTRTFEVNIETRTVAQPPIIEKGSPGNH TVVIGSGVTLACPIVNSDPMDPYEIRWLRIKPEFAGLADFGDAGDVVVFDEIRNCPSTVGSCVETFSGFRIDSSDALILS NLTLDNSTNFCCLAQNIYGSTHSCGHVKVVSEIIDPSKLKTSTVVGIVIAVLMVIVISISSFIFGYKEMQRRKKTEQYAR SVVVWTKKIMISLENDTNSNNCSFDSYQSPVVFIEKQRVTSESSIESPFDEYEYPCDPLWEFDRNKLKIMEVLGE…	CrusTome	Pérez-Moreno, J.L., Kozma, M.T., DeLeo, D.M., Bracken-Grissom, H.D., Durica, D.S., Mykles, D.L., 2023. CrusTome: a transcriptome database resource for large-scale analyses across Crustacea. G3: Genes, Genomes, Genetics 13. https://doi.org/10.1093/g3journal/jkad434
FGFR	FGFR1	ParnanEVm003033t1	Copepoda	Paracyclopina_nana	AGAATGATTAAAATGAAAAAGTACAGGCATAGTCGTCCTTTTTTTTGTAATTGTATACTCAGAAATCTTGAGCTTCACCT CACAAATATGAAGTTTCTGGTGAGCTCGACCTAGGAATCCGATCCATGTCGGCTTCTTCGCAATTTCGTGTTGCGCCTCA GCGGCGGTGAAACCGTGAAACGGCGGCGAAAAAGATGAAGCTTCTTTGGCTTCTTTTCATGTCAGTTCTTGTCGAAAAGT CTCAGAATGCGTTGGCGGAAGATCGCAACATTCACATGATCCCGAGGCATAATCGAAAAATGCGTAAATCGCGGCCTCCA GTGTTCAAAAAAGAGTGGAATGACTCGATACCGCAGCCAATTCACACCTACGCAGCCTGGCCCTTTGTTCTCAAC…	MKLLWLLFMSVLVEKSQNALAEDRNIHMIPRHNRKMRKSRPPVFKKEWNDSIPQPIHTYAAWPFVLNCSVKGHPRPEVHW SKNGLLIQSEDDRPGSSNKYIFLKKRQILKSEVSLPGDSGNYTCFAANEAGSVTRTFEVNIETRTVAQPPIIEKGSPGNH TVVIGSGVTLACPIVNSDPMDPYEIRWLRIKPEFAGLADFGDAGDVVVFDEIRNCPSTVGSCVETFSGFRIDSSDALILS NLTLDNSTNFCCLAENIYGSTHSCGHVKVVSEIIDPSKLKTSTVVGIVIAVLMVIVISISSFIFGYKEMQRRKKTEQYAR SVVVWTKKIMISLENDTNSNNCSFDSYQSPVVFIEKQRVTSESSIESPFDEYEYPCDPLWEFDRNKLKIMEVLGE…	CrusTome	Pérez-Moreno, J.L., Kozma, M.T., DeLeo, D.M., Bracken-Grissom, H.D., Durica, D.S., Mykles, D.L., 2023. CrusTome: a transcriptome database resource for large-scale analyses across Crustacea. G3: Genes, Genomes, Genetics 13. https://doi.org/10.1093/g3journal/jkad435
FGFR	FGFR1	LepsalEVm002104t1	Copepoda	Lepeophtheirus_salmonis	GGATATATTCATATTGTTATTTAAAATAATGCTAGTAGTGATTTCGTGTATACTCGTGTTTCTCTTACATCCCACATTTG GAGAATCAGGACTTCTTCGATGGAAGCTTGAATATCGTGGAAATAATACCCATGAACCCCTGGCAGTACCATCCTCAAGA CGTATTGAAATGGACTGCCGAATAATTCACCGAAAAAATTTATCTGAAAGGACTGATTGGATTAAAAACGGGGATCCATT GCCAAAATATTCTCATATCCGTATACGAAAAGGGAAGCTTGTTATTCGGGACAGTAAGGTGGATGATAGTGGGAACTACA CGTGTATAGTTTCTGATGGGCAAAATGTCCTTATTCATCATTATGTGGTCAAAGTCGTTCATCGCGTAGTTGCAC…	MLVVISCILVFLLHPTFGESGLLRWKLEYRGNNTHEPLAVPSSRRIEMDCRIIHRKNLSERTDWIKNGDPLPKYSHIRIR KGKLVIRDSKVDDSGNYTCIVSDGQNVLIHHYVVKVVHRVVAHRPIVKDSLPGNHTVLLGSNLTLSCDVEYDNILSSMTM AWVKHLYINGSYKNQQDGSANLRLLQNCTLADTFCDFLLSNPNTTTARKLHLTNLQFNDTGPYSCIATDKYGFDVSTGMI TVVEELPEVLHLKHVRFMWKIIISASILFTFILIVTCALFWRAESARRKKKNTISVFGYTKQIKVNHINTTSPENSIAPD VTLKKIRSQPKVDSTTGVPFTSEYEFDVDEAWELPIEQLTLGGILGEGNFGKVFKANMNNSKSGTCHEVAVKMLK…	CrusTome	Pérez-Moreno, J.L., Kozma, M.T., DeLeo, D.M., Bracken-Grissom, H.D., Durica, D.S., Mykles, D.L., 2023. CrusTome: a transcriptome database resource for large-scale analyses across Crustacea. G3: Genes, Genomes, Genetics 13. https://doi.org/10.1093/g3journal/jkad436
FGFR	FGFR1	CalsinEVm001066t1	Copepoda	Calanus_sinicus	AGATGACGTCTACAACTACACTTATGAGGAAGATAATGATGAAGCCAAAGTGTCAAAAAGAGACAATAATTCAAAACATG ATGAATCCAACACAAGAGAAGCACCGCGTTGTGTGCGTAAGAAGAACCAATCCGTGGTGAAACCTTCCCCACCAACTTTT CGTCTTCCTCAATCTGACATGCAACTCCTCGCCGCTGGTCACCTTGGTCACAGGGTGGAGCTGTTCTGCCCGCACAGGAA GGGCTGCCCCAGGGCGAGGGTCACGTGGACCAAGGATGGGCAGGCGTTGGTCAAGAGGGGAAGGAAGAGTGGGTTGTCCA CGATAAGAATCAAGCAAAATGGAGAATTGATTATCGAGGACAATCGAGTGGAGGACGACGGCAACTATACCTGCA…	MQLLAAGHLGHRVELFCPHRKGCPRARVTWTKDGQALVKRGRKSGLSTIRIKQNGELIIEDNRVEDDGNYTCIISNKFGT IYHSIMVQSVSRVVAMEPKIHKDQPGNHTVLVGTNLTLQCQLTVEDESSPHFVGWYKHYQVNGSWMDENKTVYAHHLQDS QSSPPPQDDQELLLQNLQLNDTGWYSCRVSNQYGRLVESGFVEVVKSLEDLQMVVTNPLYTYMSSGIGGVVGLGLTCVLI MVFVKYRNERKQKTMAIETAQCVVRWTKKIIIERNFSEDVGGDELLAPIVRMEKVMVRGVDTTMDTNMSEESYEFQLDVD WEFPRELLELGDELGQGAFGRVVRGTAFNCKVKESLGSRDESGCPLVITANAVEPVMVAVKMLKEDHSEEEVVDL…	CrusTome	Pérez-Moreno, J.L., Kozma, M.T., DeLeo, D.M., Bracken-Grissom, H.D., Durica, D.S., Mykles, D.L., 2023. CrusTome: a transcriptome database resource for large-scale analyses across Crustacea. G3: Genes, Genomes, Genetics 13. https://doi.org/10.1093/g3journal/jkad437
FGFR	FGFR1	CalfinEVm020640t1	Copepoda	Calanus_finmarchicus	AGCTTTTGGTCGAGTGGTTCGTGGCACTGCCTTCAACTGCAAGGTGAAGGAGAGCTTGGGATGTCGCGATGAAAGTGGTT GTCCTCTGGTAATTGTCGCCAATGCTGTTGAACCTGTGATGGTTGCTGTTAAGATGCTAAAAGATGATCATTCTGAGGAA GAAGTCGTTGATTTGGTAAAAGAAATTGAGATTATGAAAGCTGTTGGCGGTCACGTCAACATAGTCAACTTACTGGGAGC TTGTACTCAGCCTTCTGGCAAGCCTTTGCTTGCTATCATGGAGTTTGCGCAGTTTGGGAACCTGCGAGATCATCTCAGAA TGAGGAGGGGCTACCGAGGTCTTCATCACGTCGAGGGACGCGATGAACACCTGGAAGATGGTCTGTCCATCAGCC…	AFGRVVRGTAFNCKVKESLGCRDESGCPLVIVANAVEPVMVAVKMLKDDHSEEEVVDLVKEIEIMKAVGGHVNIVNLLGA CTQPSGKPLLAIMEFAQFGNLRDHLRMRRGYRGLHHVEGRDEHLEDGLSISLREMLSYAWQVARGMQFLSDRRCVHRDLA ARNVLVARDGVAKIADFGLARDMQESDYYRKRGEGKLPVLWMS	CrusTome	Pérez-Moreno, J.L., Kozma, M.T., DeLeo, D.M., Bracken-Grissom, H.D., Durica, D.S., Mykles, D.L., 2023. CrusTome: a transcriptome database resource for large-scale analyses across Crustacea. G3: Genes, Genomes, Genetics 13. https://doi.org/10.1093/g3journal/jkad438
FGFR	FGFR1	EuraffEVm001391t1	Copepoda	Eurytemora_affinis	CGCTTGATTCACTTCTAAAAGAGGTATCCCTGTCCTTGCAGTTACTAAAGCAAATAAAATGTGAAAGATAAGAGTTTGTA GTAAACGATGTGATGCTATCTTAAATCTAACTATATATAGTTAGATTCAGCTGTGAAGTGAAGAACTAAAATGCCGGAGT GATTTTGGGCAGAGCAATGCAACCCATTGGGCTCTGCCTTATTTCTCTAAAGATAATCGTCAGCTGTTCGTCCATTCCCA CTTTAACAACTTTTAAAGCTTTGGATAAACTCGTGGAAACCTATGATAGTTATAACGATTATTATGAACACGATCATGAT CACAGTGACCTGTATGATCACGATGACAATCATAGTGACTTGAACAACACCAATTATGATCACAGTGATCTGTAT…	MQPIGLCLISLKIIVSCSSIPTLTTFKALDKLVETYDSYNDYYEHDHDHSDLYDHDDNHSDLNNTNYDHSDLYHPINDRV NSGDDIENPSDSDQLQSDADSEDNAKNKRDRYSKNTKLGCKSNGTPGPPEFDESIVKLVLISGANLGSRHDLNCPYRGCP KPLIKWIKDGKEVKRRSYVMGQSEISINRRRGRLSIMNNRRPDDGFYTCIISNEYGSINHTIQVKSVEVRLNQKPEIKEP LENSTLLVGSNHTLVCEPLTRDNVQAKRITWWRHYQVDGSYTNSEGMAYCTELETFMETRLDLLNLQTNDSTYYSCSIEN HFGSTLSTAFINVVETLDKDHENRNGWYLVAAVGITVLAFIFFFIGLLIYFRRRYKDKLDTVTHKLDTATHKLDT…	CrusTome	Pérez-Moreno, J.L., Kozma, M.T., DeLeo, D.M., Bracken-Grissom, H.D., Durica, D.S., Mykles, D.L., 2023. CrusTome: a transcriptome database resource for large-scale analyses across Crustacea. G3: Genes, Genomes, Genetics 13. https://doi.org/10.1093/g3journal/jkad439
FGFR	FGFR1	AcafosEVm001083t1	Copepoda	Acartia_fossae	TCGCTAAGAGATTTAACTAAAACAATGATGTTATATGATTAACAAAGAATTTTAGATAAATGTTGAGAAAAATGTTAATT CGAATATGACGGTTTTGAGATAAGGGAAGAAAGAGAGATATCAATTAGTAAACAAGAGCTAATAGTTTGTGAATCATGAT TATTATTGTTAGAATATAATGATATATTCTGACTCTACACTAGTTTGGAAACGAAAATGGTGAAGGTTTTCTTCTCACAG GTAGTTTATCTGATTTCGGTCTTATTCATTTCAACAGCTTTTTCCATCACAGTGGAGAAATCTAATTATCCAGAAGTAAC AACAATTGAAAACGCGTTCCGGCCACCATCGTCTAGTACTCAACCTGGAGATTCAGTAAACTACCTGTCAGAAGA…	MVKVFFSQVVYLISVLFISTAFSITVEKSNYPEVTTIENAFRPPSSSTQPGDSVNYLSEENVTNGICESQEGKYVCRKNG KEIKVGPPRLKQRKLKYTSAAHLGDLHTLQCPHTACPKATVKWFKEGVEEEIRPRDHRKNPPQSQIEIVKGKLTIRFNRA EDDGRYRCEVSNPCGNVSHTIEVKSMVVQRNHAPLIKEKLANHTVLVGSNVTLGCEPKVPDSGNLVDIYWYRVDNATIEN VDTNPNITRIEPMFSTELNLNNLQLNDSGWYKCVLRNYYGDTNSSAYINVVETILDVTATHKPSNLGLILSVVAIPLGVI IMVCCVIMFFCHKRSRKSERDKQLAIENAKKVAIWTKKVLVDREMTEDQLRPRITIEKVRTEVRTSGDNHHNPHS…	CrusTome	Pérez-Moreno, J.L., Kozma, M.T., DeLeo, D.M., Bracken-Grissom, H.D., Durica, D.S., Mykles, D.L., 2023. CrusTome: a transcriptome database resource for large-scale analyses across Crustacea. G3: Genes, Genomes, Genetics 13. https://doi.org/10.1093/g3journal/jkad440
FGFR	FGFR1	AcafosEVm001083t2	Copepoda	Acartia_fossae	TCGCTAAGAGATTTAACTAAAACAATGATGTTATATGATTAACAAAGAATTTTAGATAAATGTTGAGAAAAATGTTAATT CGAATATGACGGTTTTGAGATAAGGGGAGACATTATTATGAGAAAGAGAGATATCAATTAGTAAACAAGAGCTAATAGTT TGTGAATCATGATTATTATTGTTAGAATATAATGATATATTCTGACTCTACACTAGTTTGGAAACGAAAATGGTGAAAGT TTTCTTCTCACAGGTAGTTTATCTGATTTCGGTCTTATTCATTTCAACAGCTTTTTCCATCACAGTGGAGAAATCTAATT ATCCAGAAGTAACAACAATTGAAAACGTGTTTCGGCCACCATCGTCAAGTCCTAAACCTGAAGTGTCAAGAAACT…	MVKVFFSQVVYLISVLFISTAFSITVEKSNYPEVTTIENVFRPPSSSPKPEVSRNYPSEENFTNGICESQEGKYVCRKNG KEIKVGPPRLKNRKLKYTSAAHLGDLHTLQCPHTACPKATVKWFKEGVEEEIRPRDHRKNPPQSQIEIVKGKLTIRFNRA EDDGRYRCEVSNPCGNVSHTIEVKSMVVQRNHAPLIKEKLANHTVLVGTNVTLGCEPKVTDSGNLVDIYWYRVDNATIEN VDTNPNITRIEPMFSTELNLNNLQLNDSGWYKCVLRNYYGDTNSSAYINVVETILDVTATHKPSNLGLILSVVAIPLGVI IMVCCVIMFFCHKRSRKSERDKQLAIENAKKVAIWTKKVLVDREMTEDQLRPRITIEKVRTEVRTSGDNHHNPHS…	CrusTome	Pérez-Moreno, J.L., Kozma, M.T., DeLeo, D.M., Bracken-Grissom, H.D., Durica, D.S., Mykles, D.L., 2023. CrusTome: a transcriptome database resource for large-scale analyses across Crustacea. G3: Genes, Genomes, Genetics 13. https://doi.org/10.1093/g3journal/jkad441
FGFR	FGFR1	DromelEVm000962t1	Hexapoda	Drosophila_melanogaster	ATCGGTTGGCTTCGCTCGATTCCTTCCACAAACTTTACGGATTACGCTGGAGAACGCTCGATTTGAAATCGAGGAACTCG AATGAAGATACCCACAGGAAGTGATATTATTTCGACCGCAACTGTAACCCATATGTACACGATCGTGCCCATCCAGATAC GAGATCTTGGTGGCTGTTGAACTCAAGAGAATCCACTTGAATCATGGCAAAAGTGCCGATCACGCTGGTGATGATCATTG CGATCGTCTCTGCCGCTGCGGACCTGGGATGCGATTATGGCCATCATCGTTGCTACATCGATGTGACTGTGGAAAACAGT CCCCGCCAGCGCCATCTGCTCTCCGACATGGACATCACGCTGCAGTGCGTCCGACCCATGGCCAAATGGTTCTAT…	MAKVPITLVMIIAIVSAAADLGCDYGHHRCYIDVTVENSPRQRHLLSDMDITLQCVRPMAKWFYEDKFQLRATLLRLERA QSGNSGNYGCLDSQNRWYNISLVVGHKEPVGNDIASFVKLEDAPALPESDLFFQPLNESRSLKLLQPLPKTVQRTAGGLF QLNCSPMDPDAKGVNISWLHNDTQILGGRGRIKLKRWSLTVGQLQPEDAGSYHCELCVEQDCQRSNPTQLEVISRKHTVP MLKPGYPRNTSIALGDNVSIECLLEDSALEPKITWLHKGNADNIDDLLQRLREQSQLPVDVTRLITRMDEPQVLRLGNVL MEDGGWYICIAENQVGRTVAASYVDLYSPSDTTTVRTTTTTTVASPIPTASTGEDNDDDVENPAADASGGVGPPV…	CrusTome	Pérez-Moreno, J.L., Kozma, M.T., DeLeo, D.M., Bracken-Grissom, H.D., Durica, D.S., Mykles, D.L., 2023. CrusTome: a transcriptome database resource for large-scale analyses across Crustacea. G3: Genes, Genomes, Genetics 13. https://doi.org/10.1093/g3journal/jkad442
FGFR	FGFR1	DromelEVm002024t1	Hexapoda	Drosophila_melanogaster	TGCCGTTACAGTAGGCGAAATCGGAGGAAAATCGTTGGAAAATCGGTGGAAAATCGGTGAAAAATCGTCGAAAACTAGAG CAAACGATCGATCGATTGATCGCGTAATAACGCCATATAATATAATTATACTAATAATTATTAGTAATGCCTCTTGGTGA AAACGCACACATTTTGTGGATGGAAAGAAACAAAACAGAGTCAAGTGTGCAACGGTTTCTGGTTCTGTTTAAGTGCCTAA GTGCCATATAAATGCGTACTAAAACATTTCTGGAATTTTAAGTGGAAACATTCTCGAATTCTGTGAACTTTCCCAATTGT GTTTTTAGTGAAAGACTTACAATTTAGACGAAGGCAAGGAGAAATTCCAACGCAGAGACACTTTGGTGGATATTT…	MAAAWSWRASHSTITMTSGSLVVLFLLLSIWQPAVQVEGRRQMANSQEMIKDHLGARSQNKTPAITNNANQSSTSSADLD DGAADDDDNKADLPVNVSSKPYWRNPKKMSFLQTRPSGSLLTLNCHALGNPEPNITWYRNGTVDWTRGYGSLKRNRWTLT MEDLVPGDCGNYTCKVCNSLGCIRHDTQVIVSDRVNHKPILMTGPLNLTLVVNSTGSMHCKYLSDLTSKKAWIFVPCHGM TNCSNNRSIIAEDKDQLDFVNVRMEQEGWYTCVESNSLGQSNSTAYLRVVRSLHVLEAGVASGSLHSTSFVYIFVFGGLI FIFMTTLFVFYAIRKMKHEKVLKQRIETVHQWTKKVIIFKPEGGGDSSGSMDTMIMPVVRIQKQRTTVLQNGNEP…	CrusTome	Pérez-Moreno, J.L., Kozma, M.T., DeLeo, D.M., Bracken-Grissom, H.D., Durica, D.S., Mykles, D.L., 2023. CrusTome: a transcriptome database resource for large-scale analyses across Crustacea. G3: Genes, Genomes, Genetics 13. https://doi.org/10.1093/g3journal/jkad443
FGFR	FGFR1	BAA03617.1	Hexapoda	Drosophila melanogaster	CAGTACATCGGACTACGCGGACCAATTTGGAACAGTTTTTCGCTTGGCTCCGTAAAAATTCACAAAATTT CGAATTTGAAAAGCGCAAAAGTCGGCAGACACATCTGCGCAATCCCTTTTAGAAAATCGGAAAACGTGGG TGAGTTGTGCGAAAAATAGAATCAGATTTGAGGGCGCAGTGTATGTGTATATATAGAATCCCATCGTTAA GTAAACTGACAACAAGTTGAAAAGAGTTTTCCAACGCCAAAAAGGTGTTGCAGCAGTCACATCAAAAGCG ATCCAAGGAATCCACCCTCCAGAAGCCATCGAATGATCTATGGAACTCACCGTCATCCACGCCACGAGTG GAGCTCCTTTGGTGACAATATGGCTGCCATAAATCCATCAACTC…	MAAAWSWRASHSTITMTSGSVVVLFLLLTIWQPAVQVEGRRQMANSQEMIKDHLGARSQNKTPAITNNAN QSSTSSADLDDGAADDDDNKADLPVNVSSKPYWRNPKKMSFLQTRPSGSLLTLNCHALGNPEPNITWYRN GTVDWTRGYGSLKRNRWTLTMEDLVPGDCGNYTCKVCNSLGCIRHDTQVIVSDRVNHKPILMTGPLNLTL VVNSTGSSHCKYLSDLTSKKAWIFVPVHGMTNCSNNRSIIAEDKDQLDFVNVRMEQEGWYTCVESNSLGQ SNSTAYLRVVRSLHVLEAGVASGSLHSTSFVYIFVFGGLIFIFMTTLFVFYAIRKMKHEKVLKQRIETVH QWTKKVIIIFKPEGGGDSSGSMDTMIMPVVRIQKQRTTVLQNGN…	NCBI
FGFR	FGFR1	EuraffEVm001200t1	Copepoda	Eurytemora_affinis	GAAGAAACTATATAATCATGTCACTTGTCAGATTTATCAATTAAATTTCTAATAAATAATTGAGCAATGCTTTTCCGTCT TTTTAGACCATTAATGGTTAGTCTATTAACTTCTTTTGTTTCTCAAAAGAAAGAATTTTAAGAGAAATTTGGTCTGGAAC GGAGCCATATTTATCAGTCTTAAACGGAGTTAGTGTAAGGTGTATCTGTCTTGAACGGAGTGTAGTATCGTCCGTCTTAA ACGGAGTCGCAGGGACGGGCCGGGCCGGAGTTTTTATTTTGCTCCGAGTTTGAAAATGAACGGAGAAACTGAGATCACAT TCAGTTCAGTTCAGAATCAGTTGTTAGTTGACCGGGAGCAGTGAGGCAGGATAAACAGAAAGTTAGACATTTCGA…	MKLIYVLLMATLPSVLPTKQHARRSTDMPTPPVWAETLKTQVSESYQKRVELSCQVQGNPKPEVIWLKEGLRVQEGEQLK IRNGGQTLVIKQLTKKMAGMYTCKASNGYGSIQHDILVEGEQHTIYSPKILEKPKNQTLVEGMDAYFSCRFDYGSLGASI YWFRADENYDPGNATNFILVANNAGDELIIKNVSKALSGYYFCVARNIQGEAIGQAKLTVLHNFEAVLESPKNISGVVGS TAVFHCITPLEIHPFIHWVRIHEETMIIEVLANHTEVLTLENVTKDDAGPYSCVIGTESDNSFFETAYLTVTDEVPYPPI PQGHPVHTKLVVIVVCVSFMALLFLIIVLITYRKMRREKLKKLQAIQNAQAITAWTKKIIIERNNLSQPGGTVIS…	CrusTome	Pérez-Moreno, J.L., Kozma, M.T., DeLeo, D.M., Bracken-Grissom, H.D., Durica, D.S., Mykles, D.L., 2023. CrusTome: a transcriptome database resource for large-scale analyses across Crustacea. G3: Genes, Genomes, Genetics 13. https://doi.org/10.1093/g3journal/jkad445
FGFR	FGFR1	AcafosEVm002284t3	Copepoda	Acartia_fossae	AACAAACACTGCTTACTATTTTTGTGCTGCCTCTAACCCGCAAGGAAATACCCTTGGAAAAGCAAGGTTGACGGTGCTGA AAAAAGAAGACGCAGTTTACGAACCCCCTCAAAATCAAACAGTTGGCGTAGGTGGGACAGCAGTTTTTCACTGTACAACC CCAGTCACCCTGAGACAATACATTCATTGGGTCCGTATAACCACCGATGGATTACAGATTCTGGCCAACTACACCGAGGT GCTGAAGGTTGAGAACGTTACCCACGCGGATGCTGGGGAGTACGCGTGCTCTATCGGGACTGATTCGGATAACAGCTTCT TCGCATCCGCCATTTTAAGTGTAACGGACAATGATCCCTACTCTTTACGGCAGCAGAAAACGAGCCAGGTTCAAA…	TNTAYYFCAASNPQGNTLGKARLTVLKKEDAVYEPPQNQTVGVGGTAVFHCTTPVTLRQYIHWVRITTDGLQILANYTEV LKVENVTHADAGEYACSIGTDSDNSFFASAILSVTDNDPYSLRQQKTSQVQTKLIVIVICVSFLALLFLVTGLVTYRKME KEKRKKMQAIQNAQAITVWTKKIIVDRKNVAQPNGGVLHPTVRIERQPSSQKIRNISENTTLTTVSEYELPLDPDWEFSR QNLTLGRTLGEGAFGKVVKGEAMNLRRPGEAAVVAVKMLKEGHTDVEMIDLVSEMDMMKVIGRHINIINLLGVCTQDGPL YVIVEFAKHGNLREFLRQRRPSCGGYEMNNDEVAKGALGQQPLLTEKLLVSFARQVARGMEYLGSKKCVHRDLAA…	CrusTome	Pérez-Moreno, J.L., Kozma, M.T., DeLeo, D.M., Bracken-Grissom, H.D., Durica, D.S., Mykles, D.L., 2023. CrusTome: a transcriptome database resource for large-scale analyses across Crustacea. G3: Genes, Genomes, Genetics 13. https://doi.org/10.1093/g3journal/jkad446
FGFR	FGFR1	AcafosEVm002284t1	Copepoda	Acartia_fossae	AAATACCCTTGGAAAAGCAAGGTTGACGGTGCTGAAAAAAGAAGACGCAGTTTACGAACCCCCTCAAAATCAAACAGTTG GCGTAGGTGGGACTGCAGTTTTTCACTGTACAACCCCAGTTACCCTGAGACAATACATTCATTGGGTCCGTATAACCACC GATGGATTACAGATTCTGGCCAACTACACCGAGGTGCTGAAGGTTGAGAACGTTACCCACGCGGATGCTGGGGAGTACGC GTGCTCTATCGGGACTGATTCGGATAACAGCTTCTTCGCATCCGCCATTTTGAGTGTAACTGACAATGATCCATACTCTT TACGGCAGCAGAAAACGAGCCAGGTTCAAACAAAGCTGATTGTAATCGTAATATGTGTTTCGTTCCTGGCCCTTC…	MEKEKRKKMQAIQNAQAITVWTKKIIVDRKNVAQPNGGVLHPTVRIERQPSSQKIRNISENTTLTTVSEYELPLDPDWEF SRQNLTLGRTLGEGAFGKVVKGEAMNLRRPGEAAVVAVKMLKEGHTDVEMIDLVSEMDMMKVIGRHINIINLLGVCTQDG PLYVIVEFAKHGNLREFLRQRRPSCGGYEMNNDEVAKGALGQQPLLTEKLLVSFARQVARGMEYLGSKKCVHRDLAARNV LVAEGYVLKIADFGLARDVQSNDYYRKMGDGRVPVKWMAPEALFHRKYTIQSDVWSFGILVWEMMTLGGNPYPSIPSIER LLQLLKEGHRMEKPAQCSMDIYLIMRDCWQFYPNQRPTFTELVTVLDRVIQSCGEEEYLDLGLPPLDTPLSSAET…	CrusTome	Pérez-Moreno, J.L., Kozma, M.T., DeLeo, D.M., Bracken-Grissom, H.D., Durica, D.S., Mykles, D.L., 2023. CrusTome: a transcriptome database resource for large-scale analyses across Crustacea. G3: Genes, Genomes, Genetics 13. https://doi.org/10.1093/g3journal/jkad447
FGFR	FGFR1	AcafosEVm002284t2	Copepoda	Acartia_fossae	CGGTCAAATGGATGGCTCCAGAGGCTCTCTTCCACAGAAAATACACCATTCAGTCTGACGTGTGGAGTTTCGGCATCCTT GTGTGGGAGATGATGACCCTTGGCGGCAACCCCTATCCATCCATCCCCAGCATTGAGCGCTTGCTGCAGCTATTGAAAGA GGGTCACAGAATGGAGAAGCCAGCCCAGTGCAGTATGGACATCTATTTGATCATGAGAGACTGCTGGCAGTTCTATCCGA ACCAGAGGCCAACTTTTACAGAATTGGTGACCGTTTTGGATCGGGTGATCCAAAGTTGCGGCGAGGAAGAATATTTGGAC CTTGGACTTCCACCCCTGGATACGCCGTTATCATCAGCTGAGACTTGCGACATCCAAGAGCTTGCAGAGGTAGAT…	MAPEALFHRKYTIQSDVWSFGILVWEMMTLGGNPYPSIPSIERLLQLLKEGHRMEKPAQCSMDIYLIMRDCWQFYPNQRP TFTELVTVLDRVIQSCGEEEYLDLGLPPLDTPLSSAETCDIQELAEVDAQMMSQDEQVRHPLQFHNQQYEGNMNWSPDHG FGSGSMSDKPLDYYNRSRDYPIVYTMMGEGRGGSEIGTSGNVETPRTPTSTSFPEDGGHRVALQHSQSFRGLQNPYVNGR YRTSNAAIYPPMSTQLHQGNNNAPFYPQMLAQSGNYNGNYYVVGGNQLPAMNPADSTTVTYASMPRDAVKYATMIRKPRP GQVRYVQQMSVPTDDGYSCSGSTVVEMPPPPPTIRCMSEGKLLSMPPPPSTTSTYGMGPPSGQIPEYRMCPSPSG…	CrusTome	Pérez-Moreno, J.L., Kozma, M.T., DeLeo, D.M., Bracken-Grissom, H.D., Durica, D.S., Mykles, D.L., 2023. CrusTome: a transcriptome database resource for large-scale analyses across Crustacea. G3: Genes, Genomes, Genetics 13. https://doi.org/10.1093/g3journal/jkad448
FGFR	FGFR1	EucserEVm007874t1	Copepoda	Eucyclops_serrulatus	AATTGGTATGTGGTCAATAAATATCAAGAAAAGCAAGATAAGTTCACTCTCCAAATACCCGGTATGACTTATTACGATGA GGGCAACTACACATGCATTGTCAGGAACAAGCATGGAGTCATAACATTCACTTTCAAAGTCGAAGTCTTGAAATTTATTG ACCACATACCGATTCTGATGCACAAGTCAGAAAATCAGACTGTTATGGAAGGAATGCCAGCCAATTTCACTTGTCAATTT AAATCGGACATGTCTTACCTTATTCATTGGTTGAGACCAACAAGTGAGGCCTTGGCCAAGTTTGGAGACGATTTTGATCG AAATGATGAAAACAACTTTGAGGTTATCAAAGACCCAAAAAGTAAGGAACCTTTCATGGGTGAGAACCTGGTACT…	MTYYDEGNYTCIVRNKHGVITFTFKVEVLKFIDHIPILMHKSENQTVMEGMPANFTCQFKSDMSYLIHWLRPTSEALAKF GDDFDRNDENNFEVIKDPKSKEPFMGENLVLKDTAPSDSGLYICAGQTNSGMTTEVIHLKVLEKSEAVIETPENVTVPLG ETAIFTCKTHKSLREYTSWVKLSDKEIFELAEGTEVLRIHNVTEDDLGFYACVVGTDRAHIQHVVVLQAAEPIISSIPMS NKKLQALAITVSSLMIVLVCIIMFIWSKFKRAKEDEKIAIENAKAVTRWTKKVIIERQNIGPESPFIAPIIRIEKQNSTV NCSNRSRLGSENTTLTTISEYELPLDPDWEWPRSDLRLGSILGEGAFGKVMKAEASSILYTGNNGTTVAVKMLKEG	CrusTome	Pérez-Moreno, J.L., Kozma, M.T., DeLeo, D.M., Bracken-Grissom, H.D., Durica, D.S., Mykles, D.L., 2023. CrusTome: a transcriptome database resource for large-scale analyses across Crustacea. G3: Genes, Genomes, Genetics 13. https://doi.org/10.1093/g3journal/jkad449
FGFR	FGFR1	ParnanEVm001708t1	Copepoda	Paracyclopina_nana	TAACTGAGGCTTCGGACAAAATTGGCTATTGCGACAGCAGGATCCACAAAAAGTTGCCCCCTTTCCCTGAGATTTTGCCT TCGGCCCCAAGTTGCTGCGGAAAAGCCTAGCCCAAAAACCAAATGATGTCGTCCCCTGGGACGCTGGCACCAATTCGTTG ATCCACACATGGGCAAGGCTAAACTCGGCCAGATTTGAGCGTACGGAGATCGGCGACAGCAACGAAGAAGAAGCAGACGA CGACGACGACGAGTTGCTCCGTGATCAAGCTGAAGTCGAAGAAAGCGCACGTATTCTATCTACAGCAGCAAGACTTGCAG GCGTAGTATTCTTCGGGAAAAGCAGAGCTTTTAACGGATCGAATTGCCTTTGGCTCTGCAAAAATCTATCATATT…	MIFALVLACCLVSVTRGQEAQKLVDIPQDQLEFEVEEEVPPSWRTPMLRRGYAEPLGSMVKLRCPAQGNPTPSIQWLKDG ARVEDIQRPYNQRPYTTKADKFELKIHGVQDFDRGIYTCIVANSKGMIKHDFDLEVLKFIRDKPILMETSDNVTLLAGME AHFHCRFESDMSMMIFWVRPAKAIRESGGAAFLDGGNASHFETIMDDNGFPLNAEDLYLPNVEPADAGLYFCVGKTNAGM TPGFLHLTVVEEDEAILQPPRNVTAEAGESAFFRCSSHGNLREMTSWVKLVDGVNFTELASGTEVLEIEQVTFADEGLYC CVVGNEIAHVQAMAYLTVLDPKVVPFLDSRHNSLKWAVIIVAAVVFPLLLVLLWLMKRWRHERRQKEQAIANAHA…	CrusTome	Pérez-Moreno, J.L., Kozma, M.T., DeLeo, D.M., Bracken-Grissom, H.D., Durica, D.S., Mykles, D.L., 2023. CrusTome: a transcriptome database resource for large-scale analyses across Crustacea. G3: Genes, Genomes, Genetics 13. https://doi.org/10.1093/g3journal/jkad450
FGFR	FGFR1	LepsalEVm001560t1	Copepoda	Lepeophtheirus_salmonis	GTTTGAATTTTGAGTGAGACTGATCTGTGAATATTTTAAGTTTTGGTTTTTTCCTCCTTTTGCATAGACAATTGCAAATC AAAACTAAATAGAAAATAACAACAGAAGAGAGGGAACAAAATTAAAAAGATATCGAATTCGATATGCAAACGATTGCAAA TTTTTGCAAATCTCCTTCACTTTGATTATACTGTTTATCAATTAAATATTGTTATTCAAGAAGGTGTAAAGTGAGTGAAT CAAGTATGAAGTGGCCTTTGAATCTCAATTCCACGTTCCTTCTCTTTCTGCTTCTTCTCCTTCTTGTGGCTCCTTCTATC TCAGAGGTCGGAGAACTGACTACAGAAGAAGAAGGCACAGGTATACCTCCCTCCTGGACGAAACCCGACAAAATG…	MKWPLNLNSTFLLFLLLLLLVAPSISEVGELTTEEEGTGIPPSWTKPDKMERTLYVQSMDSTVKLRCPSEGSPKPYISWY KDNVPIDKVNRLYGYPPLKTKSEKATLVINKLMSSDAGNYTCIVSNPYGTLQHSFLVEPTRRLNHVPILIEKSNNLTVMA GMPAHFYCKFKTDLAAIIHWARPTSNPFDSSFDKQSPNSYKSIQSIDGGNVVGENLVISSANLSDSGVYFCIGRTNYGMT PGILHLTVLDTDEAVFESPRNVTSHPGSTVTFTCRAHIDLHKHILWVRLVADSILELSNATEVLTIDNITLSDAGMYACV VGTGSAHVEYVAYLSVVNDTLVSGPFSVTPIVASFLQTKHLRLVAVSISLMMILLLSTIVFVYRRLLSEKKKRRQ…	CrusTome	Pérez-Moreno, J.L., Kozma, M.T., DeLeo, D.M., Bracken-Grissom, H.D., Durica, D.S., Mykles, D.L., 2023. CrusTome: a transcriptome database resource for large-scale analyses across Crustacea. G3: Genes, Genomes, Genetics 13. https://doi.org/10.1093/g3journal/jkad451
FGFR	FGFR1	LercypEVm001177t1	Copepoda	Lernaea_cyprinacea	ACTGTCCGGGCTTCACTCTGTCGGTCGAAAAACGAGCTCAGTGATAATGTGATAGTCTTAAAGAGAAGCACTTAATCGCC CAATGTGAAAATAGTTATACTCAATAACTGTTCGAAGACATTTTAATAGAGGGGGAAAAAATGAAGCTATGAGAGTCGAG GGGCTGCTGCTGACCTTGGCTTTGACTATTCAGTGCTCAGGATGGACAGAATCCCAAAACCTCGTTGACTACGGAGATGA GGACGAGGACAGTGATCAGCCTCCATCCGTGAACAAGAAAACGCTTTCAGCCTCGGCGCCCTATTGGACTCGGCCTGACC TGATGGACAGAGTACTTCACGCAGAGCCCTTGAACAACCAGGTGAAGCTGAAGTGTCCGGCATCCGGGAACCCTA…	MRVEGLLLTLALTIQCSGWTESQNLVDYGDEDEDSDQPPSVNKKTLSASAPYWTRPDLMDRVLHAEPLNNQVKLKCPASG NPTPEIRWFKNQVLIDYVTRHGQPKPYMQRPNRWQLIIPGLTYADEGNYTCVVRNQHGSLSHTVIVEALSPMVAKPILID KSVNQTVMEGMAVGLFCNFMSDLATITHWLRPPASPDGGPALQFNEMTDVDKFQVIFNKDGRPFLGEKMSIQKAKISDSG AYLCIGRTNAGFTSSTVYLEVLPAEAVVLERPENLTVASGGSSYFTCKTPSTLRPYMSWVRLTRTDIVELSSGSEVLRLD NVTKEDEGPYACVVGTDSVHVQYVAYLRVAESWPRVSSSSHSTHLHAFFIVIACFAVIMLVLAVLIWKKLRRDRR…	CrusTome	Pérez-Moreno, J.L., Kozma, M.T., DeLeo, D.M., Bracken-Grissom, H.D., Durica, D.S., Mykles, D.L., 2023. CrusTome: a transcriptome database resource for large-scale analyses across Crustacea. G3: Genes, Genomes, Genetics 13. https://doi.org/10.1093/g3journal/jkad452
FGFR	FGFR1	LasentEVm002643t1	Remipedia	Lasionectes_entrichoma	CAGGTGGTAATGTATCAGACCCTCAGATCCTGATTATTGAGAATGTTACTCTGGAAGATGCTGGCTGGTACACATGTTTG GCAGGAAATGCACTTGGAGTCTCTTATAGCAGTGCCTGGCTTACAGTCAAGGAAAAAGAATTGTCAGCAGCAGAGGTACC TGACCCTGACATCAGTAAGCCTAAGGGTGTGAATTCACAAAACCAACATATAATTCACATCTTGGTGGGAGTCTTGTGCT CTGTTGCTGTTATGGCTGTCATCATATCAGGCATTGCCATCAGGAAAGTGAAAAGAGAGAAGATGAAGAAAGTCTTAGCA ATTGAAAATGCAAGAGTGAAACAGTGGCCAAAGAAGGTGATCATTGAGCGAACTTCATCCAACTCCCAAGAACCA…	GGNVSDPQILIIENVTLEDAGWYTCLAGNALGVSYSSAWLTVKEKELSAAEVPDPDISKPKGVNSQNQHIIHILVGVLCS VAVMAVIISGIAIRKVKREKMKKVLAIENARVKQWPKKVIIERTSSNSQEPLIAPKVKIEKQKSSSRLLSDANSKTEYQL PVDLEWEFPRDKLFLGKSLGEGAFGKVVMAEAIGILKPTVTSVIAVKMLKDGHTDSEMMDLVSEMEMMKMIGKHKNIINL LGTCTQDGPLYVVVEYAPNGNLRDFLREHRPSSGYERAIGQEFKKSLTQKDLVSFAYQVARGMEYLVSKRCIHRDLAARN VLVSENNVLKIADF	CrusTome	Pérez-Moreno, J.L., Kozma, M.T., DeLeo, D.M., Bracken-Grissom, H.D., Durica, D.S., Mykles, D.L., 2023. CrusTome: a transcriptome database resource for large-scale analyses across Crustacea. G3: Genes, Genomes, Genetics 13. https://doi.org/10.1093/g3journal/jkad453
FGFR	FGFR1	BommorEVm002986t1	Hexapoda	Bombyx_mori	AACCGCGAAAGGATACCTTACTGTTCTTGAATCTCCTCCGGAATTAGAGATACCGGATCACGGCAAGCACACGCTTCTAA TCAACATACTGACCGCGGTACTGGGGGCTATGTTCTTCGTGGCCGCCATTATAGTGGTGATGGTCTTCAAGAAGCTAAAA CGAGAGAAGTTGAAGAAACAACTGGCAATAGAGACCGCGAGAGCTGTTATCGTTACGCACTGGACGAAGAAGGTTACAGT CGAGAAGCCACAGATGAACGGGTCTCCTAATACTACTGGAGAAGCTCTGCTGATGCCAGTCGTCAAAATCGAGAAGCAGA AACTGTCACAAGTACAGAATAATACATCGGACTCGATGATGATGTCGGAATACGAACTCCCAATGGACATAGACT…	MFFVAAIIVVMVFKKLKREKLKKQLAIETARAVIVTHWTKKVTVEKPQMNGSPNTTGEALLMPVVKIEKQKLSQVQNNTS DSMMMSEYELPMDIDWEVPRESLSLGKVLGEGEFGKVVKAECIGILKPGLQSVVAVKMLKEGHTDAEMMALVSEMEMMKM IGKHVNIINLLGCCTQDGPLYVIVEYAPNGNLREFLRNHRPGNRYESPNEDLKEKKTLTQKDLVSFSYQVARGMEYLASR RCIHRDLAARNVLVSDDCVLKIADFGLAKDVHSNDYYRKKTEGRLPVRWMAPESLYHKVFTTQTDVWSFGVLLWEIMTLG GTPYPTVPGQYMYQHLSAGHRMEKPPCCSLEIYMLMRECWSFSPGDRPSFTELVEDLDKILTVTANQEYLDLGLP…	CrusTome	Pérez-Moreno, J.L., Kozma, M.T., DeLeo, D.M., Bracken-Grissom, H.D., Durica, D.S., Mykles, D.L., 2023. CrusTome: a transcriptome database resource for large-scale analyses across Crustacea. G3: Genes, Genomes, Genetics 13. https://doi.org/10.1093/g3journal/jkad454
FGFR	FGFR1	BlagerEVm001666t2	Hexapoda	Blatella_germanica	CGTCAGTGAGCGCTGTTTCTCTCAGACTTTGCACGTGTGATTGTGGTGATTTGAGGACAGTTGAACACAATTTGATTGTT TTCCTGGTGTGCTTGGAACATAAGTGAACTGTGAAGTGATCACATACGTTAGAACATGGATTCAAGTCTAGTGTTGCACG CATAACTTTCAGACTTTGGTGAAGGGTGGAATTTGCAAGTTTTGTGGGCTGTTTCGTCCAATGAGAGGTCGTAATTTAAA ATGACGGAAAGAATTTTATTGCTGTTGGCTTTAACGTCGCTGGCGATAGTGACAGCGCGATCTACAAGCAGTAGAGAAAT CCTGTTGGATGATGGGGTCAATTTCACTGAGAAGTTGTCGGTGGGTGAGAAATTACGTGTGCGATGTAACTCAAC…	MTERILLLLALTSLAIVTARSTSSREILLDDGVNFTEKLSVGEKLRVRCNSTSEVTWQKDGSALQPRVPQLKVTRQALKF RSVQLTDAGRYSCLTRLENGTEDRRSVTLMIYDATEGTPQGDVLQDVAAAQGPPVVNSFTYELGHEAMHDDTNIKLRENL TPMSLVQELESGNDTQAPHFTKPAVMYPSVTKPVGNDLHLRCPSRGIPEPNITWTKDGESFNATHLNHWSFVLENLLVSD SGNYTCTVCNIVACINFTTKVEVMENIPSLSMISNEPEDSHDNEPDRVAGEYNETVPQAAPHFTKPGSMNRLMAKPAGNM LRLKCPAEGNPEPNITWSKDGETPNRHLGVIRYSRWSLTLEDLVVADSGNYTCTVCNIHGCISFTFKVEIIERLH…	CrusTome	Pérez-Moreno, J.L., Kozma, M.T., DeLeo, D.M., Bracken-Grissom, H.D., Durica, D.S., Mykles, D.L., 2023. CrusTome: a transcriptome database resource for large-scale analyses across Crustacea. G3: Genes, Genomes, Genetics 13. https://doi.org/10.1093/g3journal/jkad455
FGFR	FGFR1	BlagerEVm001666t1	Hexapoda	Blatella_germanica	CGTGCAGCTCAGCGCCGCCGATGTAGACTCTGCATTGAGGCTGTTTCGTCCAATGAGAGGTCGTAATTTAAAATGACGGA AAGAATTTTATTGCTGTTGGCTTTAACGTCGCTGGCGATAGTGACAGCGCGATCTACAAGCAGTAGAGAAATCCTGTTGG ATGATGGGGTCAATTTCACTGAGAAGTTGTCGGTGGGTGAGAAATTACGTGTGCGATGTAACTCAACGTCAGAGGTCACT TGGCAAAAAGACGGCAGCGCACTTCAACCCCGAGTTCCTCAACTGAAGGTCACCAGACAAGCGCTAAAATTTCGTTCAGT CCAACTGACAGATGCTGGTAGGTACAGTTGTCTTACCAGATTGGAGAATGGAACTGAGGATAGACGAAGTGTTAC…	MTERILLLLALTSLAIVTARSTSSREILLDDGVNFTEKLSVGEKLRVRCNSTSEVTWQKDGSALQPRVPQLKVTRQALKF RSVQLTDAGRYSCLTRLENGTEDRRSVTLMIYDATEGTPQGDVLQDVAAAQGPPVVNSFTYELGHEAMHDDTNIKLRENL TPMSLVQELESGNDTQAPHFTKPAVMYPSVTKPVGNDLHLRCPSRGIPEPNITWTKDGESFNATHLNHWSFVLENLLVSD SGNYTCTVCNIVACINFTTKVEVMENIPSLSMISNEPEDSHDNEPDRVAGEYNETVPQAAPHFTKPGSMNRLMAKPAGNM LRLKCPAEGNPEPNITWSKDGETPNRHLGVIRYSRWSLTLEDLVVADSGNYTCTVCNIHGCISFTFKVEIIERYP…	CrusTome	Pérez-Moreno, J.L., Kozma, M.T., DeLeo, D.M., Bracken-Grissom, H.D., Durica, D.S., Mykles, D.L., 2023. CrusTome: a transcriptome database resource for large-scale analyses across Crustacea. G3: Genes, Genomes, Genetics 13. https://doi.org/10.1093/g3journal/jkad456
[truncated: 615 more rows]
